# Supplementary material for: General synthesis and atomic arrangement identification of ordered Bi–Pd intermetallics with tunable electrocatalytic CO2 reduction selectivity
Source: Nat Commun. 2024 Feb 21;15:1573. doi: 10.1038/s41467-024-46072-7 (PMC10881518; doi:10.1038/s41467-024-46072-7)
Supplement: Supplementary file 3 — Source data [file 41467_2024_46072_MOESM3_ESM.zip]

Archive with 178 entries (163 files):
- Source_Data/
- Source_Data/DFT_Calculation/
- Source_Data/DFT_Calculation/Bi1Pd3_100/
- Source_Data/DFT_Calculation/Bi1Pd3_100/Bi1Pd3-100.cif
- Source_Data/DFT_Calculation/Bi1Pd3_100/Bi1Pd3-2H2O.cif
- Source_Data/DFT_Calculation/Bi1Pd3_100/Bi1Pd3-CO+H3O2.cif
- Source_Data/DFT_Calculation/Bi1Pd3_100/Bi1Pd3-CO.cif
- Source_Data/DFT_Calculation/Bi1Pd3_100/Bi1Pd3-CO2+2H2O.cif
- Source_Data/DFT_Calculation/Bi1Pd3_100/Bi1Pd3-COOH+2H2O.cif
- Source_Data/DFT_Calculation/Bi1Pd3_100/Bi1Pd3-COOH+H3O2.cif
- Source_Data/DFT_Calculation/Bi1Pd3_100/Bi1Pd3-H+2H2O.cif
- Source_Data/DFT_Calculation/Bi1Pd3_100/Bi1Pd3-H+H3O2.cif
- Source_Data/DFT_Calculation/Bi1Pd3_100/Bi1Pd3-H2+H3O2.cif
- Source_Data/DFT_Calculation/Bi1Pd3_100/Bi1Pd3-H2.cif
- Source_Data/DFT_Calculation/Bi1Pd3_100/Bi1Pd3-HCOO+2H2O.cif
- Source_Data/DFT_Calculation/Bi1Pd3_100/Bi1Pd3-HCOO+H3O2.cif
- Source_Data/DFT_Calculation/Bi1Pd3_100/Bi1Pd3-HCOOH+H3O2.cif
- Source_Data/DFT_Calculation/Bi1Pd3_100/Bi1Pd3-HCOOH.cif
- Source_Data/DFT_Calculation/Bi1Pd3_100/initial_structure/
- Source_Data/DFT_Calculation/Bi1Pd3_100/initial_structure/Bi1Pd3-2H2O-initial
- Source_Data/DFT_Calculation/Bi1Pd3_100/initial_structure/Bi1Pd3-2H2O-initial.cif
- Source_Data/DFT_Calculation/Bi1Pd3_100/initial_structure/Bi1Pd3-CO+H3O2-initial
- Source_Data/DFT_Calculation/Bi1Pd3_100/initial_structure/Bi1Pd3-CO+H3O2-initial.cif
- Source_Data/DFT_Calculation/Bi1Pd3_100/initial_structure/Bi1Pd3-CO-initial
- Source_Data/DFT_Calculation/Bi1Pd3_100/initial_structure/Bi1Pd3-CO-initial.cif
- Source_Data/DFT_Calculation/Bi1Pd3_100/initial_structure/Bi1Pd3-CO2+H2O-COOH-initial.cif
- Source_Data/DFT_Calculation/Bi1Pd3_100/initial_structure/Bi1Pd3-CO2+H2O-COOH-initial.vasp
- Source_Data/DFT_Calculation/Bi1Pd3_100/initial_structure/Bi1Pd3-CO2+H2O-HCOO-initial
- Source_Data/DFT_Calculation/Bi1Pd3_100/initial_structure/Bi1Pd3-CO2+H2O-HCOO-initial.cif
- Source_Data/DFT_Calculation/Bi1Pd3_100/initial_structure/Bi1Pd3-COOH+H2O-initial
- Source_Data/DFT_Calculation/Bi1Pd3_100/initial_structure/Bi1Pd3-COOH+H2O-initial.cif
- Source_Data/DFT_Calculation/Bi1Pd3_100/initial_structure/Bi1Pd3-COOH+H3O2-initial
- Source_Data/DFT_Calculation/Bi1Pd3_100/initial_structure/Bi1Pd3-COOH+H3O2-initial.cif
- Source_Data/DFT_Calculation/Bi1Pd3_100/initial_structure/Bi1Pd3-H+2H2O-initial
- Source_Data/DFT_Calculation/Bi1Pd3_100/initial_structure/Bi1Pd3-H+2H2O-initial.cif
- Source_Data/DFT_Calculation/Bi1Pd3_100/initial_structure/Bi1Pd3-H+H3O2-initial
- Source_Data/DFT_Calculation/Bi1Pd3_100/initial_structure/Bi1Pd3-H+H3O2-initial.cif
- Source_Data/DFT_Calculation/Bi1Pd3_100/initial_structure/Bi1Pd3-H2+H3O2-initial
- Source_Data/DFT_Calculation/Bi1Pd3_100/initial_structure/Bi1Pd3-H2+H3O2-initial.cif
- Source_Data/DFT_Calculation/Bi1Pd3_100/initial_structure/Bi1Pd3-H2-initial
- Source_Data/DFT_Calculation/Bi1Pd3_100/initial_structure/Bi1Pd3-H2-initial.cif
- Source_Data/DFT_Calculation/Bi1Pd3_100/initial_structure/Bi1Pd3-HCOO+2H2O-initial
- Source_Data/DFT_Calculation/Bi1Pd3_100/initial_structure/Bi1Pd3-HCOO+2H2O-initial.cif
- Source_Data/DFT_Calculation/Bi1Pd3_100/initial_structure/Bi1Pd3-HCOO+H3O2-initial
- Source_Data/DFT_Calculation/Bi1Pd3_100/initial_structure/Bi1Pd3-HCOO+H3O2-initial.cif
- Source_Data/DFT_Calculation/Bi1Pd3_100/initial_structure/Bi1Pd3-HCOOH+H3O2-initial
- Source_Data/DFT_Calculation/Bi1Pd3_100/initial_structure/Bi1Pd3-HCOOH+H3O2-initial.cif
- Source_Data/DFT_Calculation/Bi1Pd3_100/initial_structure/Bi1Pd3-HCOOH-initial
- Source_Data/DFT_Calculation/Bi1Pd3_100/initial_structure/Bi1Pd3-HCOOH-initial.cif
- Source_Data/DFT_Calculation/Bi1Pd3_100/TS-Bi1Pd3-CO2-COOH.cif
- Source_Data/DFT_Calculation/Bi1Pd3_100/TS-Bi1Pd3-CO2-HCOO.cif
- Source_Data/DFT_Calculation/Bi1Pd3_100/TS-Bi1Pd3-H2O-H-OH.cif
- Source_Data/DFT_Calculation/Bi2Pd1_100/
- Source_Data/DFT_Calculation/Bi2Pd1_100/Bi2Pd1-2H2O.cif
- Source_Data/DFT_Calculation/Bi2Pd1_100/Bi2Pd1-CO+H3O2.cif
- Source_Data/DFT_Calculation/Bi2Pd1_100/Bi2Pd1-CO.cif
- Source_Data/DFT_Calculation/Bi2Pd1_100/Bi2Pd1-CO2+2H2O.cif
- Source_Data/DFT_Calculation/Bi2Pd1_100/Bi2Pd1-COOH+H2O.cif
- Source_Data/DFT_Calculation/Bi2Pd1_100/Bi2Pd1-COOH+H3O2.cif
- Source_Data/DFT_Calculation/Bi2Pd1_100/Bi2Pd1-H+2H2O.cif
- Source_Data/DFT_Calculation/Bi2Pd1_100/Bi2Pd1-H+H3O2.cif
- Source_Data/DFT_Calculation/Bi2Pd1_100/Bi2Pd1-H2+H3O2.cif
- Source_Data/DFT_Calculation/Bi2Pd1_100/Bi2Pd1-H2.cif
- Source_Data/DFT_Calculation/Bi2Pd1_100/Bi2Pd1-HCOO+2H2O.cif
- Source_Data/DFT_Calculation/Bi2Pd1_100/Bi2Pd1-HCOO+H3O2.cif
- Source_Data/DFT_Calculation/Bi2Pd1_100/Bi2Pd1-HCOOH+H3O2.cif
- Source_Data/DFT_Calculation/Bi2Pd1_100/Bi2Pd1-HCOOH.cif
- Source_Data/DFT_Calculation/Bi2Pd1_100/initial_structure/
- Source_Data/DFT_Calculation/Bi2Pd1_100/initial_structure/Bi2Pd1-2H2O-initial.cif
- Source_Data/DFT_Calculation/Bi2Pd1_100/initial_structure/Bi2Pd1-CO+H3O2-initial.cif
- Source_Data/DFT_Calculation/Bi2Pd1_100/initial_structure/Bi2Pd1-CO-initial.cif
- Source_Data/DFT_Calculation/Bi2Pd1_100/initial_structure/Bi2Pd1-CO2+H2O-COOH-initial.cif
- Source_Data/DFT_Calculation/Bi2Pd1_100/initial_structure/Bi2Pd1-CO2+H2O-HCOO-initial.cif
- Source_Data/DFT_Calculation/Bi2Pd1_100/initial_structure/Bi2Pd1-COOH+H2O-initial.cif
- Source_Data/DFT_Calculation/Bi2Pd1_100/initial_structure/Bi2Pd1-COOH+H3O2-initial.cif
- Source_Data/DFT_Calculation/Bi2Pd1_100/initial_structure/Bi2Pd1-H+H3O2-initial.cif
- Source_Data/DFT_Calculation/Bi2Pd1_100/initial_structure/Bi2Pd1-H-2H2O-initial.cif
- Source_Data/DFT_Calculation/Bi2Pd1_100/initial_structure/Bi2Pd1-H2+H3O2-initial.cif
- Source_Data/DFT_Calculation/Bi2Pd1_100/initial_structure/Bi2Pd1-H2-initial.cif
- Source_Data/DFT_Calculation/Bi2Pd1_100/initial_structure/Bi2Pd1-HCOO+2H2O-initial.cif
- Source_Data/DFT_Calculation/Bi2Pd1_100/initial_structure/Bi2Pd1-HCOO+H3O2-initial.cif
- Source_Data/DFT_Calculation/Bi2Pd1_100/initial_structure/Bi2Pd1-HCOOH+H3O2-initial.cif
- Source_Data/DFT_Calculation/Bi2Pd1_100/initial_structure/Bi2Pd1-HCOOH-initial.cif
- Source_Data/DFT_Calculation/Bi2Pd1_100/initial_structure/Bi2Pd1-initial.cif
- Source_Data/DFT_Calculation/Bi2Pd1_100/TS-Bi2Pd1-CO2-COOH.cif
- Source_Data/DFT_Calculation/Bi2Pd1_100/TS-Bi2Pd1-CO2-HCOO.cif
- Source_Data/DFT_Calculation/Bi2Pd1_100/TS-Bi2Pd1-H2O-H-OH.cif
- Source_Data/DFT_Calculation/Bi2Pd5_001/
- Source_Data/DFT_Calculation/Bi2Pd5_001/Bi2Pd5-001.cif
- Source_Data/DFT_Calculation/Bi2Pd5_001/Bi2Pd5-2H2O.cif
- Source_Data/DFT_Calculation/Bi2Pd5_001/Bi2Pd5-CO+H3O2.cif
- Source_Data/DFT_Calculation/Bi2Pd5_001/Bi2Pd5-CO.cif
- Source_Data/DFT_Calculation/Bi2Pd5_001/Bi2Pd5-CO2+2H2O.cif
- Source_Data/DFT_Calculation/Bi2Pd5_001/Bi2Pd5-COOH+H2O.cif
- Source_Data/DFT_Calculation/Bi2Pd5_001/Bi2Pd5-COOH+H3O2.cif
- Source_Data/DFT_Calculation/Bi2Pd5_001/Bi2Pd5-H+H2O.cif
- Source_Data/DFT_Calculation/Bi2Pd5_001/Bi2Pd5-H+H3O2.cif
- Source_Data/DFT_Calculation/Bi2Pd5_001/Bi2Pd5-H2+H3O2.cif
- Source_Data/DFT_Calculation/Bi2Pd5_001/Bi2Pd5-H2.cif
- Source_Data/DFT_Calculation/Bi2Pd5_001/Bi2Pd5-HCOO+2H2O.cif
- Source_Data/DFT_Calculation/Bi2Pd5_001/Bi2Pd5-HCOO+H3O2.cif
- Source_Data/DFT_Calculation/Bi2Pd5_001/Bi2Pd5-HCOOH+H3O2.cif
- Source_Data/DFT_Calculation/Bi2Pd5_001/Bi2Pd5-HCOOH.cif
- Source_Data/DFT_Calculation/Bi2Pd5_001/initial_structure/
- Source_Data/DFT_Calculation/Bi2Pd5_001/initial_structure/Bi2Pd5-2H2O-initial
- Source_Data/DFT_Calculation/Bi2Pd5_001/initial_structure/Bi2Pd5-2H2O-initial.cif
- Source_Data/DFT_Calculation/Bi2Pd5_001/initial_structure/Bi2Pd5-CO+H3O2-initial
- Source_Data/DFT_Calculation/Bi2Pd5_001/initial_structure/Bi2Pd5-CO+H3O2-initial.cif
- Source_Data/DFT_Calculation/Bi2Pd5_001/initial_structure/Bi2Pd5-CO2+H2O-COOH-initial
- Source_Data/DFT_Calculation/Bi2Pd5_001/initial_structure/Bi2Pd5-CO2+H2O-COOH-initial.cif
- Source_Data/DFT_Calculation/Bi2Pd5_001/initial_structure/Bi2Pd5-CO2+H2O-HCOO-initial
- Source_Data/DFT_Calculation/Bi2Pd5_001/initial_structure/Bi2Pd5-CO2+H2O-HCOO-initial.cif
- Source_Data/DFT_Calculation/Bi2Pd5_001/initial_structure/Bi2Pd5-COOH+H2O-initial
- Source_Data/DFT_Calculation/Bi2Pd5_001/initial_structure/Bi2Pd5-COOH+H2O-initial.cif
- Source_Data/DFT_Calculation/Bi2Pd5_001/initial_structure/Bi2Pd5-COOH+H3O2-initial
- Source_Data/DFT_Calculation/Bi2Pd5_001/initial_structure/Bi2Pd5-COOH+H3O2-initial.cif
- Source_Data/DFT_Calculation/Bi2Pd5_001/initial_structure/Bi2Pd5-H+2H2O-initial
- Source_Data/DFT_Calculation/Bi2Pd5_001/initial_structure/Bi2Pd5-H+2H2O-initial.cif
- Source_Data/DFT_Calculation/Bi2Pd5_001/initial_structure/Bi2Pd5-H+H3O2-initial
- Source_Data/DFT_Calculation/Bi2Pd5_001/initial_structure/Bi2Pd5-H+H3O2-initial.cif
- Source_Data/DFT_Calculation/Bi2Pd5_001/initial_structure/Bi2Pd5-H2+H3O2-initial
- Source_Data/DFT_Calculation/Bi2Pd5_001/initial_structure/Bi2Pd5-H2+H3O2-initial.cif
- Source_Data/DFT_Calculation/Bi2Pd5_001/initial_structure/Bi2Pd5-H2-initial
- Source_Data/DFT_Calculation/Bi2Pd5_001/initial_structure/Bi2Pd5-H2-initial.cif
- Source_Data/DFT_Calculation/Bi2Pd5_001/initial_structure/Bi2Pd5-HCOO+2H2O-initial
- Source_Data/DFT_Calculation/Bi2Pd5_001/initial_structure/Bi2Pd5-HCOO+2H2O-initial.cif
- Source_Data/DFT_Calculation/Bi2Pd5_001/initial_structure/Bi2Pd5-HCOO+H3O2-initial
- Source_Data/DFT_Calculation/Bi2Pd5_001/initial_structure/Bi2Pd5-HCOO+H3O2-initial.cif
- Source_Data/DFT_Calculation/Bi2Pd5_001/initial_structure/Bi2Pd5-HCOOH+H3O2-initial
- Source_Data/DFT_Calculation/Bi2Pd5_001/initial_structure/Bi2Pd5-HCOOH+H3O2-initial.cif
- Source_Data/DFT_Calculation/Bi2Pd5_001/initial_structure/Bi2Pd5-HCOOH-initial
- Source_Data/DFT_Calculation/Bi2Pd5_001/initial_structure/Bi2Pd5-HCOOH-initial.cif
- Source_Data/DFT_Calculation/Bi2Pd5_001/TS-Bi2Pd5-CO2-COOH.cif
- Source_Data/DFT_Calculation/Bi2Pd5_001/TS-Bi2Pd5-CO2-HCOO.cif
- Source_Data/DFT_Calculation/Bi2Pd5_001/TS-Bi2Pd5-H2O-H-OH.cif
- Source_Data/DFT_Calculation/DFT_Energy.xlsx
- Source_Data/DFT_Calculation/PDOS/
- Source_Data/DFT_Calculation/PDOS/Bi1Pd3_100/
- Source_Data/DFT_Calculation/PDOS/Bi1Pd3_100/BAND_CENTER
- Source_Data/DFT_Calculation/PDOS/Bi1Pd3_100/pdos.xlsx
- Source_Data/DFT_Calculation/PDOS/Bi1Pd3_100/PDOS_Bi_DW.dat
- Source_Data/DFT_Calculation/PDOS/Bi1Pd3_100/PDOS_Bi_UP.dat
- Source_Data/DFT_Calculation/PDOS/Bi1Pd3_100/PDOS_Pd_DW.dat
- Source_Data/DFT_Calculation/PDOS/Bi1Pd3_100/PDOS_Pd_UP.dat
- Source_Data/DFT_Calculation/PDOS/Bi1Pd3_100/TDOS.dat
- Source_Data/DFT_Calculation/PDOS/Bi2Pd5_001/
- Source_Data/DFT_Calculation/PDOS/Bi2Pd5_001/BAND_CENTER
- Source_Data/DFT_Calculation/PDOS/Bi2Pd5_001/PDOS.xlsx
- Source_Data/DFT_Calculation/PDOS/Bi2Pd5_001/PDOS_Bi_DW.dat
- Source_Data/DFT_Calculation/PDOS/Bi2Pd5_001/PDOS_Bi_UP.dat
- Source_Data/DFT_Calculation/PDOS/Bi2Pd5_001/PDOS_Pd_DW.dat
- Source_Data/DFT_Calculation/PDOS/Bi2Pd5_001/PDOS_Pd_UP.dat
- Source_Data/DFT_Calculation/PDOS/Bi2Pd5_001/TDOS.dat
- Source_Data/DFT_Calculation/PDOS/Bi2Pd_100/
- Source_Data/DFT_Calculation/PDOS/Bi2Pd_100/BAND_CENTER
- Source_Data/DFT_Calculation/PDOS/Bi2Pd_100/PDOS.xlsx
- Source_Data/DFT_Calculation/PDOS/Bi2Pd_100/PDOS_Bi_DW.dat
- Source_Data/DFT_Calculation/PDOS/Bi2Pd_100/PDOS_Bi_UP.dat
- Source_Data/DFT_Calculation/PDOS/Bi2Pd_100/PDOS_Pd_DW.dat
- Source_Data/DFT_Calculation/PDOS/Bi2Pd_100/PDOS_Pd_UP.dat
- Source_Data/DFT_Calculation/PDOS/Bi2Pd_100/TDOS.dat
- Source_Data/XAS/
- Source_Data/XAS/Bi_L3_edge/
- Source_Data/XAS/Bi_L3_edge/450-Bi-1
- Source_Data/XAS/Bi_L3_edge/450-Bi-2
- Source_Data/XAS/Bi_L3_edge/450-Bi-3
- Source_Data/XAS/Bi_L3_edge/450-Bi-4
- Source_Data/XAS/Bi_L3_edge/450-Bi-5
- Source_Data/XAS/Bi_L3_edge/450-Bi-6
- Source_Data/XAS/Bi_L3_edge/Bi-foil
- Source_Data/XAS/Pd_K_edge/
- Source_Data/XAS/Pd_K_edge/451-Pd-1
- Source_Data/XAS/Pd_K_edge/451-Pd-2
- Source_Data/XAS/Pd_K_edge/451-Pd-3
- Source_Data/XAS/Pd_K_edge/451-Pd-4
- Source_Data/XAS/Pd_K_edge/451-Pd-5
- Source_Data/XAS/Pd_K_edge/451-Pd-6
- Source_Data/XAS/Pd_K_edge/Pd-foil
