# Supplementary material for: General synthesis and atomic arrangement identification of ordered Bi–Pd intermetallics with tunable electrocatalytic CO2 reduction selectivity
Source: Nat Commun. 2024 Feb 21;15:1573. doi: 10.1038/s41467-024-46072-7 (PMC10881518; doi:10.1038/s41467-024-46072-7)
Supplement: Supplementary file 3 — Source data [file 41467_2024_46072_MOESM3_ESM.zip › Source_Data/DFT_Calculation/Bi1Pd3_100/Bi1Pd3-CO+H3O2.cif]

#======================================================================

# CRYSTAL DATA

#----------------------------------------------------------------------

data_VESTA_phase_1


_chemical_name_common                  'Bi1Pd3-COOH+H3O2-initial\(2)          '
_cell_length_a                         11.50400
_cell_length_b                         14.86200
_cell_length_c                         28.00000
_cell_angle_alpha                      90
_cell_angle_beta                       90
_cell_angle_gamma                      90
_space_group_name_H-M_alt              'P 1'
_space_group_IT_number                 1

loop_
_space_group_symop_operation_xyz
   'x, y, z'

loop_
   _atom_site_label
   _atom_site_occupancy
   _atom_site_fract_x
   _atom_site_fract_y
   _atom_site_fract_z
   _atom_site_adp_type
   _atom_site_B_iso_or_equiv
   _atom_site_type_symbol
   Bi1        1.0     0.267090      0.250000      0.109850     Biso  1.000000 Bi
   Bi2        1.0     0.263456      0.248040      0.287025     Biso  1.000000 Bi
   Bi3        1.0     0.017271      0.131972      0.197440     Biso  1.000000 Bi
   Bi4        1.0     0.017090      0.028330      0.025980     Biso  1.000000 Bi
   Bi5        1.0     0.767090      0.250000      0.109850     Biso  1.000000 Bi
   Bi6        1.0     0.774310      0.248798      0.286369     Biso  1.000000 Bi
   Bi7        1.0     0.516890      0.132691      0.197458     Biso  1.000000 Bi
   Bi8        1.0     0.517090      0.028330      0.025980     Biso  1.000000 Bi
   Bi9        1.0     0.267090      0.583330      0.109850     Biso  1.000000 Bi
   Bi10       1.0     0.266260      0.587223      0.285964     Biso  1.000000 Bi
   Bi11       1.0     0.017830      0.465110      0.197450     Biso  1.000000 Bi
   Bi12       1.0     0.017090      0.361670      0.025980     Biso  1.000000 Bi
   Bi13       1.0     0.767090      0.583330      0.109850     Biso  1.000000 Bi
   Bi14       1.0     0.772838      0.584983      0.284069     Biso  1.000000 Bi
   Bi15       1.0     0.517081      0.465500      0.196588     Biso  1.000000 Bi
   Bi16       1.0     0.517090      0.361670      0.025980     Biso  1.000000 Bi
   Bi17       1.0     0.267090      0.916670      0.109850     Biso  1.000000 Bi
   Bi18       1.0     0.268893      0.920069      0.286070     Biso  1.000000 Bi
   Bi19       1.0     0.016354      0.798454      0.197433     Biso  1.000000 Bi
   Bi20       1.0     0.017090      0.695000      0.025980     Biso  1.000000 Bi
   Bi21       1.0     0.767090      0.916670      0.109850     Biso  1.000000 Bi
   Bi22       1.0     0.769946      0.922027      0.285788     Biso  1.000000 Bi
   Bi23       1.0     0.516387      0.798351      0.197304     Biso  1.000000 Bi
   Bi24       1.0     0.517090      0.695000      0.025980     Biso  1.000000 Bi
   Pd1        1.0     0.017090      0.250000      0.109850     Biso  1.000000 Pd
   Pd2        1.0     0.019472      0.253235      0.281434     Biso  1.000000 Pd
   Pd3        1.0     0.265901      0.130388      0.197331     Biso  1.000000 Pd
   Pd4        1.0     0.267090      0.028330      0.025980     Biso  1.000000 Pd
   Pd5        1.0     0.391090      0.083330      0.109850     Biso  1.000000 Pd
   Pd6        1.0     0.140208      0.082726      0.282673     Biso  1.000000 Pd
   Pd7        1.0     0.143090      0.083330      0.109850     Biso  1.000000 Pd
   Pd8        1.0     0.396122      0.087980      0.281465     Biso  1.000000 Pd
   Pd9        1.0     0.390958      0.298125      0.198106     Biso  1.000000 Pd
   Pd10       1.0     0.145473      0.300739      0.197196     Biso  1.000000 Pd
   Pd11       1.0     0.393090      0.194000      0.025980     Biso  1.000000 Pd
   Pd12       1.0     0.141090      0.194000      0.025980     Biso  1.000000 Pd
   Pd13       1.0     0.517090      0.250000      0.109850     Biso  1.000000 Pd
   Pd14       1.0     0.518763      0.255761      0.291686     Biso  1.000000 Pd
   Pd15       1.0     0.769480      0.130598      0.197189     Biso  1.000000 Pd
   Pd16       1.0     0.767090      0.028330      0.025980     Biso  1.000000 Pd
   Pd17       1.0     0.891090      0.083330      0.109850     Biso  1.000000 Pd
   Pd18       1.0     0.639718      0.089503      0.281036     Biso  1.000000 Pd
   Pd19       1.0     0.643090      0.083330      0.109850     Biso  1.000000 Pd
   Pd20       1.0     0.896482      0.083842      0.282564     Biso  1.000000 Pd
   Pd21       1.0     0.889815      0.300954      0.196852     Biso  1.000000 Pd
   Pd22       1.0     0.643479      0.297958      0.198005     Biso  1.000000 Pd
   Pd23       1.0     0.893090      0.194000      0.025980     Biso  1.000000 Pd
   Pd24       1.0     0.641090      0.194000      0.025980     Biso  1.000000 Pd
   Pd25       1.0     0.017090      0.583330      0.109850     Biso  1.000000 Pd
   Pd26       1.0     0.019780      0.585600      0.281032     Biso  1.000000 Pd
   Pd27       1.0     0.270400      0.463505      0.199081     Biso  1.000000 Pd
   Pd28       1.0     0.267090      0.361670      0.025980     Biso  1.000000 Pd
   Pd29       1.0     0.391090      0.416670      0.109850     Biso  1.000000 Pd
   Pd30       1.0     0.142239      0.418064      0.282361     Biso  1.000000 Pd
   Pd31       1.0     0.143090      0.416670      0.109850     Biso  1.000000 Pd
   Pd32       1.0     0.392489      0.415012      0.284068     Biso  1.000000 Pd
   Pd33       1.0     0.389996      0.633245      0.197201     Biso  1.000000 Pd
   Pd34       1.0     0.143692      0.633746      0.196517     Biso  1.000000 Pd
   Pd35       1.0     0.393090      0.527330      0.025980     Biso  1.000000 Pd
   Pd36       1.0     0.141090      0.527330      0.025980     Biso  1.000000 Pd
   Pd37       1.0     0.517090      0.583330      0.109850     Biso  1.000000 Pd
   Pd38       1.0     0.518458      0.586384      0.280894     Biso  1.000000 Pd
   Pd39       1.0     0.764635      0.463054      0.198520     Biso  1.000000 Pd
   Pd40       1.0     0.767090      0.361670      0.025980     Biso  1.000000 Pd
   Pd41       1.0     0.891090      0.416670      0.109850     Biso  1.000000 Pd
   Pd42       1.0     0.643470      0.415303      0.283848     Biso  1.000000 Pd
   Pd43       1.0     0.643090      0.416670      0.109850     Biso  1.000000 Pd
   Pd44       1.0     0.896284      0.416976      0.282099     Biso  1.000000 Pd
   Pd45       1.0     0.889876      0.633830      0.196124     Biso  1.000000 Pd
   Pd46       1.0     0.642114      0.634366      0.198259     Biso  1.000000 Pd
   Pd47       1.0     0.893090      0.527330      0.025980     Biso  1.000000 Pd
   Pd48       1.0     0.641090      0.527330      0.025980     Biso  1.000000 Pd
   Pd49       1.0     0.017090      0.916670      0.109850     Biso  1.000000 Pd
   Pd50       1.0     0.018428      0.918417      0.281726     Biso  1.000000 Pd
   Pd51       1.0     0.267048      0.797225      0.197143     Biso  1.000000 Pd
   Pd52       1.0     0.267090      0.695000      0.025980     Biso  1.000000 Pd
   Pd53       1.0     0.391090      0.750000      0.109850     Biso  1.000000 Pd
   Pd54       1.0     0.143846      0.752233      0.281858     Biso  1.000000 Pd
   Pd55       1.0     0.143090      0.750000      0.109850     Biso  1.000000 Pd
   Pd56       1.0     0.395934      0.755085      0.281054     Biso  1.000000 Pd
   Pd57       1.0     0.389999      0.966783      0.197268     Biso  1.000000 Pd
   Pd58       1.0     0.143147      0.966642      0.197501     Biso  1.000000 Pd
   Pd59       1.0     0.393090      0.860670      0.025980     Biso  1.000000 Pd
   Pd60       1.0     0.141090      0.860670      0.025980     Biso  1.000000 Pd
   Pd61       1.0     0.517090      0.916670      0.109850     Biso  1.000000 Pd
   Pd62       1.0     0.520216      0.924551      0.281178     Biso  1.000000 Pd
   Pd63       1.0     0.763439      0.797799      0.200464     Biso  1.000000 Pd
   Pd64       1.0     0.767090      0.695000      0.025980     Biso  1.000000 Pd
   Pd65       1.0     0.891090      0.750000      0.109850     Biso  1.000000 Pd
   Pd66       1.0     0.643050      0.754212      0.284708     Biso  1.000000 Pd
   Pd67       1.0     0.643090      0.750000      0.109850     Biso  1.000000 Pd
   Pd68       1.0     0.898256      0.751022      0.281748     Biso  1.000000 Pd
   Pd69       1.0     0.889885      0.966507      0.196999     Biso  1.000000 Pd
   Pd70       1.0     0.643759      0.968314      0.196810     Biso  1.000000 Pd
   Pd71       1.0     0.893090      0.860670      0.025980     Biso  1.000000 Pd
   Pd72       1.0     0.641090      0.860670      0.025980     Biso  1.000000 Pd
   C1         1.0     0.518717      0.374345      0.332569     Biso  1.000000 C
   O1         1.0     0.519623      0.380199      0.375286     Biso  1.000000 O
   O2         1.0     0.608006      0.743055      0.357621     Biso  1.000000 O
   O3         1.0     0.485382      0.602537      0.361755     Biso  1.000000 O
   H1         1.0     0.535237      0.661426      0.365262     Biso  1.000000 H
   H2         1.0     0.521232      0.554061      0.380128     Biso  1.000000 H
   H3         1.0     0.577317      0.799981      0.369442     Biso  1.000000 H
