# Supplementary material for: General synthesis and atomic arrangement identification of ordered Bi–Pd intermetallics with tunable electrocatalytic CO2 reduction selectivity
Source: Nat Commun. 2024 Feb 21;15:1573. doi: 10.1038/s41467-024-46072-7 (PMC10881518; doi:10.1038/s41467-024-46072-7)
Supplement: Supplementary file 3 — Source data [file 41467_2024_46072_MOESM3_ESM.zip › Source_Data/DFT_Calculation/Bi1Pd3_100/Bi1Pd3-COOH+H3O2.cif]

#======================================================================

# CRYSTAL DATA

#----------------------------------------------------------------------

data_VESTA_phase_1


_chemical_name_common                  'Bi1Pd3-COOH+H3O2-initial\(6)          '
_cell_length_a                         11.50400
_cell_length_b                         14.86200
_cell_length_c                         28.00000
_cell_angle_alpha                      90
_cell_angle_beta                       90
_cell_angle_gamma                      90
_space_group_name_H-M_alt              'P 1'
_space_group_IT_number                 1

loop_
_space_group_symop_operation_xyz
   'x, y, z'

loop_
   _atom_site_label
   _atom_site_occupancy
   _atom_site_fract_x
   _atom_site_fract_y
   _atom_site_fract_z
   _atom_site_adp_type
   _atom_site_B_iso_or_equiv
   _atom_site_type_symbol
   Bi1        1.0     0.267090      0.250000      0.109850     Biso  1.000000 Bi
   Bi2        1.0     0.262352      0.242628      0.286886     Biso  1.000000 Bi
   Bi3        1.0     0.016827      0.129096      0.197500     Biso  1.000000 Bi
   Bi4        1.0     0.017090      0.028330      0.025980     Biso  1.000000 Bi
   Bi5        1.0     0.767090      0.250000      0.109850     Biso  1.000000 Bi
   Bi6        1.0     0.766582      0.244355      0.286627     Biso  1.000000 Bi
   Bi7        1.0     0.516795      0.129710      0.198162     Biso  1.000000 Bi
   Bi8        1.0     0.517090      0.028330      0.025980     Biso  1.000000 Bi
   Bi9        1.0     0.267090      0.583330      0.109850     Biso  1.000000 Bi
   Bi10       1.0     0.261893      0.580653      0.286200     Biso  1.000000 Bi
   Bi11       1.0     0.018411      0.462776      0.197874     Biso  1.000000 Bi
   Bi12       1.0     0.017090      0.361670      0.025980     Biso  1.000000 Bi
   Bi13       1.0     0.767090      0.583330      0.109850     Biso  1.000000 Bi
   Bi14       1.0     0.766222      0.577941      0.285985     Biso  1.000000 Bi
   Bi15       1.0     0.518274      0.461205      0.196913     Biso  1.000000 Bi
   Bi16       1.0     0.517090      0.361670      0.025980     Biso  1.000000 Bi
   Bi17       1.0     0.267090      0.916670      0.109850     Biso  1.000000 Bi
   Bi18       1.0     0.263103      0.913410      0.287115     Biso  1.000000 Bi
   Bi19       1.0     0.017099      0.796380      0.197954     Biso  1.000000 Bi
   Bi20       1.0     0.017090      0.695000      0.025980     Biso  1.000000 Bi
   Bi21       1.0     0.767090      0.916670      0.109850     Biso  1.000000 Bi
   Bi22       1.0     0.767201      0.913069      0.286615     Biso  1.000000 Bi
   Bi23       1.0     0.516257      0.794498      0.198612     Biso  1.000000 Bi
   Bi24       1.0     0.517090      0.695000      0.025980     Biso  1.000000 Bi
   Pd1        1.0     0.017090      0.250000      0.109850     Biso  1.000000 Pd
   Pd2        1.0     0.014928      0.247731      0.281264     Biso  1.000000 Pd
   Pd3        1.0     0.265928      0.129272      0.197831     Biso  1.000000 Pd
   Pd4        1.0     0.267090      0.028330      0.025980     Biso  1.000000 Pd
   Pd5        1.0     0.391090      0.083330      0.109850     Biso  1.000000 Pd
   Pd6        1.0     0.136731      0.077878      0.282234     Biso  1.000000 Pd
   Pd7        1.0     0.143090      0.083330      0.109850     Biso  1.000000 Pd
   Pd8        1.0     0.391265      0.077776      0.281853     Biso  1.000000 Pd
   Pd9        1.0     0.390901      0.298659      0.199040     Biso  1.000000 Pd
   Pd10       1.0     0.145246      0.299121      0.197040     Biso  1.000000 Pd
   Pd11       1.0     0.393090      0.194000      0.025980     Biso  1.000000 Pd
   Pd12       1.0     0.141090      0.194000      0.025980     Biso  1.000000 Pd
   Pd13       1.0     0.517090      0.250000      0.109850     Biso  1.000000 Pd
   Pd14       1.0     0.515825      0.243992      0.281734     Biso  1.000000 Pd
   Pd15       1.0     0.767328      0.127734      0.198049     Biso  1.000000 Pd
   Pd16       1.0     0.767090      0.028330      0.025980     Biso  1.000000 Pd
   Pd17       1.0     0.891090      0.083330      0.109850     Biso  1.000000 Pd
   Pd18       1.0     0.638419      0.077479      0.281782     Biso  1.000000 Pd
   Pd19       1.0     0.643090      0.083330      0.109850     Biso  1.000000 Pd
   Pd20       1.0     0.892074      0.078663      0.282162     Biso  1.000000 Pd
   Pd21       1.0     0.890883      0.297683      0.196830     Biso  1.000000 Pd
   Pd22       1.0     0.644775      0.296722      0.197154     Biso  1.000000 Pd
   Pd23       1.0     0.893090      0.194000      0.025980     Biso  1.000000 Pd
   Pd24       1.0     0.641090      0.194000      0.025980     Biso  1.000000 Pd
   Pd25       1.0     0.017090      0.583330      0.109850     Biso  1.000000 Pd
   Pd26       1.0     0.014484      0.579697      0.281347     Biso  1.000000 Pd
   Pd27       1.0     0.271303      0.461636      0.201412     Biso  1.000000 Pd
   Pd28       1.0     0.267090      0.361670      0.025980     Biso  1.000000 Pd
   Pd29       1.0     0.391090      0.416670      0.109850     Biso  1.000000 Pd
   Pd30       1.0     0.139306      0.411275      0.283052     Biso  1.000000 Pd
   Pd31       1.0     0.143090      0.416670      0.109850     Biso  1.000000 Pd
   Pd32       1.0     0.395267      0.406438      0.290451     Biso  1.000000 Pd
   Pd33       1.0     0.389530      0.632805      0.196962     Biso  1.000000 Pd
   Pd34       1.0     0.143684      0.631598      0.196838     Biso  1.000000 Pd
   Pd35       1.0     0.393090      0.527330      0.025980     Biso  1.000000 Pd
   Pd36       1.0     0.141090      0.527330      0.025980     Biso  1.000000 Pd
   Pd37       1.0     0.517090      0.583330      0.109850     Biso  1.000000 Pd
   Pd38       1.0     0.513012      0.573596      0.277784     Biso  1.000000 Pd
   Pd39       1.0     0.767786      0.461239      0.198315     Biso  1.000000 Pd
   Pd40       1.0     0.767090      0.361670      0.025980     Biso  1.000000 Pd
   Pd41       1.0     0.891090      0.416670      0.109850     Biso  1.000000 Pd
   Pd42       1.0     0.639719      0.409089      0.281775     Biso  1.000000 Pd
   Pd43       1.0     0.643090      0.416670      0.109850     Biso  1.000000 Pd
   Pd44       1.0     0.892859      0.411078      0.282083     Biso  1.000000 Pd
   Pd45       1.0     0.890408      0.632839      0.196938     Biso  1.000000 Pd
   Pd46       1.0     0.643787      0.630560      0.197725     Biso  1.000000 Pd
   Pd47       1.0     0.893090      0.527330      0.025980     Biso  1.000000 Pd
   Pd48       1.0     0.641090      0.527330      0.025980     Biso  1.000000 Pd
   Pd49       1.0     0.017090      0.916670      0.109850     Biso  1.000000 Pd
   Pd50       1.0     0.014178      0.914055      0.281110     Biso  1.000000 Pd
   Pd51       1.0     0.270878      0.795350      0.203596     Biso  1.000000 Pd
   Pd52       1.0     0.267090      0.695000      0.025980     Biso  1.000000 Pd
   Pd53       1.0     0.391090      0.750000      0.109850     Biso  1.000000 Pd
   Pd54       1.0     0.135854      0.745057      0.283526     Biso  1.000000 Pd
   Pd55       1.0     0.143090      0.750000      0.109850     Biso  1.000000 Pd
   Pd56       1.0     0.393529      0.743881      0.288052     Biso  1.000000 Pd
   Pd57       1.0     0.389991      0.965569      0.195715     Biso  1.000000 Pd
   Pd58       1.0     0.144028      0.964515      0.196804     Biso  1.000000 Pd
   Pd59       1.0     0.393090      0.860670      0.025980     Biso  1.000000 Pd
   Pd60       1.0     0.141090      0.860670      0.025980     Biso  1.000000 Pd
   Pd61       1.0     0.517090      0.916670      0.109850     Biso  1.000000 Pd
   Pd62       1.0     0.514574      0.915574      0.278313     Biso  1.000000 Pd
   Pd63       1.0     0.761956      0.794087      0.202652     Biso  1.000000 Pd
   Pd64       1.0     0.767090      0.695000      0.025980     Biso  1.000000 Pd
   Pd65       1.0     0.891090      0.750000      0.109850     Biso  1.000000 Pd
   Pd66       1.0     0.636494      0.742743      0.286736     Biso  1.000000 Pd
   Pd67       1.0     0.643090      0.750000      0.109850     Biso  1.000000 Pd
   Pd68       1.0     0.891517      0.743962      0.283269     Biso  1.000000 Pd
   Pd69       1.0     0.889690      0.963541      0.196585     Biso  1.000000 Pd
   Pd70       1.0     0.643963      0.964948      0.196123     Biso  1.000000 Pd
   Pd71       1.0     0.893090      0.860670      0.025980     Biso  1.000000 Pd
   Pd72       1.0     0.641090      0.860670      0.025980     Biso  1.000000 Pd
   C1         1.0     0.454769      0.428963      0.357157     Biso  1.000000 C
   O1         1.0     0.429947      0.514208      0.370401     Biso  1.000000 O
   O2         1.0     0.500512      0.373382      0.382803     Biso  1.000000 O
   O3         1.0     0.517517      0.746094      0.349790     Biso  1.000000 O
   O4         1.0     0.550749      0.624801      0.421010     Biso  1.000000 O
   H1         1.0     0.474192      0.538002      0.399271     Biso  1.000000 H
   H2         1.0     0.536930      0.675518      0.397740     Biso  1.000000 H
   H3         1.0     0.561236      0.650379      0.452521     Biso  1.000000 H
   H4         1.0     0.517670      0.808797      0.360218     Biso  1.000000 H
