# Supplementary material for: General synthesis and atomic arrangement identification of ordered Bi–Pd intermetallics with tunable electrocatalytic CO2 reduction selectivity
Source: Nat Commun. 2024 Feb 21;15:1573. doi: 10.1038/s41467-024-46072-7 (PMC10881518; doi:10.1038/s41467-024-46072-7)
Supplement: Supplementary file 3 — Source data [file 41467_2024_46072_MOESM3_ESM.zip › Source_Data/DFT_Calculation/Bi1Pd3_100/Bi1Pd3-H+H3O2.cif]

#======================================================================

# CRYSTAL DATA

#----------------------------------------------------------------------

data_VESTA_phase_1


_chemical_name_common                  'Bi1Pd3-CO+H3O2-initial\(2)            '
_cell_length_a                         11.50400
_cell_length_b                         14.86200
_cell_length_c                         28.00000
_cell_angle_alpha                      90
_cell_angle_beta                       90
_cell_angle_gamma                      90
_space_group_name_H-M_alt              'P 1'
_space_group_IT_number                 1

loop_
_space_group_symop_operation_xyz
   'x, y, z'

loop_
   _atom_site_label
   _atom_site_occupancy
   _atom_site_fract_x
   _atom_site_fract_y
   _atom_site_fract_z
   _atom_site_adp_type
   _atom_site_B_iso_or_equiv
   _atom_site_type_symbol
   Bi1        1.0     0.267090      0.250000      0.109850     Biso  1.000000 Bi
   Bi2        1.0     0.267471      0.249691      0.287293     Biso  1.000000 Bi
   Bi3        1.0     0.017197      0.131856      0.197826     Biso  1.000000 Bi
   Bi4        1.0     0.017090      0.028330      0.025980     Biso  1.000000 Bi
   Bi5        1.0     0.767090      0.250000      0.109850     Biso  1.000000 Bi
   Bi6        1.0     0.769766      0.250734      0.287011     Biso  1.000000 Bi
   Bi7        1.0     0.516866      0.132031      0.198047     Biso  1.000000 Bi
   Bi8        1.0     0.517090      0.028330      0.025980     Biso  1.000000 Bi
   Bi9        1.0     0.267090      0.583330      0.109850     Biso  1.000000 Bi
   Bi10       1.0     0.265015      0.585286      0.286753     Biso  1.000000 Bi
   Bi11       1.0     0.016923      0.465070      0.197456     Biso  1.000000 Bi
   Bi12       1.0     0.017090      0.361670      0.025980     Biso  1.000000 Bi
   Bi13       1.0     0.767090      0.583330      0.109850     Biso  1.000000 Bi
   Bi14       1.0     0.768627      0.582295      0.285718     Biso  1.000000 Bi
   Bi15       1.0     0.516622      0.464926      0.197745     Biso  1.000000 Bi
   Bi16       1.0     0.517090      0.361670      0.025980     Biso  1.000000 Bi
   Bi17       1.0     0.267090      0.916670      0.109850     Biso  1.000000 Bi
   Bi18       1.0     0.267793      0.918085      0.286115     Biso  1.000000 Bi
   Bi19       1.0     0.016186      0.798579      0.197485     Biso  1.000000 Bi
   Bi20       1.0     0.017090      0.695000      0.025980     Biso  1.000000 Bi
   Bi21       1.0     0.767090      0.916670      0.109850     Biso  1.000000 Bi
   Bi22       1.0     0.769526      0.921979      0.284971     Biso  1.000000 Bi
   Bi23       1.0     0.516626      0.796812      0.198711     Biso  1.000000 Bi
   Bi24       1.0     0.517090      0.695000      0.025980     Biso  1.000000 Bi
   Pd1        1.0     0.017090      0.250000      0.109850     Biso  1.000000 Pd
   Pd2        1.0     0.020362      0.253547      0.282522     Biso  1.000000 Pd
   Pd3        1.0     0.267221      0.130483      0.197854     Biso  1.000000 Pd
   Pd4        1.0     0.267090      0.028330      0.025980     Biso  1.000000 Pd
   Pd5        1.0     0.391090      0.083330      0.109850     Biso  1.000000 Pd
   Pd6        1.0     0.141162      0.084135      0.282428     Biso  1.000000 Pd
   Pd7        1.0     0.143090      0.083330      0.109850     Biso  1.000000 Pd
   Pd8        1.0     0.394447      0.082923      0.282679     Biso  1.000000 Pd
   Pd9        1.0     0.390632      0.299923      0.197785     Biso  1.000000 Pd
   Pd10       1.0     0.144110      0.299791      0.197843     Biso  1.000000 Pd
   Pd11       1.0     0.393090      0.194000      0.025980     Biso  1.000000 Pd
   Pd12       1.0     0.141090      0.194000      0.025980     Biso  1.000000 Pd
   Pd13       1.0     0.517090      0.250000      0.109850     Biso  1.000000 Pd
   Pd14       1.0     0.516691      0.250466      0.281961     Biso  1.000000 Pd
   Pd15       1.0     0.767573      0.130550      0.197818     Biso  1.000000 Pd
   Pd16       1.0     0.767090      0.028330      0.025980     Biso  1.000000 Pd
   Pd17       1.0     0.891090      0.083330      0.109850     Biso  1.000000 Pd
   Pd18       1.0     0.640102      0.085937      0.282445     Biso  1.000000 Pd
   Pd19       1.0     0.643090      0.083330      0.109850     Biso  1.000000 Pd
   Pd20       1.0     0.896182      0.085876      0.282633     Biso  1.000000 Pd
   Pd21       1.0     0.890173      0.300046      0.197854     Biso  1.000000 Pd
   Pd22       1.0     0.643792      0.299839      0.197748     Biso  1.000000 Pd
   Pd23       1.0     0.893090      0.194000      0.025980     Biso  1.000000 Pd
   Pd24       1.0     0.641090      0.194000      0.025980     Biso  1.000000 Pd
   Pd25       1.0     0.017090      0.583330      0.109850     Biso  1.000000 Pd
   Pd26       1.0     0.015196      0.585574      0.281901     Biso  1.000000 Pd
   Pd27       1.0     0.267128      0.463865      0.198227     Biso  1.000000 Pd
   Pd28       1.0     0.267090      0.361670      0.025980     Biso  1.000000 Pd
   Pd29       1.0     0.391090      0.416670      0.109850     Biso  1.000000 Pd
   Pd30       1.0     0.139344      0.418724      0.282315     Biso  1.000000 Pd
   Pd31       1.0     0.143090      0.416670      0.109850     Biso  1.000000 Pd
   Pd32       1.0     0.391348      0.415955      0.283867     Biso  1.000000 Pd
   Pd33       1.0     0.389118      0.633155      0.197999     Biso  1.000000 Pd
   Pd34       1.0     0.143069      0.633952      0.197556     Biso  1.000000 Pd
   Pd35       1.0     0.393090      0.527330      0.025980     Biso  1.000000 Pd
   Pd36       1.0     0.141090      0.527330      0.025980     Biso  1.000000 Pd
   Pd37       1.0     0.517090      0.583330      0.109850     Biso  1.000000 Pd
   Pd38       1.0     0.515934      0.580915      0.283435     Biso  1.000000 Pd
   Pd39       1.0     0.765805      0.463265      0.198078     Biso  1.000000 Pd
   Pd40       1.0     0.767090      0.361670      0.025980     Biso  1.000000 Pd
   Pd41       1.0     0.891090      0.416670      0.109850     Biso  1.000000 Pd
   Pd42       1.0     0.640793      0.415058      0.283752     Biso  1.000000 Pd
   Pd43       1.0     0.643090      0.416670      0.109850     Biso  1.000000 Pd
   Pd44       1.0     0.896528      0.416750      0.282547     Biso  1.000000 Pd
   Pd45       1.0     0.888885      0.634125      0.196855     Biso  1.000000 Pd
   Pd46       1.0     0.641538      0.634123      0.198702     Biso  1.000000 Pd
   Pd47       1.0     0.893090      0.527330      0.025980     Biso  1.000000 Pd
   Pd48       1.0     0.641090      0.527330      0.025980     Biso  1.000000 Pd
   Pd49       1.0     0.017090      0.916670      0.109850     Biso  1.000000 Pd
   Pd50       1.0     0.018310      0.920038      0.281934     Biso  1.000000 Pd
   Pd51       1.0     0.267401      0.797353      0.198645     Biso  1.000000 Pd
   Pd52       1.0     0.267090      0.695000      0.025980     Biso  1.000000 Pd
   Pd53       1.0     0.391090      0.750000      0.109850     Biso  1.000000 Pd
   Pd54       1.0     0.140704      0.750966      0.282507     Biso  1.000000 Pd
   Pd55       1.0     0.143090      0.750000      0.109850     Biso  1.000000 Pd
   Pd56       1.0     0.394493      0.749453      0.283544     Biso  1.000000 Pd
   Pd57       1.0     0.390922      0.965820      0.197162     Biso  1.000000 Pd
   Pd58       1.0     0.143721      0.966893      0.197325     Biso  1.000000 Pd
   Pd59       1.0     0.393090      0.860670      0.025980     Biso  1.000000 Pd
   Pd60       1.0     0.141090      0.860670      0.025980     Biso  1.000000 Pd
   Pd61       1.0     0.517090      0.916670      0.109850     Biso  1.000000 Pd
   Pd62       1.0     0.519875      0.920003      0.281412     Biso  1.000000 Pd
   Pd63       1.0     0.762272      0.797019      0.201474     Biso  1.000000 Pd
   Pd64       1.0     0.767090      0.695000      0.025980     Biso  1.000000 Pd
   Pd65       1.0     0.891090      0.750000      0.109850     Biso  1.000000 Pd
   Pd66       1.0     0.640252      0.748092      0.286312     Biso  1.000000 Pd
   Pd67       1.0     0.643090      0.750000      0.109850     Biso  1.000000 Pd
   Pd68       1.0     0.896013      0.751574      0.282280     Biso  1.000000 Pd
   Pd69       1.0     0.889860      0.966463      0.196705     Biso  1.000000 Pd
   Pd70       1.0     0.643330      0.967517      0.196844     Biso  1.000000 Pd
   Pd71       1.0     0.893090      0.860670      0.025980     Biso  1.000000 Pd
   Pd72       1.0     0.641090      0.860670      0.025980     Biso  1.000000 Pd
   O1         1.0     0.610163      0.746104      0.359307     Biso  1.000000 O
   O2         1.0     0.572110      0.587467      0.405700     Biso  1.000000 O
   H1         1.0     0.586274      0.649249      0.392637     Biso  1.000000 H
   H2         1.0     0.570138      0.594977      0.440176     Biso  1.000000 H
   H3         1.0     0.635656      0.802628      0.373343     Biso  1.000000 H
   H4         1.0     0.516331      0.468684      0.312771     Biso  1.000000 H
