# Supplementary material for: General synthesis and atomic arrangement identification of ordered Bi–Pd intermetallics with tunable electrocatalytic CO2 reduction selectivity
Source: Nat Commun. 2024 Feb 21;15:1573. doi: 10.1038/s41467-024-46072-7 (PMC10881518; doi:10.1038/s41467-024-46072-7)
Supplement: Supplementary file 3 — Source data [file 41467_2024_46072_MOESM3_ESM.zip › Source_Data/DFT_Calculation/Bi1Pd3_100/Bi1Pd3-HCOO+H3O2.cif]

#======================================================================

# CRYSTAL DATA

#----------------------------------------------------------------------

data_VESTA_phase_1


_chemical_name_common                  'Bi1Pd3-CO-initial                     '
_cell_length_a                         11.50400
_cell_length_b                         14.86200
_cell_length_c                         28.00000
_cell_angle_alpha                      90
_cell_angle_beta                       90
_cell_angle_gamma                      90
_space_group_name_H-M_alt              'P 1'
_space_group_IT_number                 1

loop_
_space_group_symop_operation_xyz
   'x, y, z'

loop_
   _atom_site_label
   _atom_site_occupancy
   _atom_site_fract_x
   _atom_site_fract_y
   _atom_site_fract_z
   _atom_site_adp_type
   _atom_site_B_iso_or_equiv
   _atom_site_type_symbol
   Bi1        1.0     0.267090      0.250000      0.109850     Biso  1.000000 Bi
   Bi2        1.0     0.266130      0.248677      0.287122     Biso  1.000000 Bi
   Bi3        1.0     0.017824      0.131068      0.197431     Biso  1.000000 Bi
   Bi4        1.0     0.017090      0.028330      0.025980     Biso  1.000000 Bi
   Bi5        1.0     0.767090      0.250000      0.109850     Biso  1.000000 Bi
   Bi6        1.0     0.766925      0.247525      0.285763     Biso  1.000000 Bi
   Bi7        1.0     0.517532      0.131280      0.198008     Biso  1.000000 Bi
   Bi8        1.0     0.517090      0.028330      0.025980     Biso  1.000000 Bi
   Bi9        1.0     0.267090      0.583330      0.109850     Biso  1.000000 Bi
   Bi10       1.0     0.263914      0.582601      0.283908     Biso  1.000000 Bi
   Bi11       1.0     0.016558      0.463587      0.197739     Biso  1.000000 Bi
   Bi12       1.0     0.017090      0.361670      0.025980     Biso  1.000000 Bi
   Bi13       1.0     0.767090      0.583330      0.109850     Biso  1.000000 Bi
   Bi14       1.0     0.769534      0.584751      0.286155     Biso  1.000000 Bi
   Bi15       1.0     0.517906      0.464192      0.199183     Biso  1.000000 Bi
   Bi16       1.0     0.517090      0.361670      0.025980     Biso  1.000000 Bi
   Bi17       1.0     0.267090      0.916670      0.109850     Biso  1.000000 Bi
   Bi18       1.0     0.266706      0.918614      0.286713     Biso  1.000000 Bi
   Bi19       1.0     0.019391      0.798089      0.197163     Biso  1.000000 Bi
   Bi20       1.0     0.017090      0.695000      0.025980     Biso  1.000000 Bi
   Bi21       1.0     0.767090      0.916670      0.109850     Biso  1.000000 Bi
   Bi22       1.0     0.768693      0.917957      0.285753     Biso  1.000000 Bi
   Bi23       1.0     0.517998      0.795439      0.198133     Biso  1.000000 Bi
   Bi24       1.0     0.517090      0.695000      0.025980     Biso  1.000000 Bi
   Pd1        1.0     0.017090      0.250000      0.109850     Biso  1.000000 Pd
   Pd2        1.0     0.014781      0.250635      0.281652     Biso  1.000000 Pd
   Pd3        1.0     0.267752      0.129953      0.198173     Biso  1.000000 Pd
   Pd4        1.0     0.267090      0.028330      0.025980     Biso  1.000000 Pd
   Pd5        1.0     0.391090      0.083330      0.109850     Biso  1.000000 Pd
   Pd6        1.0     0.139208      0.083491      0.282409     Biso  1.000000 Pd
   Pd7        1.0     0.143090      0.083330      0.109850     Biso  1.000000 Pd
   Pd8        1.0     0.393346      0.081925      0.282754     Biso  1.000000 Pd
   Pd9        1.0     0.389873      0.299962      0.196977     Biso  1.000000 Pd
   Pd10       1.0     0.143934      0.299199      0.197745     Biso  1.000000 Pd
   Pd11       1.0     0.393090      0.194000      0.025980     Biso  1.000000 Pd
   Pd12       1.0     0.141090      0.194000      0.025980     Biso  1.000000 Pd
   Pd13       1.0     0.517090      0.250000      0.109850     Biso  1.000000 Pd
   Pd14       1.0     0.514307      0.248293      0.281089     Biso  1.000000 Pd
   Pd15       1.0     0.767599      0.129221      0.197867     Biso  1.000000 Pd
   Pd16       1.0     0.767090      0.028330      0.025980     Biso  1.000000 Pd
   Pd17       1.0     0.891090      0.083330      0.109850     Biso  1.000000 Pd
   Pd18       1.0     0.639626      0.082023      0.282446     Biso  1.000000 Pd
   Pd19       1.0     0.643090      0.083330      0.109850     Biso  1.000000 Pd
   Pd20       1.0     0.896008      0.081359      0.282330     Biso  1.000000 Pd
   Pd21       1.0     0.889568      0.299548      0.197253     Biso  1.000000 Pd
   Pd22       1.0     0.643318      0.300249      0.198099     Biso  1.000000 Pd
   Pd23       1.0     0.893090      0.194000      0.025980     Biso  1.000000 Pd
   Pd24       1.0     0.641090      0.194000      0.025980     Biso  1.000000 Pd
   Pd25       1.0     0.017090      0.583330      0.109850     Biso  1.000000 Pd
   Pd26       1.0     0.017493      0.582626      0.281444     Biso  1.000000 Pd
   Pd27       1.0     0.266606      0.462551      0.198013     Biso  1.000000 Pd
   Pd28       1.0     0.267090      0.361670      0.025980     Biso  1.000000 Pd
   Pd29       1.0     0.391090      0.416670      0.109850     Biso  1.000000 Pd
   Pd30       1.0     0.138879      0.414262      0.282845     Biso  1.000000 Pd
   Pd31       1.0     0.143090      0.416670      0.109850     Biso  1.000000 Pd
   Pd32       1.0     0.391720      0.415598      0.282249     Biso  1.000000 Pd
   Pd33       1.0     0.392121      0.631158      0.197941     Biso  1.000000 Pd
   Pd34       1.0     0.144284      0.633831      0.196504     Biso  1.000000 Pd
   Pd35       1.0     0.393090      0.527330      0.025980     Biso  1.000000 Pd
   Pd36       1.0     0.141090      0.527330      0.025980     Biso  1.000000 Pd
   Pd37       1.0     0.517090      0.583330      0.109850     Biso  1.000000 Pd
   Pd38       1.0     0.519745      0.589464      0.283075     Biso  1.000000 Pd
   Pd39       1.0     0.764733      0.462617      0.200864     Biso  1.000000 Pd
   Pd40       1.0     0.767090      0.361670      0.025980     Biso  1.000000 Pd
   Pd41       1.0     0.891090      0.416670      0.109850     Biso  1.000000 Pd
   Pd42       1.0     0.638539      0.412405      0.285941     Biso  1.000000 Pd
   Pd43       1.0     0.643090      0.416670      0.109850     Biso  1.000000 Pd
   Pd44       1.0     0.895299      0.416016      0.282561     Biso  1.000000 Pd
   Pd45       1.0     0.891686      0.632564      0.196715     Biso  1.000000 Pd
   Pd46       1.0     0.643964      0.631291      0.197880     Biso  1.000000 Pd
   Pd47       1.0     0.893090      0.527330      0.025980     Biso  1.000000 Pd
   Pd48       1.0     0.641090      0.527330      0.025980     Biso  1.000000 Pd
   Pd49       1.0     0.017090      0.916670      0.109850     Biso  1.000000 Pd
   Pd50       1.0     0.019127      0.917408      0.281901     Biso  1.000000 Pd
   Pd51       1.0     0.272634      0.795823      0.201705     Biso  1.000000 Pd
   Pd52       1.0     0.267090      0.695000      0.025980     Biso  1.000000 Pd
   Pd53       1.0     0.391090      0.750000      0.109850     Biso  1.000000 Pd
   Pd54       1.0     0.137380      0.748562      0.282306     Biso  1.000000 Pd
   Pd55       1.0     0.143090      0.750000      0.109850     Biso  1.000000 Pd
   Pd56       1.0     0.392759      0.752003      0.286098     Biso  1.000000 Pd
   Pd57       1.0     0.392013      0.966405      0.196933     Biso  1.000000 Pd
   Pd58       1.0     0.145612      0.965834      0.197234     Biso  1.000000 Pd
   Pd59       1.0     0.393090      0.860670      0.025980     Biso  1.000000 Pd
   Pd60       1.0     0.141090      0.860670      0.025980     Biso  1.000000 Pd
   Pd61       1.0     0.517090      0.916670      0.109850     Biso  1.000000 Pd
   Pd62       1.0     0.517784      0.919540      0.280847     Biso  1.000000 Pd
   Pd63       1.0     0.768248      0.795504      0.197488     Biso  1.000000 Pd
   Pd64       1.0     0.767090      0.695000      0.025980     Biso  1.000000 Pd
   Pd65       1.0     0.891090      0.750000      0.109850     Biso  1.000000 Pd
   Pd66       1.0     0.643940      0.753045      0.281906     Biso  1.000000 Pd
   Pd67       1.0     0.643090      0.750000      0.109850     Biso  1.000000 Pd
   Pd68       1.0     0.895626      0.749806      0.281461     Biso  1.000000 Pd
   Pd69       1.0     0.891826      0.965728      0.197531     Biso  1.000000 Pd
   Pd70       1.0     0.644402      0.965253      0.196900     Biso  1.000000 Pd
   Pd71       1.0     0.893090      0.860670      0.025980     Biso  1.000000 Pd
   Pd72       1.0     0.641090      0.860670      0.025980     Biso  1.000000 Pd
   C1         1.0     0.465826      0.672113      0.380917     Biso  1.000000 C
   O1         1.0     0.500618      0.601652      0.359903     Biso  1.000000 O
   O2         1.0     0.426097      0.744458      0.362853     Biso  1.000000 O
   O3         1.0     0.621328      0.415987      0.358369     Biso  1.000000 O
   O4         1.0     0.594480      0.511124      0.444734     Biso  1.000000 O
   H1         1.0     0.470631      0.669453      0.420473     Biso  1.000000 H
   H2         1.0     0.571731      0.365656      0.367790     Biso  1.000000 H
   H3         1.0     0.602669      0.488366      0.411634     Biso  1.000000 H
   H4         1.0     0.653710      0.479274      0.462780     Biso  1.000000 H
