# Supplementary material for: General synthesis and atomic arrangement identification of ordered Bi–Pd intermetallics with tunable electrocatalytic CO2 reduction selectivity
Source: Nat Commun. 2024 Feb 21;15:1573. doi: 10.1038/s41467-024-46072-7 (PMC10881518; doi:10.1038/s41467-024-46072-7)
Supplement: Supplementary file 3 — Source data [file 41467_2024_46072_MOESM3_ESM.zip › Source_Data/DFT_Calculation/Bi1Pd3_100/initial_structure/Bi1Pd3-CO+H3O2-initial.cif]

data_Bi1Pd3-COOH+H3O2-initial\(2)
_audit_creation_date              2022-09-09
_audit_creation_method            'Materials Studio'
_symmetry_space_group_name_H-M    'P1'
_symmetry_Int_Tables_number       1
_symmetry_cell_setting            triclinic
loop_
_symmetry_equiv_pos_as_xyz
  x,y,z
_cell_length_a                    11.5040
_cell_length_b                    14.8620
_cell_length_c                    28.0000
_cell_angle_alpha                 90.0000
_cell_angle_beta                  90.0000
_cell_angle_gamma                 90.0000
loop_
_atom_site_label
_atom_site_type_symbol
_atom_site_fract_x
_atom_site_fract_y
_atom_site_fract_z
_atom_site_U_iso_or_equiv
_atom_site_adp_type
_atom_site_occupancy
Bi1    Bi    0.26709   0.25000   0.10985   0.00000  Uiso   1.00
Bi2    Bi    0.26709   0.25000   0.27758   0.00000  Uiso   1.00
Bi3    Bi    0.01709   0.13833   0.19372   0.00000  Uiso   1.00
Bi4    Bi    0.01709   0.02833   0.02598   0.00000  Uiso   1.00
Pd5    Pd    0.01709   0.25000   0.10985   0.00000  Uiso   1.00
Pd6    Pd    0.01709   0.25000   0.27758   0.00000  Uiso   1.00
Pd7    Pd    0.26709   0.13833   0.19372   0.00000  Uiso   1.00
Pd8    Pd    0.26709   0.02833   0.02598   0.00000  Uiso   1.00
Pd9    Pd    0.39109   0.08333   0.10985   0.00000  Uiso   1.00
Pd10   Pd    0.14309   0.08333   0.27758   0.00000  Uiso   1.00
Pd11   Pd    0.14309   0.08333   0.10985   0.00000  Uiso   1.00
Pd12   Pd    0.39109   0.08333   0.27758   0.00000  Uiso   1.00
Pd13   Pd    0.39309   0.30600   0.19372   0.00000  Uiso   1.00
Pd14   Pd    0.14109   0.30600   0.19372   0.00000  Uiso   1.00
Pd15   Pd    0.39309   0.19400   0.02598   0.00000  Uiso   1.00
Pd16   Pd    0.14109   0.19400   0.02598   0.00000  Uiso   1.00
Bi17   Bi    0.76709   0.25000   0.10985   0.00000  Uiso   1.00
Bi18   Bi    0.76709   0.25000   0.27758   0.00000  Uiso   1.00
Bi19   Bi    0.51709   0.13833   0.19372   0.00000  Uiso   1.00
Bi20   Bi    0.51709   0.02833   0.02598   0.00000  Uiso   1.00
Pd21   Pd    0.51709   0.25000   0.10985   0.00000  Uiso   1.00
Pd22   Pd    0.51709   0.25000   0.27758   0.00000  Uiso   1.00
Pd23   Pd    0.76709   0.13833   0.19372   0.00000  Uiso   1.00
Pd24   Pd    0.76709   0.02833   0.02598   0.00000  Uiso   1.00
Pd25   Pd    0.89109   0.08333   0.10985   0.00000  Uiso   1.00
Pd26   Pd    0.64309   0.08333   0.27758   0.00000  Uiso   1.00
Pd27   Pd    0.64309   0.08333   0.10985   0.00000  Uiso   1.00
Pd28   Pd    0.89109   0.08333   0.27758   0.00000  Uiso   1.00
Pd29   Pd    0.89309   0.30600   0.19372   0.00000  Uiso   1.00
Pd30   Pd    0.64109   0.30600   0.19372   0.00000  Uiso   1.00
Pd31   Pd    0.89309   0.19400   0.02598   0.00000  Uiso   1.00
Pd32   Pd    0.64109   0.19400   0.02598   0.00000  Uiso   1.00
Bi33   Bi    0.26709   0.58333   0.10985   0.00000  Uiso   1.00
Bi34   Bi    0.26709   0.58333   0.27758   0.00000  Uiso   1.00
Bi35   Bi    0.01709   0.47167   0.19372   0.00000  Uiso   1.00
Bi36   Bi    0.01709   0.36167   0.02598   0.00000  Uiso   1.00
Pd37   Pd    0.01709   0.58333   0.10985   0.00000  Uiso   1.00
Pd38   Pd    0.01709   0.58333   0.27758   0.00000  Uiso   1.00
Pd39   Pd    0.26709   0.47167   0.19372   0.00000  Uiso   1.00
Pd40   Pd    0.26709   0.36167   0.02598   0.00000  Uiso   1.00
Pd41   Pd    0.39109   0.41667   0.10985   0.00000  Uiso   1.00
Pd42   Pd    0.14309   0.41667   0.27758   0.00000  Uiso   1.00
Pd43   Pd    0.14309   0.41667   0.10985   0.00000  Uiso   1.00
Pd44   Pd    0.39109   0.41667   0.27758   0.00000  Uiso   1.00
Pd45   Pd    0.39309   0.63933   0.19372   0.00000  Uiso   1.00
Pd46   Pd    0.14109   0.63933   0.19372   0.00000  Uiso   1.00
Pd47   Pd    0.39309   0.52733   0.02598   0.00000  Uiso   1.00
Pd48   Pd    0.14109   0.52733   0.02598   0.00000  Uiso   1.00
Bi49   Bi    0.76709   0.58333   0.10985   0.00000  Uiso   1.00
Bi50   Bi    0.76709   0.58333   0.27758   0.00000  Uiso   1.00
Bi51   Bi    0.51709   0.47167   0.19372   0.00000  Uiso   1.00
Bi52   Bi    0.51709   0.36167   0.02598   0.00000  Uiso   1.00
Pd53   Pd    0.51709   0.58333   0.10985   0.00000  Uiso   1.00
Pd54   Pd    0.51709   0.58333   0.27758   0.00000  Uiso   1.00
Pd55   Pd    0.76709   0.47167   0.19372   0.00000  Uiso   1.00
Pd56   Pd    0.76709   0.36167   0.02598   0.00000  Uiso   1.00
Pd57   Pd    0.89109   0.41667   0.10985   0.00000  Uiso   1.00
Pd58   Pd    0.64309   0.41667   0.27758   0.00000  Uiso   1.00
Pd59   Pd    0.64309   0.41667   0.10985   0.00000  Uiso   1.00
Pd60   Pd    0.89109   0.41667   0.27758   0.00000  Uiso   1.00
Pd61   Pd    0.89309   0.63933   0.19372   0.00000  Uiso   1.00
Pd62   Pd    0.64109   0.63933   0.19372   0.00000  Uiso   1.00
Pd63   Pd    0.89309   0.52733   0.02598   0.00000  Uiso   1.00
Pd64   Pd    0.64109   0.52733   0.02598   0.00000  Uiso   1.00
Bi65   Bi    0.26709   0.91667   0.10985   0.00000  Uiso   1.00
Bi66   Bi    0.26709   0.91667   0.27758   0.00000  Uiso   1.00
Bi67   Bi    0.01709   0.80500   0.19372   0.00000  Uiso   1.00
Bi68   Bi    0.01709   0.69500   0.02598   0.00000  Uiso   1.00
Pd69   Pd    0.01709   0.91667   0.10985   0.00000  Uiso   1.00
Pd70   Pd    0.01709   0.91667   0.27758   0.00000  Uiso   1.00
Pd71   Pd    0.26709   0.80500   0.19372   0.00000  Uiso   1.00
Pd72   Pd    0.26709   0.69500   0.02598   0.00000  Uiso   1.00
Pd73   Pd    0.39109   0.75000   0.10985   0.00000  Uiso   1.00
Pd74   Pd    0.14309   0.75000   0.27758   0.00000  Uiso   1.00
Pd75   Pd    0.14309   0.75000   0.10985   0.00000  Uiso   1.00
Pd76   Pd    0.39109   0.75000   0.27758   0.00000  Uiso   1.00
Pd77   Pd    0.39309   0.97267   0.19372   0.00000  Uiso   1.00
Pd78   Pd    0.14109   0.97267   0.19372   0.00000  Uiso   1.00
Pd79   Pd    0.39309   0.86067   0.02598   0.00000  Uiso   1.00
Pd80   Pd    0.14109   0.86067   0.02598   0.00000  Uiso   1.00
Bi81   Bi    0.76709   0.91667   0.10985   0.00000  Uiso   1.00
Bi82   Bi    0.76709   0.91667   0.27758   0.00000  Uiso   1.00
Bi83   Bi    0.51709   0.80500   0.19372   0.00000  Uiso   1.00
Bi84   Bi    0.51709   0.69500   0.02598   0.00000  Uiso   1.00
Pd85   Pd    0.51709   0.91667   0.10985   0.00000  Uiso   1.00
Pd86   Pd    0.51709   0.91667   0.27758   0.00000  Uiso   1.00
Pd87   Pd    0.76709   0.80500   0.19372   0.00000  Uiso   1.00
Pd88   Pd    0.76709   0.69500   0.02598   0.00000  Uiso   1.00
Pd89   Pd    0.89109   0.75000   0.10985   0.00000  Uiso   1.00
Pd90   Pd    0.64309   0.75000   0.27758   0.00000  Uiso   1.00
Pd91   Pd    0.64309   0.75000   0.10985   0.00000  Uiso   1.00
Pd92   Pd    0.89109   0.75000   0.27758   0.00000  Uiso   1.00
Pd93   Pd    0.89309   0.97267   0.19372   0.00000  Uiso   1.00
Pd94   Pd    0.64109   0.97267   0.19372   0.00000  Uiso   1.00
Pd95   Pd    0.89309   0.86067   0.02598   0.00000  Uiso   1.00
Pd96   Pd    0.64109   0.86067   0.02598   0.00000  Uiso   1.00
C73    C     0.39066   0.41529   0.34465   0.01267  Uiso   1.00
O75    O     0.39170   0.41370   0.39436   0.01267  Uiso   1.00
O76    O     0.63296   0.74633   0.33755   0.01267  Uiso   1.00
O79    O     0.52016   0.59860   0.40535   0.00000  Uiso   1.00
H80    H     0.55894   0.64946   0.38108   0.00000  Uiso   1.00
H81    H     0.54077   0.61627   0.44293   0.00000  Uiso   1.00
H78    H     1.64561   0.76865   0.37440   0.01267  Uiso   1.00
loop_
_geom_bond_atom_site_label_1
_geom_bond_atom_site_label_2
_geom_bond_distance
_geom_bond_site_symmetry_2
_ccdc_geom_bond_type
Bi1    Pd5     2.876   .     S
Bi1    Pd7     2.876   .     S
Bi1    Pd9     2.858   .     S
Bi1    Pd11    2.858   .     S
Bi1    Pd13    2.882   .     S
Bi1    Pd14    2.882   .     S
Bi1    Pd15    2.882   .     S
Bi1    Pd16    2.882   .     S
Bi1    Pd21    2.876   .     S
Bi1    Pd40    2.876   .     S
Bi1    Pd41    2.858   .     S
Bi1    Pd43    2.858   .     S
Bi2    Pd6     2.876   .     S
Bi2    Pd7     2.875   .     S
Bi2    Pd10    2.858   .     S
Bi2    Pd12    2.858   .     S
Bi2    Pd13    2.882   .     S
Bi2    Pd14    2.882   .     S
Bi2    Pd22    2.876   .     S
Bi2    Pd42    2.858   .     S
Bi2    Pd44    2.858   .     S
Bi3    Pd5     2.876   .     S
Bi3    Pd6     2.875   .     S
Bi3    Pd7     2.876   .     S
Bi3    Pd10    2.878   .     S
Bi3    Pd11    2.878   .     S
Bi3    Pd14    2.871   .     S
Bi3    Pd23    2.876   1_455 S
Bi3    Pd25    2.878   1_455 S
Bi3    Pd28    2.878   1_455 S
Bi3    Pd29    2.871   1_455 S
Bi3    Pd78    2.845   1_545 S
Bi3    Pd93    2.845   1_445 S
Bi4    Pd8     2.876   .     S
Bi4    Pd11    2.878   .     S
Bi4    Pd16    2.846   .     S
Bi4    Pd24    2.876   1_455 S
Bi4    Pd25    2.878   1_455 S
Bi4    Pd31    2.846   1_455 S
Bi4    Pd69    2.876   1_545 S
Bi4    Pd80    2.871   1_545 S
Bi4    Pd95    2.871   1_445 S
Pd5    Pd11    2.870   .     S
Pd5    Pd14    2.871   .     S
Pd5    Pd16    2.871   .     S
Pd5    Bi36    2.876   .     S
Pd5    Pd43    2.870   .     S
Pd5    Bi17    2.876   1_455 S
Pd5    Pd25    2.870   1_455 S
Pd5    Pd29    2.871   1_455 S
Pd5    Pd31    2.871   1_455 S
Pd5    Pd57    2.870   1_455 S
Pd6    Pd10    2.870   .     S
Pd6    Pd14    2.871   .     S
Pd6    Pd42    2.870   .     S
Pd6    Bi18    2.876   1_455 S
Pd6    Pd28    2.870   1_455 S
Pd6    Pd29    2.871   1_455 S
Pd6    Pd60    2.870   1_455 S
Pd7    Pd9     2.867   .     S
Pd7    Pd10    2.866   .     S
Pd7    Pd11    2.867   .     S
Pd7    Pd12    2.866   .     S
Pd7    Pd13    2.883   .     S
Pd7    Pd14    2.883   .     S
Pd7    Bi19    2.876   .     S
Pd7    Pd77    2.857   1_545 S
Pd7    Pd78    2.857   1_545 S
Pd8    Pd9     2.867   .     S
Pd8    Pd11    2.867   .     S
Pd8    Pd15    2.857   .     S
Pd8    Pd16    2.857   .     S
Pd8    Bi20    2.876   .     S
Pd8    Bi65    2.876   1_545 S
Pd8    Pd79    2.883   1_545 S
Pd8    Pd80    2.883   1_545 S
Pd9    Pd11    2.853   .     S
Pd9    Pd15    2.867   .     S
Pd9    Bi19    2.878   .     S
Pd9    Bi20    2.878   .     S
Pd9    Pd21    2.870   .     S
Pd9    Pd27    2.899   .     S
Pd9    Bi65    2.858   1_545 S
Pd9    Pd77    2.867   1_545 S
Pd9    Pd85    2.870   1_545 S
Pd10   Pd12    2.853   .     S
Pd10   Pd28    2.899   1_455 S
Pd10   Bi66    2.858   1_545 S
Pd10   Pd70    2.870   1_545 S
Pd10   Pd78    2.867   1_545 S
Pd11   Pd16    2.867   .     S
Pd11   Pd25    2.899   1_455 S
Pd11   Bi65    2.858   1_545 S
Pd11   Pd69    2.870   1_545 S
Pd11   Pd78    2.867   1_545 S
Pd12   Bi19    2.878   .     S
Pd12   Pd22    2.870   .     S
Pd12   Pd26    2.899   .     S
Pd12   Bi66    2.858   1_545 S
Pd12   Pd77    2.867   1_545 S
Pd12   Pd86    2.870   1_545 S
Pd13   Pd14    2.899   .     S
Pd13   Bi19    2.871   .     S
Pd13   Pd21    2.871   .     S
Pd13   Pd22    2.871   .     S
Pd13   Pd30    2.853   .     S
Pd13   Pd39    2.857   .     S
Pd13   Pd41    2.867   .     S
Pd13   Pd44    2.867   .     S
Pd13   Bi51    2.846   .     S
Pd14   Bi35    2.846   .     S
Pd14   Pd39    2.857   .     S
Pd14   Pd42    2.867   .     S
Pd14   Pd43    2.867   .     S
Pd14   Pd29    2.853   1_455 S
Pd15   Pd16    2.899   .     S
Pd15   Bi20    2.846   .     S
Pd15   Pd21    2.871   .     S
Pd15   Pd32    2.853   .     S
Pd15   Pd40    2.883   .     S
Pd15   Bi52    2.871   .     S
Pd16   Bi36    2.871   .     S
Pd16   Pd40    2.883   .     S
Pd16   Pd31    2.853   1_455 S
Bi17   Pd21    2.876   .     S
Bi17   Pd23    2.876   .     S
Bi17   Pd25    2.858   .     S
Bi17   Pd27    2.858   .     S
Bi17   Pd29    2.882   .     S
Bi17   Pd30    2.882   .     S
Bi17   Pd31    2.882   .     S
Bi17   Pd32    2.882   .     S
Bi17   Pd56    2.876   .     S
Bi17   Pd57    2.858   .     S
Bi17   Pd59    2.858   .     S
Bi17   Pd5     2.876   1_655 S
Bi18   Pd22    2.876   .     S
Bi18   Pd23    2.875   .     S
Bi18   Pd26    2.858   .     S
Bi18   Pd28    2.858   .     S
Bi18   Pd29    2.882   .     S
Bi18   Pd30    2.882   .     S
Bi18   Pd58    2.858   .     S
Bi18   Pd60    2.858   .     S
Bi18   Pd6     2.876   1_655 S
Bi19   Pd21    2.876   .     S
Bi19   Pd22    2.875   .     S
Bi19   Pd23    2.876   .     S
Bi19   Pd26    2.878   .     S
Bi19   Pd27    2.878   .     S
Bi19   Pd30    2.871   .     S
Bi19   Pd77    2.845   1_545 S
Bi19   Pd94    2.845   1_545 S
Bi20   Pd24    2.876   .     S
Bi20   Pd27    2.878   .     S
Bi20   Pd32    2.846   .     S
Bi20   Pd79    2.871   1_545 S
Bi20   Pd85    2.876   1_545 S
Bi20   Pd96    2.871   1_545 S
Pd21   Pd27    2.870   .     S
Pd21   Pd30    2.871   .     S
Pd21   Pd32    2.871   .     S
Pd21   Pd41    2.870   .     S
Pd21   Bi52    2.876   .     S
Pd21   Pd59    2.870   .     S
Pd22   Pd26    2.870   .     S
Pd22   Pd30    2.871   .     S
Pd22   Pd44    2.870   .     S
Pd22   Pd58    2.870   .     S
Pd23   Pd25    2.867   .     S
Pd23   Pd26    2.866   .     S
Pd23   Pd27    2.867   .     S
Pd23   Pd28    2.866   .     S
Pd23   Pd29    2.883   .     S
Pd23   Pd30    2.883   .     S
Pd23   Bi3     2.876   1_655 S
Pd23   Pd93    2.857   1_545 S
Pd23   Pd94    2.857   1_545 S
Pd24   Pd25    2.867   .     S
Pd24   Pd27    2.867   .     S
Pd24   Pd31    2.857   .     S
Pd24   Pd32    2.857   .     S
Pd24   Bi4     2.876   1_655 S
Pd24   Bi81    2.876   1_545 S
Pd24   Pd95    2.883   1_545 S
Pd24   Pd96    2.883   1_545 S
Pd25   Pd27    2.853   .     S
Pd25   Pd31    2.867   .     S
Pd25   Bi3     2.878   1_655 S
Pd25   Bi4     2.878   1_655 S
Pd25   Pd5     2.870   1_655 S
Pd25   Pd11    2.899   1_655 S
Pd25   Pd69    2.870   1_645 S
Pd25   Bi81    2.858   1_545 S
Pd25   Pd93    2.867   1_545 S
Pd26   Pd28    2.853   .     S
Pd26   Bi82    2.858   1_545 S
Pd26   Pd86    2.870   1_545 S
Pd26   Pd94    2.867   1_545 S
Pd27   Pd32    2.867   .     S
Pd27   Bi81    2.858   1_545 S
Pd27   Pd85    2.870   1_545 S
Pd27   Pd94    2.867   1_545 S
Pd28   Bi3     2.878   1_655 S
Pd28   Pd6     2.870   1_655 S
Pd28   Pd10    2.899   1_655 S
Pd28   Pd70    2.870   1_645 S
Pd28   Bi82    2.858   1_545 S
Pd28   Pd93    2.867   1_545 S
Pd29   Pd30    2.899   .     S
Pd29   Pd55    2.857   .     S
Pd29   Pd57    2.867   .     S
Pd29   Pd60    2.867   .     S
Pd29   Bi3     2.871   1_655 S
Pd29   Pd5     2.871   1_655 S
Pd29   Pd6     2.871   1_655 S
Pd29   Pd14    2.853   1_655 S
Pd29   Bi35    2.846   1_655 S
Pd30   Bi51    2.846   .     S
Pd30   Pd55    2.857   .     S
Pd30   Pd58    2.867   .     S
Pd30   Pd59    2.867   .     S
Pd31   Pd32    2.899   .     S
Pd31   Pd56    2.883   .     S
Pd31   Bi4     2.846   1_655 S
Pd31   Pd5     2.871   1_655 S
Pd31   Pd16    2.853   1_655 S
Pd31   Bi36    2.871   1_655 S
Pd32   Bi52    2.871   .     S
Pd32   Pd56    2.883   .     S
Bi33   Pd37    2.876   .     S
Bi33   Pd39    2.876   .     S
Bi33   Pd41    2.858   .     S
Bi33   Pd43    2.858   .     S
Bi33   Pd45    2.882   .     S
Bi33   Pd46    2.882   .     S
Bi33   Pd47    2.882   .     S
Bi33   Pd48    2.882   .     S
Bi33   Pd53    2.876   .     S
Bi33   Pd72    2.876   .     S
Bi33   Pd73    2.858   .     S
Bi33   Pd75    2.858   .     S
Bi34   Pd38    2.876   .     S
Bi34   Pd39    2.875   .     S
Bi34   Pd42    2.858   .     S
Bi34   Pd44    2.858   .     S
Bi34   Pd45    2.882   .     S
Bi34   Pd46    2.882   .     S
Bi34   Pd54    2.876   .     S
Bi34   Pd74    2.858   .     S
Bi34   Pd76    2.858   .     S
Bi35   Pd37    2.876   .     S
Bi35   Pd38    2.875   .     S
Bi35   Pd39    2.876   .     S
Bi35   Pd42    2.878   .     S
Bi35   Pd43    2.878   .     S
Bi35   Pd46    2.871   .     S
Bi35   Pd29    2.846   1_455 S
Bi35   Pd55    2.876   1_455 S
Bi35   Pd57    2.878   1_455 S
Bi35   Pd60    2.878   1_455 S
Bi35   Pd61    2.871   1_455 S
Bi36   Pd40    2.876   .     S
Bi36   Pd43    2.878   .     S
Bi36   Pd48    2.845   .     S
Bi36   Pd31    2.871   1_455 S
Bi36   Pd56    2.876   1_455 S
Bi36   Pd57    2.878   1_455 S
Bi36   Pd63    2.845   1_455 S
Pd37   Pd43    2.870   .     S
Pd37   Pd46    2.871   .     S
Pd37   Pd48    2.871   .     S
Pd37   Bi68    2.876   .     S
Pd37   Pd75    2.870   .     S
Pd37   Bi49    2.876   1_455 S
Pd37   Pd57    2.870   1_455 S
Pd37   Pd61    2.871   1_455 S
Pd37   Pd63    2.871   1_455 S
Pd37   Pd89    2.870   1_455 S
Pd38   Pd42    2.870   .     S
Pd38   Pd46    2.871   .     S
Pd38   Pd74    2.870   .     S
Pd38   Bi50    2.876   1_455 S
Pd38   Pd60    2.870   1_455 S
Pd38   Pd61    2.871   1_455 S
Pd38   Pd92    2.870   1_455 S
Pd39   Pd41    2.867   .     S
Pd39   Pd42    2.866   .     S
Pd39   Pd43    2.867   .     S
Pd39   Pd44    2.866   .     S
Pd39   Pd45    2.883   .     S
Pd39   Pd46    2.883   .     S
Pd39   Bi51    2.876   .     S
Pd40   Pd41    2.867   .     S
Pd40   Pd43    2.867   .     S
Pd40   Pd47    2.857   .     S
Pd40   Pd48    2.857   .     S
Pd40   Bi52    2.876   .     S
Pd41   Pd43    2.853   .     S
Pd41   Pd47    2.867   .     S
Pd41   Bi51    2.878   .     S
Pd41   Bi52    2.878   .     S
Pd41   Pd53    2.870   .     S
Pd41   Pd59    2.899   .     S
Pd42   Pd44    2.853   .     S
Pd42   Pd60    2.899   1_455 S
Pd43   Pd48    2.867   .     S
Pd43   Pd57    2.899   1_455 S
Pd44   Bi51    2.878   .     S
Pd44   Pd54    2.870   .     S
Pd44   Pd58    2.899   .     S
Pd44   C73     1.878   .     S
Pd45   Pd46    2.899   .     S
Pd45   Bi51    2.871   .     S
Pd45   Pd53    2.871   .     S
Pd45   Pd54    2.871   .     S
Pd45   Pd62    2.853   .     S
Pd45   Pd71    2.857   .     S
Pd45   Pd73    2.867   .     S
Pd45   Pd76    2.867   .     S
Pd45   Bi83    2.846   .     S
Pd46   Bi67    2.846   .     S
Pd46   Pd71    2.857   .     S
Pd46   Pd74    2.867   .     S
Pd46   Pd75    2.867   .     S
Pd46   Pd61    2.853   1_455 S
Pd47   Pd48    2.899   .     S
Pd47   Bi52    2.845   .     S
Pd47   Pd53    2.871   .     S
Pd47   Pd64    2.853   .     S
Pd47   Pd72    2.883   .     S
Pd47   Bi84    2.871   .     S
Pd48   Bi68    2.871   .     S
Pd48   Pd72    2.883   .     S
Pd48   Pd63    2.853   1_455 S
Bi49   Pd53    2.876   .     S
Bi49   Pd55    2.876   .     S
Bi49   Pd57    2.858   .     S
Bi49   Pd59    2.858   .     S
Bi49   Pd61    2.882   .     S
Bi49   Pd62    2.882   .     S
Bi49   Pd63    2.882   .     S
Bi49   Pd64    2.882   .     S
Bi49   Pd88    2.876   .     S
Bi49   Pd89    2.858   .     S
Bi49   Pd91    2.858   .     S
Bi49   Pd37    2.876   1_655 S
Bi50   Pd54    2.876   .     S
Bi50   Pd55    2.875   .     S
Bi50   Pd58    2.858   .     S
Bi50   Pd60    2.858   .     S
Bi50   Pd61    2.882   .     S
Bi50   Pd62    2.882   .     S
Bi50   Pd90    2.858   .     S
Bi50   Pd92    2.858   .     S
Bi50   Pd38    2.876   1_655 S
Bi51   Pd53    2.876   .     S
Bi51   Pd54    2.875   .     S
Bi51   Pd55    2.876   .     S
Bi51   Pd58    2.878   .     S
Bi51   Pd59    2.878   .     S
Bi51   Pd62    2.871   .     S
Bi52   Pd56    2.876   .     S
Bi52   Pd59    2.878   .     S
Bi52   Pd64    2.845   .     S
Pd53   Pd59    2.870   .     S
Pd53   Pd62    2.871   .     S
Pd53   Pd64    2.871   .     S
Pd53   Pd73    2.870   .     S
Pd53   Bi84    2.876   .     S
Pd53   Pd91    2.870   .     S
Pd54   Pd58    2.870   .     S
Pd54   Pd62    2.871   .     S
Pd54   Pd76    2.870   .     S
Pd54   Pd90    2.870   .     S
Pd55   Pd57    2.867   .     S
Pd55   Pd58    2.866   .     S
Pd55   Pd59    2.867   .     S
Pd55   Pd60    2.866   .     S
Pd55   Pd61    2.883   .     S
Pd55   Pd62    2.883   .     S
Pd55   Bi35    2.876   1_655 S
Pd56   Pd57    2.867   .     S
Pd56   Pd59    2.867   .     S
Pd56   Pd63    2.857   .     S
Pd56   Pd64    2.857   .     S
Pd56   Bi36    2.876   1_655 S
Pd57   Pd59    2.853   .     S
Pd57   Pd63    2.867   .     S
Pd57   Pd5     2.870   1_655 S
Pd57   Bi35    2.878   1_655 S
Pd57   Bi36    2.878   1_655 S
Pd57   Pd37    2.870   1_655 S
Pd57   Pd43    2.899   1_655 S
Pd58   Pd60    2.853   .     S
Pd59   Pd64    2.867   .     S
Pd60   Pd6     2.870   1_655 S
Pd60   Bi35    2.878   1_655 S
Pd60   Pd38    2.870   1_655 S
Pd60   Pd42    2.899   1_655 S
Pd61   Pd62    2.899   .     S
Pd61   Pd87    2.857   .     S
Pd61   Pd89    2.867   .     S
Pd61   Pd92    2.867   .     S
Pd61   Bi35    2.871   1_655 S
Pd61   Pd37    2.871   1_655 S
Pd61   Pd38    2.871   1_655 S
Pd61   Pd46    2.853   1_655 S
Pd61   Bi67    2.846   1_655 S
Pd62   Bi83    2.846   .     S
Pd62   Pd87    2.857   .     S
Pd62   Pd90    2.867   .     S
Pd62   Pd91    2.867   .     S
Pd63   Pd64    2.899   .     S
Pd63   Pd88    2.883   .     S
Pd63   Bi36    2.845   1_655 S
Pd63   Pd37    2.871   1_655 S
Pd63   Pd48    2.853   1_655 S
Pd63   Bi68    2.871   1_655 S
Pd64   Bi84    2.871   .     S
Pd64   Pd88    2.883   .     S
Bi65   Pd69    2.876   .     S
Bi65   Pd71    2.876   .     S
Bi65   Pd73    2.858   .     S
Bi65   Pd75    2.858   .     S
Bi65   Pd77    2.882   .     S
Bi65   Pd78    2.882   .     S
Bi65   Pd79    2.882   .     S
Bi65   Pd80    2.882   .     S
Bi65   Pd85    2.876   .     S
Bi65   Pd8     2.876   1_565 S
Bi65   Pd9     2.858   1_565 S
Bi65   Pd11    2.858   1_565 S
Bi66   Pd70    2.876   .     S
Bi66   Pd71    2.875   .     S
Bi66   Pd74    2.858   .     S
Bi66   Pd76    2.858   .     S
Bi66   Pd77    2.882   .     S
Bi66   Pd78    2.882   .     S
Bi66   Pd86    2.876   .     S
Bi66   Pd10    2.858   1_565 S
Bi66   Pd12    2.858   1_565 S
Bi67   Pd69    2.876   .     S
Bi67   Pd70    2.875   .     S
Bi67   Pd71    2.876   .     S
Bi67   Pd74    2.878   .     S
Bi67   Pd75    2.878   .     S
Bi67   Pd78    2.871   .     S
Bi67   Pd61    2.846   1_455 S
Bi67   Pd87    2.876   1_455 S
Bi67   Pd89    2.878   1_455 S
Bi67   Pd92    2.878   1_455 S
Bi67   Pd93    2.871   1_455 S
Bi68   Pd72    2.876   .     S
Bi68   Pd75    2.878   .     S
Bi68   Pd80    2.846   .     S
Bi68   Pd63    2.871   1_455 S
Bi68   Pd88    2.876   1_455 S
Bi68   Pd89    2.878   1_455 S
Bi68   Pd95    2.846   1_455 S
Pd69   Pd75    2.870   .     S
Pd69   Pd78    2.871   .     S
Pd69   Pd80    2.871   .     S
Pd69   Bi4     2.876   1_565 S
Pd69   Pd11    2.870   1_565 S
Pd69   Pd25    2.870   1_465 S
Pd69   Bi81    2.876   1_455 S
Pd69   Pd89    2.870   1_455 S
Pd69   Pd93    2.871   1_455 S
Pd69   Pd95    2.871   1_455 S
Pd70   Pd74    2.870   .     S
Pd70   Pd78    2.871   .     S
Pd70   Pd10    2.870   1_565 S
Pd70   Pd28    2.870   1_465 S
Pd70   Bi82    2.876   1_455 S
Pd70   Pd92    2.870   1_455 S
Pd70   Pd93    2.871   1_455 S
Pd71   Pd73    2.867   .     S
Pd71   Pd74    2.866   .     S
Pd71   Pd75    2.867   .     S
Pd71   Pd76    2.866   .     S
Pd71   Pd77    2.883   .     S
Pd71   Pd78    2.883   .     S
Pd71   Bi83    2.876   .     S
Pd72   Pd73    2.867   .     S
Pd72   Pd75    2.867   .     S
Pd72   Pd79    2.857   .     S
Pd72   Pd80    2.857   .     S
Pd72   Bi84    2.876   .     S
Pd73   Pd75    2.853   .     S
Pd73   Pd79    2.867   .     S
Pd73   Bi83    2.878   .     S
Pd73   Bi84    2.878   .     S
Pd73   Pd85    2.870   .     S
Pd73   Pd91    2.899   .     S
Pd74   Pd76    2.853   .     S
Pd74   Pd92    2.899   1_455 S
Pd75   Pd80    2.867   .     S
Pd75   Pd89    2.899   1_455 S
Pd76   Bi83    2.878   .     S
Pd76   Pd86    2.870   .     S
Pd76   Pd90    2.899   .     S
Pd77   Pd78    2.899   .     S
Pd77   Bi83    2.871   .     S
Pd77   Pd85    2.871   .     S
Pd77   Pd86    2.871   .     S
Pd77   Pd94    2.853   .     S
Pd77   Pd7     2.857   1_565 S
Pd77   Pd9     2.867   1_565 S
Pd77   Pd12    2.867   1_565 S
Pd77   Bi19    2.845   1_565 S
Pd78   Bi3     2.845   1_565 S
Pd78   Pd7     2.857   1_565 S
Pd78   Pd10    2.867   1_565 S
Pd78   Pd11    2.867   1_565 S
Pd78   Pd93    2.853   1_455 S
Pd79   Pd80    2.899   .     S
Pd79   Bi84    2.846   .     S
Pd79   Pd85    2.871   .     S
Pd79   Pd96    2.853   .     S
Pd79   Pd8     2.883   1_565 S
Pd79   Bi20    2.871   1_565 S
Pd80   Bi4     2.871   1_565 S
Pd80   Pd8     2.883   1_565 S
Pd80   Pd95    2.853   1_455 S
Bi81   Pd85    2.876   .     S
Bi81   Pd87    2.876   .     S
Bi81   Pd89    2.858   .     S
Bi81   Pd91    2.858   .     S
Bi81   Pd93    2.882   .     S
Bi81   Pd94    2.882   .     S
Bi81   Pd95    2.882   .     S
Bi81   Pd96    2.882   .     S
Bi81   Pd24    2.876   1_565 S
Bi81   Pd25    2.858   1_565 S
Bi81   Pd27    2.858   1_565 S
Bi81   Pd69    2.876   1_655 S
Bi82   Pd86    2.876   .     S
Bi82   Pd87    2.875   .     S
Bi82   Pd90    2.858   .     S
Bi82   Pd92    2.858   .     S
Bi82   Pd93    2.882   .     S
Bi82   Pd94    2.882   .     S
Bi82   Pd26    2.858   1_565 S
Bi82   Pd28    2.858   1_565 S
Bi82   Pd70    2.876   1_655 S
Bi83   Pd85    2.876   .     S
Bi83   Pd86    2.875   .     S
Bi83   Pd87    2.876   .     S
Bi83   Pd90    2.878   .     S
Bi83   Pd91    2.878   .     S
Bi83   Pd94    2.871   .     S
Bi84   Pd88    2.876   .     S
Bi84   Pd91    2.878   .     S
Bi84   Pd96    2.846   .     S
Pd85   Pd91    2.870   .     S
Pd85   Pd94    2.871   .     S
Pd85   Pd96    2.871   .     S
Pd85   Pd9     2.870   1_565 S
Pd85   Bi20    2.876   1_565 S
Pd85   Pd27    2.870   1_565 S
Pd86   Pd90    2.870   .     S
Pd86   Pd94    2.871   .     S
Pd86   Pd12    2.870   1_565 S
Pd86   Pd26    2.870   1_565 S
Pd87   Pd89    2.867   .     S
Pd87   Pd90    2.866   .     S
Pd87   Pd91    2.867   .     S
Pd87   Pd92    2.866   .     S
Pd87   Pd93    2.883   .     S
Pd87   Pd94    2.883   .     S
Pd87   Bi67    2.876   1_655 S
Pd88   Pd89    2.867   .     S
Pd88   Pd91    2.867   .     S
Pd88   Pd95    2.857   .     S
Pd88   Pd96    2.857   .     S
Pd88   Bi68    2.876   1_655 S
Pd89   Pd91    2.853   .     S
Pd89   Pd95    2.867   .     S
Pd89   Pd37    2.870   1_655 S
Pd89   Bi67    2.878   1_655 S
Pd89   Bi68    2.878   1_655 S
Pd89   Pd69    2.870   1_655 S
Pd89   Pd75    2.899   1_655 S
Pd90   Pd92    2.853   .     S
Pd90   O76     1.684   .     S
Pd91   Pd96    2.867   .     S
Pd92   Pd38    2.870   1_655 S
Pd92   Bi67    2.878   1_655 S
Pd92   Pd70    2.870   1_655 S
Pd92   Pd74    2.899   1_655 S
Pd93   Pd94    2.899   .     S
Pd93   Bi3     2.845   1_665 S
Pd93   Pd23    2.857   1_565 S
Pd93   Pd25    2.867   1_565 S
Pd93   Pd28    2.867   1_565 S
Pd93   Bi67    2.871   1_655 S
Pd93   Pd69    2.871   1_655 S
Pd93   Pd70    2.871   1_655 S
Pd93   Pd78    2.853   1_655 S
Pd94   Bi19    2.845   1_565 S
Pd94   Pd23    2.857   1_565 S
Pd94   Pd26    2.867   1_565 S
Pd94   Pd27    2.867   1_565 S
Pd95   Pd96    2.899   .     S
Pd95   Bi4     2.871   1_665 S
Pd95   Pd24    2.883   1_565 S
Pd95   Bi68    2.846   1_655 S
Pd95   Pd69    2.871   1_655 S
Pd95   Pd80    2.853   1_655 S
Pd96   Bi20    2.871   1_565 S
Pd96   Pd24    2.883   1_565 S
C73    O75     1.392   .     D
O76    H78     1.094   1_455 S
O79    H80     1.110   .     S
O79    H81     1.110   .     S
H78    O76     1.094   1_655 S
