# Supplementary material for: General synthesis and atomic arrangement identification of ordered Bi–Pd intermetallics with tunable electrocatalytic CO2 reduction selectivity
Source: Nat Commun. 2024 Feb 21;15:1573. doi: 10.1038/s41467-024-46072-7 (PMC10881518; doi:10.1038/s41467-024-46072-7)
Supplement: Supplementary file 3 — Source data [file 41467_2024_46072_MOESM3_ESM.zip › Source_Data/DFT_Calculation/Bi1Pd3_100/initial_structure/Bi1Pd3-CO2+H2O-COOH-initial.vasp]

Bi1Pd3-COOH+H3O2
1.0
       11.5039997101         0.0000000000         0.0000000000
        0.0000000000        14.8620004654         0.0000000000
        0.0000000000         0.0000000000        28.0000000000
   Bi   Pd    C    O    H
   24   72    1    4    4
Direct
     0.267089995         0.250000000         0.109849998
     0.262349996         0.242630007         0.286889996
     0.016829999         0.129099991         0.197500007
     0.017090000         0.028330000         0.025980000
     0.767089995         0.250000000         0.109849998
     0.766579998         0.244359994         0.286630017
     0.516799972         0.129710002         0.198160001
     0.517090037         0.028330000         0.025980000
     0.267089995         0.583330002         0.109849998
     0.261889987         0.580649999         0.286199978
     0.018409999         0.462780009         0.197869999
     0.017090000         0.361670000         0.025980000
     0.767089995         0.583330002         0.109849998
     0.766219966         0.577939965         0.285979986
     0.518270026         0.461199984         0.196909990
     0.517090037         0.361670000         0.025980000
     0.267089995         0.916670030         0.109849998
     0.263100007         0.913410007         0.287120002
     0.017100001         0.796379952         0.197950006
     0.017090000         0.694999986         0.025980000
     0.767089995         0.916670030         0.109849998
     0.767200003         0.913070041         0.286620004
     0.516260048         0.794500003         0.198609999
     0.517090037         0.694999986         0.025980000
     0.017090000         0.250000000         0.109849998
     0.014930000         0.247730002         0.281260014
     0.265930005         0.129270006         0.197830013
     0.267089995         0.028330000         0.025980000
     0.391090001         0.083330002         0.109849998
     0.136730002         0.077879999         0.282229986
     0.143090000         0.083330002         0.109849998
     0.391259986         0.077780000         0.281850014
     0.390899995         0.298660024         0.199040004
     0.145249995         0.299120017         0.197040013
     0.393089989         0.193999998         0.025980000
     0.141090001         0.193999998         0.025980000
     0.517090037         0.250000000         0.109849998
     0.515829966         0.243989998         0.281730005
     0.767329989         0.127729999         0.198050005
     0.767089995         0.028330000         0.025980000
     0.891089959         0.083330002         0.109849998
     0.638419978         0.077480004         0.281780005
     0.643089989         0.083330002         0.109849998
     0.892069996         0.078659993         0.282160010
     0.890879975         0.297679977         0.196830000
     0.644779976         0.296720014         0.197150009
     0.893089989         0.193999998         0.025980000
     0.641089959         0.193999998         0.025980000
     0.017090000         0.583330002         0.109849998
     0.014480000         0.579699982         0.281349983
     0.271299998         0.461639989         0.201409987
     0.267089995         0.361670000         0.025980000
     0.391090001         0.416669998         0.109849998
     0.139310006         0.411279993         0.283049992
     0.143090000         0.416669998         0.109849998
     0.395269994         0.406439977         0.290449994
     0.389530000         0.632809989         0.196960006
     0.143680005         0.631600025         0.196839997
     0.393089989         0.527329968         0.025980000
     0.141090001         0.527329968         0.025980000
     0.517090037         0.583330002         0.109849998
     0.513010020         0.573599983         0.277779988
     0.767789997         0.461239993         0.198319997
     0.767089995         0.361670000         0.025980000
     0.891089959         0.416669998         0.109849998
     0.639720006         0.409090014         0.281769991
     0.643089989         0.416669998         0.109849998
     0.892860027         0.411080011         0.282080003
     0.890410019         0.632839956         0.196940013
     0.643789992         0.630559980         0.197729996
     0.893089989         0.527329968         0.025980000
     0.641089959         0.527329968         0.025980000
     0.017090000         0.916670030         0.109849998
     0.014180001         0.914059971         0.281109980
     0.270880009         0.795350045         0.203599998
     0.267089995         0.694999986         0.025980000
     0.391090001         0.750000016         0.109849998
     0.135849994         0.745060058         0.283529997
     0.143090000         0.750000016         0.109849998
     0.393530019         0.743879996         0.288050004
     0.389990009         0.965569997         0.195710012
     0.144030006         0.964509995         0.196799994
     0.393089989         0.860669996         0.025980000
     0.141090001         0.860669996         0.025980000
     0.517090037         0.916670030         0.109849998
     0.514569979         0.915570051         0.278309992
     0.761960016         0.794089966         0.202650002
     0.767089995         0.694999986         0.025980000
     0.891089959         0.750000016         0.109849998
     0.636489998         0.742739976         0.286739997
     0.643089989         0.750000016         0.109849998
     0.891520041         0.743960015         0.283270001
     0.889689955         0.963540022         0.196590015
     0.643960018         0.964949999         0.196119990
     0.893089989         0.860669996         0.025980000
     0.641089959         0.860669996         0.025980000
     0.476150017         0.416449996         0.392280000
     0.431180011         0.494030007         0.383969988
     0.518609996         0.344759992         0.397810016
     0.519079994         0.755859960         0.386029993
     0.551410002         0.606819958         0.453240020
     0.509720034         0.542710035         0.453590018
     0.533259973         0.702430009         0.407270023
     0.561900005         0.632390005         0.484749998
     0.519240032         0.818560034         0.396459988
