# Supplementary material for: General synthesis and atomic arrangement identification of ordered Bi–Pd intermetallics with tunable electrocatalytic CO2 reduction selectivity
Source: Nat Commun. 2024 Feb 21;15:1573. doi: 10.1038/s41467-024-46072-7 (PMC10881518; doi:10.1038/s41467-024-46072-7)
Supplement: Supplementary file 3 — Source data [file 41467_2024_46072_MOESM3_ESM.zip › Source_Data/DFT_Calculation/Bi1Pd3_100/initial_structure/Bi1Pd3-CO2+H2O-HCOO-initial.cif]

data_Bi1Pd3-HCOO+H3O2
_audit_creation_date              2022-09-15
_audit_creation_method            'Materials Studio'
_symmetry_space_group_name_H-M    'P1'
_symmetry_Int_Tables_number       1
_symmetry_cell_setting            triclinic
loop_
_symmetry_equiv_pos_as_xyz
  x,y,z
_cell_length_a                    11.5040
_cell_length_b                    14.8620
_cell_length_c                    28.0000
_cell_angle_alpha                 90.0000
_cell_angle_beta                  90.0000
_cell_angle_gamma                 90.0000
loop_
_atom_site_label
_atom_site_type_symbol
_atom_site_fract_x
_atom_site_fract_y
_atom_site_fract_z
_atom_site_U_iso_or_equiv
_atom_site_adp_type
_atom_site_occupancy
Bi1    Bi    0.26709   0.25000   0.10985   0.01267  Uiso   1.00
Bi2    Bi    0.26613   0.24868   0.28712   0.01267  Uiso   1.00
Bi3    Bi    0.01782   0.13107   0.19743   0.01267  Uiso   1.00
Bi4    Bi    0.01709   0.02833   0.02598   0.01267  Uiso   1.00
Bi5    Bi    0.76709   0.25000   0.10985   0.01267  Uiso   1.00
Bi6    Bi    0.76693   0.24753   0.28576   0.01267  Uiso   1.00
Bi7    Bi    0.51753   0.13128   0.19801   0.01267  Uiso   1.00
Bi8    Bi    0.51709   0.02833   0.02598   0.01267  Uiso   1.00
Bi9    Bi    0.26709   0.58333   0.10985   0.01267  Uiso   1.00
Bi10   Bi    0.26391   0.58260   0.28391   0.01267  Uiso   1.00
Bi11   Bi    0.01656   0.46359   0.19774   0.01267  Uiso   1.00
Bi12   Bi    0.01709   0.36167   0.02598   0.01267  Uiso   1.00
Bi13   Bi    0.76709   0.58333   0.10985   0.01267  Uiso   1.00
Bi14   Bi    0.76953   0.58475   0.28615   0.01267  Uiso   1.00
Bi15   Bi    0.51791   0.46419   0.19918   0.01267  Uiso   1.00
Bi16   Bi    0.51709   0.36167   0.02598   0.01267  Uiso   1.00
Bi17   Bi    0.26709   0.91667   0.10985   0.01267  Uiso   1.00
Bi18   Bi    0.26671   0.91861   0.28671   0.01267  Uiso   1.00
Bi19   Bi    0.01939   0.79809   0.19716   0.01267  Uiso   1.00
Bi20   Bi    0.01709   0.69500   0.02598   0.01267  Uiso   1.00
Bi21   Bi    0.76709   0.91667   0.10985   0.01267  Uiso   1.00
Bi22   Bi    0.76869   0.91796   0.28575   0.01267  Uiso   1.00
Bi23   Bi    0.51800   0.79544   0.19813   0.01267  Uiso   1.00
Bi24   Bi    0.51709   0.69500   0.02598   0.01267  Uiso   1.00
Pd1    Pd    0.01709   0.25000   0.10985   0.01267  Uiso   1.00
Pd2    Pd    0.01478   0.25063   0.28165   0.01267  Uiso   1.00
Pd3    Pd    0.26775   0.12995   0.19817   0.01267  Uiso   1.00
Pd4    Pd    0.26709   0.02833   0.02598   0.01267  Uiso   1.00
Pd5    Pd    0.39109   0.08333   0.10985   0.01267  Uiso   1.00
Pd6    Pd    0.13921   0.08349   0.28241   0.01267  Uiso   1.00
Pd7    Pd    0.14309   0.08333   0.10985   0.01267  Uiso   1.00
Pd8    Pd    0.39335   0.08193   0.28275   0.01267  Uiso   1.00
Pd9    Pd    0.38987   0.29996   0.19698   0.01267  Uiso   1.00
Pd10   Pd    0.14393   0.29920   0.19774   0.01267  Uiso   1.00
Pd11   Pd    0.39309   0.19400   0.02598   0.01267  Uiso   1.00
Pd12   Pd    0.14109   0.19400   0.02598   0.01267  Uiso   1.00
Pd13   Pd    0.51709   0.25000   0.10985   0.01267  Uiso   1.00
Pd14   Pd    0.51431   0.24829   0.28109   0.01267  Uiso   1.00
Pd15   Pd    0.76760   0.12922   0.19787   0.01267  Uiso   1.00
Pd16   Pd    0.76709   0.02833   0.02598   0.01267  Uiso   1.00
Pd17   Pd    0.89109   0.08333   0.10985   0.01267  Uiso   1.00
Pd18   Pd    0.63963   0.08202   0.28245   0.01267  Uiso   1.00
Pd19   Pd    0.64309   0.08333   0.10985   0.01267  Uiso   1.00
Pd20   Pd    0.89601   0.08136   0.28233   0.01267  Uiso   1.00
Pd21   Pd    0.88957   0.29955   0.19725   0.01267  Uiso   1.00
Pd22   Pd    0.64332   0.30025   0.19810   0.01267  Uiso   1.00
Pd23   Pd    0.89309   0.19400   0.02598   0.01267  Uiso   1.00
Pd24   Pd    0.64109   0.19400   0.02598   0.01267  Uiso   1.00
Pd25   Pd    0.01709   0.58333   0.10985   0.01267  Uiso   1.00
Pd26   Pd    0.01749   0.58263   0.28144   0.01267  Uiso   1.00
Pd27   Pd    0.26661   0.46255   0.19801   0.01267  Uiso   1.00
Pd28   Pd    0.26709   0.36167   0.02598   0.01267  Uiso   1.00
Pd29   Pd    0.39109   0.41667   0.10985   0.01267  Uiso   1.00
Pd30   Pd    0.13888   0.41426   0.28285   0.01267  Uiso   1.00
Pd31   Pd    0.14309   0.41667   0.10985   0.01267  Uiso   1.00
Pd32   Pd    0.39172   0.41560   0.28225   0.01267  Uiso   1.00
Pd33   Pd    0.39212   0.63116   0.19794   0.01267  Uiso   1.00
Pd34   Pd    0.14428   0.63383   0.19650   0.01267  Uiso   1.00
Pd35   Pd    0.39309   0.52733   0.02598   0.01267  Uiso   1.00
Pd36   Pd    0.14109   0.52733   0.02598   0.01267  Uiso   1.00
Pd37   Pd    0.51709   0.58333   0.10985   0.01267  Uiso   1.00
Pd38   Pd    0.51975   0.58946   0.28308   0.01267  Uiso   1.00
Pd39   Pd    0.76473   0.46262   0.20086   0.01267  Uiso   1.00
Pd40   Pd    0.76709   0.36167   0.02598   0.01267  Uiso   1.00
Pd41   Pd    0.89109   0.41667   0.10985   0.01267  Uiso   1.00
Pd42   Pd    0.63854   0.41241   0.28594   0.01267  Uiso   1.00
Pd43   Pd    0.64309   0.41667   0.10985   0.01267  Uiso   1.00
Pd44   Pd    0.89530   0.41602   0.28256   0.01267  Uiso   1.00
Pd45   Pd    0.89169   0.63256   0.19672   0.01267  Uiso   1.00
Pd46   Pd    0.64396   0.63129   0.19788   0.01267  Uiso   1.00
Pd47   Pd    0.89309   0.52733   0.02598   0.01267  Uiso   1.00
Pd48   Pd    0.64109   0.52733   0.02598   0.01267  Uiso   1.00
Pd49   Pd    0.01709   0.91667   0.10985   0.01267  Uiso   1.00
Pd50   Pd    0.01913   0.91741   0.28190   0.01267  Uiso   1.00
Pd51   Pd    0.27263   0.79582   0.20171   0.01267  Uiso   1.00
Pd52   Pd    0.26709   0.69500   0.02598   0.01267  Uiso   1.00
Pd53   Pd    0.39109   0.75000   0.10985   0.01267  Uiso   1.00
Pd54   Pd    0.13738   0.74856   0.28231   0.01267  Uiso   1.00
Pd55   Pd    0.14309   0.75000   0.10985   0.01267  Uiso   1.00
Pd56   Pd    0.39276   0.75200   0.28610   0.01267  Uiso   1.00
Pd57   Pd    0.39201   0.96640   0.19693   0.01267  Uiso   1.00
Pd58   Pd    0.14561   0.96583   0.19723   0.01267  Uiso   1.00
Pd59   Pd    0.39309   0.86067   0.02598   0.01267  Uiso   1.00
Pd60   Pd    0.14109   0.86067   0.02598   0.01267  Uiso   1.00
Pd61   Pd    0.51709   0.91667   0.10985   0.01267  Uiso   1.00
Pd62   Pd    0.51778   0.91954   0.28085   0.01267  Uiso   1.00
Pd63   Pd    0.76825   0.79550   0.19749   0.01267  Uiso   1.00
Pd64   Pd    0.76709   0.69500   0.02598   0.01267  Uiso   1.00
Pd65   Pd    0.89109   0.75000   0.10985   0.01267  Uiso   1.00
Pd66   Pd    0.64394   0.75305   0.28191   0.01267  Uiso   1.00
Pd67   Pd    0.64309   0.75000   0.10985   0.01267  Uiso   1.00
Pd68   Pd    0.89563   0.74981   0.28146   0.01267  Uiso   1.00
Pd69   Pd    0.89183   0.96573   0.19753   0.01267  Uiso   1.00
Pd70   Pd    0.64440   0.96525   0.19690   0.01267  Uiso   1.00
Pd71   Pd    0.89309   0.86067   0.02598   0.01267  Uiso   1.00
Pd72   Pd    0.64109   0.86067   0.02598   0.01267  Uiso   1.00
C1     C     0.46944   0.67961   0.39896   0.01267  Uiso   1.00
O1     O     0.50543   0.60684   0.40022   0.01267  Uiso   1.00
O2     O     0.42688   0.75679   0.40043   0.01267  Uiso   1.00
O3     O     0.62433   0.41952   0.39548   0.01267  Uiso   1.00
O4     O     0.56930   0.56741   0.47367   0.01267  Uiso   1.00
H1     H     0.51763   0.61194   0.49014   0.01267  Uiso   1.00
H2     H     0.57474   0.36919   0.40490   0.01267  Uiso   1.00
H3     H     0.60267   0.48837   0.41163   0.01267  Uiso   1.00
H4     H     0.62853   0.53556   0.49172   0.01267  Uiso   1.00
loop_
_geom_bond_atom_site_label_1
_geom_bond_atom_site_label_2
_geom_bond_distance
_geom_bond_site_symmetry_2
_ccdc_geom_bond_type
Bi1    Pd1     2.876   .     S
Bi1    Pd3     3.049   .     S
Bi1    Pd5     2.858   .     S
Bi1    Pd7     2.858   .     S
Bi1    Pd9     2.915   .     S
Bi1    Pd10    2.932   .     S
Bi1    Pd11    2.882   .     S
Bi1    Pd12    2.882   .     S
Bi1    Pd13    2.876   .     S
Bi1    Pd28    2.876   .     S
Bi1    Pd29    2.858   .     S
Bi1    Pd31    2.858   .     S
Bi2    Pd2     2.896   .     S
Bi2    Pd3     3.052   .     S
Bi2    Pd6     2.859   .     S
Bi2    Pd8     2.881   .     S
Bi2    Pd9     2.996   .     S
Bi2    Pd10    2.967   .     S
Bi2    Pd14    2.860   .     S
Bi2    Pd30    2.866   .     S
Bi2    Pd32    2.874   .     S
Bi3    Pd1     3.023   .     S
Bi3    Pd2     2.953   .     S
Bi3    Pd3     2.875   .     S
Bi3    Pd6     2.848   .     S
Bi3    Pd7     2.931   .     S
Bi3    Pd10    2.889   .     S
Bi3    Pd15    2.879   1_455 S
Bi3    Pd17    2.940   1_455 S
Bi3    Pd20    2.857   1_455 S
Bi3    Pd21    2.906   1_455 S
Bi3    Pd58    2.862   1_545 S
Bi3    Pd69    2.853   1_445 S
Bi4    Pd4     2.876   .     S
Bi4    Pd7     2.878   .     S
Bi4    Pd12    2.846   .     S
Bi4    Pd16    2.876   1_455 S
Bi4    Pd17    2.878   1_455 S
Bi4    Pd23    2.846   1_455 S
Bi4    Pd49    2.876   1_545 S
Bi4    Pd60    2.871   1_545 S
Bi4    Pd71    2.871   1_445 S
Bi5    Pd1     2.876   1_655 S
Bi5    Pd13    2.876   .     S
Bi5    Pd15    3.049   .     S
Bi5    Pd17    2.858   .     S
Bi5    Pd19    2.858   .     S
Bi5    Pd21    2.918   .     S
Bi5    Pd22    2.948   .     S
Bi5    Pd23    2.882   .     S
Bi5    Pd24    2.882   .     S
Bi5    Pd40    2.876   .     S
Bi5    Pd41    2.858   .     S
Bi5    Pd43    2.858   .     S
Bi6    Pd2     2.854   1_655 S
Bi6    Pd14    2.909   .     S
Bi6    Pd15    3.025   .     S
Bi6    Pd18    2.864   .     S
Bi6    Pd20    2.883   .     S
Bi6    Pd21    2.955   .     S
Bi6    Pd22    2.943   .     S
Bi6    Pd42    2.861   .     S
Bi6    Pd44    2.909   .     S
Bi7    Pd3     2.874   .     S
Bi7    Pd5     2.952   .     S
Bi7    Pd8     2.865   .     S
Bi7    Pd9     2.906   .     S
Bi7    Pd13    3.034   .     S
Bi7    Pd14    2.905   .     S
Bi7    Pd15    2.877   .     S
Bi7    Pd18    2.846   .     S
Bi7    Pd19    2.947   .     S
Bi7    Pd22    2.898   .     S
Bi7    Pd57    2.844   1_545 S
Bi7    Pd70    2.867   1_545 S
Bi8    Pd4     2.876   .     S
Bi8    Pd5     2.878   .     S
Bi8    Pd11    2.846   .     S
Bi8    Pd16    2.876   .     S
Bi8    Pd19    2.878   .     S
Bi8    Pd24    2.846   .     S
Bi8    Pd59    2.871   1_545 S
Bi8    Pd61    2.876   1_545 S
Bi8    Pd72    2.871   1_545 S
Bi9    Pd25    2.876   .     S
Bi9    Pd27    3.052   .     S
Bi9    Pd29    2.858   .     S
Bi9    Pd31    2.858   .     S
Bi9    Pd33    2.942   .     S
Bi9    Pd34    2.906   .     S
Bi9    Pd35    2.882   .     S
Bi9    Pd36    2.882   .     S
Bi9    Pd37    2.876   .     S
Bi9    Pd52    2.876   .     S
Bi9    Pd53    2.858   .     S
Bi9    Pd55    2.858   .     S
Bi10   Pd26    2.836   .     S
Bi10   Pd27    2.995   .     S
Bi10   Pd30    2.886   .     S
Bi10   Pd32    2.885   .     S
Bi10   Pd33    2.914   .     S
Bi10   Pd34    2.909   .     S
Bi10   Pd38    2.945   .     S
Bi10   Pd54    2.864   .     S
Bi10   Pd56    2.922   .     S
Bi11   Pd10    2.849   .     S
Bi11   Pd21    2.842   1_455 S
Bi11   Pd25    3.037   .     S
Bi11   Pd26    2.937   .     S
Bi11   Pd27    2.877   .     S
Bi11   Pd30    2.863   .     S
Bi11   Pd31    2.943   .     S
Bi11   Pd34    2.926   .     S
Bi11   Pd39    2.898   1_455 S
Bi11   Pd41    2.937   1_455 S
Bi11   Pd44    2.844   1_455 S
Bi11   Pd45    2.893   1_455 S
Bi12   Pd1     2.876   .     S
Bi12   Pd12    2.871   .     S
Bi12   Pd23    2.871   1_455 S
Bi12   Pd28    2.876   .     S
Bi12   Pd31    2.878   .     S
Bi12   Pd36    2.845   .     S
Bi12   Pd40    2.876   1_455 S
Bi12   Pd41    2.878   1_455 S
Bi12   Pd47    2.845   1_455 S
Bi13   Pd25    2.876   1_655 S
Bi13   Pd37    2.876   .     S
Bi13   Pd39    3.117   .     S
Bi13   Pd41    2.858   .     S
Bi13   Pd43    2.858   .     S
Bi13   Pd45    2.916   .     S
Bi13   Pd46    2.931   .     S
Bi13   Pd47    2.882   .     S
Bi13   Pd48    2.882   .     S
Bi13   Pd64    2.876   .     S
Bi13   Pd65    2.858   .     S
Bi13   Pd67    2.858   .     S
Bi14   Pd26    2.856   1_655 S
Bi14   Pd38    2.876   .     S
Bi14   Pd39    3.000   .     S
Bi14   Pd42    2.972   .     S
Bi14   Pd44    2.897   .     S
Bi14   Pd45    2.958   .     S
Bi14   Pd46    2.945   .     S
Bi14   Pd66    2.891   .     S
Bi14   Pd68    2.853   .     S
Bi15   Pd9     2.851   .     S
Bi15   Pd22    2.832   .     S
Bi15   Pd27    2.891   .     S
Bi15   Pd29    2.981   .     S
Bi15   Pd32    2.835   .     S
Bi15   Pd33    2.873   .     S
Bi15   Pd37    3.065   .     S
Bi15   Pd38    2.997   .     S
Bi15   Pd39    2.840   .     S
Bi15   Pd42    2.902   .     S
Bi15   Pd43    2.971   .     S
Bi15   Pd46    2.876   .     S
Bi16   Pd11    2.871   .     S
Bi16   Pd13    2.876   .     S
Bi16   Pd24    2.871   .     S
Bi16   Pd28    2.876   .     S
Bi16   Pd29    2.878   .     S
Bi16   Pd35    2.845   .     S
Bi16   Pd40    2.876   .     S
Bi16   Pd43    2.878   .     S
Bi16   Pd48    2.845   .     S
Bi17   Pd4     2.876   1_565 S
Bi17   Pd5     2.858   1_565 S
Bi17   Pd7     2.858   1_565 S
Bi17   Pd49    2.876   .     S
Bi17   Pd51    3.138   .     S
Bi17   Pd53    2.858   .     S
Bi17   Pd55    2.858   .     S
Bi17   Pd57    2.925   .     S
Bi17   Pd58    2.911   .     S
Bi17   Pd59    2.882   .     S
Bi17   Pd60    2.882   .     S
Bi17   Pd61    2.876   .     S
Bi18   Pd6     2.858   1_565 S
Bi18   Pd8     2.833   1_565 S
Bi18   Pd50    2.851   .     S
Bi18   Pd51    3.000   .     S
Bi18   Pd54    2.935   .     S
Bi18   Pd56    2.870   .     S
Bi18   Pd57    2.984   .     S
Bi18   Pd58    2.951   .     S
Bi18   Pd62    2.893   .     S
Bi19   Pd34    2.833   .     S
Bi19   Pd45    2.865   1_455 S
Bi19   Pd49    3.014   .     S
Bi19   Pd50    2.962   .     S
Bi19   Pd51    2.916   .     S
Bi19   Pd54    2.840   .     S
Bi19   Pd55    2.918   .     S
Bi19   Pd58    2.885   .     S
Bi19   Pd63    2.889   1_455 S
Bi19   Pd65    2.944   1_455 S
Bi19   Pd68    2.848   1_455 S
Bi19   Pd69    2.892   1_455 S
Bi20   Pd25    2.876   .     S
Bi20   Pd36    2.871   .     S
Bi20   Pd47    2.871   1_455 S
Bi20   Pd52    2.876   .     S
Bi20   Pd55    2.878   .     S
Bi20   Pd60    2.846   .     S
Bi20   Pd64    2.876   1_455 S
Bi20   Pd65    2.878   1_455 S
Bi20   Pd71    2.846   1_455 S
Bi21   Pd16    2.876   1_565 S
Bi21   Pd17    2.858   1_565 S
Bi21   Pd19    2.858   1_565 S
Bi21   Pd49    2.876   1_655 S
Bi21   Pd61    2.876   .     S
Bi21   Pd63    3.044   .     S
Bi21   Pd65    2.858   .     S
Bi21   Pd67    2.858   .     S
Bi21   Pd69    2.936   .     S
Bi21   Pd70    2.908   .     S
Bi21   Pd71    2.882   .     S
Bi21   Pd72    2.882   .     S
Bi22   Pd18    2.856   1_565 S
Bi22   Pd20    2.838   1_565 S
Bi22   Pd50    2.883   1_655 S
Bi22   Pd62    2.890   .     S
Bi22   Pd63    3.069   .     S
Bi22   Pd66    2.842   .     S
Bi22   Pd68    2.897   .     S
Bi22   Pd69    2.935   .     S
Bi22   Pd70    2.954   .     S
Bi23   Pd33    2.839   .     S
Bi23   Pd46    2.838   .     S
Bi23   Pd51    2.824   .     S
Bi23   Pd53    2.949   .     S
Bi23   Pd56    2.926   .     S
Bi23   Pd57    2.925   .     S
Bi23   Pd61    3.059   .     S
Bi23   Pd62    2.961   .     S
Bi23   Pd63    2.879   .     S
Bi23   Pd66    2.828   .     S
Bi23   Pd67    2.939   .     S
Bi23   Pd70    2.913   .     S
Bi24   Pd35    2.871   .     S
Bi24   Pd37    2.876   .     S
Bi24   Pd48    2.871   .     S
Bi24   Pd52    2.876   .     S
Bi24   Pd53    2.878   .     S
Bi24   Pd59    2.846   .     S
Bi24   Pd64    2.876   .     S
Bi24   Pd67    2.878   .     S
Bi24   Pd72    2.846   .     S
Pd1    Bi5     2.876   1_455 S
Pd1    Pd7     2.870   .     S
Pd1    Pd12    2.871   .     S
Pd1    Pd17    2.870   1_455 S
Pd1    Pd23    2.871   1_455 S
Pd1    Pd31    2.870   .     S
Pd1    Pd41    2.870   1_455 S
Pd2    Bi6     2.854   1_455 S
Pd2    Pd6     2.867   .     S
Pd2    Pd10    2.872   .     S
Pd2    Pd20    2.863   1_455 S
Pd2    Pd21    2.861   1_455 S
Pd2    Pd30    2.820   .     S
Pd2    Pd44    2.816   1_455 S
Pd3    Pd5     2.934   .     S
Pd3    Pd6     2.868   .     S
Pd3    Pd7     2.942   .     S
Pd3    Pd8     2.865   .     S
Pd3    Pd9     2.891   .     S
Pd3    Pd10    2.891   .     S
Pd3    Pd57    2.820   1_545 S
Pd3    Pd58    2.815   1_545 S
Pd4    Bi17    2.876   1_545 S
Pd4    Pd5     2.867   .     S
Pd4    Pd7     2.867   .     S
Pd4    Pd11    2.857   .     S
Pd4    Pd12    2.857   .     S
Pd4    Pd59    2.883   1_545 S
Pd4    Pd60    2.883   1_545 S
Pd5    Bi17    2.858   1_545 S
Pd5    Pd7     2.853   .     S
Pd5    Pd11    2.867   .     S
Pd5    Pd13    2.870   .     S
Pd5    Pd19    2.899   .     S
Pd5    Pd61    2.870   1_545 S
Pd6    Bi18    2.858   1_545 S
Pd6    Pd8     2.924   .     S
Pd6    Pd20    2.798   1_455 S
Pd6    Pd50    2.829   1_545 S
Pd7    Bi17    2.858   1_545 S
Pd7    Pd12    2.867   .     S
Pd7    Pd17    2.899   1_455 S
Pd7    Pd49    2.870   1_545 S
Pd8    Bi18    2.833   1_545 S
Pd8    Pd14    2.838   .     S
Pd8    Pd18    2.833   .     S
Pd8    Pd62    2.807   1_545 S
Pd9    Pd10    2.829   .     S
Pd9    Pd13    2.940   .     S
Pd9    Pd14    2.861   .     S
Pd9    Pd22    2.916   .     S
Pd9    Pd27    2.802   .     S
Pd9    Pd32    2.942   .     S
Pd10   Pd21    2.926   1_455 S
Pd10   Pd27    2.808   .     S
Pd10   Pd30    2.934   .     S
Pd11   Pd12    2.899   .     S
Pd11   Pd13    2.871   .     S
Pd11   Pd24    2.853   .     S
Pd11   Pd28    2.883   .     S
Pd12   Pd23    2.853   1_455 S
Pd12   Pd28    2.883   .     S
Pd13   Pd19    2.870   .     S
Pd13   Pd24    2.871   .     S
Pd13   Pd29    2.870   .     S
Pd13   Pd43    2.870   .     S
Pd14   Pd18    2.861   .     S
Pd14   Pd22    2.863   .     S
Pd14   Pd32    2.859   .     S
Pd14   Pd42    2.830   .     S
Pd15   Bi3     2.879   1_655 S
Pd15   Pd17    2.925   .     S
Pd15   Pd18    2.875   .     S
Pd15   Pd19    2.931   .     S
Pd15   Pd20    2.878   .     S
Pd15   Pd21    2.894   .     S
Pd15   Pd22    2.916   .     S
Pd15   Pd69    2.819   1_545 S
Pd15   Pd70    2.819   1_545 S
Pd16   Bi4     2.876   1_655 S
Pd16   Bi21    2.876   1_545 S
Pd16   Pd17    2.867   .     S
Pd16   Pd19    2.867   .     S
Pd16   Pd23    2.857   .     S
Pd16   Pd24    2.857   .     S
Pd16   Pd71    2.883   1_545 S
Pd16   Pd72    2.883   1_545 S
Pd17   Bi4     2.878   1_655 S
Pd17   Pd7     2.899   1_655 S
Pd17   Pd1     2.870   1_655 S
Pd17   Bi21    2.858   1_545 S
Pd17   Bi3     2.940   1_655 S
Pd17   Pd19    2.853   .     S
Pd17   Pd23    2.867   .     S
Pd17   Pd49    2.870   1_645 S
Pd18   Bi22    2.856   1_545 S
Pd18   Pd62    2.792   1_545 S
Pd19   Bi21    2.858   1_545 S
Pd19   Pd24    2.867   .     S
Pd19   Pd61    2.870   1_545 S
Pd20   Pd6     2.798   1_655 S
Pd20   Pd2     2.863   1_655 S
Pd20   Bi22    2.838   1_545 S
Pd20   Bi3     2.857   1_655 S
Pd20   Pd50    2.818   1_645 S
Pd20   Pd69    2.931   1_545 S
Pd21   Pd10    2.926   1_655 S
Pd21   Bi11    2.842   1_655 S
Pd21   Bi3     2.906   1_655 S
Pd21   Pd2     2.861   1_655 S
Pd21   Pd22    2.833   .     S
Pd21   Pd39    2.819   .     S
Pd22   Pd39    2.789   .     S
Pd23   Bi4     2.846   1_655 S
Pd23   Pd12    2.853   1_655 S
Pd23   Bi12    2.871   1_655 S
Pd23   Pd1     2.871   1_655 S
Pd23   Pd24    2.899   .     S
Pd23   Pd40    2.883   .     S
Pd24   Pd40    2.883   .     S
Pd25   Bi13    2.876   1_455 S
Pd25   Pd31    2.870   .     S
Pd25   Pd34    2.931   .     S
Pd25   Pd36    2.871   .     S
Pd25   Pd41    2.870   1_455 S
Pd25   Pd45    2.921   1_455 S
Pd25   Pd47    2.871   1_455 S
Pd25   Pd55    2.870   .     S
Pd25   Pd65    2.870   1_455 S
Pd26   Bi14    2.856   1_455 S
Pd26   Pd30    2.866   .     S
Pd26   Pd34    2.892   .     S
Pd26   Pd44    2.848   1_455 S
Pd26   Pd45    2.876   1_455 S
Pd26   Pd54    2.826   .     S
Pd26   Pd68    2.853   1_455 S
Pd27   Pd29    2.934   .     S
Pd27   Pd30    2.884   .     S
Pd27   Pd31    2.929   .     S
Pd27   Pd32    2.850   .     S
Pd27   Pd33    2.892   .     S
Pd27   Pd34    2.909   .     S
Pd28   Pd29    2.867   .     S
Pd28   Pd31    2.867   .     S
Pd28   Pd35    2.857   .     S
Pd28   Pd36    2.857   .     S
Pd29   Pd31    2.853   .     S
Pd29   Pd35    2.867   .     S
Pd29   Pd37    2.870   .     S
Pd29   Pd43    2.899   .     S
Pd30   Pd32    2.909   .     S
Pd30   Pd44    2.802   1_455 S
Pd31   Pd36    2.867   .     S
Pd31   Pd41    2.899   1_455 S
Pd32   Pd42    2.842   .     S
Pd33   Pd34    2.852   .     S
Pd33   Pd37    2.942   .     S
Pd33   Pd38    2.867   .     S
Pd33   Pd46    2.897   .     S
Pd33   Pd51    2.809   .     S
Pd34   Pd45    2.906   1_455 S
Pd34   Pd51    2.828   .     S
Pd35   Pd36    2.899   .     S
Pd35   Pd37    2.871   .     S
Pd35   Pd48    2.853   .     S
Pd35   Pd52    2.883   .     S
Pd36   Pd47    2.853   1_455 S
Pd36   Pd52    2.883   .     S
Pd37   Pd43    2.870   .     S
Pd37   Pd48    2.871   .     S
Pd37   Pd53    2.870   .     S
Pd37   Pd67    2.870   .     S
Pd38   Pd46    2.849   .     S
Pd38   Pd56    2.824   .     S
Pd38   Pd66    2.820   .     S
Pd39   Bi11    2.898   1_655 S
Pd39   Pd42    2.888   .     S
Pd39   Pd44    2.823   .     S
Pd39   Pd45    2.920   .     S
Pd39   Pd46    2.867   .     S
Pd40   Bi12    2.876   1_655 S
Pd40   Pd41    2.867   .     S
Pd40   Pd43    2.867   .     S
Pd40   Pd47    2.857   .     S
Pd40   Pd48    2.857   .     S
Pd41   Bi12    2.878   1_655 S
Pd41   Pd1     2.870   1_655 S
Pd41   Pd31    2.899   1_655 S
Pd41   Pd25    2.870   1_655 S
Pd41   Bi11    2.937   1_655 S
Pd41   Pd43    2.853   .     S
Pd41   Pd47    2.867   .     S
Pd43   Pd48    2.867   .     S
Pd44   Pd2     2.816   1_655 S
Pd44   Pd30    2.802   1_655 S
Pd44   Pd26    2.848   1_655 S
Pd44   Bi11    2.844   1_655 S
Pd45   Bi11    2.893   1_655 S
Pd45   Pd34    2.906   1_655 S
Pd45   Bi19    2.865   1_655 S
Pd45   Pd25    2.921   1_655 S
Pd45   Pd26    2.876   1_655 S
Pd45   Pd46    2.850   .     S
Pd45   Pd63    2.807   .     S
Pd46   Pd63    2.829   .     S
Pd47   Pd25    2.871   1_655 S
Pd47   Pd36    2.853   1_655 S
Pd47   Bi20    2.871   1_655 S
Pd47   Bi12    2.845   1_655 S
Pd47   Pd48    2.899   .     S
Pd47   Pd64    2.883   .     S
Pd48   Pd64    2.883   .     S
Pd49   Bi21    2.876   1_455 S
Pd49   Bi4     2.876   1_565 S
Pd49   Pd7     2.870   1_565 S
Pd49   Pd17    2.870   1_465 S
Pd49   Pd55    2.870   .     S
Pd49   Pd60    2.871   .     S
Pd49   Pd65    2.870   1_455 S
Pd49   Pd69    2.939   1_455 S
Pd49   Pd71    2.871   1_455 S
Pd50   Pd6     2.829   1_565 S
Pd50   Bi22    2.883   1_455 S
Pd50   Pd20    2.818   1_465 S
Pd50   Pd54    2.854   .     S
Pd50   Pd58    2.873   .     S
Pd50   Pd68    2.868   1_455 S
Pd50   Pd69    2.871   1_455 S
Pd51   Pd54    2.830   .     S
Pd51   Pd56    2.814   .     S
Pd51   Pd57    2.886   .     S
Pd51   Pd58    2.922   .     S
Pd52   Pd53    2.867   .     S
Pd52   Pd55    2.867   .     S
Pd52   Pd59    2.857   .     S
Pd52   Pd60    2.857   .     S
Pd53   Pd55    2.853   .     S
Pd53   Pd59    2.867   .     S
Pd53   Pd61    2.870   .     S
Pd53   Pd67    2.899   .     S
Pd54   Pd56    2.940   .     S
Pd54   Pd68    2.781   1_455 S
Pd55   Pd60    2.867   .     S
Pd55   Pd65    2.899   1_455 S
Pd56   Pd62    2.879   .     S
Pd56   Pd66    2.892   .     S
Pd57   Bi7     2.844   1_565 S
Pd57   Pd3     2.820   1_565 S
Pd57   Pd58    2.835   .     S
Pd57   Pd61    2.926   .     S
Pd57   Pd62    2.846   .     S
Pd57   Pd70    2.904   .     S
Pd58   Bi3     2.862   1_565 S
Pd58   Pd3     2.815   1_565 S
Pd58   Pd69    2.920   1_455 S
Pd59   Bi8     2.871   1_565 S
Pd59   Pd4     2.883   1_565 S
Pd59   Pd60    2.899   .     S
Pd59   Pd61    2.871   .     S
Pd59   Pd72    2.853   .     S
Pd60   Bi4     2.871   1_565 S
Pd60   Pd4     2.883   1_565 S
Pd60   Pd71    2.853   1_455 S
Pd61   Bi8     2.876   1_565 S
Pd61   Pd5     2.870   1_565 S
Pd61   Pd19    2.870   1_565 S
Pd61   Pd67    2.870   .     S
Pd61   Pd70    2.934   .     S
Pd61   Pd72    2.871   .     S
Pd62   Pd8     2.807   1_565 S
Pd62   Pd18    2.792   1_565 S
Pd62   Pd66    2.869   .     S
Pd62   Pd70    2.847   .     S
Pd63   Bi19    2.889   1_655 S
Pd63   Pd65    2.911   .     S
Pd63   Pd66    2.834   .     S
Pd63   Pd67    2.924   .     S
Pd63   Pd68    2.853   .     S
Pd63   Pd69    2.902   .     S
Pd63   Pd70    2.897   .     S
Pd64   Bi20    2.876   1_655 S
Pd64   Pd65    2.867   .     S
Pd64   Pd67    2.867   .     S
Pd64   Pd71    2.857   .     S
Pd64   Pd72    2.857   .     S
Pd65   Bi20    2.878   1_655 S
Pd65   Pd49    2.870   1_655 S
Pd65   Pd55    2.899   1_655 S
Pd65   Pd25    2.870   1_655 S
Pd65   Bi19    2.944   1_655 S
Pd65   Pd67    2.853   .     S
Pd65   Pd71    2.867   .     S
Pd66   Pd68    2.896   .     S
Pd67   Pd72    2.867   .     S
Pd68   Pd50    2.868   1_655 S
Pd68   Pd54    2.781   1_655 S
Pd68   Pd26    2.853   1_655 S
Pd68   Bi19    2.848   1_655 S
Pd69   Bi3     2.853   1_665 S
Pd69   Pd58    2.920   1_655 S
Pd69   Pd15    2.819   1_565 S
Pd69   Bi19    2.892   1_655 S
Pd69   Pd49    2.939   1_655 S
Pd69   Pd20    2.931   1_565 S
Pd69   Pd50    2.871   1_655 S
Pd69   Pd70    2.846   .     S
Pd70   Pd15    2.819   1_565 S
Pd70   Bi7     2.867   1_565 S
Pd71   Bi20    2.846   1_655 S
Pd71   Pd49    2.871   1_655 S
Pd71   Pd60    2.853   1_655 S
Pd71   Bi4     2.871   1_665 S
Pd71   Pd16    2.883   1_565 S
Pd71   Pd72    2.899   .     S
Pd72   Pd16    2.883   1_565 S
Pd72   Bi8     2.871   1_565 S
C1     O1      1.159   .     D
C1     O2      1.248   .     D
O3     H2      0.977   .     S
O3     H3      1.146   .     S
O4     H4      0.971   .     S
O4     H1      1.002   .     S
