# Supplementary material for: General synthesis and atomic arrangement identification of ordered Bi–Pd intermetallics with tunable electrocatalytic CO2 reduction selectivity
Source: Nat Commun. 2024 Feb 21;15:1573. doi: 10.1038/s41467-024-46072-7 (PMC10881518; doi:10.1038/s41467-024-46072-7)
Supplement: Supplementary file 3 — Source data [file 41467_2024_46072_MOESM3_ESM.zip › Source_Data/DFT_Calculation/Bi1Pd3_100/initial_structure/Bi1Pd3-COOH+H3O2-initial]

Bi1Pd3-COOH+H3O2-initial\(6)
1.0
       11.5039997101         0.0000000000         0.0000000000
        0.0000000000        14.8620004654         0.0000000000
        0.0000000000         0.0000000000        28.0000000000
   Bi   Pd    C    O    H
   24   72    1    4    4
Direct
     0.267089995         0.250000000         0.109849998
     0.263200025         0.237930008         0.288519996
     0.017410001         0.124440000         0.198039992
     0.017090000         0.028330000         0.025980000
     0.767089995         0.250000000         0.109849998
     0.764259976         0.239870002         0.288030011
     0.517090037         0.122900001         0.198469996
     0.517090037         0.028330000         0.025980000
     0.267089995         0.583330002         0.109849998
     0.261709992         0.577139974         0.287769999
     0.016560000         0.458209982         0.197889992
     0.017090000         0.361670000         0.025980000
     0.767089995         0.583330002         0.109849998
     0.767420017         0.573670055         0.286800010
     0.515129964         0.456820026         0.197329998
     0.517090037         0.361670000         0.025980000
     0.267089995         0.916670030         0.109849998
     0.264140000         0.907190012         0.288639988
     0.016000000         0.791149951         0.198379993
     0.017090000         0.694999986         0.025980000
     0.767089995         0.916670030         0.109849998
     0.766739994         0.909389970         0.288730008
     0.516219966         0.787149999         0.199930004
     0.517090037         0.694999986         0.025980000
     0.017090000         0.250000000         0.109849998
     0.015280000         0.241510008         0.281329989
     0.266409992         0.122170003         0.199799997
     0.267089995         0.028330000         0.025980000
     0.391090001         0.083330002         0.109849998
     0.135659988         0.071300003         0.284350004
     0.143090000         0.083330002         0.109849998
     0.392659990         0.070610005         0.283289995
     0.387890002         0.294050021         0.199180007
     0.144510004         0.292739986         0.197260005
     0.393089989         0.193999998         0.025980000
     0.141090001         0.193999998         0.025980000
     0.517090037         0.250000000         0.109849998
     0.514789994         0.238409989         0.281540002
     0.766059970         0.122529997         0.199590002
     0.767089995         0.028330000         0.025980000
     0.891089959         0.083330002         0.109849998
     0.638899965         0.071690004         0.283650007
     0.643089989         0.083330002         0.109849998
     0.894040016         0.073669999         0.283410004
     0.887130022         0.292710019         0.196559991
     0.642570003         0.291649985         0.196449995
     0.893089989         0.193999998         0.025980000
     0.641089959         0.193999998         0.025980000
     0.017090000         0.583330002         0.109849998
     0.015110001         0.575289993         0.281749998
     0.268810012         0.456380021         0.202989987
     0.267089995         0.361670000         0.025980000
     0.391090001         0.416669998         0.109849998
     0.136979995         0.405810002         0.283430014
     0.143090000         0.416669998         0.109849998
     0.395590027         0.401210009         0.292760032
     0.388309970         0.625810025         0.198589989
     0.144260000         0.626839996         0.197110006
     0.393089989         0.527329968         0.025980000
     0.141090001         0.527329968         0.025980000
     0.517090037         0.583330002         0.109849998
     0.513279982         0.569989984         0.280530010
     0.765030029         0.456240005         0.199269993
     0.767089995         0.361670000         0.025980000
     0.891089959         0.416669998         0.109849998
     0.639029993         0.402980004         0.281899997
     0.643089989         0.416669998         0.109849998
     0.895410011         0.405699985         0.282420005
     0.888390010         0.628740029         0.197199992
     0.644249959         0.625329979         0.199809994
     0.893089989         0.527329968         0.025980000
     0.641089959         0.527329968         0.025980000
     0.017090000         0.916670030         0.109849998
     0.013820000         0.907479990         0.280790005
     0.270529987         0.789560045         0.204119989
     0.267089995         0.694999986         0.025980000
     0.391090001         0.750000016         0.109849998
     0.137260008         0.740540019         0.285059997
     0.143090000         0.750000016         0.109849998
     0.397509977         0.738660006         0.290879999
     0.389160020         0.958019979         0.196280003
     0.145280004         0.958349998         0.197379998
     0.393089989         0.860669996         0.025980000
     0.141090001         0.860669996         0.025980000
     0.517090037         0.916670030         0.109849998
     0.515770030         0.908570023         0.279460021
     0.760970032         0.789569991         0.205979994
     0.767089995         0.694999986         0.025980000
     0.891089959         0.750000016         0.109849998
     0.641789962         0.738569978         0.292169980
     0.643089989         0.750000016         0.109849998
     0.896260061         0.739410009         0.285329989
     0.888530027         0.959050014         0.196410009
     0.644540024         0.958999963         0.196339999
     0.893089989         0.860669996         0.025980000
     0.641089959         0.860669996         0.025980000
     0.442389995         0.360800002         0.349589995
     0.415159998         0.403270015         0.388300010
     0.492060023         0.288579997         0.347790003
     0.458790019         0.738749971         0.349889994
     0.485840000         0.589690012         0.438340017
     0.441769991         0.374399999         0.417299986
     0.504310021         0.643540012         0.418190002
     0.532639969         0.592920005         0.467220000
     0.444050014         0.787410011         0.375719990
