# Supplementary material for: General synthesis and atomic arrangement identification of ordered Bi–Pd intermetallics with tunable electrocatalytic CO2 reduction selectivity
Source: Nat Commun. 2024 Feb 21;15:1573. doi: 10.1038/s41467-024-46072-7 (PMC10881518; doi:10.1038/s41467-024-46072-7)
Supplement: Supplementary file 3 — Source data [file 41467_2024_46072_MOESM3_ESM.zip › Source_Data/DFT_Calculation/Bi1Pd3_100/initial_structure/Bi1Pd3-H+H3O2-initial]

Bi1Pd3-CO+H3O2-initial\(2)
1.0
       11.5039997101         0.0000000000         0.0000000000
        0.0000000000        14.8620004654         0.0000000000
        0.0000000000         0.0000000000        28.0000000000
   Bi   Pd    O    H
   24   72    2    4
Direct
     0.267089995         0.250000000         0.109849998
     0.267089995         0.250000000         0.277579989
     0.017090000         0.138330000         0.193720000
     0.017090000         0.028330000         0.025980000
     0.767089995         0.250000000         0.109849998
     0.767089995         0.250000000         0.277579989
     0.517090037         0.138330000         0.193720000
     0.517090037         0.028330000         0.025980000
     0.267089995         0.583330002         0.109849998
     0.267089995         0.583330002         0.277579989
     0.017090000         0.471669996         0.193720000
     0.017090000         0.361670000         0.025980000
     0.767089995         0.583330002         0.109849998
     0.767089995         0.583330002         0.277579989
     0.517090037         0.471669996         0.193720000
     0.517090037         0.361670000         0.025980000
     0.267089995         0.916670030         0.109849998
     0.267089995         0.916670030         0.277579989
     0.017090000         0.804999982         0.193720000
     0.017090000         0.694999986         0.025980000
     0.767089995         0.916670030         0.109849998
     0.767089995         0.916670030         0.277579989
     0.517090037         0.804999982         0.193720000
     0.517090037         0.694999986         0.025980000
     0.017090000         0.250000000         0.109849998
     0.017090000         0.250000000         0.277579989
     0.267089995         0.138330000         0.193720000
     0.267089995         0.028330000         0.025980000
     0.391090001         0.083330002         0.109849998
     0.143090000         0.083330002         0.277579989
     0.143090000         0.083330002         0.109849998
     0.391090001         0.083330002         0.277579989
     0.393089989         0.305999986         0.193720000
     0.141090001         0.305999986         0.193720000
     0.393089989         0.193999998         0.025980000
     0.141090001         0.193999998         0.025980000
     0.517090037         0.250000000         0.109849998
     0.517090037         0.250000000         0.277579989
     0.767089995         0.138330000         0.193720000
     0.767089995         0.028330000         0.025980000
     0.891089959         0.083330002         0.109849998
     0.643089989         0.083330002         0.277579989
     0.643089989         0.083330002         0.109849998
     0.891089959         0.083330002         0.277579989
     0.893089989         0.305999986         0.193720000
     0.641089959         0.305999986         0.193720000
     0.893089989         0.193999998         0.025980000
     0.641089959         0.193999998         0.025980000
     0.017090000         0.583330002         0.109849998
     0.017090000         0.583330002         0.277579989
     0.267089995         0.471669996         0.193720000
     0.267089995         0.361670000         0.025980000
     0.391090001         0.416669998         0.109849998
     0.143090000         0.416669998         0.277579989
     0.143090000         0.416669998         0.109849998
     0.391090001         0.416669998         0.277579989
     0.393089989         0.639330036         0.193720000
     0.141090001         0.639330036         0.193720000
     0.393089989         0.527329968         0.025980000
     0.141090001         0.527329968         0.025980000
     0.517090037         0.583330002         0.109849998
     0.517090037         0.583330002         0.277579989
     0.767089995         0.471669996         0.193720000
     0.767089995         0.361670000         0.025980000
     0.891089959         0.416669998         0.109849998
     0.643089989         0.416669998         0.277579989
     0.643089989         0.416669998         0.109849998
     0.891089959         0.416669998         0.277579989
     0.893089989         0.639330036         0.193720000
     0.641089959         0.639330036         0.193720000
     0.893089989         0.527329968         0.025980000
     0.641089959         0.527329968         0.025980000
     0.017090000         0.916670030         0.109849998
     0.017090000         0.916670030         0.277579989
     0.267089995         0.804999982         0.193720000
     0.267089995         0.694999986         0.025980000
     0.391090001         0.750000016         0.109849998
     0.143090000         0.750000016         0.277579989
     0.143090000         0.750000016         0.109849998
     0.391090001         0.750000016         0.277579989
     0.393089989         0.972670000         0.193720000
     0.141090001         0.972670000         0.193720000
     0.393089989         0.860669996         0.025980000
     0.141090001         0.860669996         0.025980000
     0.517090037         0.916670030         0.109849998
     0.517090037         0.916670030         0.277579989
     0.767089995         0.804999982         0.193720000
     0.767089995         0.694999986         0.025980000
     0.891089959         0.750000016         0.109849998
     0.643089989         0.750000016         0.277579989
     0.643089989         0.750000016         0.109849998
     0.891089959         0.750000016         0.277579989
     0.893089989         0.972670000         0.193720000
     0.641089959         0.972670000         0.193720000
     0.893089989         0.860669996         0.025980000
     0.641089959         0.860669996         0.025980000
     0.632960018         0.746330019         0.337550027
     0.561489985         0.587549988         0.405739989
     0.583909995         0.643750036         0.381309986
     0.576600012         0.608730002         0.443250009
     0.645609964         0.768649989         0.374400003
     0.507300036         0.474860011         0.309689999
