# Supplementary material for: General synthesis and atomic arrangement identification of ordered Bi–Pd intermetallics with tunable electrocatalytic CO2 reduction selectivity
Source: Nat Commun. 2024 Feb 21;15:1573. doi: 10.1038/s41467-024-46072-7 (PMC10881518; doi:10.1038/s41467-024-46072-7)
Supplement: Supplementary file 3 — Source data [file 41467_2024_46072_MOESM3_ESM.zip › Source_Data/DFT_Calculation/Bi1Pd3_100/initial_structure/Bi1Pd3-H2+H3O2-initial]

Bi1Pd3-H+H3O2
1.0
       11.5039997101         0.0000000000         0.0000000000
        0.0000000000        14.8620004654         0.0000000000
        0.0000000000         0.0000000000        28.0000000000
   Bi   Pd    O    H
   24   72    2    5
Direct
     0.267089995         0.250000000         0.109849998
     0.267470006         0.249690001         0.287289994
     0.017200001         0.131860004         0.197830013
     0.017090000         0.028330000         0.025980000
     0.767089995         0.250000000         0.109849998
     0.769770049         0.250730015         0.287010023
     0.516870022         0.132029995         0.198050005
     0.517090037         0.028330000         0.025980000
     0.267089995         0.583330002         0.109849998
     0.265020019         0.585290033         0.286749976
     0.016920001         0.465069995         0.197460004
     0.017090000         0.361670000         0.025980000
     0.767089995         0.583330002         0.109849998
     0.768630017         0.582300031         0.285720008
     0.516619997         0.464930011         0.197740010
     0.517090037         0.361670000         0.025980000
     0.267089995         0.916670030         0.109849998
     0.267789997         0.918089954         0.286110026
     0.016189999         0.798579974         0.197490011
     0.017090000         0.694999986         0.025980000
     0.767089995         0.916670030         0.109849998
     0.769529972         0.921980049         0.284969977
     0.516629986         0.796809946         0.198709999
     0.517090037         0.694999986         0.025980000
     0.017090000         0.250000000         0.109849998
     0.020360001         0.253549985         0.282519988
     0.267219981         0.130480010         0.197850006
     0.267089995         0.028330000         0.025980000
     0.391090001         0.083330002         0.109849998
     0.141159999         0.084140003         0.282430002
     0.143090000         0.083330002         0.109849998
     0.394449995         0.082919996         0.282680001
     0.390629992         0.299920007         0.197779996
     0.144109994         0.299790002         0.197840009
     0.393089989         0.193999998         0.025980000
     0.141090001         0.193999998         0.025980000
     0.517090037         0.250000000         0.109849998
     0.516690006         0.250470019         0.281960011
     0.767569982         0.130549994         0.197819999
     0.767089995         0.028330000         0.025980000
     0.891089959         0.083330002         0.109849998
     0.640100016         0.085940005         0.282449995
     0.643089989         0.083330002         0.109849998
     0.896179980         0.085879999         0.282630001
     0.890169942         0.300049981         0.197850006
     0.643789992         0.299839989         0.197750006
     0.893089989         0.193999998         0.025980000
     0.641089959         0.193999998         0.025980000
     0.017090000         0.583330002         0.109849998
     0.015200001         0.585570001         0.281899997
     0.267129994         0.463869977         0.198229994
     0.267089995         0.361670000         0.025980000
     0.391090001         0.416669998         0.109849998
     0.139339995         0.418719994         0.282319989
     0.143090000         0.416669998         0.109849998
     0.391350015         0.415949994         0.283870016
     0.389120022         0.633159965         0.198000005
     0.143070000         0.633950009         0.197560004
     0.393089989         0.527329968         0.025980000
     0.141090001         0.527329968         0.025980000
     0.517090037         0.583330002         0.109849998
     0.515929984         0.580910010         0.283430014
     0.765810029         0.463259990         0.198079995
     0.767089995         0.361670000         0.025980000
     0.891089959         0.416669998         0.109849998
     0.640789988         0.415060007         0.283749989
     0.643089989         0.416669998         0.109849998
     0.896529982         0.416750016         0.282550011
     0.888890059         0.634130002         0.196860007
     0.641539978         0.634119992         0.198700002
     0.893089989         0.527329968         0.025980000
     0.641089959         0.527329968         0.025980000
     0.017090000         0.916670030         0.109849998
     0.018309999         0.920040039         0.281930004
     0.267399997         0.797349989         0.198650002
     0.267089995         0.694999986         0.025980000
     0.391090001         0.750000016         0.109849998
     0.140700001         0.750969989         0.282510008
     0.143090000         0.750000016         0.109849998
     0.394489994         0.749450027         0.283540010
     0.390920016         0.965819998         0.197160006
     0.143720004         0.966889946         0.197329998
     0.393089989         0.860669996         0.025980000
     0.141090001         0.860669996         0.025980000
     0.517090037         0.916670030         0.109849998
     0.519880015         0.919999997         0.281410013
     0.762269977         0.797020034         0.201470000
     0.767089995         0.694999986         0.025980000
     0.891089959         0.750000016         0.109849998
     0.640250023         0.748090037         0.286309992
     0.643089989         0.750000016         0.109849998
     0.896009954         0.751569966         0.282280002
     0.889859981         0.966460016         0.196700011
     0.643329983         0.967520018         0.196839997
     0.893089989         0.860669996         0.025980000
     0.641089959         0.860669996         0.025980000
     0.610159997         0.746100039         0.359310014
     0.572110016         0.587469970         0.405700002
     0.586269974         0.649249994         0.392639978
     0.570139995         0.594980011         0.440179995
     0.635660009         0.802629977         0.373339994
     0.515320011         0.453709996         0.347380025
     0.514580009         0.432860002         0.371379989
