# Supplementary material for: General synthesis and atomic arrangement identification of ordered Bi–Pd intermetallics with tunable electrocatalytic CO2 reduction selectivity
Source: Nat Commun. 2024 Feb 21;15:1573. doi: 10.1038/s41467-024-46072-7 (PMC10881518; doi:10.1038/s41467-024-46072-7)
Supplement: Supplementary file 3 — Source data [file 41467_2024_46072_MOESM3_ESM.zip › Source_Data/DFT_Calculation/Bi1Pd3_100/initial_structure/Bi1Pd3-HCOOH-initial]

Bi1Pd3-HCOO+H3O2
1.0
       11.5039997101         0.0000000000         0.0000000000
        0.0000000000        14.8620004654         0.0000000000
        0.0000000000         0.0000000000        28.0000000000
   Bi   Pd    C    O    H
   24   72    1    2    2
Direct
     0.267089995         0.250000000         0.109849998
     0.266130000         0.248680003         0.287120002
     0.017820000         0.131070000         0.197429998
     0.017090000         0.028330000         0.025980000
     0.767089995         0.250000000         0.109849998
     0.766929999         0.247530005         0.285759994
     0.517530025         0.131280008         0.198010002
     0.517090037         0.028330000         0.025980000
     0.267089995         0.583330002         0.109849998
     0.263909996         0.582600019         0.283910002
     0.016560000         0.463590009         0.197740010
     0.017090000         0.361670000         0.025980000
     0.767089995         0.583330002         0.109849998
     0.769529972         0.584749990         0.286150013
     0.517909994         0.464190018         0.199180007
     0.517090037         0.361670000         0.025980000
     0.267089995         0.916670030         0.109849998
     0.266710005         0.918609976         0.286709990
     0.019390000         0.798089982         0.197160006
     0.017090000         0.694999986         0.025980000
     0.767089995         0.916670030         0.109849998
     0.768689953         0.917960012         0.285750014
     0.518000023         0.795440010         0.198129995
     0.517090037         0.694999986         0.025980000
     0.017090000         0.250000000         0.109849998
     0.014780000         0.250629992         0.281649998
     0.267749998         0.129950001         0.198170015
     0.267089995         0.028330000         0.025980000
     0.391090001         0.083330002         0.109849998
     0.139209998         0.083489998         0.282409992
     0.143090000         0.083330002         0.109849998
     0.393350003         0.081929995         0.282750010
     0.389869971         0.299959984         0.196980000
     0.143929998         0.299200003         0.197740010
     0.393089989         0.193999998         0.025980000
     0.141090001         0.193999998         0.025980000
     0.517090037         0.250000000         0.109849998
     0.514310006         0.248290002         0.281089987
     0.767599992         0.129219994         0.197869999
     0.767089995         0.028330000         0.025980000
     0.891089959         0.083330002         0.109849998
     0.639630018         0.082019999         0.282449995
     0.643089989         0.083330002         0.109849998
     0.896009954         0.081360001         0.282330002
     0.889569999         0.299550011         0.197249992
     0.643320035         0.300249995         0.198100005
     0.893089989         0.193999998         0.025980000
     0.641089959         0.193999998         0.025980000
     0.017090000         0.583330002         0.109849998
     0.017490000         0.582629986         0.281439986
     0.266609987         0.462550028         0.198010002
     0.267089995         0.361670000         0.025980000
     0.391090001         0.416669998         0.109849998
     0.138879997         0.414259984         0.282849993
     0.143090000         0.416669998         0.109849998
     0.391719994         0.415599986         0.282249996
     0.392119984         0.631160021         0.197940009
     0.144279999         0.633830014         0.196499995
     0.393089989         0.527329968         0.025980000
     0.141090001         0.527329968         0.025980000
     0.517090037         0.583330002         0.109849998
     0.519749987         0.589460032         0.283080016
     0.764730016         0.462620004         0.200859989
     0.767089995         0.361670000         0.025980000
     0.891089959         0.416669998         0.109849998
     0.638540016         0.412410003         0.285940000
     0.643089989         0.416669998         0.109849998
     0.895300004         0.416020002         0.282559991
     0.891689985         0.632559988         0.196720004
     0.643960018         0.631290026         0.197879996
     0.893089989         0.527329968         0.025980000
     0.641089959         0.527329968         0.025980000
     0.017090000         0.916670030         0.109849998
     0.019130001         0.917410023         0.281899997
     0.272630015         0.795820016         0.201710003
     0.267089995         0.694999986         0.025980000
     0.391090001         0.750000016         0.109849998
     0.137380005         0.748560008         0.282310009
     0.143090000         0.750000016         0.109849998
     0.392760008         0.751999960         0.286100013
     0.392010018         0.966400018         0.196930000
     0.145610006         0.965830008         0.197229998
     0.393089989         0.860669996         0.025980000
     0.141090001         0.860669996         0.025980000
     0.517090037         0.916670030         0.109849998
     0.517780008         0.919539972         0.280850002
     0.768250006         0.795500007         0.197490011
     0.767089995         0.694999986         0.025980000
     0.891089959         0.750000016         0.109849998
     0.643939957         0.753050016         0.281910011
     0.643089989         0.750000016         0.109849998
     0.895630026         0.749809949         0.281459979
     0.891830002         0.965730033         0.197529997
     0.644400007         0.965249988         0.196899993
     0.893089989         0.860669996         0.025980000
     0.641089959         0.860669996         0.025980000
     0.464460004         0.700409980         0.402150018
     0.501200010         0.620639958         0.407029969
     0.426620007         0.739220006         0.364709990
     0.465369991         0.741259991         0.435320003
     0.500169985         0.583169965         0.372739996
