# Supplementary material for: General synthesis and atomic arrangement identification of ordered Bi–Pd intermetallics with tunable electrocatalytic CO2 reduction selectivity
Source: Nat Commun. 2024 Feb 21;15:1573. doi: 10.1038/s41467-024-46072-7 (PMC10881518; doi:10.1038/s41467-024-46072-7)
Supplement: Supplementary file 3 — Source data [file 41467_2024_46072_MOESM3_ESM.zip › Source_Data/DFT_Calculation/Bi2Pd1_100/Bi2Pd1-COOH+H3O2.cif]

data_PdBiCOH
_audit_creation_method           'pos2cif.pl'
_cell_length_a               13.4479999542
_cell_length_b               12.9829998016
_cell_length_c               28.4050006866
_cell_angle_alpha            90
_cell_angle_beta             90
_cell_angle_gamma            90
_symmetry_space_group_H-M        'P1'
_symmetry_Int_Tables_number      '1'
_symmetry_cell_setting           'triclinic'
loop_
_symmetry_equiv_pos_as_xyz
x,y,z

loop_
_atom_site_label
_atom_site_type_symbol
_atom_site_occupancy
_atom_site_fract_x
_atom_site_fract_y
_atom_site_fract_z
_atom_site_U_iso_or_equiv
Pd1  Pd  1.0000  0.13355  0.00000  0.02592  0.0000
Pd2  Pd  1.0000  0.13355  0.00000  0.14428  0.0000
Pd3  Pd  1.0000  0.12716  -0.00223  0.25836  0.0000
Pd4  Pd  1.0000  0.00855  0.50000  0.08510  0.0000
Pd5  Pd  1.0000  0.00832  0.49990  0.20138  0.0000
Pd6  Pd  1.0000  0.00920  0.49645  0.31013  0.0000
Pd7  Pd  1.0000  0.38355  0.00000  0.02592  0.0000
Pd8  Pd  1.0000  0.38355  0.00000  0.14428  0.0000
Pd9  Pd  1.0000  0.38773  -0.00045  0.25870  0.0000
Pd10  Pd  1.0000  0.25855  0.50000  0.08510  0.0000
Pd11  Pd  1.0000  0.25777  0.50011  0.19937  0.0000
Pd12  Pd  1.0000  0.26735  0.49530  0.30941  0.0000
Pd13  Pd  1.0000  0.63355  0.00000  0.02592  0.0000
Pd14  Pd  1.0000  0.63355  0.00000  0.14428  0.0000
Pd15  Pd  1.0000  0.62448  -0.00002  0.25907  0.0000
Pd16  Pd  1.0000  0.50855  0.50000  0.08510  0.0000
Pd17  Pd  1.0000  0.50984  0.50176  0.20626  0.0000
Pd18  Pd  1.0000  0.50141  0.50368  0.31594  0.0000
Pd19  Pd  1.0000  0.88355  0.00000  0.02592  0.0000
Pd20  Pd  1.0000  0.88355  0.00000  0.14428  0.0000
Pd21  Pd  1.0000  0.88872  -0.00171  0.25809  0.0000
Pd22  Pd  1.0000  0.75855  0.50000  0.08510  0.0000
Pd23  Pd  1.0000  0.75749  0.49995  0.20057  0.0000
Pd24  Pd  1.0000  0.76313  0.49699  0.31039  0.0000
Bi1  Bi  1.0000  0.13355  0.36300  0.02592  0.0000
Bi2  Bi  1.0000  0.13355  0.36300  0.14428  0.0000
Bi3  Bi  1.0000  0.13615  0.35851  0.26777  0.0000
Bi4  Bi  1.0000  0.00855  0.86300  0.08510  0.0000
Bi5  Bi  1.0000  0.00923  0.85418  0.20424  0.0000
Bi6  Bi  1.0000  0.01285  0.87038  0.32386  0.0000
Bi7  Bi  1.0000  0.13355  0.63700  0.02592  0.0000
Bi8  Bi  1.0000  0.13355  0.63700  0.14428  0.0000
Bi9  Bi  1.0000  0.13640  0.63620  0.26904  0.0000
Bi10  Bi  1.0000  0.00855  0.13700  0.08510  0.0000
Bi11  Bi  1.0000  0.00816  0.14265  0.20322  0.0000
Bi12  Bi  1.0000  0.00756  0.12081  0.32272  0.0000
Bi13  Bi  1.0000  0.38355  0.36300  0.02592  0.0000
Bi14  Bi  1.0000  0.38355  0.36300  0.14428  0.0000
Bi15  Bi  1.0000  0.38672  0.35271  0.26642  0.0000
Bi16  Bi  1.0000  0.25855  0.86300  0.08510  0.0000
Bi17  Bi  1.0000  0.25814  0.86238  0.20609  0.0000
Bi18  Bi  1.0000  0.25169  0.85757  0.34627  0.0000
Bi19  Bi  1.0000  0.38355  0.63700  0.02592  0.0000
Bi20  Bi  1.0000  0.38355  0.63700  0.14428  0.0000
Bi21  Bi  1.0000  0.38501  0.64223  0.26761  0.0000
Bi22  Bi  1.0000  0.25855  0.13700  0.08510  0.0000
Bi23  Bi  1.0000  0.25757  0.13582  0.20629  0.0000
Bi24  Bi  1.0000  0.25802  0.09225  0.32976  0.0000
Bi25  Bi  1.0000  0.63355  0.36300  0.02592  0.0000
Bi26  Bi  1.0000  0.63355  0.36300  0.14428  0.0000
Bi27  Bi  1.0000  0.63415  0.36109  0.26755  0.0000
Bi28  Bi  1.0000  0.50855  0.86300  0.08510  0.0000
Bi29  Bi  1.0000  0.50685  0.85694  0.20397  0.0000
Bi30  Bi  1.0000  0.50322  0.87378  0.32510  0.0000
Bi31  Bi  1.0000  0.63355  0.63700  0.02592  0.0000
Bi32  Bi  1.0000  0.63355  0.63700  0.14428  0.0000
Bi33  Bi  1.0000  0.63510  0.63720  0.27014  0.0000
Bi34  Bi  1.0000  0.50855  0.13700  0.08510  0.0000
Bi35  Bi  1.0000  0.50783  0.14305  0.20327  0.0000
Bi36  Bi  1.0000  0.50198  0.12139  0.32451  0.0000
Bi37  Bi  1.0000  0.88355  0.36300  0.02592  0.0000
Bi38  Bi  1.0000  0.88355  0.36300  0.14428  0.0000
Bi39  Bi  1.0000  0.88624  0.35616  0.26777  0.0000
Bi40  Bi  1.0000  0.75855  0.86300  0.08510  0.0000
Bi41  Bi  1.0000  0.75743  0.85952  0.20577  0.0000
Bi42  Bi  1.0000  0.75304  0.87652  0.32257  0.0000
Bi43  Bi  1.0000  0.88355  0.63700  0.02592  0.0000
Bi44  Bi  1.0000  0.88355  0.63700  0.14428  0.0000
Bi45  Bi  1.0000  0.88628  0.63932  0.26827  0.0000
Bi46  Bi  1.0000  0.75855  0.13700  0.08510  0.0000
Bi47  Bi  1.0000  0.75746  0.13958  0.20505  0.0000
Bi48  Bi  1.0000  0.75861  0.11885  0.32238  0.0000
C1  C  1.0000  0.47227  0.54763  0.38327  0.0000
O1  O  1.0000  0.45999  0.64665  0.39235  0.0000
O2  O  1.0000  0.46863  0.47619  0.41094  0.0000
O3  O  1.0000  0.24169  0.82522  0.42411  0.0000
O4  O  1.0000  0.36164  0.69508  0.46506  0.0000
H1  H  1.0000  0.42950  0.65883  0.42588  0.0000
H2  H  1.0000  0.21916  0.88735  0.44091  0.0000
H3  H  1.0000  0.31294  0.74990  0.45358  0.0000
H4  H  1.0000  0.36682  0.69746  0.49902  0.0000
