# Supplementary material for: General synthesis and atomic arrangement identification of ordered Bi–Pd intermetallics with tunable electrocatalytic CO2 reduction selectivity
Source: Nat Commun. 2024 Feb 21;15:1573. doi: 10.1038/s41467-024-46072-7 (PMC10881518; doi:10.1038/s41467-024-46072-7)
Supplement: Supplementary file 3 — Source data [file 41467_2024_46072_MOESM3_ESM.zip › Source_Data/DFT_Calculation/Bi2Pd1_100/Bi2Pd1-H+H3O2.cif]

#======================================================================

# CRYSTAL DATA

#----------------------------------------------------------------------

data_VESTA_phase_1


_chemical_name_common                  'Bi1Pd1-CO+H3O2\(3)                    '
_cell_length_a                         13.44800
_cell_length_b                         12.98300
_cell_length_c                         28.40500
_cell_angle_alpha                      90
_cell_angle_beta                       90
_cell_angle_gamma                      90
_space_group_name_H-M_alt              'P 1'
_space_group_IT_number                 1

loop_
_space_group_symop_operation_xyz
   'x, y, z'

loop_
   _atom_site_label
   _atom_site_occupancy
   _atom_site_fract_x
   _atom_site_fract_y
   _atom_site_fract_z
   _atom_site_adp_type
   _atom_site_B_iso_or_equiv
   _atom_site_type_symbol
   Pd1        1.0     0.133550      0.000000      0.025920     Biso  1.000000 Pd
   Pd2        1.0     0.133550      0.000000      0.144280     Biso  1.000000 Pd
   Pd3        1.0     0.133779      0.999546      0.256587     Biso  1.000000 Pd
   Pd4        1.0     0.008550      0.500000      0.085100     Biso  1.000000 Pd
   Pd5        1.0     0.010209      0.500641      0.201556     Biso  1.000000 Pd
   Pd6        1.0     0.004705      0.496354      0.310501     Biso  1.000000 Pd
   Pd7        1.0     0.383550      0.000000      0.025920     Biso  1.000000 Pd
   Pd8        1.0     0.383550      0.000000      0.144280     Biso  1.000000 Pd
   Pd9        1.0     0.385087      0.000357      0.257233     Biso  1.000000 Pd
   Pd10       1.0     0.258550      0.500000      0.085100     Biso  1.000000 Pd
   Pd11       1.0     0.257770      0.500110      0.199370     Biso  1.000000 Pd
   Pd12       1.0     0.249834      0.498341      0.317318     Biso  1.000000 Pd
   Pd13       1.0     0.633550      0.000000      0.025920     Biso  1.000000 Pd
   Pd14       1.0     0.633550      0.000000      0.144280     Biso  1.000000 Pd
   Pd15       1.0     0.634794      0.999612      0.258241     Biso  1.000000 Pd
   Pd16       1.0     0.508550      0.500000      0.085100     Biso  1.000000 Pd
   Pd17       1.0     0.509189      0.500388      0.203396     Biso  1.000000 Pd
   Pd18       1.0     0.521091      0.500000      0.312851     Biso  1.000000 Pd
   Pd19       1.0     0.883550      0.000000      0.025920     Biso  1.000000 Pd
   Pd20       1.0     0.883550      0.000000      0.144280     Biso  1.000000 Pd
   Pd21       1.0     0.885058      0.999587      0.257436     Biso  1.000000 Pd
   Pd22       1.0     0.758550      0.500000      0.085100     Biso  1.000000 Pd
   Pd23       1.0     0.756705      0.499962      0.202973     Biso  1.000000 Pd
   Pd24       1.0     0.739070      0.500066      0.311896     Biso  1.000000 Pd
   Bi1        1.0     0.133550      0.363000      0.025920     Biso  1.000000 Bi
   Bi2        1.0     0.133550      0.363000      0.144280     Biso  1.000000 Bi
   Bi3        1.0     0.130662      0.358168      0.267716     Biso  1.000000 Bi
   Bi4        1.0     0.008550      0.863000      0.085100     Biso  1.000000 Bi
   Bi5        1.0     0.009309      0.855259      0.204517     Biso  1.000000 Bi
   Bi6        1.0     0.009789      0.876979      0.322391     Biso  1.000000 Bi
   Bi7        1.0     0.133550      0.637000      0.025920     Biso  1.000000 Bi
   Bi8        1.0     0.133550      0.637000      0.144280     Biso  1.000000 Bi
   Bi9        1.0     0.129496      0.636450      0.267707     Biso  1.000000 Bi
   Bi10       1.0     0.008550      0.137000      0.085100     Biso  1.000000 Bi
   Bi11       1.0     0.008889      0.143513      0.204544     Biso  1.000000 Bi
   Bi12       1.0     0.010665      0.121869      0.322388     Biso  1.000000 Bi
   Bi13       1.0     0.383550      0.363000      0.025920     Biso  1.000000 Bi
   Bi14       1.0     0.383550      0.363000      0.144280     Biso  1.000000 Bi
   Bi15       1.0     0.378647      0.368228      0.268549     Biso  1.000000 Bi
   Bi16       1.0     0.258550      0.863000      0.085100     Biso  1.000000 Bi
   Bi17       1.0     0.258698      0.857006      0.204146     Biso  1.000000 Bi
   Bi18       1.0     0.260025      0.877181      0.322265     Biso  1.000000 Bi
   Bi19       1.0     0.383550      0.637000      0.025920     Biso  1.000000 Bi
   Bi20       1.0     0.383550      0.637000      0.144280     Biso  1.000000 Bi
   Bi21       1.0     0.380287      0.631614      0.268782     Biso  1.000000 Bi
   Bi22       1.0     0.258550      0.137000      0.085100     Biso  1.000000 Bi
   Bi23       1.0     0.258844      0.143590      0.204500     Biso  1.000000 Bi
   Bi24       1.0     0.259935      0.120534      0.322668     Biso  1.000000 Bi
   Bi25       1.0     0.633550      0.363000      0.025920     Biso  1.000000 Bi
   Bi26       1.0     0.633550      0.363000      0.144280     Biso  1.000000 Bi
   Bi27       1.0     0.628892      0.349786      0.266581     Biso  1.000000 Bi
   Bi28       1.0     0.508550      0.863000      0.085100     Biso  1.000000 Bi
   Bi29       1.0     0.509026      0.859091      0.203908     Biso  1.000000 Bi
   Bi30       1.0     0.509937      0.879242      0.323645     Biso  1.000000 Bi
   Bi31       1.0     0.633550      0.637000      0.025920     Biso  1.000000 Bi
   Bi32       1.0     0.633550      0.637000      0.144280     Biso  1.000000 Bi
   Bi33       1.0     0.628771      0.649512      0.265993     Biso  1.000000 Bi
   Bi34       1.0     0.508550      0.137000      0.085100     Biso  1.000000 Bi
   Bi35       1.0     0.509409      0.141685      0.204077     Biso  1.000000 Bi
   Bi36       1.0     0.511456      0.121977      0.323397     Biso  1.000000 Bi
   Bi37       1.0     0.883550      0.363000      0.025920     Biso  1.000000 Bi
   Bi38       1.0     0.883550      0.363000      0.144280     Biso  1.000000 Bi
   Bi39       1.0     0.875001      0.360910      0.268898     Biso  1.000000 Bi
   Bi40       1.0     0.758550      0.863000      0.085100     Biso  1.000000 Bi
   Bi41       1.0     0.759478      0.858343      0.203879     Biso  1.000000 Bi
   Bi42       1.0     0.760066      0.877276      0.323606     Biso  1.000000 Bi
   Bi43       1.0     0.883550      0.637000      0.025920     Biso  1.000000 Bi
   Bi44       1.0     0.883550      0.637000      0.144280     Biso  1.000000 Bi
   Bi45       1.0     0.877628      0.636018      0.269177     Biso  1.000000 Bi
   Bi46       1.0     0.758550      0.137000      0.085100     Biso  1.000000 Bi
   Bi47       1.0     0.759340      0.141284      0.204158     Biso  1.000000 Bi
   Bi48       1.0     0.760183      0.120237      0.323744     Biso  1.000000 Bi
   O1         1.0     0.337508      0.436762      0.445882     Biso  1.000000 O
   O2         1.0     0.226491      0.553240      0.385137     Biso  1.000000 O
   H1         1.0     0.356977      0.483115      0.471136     Biso  1.000000 H
   H2         1.0     0.296527      0.480433      0.424249     Biso  1.000000 H
   H3         1.0     0.156628      0.544408      0.393487     Biso  1.000000 H
   H4         1.0     0.630424      0.511274      0.346048     Biso  1.000000 H
