# Supplementary material for: General synthesis and atomic arrangement identification of ordered Bi–Pd intermetallics with tunable electrocatalytic CO2 reduction selectivity
Source: Nat Commun. 2024 Feb 21;15:1573. doi: 10.1038/s41467-024-46072-7 (PMC10881518; doi:10.1038/s41467-024-46072-7)
Supplement: Supplementary file 3 — Source data [file 41467_2024_46072_MOESM3_ESM.zip › Source_Data/DFT_Calculation/Bi2Pd1_100/initial_structure/Bi2Pd1-CO+H3O2-initial.cif]

data_Bi1Pd1-CO+H3O2-initial\(2)
_audit_creation_date              2022-09-06
_audit_creation_method            'Materials Studio'
_symmetry_space_group_name_H-M    'P1'
_symmetry_Int_Tables_number       1
_symmetry_cell_setting            triclinic
loop_
_symmetry_equiv_pos_as_xyz
  x,y,z
_cell_length_a                    13.4480
_cell_length_b                    12.9830
_cell_length_c                    28.4050
_cell_angle_alpha                 90.0000
_cell_angle_beta                  90.0000
_cell_angle_gamma                 90.0000
loop_
_atom_site_label
_atom_site_type_symbol
_atom_site_fract_x
_atom_site_fract_y
_atom_site_fract_z
_atom_site_U_iso_or_equiv
_atom_site_adp_type
_atom_site_occupancy
Pd1    Pd    0.13355   0.00000   0.02592   0.01267  Uiso   1.00
Pd2    Pd    0.13355   0.00000   0.14428   0.01267  Uiso   1.00
Pd3    Pd    0.13607   0.00022   0.26060   0.01267  Uiso   1.00
Pd4    Pd    0.00855   0.50000   0.08510   0.01267  Uiso   1.00
Pd5    Pd    0.00721   0.49996   0.20052   0.01267  Uiso   1.00
Pd6    Pd    0.01928   0.49912   0.30981   0.01267  Uiso   1.00
Pd7    Pd    0.38355   0.00000   0.02592   0.01267  Uiso   1.00
Pd8    Pd    0.38355   0.00000   0.14428   0.01267  Uiso   1.00
Pd9    Pd    0.38142  -0.00012   0.26151   0.01267  Uiso   1.00
Pd10   Pd    0.25855   0.50000   0.08510   0.01267  Uiso   1.00
Pd11   Pd    0.25777   0.50011   0.19937   0.01267  Uiso   1.00
Pd12   Pd    0.25739   0.49968   0.31003   0.01267  Uiso   1.00
Pd13   Pd    0.63355   0.00000   0.02592   0.01267  Uiso   1.00
Pd14   Pd    0.63355   0.00000   0.14428   0.01267  Uiso   1.00
Pd15   Pd    0.63477  -0.00001   0.26125   0.01267  Uiso   1.00
Pd16   Pd    0.50855   0.50000   0.08510   0.01267  Uiso   1.00
Pd17   Pd    0.51247   0.49993   0.20091   0.01267  Uiso   1.00
Pd18   Pd    0.51378   0.49951   0.31089   0.01267  Uiso   1.00
Pd19   Pd    0.88355   0.00000   0.02592   0.01267  Uiso   1.00
Pd20   Pd    0.88355   0.00000   0.14428   0.01267  Uiso   1.00
Pd21   Pd    0.88079   0.00021   0.26065   0.01267  Uiso   1.00
Pd22   Pd    0.75855   0.50000   0.08510   0.01267  Uiso   1.00
Pd23   Pd    0.75419   0.50029   0.20650   0.01267  Uiso   1.00
Pd24   Pd    0.75160   0.50058   0.31285   0.01267  Uiso   1.00
Bi1    Bi    0.13355   0.36300   0.02592   0.01267  Uiso   1.00
Bi2    Bi    0.13355   0.36300   0.14428   0.01267  Uiso   1.00
Bi3    Bi    0.13599   0.35803   0.26731   0.01267  Uiso   1.00
Bi4    Bi    0.00855   0.86300   0.08510   0.01267  Uiso   1.00
Bi5    Bi    0.00847   0.85980   0.20531   0.01267  Uiso   1.00
Bi6    Bi    0.00909   0.87665   0.32443   0.01267  Uiso   1.00
Bi7    Bi    0.13355   0.63700   0.02592   0.01267  Uiso   1.00
Bi8    Bi    0.13355   0.63700   0.14428   0.01267  Uiso   1.00
Bi9    Bi    0.13638   0.64117   0.26748   0.01267  Uiso   1.00
Bi10   Bi    0.00855   0.13700   0.08510   0.01267  Uiso   1.00
Bi11   Bi    0.00819   0.14028   0.20537   0.01267  Uiso   1.00
Bi12   Bi    0.00940   0.12368   0.32446   0.01267  Uiso   1.00
Bi13   Bi    0.38355   0.36300   0.02592   0.01267  Uiso   1.00
Bi14   Bi    0.38355   0.36300   0.14428   0.01267  Uiso   1.00
Bi15   Bi    0.38631   0.36182   0.26767   0.01267  Uiso   1.00
Bi16   Bi    0.25855   0.86300   0.08510   0.01267  Uiso   1.00
Bi17   Bi    0.25906   0.86000   0.20519   0.01267  Uiso   1.00
Bi18   Bi    0.25957   0.87530   0.32520   0.01267  Uiso   1.00
Bi19   Bi    0.38355   0.63700   0.02592   0.01267  Uiso   1.00
Bi20   Bi    0.38355   0.63700   0.14428   0.01267  Uiso   1.00
Bi21   Bi    0.38599   0.63774   0.26784   0.01267  Uiso   1.00
Bi22   Bi    0.25855   0.13700   0.08510   0.01267  Uiso   1.00
Bi23   Bi    0.25912   0.13999   0.20521   0.01267  Uiso   1.00
Bi24   Bi    0.25954   0.12478   0.32529   0.01267  Uiso   1.00
Bi25   Bi    0.63355   0.36300   0.02592   0.01267  Uiso   1.00
Bi26   Bi    0.63355   0.36300   0.14428   0.01267  Uiso   1.00
Bi27   Bi    0.63590   0.35487   0.26931   0.01267  Uiso   1.00
Bi28   Bi    0.50855   0.86300   0.08510   0.01267  Uiso   1.00
Bi29   Bi    0.50878   0.86057   0.20536   0.01267  Uiso   1.00
Bi30   Bi    0.50830   0.87714   0.32618   0.01267  Uiso   1.00
Bi31   Bi    0.63355   0.63700   0.02592   0.01267  Uiso   1.00
Bi32   Bi    0.63355   0.63700   0.14428   0.01267  Uiso   1.00
Bi33   Bi    0.63504   0.64599   0.26904   0.01267  Uiso   1.00
Bi34   Bi    0.50855   0.13700   0.08510   0.01267  Uiso   1.00
Bi35   Bi    0.50876   0.13949   0.20541   0.01267  Uiso   1.00
Bi36   Bi    0.50849   0.12322   0.32622   0.01267  Uiso   1.00
Bi37   Bi    0.88355   0.36300   0.02592   0.01267  Uiso   1.00
Bi38   Bi    0.88355   0.36300   0.14428   0.01267  Uiso   1.00
Bi39   Bi    0.88551   0.36248   0.26792   0.01267  Uiso   1.00
Bi40   Bi    0.75855   0.86300   0.08510   0.01267  Uiso   1.00
Bi41   Bi    0.75861   0.85945   0.20564   0.01267  Uiso   1.00
Bi42   Bi    0.75967   0.87525   0.32413   0.01267  Uiso   1.00
Bi43   Bi    0.88355   0.63700   0.02592   0.01267  Uiso   1.00
Bi44   Bi    0.88355   0.63700   0.14428   0.01267  Uiso   1.00
Bi45   Bi    0.88595   0.63801   0.26793   0.01267  Uiso   1.00
Bi46   Bi    0.75855   0.13700   0.08510   0.01267  Uiso   1.00
Bi47   Bi    0.75842   0.14058   0.20557   0.01267  Uiso   1.00
Bi48   Bi    0.75945   0.12480   0.32425   0.01267  Uiso   1.00
C41    C     1.51105   0.49150   0.37211   0.01267  Uiso   1.00
O2     O     1.50972   0.48344   0.41662   0.01267  Uiso   1.00
O3     O     1.37581   0.47863   0.43690   0.01267  Uiso   1.00
O4     O     1.23015   0.50480   0.36755   0.01267  Uiso   1.00
H2     H     1.35039   0.48168   0.47183   0.01267  Uiso   1.00
H6     H     1.31802   0.49406   0.41756   0.01267  Uiso   1.00
H7     H     1.18511   0.51279   0.39405   0.01267  Uiso   1.00
loop_
_geom_bond_atom_site_label_1
_geom_bond_atom_site_label_2
_geom_bond_distance
_geom_bond_site_symmetry_2
_ccdc_geom_bond_type
Pd1    Bi10    2.969   .     S
Pd1    Bi22    2.969   .     S
Pd1    Bi4     2.969   1_545 S
Pd1    Bi16    2.969   1_545 S
Pd2    Bi10    2.969   .     S
Pd2    Bi11    3.028   .     S
Pd2    Bi22    2.969   .     S
Pd2    Bi23    3.025   .     S
Pd2    Bi4     2.969   1_545 S
Pd2    Bi5     3.025   1_545 S
Pd2    Bi16    2.969   1_545 S
Pd2    Bi17    3.024   1_545 S
Pd3    Bi11    2.954   .     S
Pd3    Bi12    2.960   .     S
Pd3    Bi23    2.917   .     S
Pd3    Bi24    2.958   .     S
Pd3    Bi5     2.955   1_545 S
Pd3    Bi6     2.963   1_545 S
Pd3    Bi17    2.920   1_545 S
Pd3    Bi18    2.959   1_545 S
Pd4    Bi1     2.969   .     S
Pd4    Bi2     2.969   .     S
Pd4    Bi7     2.969   .     S
Pd4    Bi8     2.969   .     S
Pd4    Bi37    2.969   1_455 S
Pd4    Bi38    2.969   1_455 S
Pd4    Bi43    2.969   1_455 S
Pd4    Bi44    2.969   1_455 S
Pd5    Bi2     2.933   .     S
Pd5    Bi3     3.161   .     S
Pd5    Bi8     2.933   .     S
Pd5    Bi9     3.162   .     S
Pd5    Bi38    2.912   1_455 S
Pd5    Bi39    3.087   1_455 S
Pd5    Bi44    2.913   1_455 S
Pd5    Bi45    3.088   1_455 S
Pd6    Bi3     2.697   .     S
Pd6    Bi9     2.707   .     S
Pd6    Bi39    2.793   1_455 S
Pd6    Bi45    2.807   1_455 S
Pd7    Bi22    2.969   .     S
Pd7    Bi34    2.969   .     S
Pd7    Bi16    2.969   1_545 S
Pd7    Bi28    2.969   1_545 S
Pd8    Bi22    2.969   .     S
Pd8    Bi23    3.016   .     S
Pd8    Bi34    2.969   .     S
Pd8    Bi35    3.022   .     S
Pd8    Bi16    2.969   1_545 S
Pd8    Bi17    3.017   1_545 S
Pd8    Bi28    2.969   1_545 S
Pd8    Bi29    3.020   1_545 S
Pd9    Bi23    2.928   .     S
Pd9    Bi24    2.932   .     S
Pd9    Bi35    2.959   .     S
Pd9    Bi36    2.977   .     S
Pd9    Bi17    2.927   1_545 S
Pd9    Bi18    2.928   1_545 S
Pd9    Bi29    2.958   1_545 S
Pd9    Bi30    2.971   1_545 S
Pd10   Bi1     2.969   .     S
Pd10   Bi2     2.969   .     S
Pd10   Bi7     2.969   .     S
Pd10   Bi8     2.969   .     S
Pd10   Bi13    2.969   .     S
Pd10   Bi14    2.969   .     S
Pd10   Bi19    2.969   .     S
Pd10   Bi20    2.969   .     S
Pd11   Bi2     2.900   .     S
Pd11   Bi3     3.132   .     S
Pd11   Bi8     2.898   .     S
Pd11   Bi9     3.124   .     S
Pd11   Bi14    2.912   .     S
Pd11   Bi15    3.158   .     S
Pd11   Bi20    2.910   .     S
Pd11   Bi21    3.154   .     S
Pd12   Bi3     2.742   .     S
Pd12   Bi9     2.736   .     S
Pd12   Bi15    2.767   .     S
Pd12   Bi21    2.764   .     S
Pd12   O4      1.676   1_455 S
Pd13   Bi34    2.969   .     S
Pd13   Bi46    2.969   .     S
Pd13   Bi28    2.969   1_545 S
Pd13   Bi40    2.969   1_545 S
Pd14   Bi34    2.969   .     S
Pd14   Bi35    3.018   .     S
Pd14   Bi46    2.969   .     S
Pd14   Bi47    3.030   .     S
Pd14   Bi28    2.969   1_545 S
Pd14   Bi29    3.017   1_545 S
Pd14   Bi40    2.969   1_545 S
Pd14   Bi41    3.032   1_545 S
Pd15   Bi35    2.944   .     S
Pd15   Bi36    2.975   .     S
Pd15   Bi47    2.932   .     S
Pd15   Bi48    2.939   .     S
Pd15   Bi29    2.944   1_545 S
Pd15   Bi30    2.973   1_545 S
Pd15   Bi41    2.932   1_545 S
Pd15   Bi42    2.938   1_545 S
Pd16   Bi13    2.969   .     S
Pd16   Bi14    2.969   .     S
Pd16   Bi19    2.969   .     S
Pd16   Bi20    2.969   .     S
Pd16   Bi25    2.969   .     S
Pd16   Bi26    2.969   .     S
Pd16   Bi31    2.969   .     S
Pd16   Bi32    2.969   .     S
Pd17   Bi14    2.959   .     S
Pd17   Bi15    3.113   .     S
Pd17   Bi20    2.960   .     S
Pd17   Bi21    3.116   .     S
Pd17   Bi26    2.898   .     S
Pd17   Bi27    3.174   .     S
Pd17   Bi32    2.899   .     S
Pd17   Bi33    3.171   .     S
Pd18   Bi15    2.764   .     S
Pd18   Bi21    2.769   .     S
Pd18   Bi27    2.760   .     S
Pd18   Bi33    2.773   .     S
Pd18   C41     1.742   1_455 S
Pd19   Bi46    2.969   .     S
Pd19   Bi4     2.969   1_645 S
Pd19   Bi10    2.969   1_655 S
Pd19   Bi40    2.969   1_545 S
Pd20   Bi46    2.969   .     S
Pd20   Bi47    3.032   .     S
Pd20   Bi4     2.969   1_645 S
Pd20   Bi5     3.023   1_645 S
Pd20   Bi10    2.969   1_655 S
Pd20   Bi11    3.023   1_655 S
Pd20   Bi40    2.969   1_545 S
Pd20   Bi41    3.032   1_545 S
Pd21   Bi47    2.912   .     S
Pd21   Bi48    2.923   .     S
Pd21   Bi5     2.957   1_645 S
Pd21   Bi6     2.972   1_645 S
Pd21   Bi11    2.951   1_655 S
Pd21   Bi12    2.974   1_655 S
Pd21   Bi41    2.912   1_545 S
Pd21   Bi42    2.922   1_545 S
Pd22   Bi25    2.969   .     S
Pd22   Bi26    2.969   .     S
Pd22   Bi31    2.969   .     S
Pd22   Bi32    2.969   .     S
Pd22   Bi37    2.969   .     S
Pd22   Bi38    2.969   .     S
Pd22   Bi43    2.969   .     S
Pd22   Bi44    2.969   .     S
Pd23   Bi26    2.989   .     S
Pd23   Bi27    3.046   .     S
Pd23   Bi32    2.984   .     S
Pd23   Bi33    3.050   .     S
Pd23   Bi38    3.054   .     S
Pd23   Bi39    3.060   .     S
Pd23   Bi44    3.050   .     S
Pd23   Bi45    3.063   .     S
Pd24   Bi27    2.744   .     S
Pd24   Bi33    2.751   .     S
Pd24   Bi39    2.844   .     S
Pd24   Bi45    2.842   .     S
Bi1    Bi2     3.362   .     S
Bi1    Bi13    3.362   .     S
Bi1    Bi37    3.362   1_455 S
Bi2    Bi14    3.362   .     S
Bi2    Bi38    3.362   1_455 S
Bi3    Bi15    3.367   .     S
Bi3    Bi39    3.369   1_455 S
Bi4    Bi16    3.362   .     S
Bi4    Pd1     2.969   1_565 S
Bi4    Pd2     2.969   1_565 S
Bi4    Pd19    2.969   1_465 S
Bi4    Pd20    2.969   1_465 S
Bi4    Bi40    3.362   1_455 S
Bi5    Bi6     3.391   .     S
Bi5    Bi17    3.370   .     S
Bi5    Pd2     3.025   1_565 S
Bi5    Pd3     2.955   1_565 S
Bi5    Pd20    3.023   1_465 S
Bi5    Pd21    2.957   1_465 S
Bi5    Bi41    3.360   1_455 S
Bi6    Bi18    3.369   .     S
Bi6    Pd3     2.963   1_565 S
Bi6    Pd21    2.972   1_465 S
Bi6    Bi12    3.207   1_565 S
Bi6    Bi42    3.354   1_455 S
Bi7    Bi8     3.362   .     S
Bi7    Bi19    3.362   .     S
Bi7    Bi43    3.362   1_455 S
Bi8    Bi20    3.362   .     S
Bi8    Bi44    3.362   1_455 S
Bi9    Bi21    3.357   .     S
Bi9    Bi45    3.368   1_455 S
Bi10   Bi22    3.362   .     S
Bi10   Pd19    2.969   1_455 S
Bi10   Pd20    2.969   1_455 S
Bi10   Bi46    3.362   1_455 S
Bi11   Bi12    3.390   .     S
Bi11   Bi23    3.375   .     S
Bi11   Pd20    3.023   1_455 S
Bi11   Pd21    2.951   1_455 S
Bi11   Bi47    3.359   1_455 S
Bi12   Bi24    3.364   .     S
Bi12   Pd21    2.974   1_455 S
Bi12   Bi6     3.207   1_545 S
Bi12   Bi48    3.361   1_455 S
Bi13   Bi14    3.362   .     S
Bi13   Bi25    3.362   .     S
Bi14   Bi26    3.362   .     S
Bi15   Bi27    3.358   .     S
Bi16   Bi28    3.362   .     S
Bi16   Pd1     2.969   1_565 S
Bi16   Pd2     2.969   1_565 S
Bi16   Pd7     2.969   1_565 S
Bi16   Pd8     2.969   1_565 S
Bi17   Bi29    3.358   .     S
Bi17   Pd2     3.024   1_565 S
Bi17   Pd3     2.920   1_565 S
Bi17   Pd8     3.017   1_565 S
Bi17   Pd9     2.927   1_565 S
Bi18   Bi30    3.345   .     S
Bi18   Pd3     2.959   1_565 S
Bi18   Pd9     2.928   1_565 S
Bi18   Bi24    3.239   1_565 S
Bi19   Bi20    3.362   .     S
Bi19   Bi31    3.362   .     S
Bi20   Bi32    3.362   .     S
Bi21   Bi33    3.351   .     S
Bi22   Bi34    3.362   .     S
Bi23   Bi35    3.357   .     S
Bi24   Bi36    3.348   .     S
Bi24   Bi18    3.239   1_545 S
Bi25   Bi26    3.362   .     S
Bi25   Bi37    3.362   .     S
Bi26   Bi38    3.362   .     S
Bi27   Bi39    3.358   .     S
Bi28   Bi40    3.362   .     S
Bi28   Pd7     2.969   1_565 S
Bi28   Pd8     2.969   1_565 S
Bi28   Pd13    2.969   1_565 S
Bi28   Pd14    2.969   1_565 S
Bi29   Bi41    3.360   .     S
Bi29   Pd8     3.020   1_565 S
Bi29   Pd9     2.958   1_565 S
Bi29   Pd14    3.017   1_565 S
Bi29   Pd15    2.944   1_565 S
Bi30   Bi42    3.381   .     S
Bi30   Pd9     2.971   1_565 S
Bi30   Pd15    2.973   1_565 S
Bi30   Bi36    3.195   1_565 S
Bi31   Bi32    3.362   .     S
Bi31   Bi43    3.362   .     S
Bi32   Bi44    3.362   .     S
Bi33   Bi45    3.376   .     S
Bi34   Bi46    3.362   .     S
Bi35   Bi47    3.357   .     S
Bi36   Bi48    3.375   .     S
Bi36   Bi30    3.195   1_545 S
Bi37   Bi38    3.362   .     S
Bi37   Pd4     2.969   1_655 S
Bi37   Bi1     3.362   1_655 S
Bi38   Pd4     2.969   1_655 S
Bi38   Pd5     2.912   1_655 S
Bi38   Bi2     3.362   1_655 S
Bi39   Pd5     3.087   1_655 S
Bi39   Pd6     2.793   1_655 S
Bi39   Bi3     3.369   1_655 S
Bi40   Pd13    2.969   1_565 S
Bi40   Pd14    2.969   1_565 S
Bi40   Pd19    2.969   1_565 S
Bi40   Pd20    2.969   1_565 S
Bi40   Bi4     3.362   1_655 S
Bi41   Bi42    3.372   .     S
Bi41   Pd14    3.032   1_565 S
Bi41   Pd15    2.932   1_565 S
Bi41   Pd20    3.032   1_565 S
Bi41   Pd21    2.912   1_565 S
Bi41   Bi5     3.360   1_655 S
Bi42   Pd15    2.938   1_565 S
Bi42   Pd21    2.922   1_565 S
Bi42   Bi6     3.354   1_655 S
Bi42   Bi48    3.240   1_565 S
Bi43   Bi44    3.362   .     S
Bi43   Pd4     2.969   1_655 S
Bi43   Bi7     3.362   1_655 S
Bi44   Pd4     2.969   1_655 S
Bi44   Pd5     2.913   1_655 S
Bi44   Bi8     3.362   1_655 S
Bi45   Pd5     3.088   1_655 S
Bi45   Pd6     2.807   1_655 S
Bi45   Bi9     3.368   1_655 S
Bi46   Bi10    3.362   1_655 S
Bi47   Bi48    3.377   .     S
Bi47   Bi11    3.359   1_655 S
Bi48   Bi12    3.361   1_655 S
Bi48   Bi42    3.240   1_545 S
C41    O2      1.269   .     T
C41    Pd18    1.742   1_655 S
O3     H2      1.050   .     S
O3     H6      0.973   .     S
O4     H7      0.972   .     S
O4     Pd12    1.676   1_655 S
