# Supplementary material for: General synthesis and atomic arrangement identification of ordered Bi–Pd intermetallics with tunable electrocatalytic CO2 reduction selectivity
Source: Nat Commun. 2024 Feb 21;15:1573. doi: 10.1038/s41467-024-46072-7 (PMC10881518; doi:10.1038/s41467-024-46072-7)
Supplement: Supplementary file 3 — Source data [file 41467_2024_46072_MOESM3_ESM.zip › Source_Data/DFT_Calculation/Bi2Pd1_100/initial_structure/Bi2Pd1-COOH+H3O2-initial.cif]

data_Bi1Pd1-COOH+H3O2-initial\(9)
_audit_creation_date              2022-09-13
_audit_creation_method            'Materials Studio'
_symmetry_space_group_name_H-M    'P1'
_symmetry_Int_Tables_number       1
_symmetry_cell_setting            triclinic
loop_
_symmetry_equiv_pos_as_xyz
  x,y,z
_cell_length_a                    13.4480
_cell_length_b                    12.9830
_cell_length_c                    28.4050
_cell_angle_alpha                 90.0000
_cell_angle_beta                  90.0000
_cell_angle_gamma                 90.0000
loop_
_atom_site_label
_atom_site_type_symbol
_atom_site_fract_x
_atom_site_fract_y
_atom_site_fract_z
_atom_site_U_iso_or_equiv
_atom_site_adp_type
_atom_site_occupancy
Pd1    Pd    0.13355   0.00000   0.02592   0.01267  Uiso   1.00
Pd2    Pd    0.13355   0.00000   0.14428   0.01267  Uiso   1.00
Pd3    Pd    0.13607   0.00022   0.26060   0.01267  Uiso   1.00
Pd4    Pd    0.00855   0.50000   0.08510   0.01267  Uiso   1.00
Pd5    Pd    0.00721   0.49996   0.20052   0.01267  Uiso   1.00
Pd6    Pd    0.01928   0.49912   0.30981   0.01267  Uiso   1.00
Pd7    Pd    0.38355   0.00000   0.02592   0.01267  Uiso   1.00
Pd8    Pd    0.38355   0.00000   0.14428   0.01267  Uiso   1.00
Pd9    Pd    0.38142  -0.00012   0.26151   0.01267  Uiso   1.00
Pd10   Pd    0.25855   0.50000   0.08510   0.01267  Uiso   1.00
Pd11   Pd    0.25777   0.50011   0.19937   0.01267  Uiso   1.00
Pd12   Pd    0.25739   0.49968   0.31003   0.01267  Uiso   1.00
Pd13   Pd    0.63355   0.00000   0.02592   0.01267  Uiso   1.00
Pd14   Pd    0.63355   0.00000   0.14428   0.01267  Uiso   1.00
Pd15   Pd    0.63477  -0.00001   0.26125   0.01267  Uiso   1.00
Pd16   Pd    0.50855   0.50000   0.08510   0.01267  Uiso   1.00
Pd17   Pd    0.51247   0.49993   0.20091   0.01267  Uiso   1.00
Pd18   Pd    0.51378   0.49951   0.31089   0.01267  Uiso   1.00
Pd19   Pd    0.88355   0.00000   0.02592   0.01267  Uiso   1.00
Pd20   Pd    0.88355   0.00000   0.14428   0.01267  Uiso   1.00
Pd21   Pd    0.88079   0.00021   0.26065   0.01267  Uiso   1.00
Pd22   Pd    0.75855   0.50000   0.08510   0.01267  Uiso   1.00
Pd23   Pd    0.75419   0.50029   0.20650   0.01267  Uiso   1.00
Pd24   Pd    0.75160   0.50058   0.31285   0.01267  Uiso   1.00
Bi25   Bi    0.13355   0.36300   0.02592   0.01267  Uiso   1.00
Bi26   Bi    0.13355   0.36300   0.14428   0.01267  Uiso   1.00
Bi27   Bi    0.13599   0.35803   0.26731   0.01267  Uiso   1.00
Bi28   Bi    0.00855   0.86300   0.08510   0.01267  Uiso   1.00
Bi29   Bi    0.00847   0.85980   0.20531   0.01267  Uiso   1.00
Bi30   Bi    0.00909   0.87665   0.32443   0.01267  Uiso   1.00
Bi31   Bi    0.13355   0.63700   0.02592   0.01267  Uiso   1.00
Bi32   Bi    0.13355   0.63700   0.14428   0.01267  Uiso   1.00
Bi33   Bi    0.13638   0.64117   0.26748   0.01267  Uiso   1.00
Bi34   Bi    0.00855   0.13700   0.08510   0.01267  Uiso   1.00
Bi35   Bi    0.00819   0.14028   0.20537   0.01267  Uiso   1.00
Bi36   Bi    0.00940   0.12368   0.32446   0.01267  Uiso   1.00
Bi37   Bi    0.38355   0.36300   0.02592   0.01267  Uiso   1.00
Bi38   Bi    0.38355   0.36300   0.14428   0.01267  Uiso   1.00
Bi39   Bi    0.38631   0.36182   0.26767   0.01267  Uiso   1.00
Bi40   Bi    0.25855   0.86300   0.08510   0.01267  Uiso   1.00
Bi41   Bi    0.25906   0.86000   0.20519   0.01267  Uiso   1.00
Bi42   Bi    0.25957   0.87530   0.32520   0.01267  Uiso   1.00
Bi43   Bi    0.38355   0.63700   0.02592   0.01267  Uiso   1.00
Bi44   Bi    0.38355   0.63700   0.14428   0.01267  Uiso   1.00
Bi45   Bi    0.38599   0.63774   0.26784   0.01267  Uiso   1.00
Bi46   Bi    0.25855   0.13700   0.08510   0.01267  Uiso   1.00
Bi47   Bi    0.25912   0.13999   0.20521   0.01267  Uiso   1.00
Bi48   Bi    0.25954   0.12478   0.32529   0.01267  Uiso   1.00
Bi49   Bi    0.63355   0.36300   0.02592   0.01267  Uiso   1.00
Bi50   Bi    0.63355   0.36300   0.14428   0.01267  Uiso   1.00
Bi51   Bi    0.63590   0.35487   0.26931   0.01267  Uiso   1.00
Bi52   Bi    0.50855   0.86300   0.08510   0.01267  Uiso   1.00
Bi53   Bi    0.50878   0.86057   0.20536   0.01267  Uiso   1.00
Bi54   Bi    0.50830   0.87714   0.32618   0.01267  Uiso   1.00
Bi55   Bi    0.63355   0.63700   0.02592   0.01267  Uiso   1.00
Bi56   Bi    0.63355   0.63700   0.14428   0.01267  Uiso   1.00
Bi57   Bi    0.63504   0.64599   0.26904   0.01267  Uiso   1.00
Bi58   Bi    0.50855   0.13700   0.08510   0.01267  Uiso   1.00
Bi59   Bi    0.50876   0.13949   0.20541   0.01267  Uiso   1.00
Bi60   Bi    0.50849   0.12322   0.32622   0.01267  Uiso   1.00
Bi61   Bi    0.88355   0.36300   0.02592   0.01267  Uiso   1.00
Bi62   Bi    0.88355   0.36300   0.14428   0.01267  Uiso   1.00
Bi63   Bi    0.88551   0.36248   0.26792   0.01267  Uiso   1.00
Bi64   Bi    0.75855   0.86300   0.08510   0.01267  Uiso   1.00
Bi65   Bi    0.75861   0.85945   0.20564   0.01267  Uiso   1.00
Bi66   Bi    0.75967   0.87525   0.32413   0.01267  Uiso   1.00
Bi67   Bi    0.88355   0.63700   0.02592   0.01267  Uiso   1.00
Bi68   Bi    0.88355   0.63700   0.14428   0.01267  Uiso   1.00
Bi69   Bi    0.88595   0.63801   0.26793   0.01267  Uiso   1.00
Bi70   Bi    0.75855   0.13700   0.08510   0.01267  Uiso   1.00
Bi71   Bi    0.75842   0.14058   0.20557   0.01267  Uiso   1.00
Bi72   Bi    0.75945   0.12480   0.32425   0.01267  Uiso   1.00
C73    C     0.50815   0.48823   0.37019   0.01267  Uiso   1.00
O74    O     0.46584   0.56570   0.39711   0.01267  Uiso   1.00
O75    O     0.55637   0.41954   0.39014   0.01267  Uiso   1.00
O76    O     0.22874   0.86708   0.38812   0.01267  Uiso   1.00
H77    H     0.47732   0.54539   0.43006   0.01267  Uiso   1.00
H78    H     0.19378   0.91117   0.41019   0.01267  Uiso   1.00
O79    O     0.35285   0.69997   0.43909   0.00000  Uiso   1.00
H80    H     0.31812   0.75783   0.41547   0.00000  Uiso   1.00
H81    H     0.34454   0.72507   0.47624   0.00000  Uiso   1.00
loop_
_geom_bond_atom_site_label_1
_geom_bond_atom_site_label_2
_geom_bond_distance
_geom_bond_site_symmetry_2
_ccdc_geom_bond_type
Pd1    Bi34    2.969   .     S
Pd1    Bi46    2.969   .     S
Pd1    Bi28    2.969   1_545 S
Pd1    Bi40    2.969   1_545 S
Pd2    Bi34    2.969   .     S
Pd2    Bi35    3.028   .     S
Pd2    Bi46    2.969   .     S
Pd2    Bi47    3.025   .     S
Pd2    Bi28    2.969   1_545 S
Pd2    Bi29    3.025   1_545 S
Pd2    Bi40    2.969   1_545 S
Pd2    Bi41    3.024   1_545 S
Pd3    Bi35    2.954   .     S
Pd3    Bi36    2.960   .     S
Pd3    Bi47    2.917   .     S
Pd3    Bi48    2.958   .     S
Pd3    Bi29    2.955   1_545 S
Pd3    Bi30    2.963   1_545 S
Pd3    Bi41    2.920   1_545 S
Pd3    Bi42    2.959   1_545 S
Pd4    Bi25    2.969   .     S
Pd4    Bi26    2.969   .     S
Pd4    Bi31    2.969   .     S
Pd4    Bi32    2.969   .     S
Pd4    Bi61    2.969   1_455 S
Pd4    Bi62    2.969   1_455 S
Pd4    Bi67    2.969   1_455 S
Pd4    Bi68    2.969   1_455 S
Pd5    Bi26    2.933   .     S
Pd5    Bi27    3.161   .     S
Pd5    Bi32    2.933   .     S
Pd5    Bi33    3.162   .     S
Pd5    Bi62    2.912   1_455 S
Pd5    Bi63    3.087   1_455 S
Pd5    Bi68    2.913   1_455 S
Pd5    Bi69    3.088   1_455 S
Pd6    Bi27    2.697   .     S
Pd6    Bi33    2.707   .     S
Pd6    Bi63    2.793   1_455 S
Pd6    Bi69    2.807   1_455 S
Pd7    Bi46    2.969   .     S
Pd7    Bi58    2.969   .     S
Pd7    Bi40    2.969   1_545 S
Pd7    Bi52    2.969   1_545 S
Pd8    Bi46    2.969   .     S
Pd8    Bi47    3.016   .     S
Pd8    Bi58    2.969   .     S
Pd8    Bi59    3.022   .     S
Pd8    Bi40    2.969   1_545 S
Pd8    Bi41    3.017   1_545 S
Pd8    Bi52    2.969   1_545 S
Pd8    Bi53    3.020   1_545 S
Pd9    Bi47    2.928   .     S
Pd9    Bi48    2.932   .     S
Pd9    Bi59    2.959   .     S
Pd9    Bi60    2.977   .     S
Pd9    Bi41    2.927   1_545 S
Pd9    Bi42    2.928   1_545 S
Pd9    Bi53    2.958   1_545 S
Pd9    Bi54    2.971   1_545 S
Pd10   Bi25    2.969   .     S
Pd10   Bi26    2.969   .     S
Pd10   Bi31    2.969   .     S
Pd10   Bi32    2.969   .     S
Pd10   Bi37    2.969   .     S
Pd10   Bi38    2.969   .     S
Pd10   Bi43    2.969   .     S
Pd10   Bi44    2.969   .     S
Pd11   Bi26    2.900   .     S
Pd11   Bi27    3.132   .     S
Pd11   Bi32    2.898   .     S
Pd11   Bi33    3.124   .     S
Pd11   Bi38    2.912   .     S
Pd11   Bi39    3.158   .     S
Pd11   Bi44    2.910   .     S
Pd11   Bi45    3.154   .     S
Pd12   Bi27    2.742   .     S
Pd12   Bi33    2.736   .     S
Pd12   Bi39    2.767   .     S
Pd12   Bi45    2.764   .     S
Pd13   Bi58    2.969   .     S
Pd13   Bi70    2.969   .     S
Pd13   Bi52    2.969   1_545 S
Pd13   Bi64    2.969   1_545 S
Pd14   Bi58    2.969   .     S
Pd14   Bi59    3.018   .     S
Pd14   Bi70    2.969   .     S
Pd14   Bi71    3.030   .     S
Pd14   Bi52    2.969   1_545 S
Pd14   Bi53    3.017   1_545 S
Pd14   Bi64    2.969   1_545 S
Pd14   Bi65    3.032   1_545 S
Pd15   Bi59    2.944   .     S
Pd15   Bi60    2.975   .     S
Pd15   Bi71    2.932   .     S
Pd15   Bi72    2.939   .     S
Pd15   Bi53    2.944   1_545 S
Pd15   Bi54    2.973   1_545 S
Pd15   Bi65    2.932   1_545 S
Pd15   Bi66    2.938   1_545 S
Pd16   Bi37    2.969   .     S
Pd16   Bi38    2.969   .     S
Pd16   Bi43    2.969   .     S
Pd16   Bi44    2.969   .     S
Pd16   Bi49    2.969   .     S
Pd16   Bi50    2.969   .     S
Pd16   Bi55    2.969   .     S
Pd16   Bi56    2.969   .     S
Pd17   Bi38    2.959   .     S
Pd17   Bi39    3.113   .     S
Pd17   Bi44    2.960   .     S
Pd17   Bi45    3.116   .     S
Pd17   Bi50    2.898   .     S
Pd17   Bi51    3.174   .     S
Pd17   Bi56    2.899   .     S
Pd17   Bi57    3.171   .     S
Pd18   Bi39    2.764   .     S
Pd18   Bi45    2.769   .     S
Pd18   Bi51    2.760   .     S
Pd18   Bi57    2.773   .     S
Pd18   C73     1.693   .     S
Pd19   Bi70    2.969   .     S
Pd19   Bi28    2.969   1_645 S
Pd19   Bi34    2.969   1_655 S
Pd19   Bi64    2.969   1_545 S
Pd20   Bi70    2.969   .     S
Pd20   Bi71    3.032   .     S
Pd20   Bi28    2.969   1_645 S
Pd20   Bi29    3.023   1_645 S
Pd20   Bi34    2.969   1_655 S
Pd20   Bi35    3.023   1_655 S
Pd20   Bi64    2.969   1_545 S
Pd20   Bi65    3.032   1_545 S
Pd21   Bi71    2.912   .     S
Pd21   Bi72    2.923   .     S
Pd21   Bi29    2.957   1_645 S
Pd21   Bi30    2.972   1_645 S
Pd21   Bi35    2.951   1_655 S
Pd21   Bi36    2.974   1_655 S
Pd21   Bi65    2.912   1_545 S
Pd21   Bi66    2.922   1_545 S
Pd22   Bi49    2.969   .     S
Pd22   Bi50    2.969   .     S
Pd22   Bi55    2.969   .     S
Pd22   Bi56    2.969   .     S
Pd22   Bi61    2.969   .     S
Pd22   Bi62    2.969   .     S
Pd22   Bi67    2.969   .     S
Pd22   Bi68    2.969   .     S
Pd23   Bi50    2.989   .     S
Pd23   Bi51    3.046   .     S
Pd23   Bi56    2.984   .     S
Pd23   Bi57    3.050   .     S
Pd23   Bi62    3.054   .     S
Pd23   Bi63    3.060   .     S
Pd23   Bi68    3.050   .     S
Pd23   Bi69    3.063   .     S
Pd24   Bi51    2.744   .     S
Pd24   Bi57    2.751   .     S
Pd24   Bi63    2.844   .     S
Pd24   Bi69    2.842   .     S
Bi25   Bi26    3.362   .     S
Bi25   Bi37    3.362   .     S
Bi25   Bi61    3.362   1_455 S
Bi26   Bi38    3.362   .     S
Bi26   Bi62    3.362   1_455 S
Bi27   Bi39    3.367   .     S
Bi27   Bi63    3.369   1_455 S
Bi28   Bi40    3.362   .     S
Bi28   Pd1     2.969   1_565 S
Bi28   Pd2     2.969   1_565 S
Bi28   Pd19    2.969   1_465 S
Bi28   Pd20    2.969   1_465 S
Bi28   Bi64    3.362   1_455 S
Bi29   Bi30    3.391   .     S
Bi29   Bi41    3.370   .     S
Bi29   Pd2     3.025   1_565 S
Bi29   Pd3     2.955   1_565 S
Bi29   Pd20    3.023   1_465 S
Bi29   Pd21    2.957   1_465 S
Bi29   Bi65    3.360   1_455 S
Bi30   Bi42    3.369   .     S
Bi30   Pd3     2.963   1_565 S
Bi30   Pd21    2.972   1_465 S
Bi30   Bi36    3.207   1_565 S
Bi30   Bi66    3.354   1_455 S
Bi31   Bi32    3.362   .     S
Bi31   Bi43    3.362   .     S
Bi31   Bi67    3.362   1_455 S
Bi32   Bi44    3.362   .     S
Bi32   Bi68    3.362   1_455 S
Bi33   Bi45    3.357   .     S
Bi33   Bi69    3.368   1_455 S
Bi34   Bi46    3.362   .     S
Bi34   Pd19    2.969   1_455 S
Bi34   Pd20    2.969   1_455 S
Bi34   Bi70    3.362   1_455 S
Bi35   Bi36    3.390   .     S
Bi35   Bi47    3.375   .     S
Bi35   Pd20    3.023   1_455 S
Bi35   Pd21    2.951   1_455 S
Bi35   Bi71    3.359   1_455 S
Bi36   Bi48    3.364   .     S
Bi36   Pd21    2.974   1_455 S
Bi36   Bi30    3.207   1_545 S
Bi36   Bi72    3.361   1_455 S
Bi37   Bi38    3.362   .     S
Bi37   Bi49    3.362   .     S
Bi38   Bi50    3.362   .     S
Bi39   Bi51    3.358   .     S
Bi40   Bi52    3.362   .     S
Bi40   Pd1     2.969   1_565 S
Bi40   Pd2     2.969   1_565 S
Bi40   Pd7     2.969   1_565 S
Bi40   Pd8     2.969   1_565 S
Bi41   Bi53    3.358   .     S
Bi41   Pd2     3.024   1_565 S
Bi41   Pd3     2.920   1_565 S
Bi41   Pd8     3.017   1_565 S
Bi41   Pd9     2.927   1_565 S
Bi42   Bi54    3.345   .     S
Bi42   Pd3     2.959   1_565 S
Bi42   Pd9     2.928   1_565 S
Bi42   Bi48    3.239   1_565 S
Bi42   O76     1.838   .     S
Bi43   Bi44    3.362   .     S
Bi43   Bi55    3.362   .     S
Bi44   Bi56    3.362   .     S
Bi45   Bi57    3.351   .     S
Bi46   Bi58    3.362   .     S
Bi47   Bi59    3.357   .     S
Bi48   Bi60    3.348   .     S
Bi48   Bi42    3.239   1_545 S
Bi49   Bi50    3.362   .     S
Bi49   Bi61    3.362   .     S
Bi50   Bi62    3.362   .     S
Bi51   Bi63    3.358   .     S
Bi52   Bi64    3.362   .     S
Bi52   Pd7     2.969   1_565 S
Bi52   Pd8     2.969   1_565 S
Bi52   Pd13    2.969   1_565 S
Bi52   Pd14    2.969   1_565 S
Bi53   Bi65    3.360   .     S
Bi53   Pd8     3.020   1_565 S
Bi53   Pd9     2.958   1_565 S
Bi53   Pd14    3.017   1_565 S
Bi53   Pd15    2.944   1_565 S
Bi54   Bi66    3.381   .     S
Bi54   Pd9     2.971   1_565 S
Bi54   Pd15    2.973   1_565 S
Bi54   Bi60    3.195   1_565 S
Bi55   Bi56    3.362   .     S
Bi55   Bi67    3.362   .     S
Bi56   Bi68    3.362   .     S
Bi57   Bi69    3.376   .     S
Bi58   Bi70    3.362   .     S
Bi59   Bi71    3.357   .     S
Bi60   Bi72    3.375   .     S
Bi60   Bi54    3.195   1_545 S
Bi61   Bi62    3.362   .     S
Bi61   Pd4     2.969   1_655 S
Bi61   Bi25    3.362   1_655 S
Bi62   Pd4     2.969   1_655 S
Bi62   Pd5     2.912   1_655 S
Bi62   Bi26    3.362   1_655 S
Bi63   Pd5     3.087   1_655 S
Bi63   Pd6     2.793   1_655 S
Bi63   Bi27    3.369   1_655 S
Bi64   Pd13    2.969   1_565 S
Bi64   Pd14    2.969   1_565 S
Bi64   Pd19    2.969   1_565 S
Bi64   Pd20    2.969   1_565 S
Bi64   Bi28    3.362   1_655 S
Bi65   Bi66    3.372   .     S
Bi65   Pd14    3.032   1_565 S
Bi65   Pd15    2.932   1_565 S
Bi65   Pd20    3.032   1_565 S
Bi65   Pd21    2.912   1_565 S
Bi65   Bi29    3.360   1_655 S
Bi66   Pd15    2.938   1_565 S
Bi66   Pd21    2.922   1_565 S
Bi66   Bi30    3.354   1_655 S
Bi66   Bi72    3.240   1_565 S
Bi67   Bi68    3.362   .     S
Bi67   Pd4     2.969   1_655 S
Bi67   Bi31    3.362   1_655 S
Bi68   Pd4     2.969   1_655 S
Bi68   Pd5     2.913   1_655 S
Bi68   Bi32    3.362   1_655 S
Bi69   Pd5     3.088   1_655 S
Bi69   Pd6     2.807   1_655 S
Bi69   Bi33    3.368   1_655 S
Bi70   Bi34    3.362   1_655 S
Bi71   Bi72    3.377   .     S
Bi71   Bi35    3.359   1_655 S
Bi72   Bi36    3.361   1_655 S
Bi72   Bi66    3.240   1_545 S
C73    O74     1.386   .     S
C73    O75     1.240   .     D
O74    H77     0.985   .     S
O76    H78     0.970   .     S
O79    H80     1.110   .     S
O79    H81     1.110   .     S
