# Supplementary material for: General synthesis and atomic arrangement identification of ordered Bi–Pd intermetallics with tunable electrocatalytic CO2 reduction selectivity
Source: Nat Commun. 2024 Feb 21;15:1573. doi: 10.1038/s41467-024-46072-7 (PMC10881518; doi:10.1038/s41467-024-46072-7)
Supplement: Supplementary file 3 — Source data [file 41467_2024_46072_MOESM3_ESM.zip › Source_Data/DFT_Calculation/Bi2Pd5_001/Bi2Pd5-H+H3O2.cif]

#======================================================================

# CRYSTAL DATA

#----------------------------------------------------------------------

data_VESTA_phase_1


_chemical_name_common                  'Bi2Pd5-CO+H3O2\(2)                    '
_cell_length_a                         14.43000
_cell_length_b                         11.56000
_cell_length_c                         30.79390
_cell_angle_alpha                      90
_cell_angle_beta                       90
_cell_angle_gamma                      90
_space_group_name_H-M_alt              'P 1'
_space_group_IT_number                 1

loop_
_space_group_symop_operation_xyz
   'x, y, z'

loop_
   _atom_site_label
   _atom_site_occupancy
   _atom_site_fract_x
   _atom_site_fract_y
   _atom_site_fract_z
   _atom_site_adp_type
   _atom_site_B_iso_or_equiv
   _atom_site_type_symbol
   Pd1        1.0     0.100480      0.393040      0.102080     Biso  1.000000 Pd
   Pd2        1.0     0.873570      0.388347      0.298844     Biso  1.000000 Pd
   Pd3        1.0     0.600480      0.143040      0.102080     Biso  1.000000 Pd
   Pd4        1.0     0.374447      0.139042      0.301096     Biso  1.000000 Pd
   Pd5        1.0     0.467350      0.393040      0.173930     Biso  1.000000 Pd
   Pd6        1.0     0.241056      0.389020      0.366978     Biso  1.000000 Pd
   Pd7        1.0     0.967350      0.143040      0.173930     Biso  1.000000 Pd
   Pd8        1.0     0.738951      0.139096      0.368485     Biso  1.000000 Pd
   Pd9        1.0     0.467350      0.141140      0.173930     Biso  1.000000 Pd
   Pd10       1.0     0.236405      0.134119      0.367761     Biso  1.000000 Pd
   Pd11       1.0     0.967350      0.391140      0.173930     Biso  1.000000 Pd
   Pd12       1.0     0.738522      0.384293      0.368250     Biso  1.000000 Pd
   Pd13       1.0     0.100480      0.141140      0.102080     Biso  1.000000 Pd
   Pd14       1.0     0.872296      0.141024      0.298918     Biso  1.000000 Pd
   Pd15       1.0     0.600480      0.391140      0.102080     Biso  1.000000 Pd
   Pd16       1.0     0.375226      0.389791      0.300113     Biso  1.000000 Pd
   Pd17       1.0     0.928410      0.267090      0.093530     Biso  1.000000 Pd
   Pd18       1.0     0.696867      0.264772      0.288389     Biso  1.000000 Pd
   Pd19       1.0     0.246440      0.267090      0.059410     Biso  1.000000 Pd
   Pd20       1.0     0.015971      0.265448      0.255722     Biso  1.000000 Pd
   Pd21       1.0     0.428410      0.017090      0.093530     Biso  1.000000 Pd
   Pd22       1.0     0.197508      0.014051      0.289375     Biso  1.000000 Pd
   Pd23       1.0     0.746440      0.017090      0.059410     Biso  1.000000 Pd
   Pd24       1.0     0.515995      0.016965      0.256062     Biso  1.000000 Pd
   Pd25       1.0     0.639420      0.267090      0.182480     Biso  1.000000 Pd
   Pd26       1.0     0.402799      0.255506      0.378221     Biso  1.000000 Pd
   Pd27       1.0     0.548530      0.267090      0.024910     Biso  1.000000 Pd
   Pd28       1.0     0.323843      0.266658      0.219368     Biso  1.000000 Pd
   Pd29       1.0     0.139420      0.017090      0.182480     Biso  1.000000 Pd
   Pd30       1.0     0.904761      0.014961      0.374941     Biso  1.000000 Pd
   Pd31       1.0     0.048530      0.017090      0.024910     Biso  1.000000 Pd
   Pd32       1.0     0.821787      0.016080      0.219030     Biso  1.000000 Pd
   Pd33       1.0     0.783920      0.392090      0.138010     Biso  1.000000 Pd
   Pd34       1.0     0.554254      0.386259      0.339714     Biso  1.000000 Pd
   Pd35       1.0     0.283920      0.142090      0.138010     Biso  1.000000 Pd
   Pd36       1.0     0.054528      0.135928      0.337524     Biso  1.000000 Pd
   Pd37       1.0     0.783920      0.142090      0.138010     Biso  1.000000 Pd
   Pd38       1.0     0.556193      0.142024      0.339468     Biso  1.000000 Pd
   Pd39       1.0     0.283920      0.392090      0.138010     Biso  1.000000 Pd
   Pd40       1.0     0.056435      0.390471      0.337845     Biso  1.000000 Pd
   Pd41       1.0     0.100480      0.893040      0.102080     Biso  1.000000 Pd
   Pd42       1.0     0.872558      0.888007      0.299277     Biso  1.000000 Pd
   Pd43       1.0     0.600480      0.643040      0.102080     Biso  1.000000 Pd
   Pd44       1.0     0.372299      0.637839      0.297336     Biso  1.000000 Pd
   Pd45       1.0     0.467350      0.893040      0.173930     Biso  1.000000 Pd
   Pd46       1.0     0.239988      0.887169      0.367421     Biso  1.000000 Pd
   Pd47       1.0     0.967350      0.643040      0.173930     Biso  1.000000 Pd
   Pd48       1.0     0.739904      0.637896      0.367418     Biso  1.000000 Pd
   Pd49       1.0     0.467350      0.641140      0.173930     Biso  1.000000 Pd
   Pd50       1.0     0.240902      0.637378      0.367149     Biso  1.000000 Pd
   Pd51       1.0     0.967350      0.891140      0.173930     Biso  1.000000 Pd
   Pd52       1.0     0.739891      0.885986      0.367938     Biso  1.000000 Pd
   Pd53       1.0     0.100480      0.641140      0.102080     Biso  1.000000 Pd
   Pd54       1.0     0.873244      0.640922      0.298962     Biso  1.000000 Pd
   Pd55       1.0     0.600480      0.891140      0.102080     Biso  1.000000 Pd
   Pd56       1.0     0.372428      0.891336      0.298133     Biso  1.000000 Pd
   Pd57       1.0     0.928410      0.767090      0.093530     Biso  1.000000 Pd
   Pd58       1.0     0.697603      0.764326      0.289311     Biso  1.000000 Pd
   Pd59       1.0     0.246440      0.767090      0.059410     Biso  1.000000 Pd
   Pd60       1.0     0.014971      0.766367      0.255471     Biso  1.000000 Pd
   Pd61       1.0     0.428410      0.517090      0.093530     Biso  1.000000 Pd
   Pd62       1.0     0.198146      0.512631      0.289405     Biso  1.000000 Pd
   Pd63       1.0     0.746440      0.517090      0.059410     Biso  1.000000 Pd
   Pd64       1.0     0.517086      0.514092      0.255835     Biso  1.000000 Pd
   Pd65       1.0     0.639420      0.767090      0.182480     Biso  1.000000 Pd
   Pd66       1.0     0.406389      0.763505      0.373504     Biso  1.000000 Pd
   Pd67       1.0     0.548530      0.767090      0.024910     Biso  1.000000 Pd
   Pd68       1.0     0.321454      0.766743      0.218145     Biso  1.000000 Pd
   Pd69       1.0     0.139420      0.517090      0.182480     Biso  1.000000 Pd
   Pd70       1.0     0.905483      0.513036      0.374542     Biso  1.000000 Pd
   Pd71       1.0     0.048530      0.517090      0.024910     Biso  1.000000 Pd
   Pd72       1.0     0.822781      0.516638      0.218854     Biso  1.000000 Pd
   Pd73       1.0     0.783920      0.892090      0.138010     Biso  1.000000 Pd
   Pd74       1.0     0.554961      0.886957      0.337553     Biso  1.000000 Pd
   Pd75       1.0     0.283920      0.642090      0.138010     Biso  1.000000 Pd
   Pd76       1.0     0.055459      0.636400      0.337659     Biso  1.000000 Pd
   Pd77       1.0     0.783920      0.642090      0.138010     Biso  1.000000 Pd
   Pd78       1.0     0.554767      0.641002      0.336770     Biso  1.000000 Pd
   Pd79       1.0     0.283920      0.892090      0.138010     Biso  1.000000 Pd
   Pd80       1.0     0.054510      0.890614      0.338006     Biso  1.000000 Pd
   Bi1        1.0     0.050400      0.267090      0.023660     Biso  1.000000 Bi
   Bi2        1.0     0.822925      0.266068      0.218636     Biso  1.000000 Bi
   Bi3        1.0     0.137810      0.267090      0.177100     Biso  1.000000 Bi
   Bi4        1.0     0.912663      0.264363      0.378855     Biso  1.000000 Bi
   Bi5        1.0     0.550400      0.017090      0.023660     Biso  1.000000 Bi
   Bi6        1.0     0.322299      0.016037      0.218159     Biso  1.000000 Bi
   Bi7        1.0     0.637810      0.017090      0.177100     Biso  1.000000 Bi
   Bi8        1.0     0.409844      0.010970      0.379309     Biso  1.000000 Bi
   Bi9        1.0     0.744570      0.267090      0.060660     Biso  1.000000 Bi
   Bi10       1.0     0.515406      0.265337      0.255491     Biso  1.000000 Bi
   Bi11       1.0     0.430030      0.267090      0.098920     Biso  1.000000 Bi
   Bi12       1.0     0.198770      0.262936      0.293583     Biso  1.000000 Bi
   Bi13       1.0     0.244570      0.017090      0.060660     Biso  1.000000 Bi
   Bi14       1.0     0.016472      0.015637      0.255569     Biso  1.000000 Bi
   Bi15       1.0     0.930030      0.017090      0.098920     Biso  1.000000 Bi
   Bi16       1.0     0.698042      0.013148      0.294600     Biso  1.000000 Bi
   Bi17       1.0     0.050400      0.767090      0.023660     Biso  1.000000 Bi
   Bi18       1.0     0.822884      0.766110      0.218501     Biso  1.000000 Bi
   Bi19       1.0     0.137810      0.767090      0.177100     Biso  1.000000 Bi
   Bi20       1.0     0.910582      0.763504      0.378942     Biso  1.000000 Bi
   Bi21       1.0     0.550400      0.517090      0.023660     Biso  1.000000 Bi
   Bi22       1.0     0.322845      0.516032      0.218432     Biso  1.000000 Bi
   Bi23       1.0     0.637810      0.517090      0.177100     Biso  1.000000 Bi
   Bi24       1.0     0.411059      0.514984      0.380591     Biso  1.000000 Bi
   Bi25       1.0     0.744570      0.767090      0.060660     Biso  1.000000 Bi
   Bi26       1.0     0.516426      0.765578      0.255441     Biso  1.000000 Bi
   Bi27       1.0     0.430030      0.767090      0.098920     Biso  1.000000 Bi
   Bi28       1.0     0.197134      0.763836      0.293550     Biso  1.000000 Bi
   Bi29       1.0     0.244570      0.517090      0.060660     Biso  1.000000 Bi
   Bi30       1.0     0.017141      0.515389      0.255609     Biso  1.000000 Bi
   Bi31       1.0     0.930030      0.517090      0.098920     Biso  1.000000 Bi
   Bi32       1.0     0.698141      0.513706      0.294289     Biso  1.000000 Bi
   H1         1.0     0.647619      0.259636      0.362267     Biso  1.000000 H
   H2         1.0     0.515606      0.322740      0.472147     Biso  1.000000 H
   H3         1.0     0.569172      0.371355      0.512001     Biso  1.000000 H
   H4         1.0     0.361492      0.344521      0.453786     Biso  1.000000 H
   O1         1.0     0.419253      0.352906      0.437447     Biso  1.000000 O
   O2         1.0     0.568590      0.306618      0.491849     Biso  1.000000 O
