# Supplementary material for: General synthesis and atomic arrangement identification of ordered Bi–Pd intermetallics with tunable electrocatalytic CO2 reduction selectivity
Source: Nat Commun. 2024 Feb 21;15:1573. doi: 10.1038/s41467-024-46072-7 (PMC10881518; doi:10.1038/s41467-024-46072-7)
Supplement: Supplementary file 3 — Source data [file 41467_2024_46072_MOESM3_ESM.zip › Source_Data/DFT_Calculation/Bi2Pd5_001/Bi2Pd5-HCOO+2H2O.cif]

data_PdBiCOH
_audit_creation_method           'pos2cif.pl'
_cell_length_a               14.4300003052
_cell_length_b               11.5600004196
_cell_length_c               30.7938995361
_cell_angle_alpha            90
_cell_angle_beta             90
_cell_angle_gamma            90
_symmetry_space_group_H-M        'P1'
_symmetry_Int_Tables_number      '1'
_symmetry_cell_setting           'triclinic'
loop_
_symmetry_equiv_pos_as_xyz
x,y,z

loop_
_atom_site_label
_atom_site_type_symbol
_atom_site_occupancy
_atom_site_fract_x
_atom_site_fract_y
_atom_site_fract_z
_atom_site_U_iso_or_equiv
Pd1  Pd  1.0000  0.10048  0.39304  0.10208  0.0000
Pd2  Pd  1.0000  0.87191  0.39092  0.30108  0.0000
Pd3  Pd  1.0000  0.60048  0.14304  0.10208  0.0000
Pd4  Pd  1.0000  0.37333  0.14347  0.30023  0.0000
Pd5  Pd  1.0000  0.46735  0.39304  0.17393  0.0000
Pd6  Pd  1.0000  0.23882  0.39227  0.36732  0.0000
Pd7  Pd  1.0000  0.96735  0.14304  0.17393  0.0000
Pd8  Pd  1.0000  0.74128  0.14448  0.36781  0.0000
Pd9  Pd  1.0000  0.46735  0.14114  0.17393  0.0000
Pd10  Pd  1.0000  0.23842  0.13967  0.36789  0.0000
Pd11  Pd  1.0000  0.96735  0.39114  0.17393  0.0000
Pd12  Pd  1.0000  0.73608  0.39308  0.37181  0.0000
Pd13  Pd  1.0000  0.10048  0.14114  0.10208  0.0000
Pd14  Pd  1.0000  0.87243  0.14194  0.29807  0.0000
Pd15  Pd  1.0000  0.60048  0.39114  0.10208  0.0000
Pd16  Pd  1.0000  0.37304  0.39367  0.29945  0.0000
Pd17  Pd  1.0000  0.92841  0.26709  0.09353  0.0000
Pd18  Pd  1.0000  0.69860  0.27209  0.29215  0.0000
Pd19  Pd  1.0000  0.24644  0.26709  0.05941  0.0000
Pd20  Pd  1.0000  0.01525  0.26672  0.25594  0.0000
Pd21  Pd  1.0000  0.42841  0.01709  0.09353  0.0000
Pd22  Pd  1.0000  0.19791  0.01606  0.28871  0.0000
Pd23  Pd  1.0000  0.74644  0.01709  0.05941  0.0000
Pd24  Pd  1.0000  0.51550  0.01776  0.25572  0.0000
Pd25  Pd  1.0000  0.63942  0.26709  0.18248  0.0000
Pd26  Pd  1.0000  0.40574  0.26520  0.37719  0.0000
Pd27  Pd  1.0000  0.54853  0.26709  0.02491  0.0000
Pd28  Pd  1.0000  0.32349  0.26675  0.21905  0.0000
Pd29  Pd  1.0000  0.13942  0.01709  0.18248  0.0000
Pd30  Pd  1.0000  0.90565  0.01668  0.37457  0.0000
Pd31  Pd  1.0000  0.04853  0.01709  0.02491  0.0000
Pd32  Pd  1.0000  0.82131  0.01689  0.21856  0.0000
Pd33  Pd  1.0000  0.78392  0.39209  0.13801  0.0000
Pd34  Pd  1.0000  0.55337  0.39073  0.33788  0.0000
Pd35  Pd  1.0000  0.28392  0.14209  0.13801  0.0000
Pd36  Pd  1.0000  0.05573  0.13796  0.33739  0.0000
Pd37  Pd  1.0000  0.78392  0.14209  0.13801  0.0000
Pd38  Pd  1.0000  0.55590  0.14511  0.33776  0.0000
Pd39  Pd  1.0000  0.28392  0.39209  0.13801  0.0000
Pd40  Pd  1.0000  0.05482  0.39513  0.33771  0.0000
Pd41  Pd  1.0000  0.10048  0.89304  0.10208  0.0000
Pd42  Pd  1.0000  0.87209  0.88830  0.29882  0.0000
Pd43  Pd  1.0000  0.60048  0.64304  0.10208  0.0000
Pd44  Pd  1.0000  0.37239  0.64192  0.29810  0.0000
Pd45  Pd  1.0000  0.46735  0.89304  0.17393  0.0000
Pd46  Pd  1.0000  0.23895  0.89231  0.36741  0.0000
Pd47  Pd  1.0000  0.96735  0.64304  0.17393  0.0000
Pd48  Pd  1.0000  0.73888  0.65167  0.36815  0.0000
Pd49  Pd  1.0000  0.46735  0.64114  0.17393  0.0000
Pd50  Pd  1.0000  0.23823  0.64081  0.36750  0.0000
Pd51  Pd  1.0000  0.96735  0.89114  0.17393  0.0000
Pd52  Pd  1.0000  0.73921  0.89514  0.36767  0.0000
Pd53  Pd  1.0000  0.10048  0.64114  0.10208  0.0000
Pd54  Pd  1.0000  0.87462  0.63932  0.30000  0.0000
Pd55  Pd  1.0000  0.60048  0.89114  0.10208  0.0000
Pd56  Pd  1.0000  0.37229  0.89465  0.29849  0.0000
Pd57  Pd  1.0000  0.92841  0.76709  0.09353  0.0000
Pd58  Pd  1.0000  0.69757  0.76775  0.28903  0.0000
Pd59  Pd  1.0000  0.24644  0.76709  0.05941  0.0000
Pd60  Pd  1.0000  0.01564  0.76613  0.25562  0.0000
Pd61  Pd  1.0000  0.42841  0.51709  0.09353  0.0000
Pd62  Pd  1.0000  0.19670  0.51650  0.28878  0.0000
Pd63  Pd  1.0000  0.74644  0.51709  0.05941  0.0000
Pd64  Pd  1.0000  0.51797  0.51713  0.25589  0.0000
Pd65  Pd  1.0000  0.63942  0.76709  0.18248  0.0000
Pd66  Pd  1.0000  0.40442  0.76761  0.37445  0.0000
Pd67  Pd  1.0000  0.54853  0.76709  0.02491  0.0000
Pd68  Pd  1.0000  0.32112  0.76713  0.21858  0.0000
Pd69  Pd  1.0000  0.13942  0.51709  0.18248  0.0000
Pd70  Pd  1.0000  0.90242  0.52003  0.37919  0.0000
Pd71  Pd  1.0000  0.04853  0.51709  0.02491  0.0000
Pd72  Pd  1.0000  0.82145  0.51679  0.21929  0.0000
Pd73  Pd  1.0000  0.78392  0.89209  0.13801  0.0000
Pd74  Pd  1.0000  0.55434  0.89005  0.33755  0.0000
Pd75  Pd  1.0000  0.28392  0.64209  0.13801  0.0000
Pd76  Pd  1.0000  0.05420  0.63881  0.33804  0.0000
Pd77  Pd  1.0000  0.78392  0.64209  0.13801  0.0000
Pd78  Pd  1.0000  0.55499  0.64577  0.33726  0.0000
Pd79  Pd  1.0000  0.28392  0.89209  0.13801  0.0000
Pd80  Pd  1.0000  0.05535  0.89479  0.33754  0.0000
Bi1  Bi  1.0000  0.05040  0.26709  0.02366  0.0000
Bi2  Bi  1.0000  0.82223  0.26762  0.21888  0.0000
Bi3  Bi  1.0000  0.13781  0.26709  0.17710  0.0000
Bi4  Bi  1.0000  0.91292  0.26442  0.37737  0.0000
Bi5  Bi  1.0000  0.55040  0.01709  0.02366  0.0000
Bi6  Bi  1.0000  0.32364  0.01744  0.21853  0.0000
Bi7  Bi  1.0000  0.63781  0.01709  0.17710  0.0000
Bi8  Bi  1.0000  0.41001  0.01621  0.37835  0.0000
Bi9  Bi  1.0000  0.74457  0.26709  0.06066  0.0000
Bi10  Bi  1.0000  0.51744  0.26783  0.25611  0.0000
Bi11  Bi  1.0000  0.43003  0.26709  0.09892  0.0000
Bi12  Bi  1.0000  0.19775  0.26624  0.29413  0.0000
Bi13  Bi  1.0000  0.24457  0.01709  0.06066  0.0000
Bi14  Bi  1.0000  0.01599  0.01601  0.25549  0.0000
Bi15  Bi  1.0000  0.93003  0.01709  0.09892  0.0000
Bi16  Bi  1.0000  0.69731  0.01879  0.29412  0.0000
Bi17  Bi  1.0000  0.05040  0.76709  0.02366  0.0000
Bi18  Bi  1.0000  0.82297  0.76666  0.21852  0.0000
Bi19  Bi  1.0000  0.13781  0.76709  0.17710  0.0000
Bi20  Bi  1.0000  0.91174  0.76901  0.37853  0.0000
Bi21  Bi  1.0000  0.55040  0.51709  0.02366  0.0000
Bi22  Bi  1.0000  0.32353  0.51680  0.21854  0.0000
Bi23  Bi  1.0000  0.63781  0.51709  0.17710  0.0000
Bi24  Bi  1.0000  0.40873  0.51999  0.37770  0.0000
Bi25  Bi  1.0000  0.74457  0.76709  0.06066  0.0000
Bi26  Bi  1.0000  0.51650  0.76724  0.25541  0.0000
Bi27  Bi  1.0000  0.43003  0.76709  0.09892  0.0000
Bi28  Bi  1.0000  0.19699  0.76600  0.29420  0.0000
Bi29  Bi  1.0000  0.24457  0.51709  0.06066  0.0000
Bi30  Bi  1.0000  0.01571  0.51526  0.25570  0.0000
Bi31  Bi  1.0000  0.93003  0.51709  0.09892  0.0000
Bi32  Bi  1.0000  0.70010  0.51730  0.29625  0.0000
C1  C  1.0000  0.79882  0.46420  0.46493  0.0000
O1  O  1.0000  0.72852  0.42636  0.44380  0.0000
O2  O  1.0000  0.87589  0.49768  0.45052  0.0000
O3  O  1.0000  0.42687  0.32276  0.45167  0.0000
O4  O  1.0000  0.57828  0.39014  0.49350  0.0000
H1  H  1.0000  0.78997  0.46729  0.50079  0.0000
H2  H  1.0000  0.38450  0.28904  0.47260  0.0000
H3  H  1.0000  0.56587  0.46716  0.50484  0.0000
H4  H  1.0000  0.63442  0.39976  0.47446  0.0000
H5  H  1.0000  0.48646  0.34235  0.46728  0.0000
