# Supplementary material for: General synthesis and atomic arrangement identification of ordered Bi–Pd intermetallics with tunable electrocatalytic CO2 reduction selectivity
Source: Nat Commun. 2024 Feb 21;15:1573. doi: 10.1038/s41467-024-46072-7 (PMC10881518; doi:10.1038/s41467-024-46072-7)
Supplement: Supplementary file 3 — Source data [file 41467_2024_46072_MOESM3_ESM.zip › Source_Data/DFT_Calculation/Bi2Pd5_001/initial_structure/Bi2Pd5-CO+H3O2-initial.cif]

data_Bi2Pd5-CO+H3O2-initial
_audit_creation_date              2022-09-09
_audit_creation_method            'Materials Studio'
_symmetry_space_group_name_H-M    'P1'
_symmetry_Int_Tables_number       1
_symmetry_cell_setting            triclinic
loop_
_symmetry_equiv_pos_as_xyz
  x,y,z
_cell_length_a                    14.4300
_cell_length_b                    11.5600
_cell_length_c                    30.7939
_cell_angle_alpha                 90.0000
_cell_angle_beta                  90.0000
_cell_angle_gamma                 90.0000
loop_
_atom_site_label
_atom_site_type_symbol
_atom_site_fract_x
_atom_site_fract_y
_atom_site_fract_z
_atom_site_U_iso_or_equiv
_atom_site_adp_type
_atom_site_occupancy
Pd1    Pd    0.10048   0.39304   0.10208   0.01500  Uiso   1.00
Pd2    Pd    0.87335   0.39304   0.29378   0.01500  Uiso   1.00
Pd3    Pd    0.60048   0.14304   0.10208   0.01500  Uiso   1.00
Pd4    Pd    0.37335   0.14304   0.29378   0.01500  Uiso   1.00
Pd5    Pd    0.46735   0.39304   0.17393   0.01500  Uiso   1.00
Pd6    Pd    0.24022   0.39304   0.36563   0.01500  Uiso   1.00
Pd7    Pd    0.96735   0.14304   0.17393   0.01500  Uiso   1.00
Pd8    Pd    0.74022   0.14304   0.36563   0.01500  Uiso   1.00
Pd9    Pd    0.46735   0.14114   0.17393   0.01500  Uiso   1.00
Pd10   Pd    0.24022   0.14114   0.36563   0.01500  Uiso   1.00
Pd11   Pd    0.96735   0.39114   0.17393   0.01500  Uiso   1.00
Pd12   Pd    0.74022   0.39114   0.36563   0.01500  Uiso   1.00
Pd13   Pd    0.10048   0.14114   0.10208   0.01500  Uiso   1.00
Pd14   Pd    0.87335   0.14114   0.29378   0.01500  Uiso   1.00
Pd15   Pd    0.60048   0.39114   0.10208   0.01500  Uiso   1.00
Pd16   Pd    0.37335   0.39114   0.29378   0.01500  Uiso   1.00
Bi17   Bi    0.05040   0.26709   0.02366   0.01200  Uiso   1.00
Bi18   Bi    0.82327   0.26709   0.21536   0.01200  Uiso   1.00
Bi19   Bi    0.13781   0.26709   0.17710   0.01200  Uiso   1.00
Bi20   Bi    0.91067   0.26709   0.36879   0.01200  Uiso   1.00
Pd21   Pd    0.92841   0.26709   0.09353   0.01600  Uiso   1.00
Pd22   Pd    0.70128   0.26709   0.28523   0.01600  Uiso   1.00
Pd23   Pd    0.24644   0.26709   0.05941   0.01800  Uiso   1.00
Pd24   Pd    0.01931   0.26709   0.25111   0.01800  Uiso   1.00
Bi25   Bi    0.55040   0.01709   0.02366   0.01200  Uiso   1.00
Bi26   Bi    0.32327   0.01709   0.21536   0.01200  Uiso   1.00
Bi27   Bi    0.63781   0.01709   0.17710   0.01200  Uiso   1.00
Bi28   Bi    0.41067   0.01709   0.36879   0.01200  Uiso   1.00
Pd29   Pd    0.42841   0.01709   0.09353   0.01600  Uiso   1.00
Pd30   Pd    0.20128   0.01709   0.28523   0.01600  Uiso   1.00
Pd31   Pd    0.74644   0.01709   0.05941   0.01800  Uiso   1.00
Pd32   Pd    0.51931   0.01709   0.25111   0.01800  Uiso   1.00
Bi33   Bi    0.74457   0.26709   0.06066   0.01200  Uiso   1.00
Bi34   Bi    0.51743   0.26709   0.25236   0.01200  Uiso   1.00
Bi35   Bi    0.43003   0.26709   0.09892   0.01200  Uiso   1.00
Bi36   Bi    0.20290   0.26709   0.29062   0.01200  Uiso   1.00
Pd37   Pd    0.63942   0.26709   0.18248   0.01600  Uiso   1.00
Pd38   Pd    0.41229   0.26709   0.37418   0.01600  Uiso   1.00
Pd39   Pd    0.54853   0.26709   0.02491   0.01800  Uiso   1.00
Pd40   Pd    0.32139   0.26709   0.21660   0.01800  Uiso   1.00
Bi41   Bi    0.24457   0.01709   0.06066   0.01200  Uiso   1.00
Bi42   Bi    0.01743   0.01709   0.25236   0.01200  Uiso   1.00
Bi43   Bi    0.93003   0.01709   0.09892   0.01200  Uiso   1.00
Bi44   Bi    0.70290   0.01709   0.29062   0.01200  Uiso   1.00
Pd45   Pd    0.13942   0.01709   0.18248   0.01600  Uiso   1.00
Pd46   Pd    0.91229   0.01709   0.37418   0.01600  Uiso   1.00
Pd47   Pd    0.04853   0.01709   0.02491   0.01800  Uiso   1.00
Pd48   Pd    0.82139   0.01709   0.21660   0.01800  Uiso   1.00
Pd49   Pd    0.78392   0.39209   0.13801   0.01500  Uiso   1.00
Pd50   Pd    0.55678   0.39209   0.32971   0.01500  Uiso   1.00
Pd51   Pd    0.28392   0.14209   0.13801   0.01500  Uiso   1.00
Pd52   Pd    0.05678   0.14209   0.32971   0.01500  Uiso   1.00
Pd53   Pd    0.78392   0.14209   0.13801   0.01500  Uiso   1.00
Pd54   Pd    0.55678   0.14209   0.32971   0.01500  Uiso   1.00
Pd55   Pd    0.28392   0.39209   0.13801   0.01500  Uiso   1.00
Pd56   Pd    0.05678   0.39209   0.32971   0.01500  Uiso   1.00
Pd57   Pd    0.10048   0.89304   0.10208   0.01500  Uiso   1.00
Pd58   Pd    0.87335   0.89304   0.29378   0.01500  Uiso   1.00
Pd59   Pd    0.60048   0.64304   0.10208   0.01500  Uiso   1.00
Pd60   Pd    0.37335   0.64304   0.29378   0.01500  Uiso   1.00
Pd61   Pd    0.46735   0.89304   0.17393   0.01500  Uiso   1.00
Pd62   Pd    0.24022   0.89304   0.36563   0.01500  Uiso   1.00
Pd63   Pd    0.96735   0.64304   0.17393   0.01500  Uiso   1.00
Pd64   Pd    0.74022   0.64304   0.36563   0.01500  Uiso   1.00
Pd65   Pd    0.46735   0.64114   0.17393   0.01500  Uiso   1.00
Pd66   Pd    0.24022   0.64114   0.36563   0.01500  Uiso   1.00
Pd67   Pd    0.96735   0.89114   0.17393   0.01500  Uiso   1.00
Pd68   Pd    0.74022   0.89114   0.36563   0.01500  Uiso   1.00
Pd69   Pd    0.10048   0.64114   0.10208   0.01500  Uiso   1.00
Pd70   Pd    0.87335   0.64114   0.29378   0.01500  Uiso   1.00
Pd71   Pd    0.60048   0.89114   0.10208   0.01500  Uiso   1.00
Pd72   Pd    0.37335   0.89114   0.29378   0.01500  Uiso   1.00
Bi73   Bi    0.05040   0.76709   0.02366   0.01200  Uiso   1.00
Bi74   Bi    0.82327   0.76709   0.21536   0.01200  Uiso   1.00
Bi75   Bi    0.13781   0.76709   0.17710   0.01200  Uiso   1.00
Bi76   Bi    0.91067   0.76709   0.36879   0.01200  Uiso   1.00
Pd77   Pd    0.92841   0.76709   0.09353   0.01600  Uiso   1.00
Pd78   Pd    0.70128   0.76709   0.28523   0.01600  Uiso   1.00
Pd79   Pd    0.24644   0.76709   0.05941   0.01800  Uiso   1.00
Pd80   Pd    0.01931   0.76709   0.25111   0.01800  Uiso   1.00
Bi81   Bi    0.55040   0.51709   0.02366   0.01200  Uiso   1.00
Bi82   Bi    0.32327   0.51709   0.21536   0.01200  Uiso   1.00
Bi83   Bi    0.63781   0.51709   0.17710   0.01200  Uiso   1.00
Bi84   Bi    0.41067   0.51709   0.36879   0.01200  Uiso   1.00
Pd85   Pd    0.42841   0.51709   0.09353   0.01600  Uiso   1.00
Pd86   Pd    0.20128   0.51709   0.28523   0.01600  Uiso   1.00
Pd87   Pd    0.74644   0.51709   0.05941   0.01800  Uiso   1.00
Pd88   Pd    0.51931   0.51709   0.25111   0.01800  Uiso   1.00
Bi89   Bi    0.74457   0.76709   0.06066   0.01200  Uiso   1.00
Bi90   Bi    0.51743   0.76709   0.25236   0.01200  Uiso   1.00
Bi91   Bi    0.43003   0.76709   0.09892   0.01200  Uiso   1.00
Bi92   Bi    0.20290   0.76709   0.29062   0.01200  Uiso   1.00
Pd93   Pd    0.63942   0.76709   0.18248   0.01600  Uiso   1.00
Pd94   Pd    0.41229   0.76709   0.37418   0.01600  Uiso   1.00
Pd95   Pd    0.54853   0.76709   0.02491   0.01800  Uiso   1.00
Pd96   Pd    0.32139   0.76709   0.21660   0.01800  Uiso   1.00
Bi97   Bi    0.24457   0.51709   0.06066   0.01200  Uiso   1.00
Bi98   Bi    0.01743   0.51709   0.25236   0.01200  Uiso   1.00
Bi99   Bi    0.93003   0.51709   0.09892   0.01200  Uiso   1.00
Bi100  Bi    0.70290   0.51709   0.29062   0.01200  Uiso   1.00
Pd101  Pd    0.13942   0.51709   0.18248   0.01600  Uiso   1.00
Pd102  Pd    0.91229   0.51709   0.37418   0.01600  Uiso   1.00
Pd103  Pd    0.04853   0.51709   0.02491   0.01800  Uiso   1.00
Pd104  Pd    0.82139   0.51709   0.21660   0.01800  Uiso   1.00
Pd105  Pd    0.78392   0.89209   0.13801   0.01500  Uiso   1.00
Pd106  Pd    0.55678   0.89209   0.32971   0.01500  Uiso   1.00
Pd107  Pd    0.28392   0.64209   0.13801   0.01500  Uiso   1.00
Pd108  Pd    0.05678   0.64209   0.32971   0.01500  Uiso   1.00
Pd109  Pd    0.78392   0.64209   0.13801   0.01500  Uiso   1.00
Pd110  Pd    0.55678   0.64209   0.32971   0.01500  Uiso   1.00
Pd111  Pd    0.28392   0.89209   0.13801   0.01500  Uiso   1.00
Pd112  Pd    0.05678   0.89209   0.32971   0.01500  Uiso   1.00
C73    C     0.75667   0.38608   0.43443   0.01267  Uiso   1.00
O75    O     0.79448   0.38935   0.47097   0.01267  Uiso   1.00
O76    O     0.40648   0.29345   0.42522   0.01267  Uiso   1.00
O79    O     0.55724   0.35375   0.47424   0.00000  Uiso   1.00
H80    H     0.49944   0.32694   0.45625   0.00000  Uiso   1.00
H81    H     0.53361   0.35296   0.50854   0.00000  Uiso   1.00
H78    H     0.36998   0.28499   0.45187   0.01267  Uiso   1.00
loop_
_geom_bond_atom_site_label_1
_geom_bond_atom_site_label_2
_geom_bond_distance
_geom_bond_site_symmetry_2
_ccdc_geom_bond_type
Pd1    Bi17    2.911   .     S
Pd1    Bi19    2.783   .     S
Pd1    Pd23    2.878   .     S
Pd1    Pd101   2.916   .     S
Pd1    Pd69    2.868   .     S
Pd1    Pd13    2.912   .     S
Pd1    Bi97    2.830   .     S
Pd1    Pd55    2.869   .     S
Pd1    Pd103   2.875   .     S
Pd1    Pd21    2.890   1_455 S
Pd1    Pd11    2.930   1_455 S
Pd1    Bi99    2.849   1_455 S
Pd2    Bi18    2.911   .     S
Pd2    Bi20    2.783   .     S
Pd2    Pd22    2.890   .     S
Pd2    Pd102   2.916   .     S
Pd2    Pd12    2.930   .     S
Pd2    Bi100   2.849   .     S
Pd2    Pd70    2.868   .     S
Pd2    Pd14    2.912   .     S
Pd2    Pd104   2.875   .     S
Pd2    Pd24    2.878   1_655 S
Pd2    Bi98    2.829   1_655 S
Pd2    Pd56    2.869   1_655 S
Pd3    Bi25    2.911   .     S
Pd3    Bi27    2.783   .     S
Pd3    Pd29    2.890   .     S
Pd3    Pd31    2.878   .     S
Pd3    Pd37    2.916   .     S
Pd3    Pd9     2.930   .     S
Pd3    Bi35    2.849   .     S
Pd3    Pd15    2.868   .     S
Pd3    Bi33    2.830   .     S
Pd3    Pd53    2.869   .     S
Pd3    Pd39    2.875   .     S
Pd3    Pd71    2.912   1_545 S
Pd4    Bi26    2.911   .     S
Pd4    Bi28    2.783   .     S
Pd4    Pd30    2.890   .     S
Pd4    Pd32    2.878   .     S
Pd4    Pd38    2.916   .     S
Pd4    Pd10    2.930   .     S
Pd4    Bi36    2.849   .     S
Pd4    Pd16    2.868   .     S
Pd4    Bi34    2.829   .     S
Pd4    Pd54    2.869   .     S
Pd4    Pd40    2.875   .     S
Pd4    Pd72    2.912   1_545 S
Pd5    Bi34    2.911   .     S
Pd5    Bi35    2.783   .     S
Pd5    Pd37    2.890   .     S
Pd5    Pd40    2.878   .     S
Pd5    Pd85    2.916   .     S
Pd5    Pd15    2.930   .     S
Pd5    Bi83    2.849   .     S
Pd5    Pd65    2.868   .     S
Pd5    Pd9     2.912   .     S
Pd5    Bi82    2.830   .     S
Pd5    Pd55    2.869   .     S
Pd5    Pd88    2.875   .     S
Pd6    Bi36    2.783   .     S
Pd6    Pd38    2.890   .     S
Pd6    Pd86    2.916   .     S
Pd6    Pd16    2.930   .     S
Pd6    Bi84    2.849   .     S
Pd6    Pd66    2.868   .     S
Pd6    Pd10    2.912   .     S
Pd6    Pd56    2.869   .     S
Pd7    Bi43    2.783   .     S
Pd7    Pd48    2.878   .     S
Pd7    Pd21    2.916   .     S
Pd7    Pd11    2.868   .     S
Pd7    Bi18    2.830   .     S
Pd7    Pd53    2.869   .     S
Pd7    Bi42    2.911   1_655 S
Pd7    Pd45    2.890   1_655 S
Pd7    Pd13    2.930   1_655 S
Pd7    Bi19    2.849   1_655 S
Pd7    Pd67    2.912   1_545 S
Pd7    Pd24    2.875   1_655 S
Pd8    Bi44    2.783   .     S
Pd8    Pd46    2.890   .     S
Pd8    Pd22    2.916   .     S
Pd8    Pd14    2.930   .     S
Pd8    Bi20    2.849   .     S
Pd8    Pd12    2.868   .     S
Pd8    Pd54    2.869   .     S
Pd8    Pd68    2.912   1_545 S
Pd9    Bi34    2.911   .     S
Pd9    Bi35    2.783   .     S
Pd9    Pd37    2.890   .     S
Pd9    Pd40    2.878   .     S
Pd9    Pd29    2.916   .     S
Pd9    Bi27    2.849   .     S
Pd9    Bi26    2.830   .     S
Pd9    Pd51    2.869   .     S
Pd9    Pd32    2.875   .     S
Pd9    Pd61    2.868   1_545 S
Pd10   Bi36    2.783   .     S
Pd10   Pd38    2.890   .     S
Pd10   Pd30    2.916   .     S
Pd10   Bi28    2.849   .     S
Pd10   Pd52    2.869   .     S
Pd10   Pd62    2.868   1_545 S
Pd11   Bi99    2.783   .     S
Pd11   Pd104   2.878   .     S
Pd11   Pd21    2.916   .     S
Pd11   Pd63    2.912   .     S
Pd11   Bi18    2.830   .     S
Pd11   Pd49    2.869   .     S
Pd11   Pd1     2.930   1_655 S
Pd11   Bi98    2.911   1_655 S
Pd11   Pd101   2.890   1_655 S
Pd11   Bi19    2.849   1_655 S
Pd11   Pd24    2.875   1_655 S
Pd12   Bi100   2.783   .     S
Pd12   Pd102   2.890   .     S
Pd12   Pd22    2.916   .     S
Pd12   Bi20    2.849   .     S
Pd12   Pd64    2.912   .     S
Pd12   Pd50    2.869   .     S
Pd12   C73     2.133   .     S
Pd13   Bi17    2.911   .     S
Pd13   Bi19    2.783   .     S
Pd13   Pd23    2.878   .     S
Pd13   Pd45    2.916   .     S
Pd13   Bi41    2.830   .     S
Pd13   Pd51    2.869   .     S
Pd13   Pd47    2.875   .     S
Pd13   Pd7     2.930   1_455 S
Pd13   Pd21    2.890   1_455 S
Pd13   Bi43    2.849   1_455 S
Pd13   Pd57    2.868   1_545 S
Pd14   Bi18    2.911   .     S
Pd14   Bi20    2.783   .     S
Pd14   Pd22    2.890   .     S
Pd14   Pd46    2.916   .     S
Pd14   Bi44    2.849   .     S
Pd14   Pd48    2.875   .     S
Pd14   Pd24    2.878   1_655 S
Pd14   Pd58    2.868   1_545 S
Pd14   Bi42    2.829   1_655 S
Pd14   Pd52    2.869   1_655 S
Pd15   Bi81    2.911   .     S
Pd15   Bi83    2.783   .     S
Pd15   Pd85    2.890   .     S
Pd15   Pd87    2.878   .     S
Pd15   Pd37    2.916   .     S
Pd15   Bi35    2.849   .     S
Pd15   Pd59    2.912   .     S
Pd15   Bi33    2.830   .     S
Pd15   Pd49    2.869   .     S
Pd15   Pd39    2.875   .     S
Pd16   Bi82    2.911   .     S
Pd16   Bi84    2.783   .     S
Pd16   Pd86    2.890   .     S
Pd16   Pd88    2.878   .     S
Pd16   Pd38    2.916   .     S
Pd16   Bi36    2.849   .     S
Pd16   Pd60    2.912   .     S
Pd16   Bi34    2.829   .     S
Pd16   Pd50    2.869   .     S
Pd16   Pd40    2.875   .     S
Bi17   Pd23    3.036   .     S
Bi17   Pd103   2.890   .     S
Bi17   Pd47    2.890   .     S
Bi17   Pd21    2.780   1_455 S
Bi18   Pd22    2.780   .     S
Bi18   Pd49    2.843   .     S
Bi18   Pd53    2.843   .     S
Bi18   Pd104   2.890   .     S
Bi18   Pd48    2.890   .     S
Bi18   Pd37    2.840   .     S
Bi18   Pd24    3.036   1_655 S
Bi19   Pd24    2.849   .     S
Bi19   Pd101   2.895   .     S
Bi19   Pd45    2.895   .     S
Bi19   Pd40    2.915   .     S
Bi19   Pd55    2.825   .     S
Bi19   Pd51    2.825   .     S
Bi19   Pd7     2.849   1_455 S
Bi19   Pd11    2.849   1_455 S
Bi20   Pd102   2.895   .     S
Bi20   Pd46    2.895   .     S
Bi20   Pd56    2.825   1_655 S
Bi20   Pd52    2.825   1_655 S
Pd21   Pd49    2.883   .     S
Pd21   Pd53    2.883   .     S
Pd21   Bi33    2.839   .     S
Pd21   Bi43    2.895   .     S
Pd21   Bi99    2.895   .     S
Pd21   Pd1     2.890   1_655 S
Pd21   Pd13    2.890   1_655 S
Pd21   Bi17    2.780   1_655 S
Pd22   Pd50    2.883   .     S
Pd22   Pd54    2.883   .     S
Pd22   Bi34    2.839   .     S
Pd22   Bi44    2.895   .     S
Pd22   Bi100   2.895   .     S
Pd23   Bi41    2.890   .     S
Pd23   Bi97    2.890   .     S
Pd23   Bi35    2.915   .     S
Pd23   Pd55    2.870   .     S
Pd23   Pd51    2.870   .     S
Pd24   Bi42    2.890   .     S
Pd24   Bi98    2.890   .     S
Pd24   Bi36    2.915   .     S
Pd24   Pd56    2.870   .     S
Pd24   Pd52    2.870   .     S
Pd24   Pd2     2.878   1_455 S
Pd24   Pd7     2.875   1_455 S
Pd24   Pd11    2.875   1_455 S
Pd24   Pd14    2.878   1_455 S
Pd24   Bi18    3.036   1_455 S
Bi25   Pd29    2.780   .     S
Bi25   Pd31    3.036   .     S
Bi25   Pd39    2.890   .     S
Bi25   Pd71    2.911   1_545 S
Bi25   Pd95    2.890   1_545 S
Bi26   Pd30    2.780   .     S
Bi26   Pd32    3.036   .     S
Bi26   Pd51    2.843   .     S
Bi26   Pd40    2.890   .     S
Bi26   Pd45    2.840   .     S
Bi26   Pd72    2.911   1_545 S
Bi26   Pd111   2.843   1_545 S
Bi26   Pd61    2.830   1_545 S
Bi26   Pd96    2.890   1_545 S
Bi27   Pd32    2.849   .     S
Bi27   Pd37    2.895   .     S
Bi27   Pd48    2.915   .     S
Bi27   Pd53    2.825   .     S
Bi27   Pd71    2.783   1_545 S
Bi27   Pd61    2.849   1_545 S
Bi27   Pd93    2.895   1_545 S
Bi27   Pd105   2.825   1_545 S
Bi28   Pd38    2.895   .     S
Bi28   Pd54    2.825   .     S
Bi28   Pd72    2.783   1_545 S
Bi28   Pd62    2.849   1_545 S
Bi28   Pd94    2.895   1_545 S
Bi28   Pd106   2.825   1_545 S
Pd29   Pd51    2.883   .     S
Pd29   Bi41    2.839   .     S
Pd29   Bi35    2.895   .     S
Pd29   Pd71    2.890   1_545 S
Pd29   Pd111   2.883   1_545 S
Pd29   Pd61    2.916   1_545 S
Pd29   Bi91    2.895   1_545 S
Pd30   Pd52    2.883   .     S
Pd30   Bi42    2.839   .     S
Pd30   Bi36    2.895   .     S
Pd30   Pd72    2.890   1_545 S
Pd30   Pd112   2.883   1_545 S
Pd30   Pd62    2.916   1_545 S
Pd30   Bi92    2.895   1_545 S
Pd31   Bi33    2.890   .     S
Pd31   Bi43    2.915   .     S
Pd31   Pd53    2.870   .     S
Pd31   Pd71    2.878   1_545 S
Pd31   Bi89    2.890   1_545 S
Pd31   Pd105   2.870   1_545 S
Pd32   Bi34    2.890   .     S
Pd32   Bi44    2.915   .     S
Pd32   Pd54    2.870   .     S
Pd32   Pd72    2.878   1_545 S
Pd32   Pd61    2.875   1_545 S
Pd32   Bi90    2.890   1_545 S
Pd32   Pd106   2.870   1_545 S
Bi33   Pd39    3.036   .     S
Bi33   Pd49    2.843   .     S
Bi33   Pd53    2.843   .     S
Bi33   Pd87    2.890   .     S
Bi34   Pd37    2.780   .     S
Bi34   Pd40    3.036   .     S
Bi34   Pd50    2.843   .     S
Bi34   Pd54    2.843   .     S
Bi34   Pd88    2.890   .     S
Bi35   Pd39    2.849   .     S
Bi35   Pd85    2.895   .     S
Bi35   Pd55    2.825   .     S
Bi35   Pd51    2.825   .     S
Bi36   Pd40    2.849   .     S
Bi36   Pd86    2.895   .     S
Bi36   Pd56    2.825   .     S
Bi36   Pd52    2.825   .     S
Pd37   Pd49    2.883   .     S
Pd37   Pd53    2.883   .     S
Pd37   Bi83    2.895   .     S
Pd38   Pd50    2.883   .     S
Pd38   Pd54    2.883   .     S
Pd38   Bi84    2.895   .     S
Pd38   O76     1.603   .     S
Pd39   Bi81    2.890   .     S
Pd40   Bi82    2.890   .     S
Pd40   Pd55    2.870   .     S
Pd40   Pd51    2.870   .     S
Bi41   Pd47    3.036   .     S
Bi41   Pd51    2.843   .     S
Bi41   Pd111   2.843   1_545 S
Bi41   Pd57    2.830   1_545 S
Bi41   Pd79    2.890   1_545 S
Bi42   Pd45    2.780   .     S
Bi42   Pd52    2.843   .     S
Bi42   Pd7     2.911   1_455 S
Bi42   Pd14    2.829   1_455 S
Bi42   Pd67    2.911   1_445 S
Bi42   Pd48    3.036   1_455 S
Bi42   Pd112   2.843   1_545 S
Bi42   Pd58    2.829   1_445 S
Bi42   Pd80    2.890   1_545 S
Bi43   Pd53    2.825   .     S
Bi43   Pd13    2.849   1_655 S
Bi43   Pd67    2.783   1_545 S
Bi43   Pd47    2.849   1_655 S
Bi43   Pd57    2.849   1_645 S
Bi43   Pd77    2.895   1_545 S
Bi43   Pd105   2.825   1_545 S
Bi44   Pd48    2.849   .     S
Bi44   Pd54    2.825   .     S
Bi44   Pd68    2.783   1_545 S
Bi44   Pd58    2.849   1_545 S
Bi44   Pd78    2.895   1_545 S
Bi44   Pd106   2.825   1_545 S
Pd45   Pd51    2.883   .     S
Pd45   Pd7     2.890   1_455 S
Pd45   Pd67    2.890   1_445 S
Pd45   Pd111   2.883   1_545 S
Pd45   Pd57    2.916   1_545 S
Pd45   Bi75    2.895   1_545 S
Pd46   Pd68    2.890   1_545 S
Pd46   Pd52    2.883   1_655 S
Pd46   Pd112   2.883   1_645 S
Pd46   Pd58    2.916   1_545 S
Pd46   Bi76    2.895   1_545 S
Pd47   Bi43    2.849   1_455 S
Pd47   Pd57    2.875   1_545 S
Pd47   Bi73    2.890   1_545 S
Pd48   Pd53    2.870   .     S
Pd48   Bi42    3.036   1_655 S
Pd48   Pd67    2.878   1_545 S
Pd48   Pd58    2.875   1_545 S
Pd48   Bi74    2.890   1_545 S
Pd48   Pd105   2.870   1_545 S
Pd49   Bi99    2.825   .     S
Pd49   Bi83    2.825   .     S
Pd49   Pd104   2.870   .     S
Pd49   Pd87    2.870   .     S
Pd49   Pd109   2.890   .     S
Pd49   Pd53    2.890   .     S
Pd50   Bi100   2.825   .     S
Pd50   Bi84    2.825   .     S
Pd50   Pd88    2.870   .     S
Pd50   Pd110   2.890   .     S
Pd50   Pd54    2.890   .     S
Pd51   Pd55    2.890   .     S
Pd51   Pd111   2.890   1_545 S
Pd52   Pd56    2.890   .     S
Pd52   Pd14    2.869   1_455 S
Pd52   Bi20    2.825   1_455 S
Pd52   Pd46    2.883   1_455 S
Pd52   Pd112   2.890   1_545 S
Pd53   Pd105   2.890   1_545 S
Pd54   Pd106   2.890   1_545 S
Pd55   Pd101   2.883   .     S
Pd55   Pd85    2.883   .     S
Pd55   Bi97    2.843   .     S
Pd55   Bi82    2.843   .     S
Pd55   Pd107   2.890   .     S
Pd56   Pd86    2.883   .     S
Pd56   Bi98    2.843   .     S
Pd56   Pd108   2.890   .     S
Pd56   Pd2     2.869   1_455 S
Pd56   Bi20    2.825   1_455 S
Pd56   Pd102   2.883   1_455 S
Pd57   Bi73    2.911   .     S
Pd57   Bi75    2.783   .     S
Pd57   Pd79    2.878   .     S
Pd57   Pd69    2.912   .     S
Pd57   Pd111   2.869   .     S
Pd57   Pd13    2.868   1_565 S
Pd57   Bi41    2.830   1_565 S
Pd57   Bi43    2.849   1_465 S
Pd57   Pd45    2.916   1_565 S
Pd57   Pd47    2.875   1_565 S
Pd57   Pd77    2.890   1_455 S
Pd57   Pd67    2.930   1_455 S
Pd58   Bi74    2.911   .     S
Pd58   Bi76    2.783   .     S
Pd58   Pd78    2.890   .     S
Pd58   Pd68    2.930   .     S
Pd58   Pd70    2.912   .     S
Pd58   Pd14    2.868   1_565 S
Pd58   Bi42    2.829   1_665 S
Pd58   Bi44    2.849   1_565 S
Pd58   Pd46    2.916   1_565 S
Pd58   Pd48    2.875   1_565 S
Pd58   Pd80    2.878   1_655 S
Pd58   Pd112   2.869   1_655 S
Pd59   Bi81    2.911   .     S
Pd59   Bi83    2.783   .     S
Pd59   Pd85    2.890   .     S
Pd59   Pd87    2.878   .     S
Pd59   Pd93    2.916   .     S
Pd59   Pd65    2.930   .     S
Pd59   Bi91    2.849   .     S
Pd59   Pd71    2.868   .     S
Pd59   Bi89    2.830   .     S
Pd59   Pd109   2.869   .     S
Pd59   Pd95    2.875   .     S
Pd60   Bi82    2.911   .     S
Pd60   Bi84    2.783   .     S
Pd60   Pd86    2.890   .     S
Pd60   Pd88    2.878   .     S
Pd60   Pd94    2.916   .     S
Pd60   Pd66    2.930   .     S
Pd60   Bi92    2.849   .     S
Pd60   Pd72    2.868   .     S
Pd60   Bi90    2.829   .     S
Pd60   Pd110   2.869   .     S
Pd60   Pd96    2.875   .     S
Pd61   Bi90    2.911   .     S
Pd61   Bi91    2.783   .     S
Pd61   Pd93    2.890   .     S
Pd61   Pd96    2.878   .     S
Pd61   Pd71    2.930   .     S
Pd61   Pd65    2.912   .     S
Pd61   Pd111   2.869   .     S
Pd61   Pd9     2.868   1_565 S
Pd61   Bi26    2.830   1_565 S
Pd61   Bi27    2.849   1_565 S
Pd61   Pd29    2.916   1_565 S
Pd61   Pd32    2.875   1_565 S
Pd62   Bi92    2.783   .     S
Pd62   Pd94    2.890   .     S
Pd62   Pd72    2.930   .     S
Pd62   Pd66    2.912   .     S
Pd62   Pd112   2.869   .     S
Pd62   Pd10    2.868   1_565 S
Pd62   Bi28    2.849   1_565 S
Pd62   Pd30    2.916   1_565 S
Pd63   Bi99    2.783   .     S
Pd63   Pd104   2.878   .     S
Pd63   Pd77    2.916   .     S
Pd63   Pd67    2.868   .     S
Pd63   Bi74    2.830   .     S
Pd63   Pd109   2.869   .     S
Pd63   Bi98    2.911   1_655 S
Pd63   Pd101   2.890   1_655 S
Pd63   Pd69    2.930   1_655 S
Pd63   Bi75    2.849   1_655 S
Pd63   Pd80    2.875   1_655 S
Pd64   Bi100   2.783   .     S
Pd64   Pd102   2.890   .     S
Pd64   Pd78    2.916   .     S
Pd64   Pd70    2.930   .     S
Pd64   Bi76    2.849   .     S
Pd64   Pd68    2.868   .     S
Pd64   Pd110   2.869   .     S
Pd65   Bi90    2.911   .     S
Pd65   Bi91    2.783   .     S
Pd65   Pd93    2.890   .     S
Pd65   Pd96    2.878   .     S
Pd65   Pd85    2.916   .     S
Pd65   Bi83    2.849   .     S
Pd65   Bi82    2.830   .     S
Pd65   Pd107   2.869   .     S
Pd65   Pd88    2.875   .     S
Pd66   Bi92    2.783   .     S
Pd66   Pd94    2.890   .     S
Pd66   Pd86    2.916   .     S
Pd66   Bi84    2.849   .     S
Pd66   Pd108   2.869   .     S
Pd67   Pd77    2.916   .     S
Pd67   Bi74    2.830   .     S
Pd67   Pd105   2.869   .     S
Pd67   Pd7     2.912   1_565 S
Pd67   Bi42    2.911   1_665 S
Pd67   Bi43    2.783   1_565 S
Pd67   Pd45    2.890   1_665 S
Pd67   Pd48    2.878   1_565 S
Pd67   Pd57    2.930   1_655 S
Pd67   Bi75    2.849   1_655 S
Pd67   Pd80    2.875   1_655 S
Pd68   Pd78    2.916   .     S
Pd68   Bi76    2.849   .     S
Pd68   Pd106   2.869   .     S
Pd68   Pd8     2.912   1_565 S
Pd68   Bi44    2.783   1_565 S
Pd68   Pd46    2.890   1_565 S
Pd69   Bi73    2.911   .     S
Pd69   Bi75    2.783   .     S
Pd69   Pd79    2.878   .     S
Pd69   Pd101   2.916   .     S
Pd69   Bi97    2.830   .     S
Pd69   Pd107   2.869   .     S
Pd69   Pd103   2.875   .     S
Pd69   Pd63    2.930   1_455 S
Pd69   Pd77    2.890   1_455 S
Pd69   Bi99    2.849   1_455 S
Pd70   Bi74    2.911   .     S
Pd70   Bi76    2.783   .     S
Pd70   Pd78    2.890   .     S
Pd70   Pd102   2.916   .     S
Pd70   Bi100   2.849   .     S
Pd70   Pd104   2.875   .     S
Pd70   Pd80    2.878   1_655 S
Pd70   Bi98    2.829   1_655 S
Pd70   Pd108   2.869   1_655 S
Pd71   Pd93    2.916   .     S
Pd71   Bi91    2.849   .     S
Pd71   Bi89    2.830   .     S
Pd71   Pd105   2.869   .     S
Pd71   Pd95    2.875   .     S
Pd71   Pd3     2.912   1_565 S
Pd71   Bi25    2.911   1_565 S
Pd71   Bi27    2.783   1_565 S
Pd71   Pd29    2.890   1_565 S
Pd71   Pd31    2.878   1_565 S
Pd72   Pd94    2.916   .     S
Pd72   Bi92    2.849   .     S
Pd72   Bi90    2.829   .     S
Pd72   Pd106   2.869   .     S
Pd72   Pd96    2.875   .     S
Pd72   Pd4     2.912   1_565 S
Pd72   Bi26    2.911   1_565 S
Pd72   Bi28    2.783   1_565 S
Pd72   Pd30    2.890   1_565 S
Pd72   Pd32    2.878   1_565 S
Bi73   Pd79    3.036   .     S
Bi73   Pd103   2.890   .     S
Bi73   Pd47    2.890   1_565 S
Bi73   Pd77    2.780   1_455 S
Bi74   Pd78    2.780   .     S
Bi74   Pd105   2.843   .     S
Bi74   Pd109   2.843   .     S
Bi74   Pd104   2.890   .     S
Bi74   Pd93    2.840   .     S
Bi74   Pd48    2.890   1_565 S
Bi74   Pd80    3.036   1_655 S
Bi75   Pd80    2.849   .     S
Bi75   Pd101   2.895   .     S
Bi75   Pd96    2.915   .     S
Bi75   Pd111   2.825   .     S
Bi75   Pd107   2.825   .     S
Bi75   Pd45    2.895   1_565 S
Bi75   Pd63    2.849   1_455 S
Bi75   Pd67    2.849   1_455 S
Bi76   Pd102   2.895   .     S
Bi76   Pd46    2.895   1_565 S
Bi76   Pd112   2.825   1_655 S
Bi76   Pd108   2.825   1_655 S
Pd77   Pd105   2.883   .     S
Pd77   Pd109   2.883   .     S
Pd77   Bi89    2.839   .     S
Pd77   Bi99    2.895   .     S
Pd77   Bi43    2.895   1_565 S
Pd77   Pd57    2.890   1_655 S
Pd77   Pd69    2.890   1_655 S
Pd77   Bi73    2.780   1_655 S
Pd78   Pd106   2.883   .     S
Pd78   Pd110   2.883   .     S
Pd78   Bi90    2.839   .     S
Pd78   Bi100   2.895   .     S
Pd78   Bi44    2.895   1_565 S
Pd79   Bi97    2.890   .     S
Pd79   Bi91    2.915   .     S
Pd79   Pd111   2.870   .     S
Pd79   Pd107   2.870   .     S
Pd79   Bi41    2.890   1_565 S
Pd80   Bi98    2.890   .     S
Pd80   Bi92    2.915   .     S
Pd80   Pd112   2.870   .     S
Pd80   Pd108   2.870   .     S
Pd80   Bi42    2.890   1_565 S
Pd80   Pd58    2.878   1_455 S
Pd80   Pd63    2.875   1_455 S
Pd80   Pd67    2.875   1_455 S
Pd80   Pd70    2.878   1_455 S
Pd80   Bi74    3.036   1_455 S
Bi81   Pd85    2.780   .     S
Bi81   Pd87    3.036   .     S
Bi81   Pd95    2.890   .     S
Bi82   Pd86    2.780   .     S
Bi82   Pd88    3.036   .     S
Bi82   Pd107   2.843   .     S
Bi82   Pd96    2.890   .     S
Bi82   Pd101   2.840   .     S
Bi83   Pd88    2.849   .     S
Bi83   Pd93    2.895   .     S
Bi83   Pd104   2.915   .     S
Bi83   Pd109   2.825   .     S
Bi84   Pd94    2.895   .     S
Bi84   Pd110   2.825   .     S
Pd85   Pd107   2.883   .     S
Pd85   Bi97    2.839   .     S
Pd85   Bi91    2.895   .     S
Pd86   Pd108   2.883   .     S
Pd86   Bi98    2.839   .     S
Pd86   Bi92    2.895   .     S
Pd87   Bi89    2.890   .     S
Pd87   Bi99    2.915   .     S
Pd87   Pd109   2.870   .     S
Pd88   Bi90    2.890   .     S
Pd88   Bi100   2.915   .     S
Pd88   Pd110   2.870   .     S
Bi89   Pd95    3.036   .     S
Bi89   Pd105   2.843   .     S
Bi89   Pd109   2.843   .     S
Bi89   Pd31    2.890   1_565 S
Bi90   Pd93    2.780   .     S
Bi90   Pd96    3.036   .     S
Bi90   Pd106   2.843   .     S
Bi90   Pd110   2.843   .     S
Bi90   Pd32    2.890   1_565 S
Bi91   Pd95    2.849   .     S
Bi91   Pd111   2.825   .     S
Bi91   Pd107   2.825   .     S
Bi91   Pd29    2.895   1_565 S
Bi92   Pd96    2.849   .     S
Bi92   Pd112   2.825   .     S
Bi92   Pd108   2.825   .     S
Bi92   Pd30    2.895   1_565 S
Pd93   Pd105   2.883   .     S
Pd93   Pd109   2.883   .     S
Pd93   Bi27    2.895   1_565 S
Pd94   Pd106   2.883   .     S
Pd94   Pd110   2.883   .     S
Pd94   Bi28    2.895   1_565 S
Pd95   Bi25    2.890   1_565 S
Pd96   Pd111   2.870   .     S
Pd96   Pd107   2.870   .     S
Pd96   Bi26    2.890   1_565 S
Bi97   Pd103   3.036   .     S
Bi97   Pd107   2.843   .     S
Bi98   Pd101   2.780   .     S
Bi98   Pd108   2.843   .     S
Bi98   Pd2     2.829   1_455 S
Bi98   Pd11    2.911   1_455 S
Bi98   Pd63    2.911   1_455 S
Bi98   Pd70    2.829   1_455 S
Bi98   Pd104   3.036   1_455 S
Bi99   Pd109   2.825   .     S
Bi99   Pd1     2.849   1_655 S
Bi99   Pd69    2.849   1_655 S
Bi99   Pd103   2.849   1_655 S
Bi100  Pd104   2.849   .     S
Bi100  Pd110   2.825   .     S
Pd101  Pd107   2.883   .     S
Pd101  Pd11    2.890   1_455 S
Pd101  Pd63    2.890   1_455 S
Pd102  Pd56    2.883   1_655 S
Pd102  Pd108   2.883   1_655 S
Pd103  Bi99    2.849   1_455 S
Pd104  Pd109   2.870   .     S
Pd104  Bi98    3.036   1_655 S
Pd105  Pd109   2.890   .     S
Pd105  Bi27    2.825   1_565 S
Pd105  Pd31    2.870   1_565 S
Pd105  Bi43    2.825   1_565 S
Pd105  Pd48    2.870   1_565 S
Pd105  Pd53    2.890   1_565 S
Pd106  Pd110   2.890   .     S
Pd106  Bi28    2.825   1_565 S
Pd106  Pd32    2.870   1_565 S
Pd106  Bi44    2.825   1_565 S
Pd106  Pd54    2.890   1_565 S
Pd107  Pd111   2.890   .     S
Pd108  Pd112   2.890   .     S
Pd108  Pd70    2.869   1_455 S
Pd108  Bi76    2.825   1_455 S
Pd108  Pd102   2.883   1_455 S
Pd111  Bi26    2.843   1_565 S
Pd111  Pd29    2.883   1_565 S
Pd111  Bi41    2.843   1_565 S
Pd111  Pd45    2.883   1_565 S
Pd111  Pd51    2.890   1_565 S
Pd112  Pd30    2.883   1_565 S
Pd112  Bi42    2.843   1_565 S
Pd112  Pd46    2.883   1_465 S
Pd112  Pd52    2.890   1_565 S
Pd112  Pd58    2.869   1_455 S
Pd112  Bi76    2.825   1_455 S
C73    O75     1.251   .     T
O76    H78     0.980   .     S
O79    H80     1.048   .     S
O79    H81     1.110   .     S
