# Supplementary material for: General synthesis and atomic arrangement identification of ordered Bi–Pd intermetallics with tunable electrocatalytic CO2 reduction selectivity
Source: Nat Commun. 2024 Feb 21;15:1573. doi: 10.1038/s41467-024-46072-7 (PMC10881518; doi:10.1038/s41467-024-46072-7)
Supplement: Supplementary file 3 — Source data [file 41467_2024_46072_MOESM3_ESM.zip › Source_Data/DFT_Calculation/Bi2Pd5_001/initial_structure/Bi2Pd5-CO2+H2O-COOH-initial]

Bi2Pd5-COOH+H3O2
1.0
       14.4300003052         0.0000000000         0.0000000000
        0.0000000000        11.5600004196         0.0000000000
        0.0000000000         0.0000000000        30.7938995361
   Pd   Bi    C    O    H
   80   32    1    4    4
Direct
     0.100479996         0.393039984         0.102080006
     0.868029983         0.390010006         0.301190000
     0.600479996         0.143040005         0.102080006
     0.373579997         0.142000007         0.297659994
     0.467350005         0.393039984         0.173930010
     0.237470005         0.394790010         0.370530005
     0.967350039         0.143040005         0.173930010
     0.739790001         0.145090003         0.369289983
     0.467350005         0.141139999         0.173930010
     0.240470015         0.137140001         0.367469993
     0.967350039         0.391140019         0.173930010
     0.735009998         0.392930015         0.374529975
     0.100479996         0.141139999         0.102080006
     0.872510005         0.142619999         0.298660002
     0.600479996         0.391140019         0.102080006
     0.371029992         0.395979999         0.298370003
     0.928409990         0.267089992         0.093530000
     0.698059977         0.268280001         0.291750006
     0.246439996         0.267089992         0.059409998
     0.015370000         0.267089992         0.256079996
     0.428409990         0.017090001         0.093530000
     0.197240002         0.015980000         0.288969990
     0.746440012         0.017090001         0.059409998
     0.518090005         0.019309999         0.255080019
     0.639419978         0.267089992         0.182480000
     0.405649988         0.268379989         0.373210020
     0.548529993         0.267089992         0.024909999
     0.321209994         0.266700004         0.218760003
     0.139419995         0.017090001         0.182480000
     0.905619950         0.014510000         0.374150009
     0.048530002         0.017090001         0.024909999
     0.820970022         0.017330000         0.218820007
     0.783920007         0.392089981         0.138009998
     0.555210009         0.392050011         0.336140014
     0.283919974         0.142089992         0.138009998
     0.055459998         0.137079995         0.337419987
     0.783920007         0.142089992         0.138009998
     0.554899982         0.145550000         0.337680008
     0.283919974         0.392089981         0.138009998
     0.052949998         0.390549995         0.337799984
     0.100479996         0.893039984         0.102080006
     0.873759959         0.890559936         0.297769998
     0.600479996         0.643040005         0.102080006
     0.373289995         0.643259985         0.297500005
     0.467350005         0.893039984         0.173930010
     0.240569992         0.892339991         0.367249985
     0.967350039         0.643040005         0.173930010
     0.738469992         0.640839996         0.367579997
     0.467350005         0.641139999         0.173930010
     0.240740008         0.642029985         0.367600003
     0.967350039         0.891139978         0.173930010
     0.740950008         0.888189940         0.367279995
     0.100479996         0.641139999         0.102080006
     0.873540013         0.644040002         0.299259976
     0.600479996         0.891139978         0.102080006
     0.373770005         0.896460012         0.298409984
     0.928409990         0.767090053         0.093530000
     0.698809963         0.767539996         0.288689994
     0.246439996         0.767090053         0.059409998
     0.017740000         0.764169962         0.255159998
     0.428409990         0.517090033         0.093530000
     0.197329999         0.511789963         0.291960011
     0.746440012         0.517090033         0.059409998
     0.517180016         0.518660007         0.254909996
     0.639419978         0.767090053         0.182480000
     0.406290001         0.768960031         0.374060011
     0.548529993         0.767090053         0.024909999
     0.321310021         0.767129982         0.218569989
     0.139419995         0.517090033         0.182480000
     0.905469993         0.515690046         0.375600005
     0.048530002         0.517090033         0.024909999
     0.823759999         0.517109997         0.219119994
     0.783920007         0.892090023         0.138009998
     0.555909965         0.891659962         0.336959996
     0.283919974         0.642090043         0.138009998
     0.055070002         0.636639993         0.337709986
     0.783920007         0.642090043         0.138009998
     0.555920011         0.648440021         0.336409976
     0.283919974         0.892090023         0.138009998
     0.054930000         0.890539972         0.337370002
     0.050400001         0.267089992         0.023660001
     0.822119983         0.267589990         0.219079996
     0.137810009         0.267089992         0.177100010
     0.910579982         0.262890009         0.378769990
     0.550400034         0.017090001         0.023660001
     0.323030005         0.016910000         0.218120001
     0.637809967         0.017090001         0.177100010
     0.412420018         0.017810000         0.378379990
     0.744570005         0.267089992         0.060660000
     0.517040005         0.269179990         0.255950001
     0.430029981         0.267089992         0.098920001
     0.199239992         0.266040001         0.295070007
     0.244570005         0.017090001         0.060660000
     0.016759999         0.015810000         0.255490009
     0.930029981         0.017090001         0.098920001
     0.699590019         0.018719999         0.295289984
     0.050400001         0.767090053         0.023660001
     0.823719948         0.766889996         0.218199996
     0.137810009         0.767090053         0.177100010
     0.910969977         0.764819962         0.378689995
     0.550400034         0.517090033         0.023660001
     0.321610002         0.516899999         0.218490010
     0.637809967         0.517090033         0.177100010
     0.412550017         0.522310038         0.377110020
     0.744570005         0.767090053         0.060660000
     0.517130019         0.769460050         0.255180004
     0.430029981         0.767090053         0.098920001
     0.198819992         0.765580014         0.294189976
     0.244570005         0.517090033         0.060660000
     0.016429999         0.514959982         0.256069992
     0.930029981         0.517090033         0.098920001
     0.698090047         0.517840020         0.294059996
     0.705760021         0.399929992         0.469059990
     0.627280028         0.428999981         0.462829993
     0.793240042         0.367170002         0.475679987
     0.253529999         0.347250007         0.444379986
     0.410490001         0.396440007         0.476949988
     0.471040024         0.418450000         0.478920025
     0.307220028         0.377640001         0.467550006
     0.392729982         0.425999991         0.505349996
     0.196480003         0.314920016         0.456169984
