# Supplementary material for: General synthesis and atomic arrangement identification of ordered Bi–Pd intermetallics with tunable electrocatalytic CO2 reduction selectivity
Source: Nat Commun. 2024 Feb 21;15:1573. doi: 10.1038/s41467-024-46072-7 (PMC10881518; doi:10.1038/s41467-024-46072-7)
Supplement: Supplementary file 3 — Source data [file 41467_2024_46072_MOESM3_ESM.zip › Source_Data/DFT_Calculation/Bi2Pd5_001/initial_structure/Bi2Pd5-COOH+H3O2-initial]

Bi2Pd5-CO-initial
1.0
       14.4300003052         0.0000000000         0.0000000000
        0.0000000000        11.5600004196         0.0000000000
        0.0000000000         0.0000000000        30.7938995361
   Pd   Bi    C    O    H
   80   32    1    4    4
Direct
     0.100479996         0.393039984         0.102080006
     0.873350005         0.393039984         0.293780000
     0.600479996         0.143040005         0.102080006
     0.373350005         0.143040005         0.293780000
     0.467350005         0.393039984         0.173930010
     0.240219997         0.393039984         0.365629997
     0.967350039         0.143040005         0.173930010
     0.740219981         0.143040005         0.365629997
     0.467350005         0.141139999         0.173930010
     0.240219997         0.141139999         0.365629997
     0.967350039         0.391140019         0.173930010
     0.740219981         0.391140019         0.365629997
     0.100479996         0.141139999         0.102080006
     0.873350005         0.141139999         0.293780000
     0.600479996         0.391140019         0.102080006
     0.373350005         0.391140019         0.293780000
     0.928409990         0.267089992         0.093530000
     0.701279999         0.267089992         0.285230010
     0.246439996         0.267089992         0.059409998
     0.019310000         0.267089992         0.251109981
     0.428409990         0.017090001         0.093530000
     0.201279999         0.017090001         0.285230010
     0.746440012         0.017090001         0.059409998
     0.519309988         0.017090001         0.251109981
     0.639419978         0.267089992         0.182480000
     0.412290020         0.267089992         0.374179987
     0.548529993         0.267089992         0.024909999
     0.321389989         0.267089992         0.216599998
     0.139419995         0.017090001         0.182480000
     0.912289987         0.017090001         0.374179987
     0.048530002         0.017090001         0.024909999
     0.821389956         0.017090001         0.216599998
     0.783920007         0.392089981         0.138009998
     0.556779970         0.392089981         0.329710016
     0.283919974         0.142089992         0.138009998
     0.056779999         0.142089992         0.329710016
     0.783920007         0.142089992         0.138009998
     0.556779970         0.142089992         0.329710016
     0.283919974         0.392089981         0.138009998
     0.056779999         0.392089981         0.329710016
     0.100479996         0.893039984         0.102080006
     0.873350005         0.893039984         0.293780000
     0.600479996         0.643040005         0.102080006
     0.373350005         0.643040005         0.293780000
     0.467350005         0.893039984         0.173930010
     0.240219997         0.893039984         0.365629997
     0.967350039         0.643040005         0.173930010
     0.740219981         0.643040005         0.365629997
     0.467350005         0.641139999         0.173930010
     0.240219997         0.641139999         0.365629997
     0.967350039         0.891139978         0.173930010
     0.740219981         0.891139978         0.365629997
     0.100479996         0.641139999         0.102080006
     0.873350005         0.641139999         0.293780000
     0.600479996         0.891139978         0.102080006
     0.373350005         0.891139978         0.293780000
     0.928409990         0.767090053         0.093530000
     0.701279999         0.767090053         0.285230010
     0.246439996         0.767090053         0.059409998
     0.019310000         0.767090053         0.251109981
     0.428409990         0.517090033         0.093530000
     0.201279999         0.517090033         0.285230010
     0.746440012         0.517090033         0.059409998
     0.519309988         0.517090033         0.251109981
     0.639419978         0.767090053         0.182480000
     0.412290020         0.767090053         0.374179987
     0.548529993         0.767090053         0.024909999
     0.321389989         0.767090053         0.216599998
     0.139419995         0.517090033         0.182480000
     0.912289987         0.517090033         0.374179987
     0.048530002         0.517090033         0.024909999
     0.821389956         0.517090033         0.216599998
     0.783920007         0.892090023         0.138009998
     0.556779970         0.892090023         0.329710016
     0.283919974         0.642090043         0.138009998
     0.056779999         0.642090043         0.329710016
     0.783920007         0.642090043         0.138009998
     0.556779970         0.642090043         0.329710016
     0.283919974         0.892090023         0.138009998
     0.056779999         0.892090023         0.329710016
     0.050400001         0.267089992         0.023660001
     0.823270010         0.267089992         0.215360007
     0.137810009         0.267089992         0.177100010
     0.910669996         0.267089992         0.368790010
     0.550400034         0.017090001         0.023660001
     0.323269977         0.017090001         0.215360007
     0.637809967         0.017090001         0.177100010
     0.410669996         0.017090001         0.368790010
     0.744570005         0.267089992         0.060660000
     0.517430000         0.267089992         0.252359991
     0.430029981         0.267089992         0.098920001
     0.202900006         0.267089992         0.290619988
     0.244570005         0.017090001         0.060660000
     0.017430000         0.017090001         0.252359991
     0.930029981         0.017090001         0.098920001
     0.702899989         0.017090001         0.290619988
     0.050400001         0.767090053         0.023660001
     0.823270010         0.767090053         0.215360007
     0.137810009         0.767090053         0.177100010
     0.910669996         0.767090053         0.368790010
     0.550400034         0.517090033         0.023660001
     0.323269977         0.517090033         0.215360007
     0.637809967         0.517090033         0.177100010
     0.410669996         0.517090033         0.368790010
     0.744570005         0.767090053         0.060660000
     0.517430000         0.767090053         0.252359991
     0.430029981         0.767090053         0.098920001
     0.202900006         0.767090053         0.290619988
     0.244570005         0.517090033         0.060660000
     0.017430000         0.517090033         0.252359991
     0.930029981         0.517090033         0.098920001
     0.702899989         0.517090033         0.290619988
     0.730190011         0.387540023         0.429060014
     0.648550005         0.391549992         0.452679990
     0.805080011         0.384710019         0.448760015
     0.245479994         0.387870014         0.434430016
     0.463340013         0.371749990         0.485949997
     0.667209968         0.382270024         0.483250007
     0.403220002         0.377879987         0.463580015
     0.439340003         0.383280003         0.519920009
     0.217969993         0.384000002         0.469460024
