# Supplementary material for: General synthesis and atomic arrangement identification of ordered Bi–Pd intermetallics with tunable electrocatalytic CO2 reduction selectivity
Source: Nat Commun. 2024 Feb 21;15:1573. doi: 10.1038/s41467-024-46072-7 (PMC10881518; doi:10.1038/s41467-024-46072-7)
Supplement: Supplementary file 3 — Source data [file 41467_2024_46072_MOESM3_ESM.zip › Source_Data/DFT_Calculation/Bi2Pd5_001/initial_structure/Bi2Pd5-H+H3O2-initial]

Bi2Pd5-CO+H3O2\(2)
1.0
       14.4300003052         0.0000000000         0.0000000000
        0.0000000000        11.5600004196         0.0000000000
        0.0000000000         0.0000000000        30.7938995361
   Pd   Bi    H    O
   80   32    4    2
Direct
     0.100479996         0.393039984         0.102080006
     0.870169967         0.386369998         0.301149987
     0.600479996         0.143040005         0.102080006
     0.375160003         0.138830010         0.299899993
     0.467350005         0.393039984         0.173930010
     0.242540010         0.388150011         0.366649980
     0.967350039         0.143040005         0.173930010
     0.741289973         0.136289996         0.369080009
     0.467350005         0.141139999         0.173930010
     0.239370001         0.134819999         0.367510006
     0.967350039         0.391140019         0.173930010
     0.739639978         0.383600012         0.375069991
     0.100479996         0.141139999         0.102080006
     0.873440019         0.138929997         0.298829994
     0.600479996         0.391140019         0.102080006
     0.375070022         0.392549989         0.299329998
     0.928409990         0.267089992         0.093530000
     0.698300014         0.267300010         0.293819982
     0.246439996         0.267089992         0.059409998
     0.014990000         0.266220011         0.255939998
     0.428409990         0.017090001         0.093530000
     0.199399995         0.012180000         0.289130010
     0.746440012         0.017090001         0.059409998
     0.518090005         0.016640000         0.255320017
     0.639419978         0.267089992         0.182480000
     0.406450004         0.255360004         0.377229996
     0.548529993         0.267089992         0.024909999
     0.324459988         0.266360010         0.219310008
     0.139419995         0.017090001         0.182480000
     0.906809961         0.011350000         0.374590025
     0.048530002         0.017090001         0.024909999
     0.821339992         0.016790001         0.218920008
     0.783920007         0.392089981         0.138009998
     0.553969968         0.388399980         0.339030003
     0.283919974         0.142089992         0.138009998
     0.057510001         0.133080007         0.337300011
     0.783920007         0.142089992         0.138009998
     0.555980020         0.138710006         0.337590010
     0.283919974         0.392089981         0.138009998
     0.057130002         0.389680015         0.337690011
     0.100479996         0.893039984         0.102080006
     0.873510008         0.885880003         0.298660002
     0.600479996         0.643040005         0.102080006
     0.373750013         0.640079985         0.297269994
     0.467350005         0.893039984         0.173930010
     0.240259998         0.887719950         0.367529981
     0.967350039         0.643040005         0.173930010
     0.740599997         0.636420012         0.368349994
     0.467350005         0.641139999         0.173930010
     0.241319994         0.637530020         0.367249985
     0.967350039         0.891139978         0.173930010
     0.741550036         0.883059981         0.368190005
     0.100479996         0.641139999         0.102080006
     0.874230055         0.638580010         0.299440002
     0.600479996         0.891139978         0.102080006
     0.374499998         0.891300024         0.298359999
     0.928409990         0.767090053         0.093530000
     0.699249988         0.762359961         0.289479997
     0.246439996         0.767090053         0.059409998
     0.016279999         0.764110069         0.255409984
     0.428409990         0.517090033         0.093530000
     0.198540003         0.512999999         0.289210004
     0.746440012         0.517090033         0.059409998
     0.518339989         0.516290011         0.255650014
     0.639419978         0.767090053         0.182480000
     0.406519993         0.764509936         0.374150009
     0.548529993         0.767090053         0.024909999
     0.320900000         0.767180059         0.218460001
     0.139419995         0.517090033         0.182480000
     0.908739979         0.513109969         0.375470025
     0.048530002         0.517090033         0.024909999
     0.823370003         0.516610020         0.219260007
     0.783920007         0.892090023         0.138009998
     0.556539998         0.885909949         0.337760002
     0.283919974         0.642090043         0.138009998
     0.056579999         0.634769974         0.337790012
     0.783920007         0.642090043         0.138009998
     0.555850022         0.642629991         0.336900008
     0.283919974         0.892090023         0.138009998
     0.055610001         0.888240016         0.337610016
     0.050400001         0.267089992         0.023660001
     0.822130029         0.266689981         0.219490003
     0.137810009         0.267089992         0.177100010
     0.917700023         0.258820002         0.378430006
     0.550400034         0.017090001         0.023660001
     0.323509981         0.016349999         0.217980003
     0.637809967         0.017090001         0.177100010
     0.411399990         0.010820001         0.379000001
     0.744570005         0.267089992         0.060660000
     0.518280013         0.266749998         0.256890005
     0.430029981         0.267089992         0.098920001
     0.198939994         0.262399993         0.293309975
     0.244570005         0.017090001         0.060660000
     0.017379999         0.014550000         0.255879994
     0.930029981         0.017090001         0.098920001
     0.699869975         0.013620000         0.295549974
     0.050400001         0.767090053         0.023660001
     0.823249985         0.765929970         0.218499998
     0.137810009         0.767090053         0.177100010
     0.912059995         0.761789984         0.379089998
     0.550400034         0.517090033         0.023660001
     0.323069989         0.516229994         0.218480007
     0.637809967         0.517090033         0.177100010
     0.410730006         0.517299990         0.379610009
     0.744570005         0.767090053         0.060660000
     0.517830008         0.766399960         0.255439994
     0.430029981         0.767090053         0.098920001
     0.198129999         0.763279976         0.293740019
     0.244570005         0.517090033         0.060660000
     0.017080000         0.513859997         0.255739980
     0.930029981         0.517090033         0.098920001
     0.699069959         0.513019964         0.294620019
     0.748310020         0.278089997         0.413050007
     0.504039997         0.327929997         0.470439995
     0.557560027         0.372830009         0.511230005
     0.349280006         0.339459989         0.450870004
     0.408719987         0.351759995         0.436319997
     0.559960008         0.314130017         0.488649987
