# Supplementary material for: General synthesis and atomic arrangement identification of ordered Bi–Pd intermetallics with tunable electrocatalytic CO2 reduction selectivity
Source: Nat Commun. 2024 Feb 21;15:1573. doi: 10.1038/s41467-024-46072-7 (PMC10881518; doi:10.1038/s41467-024-46072-7)
Supplement: Supplementary file 3 — Source data [file 41467_2024_46072_MOESM3_ESM.zip › Source_Data/DFT_Calculation/Bi2Pd5_001/initial_structure/Bi2Pd5-H+H3O2-initial.cif]

data_Bi2Pd5-CO+H3O2\(2)
_audit_creation_date              2022-09-14
_audit_creation_method            'Materials Studio'
_symmetry_space_group_name_H-M    'P1'
_symmetry_Int_Tables_number       1
_symmetry_cell_setting            triclinic
loop_
_symmetry_equiv_pos_as_xyz
  x,y,z
_cell_length_a                    14.4300
_cell_length_b                    11.5600
_cell_length_c                    30.7939
_cell_angle_alpha                 90.0000
_cell_angle_beta                  90.0000
_cell_angle_gamma                 90.0000
loop_
_atom_site_label
_atom_site_type_symbol
_atom_site_fract_x
_atom_site_fract_y
_atom_site_fract_z
_atom_site_U_iso_or_equiv
_atom_site_adp_type
_atom_site_occupancy
Pd1    Pd    0.10048   0.39304   0.10208   0.00000  Uiso   1.00
Pd2    Pd    0.87017   0.38637   0.30115   0.00000  Uiso   1.00
Pd3    Pd    0.60048   0.14304   0.10208   0.00000  Uiso   1.00
Pd4    Pd    0.37516   0.13883   0.29990   0.00000  Uiso   1.00
Pd5    Pd    0.46735   0.39304   0.17393   0.00000  Uiso   1.00
Pd6    Pd    0.24254   0.38815   0.36665   0.00000  Uiso   1.00
Pd7    Pd    0.96735   0.14304   0.17393   0.00000  Uiso   1.00
Pd8    Pd    0.74129   0.13629   0.36908   0.00000  Uiso   1.00
Pd9    Pd    0.46735   0.14114   0.17393   0.00000  Uiso   1.00
Pd10   Pd    0.23937   0.13482   0.36751   0.00000  Uiso   1.00
Pd11   Pd    0.96735   0.39114   0.17393   0.00000  Uiso   1.00
Pd12   Pd    0.73964   0.38360   0.37507   0.00000  Uiso   1.00
Pd13   Pd    0.10048   0.14114   0.10208   0.00000  Uiso   1.00
Pd14   Pd    0.87344   0.13893   0.29883   0.00000  Uiso   1.00
Pd15   Pd    0.60048   0.39114   0.10208   0.00000  Uiso   1.00
Pd16   Pd    0.37507   0.39255   0.29933   0.00000  Uiso   1.00
Pd17   Pd    0.92841   0.26709   0.09353   0.00000  Uiso   1.00
Pd18   Pd    0.69830   0.26730   0.29382   0.00000  Uiso   1.00
Pd19   Pd    0.24644   0.26709   0.05941   0.00000  Uiso   1.00
Pd20   Pd    0.01499   0.26622   0.25594   0.00000  Uiso   1.00
Pd21   Pd    0.42841   0.01709   0.09353   0.00000  Uiso   1.00
Pd22   Pd    0.19940   0.01218   0.28913   0.00000  Uiso   1.00
Pd23   Pd    0.74644   0.01709   0.05941   0.00000  Uiso   1.00
Pd24   Pd    0.51809   0.01664   0.25532   0.00000  Uiso   1.00
Pd25   Pd    0.63942   0.26709   0.18248   0.00000  Uiso   1.00
Pd26   Pd    0.40645   0.25536   0.37723   0.00000  Uiso   1.00
Pd27   Pd    0.54853   0.26709   0.02491   0.00000  Uiso   1.00
Pd28   Pd    0.32446   0.26636   0.21931   0.00000  Uiso   1.00
Pd29   Pd    0.13942   0.01709   0.18248   0.00000  Uiso   1.00
Pd30   Pd    0.90681   0.01135   0.37459   0.00000  Uiso   1.00
Pd31   Pd    0.04853   0.01709   0.02491   0.00000  Uiso   1.00
Pd32   Pd    0.82134   0.01679   0.21892   0.00000  Uiso   1.00
Pd33   Pd    0.78392   0.39209   0.13801   0.00000  Uiso   1.00
Pd34   Pd    0.55397   0.38840   0.33903   0.00000  Uiso   1.00
Pd35   Pd    0.28392   0.14209   0.13801   0.00000  Uiso   1.00
Pd36   Pd    0.05751   0.13308   0.33730   0.00000  Uiso   1.00
Pd37   Pd    0.78392   0.14209   0.13801   0.00000  Uiso   1.00
Pd38   Pd    0.55598   0.13871   0.33759   0.00000  Uiso   1.00
Pd39   Pd    0.28392   0.39209   0.13801   0.00000  Uiso   1.00
Pd40   Pd    0.05713   0.38968   0.33769   0.00000  Uiso   1.00
Pd41   Pd    0.10048   0.89304   0.10208   0.00000  Uiso   1.00
Pd42   Pd    0.87351   0.88588   0.29866   0.00000  Uiso   1.00
Pd43   Pd    0.60048   0.64304   0.10208   0.00000  Uiso   1.00
Pd44   Pd    0.37375   0.64008   0.29727   0.00000  Uiso   1.00
Pd45   Pd    0.46735   0.89304   0.17393   0.00000  Uiso   1.00
Pd46   Pd    0.24026   0.88772   0.36753   0.00000  Uiso   1.00
Pd47   Pd    0.96735   0.64304   0.17393   0.00000  Uiso   1.00
Pd48   Pd    0.74060   0.63642   0.36835   0.00000  Uiso   1.00
Pd49   Pd    0.46735   0.64114   0.17393   0.00000  Uiso   1.00
Pd50   Pd    0.24132   0.63753   0.36725   0.00000  Uiso   1.00
Pd51   Pd    0.96735   0.89114   0.17393   0.00000  Uiso   1.00
Pd52   Pd    0.74155   0.88306   0.36819   0.00000  Uiso   1.00
Pd53   Pd    0.10048   0.64114   0.10208   0.00000  Uiso   1.00
Pd54   Pd    0.87423   0.63858   0.29944   0.00000  Uiso   1.00
Pd55   Pd    0.60048   0.89114   0.10208   0.00000  Uiso   1.00
Pd56   Pd    0.37450   0.89130   0.29836   0.00000  Uiso   1.00
Pd57   Pd    0.92841   0.76709   0.09353   0.00000  Uiso   1.00
Pd58   Pd    0.69925   0.76236   0.28948   0.00000  Uiso   1.00
Pd59   Pd    0.24644   0.76709   0.05941   0.00000  Uiso   1.00
Pd60   Pd    0.01628   0.76411   0.25541   0.00000  Uiso   1.00
Pd61   Pd    0.42841   0.51709   0.09353   0.00000  Uiso   1.00
Pd62   Pd    0.19854   0.51300   0.28921   0.00000  Uiso   1.00
Pd63   Pd    0.74644   0.51709   0.05941   0.00000  Uiso   1.00
Pd64   Pd    0.51834   0.51629   0.25565   0.00000  Uiso   1.00
Pd65   Pd    0.63942   0.76709   0.18248   0.00000  Uiso   1.00
Pd66   Pd    0.40652   0.76451   0.37415   0.00000  Uiso   1.00
Pd67   Pd    0.54853   0.76709   0.02491   0.00000  Uiso   1.00
Pd68   Pd    0.32090   0.76718   0.21846   0.00000  Uiso   1.00
Pd69   Pd    0.13942   0.51709   0.18248   0.00000  Uiso   1.00
Pd70   Pd    0.90874   0.51311   0.37547   0.00000  Uiso   1.00
Pd71   Pd    0.04853   0.51709   0.02491   0.00000  Uiso   1.00
Pd72   Pd    0.82337   0.51661   0.21926   0.00000  Uiso   1.00
Pd73   Pd    0.78392   0.89209   0.13801   0.00000  Uiso   1.00
Pd74   Pd    0.55654   0.88591   0.33776   0.00000  Uiso   1.00
Pd75   Pd    0.28392   0.64209   0.13801   0.00000  Uiso   1.00
Pd76   Pd    0.05658   0.63477   0.33779   0.00000  Uiso   1.00
Pd77   Pd    0.78392   0.64209   0.13801   0.00000  Uiso   1.00
Pd78   Pd    0.55585   0.64263   0.33690   0.00000  Uiso   1.00
Pd79   Pd    0.28392   0.89209   0.13801   0.00000  Uiso   1.00
Pd80   Pd    0.05561   0.88824   0.33761   0.00000  Uiso   1.00
Bi1    Bi    0.05040   0.26709   0.02366   0.00000  Uiso   1.00
Bi2    Bi    0.82213   0.26669   0.21949   0.00000  Uiso   1.00
Bi3    Bi    0.13781   0.26709   0.17710   0.00000  Uiso   1.00
Bi4    Bi    0.91770   0.25882   0.37843   0.00000  Uiso   1.00
Bi5    Bi    0.55040   0.01709   0.02366   0.00000  Uiso   1.00
Bi6    Bi    0.32351   0.01635   0.21798   0.00000  Uiso   1.00
Bi7    Bi    0.63781   0.01709   0.17710   0.00000  Uiso   1.00
Bi8    Bi    0.41140   0.01082   0.37900   0.00000  Uiso   1.00
Bi9    Bi    0.74457   0.26709   0.06066   0.00000  Uiso   1.00
Bi10   Bi    0.51828   0.26675   0.25689   0.00000  Uiso   1.00
Bi11   Bi    0.43003   0.26709   0.09892   0.00000  Uiso   1.00
Bi12   Bi    0.19894   0.26240   0.29331   0.00000  Uiso   1.00
Bi13   Bi    0.24457   0.01709   0.06066   0.00000  Uiso   1.00
Bi14   Bi    0.01738   0.01455   0.25588   0.00000  Uiso   1.00
Bi15   Bi    0.93003   0.01709   0.09892   0.00000  Uiso   1.00
Bi16   Bi    0.69987   0.01362   0.29555   0.00000  Uiso   1.00
Bi17   Bi    0.05040   0.76709   0.02366   0.00000  Uiso   1.00
Bi18   Bi    0.82325   0.76593   0.21850   0.00000  Uiso   1.00
Bi19   Bi    0.13781   0.76709   0.17710   0.00000  Uiso   1.00
Bi20   Bi    0.91206   0.76179   0.37909   0.00000  Uiso   1.00
Bi21   Bi    0.55040   0.51709   0.02366   0.00000  Uiso   1.00
Bi22   Bi    0.32307   0.51623   0.21848   0.00000  Uiso   1.00
Bi23   Bi    0.63781   0.51709   0.17710   0.00000  Uiso   1.00
Bi24   Bi    0.41073   0.51730   0.37961   0.00000  Uiso   1.00
Bi25   Bi    0.74457   0.76709   0.06066   0.00000  Uiso   1.00
Bi26   Bi    0.51783   0.76640   0.25544   0.00000  Uiso   1.00
Bi27   Bi    0.43003   0.76709   0.09892   0.00000  Uiso   1.00
Bi28   Bi    0.19813   0.76328   0.29374   0.00000  Uiso   1.00
Bi29   Bi    0.24457   0.51709   0.06066   0.00000  Uiso   1.00
Bi30   Bi    0.01708   0.51386   0.25574   0.00000  Uiso   1.00
Bi31   Bi    0.93003   0.51709   0.09892   0.00000  Uiso   1.00
Bi32   Bi    0.69907   0.51302   0.29462   0.00000  Uiso   1.00
C1     H     0.74831   0.27809   0.41305   0.00000  Uiso   1.00
O2     O     0.40872   0.35176   0.43632   0.00000  Uiso   1.00
O3     O     0.55996   0.31413   0.48865   0.00000  Uiso   1.00
H1     H     0.50404   0.32793   0.47044   0.00000  Uiso   1.00
H2     H     0.55756   0.37283   0.51123   0.00000  Uiso   1.00
H3     H     0.34928   0.33946   0.45087   0.00000  Uiso   1.00
loop_
_geom_bond_atom_site_label_1
_geom_bond_atom_site_label_2
_geom_bond_distance
_geom_bond_site_symmetry_2
_ccdc_geom_bond_type
Pd1    Pd11    2.930   1_455 S
Pd1    Pd13    2.912   .     S
Pd1    Pd17    2.890   1_455 S
Pd1    Pd19    2.878   .     S
Pd1    Pd39    2.869   .     S
Pd1    Pd53    2.868   .     S
Pd1    Pd69    2.916   .     S
Pd1    Pd71    2.875   .     S
Pd1    Bi1     2.911   .     S
Pd1    Bi3     2.783   .     S
Pd1    Bi29    2.830   .     S
Pd1    Bi31    2.849   1_455 S
Pd2    Pd14    2.862   .     S
Pd2    Pd18    2.845   .     S
Pd2    Pd20    2.870   1_655 S
Pd2    Pd40    2.923   1_655 S
Pd2    Pd54    2.917   .     S
Pd2    Pd70    2.774   .     S
Pd2    Bi2     2.953   .     S
Pd2    Bi4     2.882   .     S
Pd2    Bi30    2.936   1_655 S
Pd2    Bi32    2.877   .     S
Pd3    Pd9     2.930   .     S
Pd3    Pd15    2.868   .     S
Pd3    Pd21    2.890   .     S
Pd3    Pd23    2.878   .     S
Pd3    Pd25    2.916   .     S
Pd3    Pd27    2.875   .     S
Pd3    Pd37    2.869   .     S
Pd3    Pd55    2.912   1_545 S
Pd3    Bi5     2.911   .     S
Pd3    Bi7     2.783   .     S
Pd3    Bi9     2.830   .     S
Pd3    Bi11    2.849   .     S
Pd4    Pd10    2.859   .     S
Pd4    Pd16    2.933   .     S
Pd4    Pd24    2.852   .     S
Pd4    Pd26    2.773   .     S
Pd4    Pd38    2.856   .     S
Pd4    Pd56    2.862   1_545 S
Pd4    Bi6     2.987   .     S
Pd4    Bi8     2.898   .     S
Pd4    Bi10    2.865   .     S
Pd4    Bi12    2.924   .     S
Pd5    Pd9     2.912   .     S
Pd5    Pd15    2.930   .     S
Pd5    Pd25    2.890   .     S
Pd5    Pd28    2.889   .     S
Pd5    Pd39    2.869   .     S
Pd5    Pd49    2.868   .     S
Pd5    Pd61    2.916   .     S
Pd5    Bi10    3.033   .     S
Pd5    Bi11    2.783   .     S
Pd5    Bi22    2.871   .     S
Pd5    Bi23    2.849   .     S
Pd6    Pd10    2.929   .     S
Pd6    Pd16    2.821   .     S
Pd6    Pd26    2.838   .     S
Pd6    Pd40    2.820   .     S
Pd6    Pd50    2.883   .     S
Pd6    Pd62    2.859   .     S
Pd6    Bi12    2.759   .     S
Pd6    Bi24    2.877   .     S
Pd7    Pd11    2.868   .     S
Pd7    Pd13    2.930   1_655 S
Pd7    Pd17    2.916   .     S
Pd7    Pd29    2.890   1_655 S
Pd7    Pd32    2.914   .     S
Pd7    Pd37    2.869   .     S
Pd7    Pd51    2.912   1_545 S
Pd7    Bi2     2.899   .     S
Pd7    Bi3     2.849   1_655 S
Pd7    Bi14    3.016   1_655 S
Pd7    Bi15    2.783   .     S
Pd8    Pd12    2.865   .     S
Pd8    Pd14    2.884   .     S
Pd8    Pd18    2.837   .     S
Pd8    Pd30    2.796   .     S
Pd8    Pd38    2.845   .     S
Pd8    Pd52    2.927   1_545 S
Pd8    Bi4     2.927   .     S
Pd8    Bi16    2.738   .     S
Pd9    Pd21    2.916   .     S
Pd9    Pd25    2.890   .     S
Pd9    Pd28    2.881   .     S
Pd9    Pd35    2.869   .     S
Pd9    Pd45    2.868   1_545 S
Pd9    Bi6     2.869   .     S
Pd9    Bi7     2.849   .     S
Pd9    Bi10    3.029   .     S
Pd9    Bi11    2.783   .     S
Pd10   Pd22    2.858   .     S
Pd10   Pd26    2.801   .     S
Pd10   Pd36    2.784   .     S
Pd10   Pd46    2.857   1_545 S
Pd10   Bi8     2.888   .     S
Pd10   Bi12    2.781   .     S
Pd11   Pd1     2.930   1_655 S
Pd11   Pd17    2.916   .     S
Pd11   Pd33    2.869   .     S
Pd11   Pd47    2.912   .     S
Pd11   Pd69    2.890   1_655 S
Pd11   Pd72    2.893   .     S
Pd11   Bi2     2.903   .     S
Pd11   Bi3     2.849   1_655 S
Pd11   Bi30    2.979   1_655 S
Pd11   Bi31    2.783   .     S
Pd12   Pd18    2.902   .     S
Pd12   Pd34    2.901   .     S
Pd12   Pd48    2.930   .     S
Pd12   Pd70    2.863   .     S
Pd12   Bi4     2.948   .     S
Pd12   Bi32    2.953   .     S
Pd12   C1      1.695   .     S
Pd13   Pd7     2.930   1_455 S
Pd13   Pd17    2.890   1_455 S
Pd13   Pd19    2.878   .     S
Pd13   Pd29    2.916   .     S
Pd13   Pd31    2.875   .     S
Pd13   Pd35    2.869   .     S
Pd13   Pd41    2.868   1_545 S
Pd13   Bi1     2.911   .     S
Pd13   Bi3     2.783   .     S
Pd13   Bi13    2.830   .     S
Pd13   Bi15    2.849   1_455 S
Pd14   Pd18    2.935   .     S
Pd14   Pd20    2.843   1_655 S
Pd14   Pd30    2.802   .     S
Pd14   Pd32    2.935   .     S
Pd14   Pd36    2.909   1_655 S
Pd14   Pd42    2.925   1_545 S
Pd14   Bi2     2.949   .     S
Pd14   Bi4     2.887   .     S
Pd14   Bi14    2.851   1_655 S
Pd14   Bi16    2.895   .     S
Pd15   Pd25    2.916   .     S
Pd15   Pd27    2.875   .     S
Pd15   Pd33    2.869   .     S
Pd15   Pd43    2.912   .     S
Pd15   Pd61    2.890   .     S
Pd15   Pd63    2.878   .     S
Pd15   Bi9     2.830   .     S
Pd15   Bi11    2.849   .     S
Pd15   Bi21    2.911   .     S
Pd15   Bi23    2.783   .     S
Pd16   Pd26    2.911   .     S
Pd16   Pd34    2.857   .     S
Pd16   Pd44    2.862   .     S
Pd16   Pd62    2.920   .     S
Pd16   Pd64    2.851   .     S
Pd16   Bi10    2.845   .     S
Pd16   Bi12    2.959   .     S
Pd16   Bi22    2.967   .     S
Pd16   Bi24    2.908   .     S
Pd17   Pd13    2.890   1_655 S
Pd17   Pd1     2.890   1_655 S
Pd17   Pd33    2.883   .     S
Pd17   Pd37    2.883   .     S
Pd17   Bi1     2.780   1_655 S
Pd17   Bi9     2.839   .     S
Pd17   Bi15    2.895   .     S
Pd17   Bi31    2.895   .     S
Pd18   Pd34    2.870   .     S
Pd18   Pd38    2.871   .     S
Pd18   Bi2     2.904   .     S
Pd18   Bi10    2.836   .     S
Pd18   Bi16    2.933   .     S
Pd18   Bi32    2.841   .     S
Pd19   Pd35    2.870   .     S
Pd19   Pd39    2.870   .     S
Pd19   Bi1     3.036   .     S
Pd19   Bi11    2.915   .     S
Pd19   Bi13    2.890   .     S
Pd19   Bi29    2.890   .     S
Pd20   Pd14    2.843   1_455 S
Pd20   Pd2     2.870   1_455 S
Pd20   Bi2     3.001   1_455 S
Pd20   Bi3     3.006   .     S
Pd20   Bi12    2.893   .     S
Pd20   Bi14    2.910   .     S
Pd20   Bi30    2.863   .     S
Pd21   Pd35    2.883   .     S
Pd21   Pd45    2.916   1_545 S
Pd21   Pd55    2.890   1_545 S
Pd21   Pd79    2.883   1_545 S
Pd21   Bi5     2.780   .     S
Pd21   Bi11    2.895   .     S
Pd21   Bi13    2.839   .     S
Pd21   Bi27    2.895   1_545 S
Pd22   Pd36    2.889   .     S
Pd22   Pd46    2.872   1_545 S
Pd22   Pd56    2.901   1_545 S
Pd22   Pd80    2.930   1_545 S
Pd22   Bi6     2.830   .     S
Pd22   Bi12    2.895   .     S
Pd22   Bi14    2.819   .     S
Pd22   Bi28    2.881   1_545 S
Pd23   Pd37    2.870   .     S
Pd23   Pd55    2.878   1_545 S
Pd23   Pd73    2.870   1_545 S
Pd23   Bi5     3.036   .     S
Pd23   Bi9     2.890   .     S
Pd23   Bi15    2.915   .     S
Pd23   Bi25    2.890   1_545 S
Pd24   Pd56    2.855   1_545 S
Pd24   Bi6     3.034   .     S
Pd24   Bi7     2.964   .     S
Pd24   Bi10    2.892   .     S
Pd24   Bi16    2.901   .     S
Pd24   Bi26    2.893   1_545 S
Pd25   Pd33    2.883   .     S
Pd25   Pd37    2.883   .     S
Pd25   Bi2     2.872   .     S
Pd25   Bi7     2.895   .     S
Pd25   Bi10    2.882   .     S
Pd25   Bi23    2.895   .     S
Pd26   Pd34    2.878   .     S
Pd26   Pd38    2.822   .     S
Pd26   Bi8     2.828   .     S
Pd26   Bi24    3.030   .     S
Pd26   O2      2.134   .     S
Pd27   Bi5     2.890   .     S
Pd27   Bi9     3.036   .     S
Pd27   Bi11    2.849   .     S
Pd27   Bi21    2.890   .     S
Pd28   Bi3     2.991   .     S
Pd28   Bi6     2.890   .     S
Pd28   Bi10    3.027   .     S
Pd28   Bi12    2.911   .     S
Pd28   Bi22    2.889   .     S
Pd29   Pd7     2.890   1_455 S
Pd29   Pd35    2.883   .     S
Pd29   Pd41    2.916   1_545 S
Pd29   Pd51    2.890   1_445 S
Pd29   Pd79    2.883   1_545 S
Pd29   Bi3     2.895   .     S
Pd29   Bi6     2.873   .     S
Pd29   Bi14    2.865   .     S
Pd29   Bi19    2.895   1_545 S
Pd30   Pd36    2.833   1_655 S
Pd30   Pd42    2.793   1_545 S
Pd30   Pd52    2.815   1_545 S
Pd30   Pd80    2.816   1_645 S
Pd30   Bi4     2.868   .     S
Pd30   Bi20    2.889   1_545 S
Pd31   Pd41    2.875   1_545 S
Pd31   Bi1     2.890   .     S
Pd31   Bi13    3.036   .     S
Pd31   Bi15    2.849   1_455 S
Pd31   Bi17    2.890   1_545 S
Pd32   Pd37    2.932   .     S
Pd32   Pd51    2.910   1_545 S
Pd32   Pd73    2.929   1_545 S
Pd32   Bi2     2.889   .     S
Pd32   Bi7     2.945   .     S
Pd32   Bi14    3.049   1_655 S
Pd32   Bi16    2.940   .     S
Pd32   Bi18    2.900   1_545 S
Pd33   Pd37    2.890   .     S
Pd33   Pd63    2.870   .     S
Pd33   Pd72    2.942   .     S
Pd33   Pd77    2.890   .     S
Pd33   Bi2     2.950   .     S
Pd33   Bi9     2.843   .     S
Pd33   Bi23    2.825   .     S
Pd33   Bi31    2.825   .     S
Pd34   Pd38    2.887   .     S
Pd34   Pd78    2.940   .     S
Pd34   Bi10    2.940   .     S
Pd34   Bi24    2.838   .     S
Pd34   Bi32    2.886   .     S
Pd35   Pd39    2.890   .     S
Pd35   Pd79    2.890   1_545 S
Pd35   Bi3     2.825   .     S
Pd35   Bi6     2.916   .     S
Pd35   Bi11    2.825   .     S
Pd35   Bi13    2.843   .     S
Pd36   Pd30    2.833   1_455 S
Pd36   Pd14    2.909   1_455 S
Pd36   Pd80    2.830   1_545 S
Pd36   Bi4     2.791   1_455 S
Pd36   Bi12    2.870   .     S
Pd36   Bi14    2.915   .     S
Pd37   Pd73    2.890   1_545 S
Pd37   Bi2     2.945   .     S
Pd37   Bi7     2.825   .     S
Pd37   Bi9     2.843   .     S
Pd37   Bi15    2.825   .     S
Pd38   Pd74    2.922   1_545 S
Pd38   Bi8     2.857   .     S
Pd38   Bi10    2.943   .     S
Pd38   Bi16    2.842   .     S
Pd39   Pd61    2.883   .     S
Pd39   Pd69    2.883   .     S
Pd39   Pd75    2.890   .     S
Pd39   Bi3     2.825   .     S
Pd39   Bi11    2.825   .     S
Pd39   Bi22    2.919   .     S
Pd39   Bi29    2.843   .     S
Pd40   Pd2     2.923   1_455 S
Pd40   Pd62    2.903   .     S
Pd40   Pd70    2.824   1_455 S
Pd40   Pd76    2.833   .     S
Pd40   Bi4     2.813   1_455 S
Pd40   Bi12    2.867   .     S
Pd40   Bi30    2.960   .     S
Pd41   Pd13    2.868   1_565 S
Pd41   Pd31    2.875   1_565 S
Pd41   Pd29    2.916   1_565 S
Pd41   Pd51    2.930   1_455 S
Pd41   Pd53    2.912   .     S
Pd41   Pd57    2.890   1_455 S
Pd41   Pd59    2.878   .     S
Pd41   Pd79    2.869   .     S
Pd41   Bi13    2.830   1_565 S
Pd41   Bi15    2.849   1_465 S
Pd41   Bi17    2.911   .     S
Pd41   Bi19    2.783   .     S
Pd42   Pd14    2.925   1_565 S
Pd42   Pd30    2.793   1_565 S
Pd42   Pd52    2.866   .     S
Pd42   Pd54    2.859   .     S
Pd42   Pd58    2.905   .     S
Pd42   Pd60    2.828   1_655 S
Pd42   Pd80    2.889   1_655 S
Pd42   Bi14    2.874   1_665 S
Pd42   Bi16    2.910   1_565 S
Pd42   Bi18    2.923   .     S
Pd42   Bi20    2.916   .     S
Pd43   Pd49    2.930   .     S
Pd43   Pd55    2.868   .     S
Pd43   Pd61    2.890   .     S
Pd43   Pd63    2.878   .     S
Pd43   Pd65    2.916   .     S
Pd43   Pd67    2.875   .     S
Pd43   Pd77    2.869   .     S
Pd43   Bi21    2.911   .     S
Pd43   Bi23    2.783   .     S
Pd43   Bi25    2.830   .     S
Pd43   Bi27    2.849   .     S
Pd44   Pd50    2.880   .     S
Pd44   Pd56    2.904   .     S
Pd44   Pd62    2.935   .     S
Pd44   Pd64    2.836   .     S
Pd44   Pd66    2.810   .     S
Pd44   Pd68    2.938   .     S
Pd44   Pd78    2.897   .     S
Pd44   Bi22    2.911   .     S
Pd44   Bi24    2.954   .     S
Pd44   Bi26    2.849   .     S
Pd44   Bi28    2.909   .     S
Pd45   Pd9     2.868   1_565 S
Pd45   Pd21    2.916   1_565 S
Pd45   Pd49    2.912   .     S
Pd45   Pd55    2.930   .     S
Pd45   Pd65    2.890   .     S
Pd45   Pd68    2.909   .     S
Pd45   Pd79    2.869   .     S
Pd45   Bi6     2.860   1_565 S
Pd45   Bi7     2.849   1_565 S
Pd45   Bi26    2.996   .     S
Pd45   Bi27    2.783   .     S
Pd46   Pd10    2.857   1_565 S
Pd46   Pd22    2.872   1_565 S
Pd46   Pd50    2.892   .     S
Pd46   Pd56    2.879   .     S
Pd46   Pd66    2.798   .     S
Pd46   Pd80    2.819   .     S
Pd46   Bi8     2.872   1_565 S
Pd46   Bi28    2.757   .     S
Pd47   Pd51    2.868   .     S
Pd47   Pd53    2.930   1_655 S
Pd47   Pd57    2.916   .     S
Pd47   Pd69    2.890   1_655 S
Pd47   Pd72    2.898   .     S
Pd47   Pd77    2.869   .     S
Pd47   Bi18    2.868   .     S
Pd47   Bi19    2.849   1_655 S
Pd47   Bi30    3.015   1_655 S
Pd47   Bi31    2.783   .     S
Pd48   Pd52    2.851   .     S
Pd48   Pd54    2.867   .     S
Pd48   Pd58    2.894   .     S
Pd48   Pd70    2.823   .     S
Pd48   Pd78    2.837   .     S
Pd48   Bi20    2.886   .     S
Pd48   Bi32    2.748   .     S
Pd49   Pd61    2.916   .     S
Pd49   Pd65    2.890   .     S
Pd49   Pd68    2.910   .     S
Pd49   Pd75    2.869   .     S
Pd49   Bi22    2.881   .     S
Pd49   Bi23    2.849   .     S
Pd49   Bi26    2.988   .     S
Pd49   Bi27    2.783   .     S
Pd50   Pd62    2.869   .     S
Pd50   Pd66    2.808   .     S
Pd50   Pd76    2.816   .     S
Pd50   Bi24    2.838   .     S
Pd50   Bi28    2.761   .     S
Pd51   Pd7     2.912   1_565 S
Pd51   Pd29    2.890   1_665 S
Pd51   Pd32    2.910   1_565 S
Pd51   Pd41    2.930   1_655 S
Pd51   Pd57    2.916   .     S
Pd51   Pd73    2.869   .     S
Pd51   Bi14    2.987   1_665 S
Pd51   Bi15    2.783   1_565 S
Pd51   Bi18    2.881   .     S
Pd51   Bi19    2.849   1_655 S
Pd52   Pd8     2.927   1_565 S
Pd52   Pd30    2.815   1_565 S
Pd52   Pd58    2.863   .     S
Pd52   Pd74    2.830   .     S
Pd52   Bi16    2.765   1_565 S
Pd52   Bi20    2.852   .     S
Pd53   Pd47    2.930   1_455 S
Pd53   Pd57    2.890   1_455 S
Pd53   Pd59    2.878   .     S
Pd53   Pd69    2.916   .     S
Pd53   Pd71    2.875   .     S
Pd53   Pd75    2.869   .     S
Pd53   Bi17    2.911   .     S
Pd53   Bi19    2.783   .     S
Pd53   Bi29    2.830   .     S
Pd53   Bi31    2.849   1_455 S
Pd54   Pd58    2.918   .     S
Pd54   Pd60    2.854   1_655 S
Pd54   Pd70    2.799   .     S
Pd54   Pd72    2.936   .     S
Pd54   Pd76    2.885   1_655 S
Pd54   Bi18    2.987   .     S
Pd54   Bi20    2.888   .     S
Pd54   Bi30    2.853   1_655 S
Pd54   Bi32    2.918   .     S
Pd55   Pd3     2.912   1_565 S
Pd55   Pd21    2.890   1_565 S
Pd55   Pd23    2.878   1_565 S
Pd55   Pd65    2.916   .     S
Pd55   Pd67    2.875   .     S
Pd55   Pd73    2.869   .     S
Pd55   Bi5     2.911   1_565 S
Pd55   Bi7     2.783   1_565 S
Pd55   Bi25    2.830   .     S
Pd55   Bi27    2.849   .     S
Pd56   Pd4     2.862   1_565 S
Pd56   Pd22    2.901   1_565 S
Pd56   Pd24    2.855   1_565 S
Pd56   Pd66    2.794   .     S
Pd56   Pd74    2.894   .     S
Pd56   Bi6     2.959   1_565 S
Pd56   Bi8     2.891   1_565 S
Pd56   Bi26    2.848   .     S
Pd56   Bi28    2.947   .     S
Pd57   Pd53    2.890   1_655 S
Pd57   Pd41    2.890   1_655 S
Pd57   Pd73    2.883   .     S
Pd57   Pd77    2.883   .     S
Pd57   Bi15    2.895   1_565 S
Pd57   Bi17    2.780   1_655 S
Pd57   Bi25    2.839   .     S
Pd57   Bi31    2.895   .     S
Pd58   Pd74    2.914   .     S
Pd58   Pd78    2.886   .     S
Pd58   Bi16    2.911   1_565 S
Pd58   Bi18    2.825   .     S
Pd58   Bi26    2.820   .     S
Pd58   Bi32    2.887   .     S
Pd59   Pd75    2.870   .     S
Pd59   Pd79    2.870   .     S
Pd59   Bi13    2.890   1_565 S
Pd59   Bi17    3.036   .     S
Pd59   Bi27    2.915   .     S
Pd59   Bi29    2.890   .     S
Pd60   Pd54    2.854   1_455 S
Pd60   Pd42    2.828   1_455 S
Pd60   Bi14    2.895   1_565 S
Pd60   Bi18    3.008   1_455 S
Pd60   Bi19    2.982   .     S
Pd60   Bi28    2.877   .     S
Pd60   Bi30    2.893   .     S
Pd61   Pd75    2.883   .     S
Pd61   Bi11    2.895   .     S
Pd61   Bi21    2.780   .     S
Pd61   Bi27    2.895   .     S
Pd61   Bi29    2.839   .     S
Pd62   Pd76    2.901   .     S
Pd62   Bi12    2.900   .     S
Pd62   Bi22    2.824   .     S
Pd62   Bi28    2.897   .     S
Pd62   Bi30    2.814   .     S
Pd63   Pd77    2.870   .     S
Pd63   Bi9     2.890   .     S
Pd63   Bi21    3.036   .     S
Pd63   Bi25    2.890   .     S
Pd63   Bi31    2.915   .     S
Pd64   Bi10    2.885   .     S
Pd64   Bi22    3.041   .     S
Pd64   Bi23    2.970   .     S
Pd64   Bi26    2.891   .     S
Pd64   Bi32    2.871   .     S
Pd65   Pd73    2.883   .     S
Pd65   Pd77    2.883   .     S
Pd65   Bi7     2.895   1_565 S
Pd65   Bi18    2.875   .     S
Pd65   Bi23    2.895   .     S
Pd65   Bi26    2.851   .     S
Pd66   Pd74    2.813   .     S
Pd66   Pd78    2.819   .     S
Pd66   Bi8     2.852   1_565 S
Pd66   Bi24    2.863   .     S
Pd67   Bi5     2.890   1_565 S
Pd67   Bi21    2.890   .     S
Pd67   Bi25    3.036   .     S
Pd67   Bi27    2.849   .     S
Pd68   Pd75    2.918   .     S
Pd68   Pd79    2.917   .     S
Pd68   Bi6     2.881   1_565 S
Pd68   Bi19    2.933   .     S
Pd68   Bi22    2.901   .     S
Pd68   Bi26    3.061   .     S
Pd68   Bi28    2.918   .     S
Pd69   Pd11    2.890   1_455 S
Pd69   Pd47    2.890   1_455 S
Pd69   Pd75    2.883   .     S
Pd69   Bi3     2.895   .     S
Pd69   Bi19    2.895   .     S
Pd69   Bi22    2.873   .     S
Pd69   Bi30    2.865   .     S
Pd70   Pd40    2.824   1_655 S
Pd70   Pd76    2.806   1_655 S
Pd70   Bi4     2.944   .     S
Pd70   Bi20    2.877   .     S
Pd71   Bi1     2.890   .     S
Pd71   Bi17    2.890   .     S
Pd71   Bi29    3.036   .     S
Pd71   Bi31    2.849   1_455 S
Pd72   Bi2     2.889   .     S
Pd72   Bi18    2.882   .     S
Pd72   Bi23    2.976   .     S
Pd72   Bi30    3.013   1_655 S
Pd72   Bi32    2.933   .     S
Pd73   Pd32    2.929   1_565 S
Pd73   Pd37    2.890   1_565 S
Pd73   Pd23    2.870   1_565 S
Pd73   Pd77    2.890   .     S
Pd73   Bi7     2.825   1_565 S
Pd73   Bi15    2.825   1_565 S
Pd73   Bi18    2.931   .     S
Pd73   Bi25    2.843   .     S
Pd74   Pd38    2.922   1_565 S
Pd74   Pd78    2.812   .     S
Pd74   Bi8     2.843   1_565 S
Pd74   Bi16    2.854   1_565 S
Pd74   Bi26    2.941   .     S
Pd75   Pd79    2.890   .     S
Pd75   Bi19    2.825   .     S
Pd75   Bi22    2.929   .     S
Pd75   Bi27    2.825   .     S
Pd75   Bi29    2.843   .     S
Pd76   Pd70    2.806   1_455 S
Pd76   Pd54    2.885   1_455 S
Pd76   Pd80    2.930   .     S
Pd76   Bi20    2.850   1_455 S
Pd76   Bi28    2.867   .     S
Pd76   Bi30    2.943   .     S
Pd77   Bi18    2.918   .     S
Pd77   Bi23    2.825   .     S
Pd77   Bi25    2.843   .     S
Pd77   Bi31    2.825   .     S
Pd78   Bi24    2.866   .     S
Pd78   Bi26    2.939   .     S
Pd78   Bi32    2.866   .     S
Pd79   Pd35    2.890   1_565 S
Pd79   Pd29    2.883   1_565 S
Pd79   Pd21    2.883   1_565 S
Pd79   Bi6     2.908   1_565 S
Pd79   Bi13    2.843   1_565 S
Pd79   Bi19    2.825   .     S
Pd79   Bi27    2.825   .     S
Pd80   Pd36    2.830   1_565 S
Pd80   Pd30    2.816   1_465 S
Pd80   Pd22    2.930   1_565 S
Pd80   Pd42    2.889   1_455 S
Pd80   Bi14    2.962   1_565 S
Pd80   Bi20    2.839   1_455 S
Pd80   Bi28    2.853   .     S
Bi1    Pd17    2.780   1_455 S
Bi2    Pd20    3.001   1_655 S
Bi3    Pd7     2.849   1_455 S
Bi3    Pd11    2.849   1_455 S
Bi4    Pd36    2.791   1_655 S
Bi4    Pd40    2.813   1_655 S
Bi5    Pd55    2.911   1_545 S
Bi5    Pd67    2.890   1_545 S
Bi6    Pd45    2.860   1_545 S
Bi6    Pd68    2.881   1_545 S
Bi6    Pd79    2.908   1_545 S
Bi6    Pd56    2.959   1_545 S
Bi7    Pd65    2.895   1_545 S
Bi7    Pd45    2.849   1_545 S
Bi7    Pd73    2.825   1_545 S
Bi7    Pd55    2.783   1_545 S
Bi8    Pd46    2.872   1_545 S
Bi8    Pd66    2.852   1_545 S
Bi8    Pd74    2.843   1_545 S
Bi8    Pd56    2.891   1_545 S
Bi13   Pd59    2.890   1_545 S
Bi13   Pd41    2.830   1_545 S
Bi13   Pd79    2.843   1_545 S
Bi14   Pd14    2.851   1_455 S
Bi14   Pd60    2.895   1_545 S
Bi14   Pd42    2.874   1_445 S
Bi14   Pd7     3.016   1_455 S
Bi14   Pd32    3.049   1_455 S
Bi14   Pd51    2.987   1_445 S
Bi14   Pd80    2.962   1_545 S
Bi15   Pd13    2.849   1_655 S
Bi15   Pd31    2.849   1_655 S
Bi15   Pd57    2.895   1_545 S
Bi15   Pd41    2.849   1_645 S
Bi15   Pd73    2.825   1_545 S
Bi15   Pd51    2.783   1_545 S
Bi16   Pd58    2.911   1_545 S
Bi16   Pd42    2.910   1_545 S
Bi16   Pd74    2.854   1_545 S
Bi16   Pd52    2.765   1_545 S
Bi17   Pd57    2.780   1_455 S
Bi17   Pd31    2.890   1_565 S
Bi18   Pd32    2.900   1_565 S
Bi18   Pd60    3.008   1_655 S
Bi19   Pd47    2.849   1_455 S
Bi19   Pd29    2.895   1_565 S
Bi19   Pd51    2.849   1_455 S
Bi20   Pd76    2.850   1_655 S
Bi20   Pd30    2.889   1_565 S
Bi20   Pd80    2.839   1_655 S
Bi25   Pd23    2.890   1_565 S
Bi26   Pd24    2.893   1_565 S
Bi27   Pd21    2.895   1_565 S
Bi28   Pd22    2.881   1_565 S
Bi30   Pd2     2.936   1_455 S
Bi30   Pd54    2.853   1_455 S
Bi30   Pd47    3.015   1_455 S
Bi30   Pd11    2.979   1_455 S
Bi30   Pd72    3.013   1_455 S
Bi31   Pd1     2.849   1_655 S
Bi31   Pd71    2.849   1_655 S
Bi31   Pd53    2.849   1_655 S
O2     H3      0.978   .     S
O3     H1      0.996   .     S
O3     H2      0.972   .     S
