# Supplementary material for: General synthesis and atomic arrangement identification of ordered Bi–Pd intermetallics with tunable electrocatalytic CO2 reduction selectivity
Source: Nat Commun. 2024 Feb 21;15:1573. doi: 10.1038/s41467-024-46072-7 (PMC10881518; doi:10.1038/s41467-024-46072-7)
Supplement: Supplementary file 3 — Source data [file 41467_2024_46072_MOESM3_ESM.zip › Source_Data/DFT_Calculation/Bi2Pd5_001/initial_structure/Bi2Pd5-H2-initial]

Bi2Pd5-H+H3O2
1.0
       14.4300003052         0.0000000000         0.0000000000
        0.0000000000        11.5600004196         0.0000000000
        0.0000000000         0.0000000000        30.7938995361
   Pd   Bi    H
   80   32    2
Direct
     0.100479996         0.393039984         0.102080006
     0.873570017         0.388350027         0.298839997
     0.600479996         0.143040005         0.102080006
     0.374450002         0.139039997         0.301099972
     0.467350005         0.393039984         0.173930010
     0.241059997         0.389019992         0.366979992
     0.967350039         0.143040005         0.173930010
     0.738950001         0.139100004         0.368490007
     0.467350005         0.141139999         0.173930010
     0.236410009         0.134120005         0.367759992
     0.967350039         0.391140019         0.173930010
     0.738520022         0.384290023         0.368250024
     0.100479996         0.141139999         0.102080006
     0.872300038         0.141019995         0.298919991
     0.600479996         0.391140019         0.102080006
     0.375230025         0.389789985         0.300109998
     0.928409990         0.267089992         0.093530000
     0.696870032         0.264770010         0.288390023
     0.246439996         0.267089992         0.059409998
     0.015970000         0.265449998         0.255719990
     0.428409990         0.017090001         0.093530000
     0.197510011         0.014050000         0.289380027
     0.746440012         0.017090001         0.059409998
     0.515999985         0.016960001         0.256060005
     0.639419978         0.267089992         0.182480000
     0.402800002         0.255510006         0.378220001
     0.548529993         0.267089992         0.024909999
     0.323840000         0.266660013         0.219369996
     0.139419995         0.017090001         0.182480000
     0.904759991         0.014960001         0.374940012
     0.048530002         0.017090001         0.024909999
     0.821789997         0.016080000         0.219029996
     0.783920007         0.392089981         0.138009998
     0.554249990         0.386259987         0.339710002
     0.283919974         0.142089992         0.138009998
     0.054530000         0.135930006         0.337520019
     0.783920007         0.142089992         0.138009998
     0.556189987         0.142020003         0.339469988
     0.283919974         0.392089981         0.138009998
     0.056440000         0.390470014         0.337850000
     0.100479996         0.893039984         0.102080006
     0.872560035         0.888010013         0.299279982
     0.600479996         0.643040005         0.102080006
     0.372300005         0.637839964         0.297340016
     0.467350005         0.893039984         0.173930010
     0.239989989         0.887170020         0.367419977
     0.967350039         0.643040005         0.173930010
     0.739899975         0.637899981         0.367419977
     0.467350005         0.641139999         0.173930010
     0.240899994         0.637379998         0.367150015
     0.967350039         0.891139978         0.173930010
     0.739889995         0.885990055         0.367940018
     0.100479996         0.641139999         0.102080006
     0.873239965         0.640919977         0.298960004
     0.600479996         0.891139978         0.102080006
     0.372430003         0.891340035         0.298130019
     0.928409990         0.767090053         0.093530000
     0.697599992         0.764330008         0.289310005
     0.246439996         0.767090053         0.059409998
     0.014969999         0.766370013         0.255470003
     0.428409990         0.517090033         0.093530000
     0.198149991         0.512629997         0.289410006
     0.746440012         0.517090033         0.059409998
     0.517090035         0.514090001         0.255829994
     0.639419978         0.767090053         0.182480000
     0.406390028         0.763509980         0.373499988
     0.548529993         0.767090053         0.024909999
     0.321449999         0.766740015         0.218150011
     0.139419995         0.517090033         0.182480000
     0.905480039         0.513040011         0.374540009
     0.048530002         0.517090033         0.024909999
     0.822780021         0.516640008         0.218850001
     0.783920007         0.892090023         0.138009998
     0.554959992         0.886960063         0.337550028
     0.283919974         0.642090043         0.138009998
     0.055459998         0.636399965         0.337660001
     0.783920007         0.642090043         0.138009998
     0.554769984         0.640999959         0.336769997
     0.283919974         0.892090023         0.138009998
     0.054510000         0.890610012         0.338010020
     0.050400001         0.267089992         0.023660001
     0.822929978         0.266070010         0.218639996
     0.137810009         0.267089992         0.177100010
     0.912660023         0.264360016         0.378859987
     0.550400034         0.017090001         0.023660001
     0.322299978         0.016039999         0.218159998
     0.637809967         0.017090001         0.177100010
     0.409839976         0.010970000         0.379310006
     0.744570005         0.267089992         0.060660000
     0.515410002         0.265340008         0.255490009
     0.430029981         0.267089992         0.098920001
     0.198769995         0.262939982         0.293579999
     0.244570005         0.017090001         0.060660000
     0.016470000         0.015640000         0.255569988
     0.930029981         0.017090001         0.098920001
     0.698040018         0.013150000         0.294600013
     0.050400001         0.767090053         0.023660001
     0.822880014         0.766109980         0.218499998
     0.137810009         0.767090053         0.177100010
     0.910579982         0.763499998         0.378939982
     0.550400034         0.517090033         0.023660001
     0.322849977         0.516030019         0.218429991
     0.637809967         0.517090033         0.177100010
     0.411059991         0.514980029         0.380589979
     0.744570005         0.767090053         0.060660000
     0.516430030         0.765580014         0.255439994
     0.430029981         0.767090053         0.098920001
     0.197129996         0.763840054         0.293550020
     0.244570005         0.517090033         0.060660000
     0.017139999         0.515389960         0.255609986
     0.930029981         0.517090033         0.098920001
     0.698140011         0.513710017         0.294290007
     0.666140042         0.259660015         0.423889982
     0.675439986         0.259579992         0.447519993
