# Supplementary material for: General synthesis and atomic arrangement identification of ordered Bi–Pd intermetallics with tunable electrocatalytic CO2 reduction selectivity
Source: Nat Commun. 2024 Feb 21;15:1573. doi: 10.1038/s41467-024-46072-7 (PMC10881518; doi:10.1038/s41467-024-46072-7)
Supplement: Supplementary file 3 — Source data [file 41467_2024_46072_MOESM3_ESM.zip › Source_Data/DFT_Calculation/Bi2Pd5_001/initial_structure/Bi2Pd5-HCOOH+H3O2-initial]

Bi2Pd5-HCOO+H3O2\(2)
1.0
       14.4300003052         0.0000000000         0.0000000000
        0.0000000000        11.5600004196         0.0000000000
        0.0000000000         0.0000000000        30.7938995361
   Pd   Bi    C    O    H
   80   32    1    4    5
Direct
     0.100479996         0.393039984         0.102080006
     0.873800009         0.388399980         0.299899993
     0.600479996         0.143040005         0.102080006
     0.374099991         0.138669995         0.300379991
     0.467350005         0.393039984         0.173930010
     0.242480001         0.389430006         0.367379995
     0.967350039         0.143040005         0.173930010
     0.742229967         0.138190002         0.367030008
     0.467350005         0.141139999         0.173930010
     0.238749997         0.135120002         0.367869996
     0.967350039         0.391140019         0.173930010
     0.736399997         0.383780022         0.370630006
     0.100479996         0.141139999         0.102080006
     0.873719975         0.140799995         0.297719982
     0.600479996         0.391140019         0.102080006
     0.373439986         0.391499998         0.299399989
     0.928409990         0.267089992         0.093530000
     0.698699989         0.269660004         0.291740003
     0.246439996         0.267089992         0.059409998
     0.017370001         0.265530000         0.255279989
     0.428409990         0.017090001         0.093530000
     0.199179999         0.012840000         0.289079994
     0.746440012         0.017090001         0.059409998
     0.516269994         0.016030001         0.255490009
     0.639419978         0.267089992         0.182480000
     0.407489991         0.255660007         0.377229996
     0.548529993         0.267089992         0.024909999
     0.323469997         0.266380016         0.219390002
     0.139419995         0.017090001         0.182480000
     0.906870037         0.013910000         0.374220000
     0.048530002         0.017090001         0.024909999
     0.821219973         0.016330000         0.218599999
     0.783920007         0.392089981         0.138009998
     0.552439992         0.388410003         0.337159997
     0.283919974         0.142089992         0.138009998
     0.056840000         0.134179992         0.337359999
     0.783920007         0.142089992         0.138009998
     0.556839979         0.139709993         0.337070000
     0.283919974         0.392089981         0.138009998
     0.056599999         0.390750011         0.338030026
     0.100479996         0.893039984         0.102080006
     0.873139972         0.886409968         0.298739996
     0.600479996         0.643040005         0.102080006
     0.373010006         0.639219987         0.297359991
     0.467350005         0.893039984         0.173930010
     0.240769996         0.888019995         0.367479996
     0.967350039         0.643040005         0.173930010
     0.739200019         0.647339995         0.368050022
     0.467350005         0.641139999         0.173930010
     0.241359995         0.637589996         0.367410005
     0.967350039         0.891139978         0.173930010
     0.740760000         0.889080009         0.367400002
     0.100479996         0.641139999         0.102080006
     0.875060009         0.638320019         0.299809995
     0.600479996         0.891139978         0.102080006
     0.373299975         0.891030009         0.298409984
     0.928409990         0.767090053         0.093530000
     0.698699989         0.763210018         0.288969990
     0.246439996         0.767090053         0.059409998
     0.016200000         0.764949979         0.255560016
     0.428409990         0.517090033         0.093530000
     0.198509998         0.513300003         0.289600004
     0.746440012         0.517090033         0.059409998
     0.518459975         0.514909988         0.255519988
     0.639419978         0.767090053         0.182480000
     0.406450004         0.763759948         0.374170015
     0.548529993         0.767090053         0.024909999
     0.321359984         0.766799991         0.218250012
     0.139419995         0.517090033         0.182480000
     0.903349968         0.515710010         0.377490017
     0.048530002         0.517090033         0.024909999
     0.821460011         0.516690001         0.219359992
     0.783920007         0.892090023         0.138009998
     0.555609984         0.886909987         0.337529991
     0.283919974         0.642090043         0.138009998
     0.055700002         0.634739986         0.338030026
     0.783920007         0.642090043         0.138009998
     0.554959992         0.643180004         0.336519980
     0.283919974         0.892090023         0.138009998
     0.056559999         0.890420020         0.337700014
     0.050400001         0.267089992         0.023660001
     0.822539983         0.266990004         0.218539995
     0.137810009         0.267089992         0.177100010
     0.913939982         0.261739990         0.377499989
     0.550400034         0.017090001         0.023660001
     0.323099994         0.016200000         0.217949994
     0.637809967         0.017090001         0.177100010
     0.411410002         0.011780000         0.379249987
     0.744570005         0.267089992         0.060660000
     0.517009967         0.265419989         0.256220009
     0.430029981         0.267089992         0.098920001
     0.198559995         0.263170007         0.294120015
     0.244570005         0.017090001         0.060660000
     0.016920001         0.014569999         0.255870022
     0.930029981         0.017090001         0.098920001
     0.698729994         0.014360000         0.293910011
     0.050400001         0.767090053         0.023660001
     0.823199955         0.765779989         0.218270002
     0.137810009         0.767090053         0.177100010
     0.913359979         0.765910005         0.378749983
     0.550400034         0.517090033         0.023660001
     0.323269977         0.516030019         0.218590011
     0.637809967         0.517090033         0.177100010
     0.411879999         0.515019999         0.380270002
     0.744570005         0.767090053         0.060660000
     0.516990008         0.765919988         0.255329990
     0.430029981         0.767090053         0.098920001
     0.197669998         0.763010044         0.293910011
     0.244570005         0.517090033         0.060660000
     0.017340001         0.514439998         0.255900000
     0.930029981         0.517090033         0.098920001
     0.700380055         0.514010020         0.296369987
     0.854419999         0.474230005         0.481310010
     0.769150018         0.446969976         0.483669985
     0.902970018         0.497550022         0.448150007
     0.426600025         0.357329997         0.435869978
     0.536520009         0.271219995         0.504190030
     0.891210018         0.477820019         0.512960028
     0.368589994         0.349559986         0.452109995
     0.506820027         0.304889998         0.478080006
     0.533150029         0.332409998         0.525769978
     0.725619974         0.447119999         0.453959994
