# Supplementary material for: General synthesis and atomic arrangement identification of ordered Bi–Pd intermetallics with tunable electrocatalytic CO2 reduction selectivity
Source: Nat Commun. 2024 Feb 21;15:1573. doi: 10.1038/s41467-024-46072-7 (PMC10881518; doi:10.1038/s41467-024-46072-7)
Supplement: Supplementary file 3 — Source data [file 41467_2024_46072_MOESM3_ESM.zip › Source_Data/DFT_Calculation/DFT_Energy.xlsx]

## Sheet: Sheet1
	DFT-energy	ZPE	T*delta_S	G				DFT-energy	ZPE	T*delta_S	G
H2O	-14.2453	0.59	0.65	-14.3053			H2O	-14.2453	0.59	0.65	-14.3053
CO2	-23.0571	0.31	0.66	-23.3071			CO2	-23.0571	0.31	0.66	-23.3071
H2	-6.75931	0.27	0.42	-6.90931			H2	-6.75931	0.27	0.42	-6.90931
H	-3.37966			-3.45466			H	-3.37966			-3.45466
CO	-14.8363	0.14	0.67	-15.3663	0.544796		CO	-14.8363	0.14	0.67	-15.3663	0.544796
HCOOH	-29.9138	0.73	0.85	-30.0338	0.182665		HCOOH	-29.9138	0.73	0.85	-30.0338	0.182665
No.1					delta_G		No.2					delta_G
Bi2Pd-100	-314.219				0		Bi2Pd5-001	-551.986
*CO2+2H2O	-366.103	0.312642	0.177435	-365.967	0.168973	TS	*CO2+2H2O	-604.073	0.306984	0.130688	-603.897	0.00658185	TS
*COOH+H3O2	-365.469	0.652322	0.223251	-365.04	1.09677	1.73167	*COOH+H3O2	-603.059	0.601209	0.168138	-602.626	1.27771	1.1986
*COOH+H2O	-354.72	0.906506	0.201279	-354.015			*COOH+H2O	-592.816	0.92776	0.237451	-592.126
*CO+H3O2	-354.297	0.183713	0.115398	-354.228	-0.213571		*CO+H3O2	-592.609	0.18078	0.118779	-592.547	-0.420839
*CO	-329.995	0.181075	0.120634	-329.934	0.34933		*CO	-568.08	0.188352	0.171092	-568.063	0.710553
						TS							TS
*HCOO+H3O2	-365.592	0.604881	0.178921	-365.166	0.97003	1.6237	*HCOO+H3O2	-602.998	0.598696	0.181084	-602.58	1.32311	3.5783
*HCOO+2H2O	-370.136	0.610383	0.222036	-369.748			*HCOO+2H2O	-607.818	0.922604	0.184086	-607.08
*HCOOH+H3O2	-368.831	0.9024	0.233201	-368.162	1.58581		*HCOOH+H3O2	-606.67	0.891887	0.186348	-605.965	1.11473
*HCOOH	-344.407	0.889605	0.247942	-343.766	-0.486717		*HCOOH	-582.183	0.879568	0.129085	-581.433	-0.587045
						TS							TS
*H+H3O2	-342.146	0.163967	0.020465	-342.002	0.826916	1.6566	*H+H3O2	-580.283	0.082155	0.033388	-580.234	0.362524	1.125
*H+2H2O	-346.577	0.45159	0.001827	-346.127			*H+2H2O	-584.641	0.400862	0.049533	-584.29
*H2+H3O2	-345.308	0.313406	0.118567	-345.113	1.01422		*H2+H3O2	-583.56	0.368826	0.070786	-583.262	1.0278
*H2	-320.993	0.293631	0.101537	-320.801	-0.327036		*H2	-558.772	0.319824	0.082572	-558.535	-0.360067
								DFT-energy	ZPE	T*delta_S	G
							H2O	-14.2453	0.59	0.65	-14.3053
							CO2	-23.0571	0.31	0.66	-23.3071
							H2	-6.75931	0.27	0.42	-6.90931
							H	-3.37966			-3.45466
							CO	-14.8363	0.14	0.67	-15.3663	0.544796
							HCOOH	-29.9138	0.73	0.85	-30.0338	0.182665
							No.3					delta_G
							BiPd3-100	-475.253
							*CO2+2H2O	-527.064	0.313918	0.294583	-527.044	0.126192	TS
							*COOH+H3O2	-526.495	0.585366	0.169686	-526.08	1.09063	1.1446
							*COOH+H2O	-515.929	0.609069	0.232927	-515.552
							*CO+H3O2	-516.508	0.188892	0.120048	-516.439	-0.886733
							*CO	-491.854	0.193554	0.112413	-491.773	1.15353
													TS
							*HCOO+H3O2	-525.962	0.600063	0.119901	-525.482	1.68881	2.0939
							*HCOO+2H2O	-530.768	0.604657	0.222941	-530.386
							*HCOOH+H3O2	-529.799	0.912978	0.215479	-529.101	1.28484
							*HCOOH	-505.403	0.887889	0.232809	-504.748	-0.538352
													TS
							*H+H3O2	-503.617	0.166795	0.005813	-503.456	0.407606	1.2314
							*H+2H2O	-508.163	0.478284	0.016133	-507.701
							*H2+H3O2	-506.716	0.331622	0.095407	-506.48	1.2212
							*H2	-482.023	0.331043	0.087815	-481.779	-0.382504
