# Supplementary material for: General synthesis and atomic arrangement identification of ordered Bi–Pd intermetallics with tunable electrocatalytic CO2 reduction selectivity
Source: Nat Commun. 2024 Feb 21;15:1573. doi: 10.1038/s41467-024-46072-7 (PMC10881518; doi:10.1038/s41467-024-46072-7)
Supplement: Supplementary file 3 — Source data [file 41467_2024_46072_MOESM3_ESM.zip › Source_Data/DFT_Calculation/PDOS/Bi1Pd3_100/pdos.xlsx]

## Sheet: Sheet1
	#Energy	TDOS-UP	TDOS-DOWN
	-13.1093	0	0	0	0	0	0
	-13.0993	0	0	0	0	0	0
	-13.0883	0	0	0	0	0	0
	-13.0783	0	0	0	0	0	0
	-13.0683	0	0	0	0	0	0
	-13.0583	0	0	0	0	0	0
	-13.0473	0	0	0	0	0	0
	-13.0373	0	0	0	0	0	0
	-13.0273	0	0	0	0	0	0
	-13.0173	0	0	0	0	0	0
	-13.0073	0	0	0	0	0	0
	-12.9963	0	0	0	0	0	0
	-12.9863	0	0	0	0	0	0
	-12.9763	0	0	0	0	0	0
	-12.9663	0	0	0	0	0	0
	-12.9553	0	0	0	0	0	0
	-12.9453	0	0	0	0	0	0
	-12.9353	0	0	0	0	0	0
	-12.9253	0	0	0	0	0	0
	-12.9153	0	0	0	0	0	0
	-12.9043	0	0	0	0	0	0
	-12.8943	0	0	0	0	0	0
	-12.8843	0	0	0	0	0	0
	-12.8743	0	0	0	0	0	0
	-12.8633	0	0	0	0	0	0
	-12.8533	0	0	0	0	0	0
	-12.8433	0	0	0	0	0	0
	-12.8333	0	0	0	0	0	0
	-12.8223	0	0	0	0	0	0
	-12.8123	0	0	0	0	0	0
	-12.8023	0	0	0	0	0	0
	-12.7923	0	0	0	0	0	0
	-12.7823	0	0	0	0	0	0
	-12.7713	0	0	0	0	0	0
	-12.7613	0	0	0	0	0	0
	-12.7513	0	0	0	0	0	0
	-12.7413	0	0	0	0	0	0
	-12.7303	0	0	0	0	0	0
	-12.7203	0	0	0	0	0	0
	-12.7103	0	0	0	0	0	0
	-12.7003	0	0	0	0	0	0
	-12.6903	0	0	0	0	0	0
	-12.6793	0	0	0	0	0	0
	-12.6693	0	0	0	0	0	0
	-12.6593	0	0	0	0	0	0
	-12.6493	0	0	0	0	0	0
	-12.6383	0	0	0	0	0	0
	-12.6283	0	0	0	0	0	0
	-12.6183	0	0	0	0	0	0
	-12.6083	0	0	0	0	0	0
	-12.5973	0	0	0	0	0	0
	-12.5873	0	0	0	0	0	0
	-12.5773	0	0	0	0	0	0
	-12.5673	0	0	0	0	0	0
	-12.5573	0	0	0	0	0	0
	-12.5463	0	0	0	0	0	0
	-12.5363	0	0	0	0	0	0
	-12.5263	0	0	0	0	0	0
	-12.5163	0	0	0	0	0	0
	-12.5053	0	0	0	0	0	0
	-12.4953	0	0	0	0	0	0
	-12.4853	0	0	0	0	0	0
	-12.4753	0	0	0	0	0	0
	-12.4653	0	0	0	0	0	0
	-12.4543	0	0	0	0	0	0
	-12.4443	0	0	0	0	0	0
	-12.4343	0	0	0	0	0	0
	-12.4243	0	0	0	0	0	0
	-12.4133	0	0	0	0	0	0
	-12.4033	0	0	0	0	0	0
	-12.3933	0	0	0	0	0	0
	-12.3833	0	0	0	0	0	0
	-12.3723	0	0	0	0	0	0
	-12.3623	1e-05	-1e-05	0	0	0	0
	-12.3523	4e-05	-4e-05	0	0	0	0
	-12.3423	0.00017	-0.00017	0	0	0	0
	-12.3323	0.00062	-0.00062	0	0	0	0
	-12.3213	0.00213	-0.00213	0	0	3e-05	-3e-05
	-12.3113	0.00673	-0.00674	0	0	0.00011	-0.00011
	-12.3013	0.01962	-0.01962	0	0	0.0003	-0.0003
	-12.2913	0.05258	-0.05258	0	0	0.00081	-0.00081
	-12.2803	0.1297	-0.1297	0	0	0.00199	-0.00199
	-12.2703	0.2944	-0.2944	3e-05	-3e-05	0.00449	-0.00449
	-12.2603	0.6148	-0.6148	6e-05	-6e-05	0.0094	-0.0094
	-12.2503	1.182	-1.182	0.0001	-0.0001	0.01804	-0.01804
	-12.2403	2.09	-2.09	0.00019	-0.00019	0.03193	-0.03193
	-12.2293	3.403	-3.403	0.0003	-0.0003	0.05197	-0.05197
	-12.2193	5.098	-5.098	0.00046	-0.00046	0.07785	-0.07785
	-12.2093	7.027	-7.027	0.00062	-0.00062	0.10733	-0.10733
	-12.1993	8.915	-8.915	0.00079	-0.00079	0.13615	-0.13615
	-12.1883	10.41	-10.41	0.00092	-0.00092	0.15894	-0.15894
	-12.1783	11.18	-11.18	0.00099	-0.00099	0.17078	-0.17078
	-12.1683	11.06	-11.06	0.00098	-0.00098	0.16885	-0.16885
	-12.1583	10.06	-10.06	0.00089	-0.00089	0.15362	-0.15362
	-12.1473	8.424	-8.424	0.00075	-0.00075	0.12865	-0.12865
	-12.1373	6.492	-6.492	0.00058	-0.00058	0.09914	-0.09914
	-12.1273	4.603	-4.603	0.00042	-0.00042	0.0703	-0.0703
	-12.1173	3.004	-3.004	0.00026	-0.00026	0.04587	-0.04587
	-12.1073	1.804	-1.804	0.00016	-0.00016	0.02756	-0.02756
	-12.0963	0.9971	-0.9971	9e-05	-9e-05	0.01524	-0.01524
	-12.0863	0.5071	-0.5071	4e-05	-4e-05	0.00774	-0.00774
	-12.0763	0.2373	-0.2373	3e-05	-3e-05	0.00362	-0.00362
	-12.0663	0.1022	-0.1022	0	0	0.00156	-0.00156
	-12.0553	0.04052	-0.04052	0	0	0.00062	-0.00062
	-12.0453	0.01482	-0.01481	0	0	0.00023	-0.00023
	-12.0353	0.00512	-0.00512	0	0	7e-05	-7e-05
	-12.0253	0.00215	-0.00215	0	0	5e-05	-5e-05
	-12.0153	0.00265	-0.00265	0	0	7e-05	-7e-05
	-12.0043	0.00743	-0.00743	0	0	0.00021	-0.00021
	-11.9943	0.0223	-0.0223	0	0	0.00065	-0.00065
	-11.9843	0.06244	-0.06244	0	0	0.00181	-0.00181
	-11.9743	0.161	-0.161	2e-05	-2e-05	0.0047	-0.0047
	-11.9633	0.3822	-0.3822	5e-05	-5e-05	0.01114	-0.01114
	-11.9533	0.8348	-0.8348	0.00011	-0.00011	0.02431	-0.02431
	-11.9433	1.678	-1.678	0.0002	-0.0002	0.04889	-0.04889
	-11.9333	3.104	-3.104	0.00038	-0.00038	0.09043	-0.09043
	-11.9223	5.285	-5.285	0.00066	-0.00066	0.15397	-0.15397
	-11.9123	8.279	-8.279	0.00103	-0.00103	0.2412	-0.2412
	-11.9023	11.94	-11.94	0.00149	-0.00149	0.34777	-0.34777
	-11.8923	15.84	-15.84	0.00197	-0.00197	0.46144	-0.46144
	-11.8823	19.34	-19.34	0.0024	-0.0024	0.56345	-0.56345
	-11.8713	21.73	-21.73	0.0027	-0.0027	0.63321	-0.63321
	-11.8613	22.48	-22.48	0.00279	-0.00279	0.65484	-0.65485
	-11.8513	21.39	-21.39	0.00266	-0.00266	0.62325	-0.62325
	-11.8413	18.74	-18.74	0.00233	-0.00233	0.54591	-0.5459
	-11.8303	15.1	-15.1	0.00187	-0.00187	0.44002	-0.44002
	-11.8203	11.2	-11.2	0.0014	-0.0014	0.32644	-0.32644
	-11.8103	7.651	-7.651	0.00095	-0.00095	0.22293	-0.22293
	-11.8003	4.812	-4.812	0.0006	-0.0006	0.14025	-0.14024
	-11.7903	2.799	-2.799	0.00035	-0.00035	0.08165	-0.08165
	-11.7793	1.532	-1.532	0.0002	-0.0002	0.04499	-0.04499
	-11.7693	0.8574	-0.8573	0.00011	-0.00011	0.0258	-0.0258
	-11.7593	0.6288	-0.6288	9e-05	-9e-05	0.02016	-0.02016
	-11.7493	0.7669	-0.7669	0.00012	-0.00012	0.02617	-0.02617
	-11.7383	1.267	-1.267	0.00021	-0.00021	0.04427	-0.04427
	-11.7283	2.173	-2.173	0.00036	-0.00036	0.07637	-0.07637
	-11.7183	3.538	-3.538	0.00057	-0.00057	0.12436	-0.12436
	-11.7083	5.361	-5.361	0.00089	-0.00089	0.18826	-0.18824
	-11.6973	7.56	-7.56	0.00125	-0.00125	0.26493	-0.26492
	-11.6873	9.973	-9.973	0.00165	-0.00165	0.34831	-0.34831
	-11.6773	12.41	-12.41	0.00206	-0.00206	0.43135	-0.43135
	-11.6673	14.75	-14.75	0.00244	-0.00244	0.5089	-0.5089
	-11.6573	16.97	-16.97	0.00282	-0.00282	0.57963	-0.57963
	-11.6463	19.11	-19.11	0.00317	-0.00317	0.64555	-0.64555
	-11.6363	21.22	-21.22	0.00352	-0.00352	0.70843	-0.70844
	-11.6263	23.17	-23.17	0.00384	-0.00384	0.76594	-0.76594
	-11.6163	24.66	-24.66	0.00406	-0.00406	0.81012	-0.81012
	-11.6053	25.33	-25.33	0.00415	-0.00415	0.8308	-0.8308
	-11.5953	24.92	-24.92	0.00407	-0.00407	0.82229	-0.82229
	-11.5853	23.5	-23.5	0.00377	-0.00377	0.79022	-0.79022
	-11.5753	21.57	-21.57	0.00339	-0.00339	0.75345	-0.75345
	-11.5653	19.85	-19.85	0.00302	-0.00302	0.73965	-0.73966
	-11.5543	19.14	-19.14	0.00281	-0.0028	0.77536	-0.77537
	-11.5443	19.93	-19.93	0.00281	-0.00281	0.8759	-0.87589
	-11.5343	22.36	-22.36	0.0031	-0.0031	1.03951	-1.03949
	-11.5243	26.15	-26.15	0.00365	-0.00365	1.24917	-1.24917
	-11.5133	30.85	-30.85	0.00441	-0.00441	1.48001	-1.48002
	-11.5033	35.97	-35.97	0.00534	-0.00534	1.70861	-1.70861
	-11.4933	41.09	-41.09	0.00638	-0.00638	1.91768	-1.91768
	-11.4833	45.82	-45.82	0.00739	-0.00739	2.09376	-2.09374
	-11.4723	49.64	-49.64	0.0083	-0.0083	2.22132	-2.22134
	-11.4623	51.86	-51.86	0.0089	-0.0089	2.27909	-2.27909
	-11.4523	51.79	-51.79	0.00906	-0.00906	2.24347	-2.24346
	-11.4423	49	-49	0.00866	-0.00866	2.0998	-2.0998
	-11.4323	43.56	-43.56	0.00777	-0.00777	1.85292	-1.85292
	-11.4213	36.18	-36.18	0.00646	-0.00646	1.53095	-1.53096
	-11.4113	27.94	-27.94	0.00499	-0.00499	1.17836	-1.17835
	-11.4013	20.01	-20.01	0.00357	-0.00357	0.84177	-0.84177
	-11.3913	13.25	-13.25	0.00236	-0.00236	0.55679	-0.55681
	-11.3803	8.111	-8.111	0.00144	-0.00144	0.34044	-0.34045
	-11.3703	4.585	-4.585	0.00082	-0.00082	0.19229	-0.1923
	-11.3603	2.398	-2.398	0.00042	-0.00042	0.10043	-0.10043
	-11.3503	1.176	-1.176	0.0002	-0.0002	0.04897	-0.04897
	-11.3403	0.5828	-0.5828	0.00011	-0.00011	0.02357	-0.02357
	-11.3293	0.3851	-0.3852	8e-05	-8e-05	0.01411	-0.01411
	-11.3193	0.4687	-0.4688	0.00013	-0.00013	0.01518	-0.0152
	-11.3093	0.8185	-0.8187	0.00022	-0.00022	0.0253	-0.0253
	-11.2993	1.485	-1.486	0.00041	-0.00041	0.04551	-0.04552
	-11.2883	2.54	-2.541	0.00071	-0.00071	0.07788	-0.07791
	-11.2783	4.02	-4.021	0.00111	-0.00111	0.12379	-0.1238
	-11.2683	5.874	-5.875	0.00163	-0.00163	0.18236	-0.18236
	-11.2583	7.939	-7.939	0.0022	-0.0022	0.25004	-0.25006
	-11.2483	9.961	-9.962	0.00276	-0.00276	0.32179	-0.3218
	-11.2373	11.69	-11.69	0.00321	-0.00321	0.3941	-0.3941
	-11.2273	12.98	-12.98	0.00353	-0.00353	0.46889	-0.46891
	-11.2173	13.94	-13.94	0.00369	-0.00369	0.55632	-0.55634
	-11.2073	14.89	-14.89	0.00379	-0.00379	0.67436	-0.67438
	-11.1963	16.34	-16.34	0.00394	-0.00394	0.84494	-0.84494
	-11.1863	18.87	-18.87	0.00422	-0.00422	1.08735	-1.0874
	-11.1763	22.91	-22.91	0.00477	-0.00477	1.4114	-1.41147
	-11.1663	28.65	-28.65	0.00559	-0.00559	1.8128	-1.81286
	-11.1553	35.95	-35.95	0.0067	-0.0067	2.26977	-2.26984
	-11.1453	44.3	-44.3	0.008	-0.008	2.74506	-2.74511
	-11.1353	52.83	-52.83	0.00939	-0.00939	3.19073	-3.19078
	-11.1253	60.49	-60.49	0.01072	-0.01072	3.55745	-3.55739
	-11.1153	66.22	-66.22	0.01177	-0.01177	3.80703	-3.80693
	-11.1043	69.28	-69.27	0.01245	-0.01245	3.92205	-3.92191
	-11.0943	69.43	-69.43	0.01261	-0.01261	3.90915	-3.90897
	-11.0843	66.97	-66.97	0.0123	-0.0123	3.7922	-3.79203
	-11.0743	62.56	-62.56	0.01157	-0.01158	3.59945	-3.59926
	-11.0633	56.96	-56.95	0.01057	-0.01057	3.35275	-3.35259
	-11.0533	50.79	-50.79	0.0094	-0.0094	3.06249	-3.06237
	-11.0433	44.56	-44.56	0.00816	-0.00816	2.73471	-2.73465
	-11.0333	38.67	-38.67	0.00697	-0.00697	2.38009	-2.38013
	-11.0233	33.53	-33.53	0.00592	-0.00592	2.02099	-2.02101
	-11.0123	29.55	-29.55	0.00509	-0.00509	1.68865	-1.68872
	-11.0023	26.98	-26.98	0.00453	-0.00453	1.41259	-1.41263
	-10.9923	25.76	-25.76	0.00421	-0.00421	1.20822	-1.20827
	-10.9823	25.45	-25.45	0.00407	-0.00406	1.06991	-1.06992
	-10.9713	25.29	-25.29	0.00398	-0.00398	0.97409	-0.97412
	-10.9613	24.53	-24.53	0.00384	-0.00384	0.89018	-0.89022
	-10.9513	22.68	-22.68	0.00352	-0.00352	0.79376	-0.79378
	-10.9413	19.68	-19.68	0.00305	-0.00306	0.67481	-0.67486
	-10.9303	15.89	-15.89	0.00246	-0.00246	0.53875	-0.5388
	-10.9203	11.88	-11.88	0.00183	-0.00183	0.40025	-0.40031
	-10.9103	8.197	-8.198	0.00125	-0.00125	0.27532	-0.27537
	-10.9003	5.216	-5.217	0.0008	-0.00081	0.1749	-0.17494
	-10.8903	3.058	-3.059	0.00047	-0.00047	0.10244	-0.10247
	-10.8793	1.651	-1.652	0.00026	-0.00026	0.05529	-0.0553
	-10.8693	0.821	-0.8212	0.00012	-0.00012	0.02747	-0.02748
	-10.8593	0.3758	-0.3759	6e-05	-6e-05	0.01257	-0.01257
	-10.8493	0.1584	-0.1584	3e-05	-3e-05	0.0053	-0.0053
	-10.8383	0.06144	-0.06147	0	0	0.00206	-0.00206
	-10.8283	0.02194	-0.02195	0	0	0.00074	-0.00074
	-10.8183	0.00722	-0.00722	0	0	0.00024	-0.00024
	-10.8083	0.00218	-0.00218	0	0	7e-05	-7e-05
	-10.7983	0.00061	-0.00061	0	0	1e-05	-1e-05
	-10.7873	0.00016	-0.00016	0	0	0	0
	-10.7773	4e-05	-4e-05	0	0	0	0
	-10.7673	1e-05	-1e-05	0	0	0	0
	-10.7573	0	0	0	0	0	0
	-10.7463	0	0	0	0	0	0
	-10.7363	0	0	0	0	0	0
	-10.7263	0	0	0	0	0	0
	-10.7163	0	0	0	0	0	0
	-10.7053	0	0	0	0	0	0
	-10.6953	0	0	0	0	0	0
	-10.6853	0	0	0	0	0	0
	-10.6753	0	0	0	0	0	0
	-10.6653	0	0	0	0	0	0
	-10.6543	0	0	0	0	0	0
	-10.6443	0	0	0	0	0	0
	-10.6343	0	0	0	0	0	0
	-10.6243	0	0	0	0	0	0
	-10.6133	0	0	0	0	0	0
	-10.6033	0	0	0	0	0	0
	-10.5933	0	0	0	0	0	0
	-10.5833	0	0	0	0	0	0
	-10.5733	0	0	0	0	0	0
	-10.5623	0	0	0	0	0	0
	-10.5523	0	0	0	0	0	0
	-10.5423	0	0	0	0	0	0
	-10.5323	0	0	0	0	0	0
	-10.5213	0	0	0	0	0	0
	-10.5113	0	0	0	0	0	0
	-10.5013	0	0	0	0	0	0
	-10.4913	0	0	0	0	0	0
	-10.4803	0	0	0	0	0	0
	-10.4703	0	0	0	0	0	0
	-10.4603	0	0	0	0	0	0
	-10.4503	0	0	0	0	0	0
	-10.4403	0	0	0	0	0	0
	-10.4293	0	0	0	0	0	0
	-10.4193	0	0	0	0	0	0
	-10.4093	0	0	0	0	0	0
	-10.3993	0	0	0	0	0	0
	-10.3883	0	0	0	0	0	0
	-10.3783	0	0	0	0	0	0
	-10.3683	0	0	0	0	0	0
	-10.3583	0	0	0	0	0	0
	-10.3483	0	0	0	0	0	0
	-10.3373	0	0	0	0	0	0
	-10.3273	0	0	0	0	0	0
	-10.3173	0	0	0	0	0	0
	-10.3073	0	0	0	0	0	0
	-10.2963	0	0	0	0	0	0
	-10.2863	0	0	0	0	0	0
	-10.2763	0	0	0	0	0	0
	-10.2663	0	0	0	0	0	0
	-10.2553	0	0	0	0	0	0
	-10.2453	0	0	0	0	0	0
	-10.2353	0	0	0	0	0	0
	-10.2253	0	0	0	0	0	0
	-10.2153	0	0	0	0	0	0
	-10.2043	0	0	0	0	0	0
	-10.1943	0	0	0	0	0	0
	-10.1843	0	0	0	0	0	0
	-10.1743	0	0	0	0	0	0
	-10.1633	0	0	0	0	0	0
	-10.1533	0	0	0	0	0	0
	-10.1433	0	0	0	0	0	0
	-10.1333	0	0	0	0	0	0
	-10.1233	0	0	0	0	0	0
	-10.1123	0	0	0	0	0	0
	-10.1023	0	0	0	0	0	0
	-10.0923	0	0	0	0	0	0
	-10.0823	0	0	0	0	0	0
	-10.0713	0	0	0	0	0	0
	-10.0613	0	0	0	0	0	0
	-10.0513	0	0	0	0	0	0
	-10.0413	0	0	0	0	0	0
	-10.0303	0	0	0	0	0	0
	-10.0203	0	0	0	0	0	0
	-10.0103	0	0	0	0	0	0
	-10.0003	0	0	0	0	0	0
	-9.9903	0	0	0	0	0	0
	-9.9793	0	0	0	0	0	0
	-9.9693	0	0	0	0	0	0
	-9.9593	0	0	0	0	0	0
	-9.9493	0	0	0	0	0	0
	-9.9383	0	0	0	0	0	0
	-9.9283	0	0	0	0	0	0
	-9.9183	0	0	0	0	0	0
	-9.9083	0	0	0	0	0	0
	-9.8983	0	0	0	0	0	0
	-9.8873	0	0	0	0	0	0
	-9.8773	0	0	0	0	0	0
	-9.8673	0	0	0	0	0	0
	-9.8573	0	0	0	0	0	0
	-9.8463	0	0	0	0	0	0
	-9.8363	0	0	0	0	0	0
	-9.8263	0	0	0	0	0	0
	-9.8163	0	0	0	0	0	0
	-9.8053	0	0	0	0	0	0
	-9.7953	0	0	0	0	0	0
	-9.7853	0	0	0	0	0	0
	-9.7753	0	0	0	0	0	0
	-9.7653	0	0	0	0	0	0
	-9.7543	0	0	0	0	0	0
	-9.7443	0	0	0	0	0	0
	-9.7343	0	0	0	0	0	0
	-9.7243	0	0	0	0	0	0
	-9.7133	0	0	0	0	0	0
	-9.7033	0	0	0	0	0	0
	-9.6933	0	0	0	0	0	0
	-9.6833	0	0	0	0	0	0
	-9.6733	0	0	0	0	0	0
	-9.6623	0	0	0	0	0	0
	-9.6523	0	0	0	0	0	0
	-9.6423	0	0	0	0	0	0
	-9.6323	0	0	0	0	0	0
	-9.6213	0	0	0	0	0	0
	-9.6113	0	0	0	0	0	0
	-9.6013	0	0	0	0	0	0
	-9.5913	0	0	0	0	0	0
	-9.5803	0	0	0	0	0	0
	-9.5703	0	0	0	0	0	0
	-9.5603	0	0	0	0	0	0
	-9.5503	0	0	0	0	0	0
	-9.5403	0	0	0	0	0	0
	-9.5293	0	0	0	0	0	0
	-9.5193	0	0	0	0	0	0
	-9.5093	0	0	0	0	0	0
	-9.4993	0	0	0	0	0	0
	-9.4883	0	0	0	0	0	0
	-9.4783	0	0	0	0	0	0
	-9.4683	0	0	0	0	0	0
	-9.4583	0	0	0	0	0	0
	-9.4483	0	0	0	0	0	0
	-9.4373	0	0	0	0	0	0
	-9.4273	0	0	0	0	0	0
	-9.4173	0	0	0	0	0	0
	-9.4073	0	0	0	0	0	0
	-9.3963	0	0	0	0	0	0
	-9.3863	0	0	0	0	0	0
	-9.3763	0	0	0	0	0	0
	-9.3663	0	0	0	0	0	0
	-9.3553	0	0	0	0	0	0
	-9.3453	0	0	0	0	0	0
	-9.3353	0	0	0	0	0	0
	-9.3253	0	0	0	0	0	0
	-9.3153	0	0	0	0	0	0
	-9.3043	0	0	0	0	0	0
	-9.2943	0	0	0	0	0	0
	-9.2843	0	0	0	0	0	0
	-9.2743	0	0	0	0	0	0
	-9.2633	0	0	0	0	0	0
	-9.2533	0	0	0	0	0	0
	-9.2433	0	0	0	0	0	0
	-9.2333	0	0	0	0	0	0
	-9.2233	0	0	0	0	0	0
	-9.2123	0	0	0	0	0	0
	-9.2023	0	0	0	0	0	0
	-9.1923	0	0	0	0	0	0
	-9.1823	0	0	0	0	0	0
	-9.1713	0	0	0	0	0	0
	-9.1613	0	0	0	0	0	0
	-9.1513	0	0	0	0	0	0
	-9.1413	0	0	0	0	0	0
	-9.1303	0	0	0	0	0	0
	-9.1203	0	0	0	0	0	0
	-9.1103	0	0	0	0	0	0
	-9.1003	0	0	0	0	0	0
	-9.0903	0	0	0	0	0	0
	-9.0793	0	0	0	0	0	0
	-9.0693	0	0	0	0	0	0
	-9.0593	0	0	0	0	0	0
	-9.0493	0	0	0	0	0	0
	-9.0383	0	0	0	0	0	0
	-9.0283	0	0	0	0	0	0
	-9.0183	0	0	0	0	0	0
	-9.0083	0	0	0	0	0	0
	-8.9983	0	0	0	0	0	0
	-8.9873	0	0	0	0	0	0
	-8.9773	0	0	0	0	0	0
	-8.9673	0	0	0	0	0	0
	-8.9573	0	0	0	0	0	0
	-8.9463	0	0	0	0	0	0
	-8.9363	0	0	0	0	0	0
	-8.9263	0	0	0	0	0	0
	-8.9163	0	0	0	0	0	0
	-8.9053	0	0	0	0	0	0
	-8.8953	0	0	0	0	0	0
	-8.8853	0	0	0	0	0	0
	-8.8753	0	0	0	0	0	0
	-8.8653	0	0	0	0	0	0
	-8.8543	0	0	0	0	0	0
	-8.8443	0	0	0	0	0	0
	-8.8343	0	0	0	0	0	0
	-8.8243	0	0	0	0	0	0
	-8.8133	0	0	0	0	0	0
	-8.8033	0	0	0	0	0	0
	-8.7933	0	0	0	0	0	0
	-8.7833	0	0	0	0	0	0
	-8.7733	0	0	0	0	0	0
	-8.7623	0	0	0	0	0	0
	-8.7523	0	0	0	0	0	0
	-8.7423	0	0	0	0	0	0
	-8.7323	0	0	0	0	0	0
	-8.7213	0	0	0	0	0	0
	-8.7113	0	0	0	0	0	0
	-8.7013	0	0	0	0	0	0
	-8.6913	0	0	0	0	0	0
	-8.6803	0	0	0	0	0	0
	-8.6703	0	0	0	0	0	0
	-8.6603	0	0	0	0	0	0
	-8.6503	0	0	0	0	0	0
	-8.6403	0	0	0	0	0	0
	-8.6293	0	0	0	0	0	0
	-8.6193	0	0	0	0	0	0
	-8.6093	0	0	0	0	0	0
	-8.5993	0	0	0	0	0	0
	-8.5883	0	0	0	0	0	0
	-8.5783	0	0	0	0	0	0
	-8.5683	0	0	0	0	0	0
	-8.5583	0	0	0	0	0	0
	-8.5483	0	0	0	0	0	0
	-8.5373	0	0	0	0	0	0
	-8.5273	0	0	0	0	0	0
	-8.5173	0	0	0	0	0	0
	-8.5073	0	0	0	0	0	0
	-8.4963	0	0	0	0	0	0
	-8.4863	0	0	0	0	0	0
	-8.4763	0	0	0	0	0	0
	-8.4663	0	0	0	0	0	0
	-8.4553	0	0	0	0	0	0
	-8.4453	0	0	0	0	0	0
	-8.4353	0	0	0	0	0	0
	-8.4253	0	0	0	0	0	0
	-8.4153	0	0	0	0	0	0
	-8.4043	0	0	0	0	0	0
	-8.3943	0	0	0	0	0	0
	-8.3843	0	0	0	0	0	0
	-8.3743	0	0	0	0	0	0
	-8.3633	0	0	0	0	0	0
	-8.3533	0	0	0	0	0	0
	-8.3433	0	0	0	0	0	0
	-8.3333	0	0	0	0	0	0
	-8.3233	0	0	0	0	0	0
	-8.3123	0	0	0	0	0	0
	-8.3023	0	0	0	0	0	0
	-8.2923	0	0	0	0	0	0
	-8.2823	0	0	0	0	0	0
	-8.2713	0	0	0	0	0	0
	-8.2613	0	0	0	0	0	0
	-8.2513	0	0	0	0	0	0
	-8.2413	0	0	0	0	0	0
	-8.2303	0	0	0	0	0	0
	-8.2203	0	0	0	0	0	0
	-8.2103	0	0	0	0	0	0
	-8.2003	0	0	0	0	0	0
	-8.1903	0	0	0	0	0	0
	-8.1793	0	0	0	0	0	0
	-8.1693	0	0	0	0	0	0
	-8.1593	0	0	0	0	0	0
	-8.1493	0	0	0	0	0	0
	-8.1383	0	0	0	0	0	0
	-8.1283	0	0	0	0	0	0
	-8.1183	0	0	0	0	0	0
	-8.1083	0	0	0	0	0	0
	-8.0983	0	0	0	0	0	0
	-8.0873	0	0	0	0	0	0
	-8.0773	0	0	0	0	0	0
	-8.0673	0	0	0	0	0	0
	-8.0573	0	0	0	0	0	0
	-8.0463	0	0	0	0	0	0
	-8.0363	0	0	0	0	0	0
	-8.0263	0	0	0	0	0	0
	-8.0163	0	0	0	0	0	0
	-8.0063	0	0	0	0	0	0
	-7.9953	0	0	0	0	0	0
	-7.9853	0	0	0	0	0	0
	-7.9753	0	0	0	0	0	0
	-7.9653	0	0	0	0	0	0
	-7.9543	0	0	0	0	0	0
	-7.9443	0	0	0	0	0	0
	-7.9343	0	0	0	0	0	0
	-7.9243	0	0	0	0	0	0
	-7.9133	0	0	0	0	0	0
	-7.9033	0	0	0	0	0	0
	-7.8933	0	0	0	0	0	0
	-7.8833	0	0	0	0	0	0
	-7.8733	0	0	0	0	0	0
	-7.8623	0	0	0	0	0	0
	-7.8523	0	0	0	0	0	0
	-7.8423	0	0	0	0	0	0
	-7.8323	0	0	0	0	0	0
	-7.8213	0	0	0	0	0	0
	-7.8113	0	0	0	0	0	0
	-7.8013	0	0	0	0	0	0
	-7.7913	0	0	0	0	0	0
	-7.7813	0	0	0	0	0	0
	-7.7703	0	0	0	0	0	0
	-7.7603	0	0	0	0	0	0
	-7.7503	0	0	0	0	0	0
	-7.7403	0	0	0	0	0	0
	-7.7293	0	0	0	0	0	0
	-7.7193	0	0	0	0	0	0
	-7.7093	0	0	0	0	0	0
	-7.6993	0	0	0	0	0	0
	-7.6883	0	0	0	0	0	0
	-7.6783	0	0	0	0	0	0
	-7.6683	0	0	0	0	0	0
	-7.6583	0	0	0	0	0	0
	-7.6483	0	0	0	0	0	0
	-7.6373	0	0	0	0	0	0
	-7.6273	0	0	0	0	0	0
	-7.6173	0	0	0	0	0	0
	-7.6073	0	0	0	0	0	0
	-7.5963	0	0	0	0	0	0
	-7.5863	0	0	0	0	0	0
	-7.5763	0	0	0	0	0	0
	-7.5663	0	0	0	0	0	0
	-7.5563	0	0	0	0	0	0
	-7.5453	0	0	0	0	0	0
	-7.5353	0	0	0	0	0	0
	-7.5253	0	0	0	0	0	0
	-7.5153	0	0	0	0	0	0
	-7.5043	0	0	0	0	0	0
	-7.4943	0	0	0	0	0	0
	-7.4843	0	0	0	0	0	0
	-7.4743	0	0	0	0	0	0
	-7.4633	0	0	0	0	0	0
	-7.4533	0	0	0	0	0	0
	-7.4433	0	0	0	0	0	0
	-7.4333	0	0	0	0	0	0
	-7.4233	0	0	0	0	0	0
	-7.4123	0	0	0	0	0	0
	-7.4023	0	0	0	0	0	0
	-7.3923	0	0	0	0	0	0
	-7.3823	0	0	0	0	0	0
	-7.3713	0	0	0	0	0	0
	-7.3613	0	0	0	0	0	0
	-7.3513	0	0	0	0	0	0
	-7.3413	0	0	0	0	0	0
	-7.3313	0	0	0	0	0	0
	-7.3203	0	0	0	0	0	0
	-7.3103	0	0	0	0	0	0
	-7.3003	0	0	0	0	0	0
	-7.2903	0	0	0	0	0	0
	-7.2793	0	0	0	0	0	0
	-7.2693	0	0	0	0	0	0
	-7.2593	0	0	0	0	0	0
	-7.2493	0	0	0	0	0	0
	-7.2383	0	0	0	0	0	0
	-7.2283	0	0	0	0	0	0
	-7.2183	0	0	0	0	0	0
	-7.2083	0	0	0	0	0	0
	-7.1983	0	0	0	0	0	0
	-7.1873	0	0	0	0	0	0
	-7.1773	0	0	0	0	0	0
	-7.1673	0	0	0	0	0	0
	-7.1573	0	0	0	0	0	0
	-7.1463	0	0	0	0	0	0
	-7.1363	0	0	0	0	0	0
	-7.1263	0	0	0	0	0	0
	-7.1163	0	0	0	0	0	0
	-7.1063	0	0	0	0	0	0
	-7.0953	0	0	0	0	0	0
	-7.0853	0	0	0	0	0	0
	-7.0753	0	0	0	0	0	0
	-7.0653	0	0	0	0	0	0
	-7.0543	0	0	0	0	0	0
	-7.0443	0	0	0	0	0	0
	-7.0343	0	0	0	0	0	0
	-7.0243	0	0	0	0	0	0
	-7.0133	0	0	0	0	0	0
	-7.0033	0	0	0	0	0	0
	-6.9933	0	0	0	0	0	0
	-6.9833	0	0	0	0	0	0
	-6.9733	0	0	0	0	0	0
	-6.9623	0	0	0	0	0	0
	-6.9523	0	0	0	0	0	0
	-6.9423	0	0	0	0	0	0
	-6.9323	0	0	0	0	0	0
	-6.9213	0	0	0	0	0	0
	-6.9113	0	0	0	0	0	0
	-6.9013	0	0	0	0	0	0
	-6.8913	0	0	0	0	0	0
	-6.8813	0	0	0	0	0	0
	-6.8703	0	0	0	0	0	0
	-6.8603	0	0	0	0	0	0
	-6.8503	0	0	0	0	0	0
	-6.8403	0	0	0	0	0	0
	-6.8293	0	0	0	0	0	0
	-6.8193	0	0	0	0	0	0
	-6.8093	0	0	0	0	0	0
	-6.7993	0	0	0	0	0	0
	-6.7883	0	0	0	0	0	0
	-6.7783	0	0	0	0	0	0
	-6.7683	0	0	0	0	0	0
	-6.7583	0	0	0	0	0	0
	-6.7483	0	0	0	0	0	0
	-6.7373	0	0	0	0	0	0
	-6.7273	0	0	0	0	0	0
	-6.7173	0	0	0	0	0	0
	-6.7073	0	0	0	0	0	0
	-6.6963	0	0	0	0	0	0
	-6.6863	0	0	0	0	0	0
	-6.6763	0	0	0	0	0	0
	-6.6663	0	0	0	0	0	0
	-6.6563	0	0	0	0	0	0
	-6.6453	0	0	0	0	0	0
	-6.6353	0	0	0	0	0	0
	-6.6253	0	0	0	0	0	0
	-6.6153	0	0	0	0	0	0
	-6.6043	0	0	0	0	0	0
	-6.5943	0	0	0	0	0	0
	-6.5843	0	0	0	0	0	0
	-6.5743	0	0	0	0	0	0
	-6.5633	0	0	0	0	0	0
	-6.5533	0	0	0	0	0	0
	-6.5433	0	0	0	0	0	0
	-6.5333	0	0	0	0	0	0
	-6.5233	0	0	0	0	0	0
	-6.5123	0	0	0	0	0	0
	-6.5023	0	0	0	0	0	0
	-6.4923	0	0	0	0	0	0
	-6.4823	0	0	0	0	0	0
	-6.4713	0	0	0	0	0	0
	-6.4613	0	0	0	0	0	0
	-6.4513	0	0	0	0	0	0
	-6.4413	0	0	0	0	0	0
	-6.4313	0	0	0	0	0	0
	-6.4203	0	0	0	0	0	0
	-6.4103	0	0	0	0	0	0
	-6.4003	0	0	0	0	0	0
	-6.3903	0	0	0	0	0	0
	-6.3793	0	0	0	0	0	0
	-6.3693	0	0	0	0	0	0
	-6.3593	0	0	0	0	0	0
	-6.3493	0	0	0	0	0	0
	-6.3383	0	0	0	0	0	0
	-6.3283	0	0	0	0	0	0
	-6.3183	0	0	0	0	0	0
	-6.3083	0	0	0	0	0	0
	-6.2983	0	0	0	0	0	0
	-6.2873	0	0	0	0	0	0
	-6.2773	0	0	0	0	0	0
	-6.2673	0	0	0	0	0	0
	-6.2573	0	0	0	0	0	0
	-6.2463	0	0	0	0	0	0
	-6.2363	0	0	0	0	0	0
	-6.2263	0	0	0	0	0	0
	-6.2163	0	0	0	0	0	0
	-6.2063	0	0	0	0	0	0
	-6.1953	0	0	0	0	0	0
	-6.1853	0	0	0	0	0	0
	-6.1753	0	0	0	0	0	0
	-6.1653	0	0	0	0	0	0
	-6.1543	0	0	0	0	0	0
	-6.1443	0	0	0	0	0	0
	-6.1343	0	0	0	0	0	0
	-6.1243	0	0	0	0	0	0
	-6.1133	0	0	0	0	0	0
	-6.1033	0	0	0	0	0	0
	-6.0933	0	0	0	0	0	0
	-6.0833	0	0	0	0	0	0
	-6.0733	0	0	0	0	0	0
	-6.0623	0	0	0	0	0	0
	-6.0523	0	0	0	0	0	0
	-6.0423	1e-05	-1e-05	0	0	0	0
	-6.0323	3e-05	-3e-05	0	0	0	0
	-6.0213	0.00011	-0.00011	0	0	2e-05	-2e-05
	-6.0113	0.00044	-0.00044	0	0	0.0001	-0.0001
	-6.0013	0.00161	-0.00161	0	0	0.00038	-0.00038
	-5.9913	0.00544	-0.00544	0	0	0.00127	-0.00127
	-5.9813	0.01691	-0.01691	1e-05	-1e-05	0.00394	-0.00394
	-5.9703	0.04833	-0.04834	3e-05	-3e-05	0.01127	-0.01127
	-5.9603	0.1272	-0.1272	9e-05	-9e-05	0.02963	-0.02963
	-5.9503	0.3081	-0.3081	0.00022	-0.00022	0.07176	-0.07176
	-5.9403	0.6868	-0.6868	0.0005	-0.0005	0.1599	-0.15991
	-5.9293	1.409	-1.409	0.00102	-0.00102	0.32797	-0.32799
	-5.9193	2.662	-2.662	0.0019	-0.0019	0.61923	-0.61922
	-5.9093	4.628	-4.628	0.00331	-0.00331	1.07609	-1.07612
	-5.8993	7.407	-7.407	0.0053	-0.0053	1.72124	-1.72122
	-5.8883	10.91	-10.91	0.00778	-0.00778	2.53448	-2.53444
	-5.8783	14.79	-14.79	0.01055	-0.01055	3.43483	-3.4348
	-5.8683	18.46	-18.46	0.01314	-0.01314	4.28512	-4.28512
	-5.8583	21.21	-21.21	0.01505	-0.01505	4.9206	-4.92057
	-5.8483	22.44	-22.44	0.0159	-0.0159	5.20196	-5.20193
	-5.8373	21.85	-21.85	0.01547	-0.01547	5.06409	-5.06409
	-5.8273	19.62	-19.62	0.01388	-0.01388	4.54417	-4.54416
	-5.8173	16.29	-16.29	0.01161	-0.01161	3.77011	-3.77016
	-5.8073	12.65	-12.65	0.0092	-0.0092	2.92158	-2.92163
	-5.7963	9.491	-9.491	0.0074	-0.0074	2.181	-2.18103
	-5.7863	7.492	-7.492	0.00686	-0.00686	1.70062	-1.70063
	-5.7763	7.16	-7.16	0.00823	-0.00823	1.59051	-1.59052
	-5.7663	8.827	-8.827	0.01212	-0.01212	1.91921	-1.91923
	-5.7563	12.63	-12.63	0.01897	-0.01897	2.71085	-2.71085
	-5.7453	18.43	-18.43	0.02876	-0.02876	3.92719	-3.9272
	-5.7353	25.67	-25.67	0.04089	-0.04089	5.4441	-5.44415
	-5.7253	33.34	-33.34	0.05386	-0.05386	7.04367	-7.04372
	-5.7153	40.13	-40.13	0.06566	-0.06566	8.44647	-8.44654
	-5.7043	44.79	-44.79	0.07419	-0.07419	9.38511	-9.38512
	-5.6943	46.51	-46.51	0.07801	-0.07801	9.69604	-9.69603
	-5.6843	45.31	-45.31	0.07702	-0.07702	9.3849	-9.38492
	-5.6743	42	-42	0.07236	-0.07236	8.62441	-8.62439
	-5.6633	37.84	-37.84	0.06613	-0.06613	7.68391	-7.68386
	-5.6533	34.04	-34.04	0.06024	-0.06024	6.82206	-6.82203
	-5.6433	31.29	-31.29	0.05593	-0.05593	6.1985	-6.1985
	-5.6333	29.65	-29.65	0.05327	-0.05327	5.84565	-5.84562
	-5.6233	28.72	-28.72	0.05155	-0.05155	5.70466	-5.70465
	-5.6123	28.01	-28.01	0.04992	-0.04992	5.70009	-5.70005
	-5.6023	27.25	-27.25	0.04791	-0.04791	5.79585	-5.79576
	-5.5923	26.52	-26.52	0.04567	-0.04567	6.00646	-6.00642
	-5.5823	26.04	-26.03	0.04368	-0.04368	6.35552	-6.35541
	-5.5713	25.94	-25.94	0.04229	-0.04229	6.81747	-6.81737
	-5.5613	26.07	-26.07	0.04143	-0.04143	7.28563	-7.28559
	-5.5513	26.01	-26.01	0.04052	-0.04052	7.59511	-7.59511
	-5.5413	25.26	-25.26	0.03885	-0.03885	7.59285	-7.59291
	-5.5313	23.57	-23.57	0.036	-0.036	7.21688	-7.217
	-5.5203	21.08	-21.08	0.03214	-0.03214	6.53858	-6.53871
	-5.5103	18.32	-18.32	0.02802	-0.02802	5.74434	-5.74461
	-5.5003	15.96	-15.96	0.02462	-0.02462	5.0648	-5.06495
	-5.4903	14.57	-14.57	0.02273	-0.02273	4.68799	-4.68821
	-5.4793	14.41	-14.41	0.02273	-0.02274	4.69489	-4.69497
	-5.4693	15.35	-15.35	0.02434	-0.02434	5.04089	-5.04078
	-5.4593	16.94	-16.94	0.02684	-0.02684	5.58024	-5.5801
	-5.4493	18.59	-18.58	0.02931	-0.02931	6.12073	-6.12044
	-5.4383	19.73	-19.73	0.03087	-0.03087	6.47988	-6.47948
	-5.4283	19.96	-19.96	0.03099	-0.03098	6.53149	-6.53122
	-5.4183	19.12	-19.12	0.02946	-0.02946	6.22927	-6.22897
	-5.4083	17.3	-17.3	0.02659	-0.02659	5.6104	-5.61031
	-5.3983	14.85	-14.85	0.02301	-0.02301	4.78169	-4.7817
	-5.3873	12.24	-12.24	0.01963	-0.01963	3.89524	-3.89521
	-5.3773	10.02	-10.02	0.01756	-0.01756	3.11728	-3.11732
	-5.3673	8.706	-8.706	0.01786	-0.01786	2.59637	-2.59642
	-5.3573	8.658	-8.658	0.02133	-0.02133	2.43519	-2.43515
	-5.3463	10.01	-10.01	0.02832	-0.02832	2.66712	-2.66705
	-5.3363	12.57	-12.57	0.03834	-0.03834	3.24232	-3.24214
	-5.3263	15.86	-15.86	0.05001	-0.05001	4.02763	-4.02744
	-5.3163	19.14	-19.14	0.06114	-0.06114	4.82786	-4.82768
	-5.3063	21.59	-21.59	0.06933	-0.06933	5.43265	-5.43252
	-5.2953	22.58	-22.58	0.07263	-0.07263	5.67582	-5.67583
	-5.2853	21.85	-21.85	0.07033	-0.07033	5.49147	-5.49157
	-5.2753	19.64	-19.65	0.06316	-0.06316	4.93774	-4.93814
	-5.2653	16.61	-16.61	0.05325	-0.05325	4.17888	-4.17914
	-5.2543	13.62	-13.62	0.04335	-0.04336	3.43412	-3.43446
	-5.2443	11.51	-11.51	0.03612	-0.03612	2.91608	-2.91646
	-5.2343	10.89	-10.89	0.03343	-0.03343	2.77639	-2.7767
	-5.2243	11.98	-11.98	0.03598	-0.03598	3.07336	-3.07354
	-5.2133	14.62	-14.62	0.04325	-0.04325	3.76221	-3.76241
	-5.2033	18.28	-18.28	0.0536	-0.0536	4.70694	-4.70708
	-5.1933	22.21	-22.21	0.06477	-0.06477	5.71293	-5.71299
	-5.1833	25.61	-25.61	0.07432	-0.07432	6.57305	-6.57306
	-5.1733	27.83	-27.83	0.08037	-0.08037	7.1241	-7.12412
	-5.1623	28.56	-28.56	0.08205	-0.08205	7.28698	-7.28694
	-5.1523	27.82	-27.82	0.07956	-0.07956	7.07981	-7.07968
	-5.1423	25.98	-25.98	0.07415	-0.07415	6.60908	-6.60901
	-5.1323	23.6	-23.59	0.06777	-0.06777	6.03962	-6.03959
	-5.1213	21.34	-21.34	0.0627	-0.0627	5.56804	-5.56802
	-5.1113	19.9	-19.9	0.06123	-0.06123	5.39307	-5.39304
	-5.1013	19.87	-19.87	0.06538	-0.06538	5.68968	-5.68966
	-5.0913	21.63	-21.63	0.07626	-0.07626	6.57263	-6.57264
	-5.0813	25.24	-25.24	0.09383	-0.09383	8.06498	-8.06503
	-5.0703	30.42	-30.42	0.11658	-0.11658	10.0803	-10.0803
	-5.0603	36.52	-36.52	0.14166	-0.14166	12.4332	-12.4331
	-5.0503	42.72	-42.72	0.16549	-0.16549	14.8725	-14.8723
	-5.0403	48.17	-48.17	0.18458	-0.18457	17.1224	-17.122
	-5.0293	52.14	-52.14	0.19619	-0.19619	18.9116	-18.9113
	-5.0193	54.04	-54.04	0.19872	-0.19872	19.9923	-19.9917
	-5.0093	53.51	-53.51	0.19179	-0.19178	20.1694	-20.1693
	-4.9993	50.48	-50.48	0.17621	-0.17621	19.3451	-19.3449
	-4.9883	45.2	-45.2	0.15389	-0.1539	17.5739	-17.5739
	-4.9783	38.35	-38.35	0.12774	-0.12774	15.0943	-15.0945
	-4.9683	30.92	-30.92	0.10119	-0.10119	12.3046	-12.3047
	-4.9583	24.03	-24.03	0.07782	-0.07782	9.67652	-9.67674
	-4.9483	18.7	-18.7	0.06054	-0.06054	7.64573	-7.646
	-4.9373	15.57	-15.57	0.05109	-0.0511	6.49672	-6.49686
	-4.9273	14.78	-14.78	0.04963	-0.04963	6.3035	-6.30364
	-4.9173	15.94	-15.94	0.05468	-0.05468	6.9153	-6.91532
	-4.9073	18.27	-18.27	0.06344	-0.06344	7.99666	-7.99667
	-4.8963	20.74	-20.74	0.07245	-0.07245	9.11538	-9.11539
	-4.8863	22.38	-22.38	0.07841	-0.07841	9.85366	-9.85376
	-4.8763	22.54	-22.54	0.07903	-0.07904	9.92881	-9.92891
	-4.8663	21.03	-21.03	0.07379	-0.07379	9.26651	-9.26651
	-4.8563	18.19	-18.19	0.06387	-0.06387	8.01534	-8.01556
	-4.8453	14.71	-14.71	0.05172	-0.05172	6.48241	-6.48248
	-4.8353	11.42	-11.42	0.0403	-0.0403	5.03854	-5.03855
	-4.8253	9.106	-9.106	0.03233	-0.03233	4.02863	-4.02863
	-4.8153	8.328	-8.328	0.02978	-0.02978	3.71236	-3.71234
	-4.8043	9.398	-9.398	0.03367	-0.03367	4.23821	-4.23818
	-4.7943	12.33	-12.33	0.04394	-0.04394	5.6267	-5.62663
	-4.7843	16.8	-16.8	0.05928	-0.05928	7.75065	-7.75058
	-4.7743	22.14	-22.14	0.07727	-0.07727	10.3199	-10.3199
	-4.7633	27.41	-27.41	0.09466	-0.09466	12.9038	-12.9037
	-4.7533	31.58	-31.58	0.10826	-0.10825	15.019	-15.019
	-4.7433	33.87	-33.87	0.11615	-0.11615	16.2682	-16.2681
	-4.7333	34.01	-34.01	0.11873	-0.11873	16.492	-16.492
	-4.7233	32.43	-32.43	0.1191	-0.1191	15.8466	-15.8467
	-4.7123	30.1	-30.1	0.12239	-0.1224	14.7601	-14.7602
	-4.7023	28.22	-28.22	0.13394	-0.13394	13.7832	-13.7833
	-4.6923	27.72	-27.72	0.15706	-0.15706	13.3684	-13.3685
	-4.6823	28.95	-28.95	0.19105	-0.19105	13.7005	-13.7006
	-4.6713	31.51	-31.51	0.23057	-0.23057	14.6302	-14.6303
	-4.6613	34.47	-34.47	0.26682	-0.26682	15.766	-15.7661
	-4.6513	36.78	-36.78	0.29023	-0.29024	16.6546	-16.6547
	-4.6413	37.72	-37.72	0.29401	-0.29401	16.9996	-16.9996
	-4.6313	37.2	-37.2	0.27669	-0.27669	16.7833	-16.7834
	-4.6203	35.76	-35.76	0.2426	-0.2426	16.2642	-16.2643
	-4.6103	34.29	-34.29	0.20015	-0.20015	15.8548	-15.8551
	-4.6003	33.68	-33.68	0.15876	-0.15875	15.9332	-15.9333
	-4.5903	34.41	-34.41	0.1257	-0.1257	16.6851	-16.6851
	-4.5793	36.38	-36.38	0.10452	-0.10452	18.0324	-18.0325
	-4.5693	39.05	-39.05	0.09501	-0.09501	19.668	-19.668
	-4.5593	41.62	-41.62	0.09468	-0.09468	21.1788	-21.1788
	-4.5493	43.4	-43.4	0.10073	-0.10073	22.2199	-22.2197
	-4.5393	44.17	-44.17	0.11168	-0.11167	22.67	-22.6698
	-4.5283	44.28	-44.28	0.12778	-0.12778	22.7064	-22.706
	-4.5183	44.53	-44.53	0.15033	-0.15032	22.7352	-22.7345
	-4.5083	45.75	-45.75	0.1799	-0.17989	23.2018	-23.2013
	-4.4983	48.4	-48.4	0.21465	-0.21464	24.359	-24.3582
	-4.4873	52.18	-52.18	0.24984	-0.24983	26.1139	-26.1133
	-4.4773	56.15	-56.15	0.27885	-0.27883	28.0428	-28.0422
	-4.4673	59.1	-59.1	0.29574	-0.29574	29.5854	-29.5848
	-4.4573	60.08	-60.08	0.29787	-0.29787	30.3008	-30.3009
	-4.4463	58.84	-58.84	0.28717	-0.28717	30.0797	-30.08
	-4.4363	55.92	-55.92	0.26935	-0.26935	29.1637	-29.1639
	-4.4263	52.29	-52.29	0.25158	-0.25158	28.014	-28.0144
	-4.4163	48.98	-48.99	0.23945	-0.23945	27.0822	-27.0825
	-4.4063	46.63	-46.63	0.23497	-0.23497	26.6262	-26.6267
	-4.3953	45.34	-45.34	0.23645	-0.23645	26.6393	-26.6395
	-4.3853	44.82	-44.82	0.23973	-0.23973	26.9165	-26.9166
	-4.3753	44.63	-44.63	0.24021	-0.24021	27.1865	-27.1865
	-4.3653	44.39	-44.39	0.23472	-0.23471	27.231	-27.2305
	-4.3543	43.91	-43.91	0.22229	-0.22228	26.9519	-26.9515
	-4.3443	43.17	-43.17	0.20423	-0.20422	26.3626	-26.3623
	-4.3343	42.25	-42.25	0.1831	-0.1831	25.5465	-25.5458
	-4.3243	41.23	-41.23	0.16185	-0.16185	24.6163	-24.6157
	-4.3143	40.17	-40.17	0.14303	-0.14302	23.6875	-23.6873
	-4.3033	39.21	-39.21	0.12879	-0.12879	22.892	-22.892
	-4.2933	38.53	-38.53	0.1215	-0.1215	22.3943	-22.3947
	-4.2833	38.47	-38.47	0.12448	-0.12448	22.3942	-22.3945
	-4.2733	39.38	-39.38	0.14235	-0.14236	23.0935	-23.0941
	-4.2623	41.57	-41.58	0.18076	-0.18075	24.6492	-24.65
	-4.2523	45.19	-45.19	0.24442	-0.24442	27.1027	-27.1032
	-4.2423	50.07	-50.08	0.33448	-0.33448	30.3331	-30.3335
	-4.2323	55.71	-55.71	0.44551	-0.4455	34.0079	-34.0079
	-4.2213	61.23	-61.23	0.56411	-0.56409	37.5775	-37.5774
	-4.2113	65.53	-65.53	0.6704	-0.6704	40.3677	-40.3674
	-4.2013	67.6	-67.59	0.74334	-0.74335	41.7534	-41.7531
	-4.1913	66.87	-66.87	0.76793	-0.76793	41.4124	-41.4121
	-4.1813	63.6	-63.6	0.7414	-0.7414	39.5196	-39.5195
	-4.1703	58.85	-58.85	0.67472	-0.67472	36.7675	-36.7676
	-4.1603	54.2	-54.2	0.58928	-0.58929	34.1379	-34.1381
	-4.1503	51.08	-51.08	0.5088	-0.50879	32.5463	-32.5463
	-4.1403	50.32	-50.32	0.45175	-0.45175	32.4891	-32.4892
	-4.1293	51.8	-51.8	0.42594	-0.42594	33.879	-33.8789
	-4.1193	54.59	-54.59	0.42771	-0.42771	36.0955	-36.0954
	-4.1093	57.31	-57.31	0.44495	-0.44495	38.2293	-38.2291
	-4.0993	58.65	-58.65	0.46218	-0.46218	39.3922	-39.3921
	-4.0893	57.74	-57.74	0.46599	-0.46599	38.9898	-38.9896
	-4.0783	54.37	-54.37	0.44941	-0.44941	36.8796	-36.8796
	-4.0683	49.06	-49.06	0.4137	-0.41372	33.4011	-33.401
	-4.0583	42.82	-42.82	0.36756	-0.36756	29.2643	-29.2643
	-4.0483	36.94	-36.94	0.32378	-0.32378	25.3704	-25.3705
	-4.0373	32.64	-32.64	0.29514	-0.29514	22.5719	-22.5719
	-4.0273	30.8	-30.8	0.29021	-0.29022	21.4665	-21.4667
	-4.0173	31.75	-31.75	0.3112	-0.3112	22.2682	-22.2685
	-4.0073	35.28	-35.28	0.3541	-0.3541	24.7929	-24.7934
	-3.9963	40.75	-40.75	0.41085	-0.41086	28.5691	-28.5692
	-3.9863	47.33	-47.33	0.47265	-0.47266	33.0112	-33.0112
	-3.9763	54.22	-54.22	0.53246	-0.53246	37.5904	-37.5898
	-3.9663	60.81	-60.81	0.58605	-0.58605	41.9316	-41.9309
	-3.9563	66.68	-66.68	0.63099	-0.63097	45.7932	-45.7919
	-3.9453	71.51	-71.51	0.66529	-0.66528	48.9953	-48.994
	-3.9353	75.01	-75.01	0.68614	-0.68614	51.3452	-51.3439
	-3.9253	76.89	-76.89	0.69078	-0.69077	52.6469	-52.6458
	-3.9153	76.99	-76.99	0.67781	-0.67781	52.7884	-52.7879
	-3.9043	75.42	-75.42	0.64932	-0.64932	51.8454	-51.8454
	-3.8943	72.59	-72.59	0.61142	-0.61144	50.1276	-50.1278
	-3.8843	69.15	-69.15	0.57244	-0.57246	48.1017	-48.1015
	-3.8743	65.83	-65.83	0.54092	-0.54092	46.2539	-46.2542
	-3.8643	63.24	-63.24	0.52341	-0.52341	44.9541	-44.9542
	-3.8533	61.76	-61.76	0.52376	-0.52377	44.3926	-44.3927
	-3.8433	61.59	-61.59	0.54392	-0.54391	44.6417	-44.6417
	-3.8333	62.85	-62.85	0.58446	-0.58445	45.7383	-45.7384
	-3.8233	65.57	-65.57	0.64465	-0.64467	47.7388	-47.7395
	-3.8123	69.72	-69.72	0.72105	-0.72105	50.6776	-50.6777
	-3.8023	75.07	-75.07	0.80636	-0.80636	54.4925	-54.4931
	-3.7923	81.17	-81.17	0.88923	-0.88923	58.9352	-58.9358
	-3.7823	87.36	-87.36	0.9564	-0.9564	63.5665	-63.5667
	-3.7713	92.88	-92.88	0.99636	-0.99636	67.8498	-67.85
	-3.7613	97.1	-97.1	1.00241	-1.00242	71.2951	-71.2957
	-3.7513	99.7	-99.7	0.9752	-0.9752	73.6276	-73.6273
	-3.7413	100.7	-100.7	0.92208	-0.92207	74.8521	-74.852
	-3.7313	100.6	-100.6	0.85429	-0.85429	75.2329	-75.2321
	-3.7203	99.76	-99.76	0.78394	-0.78393	75.123	-75.1226
	-3.7103	98.6	-98.6	0.72005	-0.72005	74.7749	-74.7743
	-3.7003	97.13	-97.13	0.66695	-0.66695	74.1821	-74.1814
	-3.6903	95.04	-95.04	0.62412	-0.6241	73.1008	-73.1003
	-3.6793	91.94	-91.94	0.58814	-0.58814	71.194	-71.1931
	-3.6693	87.67	-87.67	0.55594	-0.55593	68.2994	-68.2993
	-3.6593	82.52	-82.52	0.52769	-0.52769	64.6135	-64.6136
	-3.6493	77.33	-77.33	0.50764	-0.50764	60.7333	-60.7336
	-3.6393	73.21	-73.21	0.50326	-0.50327	57.4925	-57.4929
	-3.6283	71.16	-71.16	0.52168	-0.52168	55.6589	-55.6593
	-3.6183	71.65	-71.65	0.56545	-0.56545	55.6019	-55.6021
	-3.6083	74.29	-74.29	0.62938	-0.62938	57.0727	-57.0727
	-3.5983	77.9	-77.9	0.70025	-0.70024	59.2206	-59.2204
	-3.5873	80.83	-80.83	0.75947	-0.75947	60.8528	-60.853
	-3.5773	81.55	-81.55	0.78999	-0.79	60.8858	-60.8856
	-3.5673	79.27	-79.27	0.78204	-0.78204	58.7834	-58.7833
	-3.5573	74.3	-74.3	0.73744	-0.73744	54.8186	-54.819
	-3.5463	67.96	-67.96	0.669	-0.66901	50.0386	-50.0381
	-3.5363	62.21	-62.21	0.59599	-0.59599	45.9341	-45.9341
	-3.5263	58.98	-58.98	0.53784	-0.53784	43.983	-43.983
	-3.5163	59.61	-59.61	0.50879	-0.50879	45.1747	-45.1746
	-3.5063	64.46	-64.46	0.51505	-0.51505	49.7364	-49.7362
	-3.4953	72.82	-72.81	0.55437	-0.55436	57.0516	-57.051
	-3.4853	83.1	-83.1	0.61742	-0.61742	65.7983	-65.7977
	-3.4753	93.21	-93.21	0.68963	-0.68963	74.2662	-74.2662
	-3.4653	101.1	-101.1	0.7542	-0.7542	80.7686	-80.7685
	-3.4543	105.1	-105.1	0.79503	-0.79503	84.0611	-84.0613
	-3.4443	104.8	-104.8	0.80106	-0.80106	83.6938	-83.6942
	-3.4343	100.5	-100.5	0.76936	-0.76936	80.1429	-80.1435
	-3.4243	94.01	-94.01	0.7065	-0.7065	74.6913	-74.6916
	-3.4143	87.25	-87.25	0.62707	-0.62707	69.0592	-69.0593
	-3.4033	82.25	-82.25	0.54886	-0.54886	64.8744	-64.8749
	-3.3933	80.29	-80.29	0.48757	-0.48757	63.2186	-63.2188
	-3.3833	81.64	-81.64	0.45245	-0.45245	64.3386	-64.3384
	-3.3733	85.53	-85.53	0.44461	-0.44462	67.6607	-67.6605
	-3.3623	90.54	-90.54	0.45838	-0.45838	72.031	-72.0303
	-3.3523	95.01	-95.01	0.48422	-0.48422	76.0779	-76.0779
	-3.3423	97.53	-97.53	0.51263	-0.51263	78.6094	-78.6091
	-3.3323	97.34	-97.34	0.5372	-0.5372	78.9237	-78.9242
	-3.3213	94.52	-94.52	0.55611	-0.55611	77.0184	-77.0186
	-3.3113	89.97	-89.97	0.57222	-0.57222	73.5919	-73.5923
	-3.3013	85.15	-85.15	0.59057	-0.59057	69.8046	-69.8052
	-3.2913	81.47	-81.47	0.61524	-0.61524	66.8338	-66.834
	-3.2813	79.79	-79.79	0.64601	-0.64601	65.3874	-65.3877
	-3.2703	80.01	-80.01	0.67715	-0.67715	65.4271	-65.4273
	-3.2603	81.22	-81.22	0.69915	-0.69915	66.2343	-66.2341
	-3.2503	82.17	-82.17	0.70283	-0.70283	66.8244	-66.8241
	-3.2403	81.94	-81.94	0.6835	-0.6835	66.4681	-66.468
	-3.2293	80.42	-80.42	0.64365	-0.64365	65.0781	-65.0782
	-3.2193	78.33	-78.33	0.59216	-0.59216	63.2192	-63.2192
	-3.2093	76.78	-76.78	0.54032	-0.54031	61.7963	-61.7962
	-3.1993	76.72	-76.72	0.49769	-0.4977	61.5665	-61.5666
	-3.1893	78.46	-78.46	0.46864	-0.46864	62.7795	-62.7796
	-3.1783	81.51	-81.51	0.45198	-0.45197	65.0639	-65.0633
	-3.1683	84.82	-84.82	0.44278	-0.44278	67.5949	-67.5944
	-3.1583	87.15	-87.15	0.43539	-0.43539	69.4136	-69.4132
	-3.1483	87.52	-87.52	0.42574	-0.42574	69.7464	-69.7464
	-3.1373	85.46	-85.46	0.41234	-0.41234	68.2171	-68.2174
	-3.1273	81.12	-81.12	0.39634	-0.39634	64.9534	-64.9535
	-3.1173	75.32	-75.32	0.38091	-0.38091	60.5682	-60.5685
	-3.1073	69.34	-69.34	0.37027	-0.37027	56.0577	-56.0581
	-3.0963	64.69	-64.69	0.36885	-0.36885	52.5894	-52.5901
	-3.0863	62.72	-62.72	0.3802	-0.3802	51.2084	-51.2088
	-3.0763	64.23	-64.23	0.40494	-0.40494	52.5158	-52.5162
	-3.0663	69.09	-69.09	0.44012	-0.44013	56.4107	-56.411
	-3.0563	76.22	-76.22	0.47875	-0.47875	61.9932	-61.9929
	-3.0453	83.71	-83.71	0.51068	-0.51068	67.7458	-67.7457
	-3.0353	89.35	-89.35	0.52568	-0.52568	71.92	-71.92
	-3.0253	91.27	-91.27	0.51628	-0.51627	73.0775	-73.0773
	-3.0153	88.57	-88.57	0.48071	-0.48071	70.5597	-70.5595
	-3.0043	81.58	-81.58	0.42375	-0.42376	64.7181	-64.7181
	-2.9943	71.78	-71.78	0.35534	-0.35534	56.7893	-56.7895
	-2.9843	61.23	-61.23	0.28752	-0.28753	48.4671	-48.4669
	-2.9743	51.97	-51.97	0.23077	-0.23078	41.3574	-41.3574
	-2.9643	45.37	-45.37	0.19133	-0.19133	36.5055	-36.5054
	-2.9533	41.86	-41.86	0.17034	-0.17033	34.1747	-34.1746
	-2.9433	40.94	-40.94	0.16444	-0.16444	33.8887	-33.8887
	-2.9333	41.52	-41.52	0.16775	-0.16775	34.7134	-34.7134
	-2.9233	42.38	-42.38	0.17389	-0.17389	35.6332	-35.6332
	-2.9123	42.62	-42.62	0.17822	-0.17822	35.9256	-35.9257
	-2.9023	41.99	-41.99	0.17919	-0.17919	35.4194	-35.4199
	-2.8923	41.01	-41.01	0.17908	-0.17908	34.6054	-34.6058
	-2.8823	40.91	-40.91	0.18379	-0.18379	34.5428	-34.543
	-2.8713	43.33	-43.33	0.20138	-0.20139	36.6103	-36.61
	-2.8613	49.81	-49.81	0.23974	-0.23974	42.109	-42.1088
	-2.8513	61.32	-61.32	0.30353	-0.30353	51.8099	-51.8093
	-2.8413	77.71	-77.71	0.39126	-0.39125	65.5342	-65.5332
	-2.8313	97.46	-97.46	0.49371	-0.4937	81.9676	-81.9659
	-2.8203	117.9	-117.9	0.59506	-0.59505	98.7883	-98.7871
	-2.8103	135.6	-135.6	0.67686	-0.67685	113.226	-113.226
	-2.8003	147.8	-147.8	0.7238	-0.7238	122.87	-122.869
	-2.7903	152.8	-152.8	0.72884	-0.72884	126.424	-126.425
	-2.7793	150.7	-150.7	0.69579	-0.69579	124.094	-124.095
	-2.7693	143.3	-143.3	0.63697	-0.63697	117.407	-117.408
	-2.7593	133.3	-133.3	0.56879	-0.56879	108.619	-108.62
	-2.7493	123.1	-123.1	0.50616	-0.50616	99.9262	-99.9268
	-2.7393	114.9	-114.9	0.45889	-0.45889	92.9255	-92.9259
	-2.7283	109.3	-109.3	0.43073	-0.43073	88.3612	-88.3612
	-2.7183	106.6	-106.6	0.42055	-0.42055	86.2228	-86.223
	-2.7083	106.1	-106.1	0.42459	-0.42459	86.0103	-86.0102
	-2.6983	107	-107	0.43848	-0.43847	87.0619	-87.0617
	-2.6873	108.8	-108.8	0.4586	-0.4586	88.8157	-88.8156
	-2.6773	111	-111	0.48239	-0.48239	90.9557	-90.9561
	-2.6673	113.6	-113.6	0.50782	-0.50781	93.3109	-93.3109
	-2.6573	116	-116	0.53215	-0.53215	95.6324	-95.6327
	-2.6463	117.8	-117.8	0.5513	-0.55129	97.3659	-97.3658
	-2.6363	117.7	-117.7	0.55973	-0.55975	97.623	-97.6236
	-2.6263	114.7	-114.7	0.55245	-0.55245	95.4487	-95.4496
	-2.6163	108.1	-108.1	0.52687	-0.52687	90.2799	-90.2803
	-2.6063	98.17	-98.17	0.48536	-0.48536	82.3533	-82.3541
	-2.5953	86.42	-86.42	0.43526	-0.43526	72.8146	-72.8146
	-2.5853	75.02	-75.02	0.38766	-0.38766	63.5153	-63.5153
	-2.5753	66.38	-66.38	0.35455	-0.35455	56.4805	-56.4803
	-2.5653	62.43	-62.43	0.34556	-0.34556	53.3579	-53.357
	-2.5543	64.14	-64.14	0.3655	-0.3655	54.9614	-54.9602
	-2.5443	71.2	-71.2	0.41323	-0.41322	61.061	-61.059
	-2.5343	82.17	-82.17	0.4818	-0.48179	70.4217	-70.4197
	-2.5243	94.75	-94.74	0.56004	-0.56004	81.115	-81.1125
	-2.5143	106.4	-106.4	0.63493	-0.63492	91.012	-91.0114
	-2.5033	115	-115	0.69471	-0.6947	98.3354	-98.3353
	-2.4933	119.3	-119.3	0.73093	-0.73092	102.105	-102.105
	-2.4833	119.5	-119.5	0.7406	-0.74059	102.356	-102.356
	-2.4733	116.5	-116.5	0.72601	-0.72602	99.9976	-99.9988
	-2.4623	112	-112	0.69367	-0.69368	96.4266	-96.4277
	-2.4523	107.6	-107.6	0.65247	-0.65249	93.0177	-93.0182
	-2.4423	104.6	-104.6	0.61076	-0.61076	90.6734	-90.674
	-2.4323	103.1	-103.1	0.57433	-0.57433	89.56	-89.5604
	-2.4213	102.5	-102.5	0.54567	-0.54568	89.1474	-89.1472
	-2.4113	101.8	-101.8	0.52425	-0.52425	88.5331	-88.5332
	-2.4013	100.1	-100.1	0.50879	-0.5088	86.9192	-86.9191
	-2.3913	97	-97	0.49969	-0.4997	84.0853	-84.0851
	-2.3813	93.17	-93.17	0.50041	-0.50041	80.5612	-80.5612
	-2.3703	89.86	-89.86	0.51696	-0.51696	77.4613	-77.4611
	-2.3603	88.53	-88.53	0.55543	-0.55543	76.0404	-76.0407
	-2.3503	90.24	-90.24	0.61869	-0.61869	77.1868	-77.1873
	-2.3403	95.27	-95.27	0.70406	-0.70405	81.1178	-81.1178
	-2.3293	103.1	-103.1	0.8031	-0.80312	87.3735	-87.3734
	-2.3193	112.7	-112.7	0.90384	-0.90384	95.0584	-95.0583
	-2.3093	122.7	-122.7	0.9942	-0.99419	103.174	-103.174
	-2.2993	132.2	-132.2	1.06475	-1.06475	110.855	-110.855
	-2.2893	140.2	-140.2	1.11071	-1.11071	117.426	-117.426
	-2.2783	146.1	-146.1	1.13121	-1.13121	122.378	-122.378
	-2.2683	149.3	-149.3	1.12812	-1.12812	125.297	-125.297
	-2.2583	149.6	-149.6	1.10446	-1.10446	125.863	-125.864
	-2.2483	146.9	-146.9	1.06322	-1.06324	123.99	-123.99
	-2.2373	141.6	-141.6	1.00848	-1.00848	119.928	-119.928
	-2.2273	134.6	-134.6	0.94485	-0.94485	114.33	-114.33
	-2.2173	127.1	-127.1	0.87825	-0.87825	108.111	-108.111
	-2.2073	120.1	-120.1	0.81416	-0.81415	102.156	-102.155
	-2.1963	114.3	-114.3	0.75595	-0.75594	97.0041	-97.0039
	-2.1863	109.6	-109.6	0.70431	-0.7043	92.6846	-92.6845
	-2.1763	105.7	-105.7	0.65782	-0.65782	88.8399	-88.8399
	-2.1663	102	-102	0.61542	-0.61541	85.0688	-85.0691
	-2.1563	98.18	-98.18	0.57877	-0.57877	81.286	-81.2869
	-2.1453	94.66	-94.66	0.55328	-0.5533	77.8741	-77.875
	-2.1353	92.1	-92.1	0.54655	-0.54656	75.5156	-75.5168
	-2.1253	91.14	-91.14	0.56476	-0.56475	74.8017	-74.8032
	-2.1153	91.93	-91.93	0.60886	-0.60886	75.8778	-75.8784
	-2.1043	94.01	-94.01	0.6732	-0.6732	78.3059	-78.307
	-2.0943	96.5	-96.5	0.74634	-0.74633	81.2488	-81.2493
	-2.0843	98.47	-98.47	0.81494	-0.81494	83.8314	-83.8312
	-2.0743	99.36	-99.36	0.86765	-0.86766	85.457	-85.4574
	-2.0643	99.06	-99.06	0.89823	-0.89823	85.9685	-85.9684
	-2.0533	97.87	-97.87	0.90626	-0.90625	85.5766	-85.5765
	-2.0433	96.29	-96.29	0.89655	-0.89654	84.6966	-84.696
	-2.0333	94.88	-94.88	0.87691	-0.87691	83.7878	-83.7877
	-2.0233	94.1	-94.1	0.85637	-0.85636	83.2533	-83.253
	-2.0123	94.23	-94.23	0.84275	-0.84275	83.3688	-83.3684
	-2.0023	95.33	-95.33	0.84101	-0.84101	84.1979	-84.1976
	-1.9923	97.11	-97.11	0.8517	-0.85168	85.5416	-85.5416
	-1.9823	98.94	-98.94	0.87028	-0.87028	86.9189	-86.9188
	-1.9713	100	-100	0.88867	-0.88867	87.6677	-87.6682
	-1.9613	99.59	-99.59	0.89784	-0.89784	87.2021	-87.2021
	-1.9513	97.36	-97.36	0.89175	-0.89177	85.2803	-85.2811
	-1.9413	93.65	-93.65	0.8697	-0.86969	82.1981	-82.1988
	-1.9313	89.37	-89.37	0.83718	-0.83719	78.7226	-78.7229
	-1.9203	85.69	-85.69	0.80346	-0.80346	75.8632	-75.8631
	-1.9103	83.65	-83.65	0.77787	-0.77787	74.4836	-74.4835
	-1.9003	83.83	-83.83	0.76722	-0.76722	75.0486	-75.0487
	-1.8903	86.25	-86.25	0.77516	-0.77516	77.5251	-77.5246
	-1.8793	90.51	-90.51	0.80256	-0.80256	81.5224	-81.5221
	-1.8693	96.02	-96.02	0.84886	-0.84886	86.4749	-86.4742
	-1.8593	102.1	-102.1	0.91151	-0.91149	91.7603	-91.76
	-1.8493	108	-108	0.9842	-0.98416	96.7445	-96.7445
	-1.8393	113	-113	1.05595	-1.05596	100.757	-100.756
	-1.8283	116.2	-116.2	1.11216	-1.11216	103.19	-103.19
	-1.8183	117.1	-117.1	1.13878	-1.13879	103.656	-103.656
	-1.8083	115.7	-115.7	1.12792	-1.12793	102.194	-102.194
	-1.7983	112.5	-112.5	1.08172	-1.08172	99.3315	-99.3319
	-1.7873	108.5	-108.5	1.0119	-1.0119	95.9293	-95.9294
	-1.7773	104.8	-104.8	0.93577	-0.93578	92.859	-92.8585
	-1.7673	102.1	-102.1	0.87008	-0.87008	90.7448	-90.7443
	-1.7573	100.9	-100.9	0.82625	-0.82625	89.8617	-89.8606
	-1.7463	101.1	-101.1	0.80883	-0.80883	90.2548	-90.2543
	-1.7363	102.9	-102.9	0.81724	-0.81724	91.8981	-91.8976
	-1.7263	106.1	-106.1	0.84797	-0.84796	94.7959	-94.7953
	-1.7163	110.6	-110.6	0.896	-0.896	98.868	-98.8676
	-1.7063	116.1	-116.1	0.95523	-0.95523	103.814	-103.813
	-1.6953	121.9	-121.9	1.01788	-1.01787	109.014	-109.014
	-1.6853	127.1	-127.1	1.07473	-1.07473	113.627	-113.626
	-1.6753	130.7	-130.7	1.11633	-1.11633	116.822	-116.822
	-1.6653	132.2	-132.2	1.13602	-1.13603	118.061	-118.061
	-1.6543	131.4	-131.4	1.13188	-1.13189	117.286	-117.287
	-1.6443	128.8	-128.8	1.10767	-1.10768	114.988	-114.989
	-1.6343	125.5	-125.5	1.07256	-1.07259	112.087	-112.088
	-1.6243	122.6	-122.6	1.03775	-1.03778	109.669	-109.67
	-1.6143	121.2	-121.2	1.01361	-1.01361	108.678	-108.678
	-1.6033	122	-122	1.00744	-1.00744	109.625	-109.626
	-1.5933	124.9	-124.9	1.02273	-1.02274	112.48	-112.48
	-1.5833	129.4	-129.4	1.0593	-1.0593	116.699	-116.699
	-1.5733	134.6	-134.6	1.11333	-1.11333	121.36	-121.359
	-1.5623	139.2	-139.2	1.17661	-1.17661	125.376	-125.376
	-1.5523	141.9	-141.9	1.23579	-1.2358	127.595	-127.595
	-1.5423	141.6	-141.6	1.27361	-1.27361	127.064	-127.064
	-1.5323	137.6	-137.6	1.27289	-1.27289	123.179	-123.179
	-1.5213	129.8	-129.8	1.22285	-1.22287	115.903	-115.903
	-1.5113	118.7	-118.7	1.12287	-1.12288	105.842	-105.842
	-1.5013	105.7	-105.7	0.98505	-0.98505	94.1789	-94.1793
	-1.4913	92.53	-92.53	0.83054	-0.83054	82.4769	-82.4765
	-1.4813	81.01	-81.01	0.68414	-0.68415	72.3835	-72.3837
	-1.4703	72.88	-72.88	0.56833	-0.56833	65.4167	-65.4167
	-1.4603	69.46	-69.46	0.49892	-0.49891	62.7056	-62.706
	-1.4503	71.42	-71.42	0.48272	-0.48271	64.8245	-64.8238
	-1.4403	78.59	-78.59	0.51733	-0.51734	71.6167	-71.6164
	-1.4293	89.9	-89.9	0.59189	-0.59189	82.0847	-82.084
	-1.4193	103.4	-103.4	0.68897	-0.68897	94.4413	-94.441
	-1.4093	116.5	-116.5	0.78761	-0.78761	106.391	-106.39
	-1.3993	126.7	-126.7	0.86745	-0.86745	115.61	-115.61
	-1.3893	132	-132	0.91308	-0.91307	120.3	-120.3
	-1.3783	131.4	-131.4	0.91736	-0.91737	119.653	-119.653
	-1.3683	125.4	-125.4	0.88307	-0.88308	114.037	-114.037
	-1.3583	115.5	-115.5	0.82098	-0.82097	104.833	-104.832
	-1.3483	103.8	-103.8	0.74655	-0.74655	94.0149	-94.0154
	-1.3373	92.52	-92.52	0.67486	-0.67485	83.5748	-83.5755
	-1.3273	83.28	-83.28	0.6164	-0.61641	74.971	-74.9713
	-1.3173	76.72	-76.72	0.57445	-0.57445	68.8141	-68.8146
	-1.3073	72.46	-72.46	0.54517	-0.54518	64.8276	-64.8278
	-1.2973	69.46	-69.46	0.52027	-0.52027	62.0738	-62.0738
	-1.2863	66.48	-66.48	0.49112	-0.49112	59.4399	-59.44
	-1.2763	62.65	-62.65	0.45248	-0.45248	56.1093	-56.1097
	-1.2663	57.8	-57.8	0.40487	-0.40488	51.9041	-51.9046
	-1.2563	52.57	-52.58	0.35442	-0.35442	47.3554	-47.3554
	-1.2453	48.15	-48.15	0.31056	-0.31055	43.4887	-43.4889
	-1.2353	45.79	-45.79	0.28264	-0.28264	41.4319	-41.4317
	-1.2253	46.41	-46.41	0.27691	-0.27691	42.0111	-42.0106
	-1.2153	50.23	-50.23	0.29448	-0.29448	45.4568	-45.4565
	-1.2043	56.71	-56.71	0.33099	-0.33099	51.3147	-51.314
	-1.1943	64.68	-64.68	0.37788	-0.37788	58.5587	-58.5583
	-1.1843	72.66	-72.66	0.42503	-0.42502	65.875	-65.8749
	-1.1743	79.32	-79.32	0.46368	-0.46368	72.0571	-72.0571
	-1.1643	83.85	-83.85	0.48928	-0.48928	76.3782	-76.3783
	-1.1533	86.24	-86.24	0.50236	-0.50236	78.8045	-78.8043
	-1.1433	87.17	-87.17	0.50778	-0.50778	79.9086	-79.9088
	-1.1333	87.66	-87.66	0.51191	-0.51191	80.6063	-80.6067
	-1.1233	88.59	-88.59	0.5194	-0.5194	81.678	-81.678
	-1.1123	90.32	-90.32	0.53084	-0.53084	83.4336	-83.4335
	-1.1023	92.55	-92.55	0.54289	-0.54289	85.5939	-85.5937
	-1.0923	94.55	-94.55	0.55002	-0.55003	87.4803	-87.4807
	-1.0823	95.52	-95.52	0.54792	-0.54791	88.3384	-88.3383
	-1.0723	94.93	-94.93	0.53568	-0.53567	87.6885	-87.6886
	-1.0613	92.77	-92.77	0.51652	-0.51651	85.4857	-85.4857
	-1.0513	89.45	-89.45	0.49628	-0.49629	82.079	-82.0791
	-1.0413	85.57	-85.57	0.48082	-0.48082	78.0046	-78.0046
	-1.0313	81.7	-81.7	0.47391	-0.47389	73.7845	-73.7849
	-1.0203	78.22	-78.22	0.47627	-0.47628	69.7827	-69.7827
	-1.0103	75.18	-75.18	0.48556	-0.48556	66.1372	-66.1373
	-1.0003	72.37	-72.37	0.49695	-0.49694	62.7711	-62.7708
	-0.9903	69.41	-69.41	0.50414	-0.50414	59.4563	-59.4566
	-0.9793	65.88	-65.88	0.50054	-0.50056	55.9234	-55.9237
	-0.9693	61.59	-61.59	0.48139	-0.48139	52.0511	-52.0506
	-0.9593	56.81	-56.81	0.44568	-0.44568	48.0387	-48.0386
	-0.9493	52.32	-52.32	0.39745	-0.39745	44.4977	-44.4975
	-0.9393	49.28	-49.28	0.34525	-0.34525	42.3366	-42.3361
	-0.9283	48.87	-48.87	0.29978	-0.29978	42.4961	-42.4956
	-0.9183	51.92	-51.92	0.27051	-0.27051	45.5987	-45.5981
	-0.9083	58.55	-58.55	0.26272	-0.26272	51.6924	-51.6915
	-0.8983	68.1	-68.1	0.27629	-0.27629	60.157	-60.1565
	-0.8873	79.2	-79.2	0.30588	-0.30588	69.8071	-69.807
	-0.8773	90.09	-90.09	0.34247	-0.34246	79.1153	-79.1147
	-0.8673	98.96	-98.96	0.37558	-0.37558	86.5591	-86.559
	-0.8573	104.4	-104.4	0.39583	-0.39584	91.0096	-91.0095
	-0.8473	105.9	-105.9	0.39734	-0.39734	92.0672	-92.0683
	-0.8363	103.9	-103.9	0.37917	-0.37917	90.2673	-90.2679
	-0.8263	99.96	-99.96	0.34577	-0.34577	86.9293	-86.93
	-0.8163	95.88	-95.88	0.30527	-0.30528	83.7405	-83.7411
	-0.8063	93.35	-93.35	0.26668	-0.26668	82.1183	-82.1188
	-0.7953	93.16	-93.16	0.23705	-0.23705	82.679	-82.6797
	-0.7853	94.98	-94.98	0.21932	-0.21932	85.0331	-85.0336
	-0.7753	97.62	-97.62	0.21224	-0.21225	88.0276	-88.0281
	-0.7653	99.62	-99.62	0.21172	-0.21172	90.2819	-90.2823
	-0.7543	99.87	-99.87	0.21307	-0.21306	90.7872	-90.7878
	-0.7443	98.05	-98.05	0.21301	-0.21301	89.2325	-89.2326
	-0.7343	94.58	-94.58	0.2107	-0.2107	86.0042	-86.0041
	-0.7243	90.31	-90.31	0.20735	-0.20735	81.855	-81.8548
	-0.7143	86.04	-86.04	0.20503	-0.20502	77.5323	-77.5322
	-0.7033	82.27	-82.27	0.2054	-0.20539	73.5119	-73.5108
	-0.6933	79.14	-79.14	0.20909	-0.20909	69.9793	-69.9787
	-0.6833	76.59	-76.59	0.21593	-0.21593	66.9808	-66.9802
	-0.6733	74.6	-74.6	0.22576	-0.22576	64.5634	-64.5632
	-0.6623	73.22	-73.22	0.23926	-0.23926	62.7921	-62.792
	-0.6523	72.47	-72.47	0.25799	-0.25799	61.642	-61.6422
	-0.6423	72.2	-72.2	0.28356	-0.28356	60.9015	-60.9016
	-0.6323	72.11	-72.11	0.31646	-0.31646	60.1798	-60.1797
	-0.6223	71.79	-71.79	0.35453	-0.35453	59.0999	-59.1
	-0.6113	70.98	-70.98	0.39266	-0.39265	57.4989	-57.4994
	-0.6013	69.65	-69.65	0.4232	-0.4232	55.5285	-55.5287
	-0.5913	67.98	-67.98	0.43819	-0.43819	53.5622	-53.5629
	-0.5813	66.21	-66.21	0.43192	-0.4319	51.9941	-51.9944
	-0.5703	64.56	-64.56	0.4034	-0.4034	51.0746	-51.0754
	-0.5603	63.25	-63.25	0.35736	-0.35737	50.881	-50.8813
	-0.5503	62.51	-62.51	0.30246	-0.30247	51.427	-51.4273
	-0.5403	62.64	-62.64	0.24879	-0.2488	52.7752	-52.7754
	-0.5293	63.99	-63.99	0.20474	-0.20474	55.0654	-55.0658
	-0.5193	66.75	-66.75	0.17497	-0.17498	58.3916	-58.3918
	-0.5093	70.79	-70.79	0.16039	-0.16039	62.6147	-62.6149
	-0.4993	75.56	-75.56	0.15909	-0.15909	67.2181	-67.218
	-0.4893	80.11	-80.11	0.16799	-0.16799	71.3439	-71.3438
	-0.4783	83.41	-83.41	0.18424	-0.18424	74.0277	-74.0278
	-0.4683	84.67	-84.67	0.2056	-0.2056	74.5251	-74.5252
	-0.4583	83.53	-83.53	0.23013	-0.23011	72.5776	-72.5774
	-0.4483	80.15	-80.15	0.25559	-0.25558	68.4444	-68.4442
	-0.4373	75.01	-75.01	0.27888	-0.27887	62.7381	-62.7378
	-0.4273	68.66	-68.66	0.2964	-0.2964	56.1639	-56.1636
	-0.4173	61.62	-61.62	0.30561	-0.30561	49.3372	-49.3374
	-0.4073	54.36	-54.36	0.30633	-0.30633	42.7517	-42.7519
	-0.3973	47.45	-47.45	0.30154	-0.30154	36.8359	-36.8357
	-0.3863	41.49	-41.49	0.29631	-0.29632	31.9704	-31.9706
	-0.3763	36.99	-36.99	0.29537	-0.29537	28.4322	-28.4321
	-0.3663	34.21	-34.21	0.30069	-0.3007	26.2733	-26.2734
	-0.3563	33.03	-33.03	0.31047	-0.31047	25.2721	-25.2716
	-0.3453	33.03	-33.03	0.32028	-0.32028	25.0118	-25.0117
	-0.3353	33.72	-33.72	0.32555	-0.32554	25.0426	-25.0422
	-0.3253	34.69	-34.69	0.32389	-0.32388	25.0522	-25.0519
	-0.3153	35.71	-35.71	0.31583	-0.31583	24.9119	-24.9117
	-0.3043	36.6	-36.6	0.30368	-0.30368	24.6106	-24.6108
	-0.2943	37.18	-37.18	0.28978	-0.28979	24.1505	-24.1504
	-0.2843	37.19	-37.19	0.27535	-0.27533	23.4931	-23.4934
	-0.2743	36.42	-36.42	0.26042	-0.26042	22.5841	-22.5845
	-0.2643	34.84	-34.84	0.24502	-0.24503	21.4452	-21.4454
	-0.2533	32.73	-32.73	0.23003	-0.23004	20.2322	-20.2326
	-0.2433	30.55	-30.55	0.21746	-0.21747	19.2061	-19.2066
	-0.2333	28.8	-28.8	0.20945	-0.20945	18.6181	-18.6185
	-0.2233	27.76	-27.76	0.20681	-0.20683	18.559	-18.5594
	-0.2123	27.35	-27.35	0.20809	-0.20809	18.8773	-18.8773
	-0.2023	27.14	-27.14	0.20966	-0.20966	19.21	-19.2101
	-0.1923	26.62	-26.62	0.20736	-0.20736	19.1447	-19.1448
	-0.1823	25.46	-25.46	0.19852	-0.19852	18.4281	-18.4282
	-0.1723	23.75	-23.75	0.18361	-0.18361	17.1255	-17.1256
	-0.1613	22.04	-22.04	0.16642	-0.16642	15.6433	-15.6435
	-0.1513	21.16	-21.16	0.15258	-0.15259	14.5999	-14.6002
	-0.1413	21.88	-21.88	0.14717	-0.14718	14.5988	-14.5993
	-0.1313	24.58	-24.58	0.15248	-0.15248	15.9918	-15.9921
	-0.1203	29.06	-29.06	0.16707	-0.1671	18.7288	-18.7292
	-0.1103	34.54	-34.54	0.18634	-0.18634	22.3366	-22.3366
	-0.1003	39.86	-39.86	0.20436	-0.20436	26.0373	-26.0372
	-0.0903	43.82	-43.82	0.21637	-0.21636	28.9692	-28.9684
	-0.0793	45.6	-45.59	0.22026	-0.22026	30.4386	-30.4378
	-0.0693	44.9	-44.9	0.21697	-0.21695	30.1241	-30.1229
	-0.0593	42.05	-42.05	0.20937	-0.20935	28.1388	-28.1377
	-0.0493	37.8	-37.79	0.20074	-0.20073	24.9749	-24.9742
	-0.0393	33.05	-33.05	0.19357	-0.19356	21.3377	-21.3372
	-0.0283	28.73	-28.72	0.18951	-0.18951	17.9645	-17.9643
	-0.0183	25.58	-25.58	0.1903	-0.1903	15.5021	-15.5021
	-0.0083	24.2	-24.2	0.19829	-0.19829	14.4323	-14.4325
	0.0017	25	-25	0.2163	-0.21632	15.0231	-15.0238
	0.0127	28.04	-28.04	0.24596	-0.24596	17.2744	-17.2744
	0.0227	32.93	-32.93	0.28586	-0.28589	20.8429	-20.8433
	0.0327	38.76	-38.76	0.33099	-0.33099	25.0467	-25.047
	0.0427	44.27	-44.27	0.3738	-0.37379	28.9744	-28.9744
	0.0527	48.21	-48.21	0.4076	-0.40759	31.7419	-31.7418
	0.0637	49.8	-49.8	0.42932	-0.42933	32.7783	-32.7781
	0.0737	48.95	-48.95	0.44081	-0.44081	32.0104	-32.0101
	0.0837	46.27	-46.27	0.44712	-0.44709	29.8339	-29.833
	0.0937	42.63	-42.63	0.45232	-0.4523	26.89	-26.89
	0.1047	38.83	-38.83	0.45679	-0.45679	23.7739	-23.7736
	0.1147	35.25	-35.25	0.45627	-0.45624	20.831	-20.8311
	0.1247	31.93	-31.93	0.44448	-0.44449	18.1378	-18.1384
	0.1347	28.74	-28.74	0.41731	-0.41734	15.6202	-15.6207
	0.1457	25.62	-25.63	0.37544	-0.37547	13.2092	-13.2098
	0.1557	22.69	-22.69	0.32434	-0.32442	10.9297	-10.9305
	0.1657	20.11	-20.11	0.27172	-0.27175	8.87738	-8.87833
	0.1757	17.96	-17.96	0.22392	-0.22394	7.14679	-7.14763
	0.1857	16.14	-16.14	0.18395	-0.18397	5.7622	-5.76268
	0.1967	14.44	-14.44	0.15133	-0.15134	4.66959	-4.66978
	0.2067	12.61	-12.61	0.1237	-0.1237	3.77418	-3.77411
	0.2167	10.55	-10.55	0.09887	-0.09886	2.99261	-2.99248
	0.2267	8.344	-8.344	0.07591	-0.0759	2.28615	-2.28592
	0.2377	6.181	-6.18	0.05529	-0.05528	1.66003	-1.65985
	0.2477	4.288	-4.287	0.03818	-0.03818	1.14423	-1.14399
	0.2577	2.844	-2.844	0.02569	-0.02568	0.77261	-0.77248
	0.2677	1.961	-1.961	0.01872	-0.01871	0.57698	-0.57685
	0.2777	1.711	-1.71	0.01797	-0.01797	0.59645	-0.59635
	0.2887	2.182	-2.182	0.02433	-0.02433	0.89498	-0.89493
	0.2987	3.519	-3.519	0.03894	-0.03894	1.57312	-1.57306
	0.3087	5.905	-5.905	0.0627	-0.0627	2.76038	-2.76037
	0.3187	9.491	-9.491	0.09552	-0.09552	4.58135	-4.58136
	0.3297	14.29	-14.29	0.13538	-0.13538	7.09825	-7.09824
	0.3397	20.07	-20.07	0.17814	-0.17814	10.2509	-10.2509
	0.3497	26.34	-26.34	0.21815	-0.21815	13.8277	-13.8277
	0.3597	32.46	-32.46	0.25006	-0.25007	17.4891	-17.4891
	0.3707	37.77	-37.77	0.27095	-0.27095	20.8572	-20.8572
	0.3807	41.86	-41.86	0.28144	-0.28144	23.6126	-23.6126
	0.3907	44.6	-44.6	0.28538	-0.28539	25.5757	-25.5754
	0.4007	46.08	-46.08	0.28771	-0.28771	26.691	-26.691
	0.4107	46.45	-46.45	0.29154	-0.29154	26.9671	-26.9672
	0.4217	45.73	-45.73	0.29683	-0.29683	26.4138	-26.4138
	0.4317	43.84	-43.84	0.30087	-0.30087	25.0353	-25.0354
	0.4417	40.74	-40.74	0.30085	-0.30085	22.8958	-22.8958
	0.4517	36.7	-36.7	0.29717	-0.29717	20.2204	-20.2207
	0.4627	32.34	-32.34	0.29496	-0.29496	17.4201	-17.4201
	0.4727	28.61	-28.61	0.30302	-0.30304	15.0222	-15.0224
	0.4827	26.39	-26.39	0.32983	-0.32984	13.5185	-13.5186
	0.4927	26.21	-26.21	0.3788	-0.37883	13.1719	-13.1719
	0.5027	27.9	-27.9	0.44432	-0.44432	13.8991	-13.8993
	0.5137	30.65	-30.65	0.51217	-0.51218	15.2709	-15.2712
	0.5237	33.22	-33.22	0.56338	-0.56338	16.6389	-16.639
	0.5337	34.39	-34.39	0.58114	-0.58114	17.3576	-17.3576
	0.5437	33.39	-33.39	0.55696	-0.55696	16.9947	-16.9946
	0.5547	30.15	-30.15	0.4941	-0.4941	15.4748	-15.4747
	0.5647	25.26	-25.26	0.40591	-0.40589	13.068	-13.068
	0.5747	19.74	-19.74	0.31105	-0.31104	10.2689	-10.2689
	0.5847	14.65	-14.65	0.22764	-0.22764	7.62112	-7.62086
	0.5957	10.86	-10.86	0.16924	-0.16922	5.56626	-5.5661
	0.6057	8.879	-8.879	0.14319	-0.14318	4.36786	-4.36775
	0.6157	8.856	-8.856	0.151	-0.151	4.09984	-4.09968
	0.6257	10.61	-10.61	0.18926	-0.18926	4.67593	-4.67578
	0.6357	13.71	-13.71	0.25031	-0.2503	5.88591	-5.88581
	0.6467	17.53	-17.53	0.32316	-0.32315	7.43514	-7.43501
	0.6567	21.36	-21.36	0.39564	-0.39562	9.00353	-9.00338
	0.6667	24.63	-24.63	0.4574	-0.45739	10.3251	-10.3249
	0.6767	27.1	-27.1	0.50359	-0.50357	11.2749	-11.2746
	0.6877	28.94	-28.94	0.53663	-0.53662	11.9108	-11.9104
	0.6977	30.67	-30.67	0.56489	-0.56488	12.4431	-12.4426
	0.7077	32.88	-32.88	0.59754	-0.59752	13.118	-13.1174
	0.7177	35.86	-35.86	0.63945	-0.63942	14.0783	-14.0775
	0.7277	39.38	-39.37	0.68681	-0.68676	15.2569	-15.2562
	0.7387	42.65	-42.65	0.72823	-0.72821	16.3711	-16.3701
	0.7487	44.64	-44.64	0.74932	-0.74932	17.0265	-17.026
	0.7587	44.49	-44.49	0.73996	-0.73997	16.8812	-16.8812
	0.7687	41.88	-41.88	0.6998	-0.6998	15.798	-15.7985
	0.7797	37.21	-37.21	0.63986	-0.63991	13.9081	-13.9087
	0.7897	31.43	-31.43	0.5788	-0.57882	11.559	-11.5599
	0.7997	25.71	-25.72	0.53537	-0.53541	9.18635	-9.18711
	0.8097	21.03	-21.03	0.52095	-0.52097	7.16837	-7.16918
	0.8207	17.86	-17.86	0.53452	-0.53454	5.73043	-5.73088
	0.8307	16.22	-16.22	0.56338	-0.56339	4.932	-4.93232
	0.8407	15.79	-15.79	0.58861	-0.58861	4.72335	-4.72354
	0.8507	16.2	-16.2	0.59318	-0.59317	5.02303	-5.02321
	0.8607	17.17	-17.17	0.56844	-0.56844	5.76833	-5.76838
	0.8717	18.63	-18.63	0.51673	-0.51673	6.91174	-6.91182
	0.8817	20.5	-20.5	0.44854	-0.44856	8.37484	-8.37482
	0.8917	22.65	-22.65	0.3769	-0.3769	10.0003	-10.0001
	0.9017	24.74	-24.74	0.31196	-0.31196	11.5469	-11.5469
	0.9127	26.3	-26.3	0.2583	-0.25831	12.7465	-12.7465
	0.9227	26.98	-26.98	0.21547	-0.21547	13.3972	-13.3971
	0.9327	26.6	-26.6	0.18059	-0.18059	13.4304	-13.4304
	0.9427	25.29	-25.29	0.15094	-0.15094	12.9228	-12.9228
	0.9527	23.32	-23.32	0.1253	-0.1253	12.0378	-12.0378
	0.9637	21.03	-21.03	0.1039	-0.10392	10.9413	-10.9413
	0.9737	18.66	-18.66	0.08797	-0.08797	9.75466	-9.7547
	0.9837	16.36	-16.36	0.07916	-0.07916	8.55005	-8.55016
	0.9937	14.3	-14.3	0.07945	-0.07946	7.39677	-7.39692
	1.0047	12.66	-12.66	0.09103	-0.09104	6.38578	-6.38609
	1.0147	11.67	-11.67	0.11573	-0.11574	5.62748	-5.62785
	1.0247	11.48	-11.48	0.15432	-0.15433	5.20932	-5.20954
	1.0347	12.11	-12.11	0.20567	-0.20569	5.14929	-5.14959
	1.0457	13.37	-13.37	0.26653	-0.26654	5.3774	-5.37768
	1.0557	14.95	-14.95	0.33194	-0.33194	5.75451	-5.75456
	1.0657	16.47	-16.47	0.39569	-0.39569	6.12041	-6.12044
	1.0757	17.6	-17.6	0.45132	-0.45132	6.34128	-6.34102
	1.0857	18.11	-18.11	0.49207	-0.49203	6.33535	-6.33511
	1.0967	17.88	-17.88	0.51164	-0.51163	6.07731	-6.07707
	1.1067	16.87	-16.87	0.50529	-0.50525	5.58313	-5.58284
	1.1167	15.16	-15.15	0.4716	-0.47159	4.89675	-4.89646
	1.1267	12.89	-12.89	0.41371	-0.41371	4.08255	-4.08241
	1.1377	10.33	-10.33	0.33943	-0.33941	3.21881	-3.21871
	1.1477	7.759	-7.759	0.25939	-0.25939	2.38673	-2.38665
	1.1577	5.435	-5.434	0.18399	-0.18399	1.65595	-1.65596
	1.1677	3.537	-3.537	0.12085	-0.12085	1.07053	-1.07051
	1.1777	2.134	-2.134	0.07336	-0.07336	0.64263	-0.64262
	1.1887	1.19	-1.19	0.04111	-0.04111	0.35725	-0.35725
	1.1987	0.6131	-0.6131	0.02125	-0.02124	0.18358	-0.18358
	1.2087	0.2913	-0.2913	0.01011	-0.01011	0.08709	-0.08709
	1.2187	0.1276	-0.1276	0.00443	-0.00443	0.0381	-0.0381
	1.2297	0.05149	-0.05149	0.0018	-0.0018	0.01536	-0.01536
	1.2397	0.01914	-0.01914	0.00066	-0.00066	0.00571	-0.00571
	1.2497	0.00655	-0.00655	0.00023	-0.00023	0.00196	-0.00196
	1.2597	0.00206	-0.00206	7e-05	-7e-05	0.00062	-0.00062
	1.2707	0.0006	-0.0006	3e-05	-3e-05	0.00018	-0.00018
	1.2807	0.00016	-0.00016	0	0	4e-05	-4e-05
	1.2907	4e-05	-4e-05	0	0	0	0
	1.3007	2e-05	-2e-05	0	0	0	0
	1.3107	6e-05	-6e-05	0	0	2e-05	-2e-05
	1.3217	0.00024	-0.00024	0	0	0.0001	-0.0001
	1.3317	0.00093	-0.00093	0	0	0.00035	-0.00035
	1.3417	0.00325	-0.00325	5e-05	-5e-05	0.00122	-0.00122
	1.3517	0.01051	-0.01051	0.00015	-0.00015	0.00399	-0.00399
	1.3627	0.03132	-0.03131	0.00042	-0.00042	0.01186	-0.01186
	1.3727	0.08594	-0.08593	0.00117	-0.00117	0.03252	-0.03252
	1.3827	0.2173	-0.2173	0.00296	-0.00296	0.08216	-0.08216
	1.3927	0.5064	-0.5064	0.00692	-0.00692	0.19123	-0.1912
	1.4027	1.088	-1.088	0.01496	-0.01496	0.41023	-0.41021
	1.4137	2.157	-2.157	0.02989	-0.02989	0.81153	-0.81151
	1.4237	3.946	-3.946	0.05524	-0.05524	1.48109	-1.481
	1.4337	6.67	-6.669	0.09448	-0.09448	2.49529	-2.49517
	1.4437	10.42	-10.42	0.14977	-0.14975	3.88368	-3.88341
	1.4547	15.07	-15.07	0.22033	-0.22032	5.5888	-5.58849
	1.4647	20.19	-20.19	0.30133	-0.3013	7.44443	-7.44419
	1.4747	25.1	-25.1	0.38391	-0.3839	9.19085	-9.19045
	1.4847	29.03	-29.03	0.45672	-0.45672	10.534	-10.5338
	1.4957	31.32	-31.31	0.50949	-0.50948	11.2336	-11.2334
	1.5057	31.67	-31.67	0.53639	-0.53639	11.1839	-11.1838
	1.5157	30.29	-30.29	0.53887	-0.53888	10.4509	-10.4508
	1.5257	27.8	-27.8	0.52641	-0.52644	9.25261	-9.25282
	1.5357	25.08	-25.08	0.51376	-0.51379	7.8894	-7.88976
	1.5467	22.99	-22.99	0.51557	-0.5156	6.64971	-6.65024
	1.5567	22.03	-22.03	0.54059	-0.5406	5.72739	-5.7278
	1.5667	22.24	-22.24	0.58695	-0.58703	5.17808	-5.17853
	1.5767	23.16	-23.16	0.64166	-0.64169	4.92547	-4.9258
	1.5877	24.03	-24.03	0.68499	-0.68503	4.81188	-4.81212
	1.5977	24.14	-24.14	0.69874	-0.69876	4.67238	-4.67247
	1.6077	23.09	-23.09	0.67371	-0.67376	4.40359	-4.40369
	1.6177	20.97	-20.97	0.61456	-0.61453	3.99859	-3.99855
	1.6277	18.28	-18.28	0.53725	-0.53725	3.53769	-3.5376
	1.6387	15.73	-15.73	0.46297	-0.46295	3.14433	-3.14425
	1.6487	13.94	-13.94	0.40946	-0.40944	2.93041	-2.93034
	1.6587	13.26	-13.26	0.38558	-0.38559	2.95936	-2.95925
	1.6687	13.74	-13.74	0.39027	-0.39027	3.24141	-3.24136
	1.6797	15.26	-15.26	0.41609	-0.41609	3.76045	-3.76035
	1.6897	17.72	-17.72	0.45512	-0.45512	4.5091	-4.50905
	1.6997	21.12	-21.12	0.50337	-0.50337	5.5057	-5.50564
	1.7097	25.53	-25.53	0.5615	-0.56152	6.77428	-6.7743
	1.7207	30.89	-30.89	0.63118	-0.63118	8.29318	-8.29319
	1.7307	36.78	-36.78	0.70954	-0.70954	9.94198	-9.94199
	1.7407	42.37	-42.37	0.7855	-0.78552	11.5002	-11.5001
	1.7507	46.59	-46.59	0.84166	-0.84166	12.7069	-12.7071
	1.7607	48.55	-48.56	0.8602	-0.86016	13.3771	-13.3772
	1.7717	47.98	-47.99	0.83131	-0.83127	13.5021	-13.5024
	1.7817	45.37	-45.37	0.75824	-0.75824	13.2819	-13.2821
	1.7917	41.82	-41.82	0.65644	-0.65641	13.0444	-13.0447
	1.8017	38.56	-38.56	0.54686	-0.54687	13.0962	-13.097
	1.8127	36.44	-36.44	0.44838	-0.44838	13.5681	-13.5688
	1.8227	35.59	-35.59	0.37096	-0.37096	14.3394	-14.3402
	1.8327	35.43	-35.43	0.31504	-0.31503	15.0815	-15.0815
	1.8427	35.05	-35.05	0.27406	-0.27405	15.3873	-15.3875
	1.8527	33.56	-33.56	0.23946	-0.23945	14.9454	-14.9453
	1.8637	30.54	-30.54	0.20481	-0.20481	13.6525	-13.6522
	1.8737	26.1	-26.1	0.16787	-0.16788	11.6485	-11.6485
	1.8837	20.81	-20.81	0.12994	-0.12994	9.24606	-9.24583
	1.8937	15.43	-15.43	0.09429	-0.09428	6.81274	-6.81256
	1.9047	10.62	-10.62	0.06426	-0.06426	4.65645	-4.65612
	1.9147	6.817	-6.817	0.04227	-0.04226	2.9595	-2.95927
	1.9247	4.176	-4.176	0.0298	-0.0298	1.77405	-1.77399
	1.9347	2.665	-2.665	0.0284	-0.0284	1.06438	-1.06426
	1.9447	2.198	-2.198	0.04076	-0.04075	0.76449	-0.76439
	1.9557	2.746	-2.745	0.07148	-0.07148	0.82715	-0.82702
	1.9657	4.374	-4.373	0.12645	-0.12643	1.24465	-1.24447
	1.9757	7.195	-7.194	0.21086	-0.21083	2.03952	-2.03929
	1.9857	11.25	-11.25	0.32564	-0.32558	3.22832	-3.228
	1.9967	16.34	-16.34	0.46386	-0.46383	4.77314	-4.77288
	2.0067	21.97	-21.97	0.60908	-0.609	6.5428	-6.54247
	2.0167	27.33	-27.32	0.73725	-0.73725	8.30685	-8.30668
	2.0267	31.46	-31.46	0.82358	-0.82358	9.78284	-9.78268
	2.0377	33.63	-33.63	0.85039	-0.85042	10.7171	-10.7171
	2.0477	33.54	-33.54	0.81493	-0.81494	10.9831	-10.9831
	2.0577	31.49	-31.49	0.73056	-0.73065	10.6319	-10.6321
	2.0677	28.27	-28.28	0.62281	-0.62284	9.87624	-9.87644
	2.0777	24.89	-24.89	0.5209	-0.52094	9.00339	-9.00348
	2.0887	22.18	-22.18	0.44909	-0.44913	8.26399	-8.26413
	2.0987	20.58	-20.58	0.42041	-0.42048	7.78095	-7.7812
	2.1087	20.06	-20.06	0.43518	-0.43521	7.52972	-7.52996
	2.1187	20.2	-20.2	0.4823	-0.48237	7.37446	-7.37473
	2.1297	20.44	-20.44	0.54336	-0.54342	7.15171	-7.152
	2.1397	20.26	-20.27	0.59698	-0.59701	6.73586	-6.73608
	2.1497	19.33	-19.33	0.6243	-0.62432	6.08325	-6.08334
	2.1597	17.56	-17.56	0.61335	-0.61336	5.22824	-5.22828
	2.1697	15.07	-15.07	0.56228	-0.56224	4.25714	-4.25716
	2.1807	12.16	-12.16	0.47888	-0.47883	3.27432	-3.2742
	2.1907	9.193	-9.192	0.378	-0.37794	2.37254	-2.37237
	2.2007	6.489	-6.488	0.27602	-0.27599	1.61521	-1.615
	2.2107	4.265	-4.265	0.1863	-0.18624	1.0305	-1.0303
	2.2217	2.61	-2.61	0.11627	-0.11624	0.61549	-0.61534
	2.2317	1.499	-1.499	0.06765	-0.06763	0.34665	-0.34658
	2.2417	0.8487	-0.8484	0.03827	-0.03826	0.19302	-0.19294
	2.2517	0.5727	-0.5725	0.02487	-0.02487	0.12836	-0.12833
	2.2627	0.6329	-0.6329	0.02561	-0.02561	0.14064	-0.14064
	2.2727	1.068	-1.068	0.04148	-0.04148	0.23679	-0.23679
	2.2827	1.994	-1.994	0.07662	-0.07662	0.44216	-0.44216
	2.2927	3.576	-3.576	0.1371	-0.1371	0.7929	-0.79293
	2.3027	5.951	-5.951	0.22807	-0.22807	1.31971	-1.31973
	2.3137	9.131	-9.131	0.34991	-0.34992	2.0248	-2.0248
	2.3237	12.9	-12.9	0.49421	-0.49421	2.85993	-2.85991
	2.3337	16.76	-16.76	0.64243	-0.64244	3.71759	-3.71762
	2.3437	20.06	-20.06	0.76858	-0.76857	4.44754	-4.44757
	2.3547	22.08	-22.08	0.84616	-0.84613	4.89686	-4.89689
	2.3647	22.38	-22.38	0.85735	-0.85737	4.96185	-4.96183
	2.3747	20.87	-20.87	0.7996	-0.79958	4.62702	-4.62701
	2.3847	17.91	-17.91	0.68627	-0.68626	3.97156	-3.9715
	2.3947	14.16	-14.16	0.5423	-0.54229	3.13841	-3.13839
	2.4057	10.32	-10.32	0.39508	-0.39506	2.28647	-2.28649
	2.4157	6.981	-6.981	0.26664	-0.26664	1.54352	-1.5435
	2.4257	4.492	-4.492	0.16998	-0.16996	0.98496	-0.98492
	2.4357	2.986	-2.986	0.10956	-0.10954	0.63694	-0.63691
	2.4467	2.479	-2.479	0.08476	-0.08476	0.4969	-0.49684
	2.4567	2.962	-2.962	0.09387	-0.09384	0.55526	-0.55518
	2.4667	4.445	-4.444	0.13558	-0.13556	0.80581	-0.80566
	2.4767	6.916	-6.915	0.20851	-0.20848	1.24056	-1.24031
	2.4877	10.25	-10.25	0.30833	-0.3083	1.83316	-1.83302
	2.4977	14.12	-14.12	0.42512	-0.42504	2.52253	-2.52224
	2.5077	17.97	-17.97	0.54264	-0.54261	3.20818	-3.20778
	2.5177	21.14	-21.14	0.6421	-0.64208	3.76843	-3.76834
	2.5277	23.04	-23.04	0.70778	-0.70778	4.09769	-4.09761
	2.5387	23.4	-23.4	0.73379	-0.73378	4.14404	-4.14404
	2.5487	22.37	-22.37	0.72703	-0.72703	3.93219	-3.93224
	2.5587	20.47	-20.47	0.70427	-0.70425	3.55216	-3.55225
	2.5687	18.34	-18.34	0.68407	-0.68409	3.12122	-3.12133
	2.5797	16.51	-16.51	0.67779	-0.67777	2.73644	-2.7365
	2.5897	15.16	-15.16	0.68399	-0.68397	2.44169	-2.44189
	2.5997	14.18	-14.18	0.68973	-0.68975	2.22353	-2.22347
	2.6097	13.22	-13.22	0.6776	-0.6776	2.03323	-2.0333
	2.6197	11.99	-11.99	0.63444	-0.6345	1.82091	-1.82102
	2.6307	10.35	-10.36	0.55794	-0.55799	1.56109	-1.56118
	2.6407	8.402	-8.404	0.45694	-0.45702	1.26205	-1.26221
	2.6507	6.374	-6.375	0.34771	-0.34778	0.95687	-0.95708
	2.6607	4.554	-4.555	0.24729	-0.24735	0.68698	-0.68714
	2.6717	3.179	-3.18	0.16882	-0.16888	0.48818	-0.48831
	2.6817	2.396	-2.397	0.11969	-0.11974	0.38471	-0.38484
	2.6917	2.273	-2.273	0.1022	-0.10225	0.38982	-0.38999
	2.7017	2.815	-2.817	0.11529	-0.11533	0.50789	-0.50807
	2.7127	3.974	-3.976	0.15538	-0.15543	0.73314	-0.7334
	2.7227	5.619	-5.62	0.21614	-0.21618	1.04429	-1.04458
	2.7327	7.513	-7.514	0.28753	-0.28759	1.39941	-1.39962
	2.7427	9.319	-9.32	0.35615	-0.3562	1.73702	-1.73732
	2.7527	10.66	-10.66	0.40735	-0.40736	1.9881	-1.98831
	2.7637	11.24	-11.24	0.42924	-0.42921	2.09515	-2.0952
	2.7737	10.9	-10.9	0.41632	-0.41627	2.03225	-2.03212
	2.7837	9.73	-9.729	0.37164	-0.37157	1.81415	-1.81398
	2.7937	7.993	-7.992	0.30531	-0.30522	1.49034	-1.49006
	2.8047	6.043	-6.042	0.23081	-0.23073	1.12674	-1.12642
	2.8147	4.204	-4.203	0.16058	-0.16053	0.78392	-0.78367
	2.8247	2.692	-2.691	0.1028	-0.10277	0.50188	-0.5017
	2.8347	1.586	-1.585	0.06057	-0.06055	0.29573	-0.29559
	2.8447	0.8602	-0.8597	0.03285	-0.03284	0.16038	-0.1603
	2.8557	0.4299	-0.4297	0.01642	-0.01641	0.08015	-0.08011
	2.8657	0.2001	-0.1999	0.00764	-0.00764	0.03727	-0.03725
	2.8757	0.09319	-0.09313	0.00356	-0.00355	0.0173	-0.01728
	2.8857	0.0624	-0.06238	0.00239	-0.00239	0.0114	-0.0114
	2.8967	0.09525	-0.09525	0.00369	-0.00369	0.01714	-0.01714
	2.9067	0.2187	-0.2187	0.00858	-0.00858	0.03928	-0.03928
	2.9167	0.5103	-0.5103	0.02023	-0.02023	0.09176	-0.09177
	2.9267	1.113	-1.113	0.04465	-0.04465	0.20061	-0.20063
	2.9377	2.245	-2.245	0.09123	-0.09123	0.40568	-0.40569
	2.9477	4.183	-4.184	0.17253	-0.17252	0.75828	-0.7583
	2.9577	7.205	-7.206	0.30219	-0.30219	1.31093	-1.31093
	2.9677	11.48	-11.48	0.49083	-0.49083	2.09815	-2.09818
	2.9777	16.95	-16.95	0.74033	-0.74034	3.11293	-3.11301
	2.9887	23.2	-23.2	1.03843	-1.03843	4.28781	-4.28786
	2.9987	29.51	-29.51	1.35697	-1.35698	5.49337	-5.49343
	3.0087	34.94	-34.94	1.65552	-1.65548	6.55932	-6.55939
	3.0187	38.6	-38.6	1.88906	-1.88905	7.31605	-7.316
	3.0297	39.88	-39.88	2.02003	-2.02007	7.64072	-7.6406
	3.0397	38.62	-38.62	2.02765	-2.02764	7.4881	-7.48806
	3.0497	35.14	-35.14	1.91258	-1.91261	6.89986	-6.89974
	3.0597	30.08	-30.08	1.69626	-1.69622	5.9853	-5.98518
	3.0697	24.26	-24.26	1.41427	-1.41424	4.89043	-4.89021
	3.0807	18.43	-18.43	1.10748	-1.10748	3.7622	-3.76209
	3.0907	13.18	-13.18	0.81338	-0.81336	2.72181	-2.72168
	3.1007	8.861	-8.86	0.55926	-0.55921	1.84861	-1.84844
	3.1107	5.591	-5.591	0.35937	-0.35935	1.17652	-1.17643
	3.1217	3.315	-3.315	0.21578	-0.21577	0.70192	-0.70189
	3.1317	1.876	-1.876	0.12195	-0.12195	0.39682	-0.39681
	3.1417	1.093	-1.093	0.06774	-0.06774	0.22542	-0.22539
	3.1517	0.8321	-0.8321	0.04356	-0.04355	0.1576	-0.15759
	3.1627	1.046	-1.046	0.04346	-0.04346	0.17834	-0.17834
	3.1727	1.786	-1.786	0.06618	-0.06619	0.29048	-0.29049
	3.1827	3.18	-3.18	0.11424	-0.11425	0.51081	-0.51085
	3.1927	5.361	-5.361	0.19128	-0.19131	0.85884	-0.85895
	3.2027	8.368	-8.369	0.29816	-0.29822	1.33988	-1.34
	3.2137	12.04	-12.04	0.42881	-0.42886	1.92732	-1.92743
	3.2237	15.95	-15.95	0.56806	-0.56808	2.55307	-2.55313
	3.2337	19.45	-19.45	0.69318	-0.69319	3.11522	-3.11531
	3.2437	21.88	-21.88	0.77991	-0.77996	3.50483	-3.50484
	3.2547	22.74	-22.74	0.81123	-0.81123	3.64426	-3.64418
	3.2647	21.95	-21.95	0.78455	-0.78454	3.52117	-3.52123
	3.2747	19.91	-19.91	0.71489	-0.71488	3.20074	-3.20067
	3.2847	17.41	-17.41	0.63092	-0.63097	2.80769	-2.80763
	3.2947	15.39	-15.39	0.56677	-0.56678	2.48876	-2.48878
	3.3057	14.64	-14.64	0.55156	-0.55158	2.36624	-2.36631
	3.3157	15.62	-15.62	0.60119	-0.60126	2.50301	-2.50324
	3.3257	18.31	-18.31	0.71405	-0.71415	2.8861	-2.88635
	3.3357	22.22	-22.23	0.8709	-0.87103	3.43291	-3.43339
	3.3467	26.55	-26.56	1.04008	-1.04028	4.01644	-4.01719
	3.3567	30.38	-30.38	1.18586	-1.18599	4.5035	-4.50394
	3.3667	32.93	-32.93	1.2783	-1.27847	4.79491	-4.79523
	3.3767	33.83	-33.83	1.30321	-1.30321	4.85792	-4.85798
	3.3877	33.23	-33.23	1.26588	-1.26581	4.73432	-4.73401
	3.3977	31.7	-31.7	1.18858	-1.18843	4.52128	-4.5206
	3.4077	30	-29.99	1.10067	-1.1005	4.32727	-4.32649
	3.4177	28.7	-28.7	1.02626	-1.02606	4.22538	-4.22467
	3.4277	28	-27.99	0.97486	-0.97465	4.22214	-4.22136
	3.4387	27.64	-27.64	0.94003	-0.93986	4.26059	-4.26011
	3.4487	27.18	-27.18	0.90593	-0.90585	4.25518	-4.25488
	3.4587	26.19	-26.19	0.85762	-0.85761	4.13894	-4.13882
	3.4687	24.56	-24.56	0.78926	-0.78927	3.89599	-3.89611
	3.4797	22.48	-22.48	0.70591	-0.70595	3.56304	-3.56326
	3.4897	20.3	-20.3	0.61889	-0.61896	3.20254	-3.20283
	3.4997	18.29	-18.29	0.53873	-0.53874	2.86588	-2.86623
	3.5097	16.52	-16.52	0.46966	-0.46966	2.56959	-2.56973
	3.5197	14.86	-14.86	0.40938	-0.4094	2.29577	-2.29595
	3.5307	13.1	-13.1	0.35225	-0.35221	2.01334	-2.01321
	3.5407	11.11	-11.11	0.29386	-0.29384	1.70153	-1.7014
	3.5507	8.923	-8.922	0.23357	-0.23358	1.36395	-1.36377
	3.5607	6.715	-6.714	0.17473	-0.1747	1.02505	-1.02484
	3.5717	4.7	-4.699	0.12188	-0.12185	0.71687	-0.71669
	3.5817	3.048	-3.047	0.07909	-0.07906	0.4646	-0.46446
	3.5917	1.832	-1.832	0.04811	-0.04809	0.27909	-0.27898
	3.6017	1.036	-1.036	0.02892	-0.02891	0.15732	-0.15726
	3.6127	0.5919	-0.5917	0.02088	-0.02088	0.08871	-0.08868
	3.6227	0.432	-0.432	0.02443	-0.02444	0.0623	-0.0623
	3.6327	0.5245	-0.5247	0.04254	-0.04257	0.0722	-0.07225
	3.6427	0.8877	-0.8881	0.08116	-0.08122	0.11979	-0.11985
	3.6527	1.581	-1.582	0.14852	-0.14854	0.21226	-0.21236
	3.6637	2.671	-2.673	0.25215	-0.25227	0.35824	-0.35843
	3.6737	4.184	-4.186	0.39498	-0.39514	0.56085	-0.56105
	3.6837	6.052	-6.054	0.57024	-0.57037	0.81058	-0.8109
	3.6937	8.092	-8.094	0.75943	-0.75957	1.08255	-1.08288
	3.7047	10.04	-10.04	0.935	-0.93516	1.34009	-1.34039
	3.7147	11.65	-11.65	1.06881	-1.06896	1.54774	-1.54815
	3.7247	12.81	-12.81	1.14354	-1.14362	1.68752	-1.68804
	3.7347	13.63	-13.63	1.16132	-1.16148	1.77125	-1.77178
	3.7447	14.44	-14.45	1.14505	-1.14535	1.83892	-1.83972
	3.7557	15.66	-15.67	1.12967	-1.13003	1.94431	-1.94543
	3.7657	17.59	-17.6	1.14685	-1.14736	2.12827	-2.12966
	3.7757	20.23	-20.24	1.21145	-1.21206	2.39695	-2.39848
	3.7857	23.23	-23.24	1.31553	-1.31609	2.7141	-2.71543
	3.7967	26.01	-26.02	1.43247	-1.43289	3.01274	-3.01381
	3.8067	27.95	-27.96	1.52875	-1.52899	3.22073	-3.22126
	3.8167	28.61	-28.61	1.57615	-1.57606	3.28621	-3.28596
	3.8267	27.84	-27.83	1.55932	-1.55899	3.19136	-3.19055
	3.8377	25.79	-25.78	1.47672	-1.47614	2.95155	-2.95044
	3.8477	22.78	-22.77	1.33706	-1.33638	2.60366	-2.60224
	3.8577	19.2	-19.19	1.15536	-1.15456	2.19172	-2.19029
	3.8677	15.42	-15.41	0.94951	-0.94868	1.75831	-1.75668
	3.8777	11.76	-11.75	0.73881	-0.73803	1.33974	-1.33835
	3.8887	8.483	-8.473	0.5415	-0.54082	0.96527	-0.96404
	3.8987	5.753	-5.745	0.37196	-0.37141	0.65419	-0.65324
	3.9087	3.652	-3.646	0.23838	-0.23797	0.41507	-0.41436
	3.9187	2.161	-2.157	0.14205	-0.14175	0.24547	-0.245
	3.9297	1.187	-1.185	0.07844	-0.07827	0.13486	-0.13456
	3.9397	0.6045	-0.603	0.04009	-0.03998	0.06864	-0.06848
	3.9497	0.2845	-0.2838	0.01892	-0.01887	0.03231	-0.03221
	3.9597	0.1237	-0.1233	0.00824	-0.00822	0.01403	-0.014
	3.9697	0.04958	-0.04942	0.0033	-0.0033	0.00563	-0.0056
	3.9807	0.01832	-0.01825	0.00123	-0.00122	0.00208	-0.00207
	3.9907	0.00624	-0.00621	0.00041	-0.00041	0.00071	-0.00071
	4.0007	0.00196	-0.00195	0.00013	-0.00012	0.00022	-0.00022
	4.0107	0.00057	-0.00057	3e-05	-3e-05	6e-05	-6e-05
	4.0217	0.00018	-0.00018	1e-05	-1e-05	2e-05	-2e-05
	4.0317	0.00016	-0.00017	0	0	1e-05	-1e-05
	4.0417	0.00049	-0.00053	2e-05	-3e-05	6e-05	-6e-05
	4.0517	0.0017	-0.00181	8e-05	-8e-05	0.00022	-0.00024
	4.0627	0.00547	-0.00578	0.00023	-0.00025	0.0007	-0.00073
	4.0727	0.01617	-0.01703	0.0007	-0.00074	0.00206	-0.00219
	4.0827	0.04401	-0.04618	0.00189	-0.00198	0.00563	-0.00592
	4.0927	0.1102	-0.1152	0.00474	-0.00495	0.01412	-0.01476
	4.1027	0.2541	-0.2645	0.01094	-0.01137	0.03257	-0.03387
	4.1137	0.5391	-0.5587	0.0232	-0.02401	0.06908	-0.07157
	4.1237	1.053	-1.086	0.04529	-0.0467	0.13486	-0.13914
	4.1337	1.891	-1.943	0.08137	-0.08355	0.24228	-0.24893
	4.1437	3.127	-3.2	0.13455	-0.13759	0.40061	-0.40988
	4.1547	4.758	-4.849	0.20478	-0.20853	0.60962	-0.62113
	4.1647	6.666	-6.765	0.28694	-0.29099	0.85394	-0.86643
	4.1747	8.601	-8.692	0.37041	-0.37406	1.10144	-1.11288
	4.1847	10.23	-10.3	0.44117	-0.44364	1.30931	-1.31736
	4.1947	11.25	-11.27	0.4865	-0.48716	1.43716	-1.44
	4.2057	11.5	-11.48	0.50078	-0.4995	1.46351	-1.46044
	4.2157	11.08	-11.02	0.4898	-0.48685	1.39738	-1.38927
	4.2257	10.34	-10.27	0.4716	-0.46764	1.28014	-1.26889
	4.2357	9.833	-9.79	0.47235	-0.46839	1.17443	-1.1629
	4.2467	10.12	-10.15	0.51882	-0.51576	1.14585	-1.13677
	4.2567	11.63	-11.78	0.62883	-0.62763	1.24188	-1.2376
	4.2667	14.49	-14.82	0.80367	-0.80491	1.47725	-1.47946
	4.2767	18.48	-19.04	1.02468	-1.02868	1.82997	-1.83952
	4.2877	23.08	-23.9	1.25683	-1.26356	2.24992	-2.26648
	4.2977	27.63	-28.67	1.45944	-1.46829	2.67766	-2.69952
	4.3077	31.52	-32.66	1.60035	-1.60981	3.06638	-3.08973
	4.3177	34.37	-35.43	1.66697	-1.67506	3.39444	-3.41404
	4.3277	36.1	-36.85	1.67011	-1.67467	3.66482	-3.67533
	4.3387	36.86	-37.14	1.63753	-1.63698	3.89083	-3.88839
	4.3487	36.97	-36.71	1.60101	-1.59483	4.07789	-4.06102
	4.3587	36.73	-36	1.58365	-1.57281	4.21308	-4.18486
	4.3687	36.34	-35.29	1.59172	-1.57819	4.26875	-4.23393
	4.3797	35.79	-34.64	1.6137	-1.5997	4.21428	-4.17867
	4.3897	34.9	-33.83	1.62564	-1.61323	4.0302	-3.99892
	4.3997	33.36	-32.5	1.59987	-1.59021	3.71502	-3.69084
	4.4097	30.89	-30.27	1.51517	-1.50849	3.28601	-3.26929
	4.4197	27.39	-26.99	1.36428	-1.36016	2.77639	-2.7661
	4.4307	23.01	-22.78	1.15749	-1.15525	2.22952	-2.22406
	4.4407	18.16	-18.04	0.9192	-0.91822	1.69275	-1.69022
	4.4507	13.39	-13.34	0.67996	-0.67968	1.20884	-1.208
	4.4607	9.18	-9.158	0.46692	-0.46692	0.80818	-0.80797
	4.4717	5.832	-5.825	0.29689	-0.297	0.50372	-0.5038
	4.4817	3.427	-3.425	0.17449	-0.17458	0.29176	-0.29188
	4.4917	1.859	-1.859	0.09467	-0.09473	0.15663	-0.15673
	4.5017	0.9302	-0.9306	0.04737	-0.04741	0.07778	-0.07785
	4.5127	0.429	-0.4293	0.02184	-0.02188	0.03568	-0.03571
	4.5227	0.1823	-0.1825	0.00928	-0.00929	0.01511	-0.01512
	4.5327	0.07151	-0.07159	0.00364	-0.00366	0.00594	-0.00594
	4.5427	0.0264	-0.02645	0.00135	-0.00135	0.00224	-0.00224
	4.5527	0.01112	-0.01117	0.00062	-0.00062	0.00111	-0.00111
	4.5637	0.01147	-0.01161	0.00074	-0.00074	0.00158	-0.00159
	4.5737	0.02875	-0.02916	0.00194	-0.00197	0.00432	-0.00435
	4.5837	0.08202	-0.08321	0.00554	-0.0056	0.01227	-0.01236
	4.5937	0.221	-0.2242	0.01489	-0.01505	0.03265	-0.03292
	4.6047	0.5522	-0.56	0.03707	-0.03744	0.08061	-0.0813
	4.6147	1.278	-1.295	0.08552	-0.08638	0.18465	-0.18616
	4.6247	2.739	-2.774	0.1831	-0.1848	0.39262	-0.39572
	4.6347	5.444	-5.509	0.36415	-0.36729	0.77622	-0.7819
	4.6447	10.04	-10.15	0.6737	-0.67887	1.42858	-1.43804
	4.6557	17.2	-17.37	1.16076	-1.16842	2.45106	-2.46514
	4.6657	27.41	-27.63	1.86503	-1.87519	3.92564	-3.94392
	4.6757	40.64	-40.91	2.79788	-2.80954	5.87538	-5.89701
	4.6857	56.15	-56.43	3.92307	-3.93438	8.2255	-8.24631
	4.6967	72.35	-72.59	5.14525	-5.15372	10.7774	-10.7928
	4.7067	87.01	-87.16	6.31426	-6.3177	13.2165	-13.2224
	4.7167	97.72	-97.74	7.25034	-7.24708	15.1651	-15.1586
	4.7267	102.5	-102.4	7.78673	-7.77691	16.2691	-16.2509
	4.7377	100.4	-100.2	7.81519	-7.80073	16.3016	-16.2741
	4.7477	91.86	-91.59	7.3218	-7.30495	15.2368	-15.2053
	4.7577	78.4	-78.13	6.39507	-6.37886	13.2649	-13.235
	4.7677	62.39	-62.16	5.19973	-5.18582	10.7427	-10.7181
	4.7777	46.26	-46.1	3.93149	-3.92164	8.08391	-8.06671
	4.7887	31.98	-31.89	2.76242	-2.75658	5.65177	-5.64251
	4.7987	20.71	-20.71	1.80647	-1.80437	3.68191	-3.68051
	4.8087	12.8	-12.91	1.10875	-1.11022	2.26523	-2.27211
	4.8187	8.042	-8.279	0.65906	-0.66403	1.37908	-1.39463
	4.8297	5.919	-6.329	0.41637	-0.42499	0.93992	-0.96463
	4.8397	5.889	-6.522	0.33157	-0.34388	0.85112	-0.88461
	4.8497	7.477	-8.385	0.36149	-0.37729	1.02807	-1.06861
	4.8597	10.27	-11.5	0.47177	-0.49075	1.40047	-1.44545
	4.8697	13.84	-15.45	0.63359	-0.65548	1.90114	-1.94829
	4.8807	17.74	-19.74	0.81858	-0.8435	2.45458	-2.50339
	4.8907	21.46	-23.81	0.99646	-1.02461	2.97376	-3.0259
	4.9007	24.51	-27.09	1.13726	-1.16808	3.37046	-3.42772
	4.9107	26.55	-29.07	1.2167	-1.24764	3.57406	-3.63498
	4.9217	27.37	-29.46	1.22225	-1.24847	3.55033	-3.60796
	4.9317	27.01	-28.27	1.15714	-1.17225	3.31306	-3.35593
	4.9417	25.73	-25.87	1.04036	-1.03913	2.92146	-2.9372
	4.9517	23.98	-22.98	0.90322	-0.88408	2.46544	-2.448
	4.9627	22.38	-20.48	0.78341	-0.74972	2.04575	-1.99856
	4.9727	21.61	-19.27	0.71908	-0.67838	1.75411	-1.68959
	4.9827	22.27	-19.98	0.74336	-0.70444	1.66054	-1.59419
	4.9927	24.68	-22.81	0.87955	-0.84919	1.80589	-1.75005
	5.0027	28.75	-27.42	1.13653	-1.11767	2.20088	-2.15987
	5.0137	33.94	-33.07	1.50562	-1.49704	2.82625	-2.7967
	5.0237	39.41	-38.8	1.95906	-1.95706	3.63406	-3.60842
	5.0337	44.23	-43.68	2.4514	-2.45234	4.54833	-4.52032
	5.0437	47.68	-47.1	2.92563	-2.92765	5.46749	-5.43638
	5.0547	49.39	-48.82	3.32222	-3.3265	6.27371	-6.24505
	5.0647	49.43	-48.99	3.5905	-3.60017	6.85175	-6.83488
	5.0747	48.17	-48.04	3.70139	-3.71978	7.11576	-7.12065
	5.0847	46.17	-46.45	3.65209	-3.68074	7.03616	-7.06903
	5.0947	43.99	-44.71	3.46661	-3.5047	6.65053	-6.7106
	5.1057	42.03	-43.09	3.18656	-3.22921	6.05094	-6.13008
	5.1157	40.44	-41.64	2.85676	-2.89605	5.3506	-5.43386
	5.1257	39.05	-40.11	2.51343	-2.54097	4.64766	-4.71523
	5.1357	37.47	-38.13	2.17795	-2.18658	3.9985	-4.03344
	5.1467	35.27	-35.36	1.85951	-1.84605	3.42089	-3.41268
	5.1567	32.22	-31.7	1.56371	-1.52996	2.91179	-2.86063
	5.1667	28.42	-27.41	1.29898	-1.25144	2.46998	-2.38701
	5.1767	24.29	-23.02	1.07879	-1.02658	2.1082	-2.01145
	5.1867	20.42	-19.15	0.91717	-0.86911	1.84831	-1.75608
	5.1977	17.35	-16.25	0.82109	-0.78262	1.70375	-1.62865
	5.2077	15.28	-14.46	0.78364	-0.75607	1.66386	-1.60941
	5.2177	14.08	-13.52	0.78361	-0.76436	1.68838	-1.6498
	5.2277	13.34	-12.97	0.79101	-0.77553	1.71761	-1.68611
	5.2387	12.58	-12.3	0.7772	-0.76144	1.69387	-1.66088
	5.2487	11.46	-11.19	0.72463	-0.70635	1.58206	-1.54304
	5.2587	9.87	-9.589	0.63175	-0.61105	1.38027	-1.33577
	5.2687	7.931	-7.646	0.51093	-0.48976	1.11667	-1.07079
	5.2797	5.907	-5.643	0.38183	-0.36233	0.83456	-0.79231
	5.2897	4.064	-3.844	0.26311	-0.24711	0.57514	-0.54036
	5.2997	2.579	-2.415	0.16705	-0.15524	0.36517	-0.33951
	5.3097	1.512	-1.404	0.09779	-0.09001	0.21373	-0.19681
	5.3197	0.8303	-0.7728	0.05308	-0.04862	0.116	-0.10624
	5.3307	0.4592	-0.4485	0.02768	-0.02583	0.06034	-0.05621
	5.3407	0.3347	-0.3789	0.01627	-0.01677	0.03511	-0.03589
	5.3507	0.442	-0.5683	0.01565	-0.01892	0.03304	-0.03948
	5.3607	0.8394	-1.099	0.02576	-0.03308	0.05347	-0.06795
	5.3717	1.667	-2.132	0.04994	-0.0633	0.10268	-0.12897
	5.3817	3.134	-3.886	0.09461	-0.11633	0.19281	-0.23512
	5.3917	5.476	-6.572	0.16842	-0.20025	0.33931	-0.40043
	5.4017	8.881	-10.32	0.28048	-0.32254	0.55678	-0.63582
	5.4117	13.4	-15.07	0.43865	-0.48825	0.85418	-0.94461
	5.4227	18.87	-20.58	0.64749	-0.6989	1.23102	-1.32044
	5.4327	24.92	-26.39	0.9071	-0.95256	1.67609	-1.74866
	5.4427	31.01	-31.99	1.21196	-1.2435	2.16868	-2.20935
	5.4527	36.59	-36.9	1.54916	-1.56117	2.6802	-2.68001
	5.4637	41.14	-40.78	1.89616	-1.8872	3.17483	-3.134
	5.4737	44.29	-43.45	2.21984	-2.19325	3.60968	-3.5386
	5.4837	45.87	-44.87	2.48052	-2.44362	3.93961	-3.85662
	5.4937	45.93	-45.18	2.64266	-2.6063	4.13082	-4.05925
	5.5047	44.82	-44.77	2.69097	-2.66574	4.18149	-4.14673
	5.5147	43.28	-44.35	2.64406	-2.64056	4.14049	-4.16729
	5.5247	42.36	-44.85	2.55679	-2.58336	4.10988	-4.21892
	5.5347	43.14	-47.18	2.50663	-2.56687	4.22064	-4.42356
	5.5447	46.44	-51.83	2.56494	-2.65547	4.58606	-4.87805
	5.5557	52.38	-58.56	2.76705	-2.87691	5.24904	-5.60264
	5.5657	60.21	-66.24	3.09362	-3.20457	6.14803	-6.51199
	5.5757	68.41	-73.17	3.47346	-3.56345	7.12161	-7.4297
	5.5857	75.13	-77.61	3.80847	-3.85734	7.95682	-8.14354
	5.5967	78.76	-78.36	4.00986	-4.00588	8.46109	-8.48401
	5.6067	78.45	-75.22	4.0297	-3.97286	8.52931	-8.3829
	5.6167	74.36	-68.97	3.87273	-3.77511	8.17263	-7.89034
	5.6267	67.46	-60.96	3.58539	-3.46616	7.49641	-7.13713
	5.6367	59.05	-52.54	3.2266	-3.106	6.64456	-6.27301
	5.6477	50.28	-44.6	2.84293	-2.73636	5.73972	-5.40774
	5.6577	41.86	-37.45	2.45698	-2.37226	4.85357	-4.58925
	5.6677	34.07	-30.96	2.07325	-2.01125	4.01046	-3.81954
	5.6777	26.95	-24.95	1.69209	-1.6499	3.21594	-3.0886
	5.6887	20.6	-19.41	1.32414	-1.29642	2.48271	-2.40309
	5.6987	15.2	-14.53	0.99088	-0.97327	1.84136	-1.79394
	5.7087	11.05	-10.69	0.7201	-0.7093	1.33358	-1.30648
	5.7187	8.437	-8.259	0.53678	-0.53074	0.99849	-0.98421
	5.7297	7.567	-7.486	0.45728	-0.45482	0.86211	-0.85621
	5.7397	8.495	-8.469	0.48709	-0.48766	0.93244	-0.93282
	5.7497	11.1	-11.11	0.62139	-0.62495	1.19883	-1.20505
	5.7597	15.08	-15.13	0.84584	-0.85291	1.63271	-1.6458
	5.7697	19.94	-20.03	1.13812	-1.14986	2.19044	-2.21302
	5.7807	25.07	-25.24	1.47093	-1.48922	2.81967	-2.85618
	5.7907	29.89	-30.19	1.81683	-1.84436	3.47105	-3.52729
	5.8007	34	-34.48	2.15338	-2.19311	4.10828	-4.19103
	5.8107	37.25	-37.99	2.46565	-2.52005	4.71186	-4.82633
	5.8217	39.73	-40.79	2.74489	-2.81473	5.27239	-5.4199
	5.8317	41.67	-43.09	2.98489	-3.06804	5.77799	-5.95328
	5.8417	43.32	-45.06	3.18025	-3.27055	6.20707	-6.39717
	5.8517	44.84	-46.75	3.32853	-3.41531	6.53226	-6.71634
	5.8617	46.34	-48.11	3.43468	-3.50276	6.73453	-6.88531
	5.8727	47.9	-49.06	3.51362	-3.54353	6.81666	-6.90265
	5.8827	49.58	-49.51	3.5852	-3.55484	6.80338	-6.79239
	5.8927	51.36	-49.43	3.66447	-3.55161	6.72785	-6.59045
	5.9027	53.11	-48.81	3.75071	-3.5386	6.6101	-6.32672
	5.9137	54.58	-47.72	3.82335	-3.50717	6.44635	-6.0145
	5.9237	55.4	-46.27	3.84852	-3.44122	6.21137	-5.65246
	5.9337	55.22	-44.57	3.79197	-3.32628	5.8764	-5.23703
	5.9437	53.72	-42.74	3.63024	-3.1568	5.42546	-4.77297
	5.9547	50.72	-40.78	3.35936	-2.93851	4.86559	-4.27689
	5.9647	46.22	-38.66	2.994	-2.68381	4.22392	-3.77185
	5.9747	40.46	-36.3	2.56269	-2.40844	3.54014	-3.28069
	5.9847	33.88	-33.67	2.10151	-2.1267	2.85784	-2.8206
	5.9947	27.09	-30.82	1.64826	-1.85081	2.21879	-2.404
	6.0057	20.78	-27.91	1.23781	-1.5908	1.65931	-2.03924
	6.0157	15.56	-25.15	0.89795	-1.35521	1.20826	-1.73259
	6.0257	11.85	-22.73	0.64704	-1.15121	0.88387	-1.48775
	6.0357	9.853	-20.77	0.49265	-0.98435	0.69212	-1.30524
	6.0467	9.485	-19.29	0.43322	-0.85891	0.62691	-1.18194
	6.0567	10.45	-18.23	0.46017	-0.77883	0.67194	-1.11282
	6.0667	12.31	-17.52	0.56062	-0.74843	0.80394	-1.09486
	6.0767	14.57	-17.16	0.71848	-0.77357	0.9961	-1.1302
	6.0867	16.79	-17.27	0.91426	-0.85999	1.22033	-1.22684
	6.0977	18.67	-18.1	1.12471	-1.00965	1.44971	-1.39399
	6.1077	20.11	-19.9	1.3235	-1.21485	1.6608	-1.63364
	6.1177	21.23	-22.82	1.48593	-1.45521	1.83761	-1.93324
	6.1277	22.3	-26.78	1.59598	-1.6994	1.97702	-2.26402
	6.1387	23.73	-31.46	1.65265	-1.91313	2.09118	-2.58815
	6.1487	25.88	-36.38	1.67218	-2.06991	2.20545	-2.87014
	6.1587	29.01	-40.95	1.68191	-2.15852	2.34871	-3.08697
	6.1687	33.09	-44.63	1.71026	-2.18409	2.54054	-3.2314
	6.1797	37.85	-46.99	1.77601	-2.16263	2.78177	-3.30828
	6.1897	42.81	-47.77	1.88264	-2.11236	3.05247	-3.3266
	6.1997	47.43	-46.94	2.01973	-2.04746	3.31913	-3.29432
	6.2097	51.22	-44.69	2.16833	-1.97596	3.54572	-3.21653
	6.2197	53.8	-41.4	2.30626	-1.90116	3.70261	-3.09809
	6.2307	54.88	-37.57	2.41245	-1.8249	3.77158	-2.94663
	6.2407	54.3	-33.67	2.46849	-1.74942	3.74402	-2.77508
	6.2507	51.95	-30.12	2.46024	-1.67849	3.6188	-2.59975
	6.2607	47.94	-27.13	2.37878	-1.61568	3.40088	-2.43762
	6.2717	42.53	-24.8	2.22257	-1.56412	3.09977	-2.30316
	6.2817	36.17	-23.12	1.99842	-1.52638	2.73072	-2.20688
	6.2917	29.44	-22	1.72205	-1.50545	2.31595	-2.15578
	6.3017	22.9	-21.38	1.41726	-1.50528	1.88486	-2.15317
	6.3117	17.06	-21.16	1.11341	-1.5292	1.47287	-2.19785
	6.3227	12.27	-21.24	0.84123	-1.57682	1.11758	-2.28051
	6.3327	8.765	-21.44	0.62768	-1.64014	0.85322	-2.38197
	6.3427	6.632	-21.54	0.49147	-1.70247	0.7047	-2.47275
	6.3527	5.817	-21.3	0.43963	-1.74031	0.68204	-2.51801
	6.3637	6.135	-20.47	0.46592	-1.72862	0.7764	-2.4851
	6.3737	7.268	-18.95	0.55105	-1.64924	0.95798	-2.35289
	6.3837	8.79	-16.75	0.66497	-1.49701	1.17856	-2.11921
	6.3937	10.22	-14.03	0.77215	-1.28289	1.37914	-1.80343
	6.4047	11.12	-11.07	0.83971	-1.03185	1.5043	-1.44178
	6.4147	11.21	-8.198	0.84596	-0.77527	1.51715	-1.0779
	6.4247	10.42	-5.666	0.78623	-0.54213	1.41057	-0.75081
	6.4347	8.918	-3.645	0.67304	-0.35185	1.20774	-0.48581
	6.4447	7.028	-2.176	0.53041	-0.21148	0.95185	-0.29132
	6.4557	5.098	-1.203	0.38473	-0.11752	0.69044	-0.16161
	6.4657	3.403	-0.615	0.25681	-0.0603	0.46089	-0.08283
	6.4757	2.09	-0.2904	0.15777	-0.02856	0.28314	-0.03918
	6.4857	1.182	-0.1265	0.08919	-0.01247	0.16006	-0.01709
	6.4967	0.6148	-0.05081	0.04641	-0.00502	0.08327	-0.00688
	6.5067	0.2944	-0.01881	0.02222	-0.00185	0.03987	-0.00254
	6.5167	0.1297	-0.00641	0.00978	-0.00064	0.01756	-0.00086
	6.5267	0.05258	-0.00201	0.00396	-0.0002	0.00712	-0.00027
	6.5367	0.01962	-0.00058	0.00147	-5e-05	0.00266	-8e-05
	6.5477	0.00674	-0.00015	0.0005	-2e-05	0.00092	-1e-05
	6.5577	0.00213	-4e-05	0.00016	0	0.00028	0
	6.5677	0.00062	-1e-05	6e-05	0	8e-05	0
	6.5777	0.00017	0	0	0	1e-05	0
	6.5887	4e-05	0	0	0	0	0
	6.5987	1e-05	0	0	0	0	0
	6.6087	0	0	0	0	0	0
	6.6187	0	0	0	0	0	0
	6.6297	0	0	0	0	0	0
	6.6397	0	0	0	0	0	0
	6.6497	0	0	0	0	0	0
	6.6597	0	0	0	0	0	0
	6.6697	0	0	0	0	0	0
	6.6807	0	0	0	0	0	0
	6.6907	0	0	0	0	0	0
	6.7007	0	0	0	0	0	0
	6.7107	0	0	0	0	0	0
	6.7217	0	0	0	0	0	0
	6.7317	0	0	0	0	0	0
	6.7417	0	0	0	0	0	0
	6.7517	0	0	0	0	0	0
	6.7617	0	0	0	0	0	0
	6.7727	0	0	0	0	0	0
	6.7827	0	0	0	0	0	0
	6.7927	0	0	0	0	0	0
	6.8027	0	0	0	0	0	0
	6.8137	0	0	0	0	0	0
	6.8237	0	0	0	0	0	0
	6.8337	0	0	0	0	0	0
	6.8437	0	0	0	0	0	0
	6.8547	0	0	0	0	0	0
	6.8647	0	0	0	0	0	0
	6.8747	0	0	0	0	0	0
	6.8847	0	0	0	0	0	0
	6.8947	0	0	0	0	0	0
	6.9057	0	0	0	0	0	0
	6.9157	0	0	0	0	0	0
	6.9257	0	0	0	0	0	0
	6.9357	0	0	0	0	0	0
	6.9467	0	0	0	0	0	0
	6.9567	0	0	0	0	0	0
	6.9667	0	0	0	0	0	0
	6.9767	0	0	0	0	0	0
	6.9867	0	0	0	0	0	0
	6.9977	0	0	0	0	0	0
	7.0077	0	0	0	0	0	0
	7.0177	0	0	0	0	0	0
	7.0277	0	0	0	0	0	0
	7.0387	0	0	0	0	0	0
	7.0487	0	0	0	0	0	0
	7.0587	0	0	0	0	0	0
	7.0687	0	0	0	0	0	0
	7.0797	0	0	0	0	0	0
	7.0897	0	0	0	0	0	0
	7.0997	0	0	0	0	0	0
	7.1097	0	0	0	0	0	0
	7.1197	0	0	0	0	0	0
	7.1307	0	0	0	0	0	0
	7.1407	0	0	0	0	0	0
	7.1507	0	0	0	0	0	0
	7.1607	0	0	0	0	0	0
	7.1717	0	0	0	0	0	0
	7.1817	0	0	0	0	0	0
	7.1917	0	0	0	0	0	0
	7.2017	0	0	0	0	0	0
	7.2117	0	0	0	0	0	0
	7.2227	0	0	0	0	0	0
	7.2327	0	0	0	0	0	0
	7.2427	0	0	0	0	0	0
	7.2527	0	0	0	0	0	0
	7.2637	0	0	0	0	0	0
	7.2737	0	0	0	0	0	0
	7.2837	0	0	0	0	0	0
	7.2937	0	0	0	0	0	0
	7.3047	0	0	0	0	0	0
	7.3147	0	0	0	0	0	0
	7.3247	0	0	0	0	0	0
[truncated: 1 more rows]
