# Supplementary material for: General synthesis and atomic arrangement identification of ordered Bi–Pd intermetallics with tunable electrocatalytic CO2 reduction selectivity
Source: Nat Commun. 2024 Feb 21;15:1573. doi: 10.1038/s41467-024-46072-7 (PMC10881518; doi:10.1038/s41467-024-46072-7)
Supplement: Supplementary file 3 — Source data [file 41467_2024_46072_MOESM3_ESM.zip › Source_Data/DFT_Calculation/PDOS/Bi1Pd3_100/PDOS_Bi_DW.dat]

     #Energy           s          py          pz          px         dxy         dyz         dz2         dxz         dx2       tot  
   -13.10930     0.00000     0.00000     0.00000     0.00000     0.00000     0.00000     0.00000     0.00000     0.00000     0.00000
   -13.09930     0.00000     0.00000     0.00000     0.00000     0.00000     0.00000     0.00000     0.00000     0.00000     0.00000
   -13.08830     0.00000     0.00000     0.00000     0.00000     0.00000     0.00000     0.00000     0.00000     0.00000     0.00000
   -13.07830     0.00000     0.00000     0.00000     0.00000     0.00000     0.00000     0.00000     0.00000     0.00000     0.00000
   -13.06830     0.00000     0.00000     0.00000     0.00000     0.00000     0.00000     0.00000     0.00000     0.00000     0.00000
   -13.05830     0.00000     0.00000     0.00000     0.00000     0.00000     0.00000     0.00000     0.00000     0.00000     0.00000
   -13.04730     0.00000     0.00000     0.00000     0.00000     0.00000     0.00000     0.00000     0.00000     0.00000     0.00000
   -13.03730     0.00000     0.00000     0.00000     0.00000     0.00000     0.00000     0.00000     0.00000     0.00000     0.00000
   -13.02730     0.00000     0.00000     0.00000     0.00000     0.00000     0.00000     0.00000     0.00000     0.00000     0.00000
   -13.01730     0.00000     0.00000     0.00000     0.00000     0.00000     0.00000     0.00000     0.00000     0.00000     0.00000
   -13.00730     0.00000     0.00000     0.00000     0.00000     0.00000     0.00000     0.00000     0.00000     0.00000     0.00000
   -12.99630     0.00000     0.00000     0.00000     0.00000     0.00000     0.00000     0.00000     0.00000     0.00000     0.00000
   -12.98630     0.00000     0.00000     0.00000     0.00000     0.00000     0.00000     0.00000     0.00000     0.00000     0.00000
   -12.97630     0.00000     0.00000     0.00000     0.00000     0.00000     0.00000     0.00000     0.00000     0.00000     0.00000
   -12.96630     0.00000     0.00000     0.00000     0.00000     0.00000     0.00000     0.00000     0.00000     0.00000     0.00000
   -12.95530     0.00000     0.00000     0.00000     0.00000     0.00000     0.00000     0.00000     0.00000     0.00000     0.00000
   -12.94530     0.00000     0.00000     0.00000     0.00000     0.00000     0.00000     0.00000     0.00000     0.00000     0.00000
   -12.93530     0.00000     0.00000     0.00000     0.00000     0.00000     0.00000     0.00000     0.00000     0.00000     0.00000
   -12.92530     0.00000     0.00000     0.00000     0.00000     0.00000     0.00000     0.00000     0.00000     0.00000     0.00000
   -12.91530     0.00000     0.00000     0.00000     0.00000     0.00000     0.00000     0.00000     0.00000     0.00000     0.00000
   -12.90430     0.00000     0.00000     0.00000     0.00000     0.00000     0.00000     0.00000     0.00000     0.00000     0.00000
   -12.89430     0.00000     0.00000     0.00000     0.00000     0.00000     0.00000     0.00000     0.00000     0.00000     0.00000
   -12.88430     0.00000     0.00000     0.00000     0.00000     0.00000     0.00000     0.00000     0.00000     0.00000     0.00000
   -12.87430     0.00000     0.00000     0.00000     0.00000     0.00000     0.00000     0.00000     0.00000     0.00000     0.00000
   -12.86330     0.00000     0.00000     0.00000     0.00000     0.00000     0.00000     0.00000     0.00000     0.00000     0.00000
   -12.85330     0.00000     0.00000     0.00000     0.00000     0.00000     0.00000     0.00000     0.00000     0.00000     0.00000
   -12.84330     0.00000     0.00000     0.00000     0.00000     0.00000     0.00000     0.00000     0.00000     0.00000     0.00000
   -12.83330     0.00000     0.00000     0.00000     0.00000     0.00000     0.00000     0.00000     0.00000     0.00000     0.00000
   -12.82230     0.00000     0.00000     0.00000     0.00000     0.00000     0.00000     0.00000     0.00000     0.00000     0.00000
   -12.81230     0.00000     0.00000     0.00000     0.00000     0.00000     0.00000     0.00000     0.00000     0.00000     0.00000
   -12.80230     0.00000     0.00000     0.00000     0.00000     0.00000     0.00000     0.00000     0.00000     0.00000     0.00000
   -12.79230     0.00000     0.00000     0.00000     0.00000     0.00000     0.00000     0.00000     0.00000     0.00000     0.00000
   -12.78230     0.00000     0.00000     0.00000     0.00000     0.00000     0.00000     0.00000     0.00000     0.00000     0.00000
   -12.77130     0.00000     0.00000     0.00000     0.00000     0.00000     0.00000     0.00000     0.00000     0.00000     0.00000
   -12.76130     0.00000     0.00000     0.00000     0.00000     0.00000     0.00000     0.00000     0.00000     0.00000     0.00000
   -12.75130     0.00000     0.00000     0.00000     0.00000     0.00000     0.00000     0.00000     0.00000     0.00000     0.00000
   -12.74130     0.00000     0.00000     0.00000     0.00000     0.00000     0.00000     0.00000     0.00000     0.00000     0.00000
   -12.73030     0.00000     0.00000     0.00000     0.00000     0.00000     0.00000     0.00000     0.00000     0.00000     0.00000
   -12.72030     0.00000     0.00000     0.00000     0.00000     0.00000     0.00000     0.00000     0.00000     0.00000     0.00000
   -12.71030     0.00000     0.00000     0.00000     0.00000     0.00000     0.00000     0.00000     0.00000     0.00000     0.00000
   -12.70030     0.00000     0.00000     0.00000     0.00000     0.00000     0.00000     0.00000     0.00000     0.00000     0.00000
   -12.69030     0.00000     0.00000     0.00000     0.00000     0.00000     0.00000     0.00000     0.00000     0.00000     0.00000
   -12.67930     0.00000     0.00000     0.00000     0.00000     0.00000     0.00000     0.00000     0.00000     0.00000     0.00000
   -12.66930     0.00000     0.00000     0.00000     0.00000     0.00000     0.00000     0.00000     0.00000     0.00000     0.00000
   -12.65930     0.00000     0.00000     0.00000     0.00000     0.00000     0.00000     0.00000     0.00000     0.00000     0.00000
   -12.64930     0.00000     0.00000     0.00000     0.00000     0.00000     0.00000     0.00000     0.00000     0.00000     0.00000
   -12.63830     0.00000     0.00000     0.00000     0.00000     0.00000     0.00000     0.00000     0.00000     0.00000     0.00000
   -12.62830     0.00000     0.00000     0.00000     0.00000     0.00000     0.00000     0.00000     0.00000     0.00000     0.00000
   -12.61830     0.00000     0.00000     0.00000     0.00000     0.00000     0.00000     0.00000     0.00000     0.00000     0.00000
   -12.60830     0.00000     0.00000     0.00000     0.00000     0.00000     0.00000     0.00000     0.00000     0.00000     0.00000
   -12.59730     0.00000     0.00000     0.00000     0.00000     0.00000     0.00000     0.00000     0.00000     0.00000     0.00000
   -12.58730     0.00000     0.00000     0.00000     0.00000     0.00000     0.00000     0.00000     0.00000     0.00000     0.00000
   -12.57730     0.00000     0.00000     0.00000     0.00000     0.00000     0.00000     0.00000     0.00000     0.00000     0.00000
   -12.56730     0.00000     0.00000     0.00000     0.00000     0.00000     0.00000     0.00000     0.00000     0.00000     0.00000
   -12.55730     0.00000     0.00000     0.00000     0.00000     0.00000     0.00000     0.00000     0.00000     0.00000     0.00000
   -12.54630     0.00000     0.00000     0.00000     0.00000     0.00000     0.00000     0.00000     0.00000     0.00000     0.00000
   -12.53630     0.00000     0.00000     0.00000     0.00000     0.00000     0.00000     0.00000     0.00000     0.00000     0.00000
   -12.52630     0.00000     0.00000     0.00000     0.00000     0.00000     0.00000     0.00000     0.00000     0.00000     0.00000
   -12.51630     0.00000     0.00000     0.00000     0.00000     0.00000     0.00000     0.00000     0.00000     0.00000     0.00000
   -12.50530     0.00000     0.00000     0.00000     0.00000     0.00000     0.00000     0.00000     0.00000     0.00000     0.00000
   -12.49530     0.00000     0.00000     0.00000     0.00000     0.00000     0.00000     0.00000     0.00000     0.00000     0.00000
   -12.48530     0.00000     0.00000     0.00000     0.00000     0.00000     0.00000     0.00000     0.00000     0.00000     0.00000
   -12.47530    -0.00000    -0.00000    -0.00000    -0.00000    -0.00000    -0.00000    -0.00000    -0.00000    -0.00000    -0.00000
   -12.46530    -0.00000    -0.00000    -0.00000    -0.00000    -0.00000    -0.00000    -0.00000    -0.00000    -0.00000    -0.00000
   -12.45430    -0.00000    -0.00000    -0.00000    -0.00000    -0.00000    -0.00000    -0.00000    -0.00000    -0.00000    -0.00000
   -12.44430    -0.00000    -0.00000    -0.00000    -0.00000    -0.00000    -0.00000    -0.00000    -0.00000    -0.00000    -0.00000
   -12.43430    -0.00000    -0.00000    -0.00000    -0.00000    -0.00000    -0.00000    -0.00000    -0.00000    -0.00000    -0.00000
   -12.42430    -0.00000    -0.00000    -0.00000    -0.00000    -0.00000    -0.00000    -0.00000    -0.00000    -0.00000    -0.00000
   -12.41330    -0.00000    -0.00000    -0.00000    -0.00000    -0.00000    -0.00000    -0.00000    -0.00000    -0.00000    -0.00000
   -12.40330    -0.00000    -0.00000    -0.00000    -0.00000    -0.00000    -0.00000    -0.00000    -0.00000    -0.00000    -0.00000
   -12.39330    -0.00000    -0.00000    -0.00000    -0.00000    -0.00000    -0.00000    -0.00000    -0.00000    -0.00000    -0.00000
   -12.38330    -0.00000    -0.00000    -0.00000    -0.00000    -0.00000    -0.00000    -0.00000    -0.00000    -0.00000    -0.00000
   -12.37230    -0.00000    -0.00000    -0.00000    -0.00000    -0.00000    -0.00000    -0.00000    -0.00000    -0.00000    -0.00000
   -12.36230    -0.00001    -0.00000    -0.00000    -0.00000    -0.00000    -0.00000    -0.00000    -0.00000    -0.00000    -0.00001
   -12.35230    -0.00003    -0.00000    -0.00000    -0.00000    -0.00000    -0.00000    -0.00000    -0.00000    -0.00000    -0.00003
   -12.34230    -0.00012    -0.00000    -0.00000    -0.00000    -0.00000    -0.00000    -0.00000    -0.00000    -0.00000    -0.00012
   -12.33230    -0.00043    -0.00000    -0.00000    -0.00000    -0.00000    -0.00000    -0.00000    -0.00000    -0.00000    -0.00044
   -12.32130    -0.00149    -0.00000    -0.00000    -0.00000    -0.00000    -0.00000    -0.00000    -0.00000    -0.00000    -0.00150
   -12.31130    -0.00473    -0.00000    -0.00001    -0.00000    -0.00000    -0.00000    -0.00000    -0.00000    -0.00000    -0.00474
   -12.30130    -0.01377    -0.00000    -0.00003    -0.00000    -0.00000    -0.00000    -0.00000    -0.00000    -0.00000    -0.01381
   -12.29130    -0.03691    -0.00000    -0.00009    -0.00000    -0.00000    -0.00000    -0.00000    -0.00000    -0.00000    -0.03701
   -12.28030    -0.09105    -0.00001    -0.00023    -0.00000    -0.00000    -0.00000    -0.00000    -0.00000    -0.00000    -0.09129
   -12.27030    -0.20665    -0.00001    -0.00052    -0.00000    -0.00000    -0.00001    -0.00001    -0.00000    -0.00001    -0.20721
   -12.26030    -0.43165    -0.00003    -0.00109    -0.00000    -0.00000    -0.00002    -0.00002    -0.00000    -0.00002    -0.43282
   -12.25030    -0.82969    -0.00005    -0.00209    -0.00000    -0.00000    -0.00003    -0.00004    -0.00000    -0.00003    -0.83194
   -12.24030    -1.46766    -0.00009    -0.00370    -0.00000    -0.00000    -0.00006    -0.00007    -0.00000    -0.00006    -1.47164
   -12.22930    -2.38907    -0.00015    -0.00602    -0.00000    -0.00000    -0.00009    -0.00012    -0.00000    -0.00009    -2.39555
   -12.21930    -3.57871    -0.00023    -0.00902    -0.00000    -0.00000    -0.00014    -0.00018    -0.00000    -0.00014    -3.58842
   -12.20930    -4.93366    -0.00032    -0.01244    -0.00000    -0.00000    -0.00019    -0.00024    -0.00000    -0.00019    -4.94704
   -12.19930    -6.25877    -0.00040    -0.01578    -0.00000    -0.00000    -0.00024    -0.00031    -0.00000    -0.00024    -6.27575
   -12.18830    -7.30759    -0.00047    -0.01843    -0.00000    -0.00000    -0.00028    -0.00036    -0.00000    -0.00028    -7.32741
   -12.17830    -7.85086    -0.00050    -0.01980    -0.00000    -0.00000    -0.00030    -0.00039    -0.00000    -0.00030    -7.87216
   -12.16830    -7.76241    -0.00050    -0.01957    -0.00000    -0.00000    -0.00030    -0.00038    -0.00000    -0.00030    -7.78347
   -12.15830    -7.06324    -0.00045    -0.01781    -0.00000    -0.00000    -0.00027    -0.00035    -0.00000    -0.00027    -7.08240
   -12.14730    -5.91444    -0.00038    -0.01492    -0.00000    -0.00000    -0.00023    -0.00029    -0.00000    -0.00023    -5.93049
   -12.13730    -4.55734    -0.00029    -0.01149    -0.00000    -0.00000    -0.00018    -0.00022    -0.00000    -0.00018    -4.56970
   -12.12730    -3.23179    -0.00021    -0.00815    -0.00000    -0.00000    -0.00013    -0.00016    -0.00000    -0.00013    -3.24056
   -12.11730    -2.10906    -0.00014    -0.00532    -0.00000    -0.00000    -0.00008    -0.00010    -0.00000    -0.00008    -2.11478
   -12.10730    -1.26657    -0.00008    -0.00319    -0.00000    -0.00000    -0.00005    -0.00006    -0.00000    -0.00005    -1.27001
   -12.09630    -0.70001    -0.00004    -0.00177    -0.00000    -0.00000    -0.00003    -0.00003    -0.00000    -0.00003    -0.70191
   -12.08630    -0.35600    -0.00002    -0.00090    -0.00000    -0.00000    -0.00001    -0.00002    -0.00000    -0.00001    -0.35696
   -12.07630    -0.16662    -0.00001    -0.00042    -0.00000    -0.00000    -0.00001    -0.00001    -0.00000    -0.00001    -0.16707
   -12.06630    -0.07177    -0.00000    -0.00018    -0.00000    -0.00000    -0.00000    -0.00000    -0.00000    -0.00000    -0.07196
   -12.05530    -0.02845    -0.00000    -0.00007    -0.00000    -0.00000    -0.00000    -0.00000    -0.00000    -0.00000    -0.02853
   -12.04530    -0.01040    -0.00000    -0.00003    -0.00000    -0.00000    -0.00000    -0.00000    -0.00000    -0.00000    -0.01043
   -12.03530    -0.00360    -0.00000    -0.00001    -0.00000    -0.00000    -0.00000    -0.00000    -0.00000    -0.00000    -0.00361
   -12.02530    -0.00153    -0.00000    -0.00000    -0.00000    -0.00000    -0.00000    -0.00000    -0.00000    -0.00000    -0.00153
   -12.01530    -0.00194    -0.00000    -0.00000    -0.00000    -0.00000    -0.00000    -0.00000    -0.00000    -0.00000    -0.00194
   -12.00430    -0.00548    -0.00001    -0.00001    -0.00000    -0.00000    -0.00000    -0.00000    -0.00000    -0.00000    -0.00550
   -11.99430    -0.01647    -0.00003    -0.00003    -0.00000    -0.00000    -0.00000    -0.00000    -0.00000    -0.00000    -0.01652
   -11.98430    -0.04610    -0.00008    -0.00007    -0.00000    -0.00000    -0.00000    -0.00000    -0.00000    -0.00000    -0.04625
   -11.97430    -0.11887    -0.00019    -0.00019    -0.00000    -0.00000    -0.00001    -0.00000    -0.00000    -0.00001    -0.11928
   -11.96330    -0.28215    -0.00046    -0.00046    -0.00000    -0.00000    -0.00002    -0.00000    -0.00000    -0.00003    -0.28312
   -11.95330    -0.61630    -0.00101    -0.00100    -0.00000    -0.00000    -0.00004    -0.00001    -0.00000    -0.00006    -0.61841
   -11.94330    -1.23885    -0.00202    -0.00200    -0.00000    -0.00000    -0.00007    -0.00002    -0.00000    -0.00011    -1.24308
   -11.93330    -2.29155    -0.00374    -0.00370    -0.00000    -0.00000    -0.00013    -0.00004    -0.00000    -0.00021    -2.29938
   -11.92230    -3.90144    -0.00637    -0.00631    -0.00000    -0.00000    -0.00023    -0.00007    -0.00000    -0.00036    -3.91477
   -11.91230    -6.11219    -0.00997    -0.00988    -0.00000    -0.00000    -0.00036    -0.00010    -0.00000    -0.00057    -6.13307
   -11.90230    -8.81266    -0.01438    -0.01425    -0.00000    -0.00000    -0.00052    -0.00015    -0.00000    -0.00082    -8.84277
   -11.89230   -11.69324    -0.01908    -0.01890    -0.00000    -0.00000    -0.00069    -0.00020    -0.00000    -0.00108   -11.73319
   -11.88230   -14.27921    -0.02330    -0.02308    -0.00000    -0.00000    -0.00084    -0.00024    -0.00000    -0.00132   -14.32799
   -11.87130   -16.04640    -0.02618    -0.02593    -0.00000    -0.00000    -0.00094    -0.00027    -0.00000    -0.00149   -16.10122
   -11.86130   -16.59300    -0.02707    -0.02683    -0.00000    -0.00000    -0.00097    -0.00028    -0.00000    -0.00154   -16.64969
   -11.85130   -15.79420    -0.02577    -0.02553    -0.00000    -0.00000    -0.00093    -0.00027    -0.00000    -0.00146   -15.84816
   -11.84130   -13.83315    -0.02257    -0.02236    -0.00000    -0.00000    -0.00081    -0.00024    -0.00000    -0.00128   -13.88041
   -11.83030   -11.15072    -0.01819    -0.01802    -0.00000    -0.00000    -0.00065    -0.00019    -0.00000    -0.00103   -11.18881
   -11.82030    -8.27177    -0.01349    -0.01337    -0.00000    -0.00000    -0.00049    -0.00014    -0.00000    -0.00077    -8.30003
   -11.81030    -5.64838    -0.00921    -0.00914    -0.00000    -0.00000    -0.00033    -0.00010    -0.00000    -0.00052    -5.66768
   -11.80030    -3.55271    -0.00579    -0.00576    -0.00000    -0.00000    -0.00021    -0.00006    -0.00000    -0.00033    -3.56486
   -11.79030    -2.06615    -0.00335    -0.00339    -0.00000    -0.00000    -0.00012    -0.00004    -0.00000    -0.00019    -2.07324
   -11.77930    -1.13162    -0.00179    -0.00196    -0.00000    -0.00000    -0.00007    -0.00003    -0.00000    -0.00010    -1.13556
   -11.76930    -0.63360    -0.00088    -0.00135    -0.00000    -0.00000    -0.00003    -0.00003    -0.00000    -0.00005    -0.63594
   -11.75930    -0.46568    -0.00042    -0.00149    -0.00000    -0.00000    -0.00002    -0.00004    -0.00000    -0.00003    -0.46768
   -11.74930    -0.56930    -0.00022    -0.00246    -0.00001    -0.00000    -0.00002    -0.00008    -0.00000    -0.00002    -0.57210
   -11.73830    -0.94108    -0.00017    -0.00446    -0.00002    -0.00000    -0.00003    -0.00015    -0.00000    -0.00003    -0.94594
   -11.72830    -1.61550    -0.00022    -0.00779    -0.00006    -0.00000    -0.00005    -0.00027    -0.00000    -0.00004    -1.62393
   -11.71830    -2.63015    -0.00033    -0.01262    -0.00017    -0.00000    -0.00007    -0.00043    -0.00001    -0.00006    -2.64386
   -11.70830    -3.98700    -0.00048    -0.01888    -0.00044    -0.00000    -0.00011    -0.00065    -0.00003    -0.00010    -4.00768
   -11.69730    -5.62560    -0.00066    -0.02600    -0.00101    -0.00001    -0.00015    -0.00089    -0.00006    -0.00014    -5.65452
   -11.68730    -7.42750    -0.00083    -0.03302    -0.00216    -0.00002    -0.00019    -0.00113    -0.00013    -0.00018    -7.46516
   -11.67730    -9.25770    -0.00097    -0.03866    -0.00424    -0.00004    -0.00022    -0.00132    -0.00025    -0.00023    -9.30363
   -11.66730   -11.02250    -0.00105    -0.04183    -0.00767    -0.00006    -0.00024    -0.00142    -0.00045    -0.00027   -11.07550
   -11.65730   -12.70710    -0.00105    -0.04193    -0.01277    -0.00011    -0.00024    -0.00142    -0.00074    -0.00031   -12.76567
   -11.64630   -14.35380    -0.00097    -0.03912    -0.01958    -0.00016    -0.00022    -0.00131    -0.00113    -0.00035   -14.41664
   -11.63630   -15.97950    -0.00085    -0.03421    -0.02762    -0.00022    -0.00019    -0.00113    -0.00159    -0.00039   -16.04570
   -11.62630   -17.49700    -0.00071    -0.02837    -0.03589    -0.00029    -0.00015    -0.00092    -0.00205    -0.00043   -17.56581
   -11.61630   -18.66390    -0.00061    -0.02272    -0.04294    -0.00034    -0.00012    -0.00070    -0.00244    -0.00046   -18.73425
   -11.60530   -19.20353    -0.00061    -0.01807    -0.04730    -0.00037    -0.00009    -0.00053    -0.00268    -0.00048   -19.27367
   -11.59530   -18.91090    -0.00078    -0.01491    -0.04798    -0.00038    -0.00009    -0.00040    -0.00271    -0.00049   -18.97862
   -11.58530   -17.85664    -0.00122    -0.01351    -0.04482    -0.00035    -0.00010    -0.00032    -0.00252    -0.00048   -17.91997
   -11.57530   -16.40607    -0.00205    -0.01413    -0.03860    -0.00030    -0.00014    -0.00030    -0.00216    -0.00049   -16.46424
   -11.56530   -15.13352    -0.00338    -0.01698    -0.03071    -0.00025    -0.00020    -0.00034    -0.00171    -0.00052   -15.18761
   -11.55430   -14.62458    -0.00525    -0.02212    -0.02276    -0.00021    -0.00030    -0.00042    -0.00128    -0.00059   -14.67751
   -11.54430   -15.28200    -0.00760    -0.02919    -0.01610    -0.00021    -0.00043    -0.00055    -0.00092    -0.00070   -15.33772
   -11.53430   -17.18850    -0.01021    -0.03728    -0.01168    -0.00027    -0.00056    -0.00070    -0.00072    -0.00085   -17.25078
   -11.52430   -20.15080    -0.01273    -0.04494    -0.00996    -0.00042    -0.00069    -0.00084    -0.00069    -0.00101   -20.22208
   -11.51330   -23.81860    -0.01477    -0.05055    -0.01107    -0.00069    -0.00078    -0.00094    -0.00087    -0.00113   -23.89941
   -11.50330   -27.82840    -0.01603    -0.05283    -0.01488    -0.00110    -0.00082    -0.00098    -0.00124    -0.00120   -27.91748
   -11.49330   -31.85770    -0.01638    -0.05131    -0.02092    -0.00165    -0.00080    -0.00094    -0.00178    -0.00121   -31.95268
   -11.48330   -35.59660    -0.01590    -0.04643    -0.02836    -0.00227    -0.00072    -0.00083    -0.00242    -0.00115   -35.69469
   -11.47230   -38.62780    -0.01481    -0.03932    -0.03593    -0.00289    -0.00062    -0.00068    -0.00307    -0.00104   -38.72616
   -11.46230   -40.41750    -0.01334    -0.03140    -0.04214    -0.00339    -0.00050    -0.00052    -0.00359    -0.00090   -40.51328
   -11.45230   -40.41020    -0.01167    -0.02387    -0.04561    -0.00367    -0.00038    -0.00037    -0.00388    -0.00076   -40.50040
   -11.44230   -38.26120    -0.00991    -0.01743    -0.04552    -0.00365    -0.00028    -0.00025    -0.00386    -0.00062   -38.34273
   -11.43230   -34.03825    -0.00812    -0.01233    -0.04188    -0.00336    -0.00021    -0.00016    -0.00355    -0.00049   -34.10835
   -11.42130   -28.28135    -0.00637    -0.00849    -0.03552    -0.00284    -0.00015    -0.00010    -0.00300    -0.00037   -28.33820
   -11.41130   -21.84714    -0.00474    -0.00568    -0.02776    -0.00222    -0.00010    -0.00006    -0.00234    -0.00027   -21.89032
   -11.40130   -15.64397    -0.00331    -0.00367    -0.02001    -0.00160    -0.00007    -0.00004    -0.00168    -0.00018   -15.67453
   -11.39130   -10.36473    -0.00216    -0.00227    -0.01329    -0.00106    -0.00004    -0.00002    -0.00112    -0.00012   -10.38481
   -11.38030    -6.34443    -0.00131    -0.00133    -0.00814    -0.00065    -0.00003    -0.00001    -0.00068    -0.00007    -6.35665
   -11.37030    -3.58663    -0.00074    -0.00074    -0.00460    -0.00037    -0.00002    -0.00001    -0.00038    -0.00004    -3.59351
   -11.36030    -1.87591    -0.00038    -0.00040    -0.00240    -0.00019    -0.00001    -0.00000    -0.00020    -0.00002    -1.87952
   -11.35030    -0.92016    -0.00018    -0.00026    -0.00118    -0.00009    -0.00000    -0.00000    -0.00010    -0.00001    -0.92198
   -11.34030    -0.45580    -0.00008    -0.00028    -0.00058    -0.00004    -0.00000    -0.00001    -0.00005    -0.00001    -0.45686
   -11.32930    -0.30100    -0.00003    -0.00051    -0.00039    -0.00002    -0.00000    -0.00001    -0.00004    -0.00001    -0.30203
   -11.31930    -0.36601    -0.00001    -0.00107    -0.00048    -0.00002    -0.00000    -0.00003    -0.00007    -0.00001    -0.36771
   -11.30930    -0.63897    -0.00001    -0.00215    -0.00085    -0.00002    -0.00000    -0.00006    -0.00012    -0.00002    -0.64221
   -11.29930    -1.15943    -0.00001    -0.00400    -0.00154    -0.00004    -0.00000    -0.00011    -0.00022    -0.00004    -1.16540
   -11.28830    -1.98283    -0.00002    -0.00687    -0.00264    -0.00007    -0.00000    -0.00019    -0.00038    -0.00007    -1.99306
   -11.27830    -3.13787    -0.00003    -0.01087    -0.00416    -0.00010    -0.00001    -0.00030    -0.00060    -0.00010    -3.15404
   -11.26830    -4.58531    -0.00004    -0.01584    -0.00604    -0.00015    -0.00001    -0.00044    -0.00088    -0.00015    -4.60886
   -11.25830    -6.19733    -0.00006    -0.02130    -0.00808    -0.00020    -0.00002    -0.00061    -0.00117    -0.00020    -6.22897
   -11.24830    -7.77724    -0.00009    -0.02650    -0.00994    -0.00025    -0.00003    -0.00079    -0.00144    -0.00025    -7.81653
   -11.23730    -9.12727    -0.00014    -0.03063    -0.01127    -0.00028    -0.00004    -0.00096    -0.00164    -0.00029    -9.17252
   -11.22730   -10.14424    -0.00024    -0.03317    -0.01177    -0.00030    -0.00007    -0.00115    -0.00171    -0.00030   -10.19294
   -11.21730   -10.90020    -0.00042    -0.03417    -0.01135    -0.00029    -0.00010    -0.00135    -0.00165    -0.00030   -10.94984
   -11.20730   -11.65827    -0.00074    -0.03437    -0.01020    -0.00027    -0.00016    -0.00161    -0.00147    -0.00028   -11.70737
   -11.19630   -12.82537    -0.00127    -0.03506    -0.00870    -0.00025    -0.00024    -0.00194    -0.00125    -0.00026   -12.87434
   -11.18630   -14.83852    -0.00212    -0.03777    -0.00738    -0.00025    -0.00034    -0.00235    -0.00103    -0.00025   -14.89001
   -11.17630   -18.04756    -0.00334    -0.04387    -0.00677    -0.00028    -0.00047    -0.00284    -0.00091    -0.00027   -18.10631
   -11.16630   -22.60520    -0.00497    -0.05417    -0.00731    -0.00038    -0.00061    -0.00336    -0.00092    -0.00032   -22.67724
   -11.15530   -28.39944    -0.00692    -0.06867    -0.00921    -0.00054    -0.00076    -0.00388    -0.00111    -0.00041   -28.49093
   -11.14530   -35.02083    -0.00903    -0.08630    -0.01243    -0.00077    -0.00090    -0.00436    -0.00145    -0.00052   -35.13658
   -11.13530   -41.78870    -0.01102    -0.10499    -0.01656    -0.00103    -0.00101    -0.00479    -0.00191    -0.00065   -41.93066
   -11.12530   -47.85900    -0.01263    -0.12191    -0.02091    -0.00129    -0.00110    -0.00515    -0.00240    -0.00078   -48.02516
   -11.11530   -52.39640    -0.01369    -0.13413    -0.02458    -0.00148    -0.00114    -0.00545    -0.00281    -0.00089   -52.58058
   -11.10430   -54.82040    -0.01417    -0.13955    -0.02673    -0.00158    -0.00116    -0.00569    -0.00305    -0.00097   -55.01329
   -11.09430   -54.94010    -0.01420    -0.13740    -0.02684    -0.00154    -0.00115    -0.00586    -0.00305    -0.00101   -55.13115
   -11.08430   -52.99540    -0.01402    -0.12858    -0.02485    -0.00139    -0.00112    -0.00594    -0.00282    -0.00103   -53.17516
   -11.07430   -49.50480    -0.01381    -0.11523    -0.02124    -0.00116    -0.00109    -0.00590    -0.00241    -0.00102   -49.66667
   -11.06330   -45.06750    -0.01360    -0.09988    -0.01682    -0.00090    -0.00105    -0.00572    -0.00190    -0.00100   -45.20836
   -11.05330   -40.19620    -0.01329    -0.08472    -0.01244    -0.00065    -0.00100    -0.00538    -0.00141    -0.00096   -40.31604
   -11.04330   -35.27710    -0.01273    -0.07122    -0.00881    -0.00046    -0.00092    -0.00489    -0.00100    -0.00089   -35.37803
   -11.03330   -30.62800    -0.01177    -0.06021    -0.00637    -0.00036    -0.00081    -0.00427    -0.00073    -0.00080   -30.71332
   -11.02330   -26.58040    -0.01043    -0.05209    -0.00523    -0.00033    -0.00068    -0.00361    -0.00061    -0.00069   -26.65407
   -11.01230   -23.45666    -0.00885    -0.04703    -0.00530    -0.00038    -0.00054    -0.00296    -0.00064    -0.00057   -23.52293
   -11.00230   -21.45352    -0.00726    -0.04494    -0.00629    -0.00050    -0.00040    -0.00241    -0.00077    -0.00045   -21.51653
   -10.99230   -20.52513    -0.00587    -0.04522    -0.00780    -0.00064    -0.00028    -0.00198    -0.00096    -0.00035   -20.58822
   -10.98230   -20.30551    -0.00477    -0.04671    -0.00938    -0.00077    -0.00018    -0.00169    -0.00115    -0.00027   -20.37043
   -10.97130   -20.20238    -0.00395    -0.04790    -0.01057    -0.00088    -0.00011    -0.00148    -0.00130    -0.00021   -20.26879
   -10.96130   -19.60909    -0.00333    -0.04737    -0.01104    -0.00092    -0.00007    -0.00132    -0.00136    -0.00017   -19.67465
   -10.95130   -18.13909    -0.00281    -0.04427    -0.01063    -0.00088    -0.00004    -0.00116    -0.00131    -0.00013   -18.20032
   -10.94130   -15.74696    -0.00230    -0.03865    -0.00943    -0.00079    -0.00002    -0.00098    -0.00116    -0.00011   -15.80039
   -10.93030   -12.71581    -0.00180    -0.03131    -0.00771    -0.00064    -0.00001    -0.00078    -0.00095    -0.00008   -12.75908
   -10.92030    -9.50520    -0.00132    -0.02344    -0.00580    -0.00048    -0.00001    -0.00057    -0.00071    -0.00006    -9.53760
   -10.91030    -6.56027    -0.00090    -0.01619    -0.00401    -0.00033    -0.00000    -0.00039    -0.00049    -0.00004    -6.58264
   -10.90030    -4.17503    -0.00057    -0.01031    -0.00256    -0.00021    -0.00000    -0.00025    -0.00032    -0.00003    -4.18927
   -10.89030    -2.44783    -0.00033    -0.00605    -0.00150    -0.00013    -0.00000    -0.00015    -0.00018    -0.00001    -2.45619
   -10.87930    -1.32184    -0.00018    -0.00326    -0.00081    -0.00007    -0.00000    -0.00008    -0.00010    -0.00001    -1.32635
   -10.86930    -0.65720    -0.00009    -0.00162    -0.00040    -0.00003    -0.00000    -0.00004    -0.00005    -0.00000    -0.65944
   -10.85930    -0.30084    -0.00004    -0.00074    -0.00018    -0.00002    -0.00000    -0.00002    -0.00002    -0.00000    -0.30186
   -10.84930    -0.12679    -0.00002    -0.00031    -0.00008    -0.00001    -0.00000    -0.00001    -0.00001    -0.00000    -0.12722
   -10.83830    -0.04919    -0.00001    -0.00012    -0.00003    -0.00000    -0.00000    -0.00000    -0.00000    -0.00000    -0.04936
   -10.82830    -0.01757    -0.00000    -0.00004    -0.00001    -0.00000    -0.00000    -0.00000    -0.00000    -0.00000    -0.01763
   -10.81830    -0.00578    -0.00000    -0.00001    -0.00000    -0.00000    -0.00000    -0.00000    -0.00000    -0.00000    -0.00580
   -10.80830    -0.00175    -0.00000    -0.00000    -0.00000    -0.00000    -0.00000    -0.00000    -0.00000    -0.00000    -0.00175
   -10.79830    -0.00049    -0.00000    -0.00000    -0.00000    -0.00000    -0.00000    -0.00000    -0.00000    -0.00000    -0.00049
   -10.78730    -0.00012    -0.00000    -0.00000    -0.00000    -0.00000    -0.00000    -0.00000    -0.00000    -0.00000    -0.00013
   -10.77730    -0.00003    -0.00000    -0.00000    -0.00000    -0.00000    -0.00000    -0.00000    -0.00000    -0.00000    -0.00003
   -10.76730    -0.00001    -0.00000    -0.00000    -0.00000    -0.00000    -0.00000    -0.00000    -0.00000    -0.00000    -0.00001
   -10.75730    -0.00000    -0.00000    -0.00000    -0.00000    -0.00000    -0.00000    -0.00000    -0.00000    -0.00000    -0.00000
   -10.74630    -0.00000    -0.00000    -0.00000    -0.00000    -0.00000    -0.00000    -0.00000    -0.00000    -0.00000    -0.00000
   -10.73630    -0.00000    -0.00000    -0.00000    -0.00000    -0.00000    -0.00000    -0.00000    -0.00000    -0.00000    -0.00000
   -10.72630    -0.00000    -0.00000    -0.00000    -0.00000    -0.00000    -0.00000    -0.00000    -0.00000    -0.00000    -0.00000
   -10.71630    -0.00000    -0.00000    -0.00000    -0.00000    -0.00000    -0.00000    -0.00000    -0.00000    -0.00000    -0.00000
   -10.70530    -0.00000    -0.00000    -0.00000    -0.00000    -0.00000    -0.00000    -0.00000    -0.00000    -0.00000    -0.00000
   -10.69530    -0.00000    -0.00000    -0.00000    -0.00000    -0.00000    -0.00000    -0.00000    -0.00000    -0.00000    -0.00000
   -10.68530    -0.00000    -0.00000    -0.00000    -0.00000    -0.00000    -0.00000    -0.00000    -0.00000    -0.00000    -0.00000
   -10.67530    -0.00000    -0.00000    -0.00000    -0.00000    -0.00000    -0.00000    -0.00000    -0.00000    -0.00000    -0.00000
   -10.66530    -0.00000    -0.00000    -0.00000    -0.00000    -0.00000    -0.00000    -0.00000    -0.00000    -0.00000    -0.00000
   -10.65430     0.00000     0.00000     0.00000     0.00000     0.00000     0.00000     0.00000     0.00000     0.00000     0.00000
   -10.64430     0.00000     0.00000     0.00000     0.00000     0.00000     0.00000     0.00000     0.00000     0.00000     0.00000
   -10.63430     0.00000     0.00000     0.00000     0.00000     0.00000     0.00000     0.00000     0.00000     0.00000     0.00000
   -10.62430     0.00000     0.00000     0.00000     0.00000     0.00000     0.00000     0.00000     0.00000     0.00000     0.00000
   -10.61330     0.00000     0.00000     0.00000     0.00000     0.00000     0.00000     0.00000     0.00000     0.00000     0.00000
   -10.60330     0.00000     0.00000     0.00000     0.00000     0.00000     0.00000     0.00000     0.00000     0.00000     0.00000
   -10.59330     0.00000     0.00000     0.00000     0.00000     0.00000     0.00000     0.00000     0.00000     0.00000     0.00000
   -10.58330     0.00000     0.00000     0.00000     0.00000     0.00000     0.00000     0.00000     0.00000     0.00000     0.00000
   -10.57330     0.00000     0.00000     0.00000     0.00000     0.00000     0.00000     0.00000     0.00000     0.00000     0.00000
   -10.56230     0.00000     0.00000     0.00000     0.00000     0.00000     0.00000     0.00000     0.00000     0.00000     0.00000
   -10.55230     0.00000     0.00000     0.00000     0.00000     0.00000     0.00000     0.00000     0.00000     0.00000     0.00000
   -10.54230     0.00000     0.00000     0.00000     0.00000     0.00000     0.00000     0.00000     0.00000     0.00000     0.00000
   -10.53230     0.00000     0.00000     0.00000     0.00000     0.00000     0.00000     0.00000     0.00000     0.00000     0.00000
   -10.52130     0.00000     0.00000     0.00000     0.00000     0.00000     0.00000     0.00000     0.00000     0.00000     0.00000
   -10.51130     0.00000     0.00000     0.00000     0.00000     0.00000     0.00000     0.00000     0.00000     0.00000     0.00000
   -10.50130     0.00000     0.00000     0.00000     0.00000     0.00000     0.00000     0.00000     0.00000     0.00000     0.00000
   -10.49130     0.00000     0.00000     0.00000     0.00000     0.00000     0.00000     0.00000     0.00000     0.00000     0.00000
   -10.48030     0.00000     0.00000     0.00000     0.00000     0.00000     0.00000     0.00000     0.00000     0.00000     0.00000
   -10.47030     0.00000     0.00000     0.00000     0.00000     0.00000     0.00000     0.00000     0.00000     0.00000     0.00000
   -10.46030     0.00000     0.00000     0.00000     0.00000     0.00000     0.00000     0.00000     0.00000     0.00000     0.00000
   -10.45030     0.00000     0.00000     0.00000     0.00000     0.00000     0.00000     0.00000     0.00000     0.00000     0.00000
   -10.44030     0.00000     0.00000     0.00000     0.00000     0.00000     0.00000     0.00000     0.00000     0.00000     0.00000
   -10.42930     0.00000     0.00000     0.00000     0.00000     0.00000     0.00000     0.00000     0.00000     0.00000     0.00000
   -10.41930     0.00000     0.00000     0.00000     0.00000     0.00000     0.00000     0.00000     0.00000     0.00000     0.00000
   -10.40930     0.00000     0.00000     0.00000     0.00000     0.00000     0.00000     0.00000     0.00000     0.00000     0.00000
   -10.39930     0.00000     0.00000     0.00000     0.00000     0.00000     0.00000     0.00000     0.00000     0.00000     0.00000
   -10.38830     0.00000     0.00000     0.00000     0.00000     0.00000     0.00000     0.00000     0.00000     0.00000     0.00000
   -10.37830     0.00000     0.00000     0.00000     0.00000     0.00000     0.00000     0.00000     0.00000     0.00000     0.00000
   -10.36830     0.00000     0.00000     0.00000     0.00000     0.00000     0.00000     0.00000     0.00000     0.00000     0.00000
   -10.35830     0.00000     0.00000     0.00000     0.00000     0.00000     0.00000     0.00000     0.00000     0.00000     0.00000
   -10.34830     0.00000     0.00000     0.00000     0.00000     0.00000     0.00000     0.00000     0.00000     0.00000     0.00000
   -10.33730     0.00000     0.00000     0.00000     0.00000     0.00000     0.00000     0.00000     0.00000     0.00000     0.00000
   -10.32730     0.00000     0.00000     0.00000     0.00000     0.00000     0.00000     0.00000     0.00000     0.00000     0.00000
   -10.31730     0.00000     0.00000     0.00000     0.00000     0.00000     0.00000     0.00000     0.00000     0.00000     0.00000
   -10.30730     0.00000     0.00000     0.00000     0.00000     0.00000     0.00000     0.00000     0.00000     0.00000     0.00000
   -10.29630     0.00000     0.00000     0.00000     0.00000     0.00000     0.00000     0.00000     0.00000     0.00000     0.00000
   -10.28630     0.00000     0.00000     0.00000     0.00000     0.00000     0.00000     0.00000     0.00000     0.00000     0.00000
   -10.27630     0.00000     0.00000     0.00000     0.00000     0.00000     0.00000     0.00000     0.00000     0.00000     0.00000
   -10.26630     0.00000     0.00000     0.00000     0.00000     0.00000     0.00000     0.00000     0.00000     0.00000     0.00000
   -10.25530     0.00000     0.00000     0.00000     0.00000     0.00000     0.00000     0.00000     0.00000     0.00000     0.00000
   -10.24530     0.00000     0.00000     0.00000     0.00000     0.00000     0.00000     0.00000     0.00000     0.00000     0.00000
   -10.23530     0.00000     0.00000     0.00000     0.00000     0.00000     0.00000     0.00000     0.00000     0.00000     0.00000
   -10.22530     0.00000     0.00000     0.00000     0.00000     0.00000     0.00000     0.00000     0.00000     0.00000     0.00000
   -10.21530     0.00000     0.00000     0.00000     0.00000     0.00000     0.00000     0.00000     0.00000     0.00000     0.00000
   -10.20430     0.00000     0.00000     0.00000     0.00000     0.00000     0.00000     0.00000     0.00000     0.00000     0.00000
   -10.19430     0.00000     0.00000     0.00000     0.00000     0.00000     0.00000     0.00000     0.00000     0.00000     0.00000
   -10.18430     0.00000     0.00000     0.00000     0.00000     0.00000     0.00000     0.00000     0.00000     0.00000     0.00000
   -10.17430     0.00000     0.00000     0.00000     0.00000     0.00000     0.00000     0.00000     0.00000     0.00000     0.00000
   -10.16330     0.00000     0.00000     0.00000     0.00000     0.00000     0.00000     0.00000     0.00000     0.00000     0.00000
   -10.15330     0.00000     0.00000     0.00000     0.00000     0.00000     0.00000     0.00000     0.00000     0.00000     0.00000
   -10.14330     0.00000     0.00000     0.00000     0.00000     0.00000     0.00000     0.00000     0.00000     0.00000     0.00000
   -10.13330     0.00000     0.00000     0.00000     0.00000     0.00000     0.00000     0.00000     0.00000     0.00000     0.00000
   -10.12330     0.00000     0.00000     0.00000     0.00000     0.00000     0.00000     0.00000     0.00000     0.00000     0.00000
   -10.11230     0.00000     0.00000     0.00000     0.00000     0.00000     0.00000     0.00000     0.00000     0.00000     0.00000
   -10.10230     0.00000     0.00000     0.00000     0.00000     0.00000     0.00000     0.00000     0.00000     0.00000     0.00000
   -10.09230     0.00000     0.00000     0.00000     0.00000     0.00000     0.00000     0.00000     0.00000     0.00000     0.00000
   -10.08230     0.00000     0.00000     0.00000     0.00000     0.00000     0.00000     0.00000     0.00000     0.00000     0.00000
   -10.07130     0.00000     0.00000     0.00000     0.00000     0.00000     0.00000     0.00000     0.00000     0.00000     0.00000
   -10.06130     0.00000     0.00000     0.00000     0.00000     0.00000     0.00000     0.00000     0.00000     0.00000     0.00000
   -10.05130     0.00000     0.00000     0.00000     0.00000     0.00000     0.00000     0.00000     0.00000     0.00000     0.00000
   -10.04130     0.00000     0.00000     0.00000     0.00000     0.00000     0.00000     0.00000     0.00000     0.00000     0.00000
   -10.03030     0.00000     0.00000     0.00000     0.00000     0.00000     0.00000     0.00000     0.00000     0.00000     0.00000
   -10.02030     0.00000     0.00000     0.00000     0.00000     0.00000     0.00000     0.00000     0.00000     0.00000     0.00000
   -10.01030     0.00000     0.00000     0.00000     0.00000     0.00000     0.00000     0.00000     0.00000     0.00000     0.00000
   -10.00030     0.00000     0.00000     0.00000     0.00000     0.00000     0.00000     0.00000     0.00000     0.00000     0.00000
    -9.99030     0.00000     0.00000     0.00000     0.00000     0.00000     0.00000     0.00000     0.00000     0.00000     0.00000
    -9.97930     0.00000     0.00000     0.00000     0.00000     0.00000     0.00000     0.00000     0.00000     0.00000     0.00000
    -9.96930     0.00000     0.00000     0.00000     0.00000     0.00000     0.00000     0.00000     0.00000     0.00000     0.00000
    -9.95930     0.00000     0.00000     0.00000     0.00000     0.00000     0.00000     0.00000     0.00000     0.00000     0.00000
    -9.94930     0.00000     0.00000     0.00000     0.00000     0.00000     0.00000     0.00000     0.00000     0.00000     0.00000
    -9.93830     0.00000     0.00000     0.00000     0.00000     0.00000     0.00000     0.00000     0.00000     0.00000     0.00000
    -9.92830     0.00000     0.00000     0.00000     0.00000     0.00000     0.00000     0.00000     0.00000     0.00000     0.00000
    -9.91830     0.00000     0.00000     0.00000     0.00000     0.00000     0.00000     0.00000     0.00000     0.00000     0.00000
    -9.90830     0.00000     0.00000     0.00000     0.00000     0.00000     0.00000     0.00000     0.00000     0.00000     0.00000
    -9.89830     0.00000     0.00000     0.00000     0.00000     0.00000     0.00000     0.00000     0.00000     0.00000     0.00000
    -9.88730     0.00000     0.00000     0.00000     0.00000     0.00000     0.00000     0.00000     0.00000     0.00000     0.00000
    -9.87730     0.00000     0.00000     0.00000     0.00000     0.00000     0.00000     0.00000     0.00000     0.00000     0.00000
    -9.86730     0.00000     0.00000     0.00000     0.00000     0.00000     0.00000     0.00000     0.00000     0.00000     0.00000
    -9.85730     0.00000     0.00000     0.00000     0.00000     0.00000     0.00000     0.00000     0.00000     0.00000     0.00000
    -9.84630     0.00000     0.00000     0.00000     0.00000     0.00000     0.00000     0.00000     0.00000     0.00000     0.00000
    -9.83630     0.00000     0.00000     0.00000     0.00000     0.00000     0.00000     0.00000     0.00000     0.00000     0.00000
    -9.82630     0.00000     0.00000     0.00000     0.00000     0.00000     0.00000     0.00000     0.00000     0.00000     0.00000
    -9.81630     0.00000     0.00000     0.00000     0.00000     0.00000     0.00000     0.00000     0.00000     0.00000     0.00000
    -9.80530     0.00000     0.00000     0.00000     0.00000     0.00000     0.00000     0.00000     0.00000     0.00000     0.00000
    -9.79530     0.00000     0.00000     0.00000     0.00000     0.00000     0.00000     0.00000     0.00000     0.00000     0.00000
    -9.78530     0.00000     0.00000     0.00000     0.00000     0.00000     0.00000     0.00000     0.00000     0.00000     0.00000
    -9.77530     0.00000     0.00000     0.00000     0.00000     0.00000     0.00000     0.00000     0.00000     0.00000     0.00000
    -9.76530     0.00000     0.00000     0.00000     0.00000     0.00000     0.00000     0.00000     0.00000     0.00000     0.00000
    -9.75430     0.00000     0.00000     0.00000     0.00000     0.00000     0.00000     0.00000     0.00000     0.00000     0.00000
    -9.74430     0.00000     0.00000     0.00000     0.00000     0.00000     0.00000     0.00000     0.00000     0.00000     0.00000
    -9.73430     0.00000     0.00000     0.00000     0.00000     0.00000     0.00000     0.00000     0.00000     0.00000     0.00000
    -9.72430     0.00000     0.00000     0.00000     0.00000     0.00000     0.00000     0.00000     0.00000     0.00000     0.00000
    -9.71330     0.00000     0.00000     0.00000     0.00000     0.00000     0.00000     0.00000     0.00000     0.00000     0.00000
    -9.70330     0.00000     0.00000     0.00000     0.00000     0.00000     0.00000     0.00000     0.00000     0.00000     0.00000
    -9.69330     0.00000     0.00000     0.00000     0.00000     0.00000     0.00000     0.00000     0.00000     0.00000     0.00000
    -9.68330     0.00000     0.00000     0.00000     0.00000     0.00000     0.00000     0.00000     0.00000     0.00000     0.00000
    -9.67330     0.00000     0.00000     0.00000     0.00000     0.00000     0.00000     0.00000     0.00000     0.00000     0.00000
    -9.66230     0.00000     0.00000     0.00000     0.00000     0.00000     0.00000     0.00000     0.00000     0.00000     0.00000
    -9.65230     0.00000     0.00000     0.00000     0.00000     0.00000     0.00000     0.00000     0.00000     0.00000     0.00000
    -9.64230     0.00000     0.00000     0.00000     0.00000     0.00000     0.00000     0.00000     0.00000     0.00000     0.00000
    -9.63230     0.00000     0.00000     0.00000     0.00000     0.00000     0.00000     0.00000     0.00000     0.00000     0.00000
    -9.62130     0.00000     0.00000     0.00000     0.00000     0.00000     0.00000     0.00000     0.00000     0.00000     0.00000
    -9.61130     0.00000     0.00000     0.00000     0.00000     0.00000     0.00000     0.00000     0.00000     0.00000     0.00000
    -9.60130     0.00000     0.00000     0.00000     0.00000     0.00000     0.00000     0.00000     0.00000     0.00000     0.00000
    -9.59130     0.00000     0.00000     0.00000     0.00000     0.00000     0.00000     0.00000     0.00000     0.00000     0.00000
    -9.58030     0.00000     0.00000     0.00000     0.00000     0.00000     0.00000     0.00000     0.00000     0.00000     0.00000
    -9.57030     0.00000     0.00000     0.00000     0.00000     0.00000     0.00000     0.00000     0.00000     0.00000     0.00000
    -9.56030     0.00000     0.00000     0.00000     0.00000     0.00000     0.00000     0.00000     0.00000     0.00000     0.00000
    -9.55030     0.00000     0.00000     0.00000     0.00000     0.00000     0.00000     0.00000     0.00000     0.00000     0.00000
    -9.54030     0.00000     0.00000     0.00000     0.00000     0.00000     0.00000     0.00000     0.00000     0.00000     0.00000
    -9.52930     0.00000     0.00000     0.00000     0.00000     0.00000     0.00000     0.00000     0.00000     0.00000     0.00000
    -9.51930     0.00000     0.00000     0.00000     0.00000     0.00000     0.00000     0.00000     0.00000     0.00000     0.00000
    -9.50930     0.00000     0.00000     0.00000     0.00000     0.00000     0.00000     0.00000     0.00000     0.00000     0.00000
    -9.49930     0.00000     0.00000     0.00000     0.00000     0.00000     0.00000     0.00000     0.00000     0.00000     0.00000
    -9.48830     0.00000     0.00000     0.00000     0.00000     0.00000     0.00000     0.00000     0.00000     0.00000     0.00000
    -9.47830     0.00000     0.00000     0.00000     0.00000     0.00000     0.00000     0.00000     0.00000     0.00000     0.00000
    -9.46830     0.00000     0.00000     0.00000     0.00000     0.00000     0.00000     0.00000     0.00000     0.00000     0.00000
    -9.45830     0.00000     0.00000     0.00000     0.00000     0.00000     0.00000     0.00000     0.00000     0.00000     0.00000
    -9.44830     0.00000     0.00000     0.00000     0.00000     0.00000     0.00000     0.00000     0.00000     0.00000     0.00000
    -9.43730     0.00000     0.00000     0.00000     0.00000     0.00000     0.00000     0.00000     0.00000     0.00000     0.00000
    -9.42730     0.00000     0.00000     0.00000     0.00000     0.00000     0.00000     0.00000     0.00000     0.00000     0.00000
    -9.41730     0.00000     0.00000     0.00000     0.00000     0.00000     0.00000     0.00000     0.00000     0.00000     0.00000
    -9.40730     0.00000     0.00000     0.00000     0.00000     0.00000     0.00000     0.00000     0.00000     0.00000     0.00000
    -9.39630     0.00000     0.00000     0.00000     0.00000     0.00000     0.00000     0.00000     0.00000     0.00000     0.00000
    -9.38630     0.00000     0.00000     0.00000     0.00000     0.00000     0.00000     0.00000     0.00000     0.00000     0.00000
    -9.37630     0.00000     0.00000     0.00000     0.00000     0.00000     0.00000     0.00000     0.00000     0.00000     0.00000
    -9.36630     0.00000     0.00000     0.00000     0.00000     0.00000     0.00000     0.00000     0.00000     0.00000     0.00000
    -9.35530     0.00000     0.00000     0.00000     0.00000     0.00000     0.00000     0.00000     0.00000     0.00000     0.00000
    -9.34530     0.00000     0.00000     0.00000     0.00000     0.00000     0.00000     0.00000     0.00000     0.00000     0.00000
    -9.33530     0.00000     0.00000     0.00000     0.00000     0.00000     0.00000     0.00000     0.00000     0.00000     0.00000
    -9.32530     0.00000     0.00000     0.00000     0.00000     0.00000     0.00000     0.00000     0.00000     0.00000     0.00000
    -9.31530     0.00000     0.00000     0.00000     0.00000     0.00000     0.00000     0.00000     0.00000     0.00000     0.00000
    -9.30430     0.00000     0.00000     0.00000     0.00000     0.00000     0.00000     0.00000     0.00000     0.00000     0.00000
    -9.29430     0.00000     0.00000     0.00000     0.00000     0.00000     0.00000     0.00000     0.00000     0.00000     0.00000
    -9.28430     0.00000     0.00000     0.00000     0.00000     0.00000     0.00000     0.00000     0.00000     0.00000     0.00000
    -9.27430     0.00000     0.00000     0.00000     0.00000     0.00000     0.00000     0.00000     0.00000     0.00000     0.00000
    -9.26330     0.00000     0.00000     0.00000     0.00000     0.00000     0.00000     0.00000     0.00000     0.00000     0.00000
    -9.25330     0.00000     0.00000     0.00000     0.00000     0.00000     0.00000     0.00000     0.00000     0.00000     0.00000
    -9.24330     0.00000     0.00000     0.00000     0.00000     0.00000     0.00000     0.00000     0.00000     0.00000     0.00000
    -9.23330     0.00000     0.00000     0.00000     0.00000     0.00000     0.00000     0.00000     0.00000     0.00000     0.00000
    -9.22330     0.00000     0.00000     0.00000     0.00000     0.00000     0.00000     0.00000     0.00000     0.00000     0.00000
    -9.21230     0.00000     0.00000     0.00000     0.00000     0.00000     0.00000     0.00000     0.00000     0.00000     0.00000
    -9.20230     0.00000     0.00000     0.00000     0.00000     0.00000     0.00000     0.00000     0.00000     0.00000     0.00000
    -9.19230     0.00000     0.00000     0.00000     0.00000     0.00000     0.00000     0.00000     0.00000     0.00000     0.00000
    -9.18230     0.00000     0.00000     0.00000     0.00000     0.00000     0.00000     0.00000     0.00000     0.00000     0.00000
    -9.17130     0.00000     0.00000     0.00000     0.00000     0.00000     0.00000     0.00000     0.00000     0.00000     0.00000
    -9.16130     0.00000     0.00000     0.00000     0.00000     0.00000     0.00000     0.00000     0.00000     0.00000     0.00000
    -9.15130     0.00000     0.00000     0.00000     0.00000     0.00000     0.00000     0.00000     0.00000     0.00000     0.00000
    -9.14130     0.00000     0.00000     0.00000     0.00000     0.00000     0.00000     0.00000     0.00000     0.00000     0.00000
    -9.13030     0.00000     0.00000     0.00000     0.00000     0.00000     0.00000     0.00000     0.00000     0.00000     0.00000
    -9.12030     0.00000     0.00000     0.00000     0.00000     0.00000     0.00000     0.00000     0.00000     0.00000     0.00000
    -9.11030     0.00000     0.00000     0.00000     0.00000     0.00000     0.00000     0.00000     0.00000     0.00000     0.00000
    -9.10030     0.00000     0.00000     0.00000     0.00000     0.00000     0.00000     0.00000     0.00000     0.00000     0.00000
    -9.09030     0.00000     0.00000     0.00000     0.00000     0.00000     0.00000     0.00000     0.00000     0.00000     0.00000
    -9.07930     0.00000     0.00000     0.00000     0.00000     0.00000     0.00000     0.00000     0.00000     0.00000     0.00000
    -9.06930     0.00000     0.00000     0.00000     0.00000     0.00000     0.00000     0.00000     0.00000     0.00000     0.00000
    -9.05930     0.00000     0.00000     0.00000     0.00000     0.00000     0.00000     0.00000     0.00000     0.00000     0.00000
    -9.04930     0.00000     0.00000     0.00000     0.00000     0.00000     0.00000     0.00000     0.00000     0.00000     0.00000
    -9.03830     0.00000     0.00000     0.00000     0.00000     0.00000     0.00000     0.00000     0.00000     0.00000     0.00000
    -9.02830     0.00000     0.00000     0.00000     0.00000     0.00000     0.00000     0.00000     0.00000     0.00000     0.00000
    -9.01830     0.00000     0.00000     0.00000     0.00000     0.00000     0.00000     0.00000     0.00000     0.00000     0.00000
    -9.00830     0.00000     0.00000     0.00000     0.00000     0.00000     0.00000     0.00000     0.00000     0.00000     0.00000
    -8.99830     0.00000     0.00000     0.00000     0.00000     0.00000     0.00000     0.00000     0.00000     0.00000     0.00000
    -8.98730     0.00000     0.00000     0.00000     0.00000     0.00000     0.00000     0.00000     0.00000     0.00000     0.00000
    -8.97730     0.00000     0.00000     0.00000     0.00000     0.00000     0.00000     0.00000     0.00000     0.00000     0.00000
    -8.96730     0.00000     0.00000     0.00000     0.00000     0.00000     0.00000     0.00000     0.00000     0.00000     0.00000
    -8.95730     0.00000     0.00000     0.00000     0.00000     0.00000     0.00000     0.00000     0.00000     0.00000     0.00000
    -8.94630     0.00000     0.00000     0.00000     0.00000     0.00000     0.00000     0.00000     0.00000     0.00000     0.00000
    -8.93630     0.00000     0.00000     0.00000     0.00000     0.00000     0.00000     0.00000     0.00000     0.00000     0.00000
    -8.92630     0.00000     0.00000     0.00000     0.00000     0.00000     0.00000     0.00000     0.00000     0.00000     0.00000
    -8.91630     0.00000     0.00000     0.00000     0.00000     0.00000     0.00000     0.00000     0.00000     0.00000     0.00000
    -8.90530     0.00000     0.00000     0.00000     0.00000     0.00000     0.00000     0.00000     0.00000     0.00000     0.00000
    -8.89530     0.00000     0.00000     0.00000     0.00000     0.00000     0.00000     0.00000     0.00000     0.00000     0.00000
    -8.88530     0.00000     0.00000     0.00000     0.00000     0.00000     0.00000     0.00000     0.00000     0.00000     0.00000
    -8.87530     0.00000     0.00000     0.00000     0.00000     0.00000     0.00000     0.00000     0.00000     0.00000     0.00000
    -8.86530     0.00000     0.00000     0.00000     0.00000     0.00000     0.00000     0.00000     0.00000     0.00000     0.00000
    -8.85430     0.00000     0.00000     0.00000     0.00000     0.00000     0.00000     0.00000     0.00000     0.00000     0.00000
    -8.84430     0.00000     0.00000     0.00000     0.00000     0.00000     0.00000     0.00000     0.00000     0.00000     0.00000
    -8.83430     0.00000     0.00000     0.00000     0.00000     0.00000     0.00000     0.00000     0.00000     0.00000     0.00000
    -8.82430     0.00000     0.00000     0.00000     0.00000     0.00000     0.00000     0.00000     0.00000     0.00000     0.00000
    -8.81330     0.00000     0.00000     0.00000     0.00000     0.00000     0.00000     0.00000     0.00000     0.00000     0.00000
    -8.80330     0.00000     0.00000     0.00000     0.00000     0.00000     0.00000     0.00000     0.00000     0.00000     0.00000
    -8.79330     0.00000     0.00000     0.00000     0.00000     0.00000     0.00000     0.00000     0.00000     0.00000     0.00000
    -8.78330     0.00000     0.00000     0.00000     0.00000     0.00000     0.00000     0.00000     0.00000     0.00000     0.00000
    -8.77330     0.00000     0.00000     0.00000     0.00000     0.00000     0.00000     0.00000     0.00000     0.00000     0.00000
    -8.76230     0.00000     0.00000     0.00000     0.00000     0.00000     0.00000     0.00000     0.00000     0.00000     0.00000
    -8.75230     0.00000     0.00000     0.00000     0.00000     0.00000     0.00000     0.00000     0.00000     0.00000     0.00000
    -8.74230     0.00000     0.00000     0.00000     0.00000     0.00000     0.00000     0.00000     0.00000     0.00000     0.00000
    -8.73230     0.00000     0.00000     0.00000     0.00000     0.00000     0.00000     0.00000     0.00000     0.00000     0.00000
    -8.72130     0.00000     0.00000     0.00000     0.00000     0.00000     0.00000     0.00000     0.00000     0.00000     0.00000
    -8.71130     0.00000     0.00000     0.00000     0.00000     0.00000     0.00000     0.00000     0.00000     0.00000     0.00000
    -8.70130     0.00000     0.00000     0.00000     0.00000     0.00000     0.00000     0.00000     0.00000     0.00000     0.00000
    -8.69130     0.00000     0.00000     0.00000     0.00000     0.00000     0.00000     0.00000     0.00000     0.00000     0.00000
    -8.68030     0.00000     0.00000     0.00000     0.00000     0.00000     0.00000     0.00000     0.00000     0.00000     0.00000
    -8.67030     0.00000     0.00000     0.00000     0.00000     0.00000     0.00000     0.00000     0.00000     0.00000     0.00000
    -8.66030     0.00000     0.00000     0.00000     0.00000     0.00000     0.00000     0.00000     0.00000     0.00000     0.00000
    -8.65030     0.00000     0.00000     0.00000     0.00000     0.00000     0.00000     0.00000     0.00000     0.00000     0.00000
    -8.64030     0.00000     0.00000     0.00000     0.00000     0.00000     0.00000     0.00000     0.00000     0.00000     0.00000
    -8.62930     0.00000     0.00000     0.00000     0.00000     0.00000     0.00000     0.00000     0.00000     0.00000     0.00000
    -8.61930     0.00000     0.00000     0.00000     0.00000     0.00000     0.00000     0.00000     0.00000     0.00000     0.00000
    -8.60930     0.00000     0.00000     0.00000     0.00000     0.00000     0.00000     0.00000     0.00000     0.00000     0.00000
    -8.59930     0.00000     0.00000     0.00000     0.00000     0.00000     0.00000     0.00000     0.00000     0.00000     0.00000
    -8.58830     0.00000     0.00000     0.00000     0.00000     0.00000     0.00000     0.00000     0.00000     0.00000     0.00000
    -8.57830     0.00000     0.00000     0.00000     0.00000     0.00000     0.00000     0.00000     0.00000     0.00000     0.00000
    -8.56830     0.00000     0.00000     0.00000     0.00000     0.00000     0.00000     0.00000     0.00000     0.00000     0.00000
    -8.55830     0.00000     0.00000     0.00000     0.00000     0.00000     0.00000     0.00000     0.00000     0.00000     0.00000
    -8.54830     0.00000     0.00000     0.00000     0.00000     0.00000     0.00000     0.00000     0.00000     0.00000     0.00000
    -8.53730     0.00000     0.00000     0.00000     0.00000     0.00000     0.00000     0.00000     0.00000     0.00000     0.00000
    -8.52730     0.00000     0.00000     0.00000     0.00000     0.00000     0.00000     0.00000     0.00000     0.00000     0.00000
    -8.51730     0.00000     0.00000     0.00000     0.00000     0.00000     0.00000     0.00000     0.00000     0.00000     0.00000
    -8.50730     0.00000     0.00000     0.00000     0.00000     0.00000     0.00000     0.00000     0.00000     0.00000     0.00000
    -8.49630     0.00000     0.00000     0.00000     0.00000     0.00000     0.00000     0.00000     0.00000     0.00000     0.00000
    -8.48630     0.00000     0.00000     0.00000     0.00000     0.00000     0.00000     0.00000     0.00000     0.00000     0.00000
    -8.47630     0.00000     0.00000     0.00000     0.00000     0.00000     0.00000     0.00000     0.00000     0.00000     0.00000
    -8.46630     0.00000     0.00000     0.00000     0.00000     0.00000     0.00000     0.00000     0.00000     0.00000     0.00000
    -8.45530     0.00000     0.00000     0.00000     0.00000     0.00000     0.00000     0.00000     0.00000     0.00000     0.00000
    -8.44530     0.00000     0.00000     0.00000     0.00000     0.00000     0.00000     0.00000     0.00000     0.00000     0.00000
    -8.43530     0.00000     0.00000     0.00000     0.00000     0.00000     0.00000     0.00000     0.00000     0.00000     0.00000
    -8.42530     0.00000     0.00000     0.00000     0.00000     0.00000     0.00000     0.00000     0.00000     0.00000     0.00000
    -8.41530     0.00000     0.00000     0.00000     0.00000     0.00000     0.00000     0.00000     0.00000     0.00000     0.00000
    -8.40430     0.00000     0.00000     0.00000     0.00000     0.00000     0.00000     0.00000     0.00000     0.00000     0.00000
    -8.39430     0.00000     0.00000     0.00000     0.00000     0.00000     0.00000     0.00000     0.00000     0.00000     0.00000
    -8.38430     0.00000     0.00000     0.00000     0.00000     0.00000     0.00000     0.00000     0.00000     0.00000     0.00000
    -8.37430     0.00000     0.00000     0.00000     0.00000     0.00000     0.00000     0.00000     0.00000     0.00000     0.00000
    -8.36330     0.00000     0.00000     0.00000     0.00000     0.00000     0.00000     0.00000     0.00000     0.00000     0.00000
    -8.35330     0.00000     0.00000     0.00000     0.00000     0.00000     0.00000     0.00000     0.00000     0.00000     0.00000
    -8.34330     0.00000     0.00000     0.00000     0.00000     0.00000     0.00000     0.00000     0.00000     0.00000     0.00000
    -8.33330     0.00000     0.00000     0.00000     0.00000     0.00000     0.00000     0.00000     0.00000     0.00000     0.00000
    -8.32330     0.00000     0.00000     0.00000     0.00000     0.00000     0.00000     0.00000     0.00000     0.00000     0.00000
    -8.31230     0.00000     0.00000     0.00000     0.00000     0.00000     0.00000     0.00000     0.00000     0.00000     0.00000
    -8.30230     0.00000     0.00000     0.00000     0.00000     0.00000     0.00000     0.00000     0.00000     0.00000     0.00000
    -8.29230     0.00000     0.00000     0.00000     0.00000     0.00000     0.00000     0.00000     0.00000     0.00000     0.00000
    -8.28230     0.00000     0.00000     0.00000     0.00000     0.00000     0.00000     0.00000     0.00000     0.00000     0.00000
    -8.27130     0.00000     0.00000     0.00000     0.00000     0.00000     0.00000     0.00000     0.00000     0.00000     0.00000
    -8.26130     0.00000     0.00000     0.00000     0.00000     0.00000     0.00000     0.00000     0.00000     0.00000     0.00000
    -8.25130     0.00000     0.00000     0.00000     0.00000     0.00000     0.00000     0.00000     0.00000     0.00000     0.00000
    -8.24130     0.00000     0.00000     0.00000     0.00000     0.00000     0.00000     0.00000     0.00000     0.00000     0.00000
    -8.23030     0.00000     0.00000     0.00000     0.00000     0.00000     0.00000     0.00000     0.00000     0.00000     0.00000
    -8.22030     0.00000     0.00000     0.00000     0.00000     0.00000     0.00000     0.00000     0.00000     0.00000     0.00000
    -8.21030     0.00000     0.00000     0.00000     0.00000     0.00000     0.00000     0.00000     0.00000     0.00000     0.00000
    -8.20030     0.00000     0.00000     0.00000     0.00000     0.00000     0.00000     0.00000     0.00000     0.00000     0.00000
    -8.19030     0.00000     0.00000     0.00000     0.00000     0.00000     0.00000     0.00000     0.00000     0.00000     0.00000
    -8.17930     0.00000     0.00000     0.00000     0.00000     0.00000     0.00000     0.00000     0.00000     0.00000     0.00000
    -8.16930     0.00000     0.00000     0.00000     0.00000     0.00000     0.00000     0.00000     0.00000     0.00000     0.00000
    -8.15930     0.00000     0.00000     0.00000     0.00000     0.00000     0.00000     0.00000     0.00000     0.00000     0.00000
    -8.14930     0.00000     0.00000     0.00000     0.00000     0.00000     0.00000     0.00000     0.00000     0.00000     0.00000
    -8.13830     0.00000     0.00000     0.00000     0.00000     0.00000     0.00000     0.00000     0.00000     0.00000     0.00000
    -8.12830     0.00000     0.00000     0.00000     0.00000     0.00000     0.00000     0.00000     0.00000     0.00000     0.00000
    -8.11830     0.00000     0.00000     0.00000     0.00000     0.00000     0.00000     0.00000     0.00000     0.00000     0.00000
    -8.10830     0.00000     0.00000     0.00000     0.00000     0.00000     0.00000     0.00000     0.00000     0.00000     0.00000
    -8.09830     0.00000     0.00000     0.00000     0.00000     0.00000     0.00000     0.00000     0.00000     0.00000     0.00000
    -8.08730     0.00000     0.00000     0.00000     0.00000     0.00000     0.00000     0.00000     0.00000     0.00000     0.00000
    -8.07730     0.00000     0.00000     0.00000     0.00000     0.00000     0.00000     0.00000     0.00000     0.00000     0.00000
    -8.06730     0.00000     0.00000     0.00000     0.00000     0.00000     0.00000     0.00000     0.00000     0.00000     0.00000
    -8.05730     0.00000     0.00000     0.00000     0.00000     0.00000     0.00000     0.00000     0.00000     0.00000     0.00000
    -8.04630     0.00000     0.00000     0.00000     0.00000     0.00000     0.00000     0.00000     0.00000     0.00000     0.00000
    -8.03630     0.00000     0.00000     0.00000     0.00000     0.00000     0.00000     0.00000     0.00000     0.00000     0.00000
    -8.02630     0.00000     0.00000     0.00000     0.00000     0.00000     0.00000     0.00000     0.00000     0.00000     0.00000
    -8.01630     0.00000     0.00000     0.00000     0.00000     0.00000     0.00000     0.00000     0.00000     0.00000     0.00000
    -8.00630     0.00000     0.00000     0.00000     0.00000     0.00000     0.00000     0.00000     0.00000     0.00000     0.00000
    -7.99530     0.00000     0.00000     0.00000     0.00000     0.00000     0.00000     0.00000     0.00000     0.00000     0.00000
    -7.98530     0.00000     0.00000     0.00000     0.00000     0.00000     0.00000     0.00000     0.00000     0.00000     0.00000
    -7.97530     0.00000     0.00000     0.00000     0.00000     0.00000     0.00000     0.00000     0.00000     0.00000     0.00000
    -7.96530     0.00000     0.00000     0.00000     0.00000     0.00000     0.00000     0.00000     0.00000     0.00000     0.00000
    -7.95430     0.00000     0.00000     0.00000     0.00000     0.00000     0.00000     0.00000     0.00000     0.00000     0.00000
    -7.94430     0.00000     0.00000     0.00000     0.00000     0.00000     0.00000     0.00000     0.00000     0.00000     0.00000
    -7.93430     0.00000     0.00000     0.00000     0.00000     0.00000     0.00000     0.00000     0.00000     0.00000     0.00000
    -7.92430     0.00000     0.00000     0.00000     0.00000     0.00000     0.00000     0.00000     0.00000     0.00000     0.00000
    -7.91330     0.00000     0.00000     0.00000     0.00000     0.00000     0.00000     0.00000     0.00000     0.00000     0.00000
    -7.90330     0.00000     0.00000     0.00000     0.00000     0.00000     0.00000     0.00000     0.00000     0.00000     0.00000
    -7.89330     0.00000     0.00000     0.00000     0.00000     0.00000     0.00000     0.00000     0.00000     0.00000     0.00000
    -7.88330     0.00000     0.00000     0.00000     0.00000     0.00000     0.00000     0.00000     0.00000     0.00000     0.00000
    -7.87330     0.00000     0.00000     0.00000     0.00000     0.00000     0.00000     0.00000     0.00000     0.00000     0.00000
    -7.86230     0.00000     0.00000     0.00000     0.00000     0.00000     0.00000     0.00000     0.00000     0.00000     0.00000
    -7.85230     0.00000     0.00000     0.00000     0.00000     0.00000     0.00000     0.00000     0.00000     0.00000     0.00000
    -7.84230     0.00000     0.00000     0.00000     0.00000     0.00000     0.00000     0.00000     0.00000     0.00000     0.00000
    -7.83230     0.00000     0.00000     0.00000     0.00000     0.00000     0.00000     0.00000     0.00000     0.00000     0.00000
    -7.82130     0.00000     0.00000     0.00000     0.00000     0.00000     0.00000     0.00000     0.00000     0.00000     0.00000
    -7.81130     0.00000     0.00000     0.00000     0.00000     0.00000     0.00000     0.00000     0.00000     0.00000     0.00000
    -7.80130     0.00000     0.00000     0.00000     0.00000     0.00000     0.00000     0.00000     0.00000     0.00000     0.00000
    -7.79130     0.00000     0.00000     0.00000     0.00000     0.00000     0.00000     0.00000     0.00000     0.00000     0.00000
    -7.78130     0.00000     0.00000     0.00000     0.00000     0.00000     0.00000     0.00000     0.00000     0.00000     0.00000
    -7.77030     0.00000     0.00000     0.00000     0.00000     0.00000     0.00000     0.00000     0.00000     0.00000     0.00000
    -7.76030     0.00000     0.00000     0.00000     0.00000     0.00000     0.00000     0.00000     0.00000     0.00000     0.00000
    -7.75030     0.00000     0.00000     0.00000     0.00000     0.00000     0.00000     0.00000     0.00000     0.00000     0.00000
    -7.74030     0.00000     0.00000     0.00000     0.00000     0.00000     0.00000     0.00000     0.00000     0.00000     0.00000
    -7.72930     0.00000     0.00000     0.00000     0.00000     0.00000     0.00000     0.00000     0.00000     0.00000     0.00000
    -7.71930     0.00000     0.00000     0.00000     0.00000     0.00000     0.00000     0.00000     0.00000     0.00000     0.00000
    -7.70930     0.00000     0.00000     0.00000     0.00000     0.00000     0.00000     0.00000     0.00000     0.00000     0.00000
    -7.69930     0.00000     0.00000     0.00000     0.00000     0.00000     0.00000     0.00000     0.00000     0.00000     0.00000
    -7.68830     0.00000     0.00000     0.00000     0.00000     0.00000     0.00000     0.00000     0.00000     0.00000     0.00000
    -7.67830     0.00000     0.00000     0.00000     0.00000     0.00000     0.00000     0.00000     0.00000     0.00000     0.00000
    -7.66830     0.00000     0.00000     0.00000     0.00000     0.00000     0.00000     0.00000     0.00000     0.00000     0.00000
    -7.65830     0.00000     0.00000     0.00000     0.00000     0.00000     0.00000     0.00000     0.00000     0.00000     0.00000
    -7.64830     0.00000     0.00000     0.00000     0.00000     0.00000     0.00000     0.00000     0.00000     0.00000     0.00000
    -7.63730     0.00000     0.00000     0.00000     0.00000     0.00000     0.00000     0.00000     0.00000     0.00000     0.00000
    -7.62730     0.00000     0.00000     0.00000     0.00000     0.00000     0.00000     0.00000     0.00000     0.00000     0.00000
    -7.61730     0.00000     0.00000     0.00000     0.00000     0.00000     0.00000     0.00000     0.00000     0.00000     0.00000
    -7.60730     0.00000     0.00000     0.00000     0.00000     0.00000     0.00000     0.00000     0.00000     0.00000     0.00000
    -7.59630     0.00000     0.00000     0.00000     0.00000     0.00000     0.00000     0.00000     0.00000     0.00000     0.00000
    -7.58630     0.00000     0.00000     0.00000     0.00000     0.00000     0.00000     0.00000     0.00000     0.00000     0.00000
    -7.57630     0.00000     0.00000     0.00000     0.00000     0.00000     0.00000     0.00000     0.00000     0.00000     0.00000
    -7.56630     0.00000     0.00000     0.00000     0.00000     0.00000     0.00000     0.00000     0.00000     0.00000     0.00000
    -7.55630     0.00000     0.00000     0.00000     0.00000     0.00000     0.00000     0.00000     0.00000     0.00000     0.00000
    -7.54530     0.00000     0.00000     0.00000     0.00000     0.00000     0.00000     0.00000     0.00000     0.00000     0.00000
    -7.53530     0.00000     0.00000     0.00000     0.00000     0.00000     0.00000     0.00000     0.00000     0.00000     0.00000
    -7.52530     0.00000     0.00000     0.00000     0.00000     0.00000     0.00000     0.00000     0.00000     0.00000     0.00000
    -7.51530     0.00000     0.00000     0.00000     0.00000     0.00000     0.00000     0.00000     0.00000     0.00000     0.00000
    -7.50430     0.00000     0.00000     0.00000     0.00000     0.00000     0.00000     0.00000     0.00000     0.00000     0.00000
    -7.49430     0.00000     0.00000     0.00000     0.00000     0.00000     0.00000     0.00000     0.00000     0.00000     0.00000
    -7.48430     0.00000     0.00000     0.00000     0.00000     0.00000     0.00000     0.00000     0.00000     0.00000     0.00000
    -7.47430     0.00000     0.00000     0.00000     0.00000     0.00000     0.00000     0.00000     0.00000     0.00000     0.00000
    -7.46330     0.00000     0.00000     0.00000     0.00000     0.00000     0.00000     0.00000     0.00000     0.00000     0.00000
    -7.45330     0.00000     0.00000     0.00000     0.00000     0.00000     0.00000     0.00000     0.00000     0.00000     0.00000
    -7.44330     0.00000     0.00000     0.00000     0.00000     0.00000     0.00000     0.00000     0.00000     0.00000     0.00000
    -7.43330     0.00000     0.00000     0.00000     0.00000     0.00000     0.00000     0.00000     0.00000     0.00000     0.00000
    -7.42330     0.00000     0.00000     0.00000     0.00000     0.00000     0.00000     0.00000     0.00000     0.00000     0.00000
    -7.41230     0.00000     0.00000     0.00000     0.00000     0.00000     0.00000     0.00000     0.00000     0.00000     0.00000
    -7.40230     0.00000     0.00000     0.00000     0.00000     0.00000     0.00000     0.00000     0.00000     0.00000     0.00000
    -7.39230     0.00000     0.00000     0.00000     0.00000     0.00000     0.00000     0.00000     0.00000     0.00000     0.00000
    -7.38230     0.00000     0.00000     0.00000     0.00000     0.00000     0.00000     0.00000     0.00000     0.00000     0.00000
    -7.37130     0.00000     0.00000     0.00000     0.00000     0.00000     0.00000     0.00000     0.00000     0.00000     0.00000
    -7.36130     0.00000     0.00000     0.00000     0.00000     0.00000     0.00000     0.00000     0.00000     0.00000     0.00000
    -7.35130     0.00000     0.00000     0.00000     0.00000     0.00000     0.00000     0.00000     0.00000     0.00000     0.00000
    -7.34130     0.00000     0.00000     0.00000     0.00000     0.00000     0.00000     0.00000     0.00000     0.00000     0.00000
    -7.33130     0.00000     0.00000     0.00000     0.00000     0.00000     0.00000     0.00000     0.00000     0.00000     0.00000
    -7.32030     0.00000     0.00000     0.00000     0.00000     0.00000     0.00000     0.00000     0.00000     0.00000     0.00000
    -7.31030     0.00000     0.00000     0.00000     0.00000     0.00000     0.00000     0.00000     0.00000     0.00000     0.00000
    -7.30030     0.00000     0.00000     0.00000     0.00000     0.00000     0.00000     0.00000     0.00000     0.00000     0.00000
    -7.29030     0.00000     0.00000     0.00000     0.00000     0.00000     0.00000     0.00000     0.00000     0.00000     0.00000
    -7.27930     0.00000     0.00000     0.00000     0.00000     0.00000     0.00000     0.00000     0.00000     0.00000     0.00000
    -7.26930     0.00000     0.00000     0.00000     0.00000     0.00000     0.00000     0.00000     0.00000     0.00000     0.00000
    -7.25930     0.00000     0.00000     0.00000     0.00000     0.00000     0.00000     0.00000     0.00000     0.00000     0.00000
    -7.24930     0.00000     0.00000     0.00000     0.00000     0.00000     0.00000     0.00000     0.00000     0.00000     0.00000
    -7.23830     0.00000     0.00000     0.00000     0.00000     0.00000     0.00000     0.00000     0.00000     0.00000     0.00000
    -7.22830     0.00000     0.00000     0.00000     0.00000     0.00000     0.00000     0.00000     0.00000     0.00000     0.00000
    -7.21830     0.00000     0.00000     0.00000     0.00000     0.00000     0.00000     0.00000     0.00000     0.00000     0.00000
    -7.20830     0.00000     0.00000     0.00000     0.00000     0.00000     0.00000     0.00000     0.00000     0.00000     0.00000
    -7.19830     0.00000     0.00000     0.00000     0.00000     0.00000     0.00000     0.00000     0.00000     0.00000     0.00000
    -7.18730     0.00000     0.00000     0.00000     0.00000     0.00000     0.00000     0.00000     0.00000     0.00000     0.00000
    -7.17730     0.00000     0.00000     0.00000     0.00000     0.00000     0.00000     0.00000     0.00000     0.00000     0.00000
    -7.16730     0.00000     0.00000     0.00000     0.00000     0.00000     0.00000     0.00000     0.00000     0.00000     0.00000
    -7.15730     0.00000     0.00000     0.00000     0.00000     0.00000     0.00000     0.00000     0.00000     0.00000     0.00000
    -7.14630     0.00000     0.00000     0.00000     0.00000     0.00000     0.00000     0.00000     0.00000     0.00000     0.00000
    -7.13630     0.00000     0.00000     0.00000     0.00000     0.00000     0.00000     0.00000     0.00000     0.00000     0.00000
    -7.12630     0.00000     0.00000     0.00000     0.00000     0.00000     0.00000     0.00000     0.00000     0.00000     0.00000
    -7.11630     0.00000     0.00000     0.00000     0.00000     0.00000     0.00000     0.00000     0.00000     0.00000     0.00000
    -7.10630     0.00000     0.00000     0.00000     0.00000     0.00000     0.00000     0.00000     0.00000     0.00000     0.00000
    -7.09530     0.00000     0.00000     0.00000     0.00000     0.00000     0.00000     0.00000     0.00000     0.00000     0.00000
    -7.08530     0.00000     0.00000     0.00000     0.00000     0.00000     0.00000     0.00000     0.00000     0.00000     0.00000
    -7.07530     0.00000     0.00000     0.00000     0.00000     0.00000     0.00000     0.00000     0.00000     0.00000     0.00000
    -7.06530     0.00000     0.00000     0.00000     0.00000     0.00000     0.00000     0.00000     0.00000     0.00000     0.00000
    -7.05430     0.00000     0.00000     0.00000     0.00000     0.00000     0.00000     0.00000     0.00000     0.00000     0.00000
    -7.04430     0.00000     0.00000     0.00000     0.00000     0.00000     0.00000     0.00000     0.00000     0.00000     0.00000
    -7.03430     0.00000     0.00000     0.00000     0.00000     0.00000     0.00000     0.00000     0.00000     0.00000     0.00000
    -7.02430     0.00000     0.00000     0.00000     0.00000     0.00000     0.00000     0.00000     0.00000     0.00000     0.00000
    -7.01330     0.00000     0.00000     0.00000     0.00000     0.00000     0.00000     0.00000     0.00000     0.00000     0.00000
    -7.00330     0.00000     0.00000     0.00000     0.00000     0.00000     0.00000     0.00000     0.00000     0.00000     0.00000
    -6.99330     0.00000     0.00000     0.00000     0.00000     0.00000     0.00000     0.00000     0.00000     0.00000     0.00000
    -6.98330     0.00000     0.00000     0.00000     0.00000     0.00000     0.00000     0.00000     0.00000     0.00000     0.00000
    -6.97330     0.00000     0.00000     0.00000     0.00000     0.00000     0.00000     0.00000     0.00000     0.00000     0.00000
    -6.96230     0.00000     0.00000     0.00000     0.00000     0.00000     0.00000     0.00000     0.00000     0.00000     0.00000
    -6.95230     0.00000     0.00000     0.00000     0.00000     0.00000     0.00000     0.00000     0.00000     0.00000     0.00000
    -6.94230     0.00000     0.00000     0.00000     0.00000     0.00000     0.00000     0.00000     0.00000     0.00000     0.00000
    -6.93230     0.00000     0.00000     0.00000     0.00000     0.00000     0.00000     0.00000     0.00000     0.00000     0.00000
    -6.92130     0.00000     0.00000     0.00000     0.00000     0.00000     0.00000     0.00000     0.00000     0.00000     0.00000
    -6.91130     0.00000     0.00000     0.00000     0.00000     0.00000     0.00000     0.00000     0.00000     0.00000     0.00000
    -6.90130     0.00000     0.00000     0.00000     0.00000     0.00000     0.00000     0.00000     0.00000     0.00000     0.00000
    -6.89130     0.00000     0.00000     0.00000     0.00000     0.00000     0.00000     0.00000     0.00000     0.00000     0.00000
    -6.88130     0.00000     0.00000     0.00000     0.00000     0.00000     0.00000     0.00000     0.00000     0.00000     0.00000
    -6.87030     0.00000     0.00000     0.00000     0.00000     0.00000     0.00000     0.00000     0.00000     0.00000     0.00000
    -6.86030     0.00000     0.00000     0.00000     0.00000     0.00000     0.00000     0.00000     0.00000     0.00000     0.00000
    -6.85030     0.00000     0.00000     0.00000     0.00000     0.00000     0.00000     0.00000     0.00000     0.00000     0.00000
    -6.84030     0.00000     0.00000     0.00000     0.00000     0.00000     0.00000     0.00000     0.00000     0.00000     0.00000
    -6.82930     0.00000     0.00000     0.00000     0.00000     0.00000     0.00000     0.00000     0.00000     0.00000     0.00000
    -6.81930     0.00000     0.00000     0.00000     0.00000     0.00000     0.00000     0.00000     0.00000     0.00000     0.00000
    -6.80930     0.00000     0.00000     0.00000     0.00000     0.00000     0.00000     0.00000     0.00000     0.00000     0.00000
    -6.79930     0.00000     0.00000     0.00000     0.00000     0.00000     0.00000     0.00000     0.00000     0.00000     0.00000
    -6.78830     0.00000     0.00000     0.00000     0.00000     0.00000     0.00000     0.00000     0.00000     0.00000     0.00000
    -6.77830     0.00000     0.00000     0.00000     0.00000     0.00000     0.00000     0.00000     0.00000     0.00000     0.00000
    -6.76830     0.00000     0.00000     0.00000     0.00000     0.00000     0.00000     0.00000     0.00000     0.00000     0.00000
    -6.75830     0.00000     0.00000     0.00000     0.00000     0.00000     0.00000     0.00000     0.00000     0.00000     0.00000
    -6.74830     0.00000     0.00000     0.00000     0.00000     0.00000     0.00000     0.00000     0.00000     0.00000     0.00000
    -6.73730     0.00000     0.00000     0.00000     0.00000     0.00000     0.00000     0.00000     0.00000     0.00000     0.00000
    -6.72730     0.00000     0.00000     0.00000     0.00000     0.00000     0.00000     0.00000     0.00000     0.00000     0.00000
    -6.71730     0.00000     0.00000     0.00000     0.00000     0.00000     0.00000     0.00000     0.00000     0.00000     0.00000
    -6.70730     0.00000     0.00000     0.00000     0.00000     0.00000     0.00000     0.00000     0.00000     0.00000     0.00000
    -6.69630     0.00000     0.00000     0.00000     0.00000     0.00000     0.00000     0.00000     0.00000     0.00000     0.00000
    -6.68630     0.00000     0.00000     0.00000     0.00000     0.00000     0.00000     0.00000     0.00000     0.00000     0.00000
    -6.67630     0.00000     0.00000     0.00000     0.00000     0.00000     0.00000     0.00000     0.00000     0.00000     0.00000
    -6.66630     0.00000     0.00000     0.00000     0.00000     0.00000     0.00000     0.00000     0.00000     0.00000     0.00000
    -6.65630     0.00000     0.00000     0.00000     0.00000     0.00000     0.00000     0.00000     0.00000     0.00000     0.00000
    -6.64530     0.00000     0.00000     0.00000     0.00000     0.00000     0.00000     0.00000     0.00000     0.00000     0.00000
    -6.63530     0.00000     0.00000     0.00000     0.00000     0.00000     0.00000     0.00000     0.00000     0.00000     0.00000
    -6.62530     0.00000     0.00000     0.00000     0.00000     0.00000     0.00000     0.00000     0.00000     0.00000     0.00000
    -6.61530     0.00000     0.00000     0.00000     0.00000     0.00000     0.00000     0.00000     0.00000     0.00000     0.00000
    -6.60430     0.00000     0.00000     0.00000     0.00000     0.00000     0.00000     0.00000     0.00000     0.00000     0.00000
    -6.59430     0.00000     0.00000     0.00000     0.00000     0.00000     0.00000     0.00000     0.00000     0.00000     0.00000
    -6.58430     0.00000     0.00000     0.00000     0.00000     0.00000     0.00000     0.00000     0.00000     0.00000     0.00000
    -6.57430     0.00000     0.00000     0.00000     0.00000     0.00000     0.00000     0.00000     0.00000     0.00000     0.00000
    -6.56330     0.00000     0.00000     0.00000     0.00000     0.00000     0.00000     0.00000     0.00000     0.00000     0.00000
    -6.55330     0.00000     0.00000     0.00000     0.00000     0.00000     0.00000     0.00000     0.00000     0.00000     0.00000
    -6.54330     0.00000     0.00000     0.00000     0.00000     0.00000     0.00000     0.00000     0.00000     0.00000     0.00000
    -6.53330     0.00000     0.00000     0.00000     0.00000     0.00000     0.00000     0.00000     0.00000     0.00000     0.00000
    -6.52330     0.00000     0.00000     0.00000     0.00000     0.00000     0.00000     0.00000     0.00000     0.00000     0.00000
    -6.51230     0.00000     0.00000     0.00000     0.00000     0.00000     0.00000     0.00000     0.00000     0.00000     0.00000
    -6.50230     0.00000     0.00000     0.00000     0.00000     0.00000     0.00000     0.00000     0.00000     0.00000     0.00000
    -6.49230     0.00000     0.00000     0.00000     0.00000     0.00000     0.00000     0.00000     0.00000     0.00000     0.00000
    -6.48230     0.00000     0.00000     0.00000     0.00000     0.00000     0.00000     0.00000     0.00000     0.00000     0.00000
    -6.47130     0.00000     0.00000     0.00000     0.00000     0.00000     0.00000     0.00000     0.00000     0.00000     0.00000
    -6.46130     0.00000     0.00000     0.00000     0.00000     0.00000     0.00000     0.00000     0.00000     0.00000     0.00000
    -6.45130     0.00000     0.00000     0.00000     0.00000     0.00000     0.00000     0.00000     0.00000     0.00000     0.00000
    -6.44130     0.00000     0.00000     0.00000     0.00000     0.00000     0.00000     0.00000     0.00000     0.00000     0.00000
    -6.43130     0.00000     0.00000     0.00000     0.00000     0.00000     0.00000     0.00000     0.00000     0.00000     0.00000
    -6.42030     0.00000     0.00000     0.00000     0.00000     0.00000     0.00000     0.00000     0.00000     0.00000     0.00000
    -6.41030     0.00000     0.00000     0.00000     0.00000     0.00000     0.00000     0.00000     0.00000     0.00000     0.00000
    -6.40030     0.00000     0.00000     0.00000     0.00000     0.00000     0.00000     0.00000     0.00000     0.00000     0.00000
    -6.39030     0.00000     0.00000     0.00000     0.00000     0.00000     0.00000     0.00000     0.00000     0.00000     0.00000
    -6.37930     0.00000     0.00000     0.00000     0.00000     0.00000     0.00000     0.00000     0.00000     0.00000     0.00000
    -6.36930     0.00000     0.00000     0.00000     0.00000     0.00000     0.00000     0.00000     0.00000     0.00000     0.00000
    -6.35930     0.00000     0.00000     0.00000     0.00000     0.00000     0.00000     0.00000     0.00000     0.00000     0.00000
    -6.34930     0.00000     0.00000     0.00000     0.00000     0.00000     0.00000     0.00000     0.00000     0.00000     0.00000
    -6.33830     0.00000     0.00000     0.00000     0.00000     0.00000     0.00000     0.00000     0.00000     0.00000     0.00000
    -6.32830     0.00000     0.00000     0.00000     0.00000     0.00000     0.00000     0.00000     0.00000     0.00000     0.00000
    -6.31830     0.00000     0.00000     0.00000     0.00000     0.00000     0.00000     0.00000     0.00000     0.00000     0.00000
    -6.30830     0.00000     0.00000     0.00000     0.00000     0.00000     0.00000     0.00000     0.00000     0.00000     0.00000
    -6.29830     0.00000     0.00000     0.00000     0.00000     0.00000     0.00000     0.00000     0.00000     0.00000     0.00000
    -6.28730     0.00000     0.00000     0.00000     0.00000     0.00000     0.00000     0.00000     0.00000     0.00000     0.00000
    -6.27730     0.00000     0.00000     0.00000     0.00000     0.00000     0.00000     0.00000     0.00000     0.00000     0.00000
    -6.26730     0.00000     0.00000     0.00000     0.00000     0.00000     0.00000     0.00000     0.00000     0.00000     0.00000
    -6.25730     0.00000     0.00000     0.00000     0.00000     0.00000     0.00000     0.00000     0.00000     0.00000     0.00000
    -6.24630     0.00000     0.00000     0.00000     0.00000     0.00000     0.00000     0.00000     0.00000     0.00000     0.00000
    -6.23630     0.00000     0.00000     0.00000     0.00000     0.00000     0.00000     0.00000     0.00000     0.00000     0.00000
    -6.22630     0.00000     0.00000     0.00000     0.00000     0.00000     0.00000     0.00000     0.00000     0.00000     0.00000
    -6.21630     0.00000     0.00000     0.00000     0.00000     0.00000     0.00000     0.00000     0.00000     0.00000     0.00000
    -6.20630     0.00000     0.00000     0.00000     0.00000     0.00000     0.00000     0.00000     0.00000     0.00000     0.00000
    -6.19530     0.00000     0.00000     0.00000     0.00000     0.00000     0.00000     0.00000     0.00000     0.00000     0.00000
    -6.18530     0.00000     0.00000     0.00000     0.00000     0.00000     0.00000     0.00000     0.00000     0.00000     0.00000
    -6.17530     0.00000     0.00000     0.00000     0.00000     0.00000     0.00000     0.00000     0.00000     0.00000     0.00000
    -6.16530     0.00000     0.00000     0.00000     0.00000     0.00000     0.00000     0.00000     0.00000     0.00000     0.00000
    -6.15430     0.00000     0.00000     0.00000     0.00000     0.00000     0.00000     0.00000     0.00000     0.00000     0.00000
    -6.14430    -0.00000    -0.00000    -0.00000    -0.00000    -0.00000    -0.00000    -0.00000    -0.00000    -0.00000    -0.00000
    -6.13430    -0.00000    -0.00000    -0.00000    -0.00000    -0.00000    -0.00000    -0.00000    -0.00000    -0.00000    -0.00000
    -6.12430    -0.00000    -0.00000    -0.00000    -0.00000    -0.00000    -0.00000    -0.00000    -0.00000    -0.00000    -0.00000
    -6.11330    -0.00000    -0.00000    -0.00000    -0.00000    -0.00000    -0.00000    -0.00000    -0.00000    -0.00000    -0.00000
    -6.10330    -0.00000    -0.00000    -0.00000    -0.00000    -0.00000    -0.00000    -0.00000    -0.00000    -0.00000    -0.00000
    -6.09330    -0.00000    -0.00000    -0.00000    -0.00000    -0.00000    -0.00000    -0.00000    -0.00000    -0.00000    -0.00000
    -6.08330    -0.00000    -0.00000    -0.00000    -0.00000    -0.00000    -0.00000    -0.00000    -0.00000    -0.00000    -0.00000
    -6.07330    -0.00000    -0.00000    -0.00000    -0.00000    -0.00000    -0.00000    -0.00000    -0.00000    -0.00000    -0.00000
    -6.06230    -0.00000    -0.00000    -0.00000    -0.00000    -0.00000    -0.00000    -0.00000    -0.00000    -0.00000    -0.00000
    -6.05230    -0.00000    -0.00000    -0.00000    -0.00000    -0.00000    -0.00000    -0.00000    -0.00000    -0.00000    -0.00000
    -6.04230    -0.00000    -0.00000    -0.00000    -0.00000    -0.00000    -0.00000    -0.00000    -0.00000    -0.00000    -0.00000
    -6.03230    -0.00000    -0.00000    -0.00000    -0.00001    -0.00000    -0.00000    -0.00000    -0.00000    -0.00000    -0.00001
    -6.02130    -0.00000    -0.00000    -0.00001    -0.00002    -0.00000    -0.00000    -0.00000    -0.00000    -0.00000    -0.00003
    -6.01130    -0.00001    -0.00000    -0.00003    -0.00009    -0.00000    -0.00000    -0.00000    -0.00000    -0.00000    -0.00013
    -6.00130    -0.00002    -0.00001    -0.00011    -0.00033    -0.00000    -0.00000    -0.00000    -0.00000    -0.00000    -0.00048
    -5.99130    -0.00008    -0.00002    -0.00038    -0.00112    -0.00000    -0.00000    -0.00000    -0.00000    -0.00000    -0.00161
    -5.98130    -0.00026    -0.00006    -0.00119    -0.00348    -0.00000    -0.00000    -0.00001    -0.00000    -0.00000    -0.00500
    -5.97030    -0.00074    -0.00016    -0.00340    -0.00995    -0.00000    -0.00001    -0.00002    -0.00000    -0.00000    -0.01428
    -5.96030    -0.00195    -0.00042    -0.00894    -0.02617    -0.00001    -0.00003    -0.00005    -0.00000    -0.00000    -0.03757
    -5.95030    -0.00471    -0.00102    -0.02167    -0.06337    -0.00002    -0.00008    -0.00012    -0.00000    -0.00000    -0.09099
    -5.94030    -0.01048    -0.00227    -0.04833    -0.14124    -0.00004    -0.00018    -0.00027    -0.00001    -0.00000    -0.20283
    -5.92930    -0.02148    -0.00466    -0.09921    -0.28980    -0.00008    -0.00036    -0.00055    -0.00002    -0.00001    -0.41617
    -5.91930    -0.04053    -0.00881    -0.18747    -0.54728    -0.00016    -0.00067    -0.00103    -0.00003    -0.00001    -0.78599
    -5.90930    -0.07036    -0.01532    -0.32603    -0.95134    -0.00028    -0.00116    -0.00179    -0.00006    -0.00002    -1.36637
    -5.89930    -0.11243    -0.02454    -0.52193    -1.52236    -0.00046    -0.00185    -0.00286    -0.00010    -0.00003    -2.18656
    -5.88830    -0.16537    -0.03617    -0.76909    -2.24187    -0.00068    -0.00271    -0.00421    -0.00014    -0.00004    -3.22029
    -5.87830    -0.22391    -0.04909    -1.04320    -3.03892    -0.00093    -0.00366    -0.00570    -0.00020    -0.00006    -4.36566
    -5.86830    -0.27907    -0.06135    -1.30246    -3.79220    -0.00117    -0.00454    -0.00711    -0.00025    -0.00007    -5.44822
    -5.85830    -0.32015    -0.07072    -1.49679    -4.35621    -0.00135    -0.00518    -0.00816    -0.00028    -0.00008    -6.25892
    -5.84830    -0.33812    -0.07545    -1.58347    -4.60578    -0.00144    -0.00545    -0.00862    -0.00030    -0.00009    -6.61873
    -5.83730    -0.32879    -0.07549    -1.54291    -4.48308    -0.00141    -0.00528    -0.00839    -0.00030    -0.00009    -6.44574
    -5.82730    -0.29455    -0.07355    -1.38497    -4.01814    -0.00128    -0.00471    -0.00752    -0.00029    -0.00008    -5.78509
    -5.81730    -0.24373    -0.07661    -1.14858    -3.31892    -0.00108    -0.00390    -0.00625    -0.00030    -0.00008    -4.79944
    -5.80730    -0.18759    -0.09790    -0.88711    -2.53372    -0.00085    -0.00302    -0.00486    -0.00037    -0.00010    -3.71552
    -5.79630    -0.13742    -0.15968    -0.65432    -1.80600    -0.00067    -0.00229    -0.00368    -0.00061    -0.00015    -2.76482
    -5.78630    -0.10208    -0.29586    -0.49345    -1.24085    -0.00059    -0.00188    -0.00297    -0.00116    -0.00026    -2.13909
    -5.77630    -0.08730    -0.55163    -0.43327    -0.89670    -0.00066    -0.00192    -0.00291    -0.00226    -0.00048    -1.97714
    -5.76630    -0.09590    -0.97660    -0.48921    -0.79337    -0.00095    -0.00252    -0.00364    -0.00418    -0.00083    -2.36720
    -5.75630    -0.12810    -1.60795    -0.66368    -0.92534    -0.00150    -0.00375    -0.00518    -0.00720    -0.00134    -3.34404
    -5.74530    -0.18113    -2.44628    -0.94312    -1.26754    -0.00233    -0.00556    -0.00743    -0.01144    -0.00200    -4.86684
    -5.73530    -0.24850    -3.43310    -1.29457    -1.77375    -0.00341    -0.00784    -0.01013    -0.01676    -0.00275    -6.79080
    -5.72530    -0.31968    -4.44375    -1.66254    -2.37004    -0.00463    -0.01029    -0.01286    -0.02260    -0.00348    -8.84988
    -5.71530    -0.38191    -5.30920    -1.97993    -2.96008    -0.00586    -0.01255    -0.01509    -0.02809    -0.00407   -10.69679
    -5.70430    -0.42341    -5.86629    -2.18316    -3.44651    -0.00696    -0.01429    -0.01636    -0.03220    -0.00438   -11.99355
    -5.69430    -0.43736    -6.01562    -2.23356    -3.76137    -0.00785    -0.01530    -0.01642    -0.03410    -0.00434   -12.52593
    -5.68430    -0.42484    -5.76414    -2.13384    -3.89529    -0.00856    -0.01567    -0.01533    -0.03348    -0.00398   -12.29512
    -5.67430    -0.39417    -5.22062    -1.92487    -3.89816    -0.00924    -0.01567    -0.01342    -0.03064    -0.00339   -11.51019
    -5.66330    -0.35752    -4.55571    -1.67088    -3.85635    -0.01006    -0.01573    -0.01122    -0.02641    -0.00271   -10.50659
    -5.65330    -0.32599    -3.93296    -1.43594    -3.84620    -0.01111    -0.01610    -0.00918    -0.02177    -0.00208    -9.60134
    -5.64330    -0.30523    -3.45480    -1.26362    -3.88951    -0.01229    -0.01683    -0.00766    -0.01753    -0.00162    -8.96910
    -5.63330    -0.29474    -3.14419    -1.17192    -3.94566    -0.01333    -0.01766    -0.00677    -0.01410    -0.00141    -8.60978
    -5.62330    -0.28971    -2.96492    -1.16059    -3.92882    -0.01387    -0.01817    -0.00653    -0.01149    -0.00149    -8.39559
    -5.61230    -0.28480    -2.86368    -1.22492    -3.75710    -0.01362    -0.01802    -0.00689    -0.00946    -0.00193    -8.18043
    -5.60230    -0.27759    -2.80612    -1.36567    -3.39290    -0.01249    -0.01709    -0.00784    -0.00774    -0.00275    -7.89021
    -5.59230    -0.26905    -2.78899    -1.58557    -2.86198    -0.01062    -0.01556    -0.00937    -0.00615    -0.00397    -7.55126
    -5.58230    -0.26215    -2.82316    -1.87753    -2.24099    -0.00835    -0.01376    -0.01140    -0.00466    -0.00551    -7.24751
    -5.57130    -0.25875    -2.90599    -2.20964    -1.62555    -0.00606    -0.01203    -0.01369    -0.00332    -0.00719    -7.04222
    -5.56130    -0.25777    -3.00246    -2.52087    -1.09627    -0.00406    -0.01058    -0.01582    -0.00224    -0.00873    -6.91879
    -5.55130    -0.25532    -3.04841    -2.73482    -0.70267    -0.00252    -0.00941    -0.01729    -0.00149    -0.00981    -6.78174
    -5.54130    -0.24673    -2.97785    -2.78672    -0.46148    -0.00147    -0.00840    -0.01768    -0.00112    -0.01018    -6.51164
    -5.53130    -0.22942    -2.75198    -2.65038    -0.37249    -0.00085    -0.00744    -0.01682    -0.00115    -0.00974    -6.04027
    -5.52030    -0.20458    -2.37960    -2.35001    -0.43122    -0.00057    -0.00649    -0.01486    -0.00164    -0.00858    -5.39755
    -5.51030    -0.17699    -1.91328    -1.95293    -0.63792    -0.00054    -0.00562    -0.01222    -0.00267    -0.00697    -4.70914
    -5.50030    -0.15308    -1.42641    -1.54423    -0.99416    -0.00069    -0.00496    -0.00945    -0.00431    -0.00521    -4.14249
    -5.49030    -0.13810    -0.98693    -1.19716    -1.49274    -0.00095    -0.00461    -0.00700    -0.00658    -0.00359    -3.83767
    -5.47930    -0.13428    -0.63776    -0.95496    -2.10466    -0.00130    -0.00458    -0.00516    -0.00941    -0.00229    -3.85439
    -5.46930    -0.14027    -0.39131    -0.82374    -2.77240    -0.00166    -0.00477    -0.00397    -0.01259    -0.00135    -4.15206
    -5.45930    -0.15183    -0.23645    -0.78118    -3.41412    -0.00198    -0.00502    -0.00333    -0.01576    -0.00075    -4.61042
    -5.44930    -0.16346    -0.15005    -0.79018    -3.93736    -0.00220    -0.00514    -0.00305    -0.01852    -0.00040    -5.07035
    -5.43830    -0.17029    -0.10742    -0.81227    -4.26011    -0.00228    -0.00502    -0.00292    -0.02044    -0.00021    -5.38097
    -5.42830    -0.16910    -0.08884    -0.81756    -4.33042    -0.00223    -0.00460    -0.00281    -0.02122    -0.00012    -5.43690
    -5.41830    -0.15883    -0.08188    -0.78953    -4.13898    -0.00206    -0.00397    -0.00261    -0.02074    -0.00008    -5.19869
    -5.40830    -0.14083    -0.08171    -0.72674    -3.72198    -0.00185    -0.00323    -0.00232    -0.01913    -0.00006    -4.69784
    -5.39830    -0.11773    -0.09062    -0.64171    -3.15240    -0.00169    -0.00254    -0.00196    -0.01677    -0.00005    -4.02546
    -5.38730    -0.09306    -0.11766    -0.55819    -2.52633    -0.00173    -0.00202    -0.00156    -0.01427    -0.00005    -3.31488
    -5.37730    -0.07032    -0.17797    -0.50708    -1.94318    -0.00215    -0.00180    -0.00120    -0.01235    -0.00006    -2.71611
    -5.36730    -0.05225    -0.29055    -0.52034    -1.48533    -0.00313    -0.00199    -0.00092    -0.01174    -0.00008    -2.36632
    -5.35730    -0.04051    -0.47304    -0.62370    -1.20566    -0.00484    -0.00263    -0.00075    -0.01298    -0.00013    -2.36423
    -5.34630    -0.03543    -0.73375    -0.82771    -1.11974    -0.00738    -0.00376    -0.00069    -0.01630    -0.00019    -2.74494
    -5.33630    -0.03611    -1.06188    -1.11968    -1.20263    -0.01060    -0.00527    -0.00075    -0.02144    -0.00028    -3.45865
    -5.32630    -0.04068    -1.42199    -1.45949    -1.39783    -0.01417    -0.00699    -0.00087    -0.02761    -0.00037    -4.36999
    -5.31630    -0.04668    -1.75667    -1.78435    -1.62681    -0.01749    -0.00860    -0.00101    -0.03358    -0.00046    -5.27564
    -5.30630    -0.05163    -1.99982    -2.02326    -1.80876    -0.01992    -0.00977    -0.00112    -0.03799    -0.00053    -5.95280
    -5.29530    -0.05369    -2.09828    -2.12092    -1.87990    -0.02093    -0.01024    -0.00117    -0.03974    -0.00055    -6.22543
    -5.28530    -0.05210    -2.03275    -2.05571    -1.81346    -0.02037    -0.00991    -0.00114    -0.03837    -0.00054    -6.02434
    -5.27530    -0.04748    -1.82542    -1.85285    -1.62495    -0.01852    -0.00887    -0.00103    -0.03425    -0.00049    -5.41386
    -5.26530    -0.04160    -1.53817    -1.57619    -1.36510    -0.01608    -0.00742    -0.00090    -0.02843    -0.00042    -4.57431
    -5.25430    -0.03694    -1.24996    -1.30977    -1.10405    -0.01400    -0.00592    -0.00079    -0.02230    -0.00035    -3.74406
    -5.24430    -0.03595    -1.03607    -1.13531    -0.91097    -0.01318    -0.00472    -0.00075    -0.01715    -0.00032    -3.15443
    -5.23430    -0.04044    -0.94871    -1.10939    -0.83815    -0.01429    -0.00406    -0.00083    -0.01392    -0.00033    -2.97012
    -5.22430    -0.05096    -1.00472    -1.25051    -0.91416    -0.01754    -0.00401    -0.00103    -0.01301    -0.00039    -3.25634
    -5.21330    -0.06648    -1.18395    -1.53341    -1.14368    -0.02257    -0.00450    -0.00134    -0.01435    -0.00049    -3.97076
    -5.20330    -0.08432    -1.43279    -1.89130    -1.51124    -0.02846    -0.00531    -0.00169    -0.01753    -0.00061    -4.97326
    -5.19330    -0.10070    -1.67835    -2.23332    -1.98638    -0.03391    -0.00616    -0.00202    -0.02195    -0.00073    -6.06350
    -5.18330    -0.11169    -1.84835    -2.46589    -2.52752    -0.03757    -0.00676    -0.00226    -0.02692    -0.00081    -7.02778
    -5.17330    -0.11450    -1.89179    -2.52214    -3.08202    -0.03845    -0.00692    -0.00237    -0.03177    -0.00086    -7.69083
    -5.16230    -0.10842    -1.79571    -2.38358    -3.58774    -0.03629    -0.00662    -0.00239    -0.03586    -0.00089    -7.95751
    -5.15230    -0.09523    -1.59113    -2.08467    -3.97320    -0.03153    -0.00600    -0.00247    -0.03860    -0.00096    -7.82378
    -5.14230    -0.07858    -1.34377    -1.70138    -4.16955    -0.02523    -0.00535    -0.00287    -0.03950    -0.00120    -7.36743
    -5.13230    -0.06311    -1.13720    -1.32707    -4.12633    -0.01859    -0.00510    -0.00401    -0.03829    -0.00178    -6.72148
    -5.12130    -0.05331    -1.05307    -1.05053    -3.83300    -0.01261    -0.00569    -0.00648    -0.03497    -0.00295    -6.05261
    -5.11130    -0.05295    -1.15372    -0.93818    -3.32690    -0.00788    -0.00751    -0.01092    -0.02996    -0.00496    -5.53298
    -5.10130    -0.06466    -1.47024    -1.03205    -2.68752    -0.00454    -0.01083    -0.01799    -0.02398    -0.00804    -5.31984
    -5.09130    -0.08994    -1.99424    -1.34820    -2.01454    -0.00241    -0.01567    -0.02808    -0.01785    -0.01225    -5.52317
    -5.08130    -0.12896    -2.67528    -1.87783    -1.39790    -0.00118    -0.02175    -0.04116    -0.01232    -0.01742    -6.17381
    -5.07030    -0.18034    -3.42945    -2.58664    -0.89656    -0.00053    -0.02851    -0.05656    -0.00787    -0.02311    -7.20958
    -5.06030    -0.24098    -4.15888    -3.41185    -0.53071    -0.00022    -0.03517    -0.07298    -0.00465    -0.02864    -8.48408
    -5.05030    -0.30587    -4.77553    -4.26605    -0.28976    -0.00009    -0.04094    -0.08868    -0.00253    -0.03325    -9.80269
    -5.04030    -0.36850    -5.22250    -5.04566    -0.14584    -0.00003    -0.04521    -0.10176    -0.00127    -0.03630   -10.96708
    -5.02930    -0.42112    -5.47480    -5.64320    -0.06788    -0.00001    -0.04760    -0.11059    -0.00059    -0.03740   -11.80319
    -5.01930    -0.45616    -5.52980    -5.96940    -0.02991    -0.00001    -0.04796    -0.11399    -0.00027    -0.03649   -12.18399
    -5.00930    -0.46716    -5.38890    -5.96718    -0.01458    -0.00002    -0.04633    -0.11149    -0.00014    -0.03380   -12.02960
    -4.99930    -0.45116    -5.05590    -5.62811    -0.01304    -0.00004    -0.04286    -0.10339    -0.00015    -0.02977   -11.32442
    -4.98830    -0.40946    -4.54470    -4.99928    -0.02398    -0.00010    -0.03788    -0.09070    -0.00031    -0.02491   -10.13133
    -4.97830    -0.34811    -3.89630    -4.17518    -0.05309    -0.00024    -0.03195    -0.07508    -0.00070    -0.01977    -8.60042
    -4.96830    -0.27652    -3.18677    -3.27867    -0.11299    -0.00052    -0.02584    -0.05849    -0.00150    -0.01484    -6.95614
    -4.95830    -0.20497    -2.51861    -2.43161    -0.22262    -0.00102    -0.02046    -0.04286    -0.00296    -0.01052    -5.45562
    -4.94830    -0.14206    -1.99244    -1.73120    -0.40393    -0.00185    -0.01663    -0.02966    -0.00536    -0.00704    -4.33017
    -4.93730    -0.09284    -1.68027    -1.22938    -0.67463    -0.00309    -0.01489    -0.01967    -0.00896    -0.00449    -3.72821
    -4.92730    -0.05857    -1.60498    -0.93185    -1.03699    -0.00475    -0.01535    -0.01297    -0.01377    -0.00279    -3.68201
    -4.91730    -0.03748    -1.73283    -0.80618    -1.46681    -0.00672    -0.01762    -0.00907    -0.01948    -0.00179    -4.09796
    -4.90730    -0.02616    -1.98306    -0.79617    -1.90983    -0.00874    -0.02089    -0.00719    -0.02536    -0.00126    -4.77866
    -4.89630    -0.02091    -2.24841    -0.83768    -2.28821    -0.01048    -0.02408    -0.00648    -0.03038    -0.00103    -5.46767
    -4.88630    -0.01863    -2.42459    -0.87483    -2.52346    -0.01156    -0.02615    -0.00624    -0.03352    -0.00094    -5.91992
    -4.87630    -0.01719    -2.44116    -0.86977    -2.56149    -0.01175    -0.02639    -0.00598    -0.03405    -0.00087    -5.96864
    -4.86630    -0.01547    -2.27944    -0.80852    -2.39442    -0.01101    -0.02462    -0.00547    -0.03190    -0.00079    -5.57165
    -4.85630    -0.01322    -1.97646    -0.70128    -2.06271    -0.00958    -0.02122    -0.00470    -0.02768    -0.00069    -4.81754
    -4.84530    -0.01070    -1.61027    -0.57421    -1.64379    -0.00783    -0.01698    -0.00381    -0.02251    -0.00059    -3.89069
    -4.83530    -0.00845    -1.27766    -0.46152    -1.22259    -0.00626    -0.01280    -0.00300    -0.01771    -0.00053    -3.01052
    -4.82530    -0.00702    -1.07168    -0.39626    -0.87067    -0.00530    -0.00947    -0.00248    -0.01450    -0.00058    -2.37794
    -4.81530    -0.00686    -1.06675    -0.40405    -0.63102    -0.00529    -0.00752    -0.00242    -0.01375    -0.00080    -2.13846
    -4.80430    -0.00825    -1.31031    -0.49897    -0.51680    -0.00640    -0.00720    -0.00290    -0.01591    -0.00126    -2.36801
    -4.79430    -0.01121    -1.81414    -0.67976    -0.51608    -0.00863    -0.00845    -0.00396    -0.02088    -0.00202    -3.06514
    -4.78430    -0.01548    -2.54320    -0.92648    -0.60007    -0.01171    -0.01101    -0.00550    -0.02798    -0.00308    -4.14451
    -4.77430    -0.02045    -3.40801    -1.20004    -0.73038    -0.01520    -0.01437    -0.00734    -0.03597    -0.00439    -5.43615
    -4.76330    -0.02524    -4.26994    -1.44721    -0.86703    -0.01854    -0.01786    -0.00916    -0.04329    -0.00581    -6.70408
    -4.75330    -0.02888    -4.96636    -1.61342    -0.97884    -0.02130    -0.02077    -0.01062    -0.04843    -0.00713    -7.69576
    -4.74330    -0.03054    -5.35933    -1.65861    -1.05523    -0.02352    -0.02251    -0.01147    -0.05052    -0.00813    -8.21986
    -4.73330    -0.02986    -5.38243    -1.57245    -1.11571    -0.02589    -0.02284    -0.01158    -0.04973    -0.00869    -8.21917
    -4.72330    -0.02701    -5.06590    -1.37554    -1.21146    -0.02988    -0.02193    -0.01106    -0.04742    -0.00881    -7.79901
    -4.71230    -0.02265    -4.53001    -1.11293    -1.41434    -0.03746    -0.02033    -0.01020    -0.04575    -0.00866    -7.20233
    -4.70230    -0.01771    -3.93787    -0.83682    -1.79318    -0.05045    -0.01874    -0.00937    -0.04692    -0.00846    -6.71952
    -4.69230    -0.01304    -3.43625    -0.59162    -2.38258    -0.06967    -0.01772    -0.00885    -0.05239    -0.00843    -6.58056
    -4.68230    -0.00924    -3.10998    -0.40386    -3.15336    -0.09408    -0.01749    -0.00873    -0.06209    -0.00866    -6.86749
    -4.67130    -0.00656    -2.96633    -0.28131    -4.00282    -0.12049    -0.01783    -0.00893    -0.07429    -0.00903    -7.48760
    -4.66130    -0.00499    -2.95690    -0.21915    -4.77230    -0.14405    -0.01828    -0.00917    -0.08597    -0.00935    -8.22015
    -4.65130    -0.00438    -3.01943    -0.20736    -5.29220    -0.15955    -0.01832    -0.00922    -0.09380    -0.00935    -8.81361
    -4.64130    -0.00461    -3.11921    -0.23616    -5.44250    -0.16323    -0.01771    -0.00891    -0.09526    -0.00890    -9.09648
    -4.63130    -0.00562    -3.26681    -0.29737    -5.19836    -0.15424    -0.01659    -0.00829    -0.08953    -0.00804    -9.04486
    -4.62030    -0.00747    -3.51029    -0.38284    -4.64066    -0.13487    -0.01551    -0.00754    -0.07772    -0.00696    -8.78385
    -4.61030    -0.01021    -3.90605    -0.48204    -3.92642    -0.10974    -0.01520    -0.00695    -0.06231    -0.00595    -8.52487
    -4.60030    -0.01383    -4.48528    -0.58109    -3.22956    -0.08410    -0.01633    -0.00676    -0.04628    -0.00528    -8.46851
    -4.59030    -0.01816    -5.22702    -0.66454    -2.68274    -0.06216    -0.01924    -0.00712    -0.03208    -0.00510    -8.71816
    -4.57930    -0.02281    -6.05501    -0.71934    -2.34514    -0.04611    -0.02377    -0.00802    -0.02117    -0.00545    -9.24682
    -4.56930    -0.02725    -6.84615    -0.73876    -2.20243    -0.03605    -0.02930    -0.00940    -0.01401    -0.00625    -9.90960
    -4.55930    -0.03089    -7.46158    -0.72552    -2.19598    -0.03066    -0.03490    -0.01120    -0.01048    -0.00744   -10.50865
    -4.54930    -0.03340    -7.78709    -0.69230    -2.26334    -0.02820    -0.03971    -0.01351    -0.01031    -0.00900   -10.87685
    -4.53930    -0.03485    -7.77773    -0.66048    -2.37360    -0.02723    -0.04333    -0.01662    -0.01342    -0.01107   -10.95833
    -4.52830    -0.03582    -7.48035    -0.65703    -2.53968    -0.02710    -0.04597    -0.02090    -0.01995    -0.01386   -10.84066
    -4.51830    -0.03723    -7.02196    -0.70985    -2.80529    -0.02780    -0.04835    -0.02665    -0.02999    -0.01753   -10.72466
    -4.50830    -0.03994    -6.56100    -0.84160    -3.20698    -0.02961    -0.05130    -0.03380    -0.04314    -0.02204   -10.82941
    -4.49830    -0.04434    -6.21973    -1.06315    -3.73960    -0.03264    -0.05523    -0.04169    -0.05808    -0.02700   -11.28146
    -4.48730    -0.05008    -6.03519    -1.36822    -4.33020    -0.03639    -0.05988    -0.04920    -0.07259    -0.03177   -12.03351
    -4.47730    -0.05615    -5.94948    -1.73272    -4.85320    -0.03987    -0.06439    -0.05501    -0.08389    -0.03567   -12.87038
    -4.46730    -0.06130    -5.85368    -2.11925    -5.16540    -0.04184    -0.06776    -0.05823    -0.08954    -0.03837   -13.49537
    -4.45730    -0.06462    -5.64990    -2.48784    -5.16380    -0.04134    -0.06947    -0.05874    -0.08818    -0.04014   -13.66403
    -4.44630    -0.06594    -5.30381    -2.80786    -4.82060    -0.03809    -0.06983    -0.05730    -0.08016    -0.04179   -13.28537
    -4.43630    -0.06592    -4.85676    -3.06335    -4.19580    -0.03254    -0.06986    -0.05528    -0.06729    -0.04438   -12.45119
    -4.42630    -0.06574    -4.39544    -3.25575    -3.41480    -0.02575    -0.07086    -0.05401    -0.05227    -0.04869   -11.38333
    -4.41630    -0.06653    -4.00396    -3.39203    -2.62492    -0.01893    -0.07376    -0.05420    -0.03776    -0.05480   -10.32689
    -4.40630    -0.06884    -3.72308    -3.48021    -1.95655    -0.01309    -0.07861    -0.05567    -0.02572    -0.06188    -9.46365
    -4.39530    -0.07237    -3.54053    -3.52155    -1.49727    -0.00882    -0.08452    -0.05751    -0.01711    -0.06849    -8.86817
    -4.38530    -0.07614    -3.40586    -3.51376    -1.28806    -0.00632    -0.08993    -0.05844    -0.01207    -0.07297    -8.52355
    -4.37530    -0.07882    -3.26193    -3.45661    -1.33170    -0.00548    -0.09316    -0.05737    -0.01016    -0.07404    -8.36927
    -4.36530    -0.07929    -3.06731    -3.35724    -1.60513    -0.00609    -0.09298    -0.05376    -0.01077    -0.07111    -8.34368
    -4.35430    -0.07701    -2.80797    -3.22757    -2.06700    -0.00785    -0.08902    -0.04772    -0.01322    -0.06447    -8.40184
    -4.34430    -0.07221    -2.49496    -3.08311    -2.66142    -0.01047    -0.08176    -0.03997    -0.01689    -0.05513    -8.51592
    -4.33430    -0.06566    -2.15527    -2.93501    -3.31720    -0.01364    -0.07232    -0.03154    -0.02112    -0.04448    -8.65624
    -4.32430    -0.05846    -1.82059    -2.79317    -3.95484    -0.01702    -0.06205    -0.02352    -0.02528    -0.03398    -8.78891
    -4.31430    -0.05162    -1.52076    -2.66274    -4.50103    -0.02038    -0.05209    -0.01683    -0.02889    -0.02483    -8.87917
    -4.30330    -0.04593    -1.27860    -2.55284    -4.90738    -0.02374    -0.04321    -0.01218    -0.03183    -0.01783    -8.91355
    -4.29330    -0.04202    -1.10942    -2.47689    -5.16419    -0.02755    -0.03577    -0.01016    -0.03459    -0.01343    -8.91403
    -4.28330    -0.04048    -1.02178    -2.45297    -5.29739    -0.03278    -0.02996    -0.01138    -0.03845    -0.01191    -8.93709
    -4.27330    -0.04195    -1.01889    -2.49612    -5.35469    -0.04087    -0.02590    -0.01669    -0.04540    -0.01350    -9.05400
    -4.26230    -0.04709    -1.09951    -2.61407    -5.37810    -0.05353    -0.02378    -0.02711    -0.05783    -0.01850    -9.31952
    -4.25230    -0.05628    -1.25752    -2.80133    -5.39083    -0.07221    -0.02370    -0.04351    -0.07783    -0.02717    -9.75037
    -4.24230    -0.06926    -1.47975    -3.03533    -5.39250    -0.09734    -0.02562    -0.06599    -0.10616    -0.03937   -10.31131
    -4.23230    -0.08477    -1.74400    -3.27787    -5.36722    -0.12758    -0.02918    -0.09313    -0.14134    -0.05427   -10.91937
    -4.22130    -0.10052    -2.01935    -3.47673    -5.28744    -0.15939    -0.03371    -0.12170    -0.17910    -0.07019   -11.44815
    -4.21130    -0.11360    -2.27382    -3.57478    -5.12601    -0.18739    -0.03835    -0.14696    -0.21286    -0.08484   -11.75860
    -4.20130    -0.12119    -2.48591    -3.52400    -4.85440    -0.20565    -0.04234    -0.16384    -0.23549    -0.09603   -11.72886
    -4.19130    -0.12179    -2.65844    -3.30070    -4.46247    -0.20970    -0.04542    -0.16871    -0.24148    -0.10262   -11.31132
    -4.18130    -0.11565    -2.82362    -2.92030    -3.96850    -0.19832    -0.04804    -0.16064    -0.22922    -0.10518   -10.56946
    -4.17030    -0.10495    -3.03120    -2.43564    -3.42807    -0.17395    -0.05132    -0.14183    -0.20153    -0.10609    -9.67457
    -4.16030    -0.09275    -3.32309    -1.92114    -2.92374    -0.14192    -0.05671    -0.11700    -0.16479    -0.10887    -8.85000
    -4.15030    -0.08210    -3.70385    -1.45213    -2.53754    -0.10858    -0.06543    -0.09151    -0.12629    -0.11698    -8.28442
    -4.14030    -0.07487    -4.12886    -1.08124    -2.31776    -0.07918    -0.07785    -0.06985    -0.09230    -0.13257    -8.05448
    -4.12930    -0.07136    -4.51374    -0.82881    -2.25855    -0.05661    -0.09320    -0.05451    -0.06620    -0.15542    -8.09840
    -4.11930    -0.07057    -4.76962    -0.68446    -2.30122    -0.04126    -0.10961    -0.04570    -0.04847    -0.18267    -8.25359
    -4.10930    -0.07070    -4.83636    -0.61795    -2.35698    -0.03181    -0.12448    -0.04197    -0.03752    -0.20917    -8.32694
    -4.09930    -0.06993    -4.70287    -0.59252    -2.34382    -0.02633    -0.13503    -0.04098    -0.03105    -0.22879    -8.17132
    -4.08930    -0.06694    -4.40276    -0.57609    -2.21920    -0.02330    -0.13901    -0.04045    -0.02723    -0.23600    -7.73098
    -4.07830    -0.06131    -3.98858    -0.54873    -1.99322    -0.02216    -0.13530    -0.03878    -0.02528    -0.22789    -7.04126
    -4.06830    -0.05362    -3.50809    -0.50606    -1.72359    -0.02341    -0.12418    -0.03544    -0.02566    -0.20503    -6.20508
    -4.05830    -0.04542    -2.99407    -0.45913    -1.49337    -0.02832    -0.10733    -0.03090    -0.02961    -0.17140    -5.35954
    -4.04830    -0.03895    -2.46799    -0.43264    -1.38077    -0.03834    -0.08744    -0.02644    -0.03861    -0.13295    -4.64414
    -4.03730    -0.03693    -1.95149    -0.46139    -1.43473    -0.05437    -0.06758    -0.02378    -0.05352    -0.09589    -4.17968
    -4.02730    -0.04214    -1.47084    -0.58555    -1.65870    -0.07602    -0.05061    -0.02475    -0.07386    -0.06498    -4.04745
    -4.01730    -0.05702    -1.05573    -0.84319    -2.00681    -0.10115    -0.03879    -0.03095    -0.09741    -0.04290    -4.27396
    -4.00730    -0.08304    -0.73074    -1.25915    -2.39681    -0.12604    -0.03372    -0.04349    -0.12034    -0.03051    -4.82384
    -3.99630    -0.12009    -0.50689    -1.83467    -2.73087    -0.14616    -0.03630    -0.06268    -0.13814    -0.02758    -5.60338
    -3.98630    -0.16589    -0.38177    -2.53744    -2.92666    -0.15762    -0.04689    -0.08776    -0.14695    -0.03344    -6.48442
    -3.97630    -0.21610    -0.34142    -3.30109    -2.94465    -0.15840    -0.06509    -0.11679    -0.14503    -0.04715    -7.33571
    -3.96630    -0.26495    -0.36634    -4.03733    -2.80109    -0.14911    -0.08947    -0.14692    -0.13321    -0.06734    -8.05576
    -3.95630    -0.30644    -0.43562    -4.65568    -2.56119    -0.13261    -0.11733    -0.17464    -0.11463    -0.09176    -8.58990
    -3.94530    -0.33553    -0.52883    -5.08026    -2.31638    -0.11284    -0.14477    -0.19661    -0.09365    -0.11741    -8.92627
    -3.93530    -0.34892    -0.62708    -5.26544    -2.15353    -0.09351    -0.16727    -0.21014    -0.07432    -0.14090    -9.08111
    -3.92530    -0.34536    -0.71310    -5.19951    -2.12861    -0.07702    -0.18088    -0.21386    -0.05937    -0.15964    -9.07735
    -3.91530    -0.32575    -0.77315    -4.90122    -2.24952    -0.06423    -0.18343    -0.20780    -0.04975    -0.17260    -8.92744
    -3.90430    -0.29321    -0.79934    -4.41981    -2.47604    -0.05483    -0.17507    -0.19375    -0.04484    -0.18083    -8.63772
    -3.89430    -0.25280    -0.79179    -3.82897    -2.73072    -0.04808    -0.15860    -0.17480    -0.04317    -0.18679    -8.21571
    -3.88430    -0.21091    -0.75841    -3.21934    -2.92610    -0.04358    -0.13808    -0.15464    -0.04310    -0.19306    -7.68721
    -3.87430    -0.17424    -0.71241    -2.68029    -2.99273    -0.04176    -0.11797    -0.13674    -0.04354    -0.20091    -7.10060
    -3.86430    -0.14807    -0.66779    -2.28287    -2.90567    -0.04419    -0.10155    -0.12360    -0.04444    -0.20963    -6.52781
    -3.85330    -0.13514    -0.63440    -2.06279    -2.69196    -0.05336    -0.09046    -0.11623    -0.04682    -0.21690    -6.04805
    -3.84330    -0.13510    -0.61566    -2.01680    -2.42347    -0.07207    -0.08484    -0.11444    -0.05241    -0.22015    -5.73495
    -3.83330    -0.14506    -0.60929    -2.11116    -2.18490    -0.10224    -0.08393    -0.11730    -0.06295    -0.21803    -5.63486
    -3.82330    -0.16094    -0.61093    -2.29758    -2.04134    -0.14350    -0.08706    -0.12364    -0.07910    -0.21137    -5.75546
    -3.81230    -0.17878    -0.61849    -2.52973    -2.01312    -0.19213    -0.09417    -0.13232    -0.09979    -0.20264    -6.06117
    -3.80230    -0.19588    -0.63477    -2.77115    -2.06892    -0.24083    -0.10590    -0.14212    -0.12202    -0.19549    -6.47708
    -3.79230    -0.21094    -0.66700    -2.99468    -2.14191    -0.28042    -0.12294    -0.15155    -0.14145    -0.19287    -6.90376
    -3.78230    -0.22370    -0.72305    -3.18079    -2.15810    -0.30236    -0.14522    -0.15888    -0.15379    -0.19615    -7.24204
    -3.77130    -0.23405    -0.80717    -3.31405    -2.06664    -0.30193    -0.17120    -0.16256    -0.15617    -0.20450    -7.41828
    -3.76130    -0.24167    -0.91682    -3.38239    -1.85648    -0.27963    -0.19802    -0.16167    -0.14806    -0.21504    -7.39979
    -3.75130    -0.24569    -1.04278    -3.38318    -1.55715    -0.24118    -0.22221    -0.15654    -0.13142    -0.22385    -7.20401
    -3.74130    -0.24523    -1.17254    -3.32366    -1.22078    -0.19512    -0.24104    -0.14870    -0.10971    -0.22750    -6.88429
    -3.73130    -0.23987    -1.29370    -3.21993    -0.90243    -0.14983    -0.25320    -0.14046    -0.08676    -0.22404    -6.51023
    -3.72030    -0.22971    -1.39574    -3.08910    -0.64073    -0.11130    -0.25923    -0.13406    -0.06565    -0.21369    -6.13920
    -3.71030    -0.21526    -1.46917    -2.94104    -0.45173    -0.08225    -0.26053    -0.13085    -0.04819    -0.19823    -5.79724
    -3.70030    -0.19727    -1.50397    -2.77278    -0.33178    -0.06267    -0.25848    -0.13085    -0.03505    -0.17990    -5.47274
    -3.69030    -0.17647    -1.48973    -2.57250    -0.26665    -0.05112    -0.25352    -0.13280    -0.02611    -0.16055    -5.12946
    -3.67930    -0.15377    -1.41944    -2.33032    -0.24061    -0.04594    -0.24529    -0.13471    -0.02113    -0.14107    -4.73227
    -3.66930    -0.13053    -1.29475    -2.04916    -0.24299    -0.04610    -0.23326    -0.13462    -0.02019    -0.12176    -4.27336
    -3.65930    -0.10889    -1.13015    -1.75347    -0.27052    -0.05145    -0.21801    -0.13127    -0.02401    -0.10295    -3.79071
    -3.64930    -0.09141    -0.95206    -1.48618    -0.32644    -0.06258    -0.20122    -0.12453    -0.03390    -0.08541    -3.36373
    -3.63930    -0.08075    -0.79305    -1.29796    -0.41681    -0.08036    -0.18571    -0.11535    -0.05144    -0.07041    -3.09183
    -3.62830    -0.07885    -0.68296    -1.23099    -0.54528    -0.10516    -0.17418    -0.10542    -0.07760    -0.05932    -3.05977
    -3.61830    -0.08629    -0.64002    -1.30417    -0.70730    -0.13590    -0.16813    -0.09656    -0.11175    -0.05311    -3.30322
    -3.60830    -0.10180    -0.66563    -1.50329    -0.88630    -0.16939    -0.16719    -0.09004    -0.15073    -0.05203    -3.78641
    -3.59830    -0.12235    -0.74390    -1.78060    -1.05380    -0.20045    -0.16917    -0.08620    -0.18884    -0.05558    -4.40088
    -3.58730    -0.14359    -0.84668    -2.06461    -1.17573    -0.22268    -0.17077    -0.08441    -0.21885    -0.06276    -4.99008
    -3.57730    -0.16123    -0.94278    -2.27860    -1.22283    -0.23091    -0.16893    -0.08346    -0.23419    -0.07251    -5.39543
    -3.56730    -0.17198    -1.00750    -2.36519    -1.18134    -0.22263    -0.16192    -0.08224    -0.23130    -0.08395    -5.50806
    -3.55730    -0.17470    -1.02993    -2.30190    -1.05916    -0.19941    -0.15008    -0.08036    -0.21110    -0.09649    -5.30313
    -3.54630    -0.17027    -1.01424    -2.10859    -0.88430    -0.16673    -0.13567    -0.07831    -0.17866    -0.10964    -4.84640
    -3.53630    -0.16119    -0.97492    -1.83745    -0.69662    -0.13214    -0.12210    -0.07731    -0.14168    -0.12276    -4.26617
    -3.52630    -0.15037    -0.92867    -1.55236    -0.53737    -0.10369    -0.11271    -0.07867    -0.10784    -0.13493    -3.70661
    -3.51630    -0.14025    -0.88691    -1.30868    -0.44065    -0.08811    -0.10961    -0.08320    -0.08287    -0.14500    -3.28529
    -3.50630    -0.13244    -0.85206    -1.13866    -0.42871    -0.09001    -0.11287    -0.09071    -0.06951    -0.15195    -3.06692
    -3.49530    -0.12749    -0.81870    -1.04914    -0.50994    -0.11127    -0.12054    -0.09996    -0.06751    -0.15508    -3.05964
    -3.48530    -0.12525    -0.77806    -1.02648    -0.67750    -0.15060    -0.12929    -0.10895    -0.07437    -0.15421    -3.22471
    -3.47530    -0.12507    -0.72366    -1.04823    -0.90767    -0.20296    -0.13554    -0.11545    -0.08622    -0.14946    -3.49425
    -3.46530    -0.12620    -0.65505    -1.09344    -1.16032    -0.25969    -0.13671    -0.11766    -0.09877    -0.14137    -3.78920
    -3.45430    -0.12821    -0.57951    -1.15226    -1.38422    -0.30947    -0.13208    -0.11478    -0.10813    -0.13057    -4.03922
    -3.44430    -0.13135    -0.51018    -1.22945    -1.52889    -0.34128    -0.12305    -0.10709    -0.11157    -0.11807    -4.20093
    -3.43430    -0.13669    -0.46237    -1.34200    -1.56012    -0.34743    -0.11264    -0.09605    -0.10804    -0.10520    -4.27053
    -3.42430    -0.14562    -0.44908    -1.50910    -1.47080    -0.32636    -0.10440    -0.08385    -0.09832    -0.09357    -4.28110
    -3.41430    -0.15913    -0.47663    -1.73982    -1.28364    -0.28320    -0.10133    -0.07302    -0.08468    -0.08484    -4.28629
    -3.40330    -0.17677    -0.54253    -2.02097    -1.04290    -0.22772    -0.10492    -0.06585    -0.07009    -0.08028    -4.33203
    -3.39330    -0.19624    -0.63564    -2.31362    -0.79842    -0.17098    -0.11473    -0.06408    -0.05733    -0.08045    -4.43151
    -3.38330    -0.21385    -0.73905    -2.56143    -0.59012    -0.12201    -0.12870    -0.06847    -0.04830    -0.08497    -4.55690
    -3.37330    -0.22549    -0.83451    -2.70648    -0.43913    -0.08586    -0.14370    -0.07868    -0.04385    -0.09253    -4.65023
    -3.36230    -0.22831    -0.90686    -2.71102    -0.34733    -0.06343    -0.15648    -0.09315    -0.04404    -0.10128    -4.65190
    -3.35230    -0.22143    -0.94613    -2.56889    -0.30353    -0.05277    -0.16423    -0.10929    -0.04881    -0.10912    -4.52420
    -3.34230    -0.20631    -0.94822    -2.30822    -0.29239    -0.05087    -0.16525    -0.12384    -0.05844    -0.11423    -4.26777
    -3.33230    -0.18614    -0.91342    -1.98000    -0.30239    -0.05512    -0.15898    -0.13391    -0.07377    -0.11542    -3.91915
    -3.32130    -0.16486    -0.84591    -1.64480    -0.33003    -0.06421    -0.14615    -0.13762    -0.09572    -0.11241    -3.54171
    -3.31130    -0.14654    -0.75324    -1.35491    -0.37997    -0.07811    -0.12866    -0.13509    -0.12440    -0.10596    -3.20689
    -3.30130    -0.13435    -0.64651    -1.14807    -0.46079    -0.09742    -0.10907    -0.12814    -0.15824    -0.09770    -2.98029
    -3.29130    -0.13008    -0.53887    -1.04016    -0.57780    -0.12218    -0.09012    -0.11981    -0.19355    -0.08958    -2.90215
    -3.28130    -0.13348    -0.44292    -1.02456    -0.72641    -0.15085    -0.07400    -0.11285    -0.22508    -0.08323    -2.97338
    -3.27030    -0.14197    -0.36744    -1.07465    -0.88836    -0.17984    -0.06194    -0.10874    -0.24718    -0.07945    -3.14957
    -3.26030    -0.15125    -0.31568    -1.15129    -1.03418    -0.20394    -0.05416    -0.10726    -0.25565    -0.07814    -3.35155
    -3.25030    -0.15668    -0.28617    -1.21442    -1.13148    -0.21804    -0.05015    -0.10704    -0.24889    -0.07871    -3.49157
    -3.24030    -0.15513    -0.27541    -1.23638    -1.15654    -0.21876    -0.04929    -0.10610    -0.22864    -0.08071    -3.50695
    -3.22930    -0.14639    -0.28084    -1.21007    -1.10318    -0.20584    -0.05116    -0.10333    -0.19914    -0.08418    -3.38414
    -3.21930    -0.13333    -0.30269    -1.15128    -0.98510    -0.18245    -0.05559    -0.09856    -0.16599    -0.08957    -3.16455
    -3.20930    -0.12116    -0.34326    -1.09007    -0.82961    -0.15367    -0.06239    -0.09283    -0.13428    -0.09714    -2.92442
    -3.19930    -0.11544    -0.40522    -1.05812    -0.66726    -0.12484    -0.07105    -0.08787    -0.10755    -0.10639    -2.74373
    -3.18930    -0.12000    -0.48855    -1.07583    -0.52168    -0.09976    -0.08056    -0.08547    -0.08705    -0.11580    -2.67472
    -3.17830    -0.13543    -0.58812    -1.14451    -0.40433    -0.07998    -0.08960    -0.08690    -0.07222    -0.12327    -2.72436
    -3.16830    -0.15866    -0.69300    -1.24493    -0.31577    -0.06519    -0.09688    -0.09236    -0.06157    -0.12678    -2.85513
    -3.15830    -0.18359    -0.78741    -1.34409    -0.25043    -0.05424    -0.10144    -0.10076    -0.05376    -0.12519    -3.00091
    -3.14830    -0.20305    -0.85420    -1.40561    -0.20224    -0.04615    -0.10280    -0.10996    -0.04825    -0.11858    -3.09084
    -3.13730    -0.21119    -0.87976    -1.40228    -0.16772    -0.04060    -0.10092    -0.11733    -0.04547    -0.10802    -3.07329
    -3.12730    -0.20555    -0.85948    -1.32632    -0.14633    -0.03788    -0.09612    -0.12071    -0.04641    -0.09522    -2.93402
    -3.11730    -0.18798    -0.80133    -1.19358    -0.13886    -0.03850    -0.08908    -0.11935    -0.05201    -0.08197    -2.70267
    -3.10730    -0.16447    -0.72546    -1.04097    -0.14562    -0.04266    -0.08083    -0.11429    -0.06252    -0.06997    -2.44678
    -3.09630    -0.14298    -0.66040    -0.91722    -0.16499    -0.04998    -0.07275    -0.10826    -0.07722    -0.06064    -2.25445
    -3.08630    -0.13138    -0.63559    -0.87069    -0.19325    -0.05948    -0.06631    -0.10487    -0.09446    -0.05508    -2.21111
    -3.07630    -0.13516    -0.67252    -0.93692    -0.22534    -0.06975    -0.06259    -0.10690    -0.11191    -0.05379    -2.37487
    -3.06630    -0.15589    -0.77734    -1.12882    -0.25572    -0.07921    -0.06188    -0.11548    -0.12713    -0.05643    -2.75790
    -3.05630    -0.19096    -0.93693    -1.43029    -0.27931    -0.08639    -0.06350    -0.12916    -0.13797    -0.06173    -3.31624
    -3.04530    -0.23378    -1.12005    -1.79638    -0.29222    -0.09010    -0.06600    -0.14426    -0.14266    -0.06766    -3.95311
    -3.03530    -0.27527    -1.28464    -2.15960    -0.29227    -0.08964    -0.06761    -0.15607    -0.14041    -0.07195    -4.53746
    -3.02530    -0.30607    -1.38938    -2.44398    -0.27962    -0.08497    -0.06687    -0.16044    -0.13124    -0.07275    -4.93534
    -3.01530    -0.31900    -1.40578    -2.58613    -0.25701    -0.07682    -0.06310    -0.15524    -0.11630    -0.06925    -5.04863
    -3.00430    -0.31107    -1.32658    -2.55031    -0.22961    -0.06660    -0.05652    -0.14106    -0.09771    -0.06187    -4.84132
    -2.99430    -0.28440    -1.16701    -2.34156    -0.20342    -0.05614    -0.04813    -0.12090    -0.07811    -0.05206    -4.35174
    -2.98430    -0.24544    -0.95858    -2.00120    -0.18354    -0.04711    -0.03938    -0.09917    -0.06006    -0.04181    -3.67629
    -2.97430    -0.20278    -0.73864    -1.59379    -0.17219    -0.04053    -0.03172    -0.08017    -0.04534    -0.03302    -2.93818
    -2.96430    -0.16459    -0.53959    -1.18723    -0.16798    -0.03654    -0.02622    -0.06695    -0.03460    -0.02702    -2.25073
    -2.95330    -0.13608    -0.38196    -0.83376    -0.16664    -0.03451    -0.02338    -0.06061    -0.02746    -0.02437    -1.68877
    -2.94330    -0.11860    -0.27252    -0.56089    -0.16309    -0.03342    -0.02300    -0.06027    -0.02293    -0.02482    -1.27953
    -2.93330    -0.10987    -0.20658    -0.37169    -0.15377    -0.03241    -0.02438    -0.06353    -0.01991    -0.02752    -1.00965
    -2.92330    -0.10562    -0.17333    -0.25246    -0.13836    -0.03110    -0.02642    -0.06741    -0.01767    -0.03129    -0.84366
    -2.91230    -0.10156    -0.16098    -0.18298    -0.12039    -0.02971    -0.02809    -0.06927    -0.01607    -0.03508    -0.74413
    -2.90230    -0.09519    -0.16101    -0.14524    -0.10669    -0.02909    -0.02863    -0.06760    -0.01556    -0.03831    -0.68732
    -2.89230    -0.08667    -0.17100    -0.12837    -0.10655    -0.03055    -0.02784    -0.06239    -0.01712    -0.04118    -0.67167
    -2.88230    -0.07870    -0.19575    -0.13018    -0.13061    -0.03574    -0.02607    -0.05502    -0.02217    -0.04479    -0.71904
    -2.87130    -0.07573    -0.24669    -0.15577    -0.18933    -0.04635    -0.02412    -0.04774    -0.03221    -0.05097    -0.86891
    -2.86130    -0.08283    -0.33997    -0.21441    -0.29026    -0.06365    -0.02295    -0.04297    -0.04844    -0.06173    -1.16721
    -2.85130    -0.10445    -0.49234    -0.31532    -0.43416    -0.08787    -0.02341    -0.04265    -0.07106    -0.07854    -1.64981
    -2.84130    -0.14346    -0.71529    -0.46288    -0.61085    -0.11744    -0.02597    -0.04770    -0.09864    -0.10150    -2.32372
    -2.83130    -0.20010    -1.00883    -0.65239    -0.79779    -0.14877    -0.03055    -0.05777    -0.12779    -0.12882    -3.15280
    -2.82030    -0.27146    -1.35637    -0.86827    -0.96311    -0.17659    -0.03657    -0.07115    -0.15366    -0.15708    -4.05428
    -2.81030    -0.35126    -1.72504    -1.08614    -1.07427    -0.19536    -0.04311    -0.08521    -0.17122    -0.18195    -4.91357
    -2.80030    -0.43074    -2.07108    -1.27947    -1.10938    -0.20101    -0.04924    -0.09695    -0.17695    -0.19965    -5.61447
    -2.79030    -0.50028    -2.35008    -1.42805    -1.06656    -0.19255    -0.05430    -0.10382    -0.17018    -0.20799    -6.07381
    -2.77930    -0.55156    -2.52856    -1.52502    -0.96640    -0.17243    -0.05818    -0.10450    -0.15362    -0.20706    -6.26734
    -2.76930    -0.57927    -2.58928    -1.57845    -0.84702    -0.14578    -0.06126    -0.09916    -0.13223    -0.19854    -6.23099
    -2.75930    -0.58206    -2.53376    -1.60670    -0.75310    -0.11873    -0.06419    -0.08928    -0.11181    -0.18478    -6.04441
    -2.74930    -0.56221    -2.37902    -1.62901    -0.72387    -0.09646    -0.06754    -0.07710    -0.09724    -0.16782    -5.80027
    -2.73930    -0.52477    -2.15332    -1.65614    -0.78282    -0.08211    -0.07154    -0.06494    -0.09131    -0.14899    -5.57595
    -2.72830    -0.47587    -1.89425    -1.68595    -0.93141    -0.07635    -0.07598    -0.05471    -0.09447    -0.12922    -5.41820
    -2.71830    -0.42206    -1.64437    -1.70314    -1.14684    -0.07788    -0.08030    -0.04779    -0.10504    -0.10954    -5.33696
    -2.70830    -0.36937    -1.44601    -1.68852    -1.38495    -0.08420    -0.08389    -0.04512    -0.11990    -0.09148    -5.31344
    -2.69830    -0.32294    -1.33445    -1.62900    -1.59132    -0.09250    -0.08642    -0.04734    -0.13539    -0.07682    -5.31618
    -2.68730    -0.28718    -1.32775    -1.52431    -1.71499    -0.10044    -0.08800    -0.05474    -0.14822    -0.06720    -5.31283
    -2.67730    -0.26494    -1.42069    -1.38755    -1.72506    -0.10659    -0.08906    -0.06704    -0.15629    -0.06341    -5.28064
    -2.66730    -0.25668    -1.58240    -1.23962    -1.62043    -0.11053    -0.09003    -0.08307    -0.15911    -0.06507    -5.20695
    -2.65730    -0.25974    -1.76275    -1.09928    -1.42812    -0.11256    -0.09099    -0.10057    -0.15749    -0.07054    -5.08203
    -2.64630    -0.26836    -1.90396    -0.97578    -1.19138    -0.11315    -0.09137    -0.11645    -0.15308    -0.07724    -4.89076
    -2.63630    -0.27473    -1.95726    -0.86795    -0.95303    -0.11249    -0.09018    -0.12747    -0.14724    -0.08237    -4.61271
    -2.62630    -0.27176    -1.89658    -0.76873    -0.74352    -0.11041    -0.08635    -0.13133    -0.14067    -0.08369    -4.23304
    -2.61630    -0.25519    -1.72576    -0.67165    -0.57695    -0.10667    -0.07935    -0.12738    -0.13332    -0.08015    -3.75643
    -2.60630    -0.22534    -1.47633    -0.57583    -0.45558    -0.10149    -0.06956    -0.11720    -0.12490    -0.07221    -3.21844
    -2.59530    -0.18659    -1.19487    -0.48673    -0.37797    -0.09587    -0.05828    -0.10402    -0.11545    -0.06164    -2.68141
    -2.58530    -0.14587    -0.93048    -0.41430    -0.34548    -0.09158    -0.04745    -0.09178    -0.10581    -0.05104    -2.22380
    -2.57530    -0.11048    -0.72290    -0.36902    -0.36382    -0.09054    -0.03918    -0.08394    -0.09761    -0.04328    -1.92077
    -2.56530    -0.08644    -0.59622    -0.35924    -0.43922    -0.09410    -0.03519    -0.08251    -0.09273    -0.04103    -1.82669
    -2.55430    -0.07782    -0.55797    -0.38849    -0.57151    -0.10234    -0.03645    -0.08761    -0.09260    -0.04650    -1.96128
    -2.54430    -0.08661    -0.59982    -0.45386    -0.74794    -0.11388    -0.04299    -0.09771    -0.09745    -0.06119    -2.30145
    -2.53430    -0.11287    -0.70097    -0.54531    -0.94104    -0.12626    -0.05383    -0.11011    -0.10595    -0.08564    -2.78198
    -2.52430    -0.15455    -0.83107    -0.64651    -1.11327    -0.13682    -0.06713    -0.12173    -0.11551    -0.11885    -3.30544
    -2.51430    -0.20720    -0.95554    -0.73810    -1.22733    -0.14366    -0.08057    -0.12971    -0.12309    -0.15789    -3.76310
    -2.50330    -0.26393    -1.04226    -0.80265    -1.25921    -0.14626    -0.09195    -0.13215    -0.12631    -0.19803    -4.06275
    -2.49330    -0.31628    -1.06935    -0.82936    -1.20778    -0.14545    -0.09961    -0.12823    -0.12438    -0.23325    -4.15369
    -2.48330    -0.35567    -1.03032    -0.81646    -1.09591    -0.14281    -0.10290    -0.11859    -0.11831    -0.25798    -4.03895
    -2.47330    -0.37546    -0.93481    -0.76998    -0.96322    -0.13993    -0.10208    -0.10501    -0.11053    -0.26847    -3.76949
    -2.46230    -0.37245    -0.80404    -0.70056    -0.85237    -0.13772    -0.09806    -0.09004    -0.10388    -0.26398    -3.42309
    -2.45230    -0.34777    -0.66314    -0.61884    -0.79542    -0.13643    -0.09199    -0.07638    -0.10057    -0.24712    -3.07765
    -2.44230    -0.30625    -0.53367    -0.53350    -0.80410    -0.13573    -0.08494    -0.06621    -0.10139    -0.22249    -2.78828
    -2.43230    -0.25496    -0.42896    -0.45112    -0.86716    -0.13505    -0.07779    -0.06076    -0.10549    -0.19524    -2.57654
    -2.42130    -0.20183    -0.35354    -0.37746    -0.95530    -0.13378    -0.07121    -0.06022    -0.11080    -0.16967    -2.43381
    -2.41130    -0.15365    -0.30590    -0.31856    -1.03174    -0.13124    -0.06572    -0.06395    -0.11490    -0.14844    -2.33409
    -2.40130    -0.11540    -0.28246    -0.28150    -1.06573    -0.12713    -0.06182    -0.07099    -0.11611    -0.13275    -2.25391
    -2.39130    -0.08992    -0.28052    -0.27312    -1.04447    -0.12174    -0.06018    -0.08067    -0.11403    -0.12308    -2.18773
    -2.38130    -0.07811    -0.29940    -0.29923    -0.97971    -0.11648    -0.06165    -0.09290    -0.10967    -0.11971    -2.15686
    -2.37030    -0.07934    -0.33955    -0.36198    -0.90704    -0.11393    -0.06728    -0.10811    -0.10479    -0.12285    -2.20486
    -2.36030    -0.09163    -0.40013    -0.45762    -0.87780    -0.11744    -0.07799    -0.12667    -0.10110    -0.13223    -2.38260
    -2.35030    -0.11174    -0.47670    -0.57490    -0.94682    -0.13020    -0.09413    -0.14813    -0.09958    -0.14665    -2.72884
    -2.34030    -0.13541    -0.56075    -0.69572    -1.15689    -0.15402    -0.11508    -0.17083    -0.10033    -0.16379    -3.25282
    -2.32930    -0.15793    -0.64089    -0.79987    -1.52311    -0.18822    -0.13908    -0.19215    -0.10287    -0.18080    -3.92491
    -2.31930    -0.17519    -0.70616    -0.87133    -2.02045    -0.22922    -0.16356    -0.20952    -0.10653    -0.19501    -4.67698
    -2.30930    -0.18479    -0.74941    -0.90491    -2.57890    -0.27101    -0.18575    -0.22154    -0.11085    -0.20504    -5.41221
    -2.29930    -0.18642    -0.76899    -0.90752    -3.09501    -0.30658    -0.20324    -0.22850    -0.11558    -0.21085    -6.02270
    -2.28930    -0.18188    -0.76797    -0.89421    -3.45636    -0.32996    -0.21442    -0.23226    -0.12057    -0.21350    -6.41113
    -2.27830    -0.17376    -0.75113    -0.87958    -3.58052    -0.33802    -0.21863    -0.23487    -0.12560    -0.21409    -6.51619
    -2.26830    -0.16450    -0.72176    -0.87006    -3.44216    -0.33147    -0.21594    -0.23756    -0.13023    -0.21292    -6.32661
    -2.25830    -0.15531    -0.68045    -0.86081    -3.08540    -0.31431    -0.20700    -0.24010    -0.13388    -0.20917    -5.88643
    -2.24830    -0.14645    -0.62594    -0.83969    -2.61000    -0.29190    -0.19276    -0.24120    -0.13586    -0.20152    -5.28533
    -2.23730    -0.13766    -0.55807    -0.79524    -2.13912    -0.26955    -0.17446    -0.23977    -0.13565    -0.18905    -4.63858
    -2.22730    -0.12888    -0.48040    -0.72450    -1.78220    -0.25067    -0.15346    -0.23564    -0.13300    -0.17208    -4.06083
    -2.21730    -0.12059    -0.40104    -0.63598    -1.60753    -0.23661    -0.13132    -0.22999    -0.12803    -0.15230    -3.64339
    -2.20730    -0.11364    -0.33137    -0.54760    -1.62680    -0.22662    -0.10957    -0.22455    -0.12125    -0.13216    -3.43357
    -2.19630    -0.10882    -0.28305    -0.48024    -1.79927    -0.21859    -0.08963    -0.22042    -0.11322    -0.11408    -3.42733
    -2.18630    -0.10653    -0.26499    -0.45113    -2.04416    -0.21001    -0.07269    -0.21753    -0.10435    -0.09972    -3.57111
    -2.17630    -0.10693    -0.28134    -0.46870    -2.26393    -0.19877    -0.05956    -0.21467    -0.09486    -0.08996    -3.77872
    -2.16630    -0.11021    -0.33038    -0.53048    -2.37242    -0.18396    -0.05068    -0.21059    -0.08482    -0.08536    -3.95889
    -2.15630    -0.11687    -0.40449    -0.62366    -2.31948    -0.16633    -0.04618    -0.20524    -0.07434    -0.08668    -4.04327
    -2.14530    -0.12758    -0.49172    -0.72843    -2.10374    -0.14824    -0.04597    -0.20033    -0.06381    -0.09495    -4.00476
    -2.13530    -0.14258    -0.57770    -0.82302    -1.76788    -0.13284    -0.04980    -0.19902    -0.05384    -0.11106    -3.85773
    -2.12530    -0.16116    -0.64875    -0.88950    -1.37818    -0.12285    -0.05720    -0.20462    -0.04519    -0.13489    -3.64234
    -2.11530    -0.18131    -0.69410    -0.91801    -1.00245    -0.11943    -0.06730    -0.21895    -0.03854    -0.16464    -3.40473
    -2.10430    -0.20007    -0.70776    -0.90821    -0.68804    -0.12164    -0.07888    -0.24150    -0.03438    -0.19680    -3.17728
    -2.09430    -0.21435    -0.68892    -0.86678    -0.45604    -0.12708    -0.09030    -0.26927    -0.03306    -0.22662    -2.97242
    -2.08430    -0.22193    -0.64096    -0.80376    -0.30531    -0.13293    -0.09990    -0.29756    -0.03484    -0.24971    -2.78692
    -2.07430    -0.22210    -0.57104    -0.72822    -0.22303    -0.13727    -0.10636    -0.32130    -0.03984    -0.26289    -2.61204
    -2.06430    -0.21560    -0.48844    -0.64649    -0.19536    -0.13976    -0.10900    -0.33625    -0.04792    -0.26530    -2.44413
    -2.05330    -0.20432    -0.40310    -0.56244    -0.21493    -0.14174    -0.10799    -0.33998    -0.05845    -0.25809    -2.29104
    -2.04330    -0.19032    -0.32402    -0.47925    -0.28314    -0.14517    -0.10423    -0.33233    -0.07023    -0.24458    -2.17328
    -2.03330    -0.17564    -0.25782    -0.40092    -0.40856    -0.15167    -0.09905    -0.31528    -0.08165    -0.22926    -2.11984
    -2.02330    -0.16176    -0.20807    -0.33223    -0.60099    -0.16160    -0.09374    -0.29249    -0.09100    -0.21753    -2.15942
    -2.01230    -0.15007    -0.17553    -0.27774    -0.86301    -0.17390    -0.08927    -0.26814    -0.09697    -0.21447    -2.30910
    -2.00230    -0.14156    -0.15849    -0.24001    -1.18103    -0.18665    -0.08608    -0.24579    -0.09889    -0.22360    -2.56209
    -1.99230    -0.13675    -0.15380    -0.21837    -1.52046    -0.19805    -0.08411    -0.22741    -0.09696    -0.24515    -2.88105
    -1.98230    -0.13532    -0.15737    -0.20906    -1.82864    -0.20697    -0.08304    -0.21308    -0.09207    -0.27512    -3.20066
    -1.97130    -0.13592    -0.16468    -0.20604    -2.04764    -0.21371    -0.08254    -0.20115    -0.08563    -0.30564    -3.44296
    -1.96130    -0.13631    -0.17129    -0.20293    -2.13372    -0.21965    -0.08256    -0.18926    -0.07939    -0.32698    -3.54209
    -1.95130    -0.13401    -0.17366    -0.19492    -2.07503    -0.22704    -0.08332    -0.17517    -0.07515    -0.33109    -3.46938
    -1.94130    -0.12717    -0.16982    -0.17996    -1.89442    -0.23799    -0.08520    -0.15775    -0.07451    -0.31424    -3.24107
    -1.93130    -0.11542    -0.16020    -0.15909    -1.64489    -0.25385    -0.08844    -0.13745    -0.07863    -0.27882    -2.91679
    -1.92030    -0.09999    -0.14778    -0.13564    -1.38666    -0.27440    -0.09280    -0.11617    -0.08781    -0.23228    -2.57353
    -1.91030    -0.08376    -0.13789    -0.11392    -1.16936    -0.29752    -0.09741    -0.09674    -0.10142    -0.18478    -2.28279
    -1.90030    -0.07030    -0.13740    -0.09826    -1.01946    -0.31942    -0.10102    -0.08230    -0.11784    -0.14664    -2.09264
    -1.89030    -0.06321    -0.15418    -0.09210    -0.93964    -0.33595    -0.10258    -0.07568    -0.13477    -0.12618    -2.02430
    -1.87930    -0.06533    -0.19568    -0.09797    -0.91631    -0.34339    -0.10191    -0.07888    -0.14971    -0.12867    -2.07786
    -1.86930    -0.07820    -0.26715    -0.11739    -0.92939    -0.34002    -0.09998    -0.09266    -0.16041    -0.15579    -2.24099
    -1.85930    -0.10154    -0.36910    -0.15057    -0.95914    -0.32606    -0.09868    -0.11623    -0.16530    -0.20522    -2.49185
    -1.84930    -0.13301    -0.49494    -0.19593    -0.98819    -0.30318    -0.09997    -0.14689    -0.16378    -0.27034    -2.79624
    -1.83930    -0.16829    -0.63024    -0.24962    -1.00174    -0.27386    -0.10507    -0.18025    -0.15635    -0.34043    -3.10586
    -1.82830    -0.20176    -0.75495    -0.30593    -0.98837    -0.24049    -0.11387    -0.21085    -0.14451    -0.40244    -3.36318
    -1.81830    -0.22813    -0.84839    -0.35838    -0.94185    -0.20507    -0.12514    -0.23363    -0.13064    -0.44431    -3.51553
    -1.80830    -0.24381    -0.89595    -0.40189    -0.86368    -0.16964    -0.13708    -0.24551    -0.11740    -0.45830    -3.53326
    -1.79830    -0.24827    -0.89419    -0.43428    -0.76305    -0.13622    -0.14818    -0.24624    -0.10732    -0.44376    -3.42151
    -1.78730    -0.24427    -0.85153    -0.45691    -0.65426    -0.10682    -0.15751    -0.23853    -0.10218    -0.40686    -3.21886
    -1.77730    -0.23651    -0.78444    -0.47364    -0.55156    -0.08303    -0.16486    -0.22659    -0.10294    -0.35836    -2.98193
    -1.76730    -0.23008    -0.71037    -0.48845    -0.46489    -0.06578    -0.17038    -0.21459    -0.10990    -0.30943    -2.76386
    -1.75730    -0.22873    -0.64140    -0.50416    -0.39860    -0.05521    -0.17433    -0.20507    -0.12312    -0.26852    -2.59914
    -1.74630    -0.23435    -0.58203    -0.52142    -0.35262    -0.05098    -0.17693    -0.19865    -0.14260    -0.23967    -2.49925
    -1.73630    -0.24700    -0.53079    -0.54026    -0.32488    -0.05269    -0.17847    -0.19460    -0.16794    -0.22354    -2.46018
    -1.72630    -0.26575    -0.48492    -0.56117    -0.31324    -0.06013    -0.17927    -0.19195    -0.19763    -0.21898    -2.47304
    -1.71630    -0.28878    -0.44467    -0.58572    -0.31555    -0.07317    -0.17968    -0.18992    -0.22846    -0.22477    -2.53072
    -1.70630    -0.31372    -0.41432    -0.61546    -0.32910    -0.09141    -0.17997    -0.18833    -0.25561    -0.23991    -2.62783
    -1.69530    -0.33729    -0.40017    -0.65015    -0.35014    -0.11361    -0.18039    -0.18694    -0.27387    -0.26306    -2.75561
    -1.68530    -0.35612    -0.40631    -0.68675    -0.37363    -0.13741    -0.18124    -0.18520    -0.27937    -0.29151    -2.89754
    -1.67530    -0.36748    -0.43160    -0.71930    -0.39413    -0.15942    -0.18309    -0.18218    -0.27089    -0.32075    -3.02884
    -1.66530    -0.37066    -0.46865    -0.74098    -0.40708    -0.17600    -0.18669    -0.17701    -0.25059    -0.34574    -3.12341
    -1.65430    -0.36738    -0.50615    -0.74660    -0.40994    -0.18447    -0.19264    -0.16932    -0.22296    -0.36250    -3.16196
    -1.64430    -0.36162    -0.53256    -0.73466    -0.40332    -0.18413    -0.20092    -0.15957    -0.19366    -0.36940    -3.13984
    -1.63430    -0.35828    -0.54068    -0.70775    -0.39113    -0.17719    -0.21045    -0.14892    -0.16795    -0.36808    -3.07043
    -1.62430    -0.36168    -0.52941    -0.67141    -0.37972    -0.16805    -0.21914    -0.13893    -0.14977    -0.36189    -2.97999
    -1.61430    -0.37507    -0.50354    -0.63185    -0.37578    -0.16223    -0.22417    -0.13121    -0.14118    -0.35482    -2.89985
    -1.60330    -0.40069    -0.47173    -0.59444    -0.38424    -0.16474    -0.22295    -0.12713    -0.14234    -0.35028    -2.85854
    -1.59330    -0.44053    -0.44325    -0.56316    -0.40657    -0.17833    -0.21416    -0.12777    -0.15173    -0.35075    -2.87624
    -1.58330    -0.49646    -0.42553    -0.54129    -0.44030    -0.20268    -0.19823    -0.13377    -0.16657    -0.35805    -2.96289
    -1.57330    -0.56889    -0.42241    -0.53180    -0.47952    -0.23448    -0.17743    -0.14508    -0.18336    -0.37298    -3.11597
    -1.56230    -0.65433    -0.43253    -0.53692    -0.51597    -0.26779    -0.15497    -0.16055    -0.19845    -0.39485    -3.31637
    -1.55230    -0.74323    -0.44999    -0.55606    -0.54107    -0.29551    -0.13410    -0.17768    -0.20861    -0.41990    -3.52615
    -1.54230    -0.82037    -0.46499    -0.58403    -0.54752    -0.31094    -0.11695    -0.19285    -0.21147    -0.44140    -3.69052
    -1.53230    -0.86836    -0.46756    -0.61083    -0.53139    -0.30950    -0.10427    -0.20217    -0.20584    -0.45111    -3.75103
    -1.52130    -0.87311    -0.45104    -0.62408    -0.49315    -0.29027    -0.09551    -0.20273    -0.19213    -0.44223    -3.66425
    -1.51130    -0.82912    -0.41422    -0.61308    -0.43802    -0.25611    -0.08954    -0.19349    -0.17197    -0.41177    -3.41732
    -1.50130    -0.74165    -0.36256    -0.57326    -0.37434    -0.21319    -0.08528    -0.17582    -0.14813    -0.36263    -3.03685
    -1.49130    -0.62549    -0.30593    -0.50804    -0.31165    -0.16920    -0.08231    -0.15299    -0.12382    -0.30222    -2.58166
    -1.48130    -0.50040    -0.25519    -0.42793    -0.25853    -0.13141    -0.08118    -0.12903    -0.10224    -0.24029    -2.12619
    -1.47030    -0.38570    -0.21963    -0.34730    -0.22131    -0.10502    -0.08333    -0.10778    -0.08609    -0.18611    -1.74228
    -1.46030    -0.29674    -0.20435    -0.28007    -0.20389    -0.09255    -0.09066    -0.09186    -0.07742    -0.14642    -1.48395
    -1.45030    -0.24281    -0.21002    -0.23641    -0.20791    -0.09367    -0.10471    -0.08253    -0.07738    -0.12442    -1.37987
    -1.44030    -0.22705    -0.23357    -0.22088    -0.23275    -0.10563    -0.12608    -0.07961    -0.08601    -0.12001    -1.43157
    -1.42930    -0.24699    -0.26931    -0.23191    -0.27492    -0.12381    -0.15391    -0.08183    -0.10187    -0.13047    -1.61502
    -1.41930    -0.29552    -0.31046    -0.26281    -0.32734    -0.14266    -0.18593    -0.08711    -0.12202    -0.15125    -1.88511
    -1.40930    -0.36200    -0.35027    -0.30332    -0.37957    -0.15676    -0.21890    -0.09299    -0.14222    -0.17674    -2.18279
    -1.39930    -0.43362    -0.38315    -0.34224    -0.41969    -0.16214    -0.24908    -0.09716    -0.15783    -0.20124    -2.44615
    -1.38930    -0.49834    -0.40574    -0.37015    -0.43723    -0.15722    -0.27289    -0.09804    -0.16495    -0.21997    -2.62453
    -1.37830    -0.54839    -0.41742    -0.38177    -0.42663    -0.14318    -0.28744    -0.09527    -0.16153    -0.22995    -2.69159
    -1.36830    -0.58242    -0.42096    -0.37714    -0.38928    -0.12339    -0.29099    -0.08978    -0.14800    -0.23092    -2.65287
    -1.35830    -0.60631    -0.42205    -0.36081    -0.33278    -0.10239    -0.28331    -0.08342    -0.12692    -0.22493    -2.54292
    -1.34830    -0.62972    -0.42700    -0.33975    -0.26851    -0.08461    -0.26581    -0.07824    -0.10217    -0.21572    -2.41154
    -1.33730    -0.66084    -0.44047    -0.32075    -0.20798    -0.07348    -0.24103    -0.07567    -0.07764    -0.20703    -2.30489
    -1.32730    -0.70091    -0.46225    -0.30813    -0.15962    -0.07074    -0.21227    -0.07592    -0.05632    -0.20116    -2.24732
    -1.31730    -0.74234    -0.48624    -0.30275    -0.12715    -0.07612    -0.18250    -0.07787    -0.03981    -0.19815    -2.23292
    -1.30730    -0.77046    -0.50230    -0.30226    -0.10982    -0.08742    -0.15397    -0.07956    -0.02832    -0.19591    -2.23001
    -1.29730    -0.76956    -0.49991    -0.30242    -0.10365    -0.10085    -0.12788    -0.07904    -0.02111    -0.19139    -2.19581
    -1.28630    -0.73032    -0.47328    -0.29924    -0.10346    -0.11198    -0.10480    -0.07525    -0.01703    -0.18206    -2.09742
    -1.27630    -0.65358    -0.42372    -0.29093    -0.10475    -0.11696    -0.08492    -0.06851    -0.01499    -0.16710    -1.92545
    -1.26630    -0.55039    -0.35982    -0.27963    -0.10509    -0.11378    -0.06856    -0.06050    -0.01432    -0.14772    -1.69980
    -1.25630    -0.43764    -0.29452    -0.27130    -0.10466    -0.10285    -0.05612    -0.05377    -0.01499    -0.12669    -1.46254
    -1.24530    -0.33240    -0.24097    -0.27457    -0.10584    -0.08682    -0.04800    -0.05095    -0.01755    -0.10723    -1.26433
    -1.23530    -0.24709    -0.20888    -0.29757    -0.11216    -0.06951    -0.04426    -0.05393    -0.02299    -0.09195    -1.14833
    -1.22530    -0.18720    -0.20227    -0.34442    -0.12683    -0.05469    -0.04453    -0.06320    -0.03243    -0.08206    -1.13763
    -1.21530    -0.15185    -0.21881    -0.41243    -0.15134    -0.04501    -0.04793    -0.07755    -0.04666    -0.07733    -1.22891
    -1.20430    -0.13567    -0.25070    -0.49129    -0.18449    -0.04161    -0.05319    -0.09425    -0.06558    -0.07636    -1.39314
    -1.19430    -0.13153    -0.28682    -0.56535    -0.22209    -0.04423    -0.05885    -0.10966    -0.08794    -0.07720    -1.58368
    -1.18430    -0.13268    -0.31575    -0.61809    -0.25794    -0.05178    -0.06358    -0.12038    -0.11134    -0.07794    -1.74949
    -1.17430    -0.13424    -0.32869    -0.63773    -0.28536    -0.06301    -0.06640    -0.12420    -0.13278    -0.07729    -1.84970
    -1.16430    -0.13395    -0.32162    -0.62173    -0.29995    -0.07700    -0.06688    -0.12083    -0.14971    -0.07486    -1.86652
    -1.15330    -0.13201    -0.29650    -0.57734    -0.30100    -0.09339    -0.06514    -0.11177    -0.16085    -0.07121    -1.80923
    -1.14330    -0.13028    -0.25937    -0.51910    -0.29221    -0.11210    -0.06175    -0.09955    -0.16670    -0.06768    -1.70876
    -1.13330    -0.13099    -0.21859    -0.46321    -0.28028    -0.13283    -0.05750    -0.08676    -0.16906    -0.06576    -1.60497
    -1.12330    -0.13543    -0.18190    -0.42198    -0.27221    -0.15446    -0.05312    -0.07527    -0.17006    -0.06649    -1.53093
    -1.11230    -0.14307    -0.15477    -0.39974    -0.27294    -0.17485    -0.04919    -0.06599    -0.17085    -0.06996    -1.50137
    -1.10230    -0.15141    -0.13995    -0.39279    -0.28342    -0.19156    -0.04598    -0.05904    -0.17119    -0.07512    -1.51046
    -1.09230    -0.15705    -0.13870    -0.39219    -0.30068    -0.20257    -0.04358    -0.05413    -0.16959    -0.08016    -1.53865
    -1.08230    -0.15706    -0.15281    -0.38873    -0.31878    -0.20763    -0.04192    -0.05091    -0.16426    -0.08319    -1.56528
    -1.07230    -0.15061    -0.18661    -0.37771    -0.33127    -0.20858    -0.04085    -0.04912    -0.15413    -0.08299    -1.58186
    -1.06130    -0.14004    -0.24820    -0.36106    -0.33272    -0.20883    -0.04022    -0.04872    -0.13941    -0.07933    -1.59853
    -1.05130    -0.13052    -0.34835    -0.34682    -0.32039    -0.21182    -0.03986    -0.04995    -0.12160    -0.07306    -1.64237
    -1.04130    -0.12913    -0.49758    -0.34543    -0.29452    -0.21949    -0.03970    -0.05335    -0.10270    -0.06558    -1.74748
    -1.03130    -0.14276    -0.70018    -0.36470    -0.25794    -0.23159    -0.03970    -0.05971    -0.08450    -0.05839    -1.93947
    -1.02030    -0.17589    -0.94846    -0.40589    -0.21502    -0.24584    -0.03989    -0.06981    -0.06814    -0.05260    -2.22153
    -1.01030    -0.22853    -1.21859    -0.46215    -0.17072    -0.25885    -0.04020    -0.08380    -0.05404    -0.04867    -2.56555
    -1.00030    -0.29505    -1.47220    -0.51959    -0.12954    -0.26727    -0.04046    -0.10068    -0.04214    -0.04639    -2.91333
    -0.99030    -0.36445    -1.66387    -0.56197    -0.09508    -0.26853    -0.04032    -0.11799    -0.03222    -0.04508    -3.18950
    -0.97930    -0.42323    -1.75466    -0.57582    -0.06978    -0.26096    -0.03934    -0.13231    -0.02412    -0.04383    -3.32405
    -0.96930    -0.45966    -1.72447    -0.55539    -0.05525    -0.24406    -0.03723    -0.14045    -0.01776    -0.04189    -3.27616
    -0.95930    -0.46805    -1.57981    -0.50504    -0.05267    -0.21869    -0.03408    -0.14072    -0.01316    -0.03903    -3.05127
    -0.94930    -0.45138    -1.35201    -0.43836    -0.06320    -0.18726    -0.03045    -0.13374    -0.01035    -0.03565    -2.70239
    -0.93930    -0.42022    -1.08786    -0.37464    -0.08799    -0.15336    -0.02733    -0.12251    -0.00939    -0.03266    -2.31597
    -0.92830    -0.38906    -0.83532    -0.33481    -0.12788    -0.12110    -0.02597    -0.11108    -0.01033    -0.03130    -1.98686
    -0.91830    -0.37141    -0.63228    -0.33644    -0.18273    -0.09388    -0.02753    -0.10317    -0.01324    -0.03269    -1.79336
    -0.90830    -0.37575    -0.49948    -0.39037    -0.25075    -0.07349    -0.03282    -0.10083    -0.01803    -0.03755    -1.77907
    -0.89830    -0.40411    -0.43960    -0.49751    -0.32789    -0.05993    -0.04200    -0.10405    -0.02437    -0.04594    -1.94539
    -0.88730    -0.45235    -0.44048    -0.64654    -0.40779    -0.05179    -0.05437    -0.11101    -0.03160    -0.05711    -2.25304
    -0.87730    -0.51202    -0.48027    -0.81409    -0.48231    -0.04703    -0.06829    -0.11892    -0.03872    -0.06950    -2.63115
    -0.86730    -0.57262    -0.53258    -0.96846    -0.54313    -0.04379    -0.08137    -0.12487    -0.04463    -0.08092    -2.99237
    -0.85730    -0.62373    -0.57238    -1.07729    -0.58410    -0.04094    -0.09099    -0.12646    -0.04843    -0.08902    -3.25334
    -0.84730    -0.65738    -0.58133    -1.11763    -0.60329    -0.03816    -0.09507    -0.12243    -0.04976    -0.09192    -3.35696
    -0.83630    -0.66999    -0.55180    -1.08403    -0.60459    -0.03588    -0.09271    -0.11284    -0.04895    -0.08879    -3.28957
    -0.82630    -0.66298    -0.48773    -0.99058    -0.59678    -0.03503    -0.08453    -0.09900    -0.04699    -0.08022    -3.08386
    -0.81630    -0.64165    -0.40217    -0.86619    -0.59045    -0.03661    -0.07243    -0.08317    -0.04507    -0.06800    -2.80573
    -0.80630    -0.61277    -0.31183    -0.74429    -0.59352    -0.04134    -0.05885    -0.06776    -0.04423    -0.05450    -2.52910
    -0.79530    -0.58156    -0.23215    -0.65179    -0.60769    -0.04930    -0.04604    -0.05479    -0.04494    -0.04198    -2.31023
    -0.78530    -0.54973    -0.17374    -0.60176    -0.62759    -0.05969    -0.03541    -0.04526    -0.04700    -0.03196    -2.17215
    -0.77530    -0.51570    -0.14219    -0.59228    -0.64278    -0.07086    -0.02743    -0.03919    -0.04971    -0.02506    -2.10519
    -0.76530    -0.47653    -0.14029    -0.60941    -0.64250    -0.08073    -0.02179    -0.03590    -0.05211    -0.02119    -2.08046
    -0.75430    -0.43059    -0.17089    -0.63423    -0.62042    -0.08732    -0.01783    -0.03456    -0.05344    -0.01991    -2.06920
    -0.74430    -0.37973    -0.23845    -0.64996    -0.57678    -0.08933    -0.01490    -0.03463    -0.05330    -0.02085    -2.05794
    -0.73430    -0.32941    -0.34773    -0.64731    -0.51844    -0.08646    -0.01260    -0.03606    -0.05177    -0.02381    -2.05360
    -0.72430    -0.28702    -0.49978    -0.62664    -0.45536    -0.07944    -0.01081    -0.03910    -0.04926    -0.02874    -2.07615
    -0.71430    -0.25905    -0.68651    -0.59620    -0.39750    -0.06971    -0.00960    -0.04391    -0.04633    -0.03547    -2.14428
    -0.70330    -0.24903    -0.88747    -0.56840    -0.35202    -0.05899    -0.00917    -0.05023    -0.04351    -0.04349    -2.26231
    -0.69330    -0.25668    -1.07110    -0.55534    -0.32227    -0.04893    -0.00973    -0.05721    -0.04117    -0.05205    -2.41448
    -0.68330    -0.27919    -1.20307    -0.56682    -0.30868    -0.04081    -0.01146    -0.06370    -0.03955    -0.06041    -2.57369
    -0.67330    -0.31279    -1.25814    -0.61020    -0.30935    -0.03532    -0.01458    -0.06875    -0.03874    -0.06837    -2.71624
    -0.66230    -0.35456    -1.23095    -0.69211    -0.32052    -0.03255    -0.01932    -0.07202    -0.03865    -0.07672    -2.83741
    -0.65230    -0.40285    -1.13826    -0.81888    -0.33695    -0.03192    -0.02591    -0.07397    -0.03897    -0.08722    -2.95493
    -0.64230    -0.45664    -1.01372    -0.99474    -0.35225    -0.03241    -0.03444    -0.07558    -0.03913    -0.10200    -3.10092
    -0.63230    -0.51435    -0.89442    -1.21723    -0.36043    -0.03283    -0.04473    -0.07785    -0.03847    -0.12258    -3.30289
    -0.62230    -0.57297    -0.80727    -1.47164    -0.35780    -0.03220    -0.05610    -0.08120    -0.03643    -0.14860    -3.56421
    -0.61130    -0.62834    -0.76037    -1.72761    -0.34481    -0.03008    -0.06725    -0.08522    -0.03291    -0.17719    -3.85380
    -0.60130    -0.67608    -0.74302    -1.94278    -0.32616    -0.02663    -0.07641    -0.08872    -0.02823    -0.20321    -4.11124
    -0.59130    -0.71412    -0.73311    -2.07120    -0.30879    -0.02247    -0.08173    -0.09018    -0.02313    -0.22068    -4.26541
    -0.58130    -0.74460    -0.70822    -2.07971    -0.29942    -0.01841    -0.08185    -0.08842    -0.01846    -0.22476    -4.26385
    -0.57030    -0.77430    -0.65557    -1.96055    -0.30192    -0.01515    -0.07645    -0.08313    -0.01488    -0.21379    -4.09575
    -0.56030    -0.81277    -0.57653    -1.73514    -0.31666    -0.01316    -0.06647    -0.07503    -0.01273    -0.18998    -3.79847
    -0.55030    -0.86803    -0.48546    -1.44738    -0.34159    -0.01267    -0.05382    -0.06556    -0.01195    -0.15847    -3.44492
    -0.54030    -0.94272    -0.40336    -1.14872    -0.37391    -0.01378    -0.04077    -0.05632    -0.01219    -0.12574    -3.11752
    -0.52930    -1.03245    -0.35054    -0.88207    -0.41159    -0.01652    -0.02931    -0.04855    -0.01302    -0.09734    -2.88138
    -0.51930    -1.12875    -0.34078    -0.67272    -0.45316    -0.02079    -0.02063    -0.04288    -0.01398    -0.07670    -2.77040
    -0.50930    -1.22207    -0.37984    -0.52809    -0.49714    -0.02626    -0.01508    -0.03947    -0.01477    -0.06481    -2.78753
    -0.49930    -1.30727    -0.46656    -0.44349    -0.54065    -0.03239    -0.01237    -0.03827    -0.01520    -0.06086    -2.91705
    -0.48930    -1.38253    -0.59702    -0.40867    -0.57885    -0.03839    -0.01190    -0.03929    -0.01518    -0.06323    -3.13506
    -0.47830    -1.44748    -0.76764    -0.41231    -0.60564    -0.04354    -0.01305    -0.04261    -0.01474    -0.07030    -3.41731
    -0.46830    -1.49990    -0.97528    -0.44259    -0.61542    -0.04734    -0.01527    -0.04828    -0.01391    -0.08080    -3.73878
    -0.45830    -1.53338    -1.21369    -0.48693    -0.60474    -0.04971    -0.01813    -0.05589    -0.01277    -0.09361    -4.06887
    -0.44830    -1.53835    -1.46746    -0.53148    -0.57370    -0.05094    -0.02122    -0.06459    -0.01142    -0.10741    -4.36658
    -0.43730    -1.50440    -1.70830    -0.56271    -0.52556    -0.05147    -0.02404    -0.07304    -0.00998    -0.12034    -4.57983
    -0.42730    -1.42543    -1.89968    -0.57001    -0.46593    -0.05177    -0.02602    -0.07981    -0.00858    -0.13022    -4.65745
    -0.41730    -1.30302    -2.00835    -0.54864    -0.40112    -0.05234    -0.02671    -0.08402    -0.00738    -0.13516    -4.56674
    -0.40730    -1.14773    -2.01943    -0.50138    -0.33768    -0.05376    -0.02588    -0.08569    -0.00651    -0.13449    -4.31255
    -0.39730    -0.97807    -1.94488    -0.43847    -0.28127    -0.05668    -0.02375    -0.08588    -0.00607    -0.12916    -3.94423
    -0.38630    -0.81714    -1.81976    -0.37601    -0.23596    -0.06164    -0.02089    -0.08622    -0.00610    -0.12147    -3.54518
    -0.37630    -0.68576    -1.68641    -0.33336    -0.20351    -0.06855    -0.01816    -0.08807    -0.00654    -0.11405    -3.20442
    -0.36630    -0.59915    -1.57714    -0.33111    -0.18274    -0.07641    -0.01647    -0.09186    -0.00722    -0.10874    -2.99084
    -0.35630    -0.56431    -1.50208    -0.38900    -0.16993    -0.08326    -0.01660    -0.09678    -0.00788    -0.10595    -2.93579
    -0.34530    -0.58120    -1.45171    -0.52309    -0.15980    -0.08685    -0.01905    -0.10131    -0.00827    -0.10480    -3.03607
    -0.33530    -0.64490    -1.40757    -0.74110    -0.14759    -0.08535    -0.02397    -0.10396    -0.00816    -0.10410    -3.26669
    -0.32530    -0.74682    -1.35674    -1.03620    -0.13065    -0.07826    -0.03103    -0.10406    -0.00751    -0.10302    -3.59428
    -0.31530    -0.87420    -1.29813    -1.38143    -0.10907    -0.06662    -0.03930    -0.10192    -0.00640    -0.10159    -3.97866
    -0.30430    -1.00867    -1.23995    -1.72916    -0.08512    -0.05258    -0.04738    -0.09838    -0.00505    -0.10029    -4.36658
    -0.29430    -1.12705    -1.19134    -2.02038    -0.06215    -0.03869    -0.05361    -0.09424    -0.00369    -0.09956    -4.69070
    -0.28430    -1.20537    -1.15792    -2.19987    -0.04321    -0.02716    -0.05652    -0.08981    -0.00254    -0.09930    -4.88171
    -0.27430    -1.22484    -1.13960    -2.23412    -0.03037    -0.01946    -0.05538    -0.08497    -0.00172    -0.09889    -4.88936
    -0.26430    -1.17840    -1.13438    -2.12396    -0.02457    -0.01634    -0.05039    -0.07945    -0.00126    -0.09759    -4.70634
    -0.25330    -1.07303    -1.14426    -1.90258    -0.02590    -0.01795    -0.04261    -0.07326    -0.00118    -0.09504    -4.37581
    -0.24330    -0.92731    -1.17506    -1.62411    -0.03382    -0.02401    -0.03362    -0.06689    -0.00141    -0.09154    -3.97777
    -0.23330    -0.76566    -1.23221    -1.34383    -0.04710    -0.03374    -0.02492    -0.06104    -0.00190    -0.08785    -3.59825
    -0.22330    -0.61091    -1.31314    -1.10266    -0.06373    -0.04571    -0.01760    -0.05632    -0.00254    -0.08466    -3.29727
    -0.21230    -0.47941    -1.40140    -0.91838    -0.08093    -0.05784    -0.01213    -0.05283    -0.00319    -0.08210    -3.08822
    -0.20230    -0.37939    -1.46821    -0.78765    -0.09576    -0.06766    -0.00850    -0.05020    -0.00373    -0.07957    -2.94067
    -0.19230    -0.31336    -1.48264    -0.69520    -0.10640    -0.07298    -0.00644    -0.04779    -0.00404    -0.07611    -2.80495
    -0.18230    -0.28245    -1.42571    -0.62604    -0.11384    -0.07257    -0.00567    -0.04521    -0.00404    -0.07103    -2.64654
    -0.17230    -0.29019    -1.30019    -0.57383    -0.12364    -0.06663    -0.00605    -0.04270    -0.00376    -0.06447    -2.47146
    -0.16130    -0.34350    -1.13168    -0.54334    -0.14703    -0.05676    -0.00762    -0.04117    -0.00333    -0.05754    -2.33198
    -0.15130    -0.44958    -0.95816    -0.54571    -0.20070    -0.04541    -0.01049    -0.04184    -0.00292    -0.05193    -2.30675
    -0.14130    -0.60950    -0.81689    -0.58973    -0.30439    -0.03511    -0.01463    -0.04562    -0.00271    -0.04911    -2.46768
    -0.13130    -0.81232    -0.72792    -0.67324    -0.47544    -0.02774    -0.01970    -0.05251    -0.00285    -0.04968    -2.84141
    -0.12030    -1.03278    -0.69034    -0.77946    -0.72073    -0.02416    -0.02503    -0.06143    -0.00341    -0.05307    -3.39039
    -0.11030    -1.23633    -0.68521    -0.88042    -1.02829    -0.02415    -0.02961    -0.07049    -0.00434    -0.05775    -4.01658
    -0.10030    -1.39057    -0.68596    -0.94607    -1.36220    -0.02665    -0.03248    -0.07774    -0.00548    -0.06201    -4.58916
    -0.09030    -1.47818    -0.67039    -0.95548    -1.66653    -0.03009    -0.03301    -0.08201    -0.00658    -0.06467    -4.98694
    -0.07930    -1.50337    -0.62820    -0.90472    -1.87929    -0.03288    -0.03116    -0.08334    -0.00739    -0.06549    -5.13582
    -0.06930    -1.48800    -0.56283    -0.80746    -1.95300    -0.03386    -0.02746    -0.08282    -0.00770    -0.06511    -5.02824
    -0.05930    -1.45935    -0.48666    -0.68860    -1.87288    -0.03265    -0.02281    -0.08194    -0.00750    -0.06445    -4.71686
    -0.04930    -1.43460    -0.41419    -0.57521    -1.66417    -0.02980    -0.01816    -0.08177    -0.00697    -0.06403    -4.28890
    -0.03930    -1.41278    -0.35631    -0.48936    -1.38749    -0.02669    -0.01419    -0.08256    -0.00650    -0.06362    -3.83950
    -0.02830    -1.37832    -0.31887    -0.44592    -1.12114    -0.02526    -0.01125    -0.08403    -0.00662    -0.06235    -3.45376
    -0.01830    -1.31322    -0.30373    -0.45435    -0.94239    -0.02766    -0.00940    -0.08598    -0.00794    -0.05932    -3.20399
    -0.00830    -1.21023    -0.31187    -0.52135    -0.91161    -0.03574    -0.00854    -0.08885    -0.01101    -0.05415    -3.15335
     0.00170    -1.07831    -0.34377    -0.65012    -1.06181    -0.05063    -0.00855    -0.09371    -0.01615    -0.04728    -3.35033
     0.01270    -0.93842    -0.39828    -0.83637    -1.39115    -0.07218    -0.00930    -0.10153    -0.02325    -0.03970    -3.81020
     0.02270    -0.81255    -0.46966    -1.06290    -1.85862    -0.09870    -0.01067    -0.11224    -0.03169    -0.03259    -4.48961
     0.03270    -0.71343    -0.54659    -1.30025    -2.38593    -0.12725    -0.01245    -0.12423    -0.04034    -0.02672    -5.27719
     0.04270    -0.64093    -0.61435    -1.51305    -2.87062    -0.15445    -0.01449    -0.13465    -0.04788    -0.02232    -6.01275
     0.05270    -0.58573    -0.66004    -1.67240    -3.21166    -0.17788    -0.01670    -0.14067    -0.05319    -0.01915    -6.53743
     0.06370    -0.53686    -0.67768    -1.76910    -3.33890    -0.19697    -0.01912    -0.14063    -0.05581    -0.01680    -6.75186
     0.07370    -0.48838    -0.67092    -1.81494    -3.23793    -0.21306    -0.02192    -0.13486    -0.05604    -0.01493    -6.65298
     0.08370    -0.44188    -0.65014    -1.83473    -2.94871    -0.22825    -0.02519    -0.12542    -0.05474    -0.01349    -6.32256
     0.09370    -0.40471    -0.62724    -1.84813    -2.54767    -0.24326    -0.02878    -0.11480    -0.05282    -0.01264    -5.88004
     0.10470    -0.38675    -0.60985    -1.85682    -2.11521    -0.25640    -0.03218    -0.10476    -0.05073    -0.01272    -5.42542
     0.11470    -0.39820    -0.59967    -1.84175    -1.71045    -0.26338    -0.03462    -0.09572    -0.04832    -0.01420    -5.00630
     0.12470    -0.44888    -0.59480    -1.77389    -1.36054    -0.25939    -0.03536    -0.08706    -0.04507    -0.01761    -4.62260
     0.13470    -0.54735    -0.59365    -1.63349    -1.06678    -0.24151    -0.03403    -0.07788    -0.04047    -0.02345    -4.25862
     0.14570    -0.69771    -0.59747    -1.42115    -0.81896    -0.21044    -0.03081    -0.06776    -0.03448    -0.03198    -3.91076
     0.15570    -0.89400    -0.60886    -1.16011    -0.60835    -0.17049    -0.02634    -0.05715    -0.02756    -0.04288    -3.59573
     0.16570    -1.11492    -0.62763    -0.88739    -0.43112    -0.12783    -0.02147    -0.04694    -0.02050    -0.05501    -3.33280
     0.17570    -1.32322    -0.64768    -0.63816    -0.28812    -0.08851    -0.01693    -0.03797    -0.01413    -0.06640    -3.12112
     0.18570    -1.47367    -0.65692    -0.43522    -0.18000    -0.05653    -0.01315    -0.03064    -0.00900    -0.07465    -2.92977
     0.19670    -1.52790    -0.64227    -0.28540    -0.10451    -0.03326    -0.01018    -0.02478    -0.00529    -0.07783    -2.71141
     0.20670    -1.46675    -0.59545    -0.18307    -0.05619    -0.01802    -0.00788    -0.01998    -0.00286    -0.07496    -2.42517
     0.21670    -1.30047    -0.51753    -0.11667    -0.02795    -0.00899    -0.00603    -0.01581    -0.00143    -0.06660    -2.06148
     0.22670    -1.06337    -0.41901    -0.07438    -0.01302    -0.00413    -0.00450    -0.01207    -0.00066    -0.05454    -1.64567
     0.23770    -0.80158    -0.31588    -0.04723    -0.00625    -0.00175    -0.00322    -0.00878    -0.00028    -0.04125    -1.22622
     0.24770    -0.55769    -0.22463    -0.02959    -0.00482    -0.00070    -0.00222    -0.00612    -0.00013    -0.02901    -0.85489
     0.25770    -0.36029    -0.15887    -0.01840    -0.00863    -0.00029    -0.00152    -0.00430    -0.00009    -0.01948    -0.57188
     0.26770    -0.22143    -0.12923    -0.01213    -0.02126    -0.00022    -0.00118    -0.00351    -0.00016    -0.01364    -0.40277
     0.27770    -0.14010    -0.14541    -0.01010    -0.05164    -0.00036    -0.00126    -0.00400    -0.00036    -0.01199    -0.36521
     0.28870    -0.10906    -0.21845    -0.01218    -0.11651    -0.00075    -0.00184    -0.00606    -0.00080    -0.01488    -0.48054
     0.29870    -0.11995    -0.36010    -0.01874    -0.24233    -0.00155    -0.00302    -0.01003    -0.00166    -0.02268    -0.78007
     0.30870    -0.16525    -0.57790    -0.03065    -0.46436    -0.00297    -0.00488    -0.01612    -0.00318    -0.03555    -1.30086
     0.31870    -0.23718    -0.86701    -0.04952    -0.82005    -0.00522    -0.00747    -0.02422    -0.00560    -0.05301    -2.06926
     0.32970    -0.32529    -1.20322    -0.07864    -1.33525    -0.00845    -0.01074    -0.03367    -0.00907    -0.07345    -3.07779
     0.33970    -0.41547    -1.54051    -0.12480    -2.00672    -0.01259    -0.01468    -0.04326    -0.01355    -0.09406    -4.26563
     0.34970    -0.49146    -1.82196    -0.20086    -2.78594    -0.01726    -0.01941    -0.05149    -0.01865    -0.11134    -5.51837
     0.35970    -0.53903    -1.99536    -0.32793    -3.57940    -0.02180    -0.02540    -0.05706    -0.02367    -0.12214    -6.69178
     0.37070    -0.55122    -2.03399    -0.53441    -4.26560    -0.02535    -0.03357    -0.05940    -0.02772    -0.12491    -7.65617
     0.38070    -0.53064    -1.94728    -0.84916    -4.72740    -0.02717    -0.04510    -0.05894    -0.03000    -0.12023    -8.33591
     0.39070    -0.48852    -1.77626    -1.28842    -4.89080    -0.02688    -0.06086    -0.05693    -0.03005    -0.11067    -8.72940
     0.40070    -0.43966    -1.57652    -1.83797    -4.74260    -0.02467    -0.08072    -0.05482    -0.02793    -0.09957    -8.88445
     0.41070    -0.39607    -1.39438    -2.44348    -4.33220    -0.02130    -0.10291    -0.05354    -0.02418    -0.08961    -8.85766
     0.42170    -0.36280    -1.25160    -3.01093    -3.74810    -0.01806    -0.12408    -0.05316    -0.01963    -0.08190    -8.67026
     0.43170    -0.33796    -1.14431    -3.43157    -3.09108    -0.01666    -0.14022    -0.05291    -0.01518    -0.07590    -8.30579
     0.44170    -0.31581    -1.05337    -3.61510    -2.45092    -0.01926    -0.14811    -0.05179    -0.01157    -0.07012    -7.73605
     0.45170    -0.29161    -0.96142    -3.52787    -1.90237    -0.02852    -0.14691    -0.04920    -0.00933    -0.06321    -6.98045
     0.46270    -0.26495    -0.86433    -3.20546    -1.50060    -0.04742    -0.13860    -0.04538    -0.00884    -0.05472    -6.13030
     0.47270    -0.23981    -0.77331    -2.74159    -1.28270    -0.07869    -0.12751    -0.04132    -0.01030    -0.04522    -5.34044
     0.48270    -0.22248    -0.70678    -2.25233    -1.26502    -0.12342    -0.11850    -0.03830    -0.01368    -0.03594    -4.77646
     0.49270    -0.21728    -0.67874    -1.83456    -1.43512    -0.17975    -0.11506    -0.03722    -0.01869    -0.02811    -4.54453
     0.50270    -0.22408    -0.68940    -1.53718    -1.74592    -0.24155    -0.11761    -0.03818    -0.02462    -0.02236    -4.64089
     0.51370    -0.23755    -0.72273    -1.35647    -2.11774    -0.29903    -0.12381    -0.04030    -0.03039    -0.01865    -4.94667
     0.52370    -0.24923    -0.75352    -1.25016    -2.45088    -0.34076    -0.12930    -0.04216    -0.03477    -0.01639    -5.26717
     0.53370    -0.25075    -0.75548    -1.16416    -2.65126    -0.35749    -0.12978    -0.04236    -0.03674    -0.01477    -5.40280
     0.54370    -0.23734    -0.71444    -1.05705    -2.65814    -0.34525    -0.12267    -0.04007    -0.03580    -0.01317    -5.22392
     0.55470    -0.20941    -0.63088    -0.91283    -2.46180    -0.30719    -0.10809    -0.03535    -0.03218    -0.01129    -4.70902
     0.56470    -0.17200    -0.52084    -0.74110    -2.10496    -0.25228    -0.08859    -0.02906    -0.02677    -0.00919    -3.94478
     0.57470    -0.13285    -0.40896    -0.56729    -1.66590    -0.19247    -0.06807    -0.02251    -0.02081    -0.00718    -3.08604
     0.58470    -0.09993    -0.32160    -0.42081    -1.23022    -0.13890    -0.05047    -0.01707    -0.01554    -0.00566    -2.30020
     0.59570    -0.07951    -0.28168    -0.32567    -0.86779    -0.09960    -0.03883    -0.01385    -0.01192    -0.00502    -1.72386
     0.60570    -0.07551    -0.30576    -0.29618    -0.61886    -0.07858    -0.03492    -0.01356    -0.01053    -0.00559    -1.43949
     0.61570    -0.08925    -0.40286    -0.33645    -0.49371    -0.07614    -0.03919    -0.01652    -0.01154    -0.00761    -1.47326
     0.62570    -0.11948    -0.57312    -0.44027    -0.47828    -0.08976    -0.05084    -0.02263    -0.01475    -0.01128    -1.80040
     0.63570    -0.16230    -0.80686    -0.59179    -0.54272    -0.11469    -0.06778    -0.03140    -0.01961    -0.01682    -2.35397
     0.64670    -0.21178    -1.08543    -0.76747    -0.64840    -0.14435    -0.08683    -0.04209    -0.02530    -0.02458    -3.03624
     0.65670    -0.26122    -1.38806    -0.94188    -0.75445    -0.17144    -0.10409    -0.05391    -0.03094    -0.03524    -3.74123
     0.66670    -0.30600    -1.69940    -1.09807    -0.82506    -0.18916    -0.11591    -0.06649    -0.03591    -0.04992    -4.38592
     0.67670    -0.34645    -2.01780    -1.23952    -0.83749    -0.19308    -0.11995    -0.08023    -0.04026    -0.07005    -4.94485
     0.68770    -0.38945    -2.35410    -1.39594    -0.78552    -0.18240    -0.11606    -0.09627    -0.04492    -0.09697    -5.46164
     0.69770    -0.44661    -2.72066    -1.61751    -0.68110    -0.16030    -0.10624    -0.11593    -0.05148    -0.13093    -6.03074
     0.70770    -0.52940    -3.11043    -1.95446    -0.54753    -0.13222    -0.09377    -0.13970    -0.06160    -0.17023    -6.73933
     0.71770    -0.64214    -3.48879    -2.42804    -0.41092    -0.10420    -0.08194    -0.16648    -0.07609    -0.21071    -7.60930
     0.72770    -0.77680    -3.78940    -3.00549    -0.29159    -0.08066    -0.07277    -0.19288    -0.09415    -0.24630    -8.55004
     0.73870    -0.91248    -3.93680    -3.59538    -0.20007    -0.06358    -0.06656    -0.21424    -0.11326    -0.27057    -9.37294
     0.74870    -1.02144    -3.87369    -4.06903    -0.13697    -0.05265    -0.06217    -0.22592    -0.12997    -0.27861    -9.85045
     0.75870    -1.08000    -3.58533    -4.30423    -0.09682    -0.04629    -0.05788    -0.22533    -0.14141    -0.26906    -9.80635
     0.76870    -1.07950    -3.10876    -4.23253    -0.07214    -0.04293    -0.05231    -0.21310    -0.14674    -0.24472    -9.19273
     0.77970    -1.03132    -2.51773    -3.86721    -0.05714    -0.04176    -0.04498    -0.19336    -0.14803    -0.21178    -8.11331
     0.78970    -0.96328    -1.90190    -3.29670    -0.04974    -0.04287    -0.03634    -0.17227    -0.14945    -0.17789    -6.79043
     0.79970    -0.90778    -1.33793    -2.64852    -0.05295    -0.04679    -0.02743    -0.15582    -0.15555    -0.14982    -5.48258
     0.80970    -0.88751    -0.87586    -2.04400    -0.07658    -0.05373    -0.01934    -0.14767    -0.16881    -0.13142    -4.40492
     0.82070    -0.90537    -0.53311    -1.55891    -0.14009    -0.06315    -0.01280    -0.14774    -0.18808    -0.12277    -3.67203
     0.83070    -0.94327    -0.30149    -1.21414    -0.27568    -0.07370    -0.00806    -0.15246    -0.20851    -0.12066    -3.29796
     0.84070    -0.97103    -0.15833    -0.98478    -0.52926    -0.08379    -0.00493    -0.15631    -0.22333    -0.12025    -3.23201
     0.85070    -0.95916    -0.07722    -0.82597    -0.95466    -0.09234    -0.00304    -0.15419    -0.22675    -0.11685    -3.41018
     0.86070    -0.89145    -0.03501    -0.69625    -1.59801    -0.09924    -0.00193    -0.14331    -0.21617    -0.10779    -3.78917
     0.87170    -0.77161    -0.01480    -0.57120    -2.47328    -0.10530    -0.00128    -0.12404    -0.19314    -0.09297    -4.34762
     0.88170    -0.61822    -0.00587    -0.44506    -3.53752    -0.11131    -0.00088    -0.09939    -0.16261    -0.07437    -5.05523
     0.89170    -0.45712    -0.00222    -0.32451    -4.67980    -0.11732    -0.00059    -0.07350    -0.13054    -0.05495    -5.84054
     0.90170    -0.31153    -0.00082    -0.21963    -5.73860    -0.12199    -0.00038    -0.05009    -0.10207    -0.03743    -6.58255
     0.91270    -0.19552    -0.00032    -0.13747    -6.54600    -0.12315    -0.00024    -0.03144    -0.07999    -0.02349    -7.13761
     0.92270    -0.11303    -0.00017    -0.07969    -6.98560    -0.11874    -0.00014    -0.01818    -0.06483    -0.01358    -7.39396
     0.93270    -0.06035    -0.00022    -0.04361    -7.02540    -0.10795    -0.00009    -0.00970    -0.05559    -0.00726    -7.31017
     0.94270    -0.03025    -0.00051    -0.02493    -6.72400    -0.09181    -0.00008    -0.00485    -0.05054    -0.00366    -6.93064
     0.95270    -0.01550    -0.00128    -0.02058    -6.18760    -0.07289    -0.00014    -0.00245    -0.04789    -0.00193    -6.35027
     0.96370    -0.01093    -0.00307    -0.03096    -5.52420    -0.05439    -0.00030    -0.00166    -0.04610    -0.00147    -5.67307
     0.97370    -0.01416    -0.00680    -0.06131    -4.80560    -0.03923    -0.00064    -0.00205    -0.04401    -0.00204    -4.97584
     0.98370    -0.02540    -0.01390    -0.12215    -4.06901    -0.02949    -0.00130    -0.00365    -0.04099    -0.00373    -4.30962
     0.99370    -0.04682    -0.02627    -0.22809    -3.33114    -0.02631    -0.00242    -0.00675    -0.03707    -0.00691    -3.71178
     1.00470    -0.08151    -0.04595    -0.39387    -2.61386    -0.03007    -0.00416    -0.01186    -0.03294    -0.01201    -3.22622
     1.01470    -0.13205    -0.07459    -0.62827    -1.95146    -0.04051    -0.00659    -0.01948    -0.02975    -0.01941    -2.90211
     1.02470    -0.19925    -0.11272    -0.92652    -1.38242    -0.05676    -0.00960    -0.02993    -0.02885    -0.02919    -2.77523
     1.03470    -0.28093    -0.15917    -1.26596    -0.93338    -0.07716    -0.01289    -0.04323    -0.03144    -0.04097    -2.84512
     1.04570    -0.37186    -0.21119    -1.60605    -0.61100    -0.09939    -0.01596    -0.05897    -0.03832    -0.05390    -3.06664
     1.05570    -0.46460    -0.26459    -1.89906    -0.40084    -0.12077    -0.01824    -0.07637    -0.04972    -0.06684    -3.36103
     1.06570    -0.55063    -0.31456    -2.10156    -0.27591    -0.13867    -0.01925    -0.09426    -0.06499    -0.07852    -3.63837
     1.07570    -0.62154    -0.35631    -2.18809    -0.20686    -0.15114    -0.01882    -0.11104    -0.08254    -0.08778    -3.82409
     1.08570    -0.66960    -0.38520    -2.15442    -0.16910    -0.15693    -0.01705    -0.12471    -0.09973    -0.09361    -3.87037
     1.09670    -0.68804    -0.39717    -2.01582    -0.14577    -0.15551    -0.01439    -0.13313    -0.11333    -0.09527    -3.75844
     1.10670    -0.67234    -0.38926    -1.79852    -0.12722    -0.14697    -0.01134    -0.13440    -0.12026    -0.09228    -3.49259
     1.11670    -0.62200    -0.36101    -1.53112    -0.10900    -0.13214    -0.00839    -0.12767    -0.11864    -0.08475    -3.09471
     1.12670    -0.54185    -0.31512    -1.24254    -0.08990    -0.11245    -0.00586    -0.11352    -0.10846    -0.07342    -2.60312
     1.13770    -0.44223    -0.25757    -0.95759    -0.07052    -0.09012    -0.00388    -0.09407    -0.09169    -0.05965    -2.06733
     1.14770    -0.33664    -0.19627    -0.69688    -0.05215    -0.06768    -0.00245    -0.07242    -0.07158    -0.04526    -1.54132
     1.15770    -0.23814    -0.13895    -0.47669    -0.03613    -0.04740    -0.00148    -0.05163    -0.05154    -0.03194    -1.07390
     1.16770    -0.15611    -0.09115    -0.30495    -0.02333    -0.03085    -0.00085    -0.03404    -0.03421    -0.02090    -0.69639
     1.17770    -0.09461    -0.05527    -0.18166    -0.01399    -0.01861    -0.00046    -0.02071    -0.02092    -0.01266    -0.41890
     1.18870    -0.05297    -0.03095    -0.10046    -0.00778    -0.01038    -0.00024    -0.01163    -0.01178    -0.00708    -0.23326
     1.19870    -0.02735    -0.01598    -0.05142    -0.00400    -0.00535    -0.00012    -0.00601    -0.00611    -0.00365    -0.11999
     1.20870    -0.01302    -0.00761    -0.02433    -0.00189    -0.00254    -0.00005    -0.00287    -0.00291    -0.00174    -0.05696
     1.21870    -0.00571    -0.00334    -0.01062    -0.00083    -0.00111    -0.00002    -0.00126    -0.00128    -0.00076    -0.02494
     1.22970    -0.00231    -0.00135    -0.00428    -0.00033    -0.00045    -0.00001    -0.00051    -0.00052    -0.00031    -0.01006
     1.23970    -0.00086    -0.00050    -0.00159    -0.00012    -0.00017    -0.00000    -0.00019    -0.00019    -0.00011    -0.00374
     1.24970    -0.00029    -0.00017    -0.00054    -0.00004    -0.00006    -0.00000    -0.00006    -0.00007    -0.00004    -0.00128
     1.25970    -0.00009    -0.00005    -0.00017    -0.00001    -0.00002    -0.00000    -0.00002    -0.00002    -0.00001    -0.00040
     1.27070    -0.00003    -0.00002    -0.00005    -0.00000    -0.00001    -0.00000    -0.00001    -0.00001    -0.00000    -0.00012
     1.28070    -0.00001    -0.00000    -0.00001    -0.00000    -0.00000    -0.00000    -0.00000    -0.00000    -0.00000    -0.00003
     1.29070    -0.00000    -0.00000    -0.00000    -0.00000    -0.00000    -0.00000    -0.00000    -0.00000    -0.00000    -0.00001
     1.30070    -0.00000    -0.00000    -0.00000    -0.00000    -0.00000    -0.00000    -0.00000    -0.00000    -0.00000    -0.00001
     1.31070    -0.00000    -0.00000    -0.00001    -0.00000    -0.00000    -0.00000    -0.00000    -0.00000    -0.00000    -0.00002
     1.32170    -0.00000    -0.00001    -0.00004    -0.00001    -0.00000    -0.00000    -0.00000    -0.00000    -0.00000    -0.00007
     1.33170    -0.00002    -0.00004    -0.00014    -0.00005    -0.00000    -0.00000    -0.00000    -0.00000    -0.00000    -0.00026
     1.34170    -0.00006    -0.00014    -0.00050    -0.00019    -0.00002    -0.00001    -0.00001    -0.00001    -0.00000    -0.00092
     1.35170    -0.00018    -0.00045    -0.00161    -0.00060    -0.00006    -0.00002    -0.00003    -0.00003    -0.00001    -0.00298
     1.36270    -0.00054    -0.00135    -0.00478    -0.00178    -0.00017    -0.00005    -0.00009    -0.00009    -0.00002    -0.00887
     1.37270    -0.00148    -0.00371    -0.01309    -0.00486    -0.00045    -0.00015    -0.00025    -0.00025    -0.00007    -0.02430
     1.38270    -0.00377    -0.00938    -0.03300    -0.01224    -0.00114    -0.00038    -0.00062    -0.00065    -0.00017    -0.06134
     1.39270    -0.00885    -0.02186    -0.07663    -0.02837    -0.00263    -0.00087    -0.00146    -0.00156    -0.00040    -0.14264
     1.40270    -0.01919    -0.04699    -0.16399    -0.06057    -0.00560    -0.00186    -0.00315    -0.00347    -0.00088    -0.30571
     1.41370    -0.03847    -0.09319    -0.32333    -0.11910    -0.01098    -0.00364    -0.00629    -0.00720    -0.00178    -0.60399
     1.42370    -0.07138    -0.17056    -0.58764    -0.21564    -0.01981    -0.00659    -0.01160    -0.01388    -0.00336    -1.10045
     1.43370    -0.12270    -0.28838    -0.98485    -0.35978    -0.03288    -0.01096    -0.01981    -0.02494    -0.00589    -1.85018
     1.44370    -0.19562    -0.45083    -1.52313    -0.55317    -0.05024    -0.01680    -0.03133    -0.04179    -0.00959    -2.87250
     1.45470    -0.28986    -0.65227    -2.17473    -0.78409    -0.07065    -0.02374    -0.04600    -0.06537    -0.01456    -4.12127
     1.46470    -0.39968    -0.87428    -2.86921    -1.02508    -0.09144    -0.03096    -0.06282    -0.09546    -0.02062    -5.46954
     1.47470    -0.51419    -1.08743    -3.50307    -1.23676    -0.10897    -0.03737    -0.08004    -0.13022    -0.02730    -6.72536
     1.48470    -0.61900    -1.25652    -3.96333    -1.37780    -0.11949    -0.04198    -0.09564    -0.16575    -0.03386    -7.67337
     1.49570    -0.70078    -1.35131    -4.16788    -1.41830    -0.12061    -0.04446    -0.10818    -0.19675    -0.03948    -8.14775
     1.50570    -0.75235    -1.35555    -4.09379    -1.35040    -0.11210    -0.04557    -0.11760    -0.21759    -0.04353    -8.08849
     1.51570    -0.77718    -1.27138    -3.78959    -1.19065    -0.09588    -0.04726    -0.12600    -0.22385    -0.04589    -7.56768
     1.52570    -0.79006    -1.11965    -3.36193    -0.97326    -0.07554    -0.05235    -0.13747    -0.21401    -0.04707    -6.77135
     1.53570    -0.81362    -0.93213    -2.94006    -0.73844    -0.05480    -0.06377    -0.15724    -0.18985    -0.04813    -5.93804
     1.54670    -0.86970    -0.74280    -2.63607    -0.52071    -0.03662    -0.08336    -0.18921    -0.15612    -0.05029    -5.28487
     1.55670    -0.96914    -0.57733    -2.50847    -0.34175    -0.02255    -0.11078    -0.23409    -0.11887    -0.05431    -4.93730
     1.56670    -1.10350    -0.44997    -2.54699    -0.20902    -0.01284    -0.14285    -0.28735    -0.08392    -0.06007    -4.89650
     1.57670    -1.24460    -0.36181    -2.68155    -0.11938    -0.00684    -0.17384    -0.33944    -0.05519    -0.06638    -5.04903
     1.58770    -1.35301    -0.30492    -2.81031    -0.06386    -0.00362    -0.19694    -0.37831    -0.03468    -0.07148    -5.21713
     1.59770    -1.39325    -0.26784    -2.83750    -0.03245    -0.00233    -0.20638    -0.39354    -0.02271    -0.07380    -5.22980
     1.60770    -1.34926    -0.24168    -2.71060    -0.01653    -0.00246    -0.19949    -0.38016    -0.01885    -0.07280    -4.99182
     1.61770    -1.23076    -0.22278    -2.43679    -0.01005    -0.00378    -0.17770    -0.34094    -0.02269    -0.06942    -4.51491
     1.62770    -1.07216    -0.21324    -2.07374    -0.00942    -0.00632    -0.14589    -0.28518    -0.03408    -0.06578    -3.90581
     1.63870    -0.91594    -0.21837    -1.70556    -0.01301    -0.01011    -0.11063    -0.22510    -0.05282    -0.06429    -3.31584
     1.64870    -0.79812    -0.24350    -1.41112    -0.02076    -0.01502    -0.07804    -0.17179    -0.07793    -0.06666    -2.88296
     1.65870    -0.73629    -0.29198    -1.24426    -0.03398    -0.02062    -0.05256    -0.13231    -0.10705    -0.07305    -2.69209
     1.66870    -0.72725    -0.36594    -1.23087    -0.05553    -0.02613    -0.03660    -0.10917    -0.13635    -0.08202    -2.76985
     1.67970    -0.75426    -0.46858    -1.38021    -0.08993    -0.03067    -0.03116    -0.10159    -0.16150    -0.09117    -3.10907
     1.68970    -0.79842    -0.60738    -1.69997    -0.14288    -0.03347    -0.03672    -0.10777    -0.17890    -0.09826    -3.70376
     1.69970    -0.84845    -0.79355    -2.19971    -0.21959    -0.03418    -0.05362    -0.12639    -0.18701    -0.10217    -4.56468
     1.70970    -0.90377    -1.03696    -2.87951    -0.32180    -0.03302    -0.08170    -0.15665    -0.18687    -0.10328    -5.70356
     1.72070    -0.96946    -1.33712    -3.70339    -0.44485    -0.03065    -0.11931    -0.19712    -0.18117    -0.10293    -7.08599
     1.73070    -1.04667    -1.67550    -4.57951    -0.57618    -0.02792    -0.16241    -0.24392    -0.17283    -0.10246    -8.58741
     1.74070    -1.12520    -2.01740    -5.36080    -0.69857    -0.02566    -0.20427    -0.28986    -0.16346    -0.10227    -9.98748
     1.75070    -1.18348    -2.32374    -5.88107    -0.79733    -0.02450    -0.23693    -0.32559    -0.15315    -0.10149   -11.02728
     1.76070    -1.19648    -2.57189    -6.00874    -0.87113    -0.02501    -0.25314    -0.34228    -0.14112    -0.09861   -11.50841
     1.77170    -1.14759    -2.77209    -5.70019    -0.94067    -0.02771    -0.24909    -0.33505    -0.12702    -0.09240   -11.39181
     1.78170    -1.03750    -2.96776    -5.01900    -1.05029    -0.03308    -0.22582    -0.30481    -0.11177    -0.08276   -10.83279
     1.79170    -0.88470    -3.21520    -4.11044    -1.25868    -0.04132    -0.18865    -0.25806    -0.09751    -0.07087   -10.12544
     1.80170    -0.71797    -3.54936    -3.15026    -1.61824    -0.05201    -0.14533    -0.20422    -0.08662    -0.05869    -9.58270
     1.81270    -0.56491    -3.95306    -2.28512    -2.14940    -0.06385    -0.10341    -0.15245    -0.08062    -0.04805    -9.40086
     1.82270    -0.44272    -4.35091    -1.59680    -2.81686    -0.07480    -0.06816    -0.10876    -0.07930    -0.03994    -9.57825
     1.83270    -0.35498    -4.63076    -1.10147    -3.52400    -0.08250    -0.04183    -0.07553    -0.08083    -0.03434    -9.92625
     1.84270    -0.29463    -4.68469    -0.76841    -4.13088    -0.08503    -0.02413    -0.05203    -0.08243    -0.03043   -10.15266
     1.85270    -0.25009    -4.45554    -0.54916    -4.49560    -0.08156    -0.01329    -0.03600    -0.08147    -0.02713    -9.98984
     1.86370    -0.21120    -3.95636    -0.39945    -4.52202    -0.07265    -0.00714    -0.02500    -0.07638    -0.02364    -9.29386
     1.87370    -0.17254    -3.26740    -0.28949    -4.19470    -0.06004    -0.00386    -0.01722    -0.06710    -0.01966    -8.09200
     1.88370    -0.13363    -2.50376    -0.20410    -3.58612    -0.04600    -0.00215    -0.01156    -0.05487    -0.01536    -6.55754
     1.89370    -0.09704    -1.77860    -0.13747    -2.82343    -0.03273    -0.00127    -0.00746    -0.04163    -0.01119    -4.93082
     1.90470    -0.06597    -1.17064    -0.08808    -2.04819    -0.02183    -0.00089    -0.00466    -0.02933    -0.00755    -3.43715
     1.91470    -0.04295    -0.71636    -0.05518    -1.37062    -0.01418    -0.00095    -0.00303    -0.01936    -0.00474    -2.22737
     1.92470    -0.02944    -0.41472    -0.03830    -0.85232    -0.01031    -0.00165    -0.00258    -0.01246    -0.00280    -1.36457
     1.93470    -0.02670    -0.24478    -0.03810    -0.50628    -0.01079    -0.00348    -0.00354    -0.00894    -0.00165    -0.84425
     1.94470    -0.03693    -0.18403    -0.05778    -0.31580    -0.01684    -0.00728    -0.00647    -0.00899    -0.00117    -0.63530
     1.95570    -0.06405    -0.22136    -0.10368    -0.25463    -0.03050    -0.01431    -0.01233    -0.01308    -0.00126    -0.71519
     1.96570    -0.11331    -0.36202    -0.18428    -0.30028    -0.05436    -0.02598    -0.02226    -0.02197    -0.00186    -1.08632
     1.97570    -0.18947    -0.62411    -0.30670    -0.43646    -0.09068    -0.04346    -0.03725    -0.03646    -0.00298    -1.76759
     1.98570    -0.29370    -1.02670    -0.47176    -0.64777    -0.13978    -0.06694    -0.05748    -0.05678    -0.00460    -2.76554
     1.99670    -0.42016    -1.57262    -0.66859    -0.91014    -0.19863    -0.09493    -0.08171    -0.08193    -0.00663    -4.03534
     2.00670    -0.55435    -2.23136    -0.87243    -1.18575    -0.25997    -0.12395    -0.10699    -0.10923    -0.00886    -5.45291
     2.01670    -0.67472    -2.93369    -1.04827    -1.42478    -0.31367    -0.14895    -0.12905    -0.13452    -0.01106    -6.81871
     2.02670    -0.75832    -3.57835    -1.16024    -1.57702    -0.34898    -0.16486    -0.14348    -0.15322    -0.01304    -7.89751
     2.03770    -0.78860    -4.06284    -1.18259    -1.60764    -0.35857    -0.16799    -0.14716    -0.16174    -0.01496    -8.49209
     2.04770    -0.76267    -4.31923    -1.11204    -1.50988    -0.34129    -0.15766    -0.13951    -0.15891    -0.01757    -8.51876
     2.05770    -0.69195    -4.34304    -0.96714    -1.30758    -0.30260    -0.13639    -0.12276    -0.14638    -0.02252    -8.04034
     2.06770    -0.60111    -4.19355    -0.78224    -1.04494    -0.25237    -0.10885    -0.10112    -0.12793    -0.03257    -7.24469
     2.07770    -0.51911    -3.96668    -0.59620    -0.77293    -0.20158    -0.08033    -0.07940    -0.10812    -0.05151    -6.37586
     2.08870    -0.47145    -3.75373    -0.44056    -0.53167    -0.15830    -0.05513    -0.06152    -0.09060    -0.08358    -5.64654
     2.09870    -0.47360    -3.59926    -0.33296    -0.34326    -0.12595    -0.03559    -0.04960    -0.07704    -0.13230    -5.16955
     2.10870    -0.52737    -3.49224    -0.27584    -0.21141    -0.10366    -0.02213    -0.04387    -0.06710    -0.19845    -4.94206
     2.11870    -0.62109    -3.38004    -0.26018    -0.12731    -0.08798    -0.01386    -0.04304    -0.05924    -0.27825    -4.87100
     2.12970    -0.73191    -3.20272    -0.27052    -0.07733    -0.07517    -0.00929    -0.04503    -0.05175    -0.36218    -4.82590
     2.13970    -0.83078    -2.92380    -0.28962    -0.04852    -0.06270    -0.00697    -0.04755    -0.04364    -0.43615    -4.68973
     2.14970    -0.88980    -2.54539    -0.30262    -0.03150    -0.04982    -0.00577    -0.04871    -0.03483    -0.48519    -4.39363
     2.15970    -0.89008    -2.10056    -0.29955    -0.02070    -0.03713    -0.00498    -0.04731    -0.02599    -0.49795    -3.92426
     2.16970    -0.82705    -1.63879    -0.27712    -0.01336    -0.02572    -0.00426    -0.04306    -0.01801    -0.47119    -3.31854
     2.18070    -0.71169    -1.20772    -0.23797    -0.00824    -0.01648    -0.00348    -0.03650    -0.01154    -0.41083    -2.64445
     2.19070    -0.56613    -0.83979    -0.18909    -0.00478    -0.00974    -0.00268    -0.02872    -0.00682    -0.32998    -1.97773
     2.20070    -0.41577    -0.55041    -0.13885    -0.00261    -0.00532    -0.00193    -0.02092    -0.00372    -0.24410    -1.38362
     2.21070    -0.28173    -0.33945    -0.09426    -0.00140    -0.00270    -0.00131    -0.01410    -0.00189    -0.16624    -0.90308
     2.22170    -0.17610    -0.19669    -0.05955    -0.00095    -0.00134    -0.00090    -0.00880    -0.00096    -0.10424    -0.54953
     2.23170    -0.10175    -0.10728    -0.03635    -0.00132    -0.00085    -0.00079    -0.00516    -0.00066    -0.06017    -0.31432
     2.24170    -0.05505    -0.05623    -0.02498    -0.00303    -0.00111    -0.00118    -0.00303    -0.00095    -0.03199    -0.17754
     2.25170    -0.02968    -0.03149    -0.02664    -0.00744    -0.00236    -0.00249    -0.00223    -0.00209    -0.01570    -0.12010
     2.26270    -0.01985    -0.02541    -0.04554    -0.01722    -0.00534    -0.00557    -0.00276    -0.00475    -0.00719    -0.13363
     2.27270    -0.02214    -0.03518    -0.09067    -0.03682    -0.01138    -0.01183    -0.00490    -0.01012    -0.00325    -0.22630
     2.28270    -0.03586    -0.06212    -0.17597    -0.07251    -0.02239    -0.02326    -0.00927    -0.01993    -0.00177    -0.42310
     2.29270    -0.06228    -0.11011    -0.31799    -0.13139    -0.04058    -0.04215    -0.01667    -0.03611    -0.00159    -0.75886
     2.30270    -0.10299    -0.18284    -0.53010    -0.21913    -0.06767    -0.07029    -0.02776    -0.06022    -0.00213    -1.26313
     2.31370    -0.15781    -0.28044    -0.81349    -0.33636    -0.10388    -0.10790    -0.04260    -0.09243    -0.00311    -1.93802
     2.32370    -0.22285    -0.39607    -1.14926    -0.47507    -0.14673    -0.15239    -0.06017    -0.13057    -0.00435    -2.73747
     2.33370    -0.28966    -0.51485    -1.49360    -0.61754    -0.19074    -0.19810    -0.07821    -0.16974    -0.00565    -3.55809
     2.34370    -0.34658    -0.61595    -1.78700    -0.73890    -0.22820    -0.23700    -0.09357    -0.20304    -0.00676    -4.25700
     2.35470    -0.38158    -0.67816    -1.96760    -0.81340    -0.25124    -0.26091    -0.10300    -0.22354    -0.00744    -4.68688
     2.36470    -0.38665    -0.68716    -1.99401    -0.82422    -0.25454    -0.26438    -0.10439    -0.22652    -0.00754    -4.74941
     2.37470    -0.36064    -0.64088    -1.85892    -0.76847    -0.23740    -0.24657    -0.09736    -0.21122    -0.00703    -4.42850
     2.38470    -0.30967    -0.55033    -1.59567    -0.65952    -0.20372    -0.21162    -0.08359    -0.18128    -0.00605    -3.80145
     2.39470    -0.24518    -0.43563    -1.26053    -0.52088    -0.16089    -0.16725    -0.06614    -0.14318    -0.00483    -3.00452
     2.40570    -0.17993    -0.31955    -0.91667    -0.37860    -0.11697    -0.12195    -0.04843    -0.10405    -0.00366    -2.18981
     2.41570    -0.12499    -0.22154    -0.61456    -0.25325    -0.07823    -0.08260    -0.03335    -0.06961    -0.00285    -1.48097
     2.42570    -0.08831    -0.15555    -0.38174    -0.15590    -0.04816    -0.05336    -0.02286    -0.04285    -0.00273    -0.95148
     2.43570    -0.07586    -0.13166    -0.22404    -0.08832    -0.02729    -0.03594    -0.01825    -0.02428    -0.00378    -0.62941
     2.44670    -0.09352    -0.15954    -0.13307    -0.04605    -0.01422    -0.03066    -0.02059    -0.01266    -0.00663    -0.51694
     2.45670    -0.14862    -0.25130    -0.09509    -0.02209    -0.00683    -0.03763    -0.03116    -0.00607    -0.01215    -0.61095
     2.46670    -0.24924    -0.42018    -0.09728    -0.00976    -0.00301    -0.05716    -0.05142    -0.00268    -0.02129    -0.91201
     2.47670    -0.40037    -0.67426    -0.12964    -0.00396    -0.00122    -0.08923    -0.08221    -0.00109    -0.03473    -1.41671
     2.48770    -0.59852    -1.00698    -0.18372    -0.00148    -0.00046    -0.13226    -0.12266    -0.00041    -0.05251    -2.09899
     2.49770    -0.82645    -1.38862    -0.25030    -0.00051    -0.00016    -0.18190    -0.16907    -0.00014    -0.07377    -2.89090
     2.50770    -1.05321    -1.76531    -0.31818    -0.00016    -0.00005    -0.23071    -0.21485    -0.00004    -0.09696    -3.67948
     2.51770    -1.24049    -2.06948    -0.37517    -0.00005    -0.00001    -0.26954    -0.25170    -0.00001    -0.12082    -4.32727
     2.52770    -1.35526    -2.24117    -0.41132    -0.00001    -0.00000    -0.29008    -0.27222    -0.00000    -0.14548    -4.71555
     2.53870    -1.38260    -2.24927    -0.42244    -0.00000    -0.00000    -0.28769    -0.27246    -0.00000    -0.17363    -4.78809
     2.54870    -1.33234    -2.10467    -0.41191    -0.00000    -0.00000    -0.26324    -0.25369    -0.00000    -0.21010    -4.57595
     2.55870    -1.23501    -1.85529    -0.38915    -0.00000    -0.00000    -0.22273    -0.22175    -0.00000    -0.25977    -4.18371
     2.56870    -1.12839    -1.56704    -0.36536    -0.00000    -0.00000    -0.17504    -0.18464    -0.00000    -0.32441    -3.74488
     2.57970    -1.04091    -1.29837    -0.34832    -0.00000    -0.00000    -0.12877    -0.14964    -0.00000    -0.39936    -3.36537
     2.58970    -0.98126    -1.08196    -0.33925    -0.00000    -0.00000    -0.08982    -0.12110    -0.00000    -0.47305    -3.08644
     2.59970    -0.93786    -0.92056    -0.33298    -0.00000    -0.00000    -0.06062    -0.09979    -0.00000    -0.52934    -2.88115
     2.60970    -0.88862    -0.79636    -0.32144    -0.00000    -0.00000    -0.04059    -0.08390    -0.00000    -0.55311    -2.68403
     2.61970    -0.81404    -0.68634    -0.29819    -0.00000    -0.00000    -0.02757    -0.07080    -0.00000    -0.53613    -2.43306
     2.63070    -0.70705    -0.57440    -0.26189    -0.00000    -0.00000    -0.01914    -0.05850    -0.00000    -0.48035    -2.10133
     2.64070    -0.57508    -0.45740    -0.21726    -0.00000    -0.00000    -0.01342    -0.04637    -0.00000    -0.39723    -1.70676
     2.65070    -0.43558    -0.34220    -0.17412    -0.00000    -0.00000    -0.00932    -0.03497    -0.00000    -0.30349    -1.29968
     2.66070    -0.30815    -0.23982    -0.14549    -0.00000    -0.00000    -0.00632    -0.02548    -0.00000    -0.21555    -0.94080
     2.67170    -0.20786    -0.15959    -0.14688    -0.00000    -0.00000    -0.00427    -0.01921    -0.00000    -0.14540    -0.68320
     2.68170    -0.14286    -0.10622    -0.19611    -0.00000    -0.00000    -0.00314    -0.01727    -0.00000    -0.09933    -0.56492
     2.69170    -0.11494    -0.08008    -0.31255    -0.00000    -0.00000    -0.00291    -0.02054    -0.00000    -0.07880    -0.60981
     2.70170    -0.12186    -0.07861    -0.51367    -0.00000    -0.00000    -0.00355    -0.02961    -0.00000    -0.08217    -0.82947
     2.71270    -0.15871    -0.09765    -0.80700    -0.00000    -0.00000    -0.00498    -0.04449    -0.00000    -0.10596    -1.21879
     2.72270    -0.21792    -0.13160    -1.18026    -0.00000    -0.00000    -0.00702    -0.06420    -0.00000    -0.14496    -1.74597
     2.73270    -0.28874    -0.17335    -1.59400    -0.00000    -0.00000    -0.00938    -0.08636    -0.00000    -0.19185    -2.34368
     2.74270    -0.35722    -0.21404    -1.98291    -0.00000    -0.00000    -0.01164    -0.10731    -0.00000    -0.23725    -2.91036
     2.75270    -0.40842    -0.24461    -2.27120    -0.00000    -0.00000    -0.01332    -0.12284    -0.00000    -0.27120    -3.33158
     2.76370    -0.43026    -0.25766    -2.39372    -0.00000    -0.00000    -0.01403    -0.12947    -0.00000    -0.28571    -3.51086
     2.77370    -0.41727    -0.24986    -2.32171    -0.00000    -0.00000    -0.01361    -0.12558    -0.00000    -0.27708    -3.40511
     2.78370    -0.37248    -0.22302    -2.07238    -0.00000    -0.00000    -0.01215    -0.11210    -0.00000    -0.24732    -3.03945
     2.79370    -0.30597    -0.18321    -1.70238    -0.00000    -0.00000    -0.00998    -0.09208    -0.00000    -0.20316    -2.49678
     2.80470    -0.23129    -0.13850    -1.28698    -0.00000    -0.00000    -0.00754    -0.06961    -0.00000    -0.15358    -1.88750
     2.81470    -0.16090    -0.09636    -0.89532    -0.00000    -0.00000    -0.00525    -0.04843    -0.00000    -0.10685    -1.31310
     2.82470    -0.10303    -0.06169    -0.57317    -0.00000    -0.00000    -0.00336    -0.03100    -0.00000    -0.06841    -0.84065
     2.83470    -0.06069    -0.03634    -0.33771    -0.00000    -0.00000    -0.00198    -0.01827    -0.00000    -0.04030    -0.49529
     2.84470    -0.03292    -0.01970    -0.18315    -0.00000    -0.00000    -0.00108    -0.00991    -0.00000    -0.02185    -0.26860
     2.85570    -0.01646    -0.00984    -0.09145    -0.00000    -0.00000    -0.00055    -0.00495    -0.00000    -0.01091    -0.13416
     2.86570    -0.00768    -0.00454    -0.04230    -0.00001    -0.00001    -0.00029    -0.00232    -0.00000    -0.00502    -0.06217
     2.87570    -0.00364    -0.00199    -0.01888    -0.00005    -0.00003    -0.00025    -0.00111    -0.00000    -0.00216    -0.02812
     2.88570    -0.00260    -0.00100    -0.01038    -0.00018    -0.00009    -0.00048    -0.00084    -0.00001    -0.00097    -0.01655
     2.89670    -0.00420    -0.00097    -0.01217    -0.00058    -0.00028    -0.00124    -0.00143    -0.00003    -0.00071    -0.02161
     2.90670    -0.00971    -0.00187    -0.02571    -0.00169    -0.00083    -0.00311    -0.00336    -0.00010    -0.00118    -0.04757
     2.91670    -0.02246    -0.00422    -0.05917    -0.00458    -0.00225    -0.00724    -0.00783    -0.00028    -0.00263    -0.11067
     2.92670    -0.04838    -0.00909    -0.12866    -0.01145    -0.00565    -0.01556    -0.01698    -0.00070    -0.00576    -0.24223
     2.93770    -0.09612    -0.01819    -0.25903    -0.02640    -0.01308    -0.03078    -0.03398    -0.00163    -0.01176    -0.49097
     2.94770    -0.17590    -0.03371    -0.48175    -0.05618    -0.02799    -0.05605    -0.06275    -0.00350    -0.02223    -0.92007
     2.95770    -0.29657    -0.05789    -0.82789    -0.11050    -0.05540    -0.09397    -0.10695    -0.00697    -0.03890    -1.59506
     2.96770    -0.46067    -0.09242    -1.31578    -0.20100    -0.10151    -0.14506    -0.16837    -0.01284    -0.06305    -2.56070
     2.97770    -0.65928    -0.13757    -1.93616    -0.33838    -0.17241    -0.20622    -0.24504    -0.02196    -0.09471    -3.81173
     2.98870    -0.86963    -0.19166    -2.64096    -0.52772    -0.27157    -0.26998    -0.33003    -0.03484    -0.13201    -5.26840
     2.99870    -1.05748    -0.25100    -3.34520    -0.76323    -0.39711    -0.32566    -0.41191    -0.05138    -0.17092    -6.77388
     3.00870    -1.18549    -0.31033    -3.94160    -1.02440    -0.53974    -0.36213    -0.47725    -0.07046    -0.20590    -8.11732
     3.01870    -1.22617    -0.36331    -4.32980    -1.27802    -0.68234    -0.37129    -0.51437    -0.08994    -0.23111    -9.08635
     3.02970    -1.17005    -0.40384    -4.44500    -1.48228    -0.80285    -0.35135    -0.51696    -0.10688    -0.24203    -9.52125
     3.03970    -1.03054    -0.42620    -4.27420    -1.59986    -0.87961    -0.30718    -0.48567    -0.11829    -0.23689    -9.35845
     3.04970    -0.83828    -0.42653    -3.85960    -1.60780    -0.89747    -0.24843    -0.42778    -0.12191    -0.21702    -8.64483
     3.05970    -0.63015    -0.40349    -3.27800    -1.50490    -0.85264    -0.18619    -0.35410    -0.11695    -0.18634    -7.51277
     3.06970    -0.43802    -0.35935    -2.62288    -1.31135    -0.75400    -0.12965    -0.27613    -0.10438    -0.15008    -6.14583
     3.08070    -0.28182    -0.30007    -1.97767    -1.06398    -0.62025    -0.08410    -0.20312    -0.08660    -0.11341    -4.73102
     3.09070    -0.16803    -0.23396    -1.40409    -0.80316    -0.47421    -0.05101    -0.14101    -0.06673    -0.08040    -3.42259
     3.10070    -0.09302    -0.16980    -0.93787    -0.56362    -0.33669    -0.02907    -0.09232    -0.04770    -0.05343    -2.32353
     3.11070    -0.04813    -0.11449    -0.58824    -0.36738    -0.22178    -0.01573    -0.05697    -0.03161    -0.03326    -1.47760
     3.12170    -0.02408    -0.07195    -0.34628    -0.22221    -0.13540    -0.00843    -0.03317    -0.01940    -0.01937    -0.88029
     3.13170    -0.01373    -0.04309    -0.19274    -0.12460    -0.07652    -0.00532    -0.01854    -0.01101    -0.01056    -0.49612
     3.14170    -0.01341    -0.02712    -0.10586    -0.06471    -0.04001    -0.00567    -0.01082    -0.00578    -0.00546    -0.27884
     3.15170    -0.02339    -0.02327    -0.06783    -0.03109    -0.01933    -0.01010    -0.00848    -0.00280    -0.00284    -0.18914
     3.16270    -0.04798    -0.03223    -0.06810    -0.01381    -0.00863    -0.02069    -0.01107    -0.00125    -0.00182    -0.20558
     3.17270    -0.09522    -0.05694    -0.10430    -0.00567    -0.00356    -0.04100    -0.01920    -0.00052    -0.00191    -0.32832
     3.18270    -0.17542    -0.10214    -0.18041    -0.00215    -0.00135    -0.07549    -0.03433    -0.00020    -0.00288    -0.57437
     3.19270    -0.29790    -0.17246    -0.30227    -0.00075    -0.00047    -0.12817    -0.05793    -0.00007    -0.00467    -0.96468
     3.20270    -0.46563    -0.26928    -0.47129    -0.00024    -0.00015    -0.20036    -0.09044    -0.00002    -0.00725    -1.50467
     3.21370    -0.66998    -0.38743    -0.67806    -0.00008    -0.00005    -0.28822    -0.13011    -0.00001    -0.01047    -2.16442
     3.22370    -0.88719    -0.51342    -0.89904    -0.00005    -0.00003    -0.38158    -0.17237    -0.00003    -0.01407    -2.86779
     3.23370    -1.08163    -0.62686    -1.09955    -0.00012    -0.00007    -0.46501    -0.21032    -0.00008    -0.01771    -3.50134
     3.24370    -1.21430    -0.70632    -1.24350    -0.00035    -0.00020    -0.52160    -0.23661    -0.00025    -0.02130    -3.94443
     3.25470    -1.25674    -0.73698    -1.30838    -0.00102    -0.00057    -0.53867    -0.24592    -0.00072    -0.02535    -4.11434
     3.26470    -1.20191    -0.71774    -1.29795    -0.00269    -0.00151    -0.51252    -0.23727    -0.00190    -0.03134    -4.00484
     3.27470    -1.06848    -0.66352    -1.24718    -0.00657    -0.00369    -0.45000    -0.21476    -0.00464    -0.04179    -3.70061
     3.28470    -0.89581    -0.60182    -1.21594    -0.01475    -0.00829    -0.36610    -0.18628    -0.01041    -0.05989    -3.35928
     3.29470    -0.73179    -0.56448    -1.27209    -0.03049    -0.01712    -0.27893    -0.16073    -0.02151    -0.08849    -3.16564
     3.30570    -0.61934    -0.57721    -1.47025    -0.05802    -0.03257    -0.20430    -0.14512    -0.04091    -0.12868    -3.27641
     3.31570    -0.58610    -0.65169    -1.83154    -0.10168    -0.05707    -0.15193    -0.14231    -0.07162    -0.17833    -3.77226
     3.32570    -0.63940    -0.78141    -2.33164    -0.16425    -0.09213    -0.12466    -0.15042    -0.11555    -0.23139    -4.63083
     3.33570    -0.76633    -0.94272    -2.90165    -0.24484    -0.13710    -0.11935    -0.16400    -0.17176    -0.27882    -5.72657
     3.34670    -0.93731    -1.10261    -3.44373    -0.33751    -0.18847    -0.12923    -0.17608    -0.23556    -0.31094    -6.86145
     3.35670    -1.11397    -1.22733    -3.85860    -0.43177    -0.24006    -0.14580    -0.18074    -0.29871    -0.32068    -7.81766
     3.36670    -1.25958    -1.29329    -4.07644    -0.51599    -0.28456    -0.16123    -0.17506    -0.35152    -0.30610    -8.42377
     3.37670    -1.35021    -1.29678    -4.08328    -0.58180    -0.31657    -0.16985    -0.15959    -0.38619    -0.27101    -8.61527
     3.38770    -1.38221    -1.25224    -3.92440    -0.62833    -0.33473    -0.16925    -0.13798    -0.40008    -0.22377    -8.45299
     3.39770    -1.37181    -1.18883    -3.68916    -0.66227    -0.34225    -0.16042    -0.11505    -0.39659    -0.17412    -8.10051
     3.40770    -1.34573    -1.13582    -3.47414    -0.69372    -0.34498    -0.14669    -0.09524    -0.38331    -0.13028    -7.74990
     3.41770    -1.32649    -1.11171    -3.34420    -0.72944    -0.34796    -0.13183    -0.08122    -0.36793    -0.09712    -7.53791
     3.42770    -1.32073    -1.11594    -3.31281    -0.76675    -0.35214    -0.11850    -0.07362    -0.35440    -0.07599    -7.49088
     3.43870    -1.31663    -1.13109    -3.34181    -0.79350    -0.35378    -0.10734    -0.07150    -0.34147    -0.06577    -7.52290
     3.44870    -1.29150    -1.13218    -3.37168    -0.79297    -0.34634    -0.09740    -0.07342    -0.32425    -0.06444    -7.49418
     3.45870    -1.22581    -1.10038    -3.35728    -0.75214    -0.32432    -0.08715    -0.07830    -0.29756    -0.07028    -7.29321
     3.46870    -1.11481    -1.03099    -3.28856    -0.66903    -0.28628    -0.07562    -0.08577    -0.25943    -0.08217    -6.89267
     3.47970    -0.96980    -0.93429    -3.19054    -0.55377    -0.23590    -0.06295    -0.09574    -0.21225    -0.09911    -6.35435
     3.48970    -0.81251    -0.82838    -3.09430    -0.42446    -0.18035    -0.05013    -0.10759    -0.16160    -0.11929    -5.77862
     3.49970    -0.66442    -0.72856    -3.01397    -0.30049    -0.12750    -0.03842    -0.11945    -0.11396    -0.13941    -5.24618
     3.50970    -0.53834    -0.64137    -2.92762    -0.19612    -0.08316    -0.02870    -0.12845    -0.07424    -0.15511    -4.77311
     3.51970    -0.43629    -0.56373    -2.79166    -0.11795    -0.04999    -0.02122    -0.13146    -0.04460    -0.16213    -4.31903
     3.53070    -0.35296    -0.48813    -2.56534    -0.06533    -0.02768    -0.01568    -0.12636    -0.02468    -0.15781    -3.82397
     3.54070    -0.28128    -0.40895    -2.23526    -0.03331    -0.01411    -0.01157    -0.11317    -0.01258    -0.14241    -3.25264
     3.55070    -0.21684    -0.32600    -1.82566    -0.01563    -0.00663    -0.00843    -0.09395    -0.00590    -0.11867    -2.61772
     3.56070    -0.15909    -0.24416    -1.38734    -0.00676    -0.00288    -0.00596    -0.07205    -0.00255    -0.09126    -1.97204
     3.57170    -0.10967    -0.17040    -0.97618    -0.00273    -0.00120    -0.00401    -0.05098    -0.00102    -0.06464    -1.38084
     3.58170    -0.07048    -0.11028    -0.63441    -0.00115    -0.00062    -0.00256    -0.03326    -0.00041    -0.04221    -0.89538
     3.59170    -0.04213    -0.06609    -0.38023    -0.00084    -0.00075    -0.00155    -0.02008    -0.00024    -0.02547    -0.53737
     3.60170    -0.02366    -0.03694    -0.21001    -0.00152    -0.00176    -0.00097    -0.01140    -0.00035    -0.01443    -0.30104
     3.61270    -0.01327    -0.02008    -0.10698    -0.00368    -0.00444    -0.00080    -0.00658    -0.00081    -0.00825    -0.16489
     3.62270    -0.00920    -0.01250    -0.05057    -0.00867    -0.01050    -0.00111    -0.00492    -0.00189    -0.00602    -0.10539
     3.63270    -0.01050    -0.01217    -0.02286    -0.01891    -0.02291    -0.00209    -0.00615    -0.00412    -0.00730    -0.10701
     3.64270    -0.01731    -0.01844    -0.01124    -0.03797    -0.04600    -0.00406    -0.01054    -0.00828    -0.01234    -0.16619
     3.65270    -0.03067    -0.03191    -0.00815    -0.07017    -0.08498    -0.00746    -0.01884    -0.01529    -0.02197    -0.28944
     3.66370    -0.05188    -0.05356    -0.00970    -0.11932    -0.14453    -0.01272    -0.03192    -0.02601    -0.03709    -0.48672
     3.67370    -0.08165    -0.08368    -0.01417    -0.18674    -0.22622    -0.02003    -0.05020    -0.04070    -0.05799    -0.76137
     3.68370    -0.11924    -0.12070    -0.02086    -0.26892    -0.32577    -0.02925    -0.07316    -0.05861    -0.08358    -1.10009
     3.69370    -0.16242    -0.16059    -0.02974    -0.35644    -0.43177    -0.03979    -0.09929    -0.07768    -0.11104    -1.46876
     3.70470    -0.20870    -0.19746    -0.04149    -0.43477    -0.52664    -0.05099    -0.12671    -0.09475    -0.13607    -1.81758
     3.71470    -0.25767    -0.22516    -0.05818    -0.48818    -0.59126    -0.06266    -0.15452    -0.10636    -0.15416    -2.09815
     3.72470    -0.31370    -0.23978    -0.08381    -0.50483    -0.61112    -0.07576    -0.18465    -0.10990    -0.16219    -2.28573
     3.73470    -0.38722    -0.24152    -0.12439    -0.48146    -0.58212    -0.09264    -0.22229    -0.10462    -0.15981    -2.39607
     3.74470    -0.49238    -0.23505    -0.18668    -0.42513    -0.51220    -0.11652    -0.27498    -0.09191    -0.14974    -2.48460
     3.75570    -0.64067    -0.22775    -0.27581    -0.35140    -0.41922    -0.15005    -0.34893    -0.07485    -0.13698    -2.62566
     3.76570    -0.83312    -0.22668    -0.39207    -0.27981    -0.32526    -0.19327    -0.44470    -0.05734    -0.12679    -2.87905
     3.77570    -1.05369    -0.23594    -0.52859    -0.22884    -0.25044    -0.24217    -0.55356    -0.04277    -0.12312    -3.25911
     3.78570    -1.26984    -0.25504    -0.67139    -0.21203    -0.20870    -0.28885    -0.65771    -0.03343    -0.12740    -3.72439
     3.79670    -1.44033    -0.27976    -0.80222    -0.23565    -0.20584    -0.32342    -0.73477    -0.03022    -0.13864    -4.19085
     3.80670    -1.52870    -0.30386    -0.90344    -0.29765    -0.23935    -0.33739    -0.76545    -0.03269    -0.15411    -4.56264
     3.81670    -1.51624    -0.32132    -0.96243    -0.38713    -0.29910    -0.32687    -0.74073    -0.03928    -0.17008    -4.76318
     3.82670    -1.40711    -0.32774    -0.97364    -0.48570    -0.36939    -0.29386    -0.66520    -0.04771    -0.18283    -4.75318
     3.83770    -1.22628    -0.32092    -0.93807    -0.57076    -0.43156    -0.24540    -0.55487    -0.05540    -0.18891    -4.53216
     3.84770    -1.00789    -0.30041    -0.86185    -0.62114    -0.46867    -0.19086    -0.43089    -0.06003    -0.18593    -4.12767
     3.85770    -0.78493    -0.26773    -0.75415    -0.62346    -0.47006    -0.13872    -0.31255    -0.06017    -0.17306    -3.58483
     3.86770    -0.58136    -0.22601    -0.62642    -0.57633    -0.43441    -0.09465    -0.21268    -0.05559    -0.15135    -2.95879
     3.87770    -0.41048    -0.17981    -0.49164    -0.49037    -0.36963    -0.06092    -0.13644    -0.04729    -0.12375    -2.31034
     3.88870    -0.27617    -0.13410    -0.36280    -0.38405    -0.28945    -0.03717    -0.08293    -0.03704    -0.09423    -1.69794
     3.89870    -0.17667    -0.09331    -0.25046    -0.27679    -0.20862    -0.02158    -0.04795    -0.02669    -0.06657    -1.16863
     3.90870    -0.10700    -0.06037    -0.16113    -0.18358    -0.13837    -0.01194    -0.02642    -0.01770    -0.04354    -0.75006
     3.91870    -0.06104    -0.03622    -0.09623    -0.11204    -0.08446    -0.00629    -0.01387    -0.01081    -0.02632    -0.44728
     3.92970    -0.03264    -0.02010    -0.05326    -0.06294    -0.04744    -0.00315    -0.00692    -0.00607    -0.01469    -0.24721
     3.93970    -0.01629    -0.01030    -0.02724    -0.03254    -0.02452    -0.00149    -0.00327    -0.00314    -0.00756    -0.12635
     3.94970    -0.00756    -0.00487    -0.01287    -0.01548    -0.01167    -0.00067    -0.00146    -0.00149    -0.00358    -0.05964
     3.95970    -0.00325    -0.00212    -0.00560    -0.00677    -0.00511    -0.00028    -0.00061    -0.00065    -0.00157    -0.02596
     3.96970    -0.00129    -0.00085    -0.00225    -0.00273    -0.00206    -0.00011    -0.00024    -0.00026    -0.00063    -0.01042
     3.98070    -0.00048    -0.00032    -0.00083    -0.00101    -0.00076    -0.00004    -0.00009    -0.00010    -0.00023    -0.00385
     3.99070    -0.00016    -0.00011    -0.00028    -0.00035    -0.00026    -0.00001    -0.00003    -0.00003    -0.00008    -0.00131
     4.00070    -0.00005    -0.00003    -0.00009    -0.00011    -0.00008    -0.00000    -0.00001    -0.00001    -0.00002    -0.00041
     4.01070    -0.00001    -0.00001    -0.00003    -0.00003    -0.00002    -0.00000    -0.00000    -0.00000    -0.00001    -0.00012
     4.02170    -0.00000    -0.00000    -0.00001    -0.00001    -0.00001    -0.00000    -0.00000    -0.00000    -0.00000    -0.00003
     4.03170    -0.00000    -0.00000    -0.00000    -0.00000    -0.00000    -0.00000    -0.00000    -0.00000    -0.00000    -0.00002
     4.04170    -0.00000    -0.00001    -0.00001    -0.00000    -0.00000    -0.00000    -0.00002    -0.00000    -0.00001    -0.00004
     4.05170    -0.00000    -0.00004    -0.00002    -0.00000    -0.00000    -0.00000    -0.00006    -0.00000    -0.00002    -0.00014
     4.06270    -0.00000    -0.00014    -0.00007    -0.00000    -0.00000    -0.00000    -0.00019    -0.00000    -0.00006    -0.00046
     4.07270    -0.00001    -0.00041    -0.00021    -0.00000    -0.00000    -0.00001    -0.00056    -0.00000    -0.00017    -0.00135
     4.08270    -0.00002    -0.00110    -0.00056    -0.00000    -0.00000    -0.00002    -0.00150    -0.00000    -0.00046    -0.00366
     4.09270    -0.00004    -0.00274    -0.00139    -0.00000    -0.00000    -0.00006    -0.00375    -0.00000    -0.00114    -0.00913
     4.10270    -0.00010    -0.00630    -0.00318    -0.00000    -0.00000    -0.00014    -0.00862    -0.00000    -0.00261    -0.02095
     4.11370    -0.00021    -0.01331    -0.00672    -0.00000    -0.00000    -0.00030    -0.01820    -0.00000    -0.00551    -0.04427
     4.12370    -0.00041    -0.02588    -0.01308    -0.00000    -0.00000    -0.00059    -0.03539    -0.00000    -0.01072    -0.08606
     4.13370    -0.00073    -0.04631    -0.02339    -0.00000    -0.00000    -0.00105    -0.06332    -0.00000    -0.01918    -0.15399
     4.14370    -0.00123    -0.07626    -0.03852    -0.00001    -0.00000    -0.00174    -0.10425    -0.00002    -0.03158    -0.25361
     4.15470    -0.00194    -0.11561    -0.05841    -0.00004    -0.00001    -0.00264    -0.15797    -0.00006    -0.04785    -0.38453
     4.16470    -0.00296    -0.16143    -0.08159    -0.00013    -0.00003    -0.00374    -0.22030    -0.00019    -0.06673    -0.53709
     4.17470    -0.00460    -0.20781    -0.10512    -0.00041    -0.00009    -0.00495    -0.28280    -0.00057    -0.08565    -0.69199
     4.18470    -0.00769    -0.24726    -0.12536    -0.00116    -0.00025    -0.00628    -0.33427    -0.00163    -0.10121    -0.82510
     4.19470    -0.01424    -0.27366    -0.13942    -0.00303    -0.00066    -0.00795    -0.36413    -0.00424    -0.11018    -0.91752
     4.20570    -0.02836    -0.28558    -0.14714    -0.00730    -0.00158    -0.01067    -0.36641    -0.01017    -0.11067    -0.96787
     4.21570    -0.05727    -0.28915    -0.15244    -0.01619    -0.00350    -0.01583    -0.34214    -0.02246    -0.10292    -1.00190
     4.22570    -0.11187    -0.29839    -0.16383    -0.03312    -0.00714    -0.02563    -0.29985    -0.04565    -0.08937    -1.07487
     4.23570    -0.20569    -0.33268    -0.19289    -0.06264    -0.01349    -0.04289    -0.25281    -0.08538    -0.07382    -1.26229
     4.24670    -0.35155    -0.41106    -0.25120    -0.10979    -0.02356    -0.07030    -0.21471    -0.14698    -0.06021    -1.63936
     4.25670    -0.55539    -0.54478    -0.34592    -0.17902    -0.03822    -0.10934    -0.19561    -0.23295    -0.05151    -2.25274
     4.26670    -0.80918    -0.73027    -0.47554    -0.27319    -0.05790    -0.15883    -0.19931    -0.33984    -0.04903    -3.09308
     4.27670    -1.08643    -0.94567    -0.62738    -0.39357    -0.08247    -0.21427    -0.22283    -0.45666    -0.05245    -4.08174
     4.28770    -1.34502    -1.15404    -0.77913    -0.54082    -0.11166    -0.26817    -0.25786    -0.56554    -0.06033    -5.08257
     4.29770    -1.53734    -1.31265    -0.90451    -0.71726    -0.14527    -0.31204    -0.29352    -0.64658    -0.07088    -5.94006
     4.30770    -1.62804    -1.39039    -0.98187    -0.92731    -0.18387    -0.33901    -0.31978    -0.68454    -0.08261    -6.53742
     4.31770    -1.61022    -1.37825    -1.00198    -1.17387    -0.22804    -0.34647    -0.33023    -0.67567    -0.09465    -6.83937
     4.32770    -1.51054    -1.29792    -0.97110    -1.45318    -0.27768    -0.33626    -0.32391    -0.63032    -0.10650    -6.90742
     4.33870    -1.38503    -1.19532    -0.90829    -1.74465    -0.33035    -0.31367    -0.30494    -0.57030    -0.11772    -6.87027
     4.34870    -1.30046    -1.12426    -0.83760    -2.01108    -0.38056    -0.28449    -0.28092    -0.52156    -0.12730    -6.86822
     4.35870    -1.30924    -1.12852    -0.77956    -2.20479    -0.42080    -0.25304    -0.25997    -0.50520    -0.13380    -6.99491
     4.36870    -1.43182    -1.22510    -0.74452    -2.28310    -0.44353    -0.22125    -0.24780    -0.52990    -0.13571    -7.26273
     4.37970    -1.64566    -1.39586    -0.73079    -2.22373    -0.44387    -0.18941    -0.24570    -0.58875    -0.13197    -7.59574
     4.38970    -1.89201    -1.59253    -0.72661    -2.03437    -0.42132    -0.15755    -0.25016    -0.66155    -0.12265    -7.85874
     4.39970    -2.09209    -1.75066    -0.71567    -1.74983    -0.37942    -0.12627    -0.25440    -0.72136    -0.10876    -7.89847
     4.40970    -2.17563    -1.81319    -0.68314    -1.41813    -0.32460    -0.09689    -0.25113    -0.74392    -0.09195    -7.59858
     4.41970    -2.10404    -1.74882    -0.62151    -1.08588    -0.26391    -0.07092    -0.23550    -0.71573    -0.07410    -6.92040
     4.43070    -1.88205    -1.56121    -0.53258    -0.78780    -0.20388    -0.04945    -0.20695    -0.63812    -0.05685    -5.91890
     4.44070    -1.55278    -1.28684    -0.42655    -0.54248    -0.14933    -0.03283    -0.16911    -0.52552    -0.04143    -4.72687
     4.45070    -1.18106    -0.97773    -0.31771    -0.35462    -0.10338    -0.02075    -0.12789    -0.39910    -0.02856    -3.51080
     4.46070    -0.82735    -0.68437    -0.21932    -0.21972    -0.06737    -0.01247    -0.08929    -0.27923    -0.01856    -2.41767
     4.47170    -0.53352    -0.44114    -0.14000    -0.12869    -0.04115    -0.00711    -0.05747    -0.17996    -0.01131    -1.54035
     4.48170    -0.31671    -0.26179    -0.08251    -0.07094    -0.02347    -0.00383    -0.03408    -0.10676    -0.00644    -0.90653
     4.49170    -0.17303    -0.14299    -0.04486    -0.03667    -0.01245    -0.00195    -0.01861    -0.05831    -0.00341    -0.49228
     4.50170    -0.08702    -0.07190    -0.02248    -0.01770    -0.00613    -0.00093    -0.00935    -0.02932    -0.00168    -0.24650
     4.51270    -0.04027    -0.03327    -0.01038    -0.00795    -0.00280    -0.00041    -0.00433    -0.01357    -0.00077    -0.11375
     4.52270    -0.01716    -0.01417    -0.00442    -0.00332    -0.00118    -0.00017    -0.00184    -0.00578    -0.00032    -0.04836
     4.53270    -0.00673    -0.00556    -0.00173    -0.00130    -0.00046    -0.00007    -0.00073    -0.00227    -0.00013    -0.01897
     4.54270    -0.00244    -0.00203    -0.00065    -0.00052    -0.00018    -0.00003    -0.00027    -0.00082    -0.00005    -0.00700
     4.55270    -0.00085    -0.00078    -0.00030    -0.00038    -0.00012    -0.00003    -0.00013    -0.00030    -0.00004    -0.00293
     4.56370    -0.00042    -0.00059    -0.00039    -0.00080    -0.00022    -0.00008    -0.00017    -0.00019    -0.00008    -0.00294
     4.57370    -0.00062    -0.00130    -0.00109    -0.00227    -0.00063    -0.00026    -0.00048    -0.00037    -0.00023    -0.00725
     4.58370    -0.00169    -0.00367    -0.00320    -0.00628    -0.00175    -0.00077    -0.00140    -0.00103    -0.00065    -0.02044
     4.59370    -0.00464    -0.00989    -0.00879    -0.01609    -0.00454    -0.00216    -0.00382    -0.00283    -0.00170    -0.05447
     4.60470    -0.01187    -0.02472    -0.02238    -0.03810    -0.01091    -0.00557    -0.00965    -0.00721    -0.00410    -0.13451
     4.61470    -0.02800    -0.05698    -0.05265    -0.08337    -0.02437    -0.01328    -0.02252    -0.01705    -0.00916    -0.30736
     4.62470    -0.06087    -0.12120    -0.11450    -0.16880    -0.05066    -0.02929    -0.04858    -0.03736    -0.01891    -0.65017
     4.63470    -0.12205    -0.23784    -0.23027    -0.31668    -0.09829    -0.05988    -0.09690    -0.07598    -0.03624    -1.27412
     4.64470    -0.22565    -0.43072    -0.42857    -0.55139    -0.17855    -0.11352    -0.17871    -0.14362    -0.06447    -2.31520
     4.65570    -0.38488    -0.72002    -0.73843    -0.89293    -0.30431    -0.19995    -0.30481    -0.25270    -0.10665    -3.90468
     4.66570    -0.60583    -1.11145    -1.17881    -1.34793    -0.48768    -0.32775    -0.48102    -0.41443    -0.16431    -6.11921
     4.67570    -0.88020    -1.58491    -1.74472    -1.90058    -0.73584    -0.50072    -0.70247    -0.63441    -0.23610    -8.91995
     4.68570    -1.18185    -2.08910    -2.39751    -2.50842    -1.04580    -0.71428    -0.94989    -0.90746    -0.31695   -12.11126
     4.69670    -1.46645    -2.54681    -3.06061    -3.10472    -1.39912    -0.95266    -1.18996    -1.21393    -0.39805   -15.33232
     4.70670    -1.68246    -2.87417    -3.63492    -3.60849    -1.75927    -1.18921    -1.38187    -1.51923    -0.46812   -18.11773
     4.71670    -1.78689    -3.00583    -4.02013    -3.94054    -2.07402    -1.39023    -1.48865    -1.77830    -0.51588   -20.00047
     4.72670    -1.75797    -2.91722    -4.14538    -4.04286    -2.28672    -1.52205    -1.48883    -1.94640    -0.53291   -20.64035
     4.73770    -1.60353    -2.62970    -3.98905    -3.89230    -2.35188    -1.56000    -1.38349    -1.98951    -0.51585   -19.91531
     4.74770    -1.35781    -2.20635    -3.58486    -3.51183    -2.25039    -1.49451    -1.19558    -1.89686    -0.46761   -17.96580
     4.75770    -1.06788    -1.72554    -3.01031    -2.96291    -1.99872    -1.33715    -0.96164    -1.68481    -0.39654   -15.14550
     4.76770    -0.78122    -1.26003    -2.36244    -2.33326    -1.64464    -1.11489    -0.72071    -1.39135    -0.31423   -11.92277
     4.77770    -0.53212    -0.86075    -1.73404    -1.71137    -1.25239    -0.86512    -0.50433    -1.06720    -0.23260    -8.75993
     4.78870    -0.33817    -0.55177    -1.19466    -1.16801    -0.88120    -0.62374    -0.33131    -0.75913    -0.16120    -6.00919
     4.79870    -0.20157    -0.33456    -0.78204    -0.74316    -0.57269    -0.41732    -0.20828    -0.50023    -0.10585    -3.86569
     4.80870    -0.11488    -0.19678    -0.50640    -0.44718    -0.34407    -0.25916    -0.13323    -0.30519    -0.06857    -2.37546
     4.81870    -0.06681    -0.12107    -0.35898    -0.27031    -0.19227    -0.15000    -0.10034    -0.17261    -0.04881    -1.48120
     4.82970    -0.04687    -0.09076    -0.32168    -0.19631    -0.10287    -0.08218    -0.10392    -0.09126    -0.04476    -1.08061
     4.83970    -0.04736    -0.09264    -0.37294    -0.21308    -0.05829    -0.04480    -0.13978    -0.04670    -0.05431    -1.06991
     4.84970    -0.06357    -0.11664    -0.48898    -0.31709    -0.04378    -0.02739    -0.20480    -0.02599    -0.07533    -1.36357
     4.85970    -0.09259    -0.15449    -0.64276    -0.50979    -0.04912    -0.02172    -0.29502    -0.01963    -0.10526    -1.89037
     4.86970    -0.13162    -0.19843    -0.80360    -0.78827    -0.06769    -0.02218    -0.40348    -0.02150    -0.14063    -2.57740
     4.88070    -0.17651    -0.24062    -0.94034    -1.13379    -0.09452    -0.02517    -0.51919    -0.02781    -0.17681    -3.33475
     4.89070    -0.22120    -0.27383    -1.02727    -1.50414    -0.12453    -0.02847    -0.62731    -0.03590    -0.20840    -4.05107
     4.90070    -0.25818    -0.29260    -1.05032    -1.83750    -0.15191    -0.03079    -0.71162    -0.04357    -0.23019    -4.60668
     4.91070    -0.28029    -0.29457    -1.01012    -2.06643    -0.17076    -0.03150    -0.75800    -0.04892    -0.23846    -4.89905
     4.92170    -0.28288    -0.28088    -0.92059    -2.13861    -0.17677    -0.03068    -0.75839    -0.05062    -0.23201    -4.87143
     4.93170    -0.26571    -0.25657    -0.80401    -2.03672    -0.16856    -0.02906    -0.71335    -0.04825    -0.21303    -4.53526
     4.94170    -0.23315    -0.22965    -0.68616    -1.78506    -0.14844    -0.02805    -0.63327    -0.04245    -0.18692    -3.97317
     4.95170    -0.19313    -0.21046    -0.59277    -1.44019    -0.12184    -0.02954    -0.53618    -0.03472    -0.16180    -3.32062
     4.96270    -0.15465    -0.20996    -0.54783    -1.07016    -0.09614    -0.03559    -0.44365    -0.02709    -0.14725    -2.73232
     4.97270    -0.12514    -0.23784    -0.57124    -0.73403    -0.07990    -0.04794    -0.37578    -0.02177    -0.15299    -2.34663
     4.98270    -0.10863    -0.29942    -0.67488    -0.46846    -0.08286    -0.06729    -0.34630    -0.02118    -0.18681    -2.25584
     4.99270    -0.10511    -0.39294    -0.85664    -0.28600    -0.11683    -0.09261    -0.35935    -0.02809    -0.25231    -2.48987
     5.00270    -0.11108    -0.50773    -1.09540    -0.18148    -0.19614    -0.12087    -0.40853    -0.04575    -0.34638    -3.01335
     5.01370    -0.12116    -0.62481    -1.35101    -0.14146    -0.33592    -0.14734    -0.47841    -0.07758    -0.45779    -3.73548
     5.02370    -0.13009    -0.72141    -1.57120    -0.15098    -0.54713    -0.16676    -0.54882    -0.12607    -0.56828    -4.53074
     5.03370    -0.13462    -0.77764    -1.70623    -0.19616    -0.82868    -0.17500    -0.60096    -0.19097    -0.65673    -5.26699
     5.04370    -0.13484    -0.78394    -1.72447    -0.26401    -1.16008    -0.17055    -0.62369    -0.26761    -0.70572    -5.83491
     5.05470    -0.13419    -0.74547    -1.62612    -0.34075    -1.49965    -0.15533    -0.61727    -0.34651    -0.70774    -6.17302
     5.06470    -0.13841    -0.68154    -1.44277    -0.41182    -1.79023    -0.13415    -0.59346    -0.41467    -0.66766    -6.27471
     5.07470    -0.15356    -0.61980    -1.22954    -0.46369    -1.97617    -0.11331    -0.57083    -0.45917    -0.60030    -6.18638
     5.08470    -0.18370    -0.58757    -1.04686    -0.48680    -2.01949    -0.09886    -0.56743    -0.47123    -0.52373    -5.98567
     5.09470    -0.22919    -0.60288    -0.94205    -0.47759    -1.91470    -0.09482    -0.59359    -0.44921    -0.45238    -5.75641
     5.10570    -0.28563    -0.66826    -0.93552    -0.43937    -1.68785    -0.10215    -0.64773    -0.39883    -0.39265    -5.55800
     5.11570    -0.34444    -0.76944    -1.01560    -0.38054    -1.38717    -0.11855    -0.71639    -0.33071    -0.34323    -5.40606
     5.12570    -0.39447    -0.87869    -1.14309    -0.31190    -1.06717    -0.13908    -0.77883    -0.25715    -0.29874    -5.26911
     5.13570    -0.42490    -0.96338    -1.26544    -0.24437    -0.77224    -0.15773    -0.81384    -0.18846    -0.25431    -5.08468
     5.14670    -0.42825    -0.99587    -1.33324    -0.18735    -0.53032    -0.16936    -0.80694    -0.13132    -0.20811    -4.79077
     5.15670    -0.40301    -0.96288    -1.31764    -0.14811    -0.35243    -0.17159    -0.75542    -0.08870    -0.16182    -4.36160
     5.16670    -0.35405    -0.86948    -1.21822    -0.13177    -0.23731    -0.16558    -0.66880    -0.06076    -0.11899    -3.82496
     5.17670    -0.29107    -0.73630    -1.06022    -0.14095    -0.17668    -0.15554    -0.56543    -0.04594    -0.08299    -3.25512
     5.18670    -0.22544    -0.59119    -0.88227    -0.17491    -0.15917    -0.14664    -0.46574    -0.04179    -0.05577    -2.74291
     5.19770    -0.16682    -0.45937    -0.72058    -0.22851    -0.17210    -0.14273    -0.38518    -0.04532    -0.03729    -2.35790
     5.20770    -0.12074    -0.35598    -0.59644    -0.29187    -0.20200    -0.14466    -0.33012    -0.05319    -0.02610    -2.12111
     5.21770    -0.08828    -0.28371    -0.51244    -0.35143    -0.23536    -0.14983    -0.29720    -0.06194    -0.02003    -2.00022
     5.22770    -0.06705    -0.23599    -0.45661    -0.39296    -0.26000    -0.15358    -0.27664    -0.06840    -0.01691    -1.92816
     5.23870    -0.05321    -0.20219    -0.41166    -0.40575    -0.26727    -0.15136    -0.25749    -0.07030    -0.01502    -1.83425
     5.24870    -0.04317    -0.17294    -0.36352    -0.38605    -0.25388    -0.14057    -0.23185    -0.06677    -0.01328    -1.67204
     5.25870    -0.03463    -0.14314    -0.30626    -0.33816    -0.22224    -0.12165    -0.19747    -0.05845    -0.01124    -1.43324
     5.26870    -0.02666    -0.11208    -0.24212    -0.27267    -0.17918    -0.09751    -0.15703    -0.04712    -0.00892    -1.14328
     5.27970    -0.01933    -0.08198    -0.17791    -0.20236    -0.13294    -0.07214    -0.11572    -0.03496    -0.00657    -0.84391
     5.28970    -0.01305    -0.05559    -0.12094    -0.13817    -0.09080    -0.04919    -0.07877    -0.02387    -0.00448    -0.57487
     5.29970    -0.00818    -0.03485    -0.07596    -0.08684    -0.05705    -0.03091    -0.04946    -0.01500    -0.00282    -0.36108
     5.30970    -0.00479    -0.02024    -0.04435    -0.05022    -0.03300    -0.01793    -0.02873    -0.00868    -0.00167    -0.20961
     5.31970    -0.00278    -0.01113    -0.02497    -0.02673    -0.01756    -0.00970    -0.01573    -0.00462    -0.00101    -0.11424
     5.33070    -0.00198    -0.00644    -0.01601    -0.01311    -0.00861    -0.00520    -0.00892    -0.00226    -0.00084    -0.06338
     5.34070    -0.00246    -0.00542    -0.01674    -0.00595    -0.00390    -0.00349    -0.00710    -0.00103    -0.00125    -0.04734
     5.35070    -0.00465    -0.00813    -0.02903    -0.00261    -0.00169    -0.00412    -0.01011    -0.00044    -0.00256    -0.06335
     5.36070    -0.00952    -0.01581    -0.05831    -0.00144    -0.00085    -0.00734    -0.01925    -0.00023    -0.00541    -0.11815
     5.37170    -0.01859    -0.03099    -0.11356    -0.00177    -0.00086    -0.01409    -0.03732    -0.00025    -0.01078    -0.22822
     5.38170    -0.03373    -0.05739    -0.20612    -0.00393    -0.00167    -0.02581    -0.06829    -0.00056    -0.02000    -0.41752
     5.39170    -0.05660    -0.09954    -0.34629    -0.00943    -0.00370    -0.04411    -0.11653    -0.00139    -0.03452    -0.71212
     5.40170    -0.08804    -0.16232    -0.53917    -0.02138    -0.00780    -0.07019    -0.18575    -0.00327    -0.05553    -1.13345
     5.41170    -0.12734    -0.25075    -0.78006    -0.04505    -0.01526    -0.10420    -0.27817    -0.00713    -0.08349    -1.69145
     5.42270    -0.17221    -0.37006    -1.05361    -0.08795    -0.02760    -0.14481    -0.39435    -0.01437    -0.11777    -2.38274
     5.43270    -0.21925    -0.52592    -1.33664    -0.15904    -0.04621    -0.18915    -0.53401    -0.02674    -0.15645    -3.19341
     5.44270    -0.26528    -0.72331    -1.60508    -0.26624    -0.07162    -0.23322    -0.69631    -0.04599    -0.19636    -4.10341
     5.45270    -0.30804    -0.96337    -1.84010    -0.41258    -0.10296    -0.27246    -0.87905    -0.07311    -0.23359    -5.08526
     5.46370    -0.34655    -1.23741    -2.03083    -0.59175    -0.13765    -0.30269    -1.07529    -0.10751    -0.26406    -6.09374
     5.47370    -0.37985    -1.52210    -2.16969    -0.78579    -0.17198    -0.32072    -1.26948    -0.14648    -0.28459    -7.05067
     5.48370    -0.40632    -1.77934    -2.24803    -0.96715    -0.20265    -0.32526    -1.43614    -0.18564    -0.29393    -7.84445
     5.49370    -0.42331    -1.96408    -2.25388    -1.10586    -0.22919    -0.31783    -1.54500    -0.22025    -0.29403    -8.35343
     5.50470    -0.42867    -2.03984    -2.17875    -1.18062    -0.25608    -0.30311    -1.56826    -0.24757    -0.29072    -8.49363
     5.51470    -0.42271    -1.99406    -2.02650    -1.18816    -0.29429    -0.28882    -1.49569    -0.26869    -0.29307    -8.27198
     5.52470    -0.40953    -1.84645    -1.82182    -1.14564    -0.36016    -0.28398    -1.33917    -0.28895    -0.31110    -7.80682
     5.53470    -0.39593    -1.64317    -1.60748    -1.08614    -0.47170    -0.29623    -1.13034    -0.31625    -0.35235    -7.29959
     5.54470    -0.38838    -1.43817    -1.43131    -1.04419    -0.64191    -0.32854    -0.90969    -0.35749    -0.41784    -6.95753
     5.55570    -0.38969    -1.27386    -1.32880    -1.04418    -0.87100    -0.37704    -0.71457    -0.41449    -0.49981    -6.91344
     5.56570    -0.39712    -1.16595    -1.30985    -1.09171    -1.13972    -0.43118    -0.56954    -0.48185    -0.58228    -7.16920
     5.57570    -0.40346    -1.10421    -1.35667    -1.17623    -1.40896    -0.47674    -0.48507    -0.54736    -0.64532    -7.60402
     5.58570    -0.40007    -1.06295    -1.43275    -1.28013    -1.62732    -0.50066    -0.46198    -0.59582    -0.67156    -8.03324
     5.59670    -0.38095    -1.01653    -1.49894    -1.39021    -1.74629    -0.49561    -0.49731    -0.61462    -0.65205    -8.29251
     5.60670    -0.34509    -0.95106    -1.52801    -1.50258    -1.73618    -0.46245    -0.58677    -0.59810    -0.58936    -8.29960
     5.61670    -0.29659    -0.86734    -1.51097    -1.61966    -1.59802    -0.40916    -0.72213    -0.54958    -0.49622    -8.06966
     5.62670    -0.24261    -0.77548    -1.45385    -1.73930    -1.36265    -0.34704    -0.88651    -0.47954    -0.39042    -7.67740
     5.63670    -0.19040    -0.68646    -1.36814    -1.84619    -1.07867    -0.28632    -1.05154    -0.40076    -0.28871    -7.19719
     5.64770    -0.14508    -0.60531    -1.26199    -1.91115    -0.79526    -0.23314    -1.18111    -0.32428    -0.20257    -6.65989
     5.65770    -0.10864    -0.53042    -1.13717    -1.89932    -0.54919    -0.18895    -1.24104    -0.25644    -0.13664    -6.04782
     5.66770    -0.08066    -0.45664    -0.99232    -1.78862    -0.35819    -0.15221    -1.21167    -0.19915    -0.09003    -5.32949
     5.67770    -0.05951    -0.38052    -0.82967    -1.58184    -0.22322    -0.12054    -1.09568    -0.15154    -0.05892    -4.50145
     5.68870    -0.04362    -0.30323    -0.65815    -1.30818    -0.13530    -0.09262    -0.91726    -0.11222    -0.03902    -3.60960
     5.69870    -0.03217    -0.23048    -0.49257    -1.01629    -0.08261    -0.06852    -0.71470    -0.08040    -0.02704    -2.74479
     5.70870    -0.02514    -0.17014    -0.34907    -0.75830    -0.05518    -0.04926    -0.52731    -0.05633    -0.02122    -2.01195
     5.71870    -0.02305    -0.12952    -0.23994    -0.57728    -0.04672    -0.03608    -0.38599    -0.04081    -0.02114    -1.50055
     5.72970    -0.02662    -0.11350    -0.17096    -0.49975    -0.05446    -0.02978    -0.30813    -0.03520    -0.02725    -1.26565
     5.73970    -0.03628    -0.12405    -0.14123    -0.53425    -0.07777    -0.03048    -0.29754    -0.04149    -0.04038    -1.32347
     5.74970    -0.05178    -0.16074    -0.14522    -0.67228    -0.11667    -0.03768    -0.34650    -0.06263    -0.06147    -1.65496
     5.75970    -0.07182    -0.22167    -0.17479    -0.88941    -0.17009    -0.05046    -0.43831    -0.10253    -0.09152    -2.21061
     5.76970    -0.09412    -0.30535    -0.22139    -1.14711    -0.23492    -0.06783    -0.54990    -0.16498    -0.13223    -2.91783
     5.78070    -0.11590    -0.41281    -0.27813    -1.39801    -0.30547    -0.08921    -0.65598    -0.25172    -0.18684    -3.69409
     5.79070    -0.13483    -0.54954    -0.34173    -1.59432    -0.37397    -0.11491    -0.73471    -0.35980    -0.26097    -4.46475
     5.80070    -0.14994    -0.72489    -0.41364    -1.70064    -0.43174    -0.14617    -0.77356    -0.47965    -0.36199    -5.18222
     5.81070    -0.16208    -0.94729    -0.49936    -1.70158    -0.47112    -0.18443    -0.77277    -0.59543    -0.49630    -5.83036
     5.82170    -0.17327    -1.21577    -0.60493    -1.60770    -0.48749    -0.22989    -0.74349    -0.68893    -0.66493    -6.41641
     5.83170    -0.18554    -1.51186    -0.73262    -1.44892    -0.48145    -0.27976    -0.70181    -0.74586    -0.85916    -6.94698
     5.84170    -0.19966    -1.79685    -0.87686    -1.26745    -0.45988    -0.32784    -0.66130    -0.76224    -1.05929    -7.41137
     5.85170    -0.21472    -2.01948    -1.02346    -1.10574    -0.43592    -0.36569    -0.62802    -0.74729    -1.23839    -7.77871
     5.86170    -0.22856    -2.13297    -1.15275    -0.99706    -0.42645    -0.38538    -0.60021    -0.72088    -1.36984    -8.01410
     5.87270    -0.23905    -2.11118    -1.24500    -0.95890    -0.44726    -0.38264    -0.57201    -0.70570    -1.43592    -8.09765
     5.88270    -0.24512    -1.95985    -1.28652    -0.98982    -0.50730    -0.35908    -0.53862    -0.71758    -1.43226    -8.03614
     5.89270    -0.24735    -1.71222    -1.27350    -1.07077    -0.60366    -0.32148    -0.49957    -0.75908    -1.36782    -7.85545
     5.90270    -0.24778    -1.41777    -1.21316    -1.17052    -0.72033    -0.27980    -0.45949    -0.81819    -1.26079    -7.58783
     5.91370    -0.24905    -1.12454    -1.12152    -1.25472    -0.83171    -0.24385    -0.42583    -0.87379    -1.13199    -7.25700
     5.92370    -0.25352    -0.86733    -1.01871    -1.29519    -0.91021    -0.22060    -0.40554    -0.90385    -1.00102    -6.87597
     5.93370    -0.26214    -0.66355    -0.92296    -1.27700    -0.93545    -0.21259    -0.40180    -0.89391    -0.88253    -6.45192
     5.94370    -0.27379    -0.51536    -0.84540    -1.20087    -0.90105    -0.21770    -0.41276    -0.84121    -0.78408    -5.99223
     5.95470    -0.28538    -0.41547    -0.78798    -1.08010    -0.81565    -0.23014    -0.43220    -0.75385    -0.70667    -5.50744
     5.96470    -0.29288    -0.35234    -0.74463    -0.93491    -0.69818    -0.24237    -0.45184    -0.64629    -0.64513    -5.00857
     5.97470    -0.29272    -0.31437    -0.70576    -0.78576    -0.57155    -0.24756    -0.46412    -0.53377    -0.59144    -4.50705
     5.98470    -0.28310    -0.29186    -0.66257    -0.64845    -0.45414    -0.24155    -0.46423    -0.42825    -0.53853    -4.01268
     5.99470    -0.26445    -0.27759    -0.61019    -0.53221    -0.35647    -0.22397    -0.45051    -0.33682    -0.48304    -3.53525
     6.00570    -0.23921    -0.26692    -0.54807    -0.44024    -0.28071    -0.19781    -0.42375    -0.26242    -0.42611    -3.08524
     6.01570    -0.21049    -0.25719    -0.47886    -0.37126    -0.22355    -0.16792    -0.38634    -0.20553    -0.37187    -2.67301
     6.02570    -0.18153    -0.24755    -0.40697    -0.32178    -0.17956    -0.13920    -0.34175    -0.16568    -0.32502    -2.30904
     6.03570    -0.15468    -0.23820    -0.33711    -0.28750    -0.14429    -0.11505    -0.29370    -0.14289    -0.28842    -2.00183
     6.04670    -0.13137    -0.22999    -0.27371    -0.26408    -0.11537    -0.09676    -0.24624    -0.13858    -0.26196    -1.75805
     6.05670    -0.11204    -0.22414    -0.22030    -0.24752    -0.09255    -0.08394    -0.20287    -0.15636    -0.24311    -1.58282
     6.06670    -0.09656    -0.22258    -0.17953    -0.23469    -0.07678    -0.07525    -0.16622    -0.20199    -0.22819    -1.48178
     6.07670    -0.08467    -0.22889    -0.15322    -0.22394    -0.06917    -0.06953    -0.13811    -0.28203    -0.21473    -1.46429
     6.08670    -0.07656    -0.24864    -0.14309    -0.21547    -0.07028    -0.06647    -0.11998    -0.40038    -0.20288    -1.54374
     6.09770    -0.07297    -0.28950    -0.15092    -0.21084    -0.07965    -0.06689    -0.11349    -0.55397    -0.19565    -1.73387
     6.10770    -0.07508    -0.35943    -0.17854    -0.21184    -0.09544    -0.07231    -0.12065    -0.72850    -0.19795    -2.03974
     6.11770    -0.08400    -0.46457    -0.22676    -0.21905    -0.11453    -0.08439    -0.14339    -0.89855    -0.21435    -2.44961
     6.12770    -0.10015    -0.60687    -0.29466    -0.23083    -0.13297    -0.10414    -0.18263    -1.03252    -0.24714    -2.93191
     6.13870    -0.12284    -0.78259    -0.37855    -0.24397    -0.14686    -0.13149    -0.23722    -1.10230    -0.29526    -3.44109
     6.14870    -0.15022    -0.98203    -0.47206    -0.25491    -0.15360    -0.16515    -0.30328    -1.09338    -0.35450    -3.92914
     6.15870    -0.17953    -1.18993    -0.56673    -0.26140    -0.15261    -0.20280    -0.37415    -1.01036    -0.41860    -4.35611
     6.16870    -0.20738    -1.38731    -0.65294    -0.26356    -0.14565    -0.24151    -0.44126    -0.87493    -0.48074    -4.69528
     6.17970    -0.23047    -1.55290    -0.72159    -0.26354    -0.13606    -0.27820    -0.49563    -0.71777    -0.53497    -4.93114
     6.18970    -0.24596    -1.66742    -0.76518    -0.26440    -0.12754    -0.31018    -0.53031    -0.56776    -0.57657    -5.05531
     6.19970    -0.25207    -1.71547    -0.77926    -0.26913    -0.12310    -0.33546    -0.54186    -0.44431    -0.60273    -5.06339
     6.20970    -0.24835    -1.69089    -0.76319    -0.27931    -0.12444    -0.35306    -0.53137    -0.35443    -0.61266    -4.95770
     6.21970    -0.23594    -1.59729    -0.72032    -0.29509    -0.13184    -0.36302    -0.50394    -0.29492    -0.60744    -4.74979
     6.23070    -0.21699    -1.44868    -0.65752    -0.31550    -0.14459    -0.36634    -0.46682    -0.25705    -0.59010    -4.46358
     6.24070    -0.19465    -1.26658    -0.58357    -0.33877    -0.16149    -0.36467    -0.42730    -0.23133    -0.56463    -4.13300
     6.25070    -0.17219    -1.07578    -0.50794    -0.36280    -0.18105    -0.36010    -0.39099    -0.21112    -0.53523    -3.79718
     6.26070    -0.15252    -0.89846    -0.43890    -0.38531    -0.20180    -0.35467    -0.36049    -0.19369    -0.50503    -3.49086
     6.27170    -0.13787    -0.75179    -0.38246    -0.40423    -0.22249    -0.35024    -0.33587    -0.18016    -0.47536    -3.24047
     6.28170    -0.12945    -0.64584    -0.34181    -0.41840    -0.24260    -0.34821    -0.31539    -0.17397    -0.44621    -3.06188
     6.29170    -0.12741    -0.58280    -0.31715    -0.42845    -0.26286    -0.34962    -0.29699    -0.17912    -0.41686    -2.96127
     6.30170    -0.13066    -0.55826    -0.30605    -0.43728    -0.28537    -0.35490    -0.27923    -0.19870    -0.38708    -2.93752
     6.31170    -0.13709    -0.56227    -0.30371    -0.44925    -0.31310    -0.36348    -0.26159    -0.23362    -0.35741    -2.98152
     6.32270    -0.14369    -0.58138    -0.30398    -0.46841    -0.34822    -0.37366    -0.24413    -0.28202    -0.32879    -3.07428
     6.33270    -0.14735    -0.60109    -0.30044    -0.49593    -0.39029    -0.38222    -0.22690    -0.33890    -0.30183    -3.18496
     6.34270    -0.14550    -0.60850    -0.28813    -0.52853    -0.43517    -0.38517    -0.20938    -0.39655    -0.27620    -3.27313
     6.35270    -0.13703    -0.59498    -0.26474    -0.55800    -0.47495    -0.37867    -0.19079    -0.44523    -0.25067    -3.29505
     6.36370    -0.12237    -0.55733    -0.23127    -0.57360    -0.49955    -0.35991    -0.17027    -0.47506    -0.22383    -3.21320
     6.37370    -0.10338    -0.49786    -0.19128    -0.56543    -0.50014    -0.32839    -0.14759    -0.47836    -0.19476    -3.00720
     6.38370    -0.08261    -0.42273    -0.14956    -0.52827    -0.47217    -0.28580    -0.12325    -0.45219    -0.16360    -2.68017
     6.39370    -0.06242    -0.34028    -0.11055    -0.46381    -0.41750    -0.23595    -0.09843    -0.39948    -0.13153    -2.25995
     6.40470    -0.04463    -0.25887    -0.07727    -0.38038    -0.34409    -0.18386    -0.07468    -0.32873    -0.10049    -1.79299
     6.41470    -0.03017    -0.18555    -0.05109    -0.29020    -0.26343    -0.13461    -0.05353    -0.25122    -0.07248    -1.33227
     6.42470    -0.01927    -0.12484    -0.03193    -0.20531    -0.18684    -0.09220    -0.03607    -0.17793    -0.04909    -0.92348
     6.43470    -0.01159    -0.07857    -0.01885    -0.13445    -0.12257    -0.05888    -0.02274    -0.11657    -0.03109    -0.59532
     6.44470    -0.00655    -0.04611    -0.01048    -0.08136    -0.07425    -0.03496    -0.01337    -0.07056    -0.01834    -0.35598
     6.45570    -0.00347    -0.02517    -0.00547    -0.04543    -0.04150    -0.01925    -0.00731    -0.03941    -0.01005    -0.19706
     6.46570    -0.00172    -0.01274    -0.00267    -0.02340    -0.02139    -0.00981    -0.00370    -0.02030    -0.00510    -0.10083
     6.47570    -0.00079    -0.00597    -0.00122    -0.01111    -0.01016    -0.00462    -0.00174    -0.00964    -0.00240    -0.04764
     6.48570    -0.00034    -0.00259    -0.00052    -0.00486    -0.00445    -0.00201    -0.00075    -0.00422    -0.00104    -0.02076
     6.49670    -0.00013    -0.00103    -0.00020    -0.00196    -0.00179    -0.00081    -0.00030    -0.00170    -0.00042    -0.00834
     6.50670    -0.00005    -0.00038    -0.00007    -0.00073    -0.00066    -0.00030    -0.00011    -0.00063    -0.00015    -0.00309
     6.51670    -0.00002    -0.00013    -0.00003    -0.00025    -0.00023    -0.00010    -0.00004    -0.00022    -0.00005    -0.00105
     6.52670    -0.00001    -0.00004    -0.00001    -0.00008    -0.00007    -0.00003    -0.00001    -0.00007    -0.00002    -0.00033
     6.53670    -0.00000    -0.00001    -0.00000    -0.00002    -0.00002    -0.00001    -0.00000    -0.00002    -0.00000    -0.00010
     6.54770    -0.00000    -0.00000    -0.00000    -0.00001    -0.00001    -0.00000    -0.00000    -0.00001    -0.00000    -0.00003
     6.55770    -0.00000    -0.00000    -0.00000    -0.00000    -0.00000    -0.00000    -0.00000    -0.00000    -0.00000    -0.00001
     6.56770    -0.00000    -0.00000    -0.00000    -0.00000    -0.00000    -0.00000    -0.00000    -0.00000    -0.00000    -0.00000
     6.57770    -0.00000    -0.00000    -0.00000    -0.00000    -0.00000    -0.00000    -0.00000    -0.00000    -0.00000    -0.00000
     6.58870    -0.00000    -0.00000    -0.00000    -0.00000    -0.00000    -0.00000    -0.00000    -0.00000    -0.00000    -0.00000
     6.59870    -0.00000    -0.00000    -0.00000    -0.00000    -0.00000    -0.00000    -0.00000    -0.00000    -0.00000    -0.00000
     6.60870    -0.00000    -0.00000    -0.00000    -0.00000    -0.00000    -0.00000    -0.00000    -0.00000    -0.00000    -0.00000
     6.61870    -0.00000    -0.00000    -0.00000    -0.00000    -0.00000    -0.00000    -0.00000    -0.00000    -0.00000    -0.00000
     6.62970    -0.00000    -0.00000    -0.00000    -0.00000    -0.00000    -0.00000    -0.00000    -0.00000    -0.00000    -0.00000
     6.63970    -0.00000    -0.00000    -0.00000    -0.00000    -0.00000    -0.00000    -0.00000    -0.00000    -0.00000    -0.00000
     6.64970    -0.00000    -0.00000    -0.00000    -0.00000    -0.00000    -0.00000    -0.00000    -0.00000    -0.00000    -0.00000
     6.65970    -0.00000    -0.00000    -0.00000    -0.00000    -0.00000    -0.00000    -0.00000    -0.00000    -0.00000    -0.00000
     6.66970    -0.00000    -0.00000    -0.00000    -0.00000    -0.00000    -0.00000    -0.00000    -0.00000    -0.00000    -0.00000
     6.68070     0.00000     0.00000     0.00000     0.00000     0.00000     0.00000     0.00000     0.00000     0.00000     0.00000
     6.69070     0.00000     0.00000     0.00000     0.00000     0.00000     0.00000     0.00000     0.00000     0.00000     0.00000
     6.70070     0.00000     0.00000     0.00000     0.00000     0.00000     0.00000     0.00000     0.00000     0.00000     0.00000
     6.71070     0.00000     0.00000     0.00000     0.00000     0.00000     0.00000     0.00000     0.00000     0.00000     0.00000
     6.72170     0.00000     0.00000     0.00000     0.00000     0.00000     0.00000     0.00000     0.00000     0.00000     0.00000
     6.73170     0.00000     0.00000     0.00000     0.00000     0.00000     0.00000     0.00000     0.00000     0.00000     0.00000
     6.74170     0.00000     0.00000     0.00000     0.00000     0.00000     0.00000     0.00000     0.00000     0.00000     0.00000
     6.75170     0.00000     0.00000     0.00000     0.00000     0.00000     0.00000     0.00000     0.00000     0.00000     0.00000
     6.76170     0.00000     0.00000     0.00000     0.00000     0.00000     0.00000     0.00000     0.00000     0.00000     0.00000
     6.77270     0.00000     0.00000     0.00000     0.00000     0.00000     0.00000     0.00000     0.00000     0.00000     0.00000
     6.78270     0.00000     0.00000     0.00000     0.00000     0.00000     0.00000     0.00000     0.00000     0.00000     0.00000
     6.79270     0.00000     0.00000     0.00000     0.00000     0.00000     0.00000     0.00000     0.00000     0.00000     0.00000
     6.80270     0.00000     0.00000     0.00000     0.00000     0.00000     0.00000     0.00000     0.00000     0.00000     0.00000
     6.81370     0.00000     0.00000     0.00000     0.00000     0.00000     0.00000     0.00000     0.00000     0.00000     0.00000
     6.82370     0.00000     0.00000     0.00000     0.00000     0.00000     0.00000     0.00000     0.00000     0.00000     0.00000
     6.83370     0.00000     0.00000     0.00000     0.00000     0.00000     0.00000     0.00000     0.00000     0.00000     0.00000
     6.84370     0.00000     0.00000     0.00000     0.00000     0.00000     0.00000     0.00000     0.00000     0.00000     0.00000
     6.85470     0.00000     0.00000     0.00000     0.00000     0.00000     0.00000     0.00000     0.00000     0.00000     0.00000
     6.86470     0.00000     0.00000     0.00000     0.00000     0.00000     0.00000     0.00000     0.00000     0.00000     0.00000
     6.87470     0.00000     0.00000     0.00000     0.00000     0.00000     0.00000     0.00000     0.00000     0.00000     0.00000
     6.88470     0.00000     0.00000     0.00000     0.00000     0.00000     0.00000     0.00000     0.00000     0.00000     0.00000
     6.89470     0.00000     0.00000     0.00000     0.00000     0.00000     0.00000     0.00000     0.00000     0.00000     0.00000
     6.90570     0.00000     0.00000     0.00000     0.00000     0.00000     0.00000     0.00000     0.00000     0.00000     0.00000
     6.91570     0.00000     0.00000     0.00000     0.00000     0.00000     0.00000     0.00000     0.00000     0.00000     0.00000
     6.92570     0.00000     0.00000     0.00000     0.00000     0.00000     0.00000     0.00000     0.00000     0.00000     0.00000
     6.93570     0.00000     0.00000     0.00000     0.00000     0.00000     0.00000     0.00000     0.00000     0.00000     0.00000
     6.94670     0.00000     0.00000     0.00000     0.00000     0.00000     0.00000     0.00000     0.00000     0.00000     0.00000
     6.95670     0.00000     0.00000     0.00000     0.00000     0.00000     0.00000     0.00000     0.00000     0.00000     0.00000
     6.96670     0.00000     0.00000     0.00000     0.00000     0.00000     0.00000     0.00000     0.00000     0.00000     0.00000
     6.97670     0.00000     0.00000     0.00000     0.00000     0.00000     0.00000     0.00000     0.00000     0.00000     0.00000
     6.98670     0.00000     0.00000     0.00000     0.00000     0.00000     0.00000     0.00000     0.00000     0.00000     0.00000
     6.99770     0.00000     0.00000     0.00000     0.00000     0.00000     0.00000     0.00000     0.00000     0.00000     0.00000
     7.00770     0.00000     0.00000     0.00000     0.00000     0.00000     0.00000     0.00000     0.00000     0.00000     0.00000
     7.01770     0.00000     0.00000     0.00000     0.00000     0.00000     0.00000     0.00000     0.00000     0.00000     0.00000
     7.02770     0.00000     0.00000     0.00000     0.00000     0.00000     0.00000     0.00000     0.00000     0.00000     0.00000
     7.03870     0.00000     0.00000     0.00000     0.00000     0.00000     0.00000     0.00000     0.00000     0.00000     0.00000
     7.04870     0.00000     0.00000     0.00000     0.00000     0.00000     0.00000     0.00000     0.00000     0.00000     0.00000
     7.05870     0.00000     0.00000     0.00000     0.00000     0.00000     0.00000     0.00000     0.00000     0.00000     0.00000
     7.06870     0.00000     0.00000     0.00000     0.00000     0.00000     0.00000     0.00000     0.00000     0.00000     0.00000
     7.07970     0.00000     0.00000     0.00000     0.00000     0.00000     0.00000     0.00000     0.00000     0.00000     0.00000
     7.08970     0.00000     0.00000     0.00000     0.00000     0.00000     0.00000     0.00000     0.00000     0.00000     0.00000
     7.09970     0.00000     0.00000     0.00000     0.00000     0.00000     0.00000     0.00000     0.00000     0.00000     0.00000
     7.10970     0.00000     0.00000     0.00000     0.00000     0.00000     0.00000     0.00000     0.00000     0.00000     0.00000
     7.11970     0.00000     0.00000     0.00000     0.00000     0.00000     0.00000     0.00000     0.00000     0.00000     0.00000
     7.13070     0.00000     0.00000     0.00000     0.00000     0.00000     0.00000     0.00000     0.00000     0.00000     0.00000
     7.14070     0.00000     0.00000     0.00000     0.00000     0.00000     0.00000     0.00000     0.00000     0.00000     0.00000
     7.15070     0.00000     0.00000     0.00000     0.00000     0.00000     0.00000     0.00000     0.00000     0.00000     0.00000
     7.16070     0.00000     0.00000     0.00000     0.00000     0.00000     0.00000     0.00000     0.00000     0.00000     0.00000
     7.17170     0.00000     0.00000     0.00000     0.00000     0.00000     0.00000     0.00000     0.00000     0.00000     0.00000
     7.18170     0.00000     0.00000     0.00000     0.00000     0.00000     0.00000     0.00000     0.00000     0.00000     0.00000
     7.19170     0.00000     0.00000     0.00000     0.00000     0.00000     0.00000     0.00000     0.00000     0.00000     0.00000
     7.20170     0.00000     0.00000     0.00000     0.00000     0.00000     0.00000     0.00000     0.00000     0.00000     0.00000
     7.21170     0.00000     0.00000     0.00000     0.00000     0.00000     0.00000     0.00000     0.00000     0.00000     0.00000
     7.22270     0.00000     0.00000     0.00000     0.00000     0.00000     0.00000     0.00000     0.00000     0.00000     0.00000
     7.23270     0.00000     0.00000     0.00000     0.00000     0.00000     0.00000     0.00000     0.00000     0.00000     0.00000
     7.24270     0.00000     0.00000     0.00000     0.00000     0.00000     0.00000     0.00000     0.00000     0.00000     0.00000
     7.25270     0.00000     0.00000     0.00000     0.00000     0.00000     0.00000     0.00000     0.00000     0.00000     0.00000
     7.26370     0.00000     0.00000     0.00000     0.00000     0.00000     0.00000     0.00000     0.00000     0.00000     0.00000
     7.27370     0.00000     0.00000     0.00000     0.00000     0.00000     0.00000     0.00000     0.00000     0.00000     0.00000
     7.28370     0.00000     0.00000     0.00000     0.00000     0.00000     0.00000     0.00000     0.00000     0.00000     0.00000
     7.29370     0.00000     0.00000     0.00000     0.00000     0.00000     0.00000     0.00000     0.00000     0.00000     0.00000
     7.30470     0.00000     0.00000     0.00000     0.00000     0.00000     0.00000     0.00000     0.00000     0.00000     0.00000
     7.31470     0.00000     0.00000     0.00000     0.00000     0.00000     0.00000     0.00000     0.00000     0.00000     0.00000
     7.32470     0.00000     0.00000     0.00000     0.00000     0.00000     0.00000     0.00000     0.00000     0.00000     0.00000
     7.33470     0.00000     0.00000     0.00000     0.00000     0.00000     0.00000     0.00000     0.00000     0.00000     0.00000
