# Supplementary material for: General synthesis and atomic arrangement identification of ordered Bi–Pd intermetallics with tunable electrocatalytic CO2 reduction selectivity
Source: Nat Commun. 2024 Feb 21;15:1573. doi: 10.1038/s41467-024-46072-7 (PMC10881518; doi:10.1038/s41467-024-46072-7)
Supplement: Supplementary file 3 — Source data [file 41467_2024_46072_MOESM3_ESM.zip › Source_Data/DFT_Calculation/PDOS/Bi1Pd3_100/PDOS_Bi_UP.dat]

     #Energy           s          py          pz          px         dxy         dyz         dz2         dxz         dx2       tot  
   -13.10930     0.00000     0.00000     0.00000     0.00000     0.00000     0.00000     0.00000     0.00000     0.00000     0.00000
   -13.09930     0.00000     0.00000     0.00000     0.00000     0.00000     0.00000     0.00000     0.00000     0.00000     0.00000
   -13.08830     0.00000     0.00000     0.00000     0.00000     0.00000     0.00000     0.00000     0.00000     0.00000     0.00000
   -13.07830     0.00000     0.00000     0.00000     0.00000     0.00000     0.00000     0.00000     0.00000     0.00000     0.00000
   -13.06830     0.00000     0.00000     0.00000     0.00000     0.00000     0.00000     0.00000     0.00000     0.00000     0.00000
   -13.05830     0.00000     0.00000     0.00000     0.00000     0.00000     0.00000     0.00000     0.00000     0.00000     0.00000
   -13.04730     0.00000     0.00000     0.00000     0.00000     0.00000     0.00000     0.00000     0.00000     0.00000     0.00000
   -13.03730     0.00000     0.00000     0.00000     0.00000     0.00000     0.00000     0.00000     0.00000     0.00000     0.00000
   -13.02730     0.00000     0.00000     0.00000     0.00000     0.00000     0.00000     0.00000     0.00000     0.00000     0.00000
   -13.01730     0.00000     0.00000     0.00000     0.00000     0.00000     0.00000     0.00000     0.00000     0.00000     0.00000
   -13.00730     0.00000     0.00000     0.00000     0.00000     0.00000     0.00000     0.00000     0.00000     0.00000     0.00000
   -12.99630     0.00000     0.00000     0.00000     0.00000     0.00000     0.00000     0.00000     0.00000     0.00000     0.00000
   -12.98630     0.00000     0.00000     0.00000     0.00000     0.00000     0.00000     0.00000     0.00000     0.00000     0.00000
   -12.97630     0.00000     0.00000     0.00000     0.00000     0.00000     0.00000     0.00000     0.00000     0.00000     0.00000
   -12.96630     0.00000     0.00000     0.00000     0.00000     0.00000     0.00000     0.00000     0.00000     0.00000     0.00000
   -12.95530     0.00000     0.00000     0.00000     0.00000     0.00000     0.00000     0.00000     0.00000     0.00000     0.00000
   -12.94530     0.00000     0.00000     0.00000     0.00000     0.00000     0.00000     0.00000     0.00000     0.00000     0.00000
   -12.93530     0.00000     0.00000     0.00000     0.00000     0.00000     0.00000     0.00000     0.00000     0.00000     0.00000
   -12.92530     0.00000     0.00000     0.00000     0.00000     0.00000     0.00000     0.00000     0.00000     0.00000     0.00000
   -12.91530     0.00000     0.00000     0.00000     0.00000     0.00000     0.00000     0.00000     0.00000     0.00000     0.00000
   -12.90430     0.00000     0.00000     0.00000     0.00000     0.00000     0.00000     0.00000     0.00000     0.00000     0.00000
   -12.89430     0.00000     0.00000     0.00000     0.00000     0.00000     0.00000     0.00000     0.00000     0.00000     0.00000
   -12.88430     0.00000     0.00000     0.00000     0.00000     0.00000     0.00000     0.00000     0.00000     0.00000     0.00000
   -12.87430     0.00000     0.00000     0.00000     0.00000     0.00000     0.00000     0.00000     0.00000     0.00000     0.00000
   -12.86330     0.00000     0.00000     0.00000     0.00000     0.00000     0.00000     0.00000     0.00000     0.00000     0.00000
   -12.85330     0.00000     0.00000     0.00000     0.00000     0.00000     0.00000     0.00000     0.00000     0.00000     0.00000
   -12.84330     0.00000     0.00000     0.00000     0.00000     0.00000     0.00000     0.00000     0.00000     0.00000     0.00000
   -12.83330     0.00000     0.00000     0.00000     0.00000     0.00000     0.00000     0.00000     0.00000     0.00000     0.00000
   -12.82230     0.00000     0.00000     0.00000     0.00000     0.00000     0.00000     0.00000     0.00000     0.00000     0.00000
   -12.81230     0.00000     0.00000     0.00000     0.00000     0.00000     0.00000     0.00000     0.00000     0.00000     0.00000
   -12.80230     0.00000     0.00000     0.00000     0.00000     0.00000     0.00000     0.00000     0.00000     0.00000     0.00000
   -12.79230     0.00000     0.00000     0.00000     0.00000     0.00000     0.00000     0.00000     0.00000     0.00000     0.00000
   -12.78230     0.00000     0.00000     0.00000     0.00000     0.00000     0.00000     0.00000     0.00000     0.00000     0.00000
   -12.77130     0.00000     0.00000     0.00000     0.00000     0.00000     0.00000     0.00000     0.00000     0.00000     0.00000
   -12.76130     0.00000     0.00000     0.00000     0.00000     0.00000     0.00000     0.00000     0.00000     0.00000     0.00000
   -12.75130     0.00000     0.00000     0.00000     0.00000     0.00000     0.00000     0.00000     0.00000     0.00000     0.00000
   -12.74130     0.00000     0.00000     0.00000     0.00000     0.00000     0.00000     0.00000     0.00000     0.00000     0.00000
   -12.73030     0.00000     0.00000     0.00000     0.00000     0.00000     0.00000     0.00000     0.00000     0.00000     0.00000
   -12.72030     0.00000     0.00000     0.00000     0.00000     0.00000     0.00000     0.00000     0.00000     0.00000     0.00000
   -12.71030     0.00000     0.00000     0.00000     0.00000     0.00000     0.00000     0.00000     0.00000     0.00000     0.00000
   -12.70030     0.00000     0.00000     0.00000     0.00000     0.00000     0.00000     0.00000     0.00000     0.00000     0.00000
   -12.69030     0.00000     0.00000     0.00000     0.00000     0.00000     0.00000     0.00000     0.00000     0.00000     0.00000
   -12.67930     0.00000     0.00000     0.00000     0.00000     0.00000     0.00000     0.00000     0.00000     0.00000     0.00000
   -12.66930     0.00000     0.00000     0.00000     0.00000     0.00000     0.00000     0.00000     0.00000     0.00000     0.00000
   -12.65930     0.00000     0.00000     0.00000     0.00000     0.00000     0.00000     0.00000     0.00000     0.00000     0.00000
   -12.64930     0.00000     0.00000     0.00000     0.00000     0.00000     0.00000     0.00000     0.00000     0.00000     0.00000
   -12.63830     0.00000     0.00000     0.00000     0.00000     0.00000     0.00000     0.00000     0.00000     0.00000     0.00000
   -12.62830     0.00000     0.00000     0.00000     0.00000     0.00000     0.00000     0.00000     0.00000     0.00000     0.00000
   -12.61830     0.00000     0.00000     0.00000     0.00000     0.00000     0.00000     0.00000     0.00000     0.00000     0.00000
   -12.60830     0.00000     0.00000     0.00000     0.00000     0.00000     0.00000     0.00000     0.00000     0.00000     0.00000
   -12.59730     0.00000     0.00000     0.00000     0.00000     0.00000     0.00000     0.00000     0.00000     0.00000     0.00000
   -12.58730     0.00000     0.00000     0.00000     0.00000     0.00000     0.00000     0.00000     0.00000     0.00000     0.00000
   -12.57730     0.00000     0.00000     0.00000     0.00000     0.00000     0.00000     0.00000     0.00000     0.00000     0.00000
   -12.56730     0.00000     0.00000     0.00000     0.00000     0.00000     0.00000     0.00000     0.00000     0.00000     0.00000
   -12.55730     0.00000     0.00000     0.00000     0.00000     0.00000     0.00000     0.00000     0.00000     0.00000     0.00000
   -12.54630     0.00000     0.00000     0.00000     0.00000     0.00000     0.00000     0.00000     0.00000     0.00000     0.00000
   -12.53630     0.00000     0.00000     0.00000     0.00000     0.00000     0.00000     0.00000     0.00000     0.00000     0.00000
   -12.52630     0.00000     0.00000     0.00000     0.00000     0.00000     0.00000     0.00000     0.00000     0.00000     0.00000
   -12.51630     0.00000     0.00000     0.00000     0.00000     0.00000     0.00000     0.00000     0.00000     0.00000     0.00000
   -12.50530     0.00000     0.00000     0.00000     0.00000     0.00000     0.00000     0.00000     0.00000     0.00000     0.00000
   -12.49530     0.00000     0.00000     0.00000     0.00000     0.00000     0.00000     0.00000     0.00000     0.00000     0.00000
   -12.48530     0.00000     0.00000     0.00000     0.00000     0.00000     0.00000     0.00000     0.00000     0.00000     0.00000
   -12.47530     0.00000     0.00000     0.00000     0.00000     0.00000     0.00000     0.00000     0.00000     0.00000     0.00000
   -12.46530     0.00000     0.00000     0.00000     0.00000     0.00000     0.00000     0.00000     0.00000     0.00000     0.00000
   -12.45430     0.00000     0.00000     0.00000     0.00000     0.00000     0.00000     0.00000     0.00000     0.00000     0.00000
   -12.44430     0.00000     0.00000     0.00000     0.00000     0.00000     0.00000     0.00000     0.00000     0.00000     0.00000
   -12.43430     0.00000     0.00000     0.00000     0.00000     0.00000     0.00000     0.00000     0.00000     0.00000     0.00000
   -12.42430     0.00000     0.00000     0.00000     0.00000     0.00000     0.00000     0.00000     0.00000     0.00000     0.00000
   -12.41330     0.00000     0.00000     0.00000     0.00000     0.00000     0.00000     0.00000     0.00000     0.00000     0.00000
   -12.40330     0.00000     0.00000     0.00000     0.00000     0.00000     0.00000     0.00000     0.00000     0.00000     0.00000
   -12.39330     0.00000     0.00000     0.00000     0.00000     0.00000     0.00000     0.00000     0.00000     0.00000     0.00000
   -12.38330     0.00000     0.00000     0.00000     0.00000     0.00000     0.00000     0.00000     0.00000     0.00000     0.00000
   -12.37230     0.00000     0.00000     0.00000     0.00000     0.00000     0.00000     0.00000     0.00000     0.00000     0.00000
   -12.36230     0.00001     0.00000     0.00000     0.00000     0.00000     0.00000     0.00000     0.00000     0.00000     0.00001
   -12.35230     0.00003     0.00000     0.00000     0.00000     0.00000     0.00000     0.00000     0.00000     0.00000     0.00003
   -12.34230     0.00012     0.00000     0.00000     0.00000     0.00000     0.00000     0.00000     0.00000     0.00000     0.00012
   -12.33230     0.00043     0.00000     0.00000     0.00000     0.00000     0.00000     0.00000     0.00000     0.00000     0.00044
   -12.32130     0.00149     0.00000     0.00000     0.00000     0.00000     0.00000     0.00000     0.00000     0.00000     0.00150
   -12.31130     0.00473     0.00000     0.00001     0.00000     0.00000     0.00000     0.00000     0.00000     0.00000     0.00474
   -12.30130     0.01377     0.00000     0.00003     0.00000     0.00000     0.00000     0.00000     0.00000     0.00000     0.01381
   -12.29130     0.03691     0.00000     0.00009     0.00000     0.00000     0.00000     0.00000     0.00000     0.00000     0.03701
   -12.28030     0.09105     0.00001     0.00023     0.00000     0.00000     0.00000     0.00000     0.00000     0.00000     0.09129
   -12.27030     0.20665     0.00001     0.00052     0.00000     0.00000     0.00001     0.00001     0.00000     0.00001     0.20721
   -12.26030     0.43165     0.00003     0.00109     0.00000     0.00000     0.00002     0.00002     0.00000     0.00002     0.43282
   -12.25030     0.82969     0.00005     0.00209     0.00000     0.00000     0.00003     0.00004     0.00000     0.00003     0.83194
   -12.24030     1.46765     0.00009     0.00370     0.00000     0.00000     0.00006     0.00007     0.00000     0.00006     1.47163
   -12.22930     2.38907     0.00015     0.00602     0.00000     0.00000     0.00009     0.00012     0.00000     0.00009     2.39555
   -12.21930     3.57870     0.00023     0.00902     0.00000     0.00000     0.00014     0.00018     0.00000     0.00014     3.58841
   -12.20930     4.93365     0.00032     0.01244     0.00000     0.00000     0.00019     0.00024     0.00000     0.00019     4.94703
   -12.19930     6.25879     0.00040     0.01578     0.00000     0.00000     0.00024     0.00031     0.00000     0.00024     6.27577
   -12.18830     7.30760     0.00047     0.01843     0.00000     0.00000     0.00028     0.00036     0.00000     0.00028     7.32742
   -12.17830     7.85088     0.00050     0.01980     0.00000     0.00000     0.00030     0.00039     0.00000     0.00030     7.87218
   -12.16830     7.76251     0.00050     0.01957     0.00000     0.00000     0.00030     0.00038     0.00000     0.00030     7.78357
   -12.15830     7.06324     0.00045     0.01781     0.00000     0.00000     0.00027     0.00035     0.00000     0.00027     7.08240
   -12.14730     5.91445     0.00038     0.01492     0.00000     0.00000     0.00023     0.00029     0.00000     0.00023     5.93050
   -12.13730     4.55736     0.00029     0.01149     0.00000     0.00000     0.00018     0.00022     0.00000     0.00018     4.56972
   -12.12730     3.23180     0.00021     0.00815     0.00000     0.00000     0.00013     0.00016     0.00000     0.00013     3.24057
   -12.11730     2.10906     0.00014     0.00532     0.00000     0.00000     0.00008     0.00010     0.00000     0.00008     2.11478
   -12.10730     1.26660     0.00008     0.00319     0.00000     0.00000     0.00005     0.00006     0.00000     0.00005     1.27004
   -12.09630     0.70003     0.00004     0.00177     0.00000     0.00000     0.00003     0.00003     0.00000     0.00003     0.70193
   -12.08630     0.35602     0.00002     0.00090     0.00000     0.00000     0.00001     0.00002     0.00000     0.00001     0.35698
   -12.07630     0.16662     0.00001     0.00042     0.00000     0.00000     0.00001     0.00001     0.00000     0.00001     0.16707
   -12.06630     0.07177     0.00000     0.00018     0.00000     0.00000     0.00000     0.00000     0.00000     0.00000     0.07196
   -12.05530     0.02845     0.00000     0.00007     0.00000     0.00000     0.00000     0.00000     0.00000     0.00000     0.02853
   -12.04530     0.01040     0.00000     0.00003     0.00000     0.00000     0.00000     0.00000     0.00000     0.00000     0.01043
   -12.03530     0.00360     0.00000     0.00001     0.00000     0.00000     0.00000     0.00000     0.00000     0.00000     0.00361
   -12.02530     0.00153     0.00000     0.00000     0.00000     0.00000     0.00000     0.00000     0.00000     0.00000     0.00153
   -12.01530     0.00194     0.00000     0.00000     0.00000     0.00000     0.00000     0.00000     0.00000     0.00000     0.00194
   -12.00430     0.00548     0.00001     0.00001     0.00000     0.00000     0.00000     0.00000     0.00000     0.00000     0.00550
   -11.99430     0.01647     0.00003     0.00003     0.00000     0.00000     0.00000     0.00000     0.00000     0.00000     0.01652
   -11.98430     0.04609     0.00008     0.00007     0.00000     0.00000     0.00000     0.00000     0.00000     0.00000     0.04625
   -11.97430     0.11887     0.00019     0.00019     0.00000     0.00000     0.00001     0.00000     0.00000     0.00001     0.11928
   -11.96330     0.28214     0.00046     0.00046     0.00000     0.00000     0.00002     0.00000     0.00000     0.00003     0.28310
   -11.95330     0.61630     0.00101     0.00100     0.00000     0.00000     0.00004     0.00001     0.00000     0.00006     0.61841
   -11.94330     1.23883     0.00202     0.00200     0.00000     0.00000     0.00007     0.00002     0.00000     0.00011     1.24306
   -11.93330     2.29154     0.00374     0.00370     0.00000     0.00000     0.00013     0.00004     0.00000     0.00021     2.29937
   -11.92230     3.90143     0.00637     0.00631     0.00000     0.00000     0.00023     0.00007     0.00000     0.00036     3.91476
   -11.91230     6.11209     0.00997     0.00988     0.00000     0.00000     0.00036     0.00010     0.00000     0.00057     6.13297
   -11.90230     8.81268     0.01438     0.01425     0.00000     0.00000     0.00052     0.00015     0.00000     0.00082     8.84279
   -11.89230    11.69326     0.01908     0.01890     0.00000     0.00000     0.00069     0.00020     0.00000     0.00108    11.73321
   -11.88230    14.27922     0.02330     0.02308     0.00000     0.00000     0.00084     0.00024     0.00000     0.00132    14.32800
   -11.87130    16.04640     0.02618     0.02593     0.00000     0.00000     0.00094     0.00027     0.00000     0.00149    16.10122
   -11.86130    16.59300     0.02707     0.02682     0.00000     0.00000     0.00097     0.00028     0.00000     0.00154    16.64969
   -11.85130    15.79520     0.02577     0.02553     0.00000     0.00000     0.00093     0.00027     0.00000     0.00146    15.84916
   -11.84130    13.83336     0.02257     0.02236     0.00000     0.00000     0.00081     0.00024     0.00000     0.00128    13.88062
   -11.83030    11.15073     0.01819     0.01802     0.00000     0.00000     0.00065     0.00019     0.00000     0.00103    11.18882
   -11.82030     8.27208     0.01349     0.01337     0.00000     0.00000     0.00049     0.00014     0.00000     0.00077     8.30034
   -11.81030     5.64839     0.00921     0.00914     0.00000     0.00000     0.00033     0.00010     0.00000     0.00052     5.66769
   -11.80030     3.55281     0.00579     0.00576     0.00000     0.00000     0.00021     0.00006     0.00000     0.00033     3.56496
   -11.79030     2.06616     0.00335     0.00339     0.00000     0.00000     0.00012     0.00004     0.00000     0.00019     2.07325
   -11.77930     1.13164     0.00179     0.00196     0.00000     0.00000     0.00007     0.00003     0.00000     0.00010     1.13558
   -11.76930     0.63360     0.00088     0.00135     0.00000     0.00000     0.00003     0.00003     0.00000     0.00005     0.63595
   -11.75930     0.46568     0.00042     0.00149     0.00000     0.00000     0.00002     0.00004     0.00000     0.00003     0.46769
   -11.74930     0.56931     0.00022     0.00246     0.00001     0.00000     0.00002     0.00008     0.00000     0.00002     0.57211
   -11.73830     0.94111     0.00017     0.00446     0.00002     0.00000     0.00003     0.00015     0.00000     0.00003     0.94597
   -11.72830     1.61562     0.00022     0.00779     0.00006     0.00000     0.00005     0.00027     0.00000     0.00004     1.62405
   -11.71830     2.63015     0.00033     0.01263     0.00017     0.00000     0.00007     0.00043     0.00001     0.00006     2.64386
   -11.70830     3.98730     0.00048     0.01888     0.00044     0.00000     0.00011     0.00065     0.00003     0.00010     4.00798
   -11.69730     5.62560     0.00066     0.02600     0.00101     0.00001     0.00015     0.00089     0.00006     0.00014     5.65452
   -11.68730     7.42750     0.00083     0.03302     0.00216     0.00002     0.00019     0.00113     0.00013     0.00018     7.46516
   -11.67730     9.25770     0.00097     0.03866     0.00424     0.00004     0.00022     0.00132     0.00025     0.00023     9.30363
   -11.66730    11.02270     0.00105     0.04183     0.00767     0.00006     0.00024     0.00142     0.00045     0.00027    11.07570
   -11.65730    12.70710     0.00105     0.04193     0.01277     0.00011     0.00024     0.00142     0.00074     0.00031    12.76567
   -11.64630    14.35390     0.00097     0.03912     0.01958     0.00016     0.00022     0.00131     0.00113     0.00035    14.41674
   -11.63630    15.97950     0.00085     0.03421     0.02762     0.00022     0.00019     0.00113     0.00159     0.00039    16.04570
   -11.62630    17.49700     0.00071     0.02837     0.03589     0.00029     0.00015     0.00092     0.00205     0.00043    17.56581
   -11.61630    18.66490     0.00061     0.02272     0.04294     0.00034     0.00012     0.00070     0.00244     0.00046    18.73524
   -11.60530    19.20353     0.00061     0.01807     0.04730     0.00037     0.00009     0.00053     0.00268     0.00048    19.27367
   -11.59530    18.91090     0.00078     0.01491     0.04798     0.00038     0.00009     0.00040     0.00271     0.00049    18.97862
   -11.58530    17.85665     0.00122     0.01351     0.04482     0.00035     0.00010     0.00032     0.00252     0.00048    17.91998
   -11.57530    16.40599     0.00205     0.01413     0.03860     0.00030     0.00014     0.00030     0.00216     0.00049    16.46416
   -11.56530    15.13352     0.00338     0.01698     0.03071     0.00025     0.00020     0.00034     0.00171     0.00052    15.18761
   -11.55430    14.62460     0.00525     0.02212     0.02276     0.00021     0.00030     0.00043     0.00128     0.00059    14.67753
   -11.54430    15.28210     0.00760     0.02919     0.01610     0.00021     0.00043     0.00055     0.00092     0.00070    15.33782
   -11.53430    17.18750     0.01021     0.03728     0.01168     0.00027     0.00056     0.00070     0.00072     0.00085    17.24978
   -11.52430    20.15080     0.01273     0.04494     0.00996     0.00042     0.00069     0.00084     0.00069     0.00101    20.22208
   -11.51330    23.81860     0.01477     0.05055     0.01107     0.00069     0.00078     0.00094     0.00087     0.00113    23.89941
   -11.50330    27.82940     0.01603     0.05283     0.01488     0.00110     0.00082     0.00098     0.00124     0.00120    27.91848
   -11.49330    31.85870     0.01638     0.05131     0.02092     0.00165     0.00080     0.00094     0.00178     0.00121    31.95368
   -11.48330    35.59660     0.01590     0.04643     0.02836     0.00227     0.00072     0.00083     0.00242     0.00115    35.69469
   -11.47230    38.62780     0.01481     0.03932     0.03593     0.00289     0.00062     0.00068     0.00307     0.00104    38.72616
   -11.46230    40.41750     0.01334     0.03140     0.04214     0.00339     0.00050     0.00052     0.00359     0.00090    40.51328
   -11.45230    40.41020     0.01167     0.02387     0.04561     0.00367     0.00038     0.00037     0.00388     0.00076    40.50040
   -11.44230    38.26121     0.00991     0.01743     0.04552     0.00365     0.00028     0.00025     0.00386     0.00062    38.34274
   -11.43230    34.03826     0.00812     0.01233     0.04188     0.00336     0.00021     0.00016     0.00355     0.00049    34.10836
   -11.42130    28.28134     0.00637     0.00849     0.03552     0.00284     0.00015     0.00010     0.00300     0.00037    28.33819
   -11.41130    21.84715     0.00474     0.00568     0.02777     0.00222     0.00010     0.00006     0.00234     0.00027    21.89033
   -11.40130    15.64498     0.00331     0.00367     0.02001     0.00160     0.00007     0.00004     0.00168     0.00018    15.67554
   -11.39130    10.36373     0.00216     0.00227     0.01329     0.00106     0.00004     0.00002     0.00112     0.00012    10.38381
   -11.38030     6.34423     0.00131     0.00133     0.00814     0.00065     0.00003     0.00001     0.00068     0.00007     6.35645
   -11.37030     3.58622     0.00074     0.00074     0.00460     0.00037     0.00002     0.00001     0.00038     0.00004     3.59311
   -11.36030     1.87600     0.00038     0.00040     0.00240     0.00019     0.00001     0.00000     0.00020     0.00002     1.87961
   -11.35030     0.92014     0.00018     0.00026     0.00118     0.00009     0.00000     0.00000     0.00010     0.00001     0.92197
   -11.34030     0.45575     0.00008     0.00028     0.00058     0.00004     0.00000     0.00001     0.00005     0.00001     0.45680
   -11.32930     0.30097     0.00003     0.00051     0.00039     0.00002     0.00000     0.00001     0.00004     0.00001     0.30199
   -11.31930     0.36595     0.00001     0.00107     0.00048     0.00002     0.00000     0.00003     0.00007     0.00001     0.36764
   -11.30930     0.63887     0.00001     0.00215     0.00085     0.00002     0.00000     0.00006     0.00012     0.00002     0.64210
   -11.29930     1.15912     0.00001     0.00400     0.00154     0.00004     0.00000     0.00011     0.00022     0.00004     1.16509
   -11.28830     1.98263     0.00002     0.00687     0.00264     0.00007     0.00000     0.00019     0.00038     0.00007     1.99286
   -11.27830     3.13765     0.00003     0.01086     0.00416     0.00010     0.00001     0.00030     0.00060     0.00010     3.15381
   -11.26830     4.58498     0.00004     0.01584     0.00604     0.00015     0.00001     0.00044     0.00088     0.00015     4.60854
   -11.25830     6.19689     0.00006     0.02130     0.00808     0.00020     0.00002     0.00061     0.00117     0.00020     6.22854
   -11.24830     7.77719     0.00009     0.02650     0.00994     0.00025     0.00003     0.00079     0.00144     0.00025     7.81648
   -11.23730     9.12620     0.00014     0.03063     0.01126     0.00028     0.00004     0.00096     0.00164     0.00029     9.17145
   -11.22730    10.14421     0.00024     0.03317     0.01177     0.00030     0.00007     0.00115     0.00171     0.00030    10.19291
   -11.21730    10.90015     0.00042     0.03417     0.01135     0.00029     0.00010     0.00135     0.00165     0.00030    10.94979
   -11.20730    11.65908     0.00074     0.03437     0.01020     0.00027     0.00016     0.00161     0.00147     0.00028    11.70818
   -11.19630    12.82537     0.00127     0.03506     0.00870     0.00025     0.00024     0.00194     0.00125     0.00026    12.87434
   -11.18630    14.83875     0.00212     0.03777     0.00738     0.00025     0.00034     0.00235     0.00103     0.00025    14.89025
   -11.17630    18.04778     0.00334     0.04387     0.00677     0.00028     0.00047     0.00284     0.00091     0.00027    18.10653
   -11.16630    22.60444     0.00497     0.05417     0.00731     0.00038     0.00061     0.00336     0.00092     0.00032    22.67648
   -11.15530    28.39777     0.00692     0.06866     0.00921     0.00054     0.00076     0.00388     0.00111     0.00041    28.48926
   -11.14530    35.01944     0.00903     0.08629     0.01242     0.00077     0.00090     0.00436     0.00145     0.00052    35.13518
   -11.13530    41.78850     0.01102     0.10499     0.01656     0.00103     0.00101     0.00479     0.00191     0.00065    41.93046
   -11.12530    47.85800     0.01263     0.12190     0.02091     0.00129     0.00110     0.00515     0.00240     0.00078    48.02416
   -11.11530    52.39770     0.01369     0.13414     0.02458     0.00148     0.00114     0.00545     0.00281     0.00089    52.58188
   -11.10430    54.82060     0.01417     0.13955     0.02673     0.00158     0.00116     0.00569     0.00305     0.00097    55.01349
   -11.09430    54.94380     0.01420     0.13741     0.02684     0.00154     0.00115     0.00586     0.00305     0.00101    55.13486
   -11.08430    52.99780     0.01403     0.12859     0.02485     0.00139     0.00112     0.00594     0.00282     0.00103    53.17757
   -11.07430    49.50530     0.01381     0.11524     0.02124     0.00116     0.00109     0.00590     0.00240     0.00102    49.66717
   -11.06330    45.06970     0.01360     0.09988     0.01682     0.00090     0.00105     0.00572     0.00190     0.00100    45.21057
   -11.05330    40.19640     0.01330     0.08472     0.01244     0.00065     0.00100     0.00538     0.00141     0.00096    40.31625
   -11.04330    35.27720     0.01273     0.07123     0.00881     0.00046     0.00092     0.00489     0.00100     0.00089    35.37813
   -11.03330    30.62840     0.01177     0.06021     0.00637     0.00036     0.00081     0.00427     0.00073     0.00080    30.71372
   -11.02330    26.58030     0.01043     0.05209     0.00523     0.00033     0.00068     0.00361     0.00061     0.00069    26.65397
   -11.01230    23.45667     0.00885     0.04703     0.00530     0.00038     0.00054     0.00296     0.00064     0.00057    23.52294
   -11.00230    21.45431     0.00726     0.04494     0.00629     0.00050     0.00040     0.00241     0.00077     0.00045    21.51732
   -10.99230    20.52499     0.00587     0.04522     0.00780     0.00064     0.00028     0.00198     0.00096     0.00035    20.58808
   -10.98230    20.30554     0.00477     0.04671     0.00938     0.00078     0.00018     0.00169     0.00115     0.00027    20.37047
   -10.97130    20.20231     0.00395     0.04790     0.01057     0.00088     0.00011     0.00148     0.00130     0.00021    20.26872
   -10.96130    19.60903     0.00333     0.04737     0.01104     0.00092     0.00007     0.00132     0.00136     0.00017    19.67460
   -10.95130    18.13908     0.00281     0.04427     0.01063     0.00088     0.00004     0.00116     0.00131     0.00013    18.20031
   -10.94130    15.74592     0.00230     0.03865     0.00943     0.00078     0.00002     0.00098     0.00116     0.00011    15.79935
   -10.93030    12.71480     0.00180     0.03131     0.00771     0.00064     0.00001     0.00078     0.00095     0.00008    12.75808
   -10.92030     9.50418     0.00132     0.02344     0.00580     0.00048     0.00001     0.00057     0.00071     0.00006     9.53658
   -10.91030     6.55896     0.00090     0.01619     0.00401     0.00033     0.00000     0.00039     0.00049     0.00004     6.58134
   -10.90030     4.17412     0.00057     0.01031     0.00256     0.00021     0.00000     0.00025     0.00031     0.00003     4.18836
   -10.89030     2.44723     0.00033     0.00604     0.00150     0.00013     0.00000     0.00015     0.00018     0.00001     2.45558
   -10.87930     1.32143     0.00018     0.00326     0.00081     0.00007     0.00000     0.00008     0.00010     0.00001     1.32594
   -10.86930     0.65696     0.00009     0.00162     0.00040     0.00003     0.00000     0.00004     0.00005     0.00000     0.65920
   -10.85930     0.30076     0.00004     0.00074     0.00018     0.00002     0.00000     0.00002     0.00002     0.00000     0.30178
   -10.84930     0.12675     0.00002     0.00031     0.00008     0.00001     0.00000     0.00001     0.00001     0.00000     0.12718
   -10.83830     0.04917     0.00001     0.00012     0.00003     0.00000     0.00000     0.00000     0.00000     0.00000     0.04934
   -10.82830     0.01756     0.00000     0.00004     0.00001     0.00000     0.00000     0.00000     0.00000     0.00000     0.01762
   -10.81830     0.00577     0.00000     0.00001     0.00000     0.00000     0.00000     0.00000     0.00000     0.00000     0.00579
   -10.80830     0.00175     0.00000     0.00000     0.00000     0.00000     0.00000     0.00000     0.00000     0.00000     0.00175
   -10.79830     0.00049     0.00000     0.00000     0.00000     0.00000     0.00000     0.00000     0.00000     0.00000     0.00049
   -10.78730     0.00012     0.00000     0.00000     0.00000     0.00000     0.00000     0.00000     0.00000     0.00000     0.00013
   -10.77730     0.00003     0.00000     0.00000     0.00000     0.00000     0.00000     0.00000     0.00000     0.00000     0.00003
   -10.76730     0.00001     0.00000     0.00000     0.00000     0.00000     0.00000     0.00000     0.00000     0.00000     0.00001
   -10.75730     0.00000     0.00000     0.00000     0.00000     0.00000     0.00000     0.00000     0.00000     0.00000     0.00000
   -10.74630     0.00000     0.00000     0.00000     0.00000     0.00000     0.00000     0.00000     0.00000     0.00000     0.00000
   -10.73630     0.00000     0.00000     0.00000     0.00000     0.00000     0.00000     0.00000     0.00000     0.00000     0.00000
   -10.72630     0.00000     0.00000     0.00000     0.00000     0.00000     0.00000     0.00000     0.00000     0.00000     0.00000
   -10.71630     0.00000     0.00000     0.00000     0.00000     0.00000     0.00000     0.00000     0.00000     0.00000     0.00000
   -10.70530     0.00000     0.00000     0.00000     0.00000     0.00000     0.00000     0.00000     0.00000     0.00000     0.00000
   -10.69530     0.00000     0.00000     0.00000     0.00000     0.00000     0.00000     0.00000     0.00000     0.00000     0.00000
   -10.68530     0.00000     0.00000     0.00000     0.00000     0.00000     0.00000     0.00000     0.00000     0.00000     0.00000
   -10.67530     0.00000     0.00000     0.00000     0.00000     0.00000     0.00000     0.00000     0.00000     0.00000     0.00000
   -10.66530     0.00000     0.00000     0.00000     0.00000     0.00000     0.00000     0.00000     0.00000     0.00000     0.00000
   -10.65430     0.00000     0.00000     0.00000     0.00000     0.00000     0.00000     0.00000     0.00000     0.00000     0.00000
   -10.64430     0.00000     0.00000     0.00000     0.00000     0.00000     0.00000     0.00000     0.00000     0.00000     0.00000
   -10.63430     0.00000     0.00000     0.00000     0.00000     0.00000     0.00000     0.00000     0.00000     0.00000     0.00000
   -10.62430     0.00000     0.00000     0.00000     0.00000     0.00000     0.00000     0.00000     0.00000     0.00000     0.00000
   -10.61330     0.00000     0.00000     0.00000     0.00000     0.00000     0.00000     0.00000     0.00000     0.00000     0.00000
   -10.60330     0.00000     0.00000     0.00000     0.00000     0.00000     0.00000     0.00000     0.00000     0.00000     0.00000
   -10.59330     0.00000     0.00000     0.00000     0.00000     0.00000     0.00000     0.00000     0.00000     0.00000     0.00000
   -10.58330     0.00000     0.00000     0.00000     0.00000     0.00000     0.00000     0.00000     0.00000     0.00000     0.00000
   -10.57330     0.00000     0.00000     0.00000     0.00000     0.00000     0.00000     0.00000     0.00000     0.00000     0.00000
   -10.56230     0.00000     0.00000     0.00000     0.00000     0.00000     0.00000     0.00000     0.00000     0.00000     0.00000
   -10.55230     0.00000     0.00000     0.00000     0.00000     0.00000     0.00000     0.00000     0.00000     0.00000     0.00000
   -10.54230     0.00000     0.00000     0.00000     0.00000     0.00000     0.00000     0.00000     0.00000     0.00000     0.00000
   -10.53230     0.00000     0.00000     0.00000     0.00000     0.00000     0.00000     0.00000     0.00000     0.00000     0.00000
   -10.52130     0.00000     0.00000     0.00000     0.00000     0.00000     0.00000     0.00000     0.00000     0.00000     0.00000
   -10.51130     0.00000     0.00000     0.00000     0.00000     0.00000     0.00000     0.00000     0.00000     0.00000     0.00000
   -10.50130     0.00000     0.00000     0.00000     0.00000     0.00000     0.00000     0.00000     0.00000     0.00000     0.00000
   -10.49130     0.00000     0.00000     0.00000     0.00000     0.00000     0.00000     0.00000     0.00000     0.00000     0.00000
   -10.48030     0.00000     0.00000     0.00000     0.00000     0.00000     0.00000     0.00000     0.00000     0.00000     0.00000
   -10.47030     0.00000     0.00000     0.00000     0.00000     0.00000     0.00000     0.00000     0.00000     0.00000     0.00000
   -10.46030     0.00000     0.00000     0.00000     0.00000     0.00000     0.00000     0.00000     0.00000     0.00000     0.00000
   -10.45030     0.00000     0.00000     0.00000     0.00000     0.00000     0.00000     0.00000     0.00000     0.00000     0.00000
   -10.44030     0.00000     0.00000     0.00000     0.00000     0.00000     0.00000     0.00000     0.00000     0.00000     0.00000
   -10.42930     0.00000     0.00000     0.00000     0.00000     0.00000     0.00000     0.00000     0.00000     0.00000     0.00000
   -10.41930     0.00000     0.00000     0.00000     0.00000     0.00000     0.00000     0.00000     0.00000     0.00000     0.00000
   -10.40930     0.00000     0.00000     0.00000     0.00000     0.00000     0.00000     0.00000     0.00000     0.00000     0.00000
   -10.39930     0.00000     0.00000     0.00000     0.00000     0.00000     0.00000     0.00000     0.00000     0.00000     0.00000
   -10.38830     0.00000     0.00000     0.00000     0.00000     0.00000     0.00000     0.00000     0.00000     0.00000     0.00000
   -10.37830     0.00000     0.00000     0.00000     0.00000     0.00000     0.00000     0.00000     0.00000     0.00000     0.00000
   -10.36830     0.00000     0.00000     0.00000     0.00000     0.00000     0.00000     0.00000     0.00000     0.00000     0.00000
   -10.35830     0.00000     0.00000     0.00000     0.00000     0.00000     0.00000     0.00000     0.00000     0.00000     0.00000
   -10.34830     0.00000     0.00000     0.00000     0.00000     0.00000     0.00000     0.00000     0.00000     0.00000     0.00000
   -10.33730     0.00000     0.00000     0.00000     0.00000     0.00000     0.00000     0.00000     0.00000     0.00000     0.00000
   -10.32730     0.00000     0.00000     0.00000     0.00000     0.00000     0.00000     0.00000     0.00000     0.00000     0.00000
   -10.31730     0.00000     0.00000     0.00000     0.00000     0.00000     0.00000     0.00000     0.00000     0.00000     0.00000
   -10.30730     0.00000     0.00000     0.00000     0.00000     0.00000     0.00000     0.00000     0.00000     0.00000     0.00000
   -10.29630     0.00000     0.00000     0.00000     0.00000     0.00000     0.00000     0.00000     0.00000     0.00000     0.00000
   -10.28630     0.00000     0.00000     0.00000     0.00000     0.00000     0.00000     0.00000     0.00000     0.00000     0.00000
   -10.27630     0.00000     0.00000     0.00000     0.00000     0.00000     0.00000     0.00000     0.00000     0.00000     0.00000
   -10.26630     0.00000     0.00000     0.00000     0.00000     0.00000     0.00000     0.00000     0.00000     0.00000     0.00000
   -10.25530     0.00000     0.00000     0.00000     0.00000     0.00000     0.00000     0.00000     0.00000     0.00000     0.00000
   -10.24530     0.00000     0.00000     0.00000     0.00000     0.00000     0.00000     0.00000     0.00000     0.00000     0.00000
   -10.23530     0.00000     0.00000     0.00000     0.00000     0.00000     0.00000     0.00000     0.00000     0.00000     0.00000
   -10.22530     0.00000     0.00000     0.00000     0.00000     0.00000     0.00000     0.00000     0.00000     0.00000     0.00000
   -10.21530     0.00000     0.00000     0.00000     0.00000     0.00000     0.00000     0.00000     0.00000     0.00000     0.00000
   -10.20430     0.00000     0.00000     0.00000     0.00000     0.00000     0.00000     0.00000     0.00000     0.00000     0.00000
   -10.19430     0.00000     0.00000     0.00000     0.00000     0.00000     0.00000     0.00000     0.00000     0.00000     0.00000
   -10.18430     0.00000     0.00000     0.00000     0.00000     0.00000     0.00000     0.00000     0.00000     0.00000     0.00000
   -10.17430     0.00000     0.00000     0.00000     0.00000     0.00000     0.00000     0.00000     0.00000     0.00000     0.00000
   -10.16330     0.00000     0.00000     0.00000     0.00000     0.00000     0.00000     0.00000     0.00000     0.00000     0.00000
   -10.15330     0.00000     0.00000     0.00000     0.00000     0.00000     0.00000     0.00000     0.00000     0.00000     0.00000
   -10.14330     0.00000     0.00000     0.00000     0.00000     0.00000     0.00000     0.00000     0.00000     0.00000     0.00000
   -10.13330     0.00000     0.00000     0.00000     0.00000     0.00000     0.00000     0.00000     0.00000     0.00000     0.00000
   -10.12330     0.00000     0.00000     0.00000     0.00000     0.00000     0.00000     0.00000     0.00000     0.00000     0.00000
   -10.11230     0.00000     0.00000     0.00000     0.00000     0.00000     0.00000     0.00000     0.00000     0.00000     0.00000
   -10.10230     0.00000     0.00000     0.00000     0.00000     0.00000     0.00000     0.00000     0.00000     0.00000     0.00000
   -10.09230     0.00000     0.00000     0.00000     0.00000     0.00000     0.00000     0.00000     0.00000     0.00000     0.00000
   -10.08230     0.00000     0.00000     0.00000     0.00000     0.00000     0.00000     0.00000     0.00000     0.00000     0.00000
   -10.07130     0.00000     0.00000     0.00000     0.00000     0.00000     0.00000     0.00000     0.00000     0.00000     0.00000
   -10.06130     0.00000     0.00000     0.00000     0.00000     0.00000     0.00000     0.00000     0.00000     0.00000     0.00000
   -10.05130     0.00000     0.00000     0.00000     0.00000     0.00000     0.00000     0.00000     0.00000     0.00000     0.00000
   -10.04130     0.00000     0.00000     0.00000     0.00000     0.00000     0.00000     0.00000     0.00000     0.00000     0.00000
   -10.03030     0.00000     0.00000     0.00000     0.00000     0.00000     0.00000     0.00000     0.00000     0.00000     0.00000
   -10.02030     0.00000     0.00000     0.00000     0.00000     0.00000     0.00000     0.00000     0.00000     0.00000     0.00000
   -10.01030     0.00000     0.00000     0.00000     0.00000     0.00000     0.00000     0.00000     0.00000     0.00000     0.00000
   -10.00030     0.00000     0.00000     0.00000     0.00000     0.00000     0.00000     0.00000     0.00000     0.00000     0.00000
    -9.99030     0.00000     0.00000     0.00000     0.00000     0.00000     0.00000     0.00000     0.00000     0.00000     0.00000
    -9.97930     0.00000     0.00000     0.00000     0.00000     0.00000     0.00000     0.00000     0.00000     0.00000     0.00000
    -9.96930     0.00000     0.00000     0.00000     0.00000     0.00000     0.00000     0.00000     0.00000     0.00000     0.00000
    -9.95930     0.00000     0.00000     0.00000     0.00000     0.00000     0.00000     0.00000     0.00000     0.00000     0.00000
    -9.94930     0.00000     0.00000     0.00000     0.00000     0.00000     0.00000     0.00000     0.00000     0.00000     0.00000
    -9.93830     0.00000     0.00000     0.00000     0.00000     0.00000     0.00000     0.00000     0.00000     0.00000     0.00000
    -9.92830     0.00000     0.00000     0.00000     0.00000     0.00000     0.00000     0.00000     0.00000     0.00000     0.00000
    -9.91830     0.00000     0.00000     0.00000     0.00000     0.00000     0.00000     0.00000     0.00000     0.00000     0.00000
    -9.90830     0.00000     0.00000     0.00000     0.00000     0.00000     0.00000     0.00000     0.00000     0.00000     0.00000
    -9.89830     0.00000     0.00000     0.00000     0.00000     0.00000     0.00000     0.00000     0.00000     0.00000     0.00000
    -9.88730     0.00000     0.00000     0.00000     0.00000     0.00000     0.00000     0.00000     0.00000     0.00000     0.00000
    -9.87730     0.00000     0.00000     0.00000     0.00000     0.00000     0.00000     0.00000     0.00000     0.00000     0.00000
    -9.86730     0.00000     0.00000     0.00000     0.00000     0.00000     0.00000     0.00000     0.00000     0.00000     0.00000
    -9.85730     0.00000     0.00000     0.00000     0.00000     0.00000     0.00000     0.00000     0.00000     0.00000     0.00000
    -9.84630     0.00000     0.00000     0.00000     0.00000     0.00000     0.00000     0.00000     0.00000     0.00000     0.00000
    -9.83630     0.00000     0.00000     0.00000     0.00000     0.00000     0.00000     0.00000     0.00000     0.00000     0.00000
    -9.82630     0.00000     0.00000     0.00000     0.00000     0.00000     0.00000     0.00000     0.00000     0.00000     0.00000
    -9.81630     0.00000     0.00000     0.00000     0.00000     0.00000     0.00000     0.00000     0.00000     0.00000     0.00000
    -9.80530     0.00000     0.00000     0.00000     0.00000     0.00000     0.00000     0.00000     0.00000     0.00000     0.00000
    -9.79530     0.00000     0.00000     0.00000     0.00000     0.00000     0.00000     0.00000     0.00000     0.00000     0.00000
    -9.78530     0.00000     0.00000     0.00000     0.00000     0.00000     0.00000     0.00000     0.00000     0.00000     0.00000
    -9.77530     0.00000     0.00000     0.00000     0.00000     0.00000     0.00000     0.00000     0.00000     0.00000     0.00000
    -9.76530     0.00000     0.00000     0.00000     0.00000     0.00000     0.00000     0.00000     0.00000     0.00000     0.00000
    -9.75430     0.00000     0.00000     0.00000     0.00000     0.00000     0.00000     0.00000     0.00000     0.00000     0.00000
    -9.74430     0.00000     0.00000     0.00000     0.00000     0.00000     0.00000     0.00000     0.00000     0.00000     0.00000
    -9.73430     0.00000     0.00000     0.00000     0.00000     0.00000     0.00000     0.00000     0.00000     0.00000     0.00000
    -9.72430     0.00000     0.00000     0.00000     0.00000     0.00000     0.00000     0.00000     0.00000     0.00000     0.00000
    -9.71330     0.00000     0.00000     0.00000     0.00000     0.00000     0.00000     0.00000     0.00000     0.00000     0.00000
    -9.70330     0.00000     0.00000     0.00000     0.00000     0.00000     0.00000     0.00000     0.00000     0.00000     0.00000
    -9.69330     0.00000     0.00000     0.00000     0.00000     0.00000     0.00000     0.00000     0.00000     0.00000     0.00000
    -9.68330     0.00000     0.00000     0.00000     0.00000     0.00000     0.00000     0.00000     0.00000     0.00000     0.00000
    -9.67330     0.00000     0.00000     0.00000     0.00000     0.00000     0.00000     0.00000     0.00000     0.00000     0.00000
    -9.66230     0.00000     0.00000     0.00000     0.00000     0.00000     0.00000     0.00000     0.00000     0.00000     0.00000
    -9.65230     0.00000     0.00000     0.00000     0.00000     0.00000     0.00000     0.00000     0.00000     0.00000     0.00000
    -9.64230     0.00000     0.00000     0.00000     0.00000     0.00000     0.00000     0.00000     0.00000     0.00000     0.00000
    -9.63230     0.00000     0.00000     0.00000     0.00000     0.00000     0.00000     0.00000     0.00000     0.00000     0.00000
    -9.62130     0.00000     0.00000     0.00000     0.00000     0.00000     0.00000     0.00000     0.00000     0.00000     0.00000
    -9.61130     0.00000     0.00000     0.00000     0.00000     0.00000     0.00000     0.00000     0.00000     0.00000     0.00000
    -9.60130     0.00000     0.00000     0.00000     0.00000     0.00000     0.00000     0.00000     0.00000     0.00000     0.00000
    -9.59130     0.00000     0.00000     0.00000     0.00000     0.00000     0.00000     0.00000     0.00000     0.00000     0.00000
    -9.58030     0.00000     0.00000     0.00000     0.00000     0.00000     0.00000     0.00000     0.00000     0.00000     0.00000
    -9.57030     0.00000     0.00000     0.00000     0.00000     0.00000     0.00000     0.00000     0.00000     0.00000     0.00000
    -9.56030     0.00000     0.00000     0.00000     0.00000     0.00000     0.00000     0.00000     0.00000     0.00000     0.00000
    -9.55030     0.00000     0.00000     0.00000     0.00000     0.00000     0.00000     0.00000     0.00000     0.00000     0.00000
    -9.54030     0.00000     0.00000     0.00000     0.00000     0.00000     0.00000     0.00000     0.00000     0.00000     0.00000
    -9.52930     0.00000     0.00000     0.00000     0.00000     0.00000     0.00000     0.00000     0.00000     0.00000     0.00000
    -9.51930     0.00000     0.00000     0.00000     0.00000     0.00000     0.00000     0.00000     0.00000     0.00000     0.00000
    -9.50930     0.00000     0.00000     0.00000     0.00000     0.00000     0.00000     0.00000     0.00000     0.00000     0.00000
    -9.49930     0.00000     0.00000     0.00000     0.00000     0.00000     0.00000     0.00000     0.00000     0.00000     0.00000
    -9.48830     0.00000     0.00000     0.00000     0.00000     0.00000     0.00000     0.00000     0.00000     0.00000     0.00000
    -9.47830     0.00000     0.00000     0.00000     0.00000     0.00000     0.00000     0.00000     0.00000     0.00000     0.00000
    -9.46830     0.00000     0.00000     0.00000     0.00000     0.00000     0.00000     0.00000     0.00000     0.00000     0.00000
    -9.45830     0.00000     0.00000     0.00000     0.00000     0.00000     0.00000     0.00000     0.00000     0.00000     0.00000
    -9.44830     0.00000     0.00000     0.00000     0.00000     0.00000     0.00000     0.00000     0.00000     0.00000     0.00000
    -9.43730     0.00000     0.00000     0.00000     0.00000     0.00000     0.00000     0.00000     0.00000     0.00000     0.00000
    -9.42730     0.00000     0.00000     0.00000     0.00000     0.00000     0.00000     0.00000     0.00000     0.00000     0.00000
    -9.41730     0.00000     0.00000     0.00000     0.00000     0.00000     0.00000     0.00000     0.00000     0.00000     0.00000
    -9.40730     0.00000     0.00000     0.00000     0.00000     0.00000     0.00000     0.00000     0.00000     0.00000     0.00000
    -9.39630     0.00000     0.00000     0.00000     0.00000     0.00000     0.00000     0.00000     0.00000     0.00000     0.00000
    -9.38630     0.00000     0.00000     0.00000     0.00000     0.00000     0.00000     0.00000     0.00000     0.00000     0.00000
    -9.37630     0.00000     0.00000     0.00000     0.00000     0.00000     0.00000     0.00000     0.00000     0.00000     0.00000
    -9.36630     0.00000     0.00000     0.00000     0.00000     0.00000     0.00000     0.00000     0.00000     0.00000     0.00000
    -9.35530     0.00000     0.00000     0.00000     0.00000     0.00000     0.00000     0.00000     0.00000     0.00000     0.00000
    -9.34530     0.00000     0.00000     0.00000     0.00000     0.00000     0.00000     0.00000     0.00000     0.00000     0.00000
    -9.33530     0.00000     0.00000     0.00000     0.00000     0.00000     0.00000     0.00000     0.00000     0.00000     0.00000
    -9.32530     0.00000     0.00000     0.00000     0.00000     0.00000     0.00000     0.00000     0.00000     0.00000     0.00000
    -9.31530     0.00000     0.00000     0.00000     0.00000     0.00000     0.00000     0.00000     0.00000     0.00000     0.00000
    -9.30430     0.00000     0.00000     0.00000     0.00000     0.00000     0.00000     0.00000     0.00000     0.00000     0.00000
    -9.29430     0.00000     0.00000     0.00000     0.00000     0.00000     0.00000     0.00000     0.00000     0.00000     0.00000
    -9.28430     0.00000     0.00000     0.00000     0.00000     0.00000     0.00000     0.00000     0.00000     0.00000     0.00000
    -9.27430     0.00000     0.00000     0.00000     0.00000     0.00000     0.00000     0.00000     0.00000     0.00000     0.00000
    -9.26330     0.00000     0.00000     0.00000     0.00000     0.00000     0.00000     0.00000     0.00000     0.00000     0.00000
    -9.25330     0.00000     0.00000     0.00000     0.00000     0.00000     0.00000     0.00000     0.00000     0.00000     0.00000
    -9.24330     0.00000     0.00000     0.00000     0.00000     0.00000     0.00000     0.00000     0.00000     0.00000     0.00000
    -9.23330     0.00000     0.00000     0.00000     0.00000     0.00000     0.00000     0.00000     0.00000     0.00000     0.00000
    -9.22330     0.00000     0.00000     0.00000     0.00000     0.00000     0.00000     0.00000     0.00000     0.00000     0.00000
    -9.21230     0.00000     0.00000     0.00000     0.00000     0.00000     0.00000     0.00000     0.00000     0.00000     0.00000
    -9.20230     0.00000     0.00000     0.00000     0.00000     0.00000     0.00000     0.00000     0.00000     0.00000     0.00000
    -9.19230     0.00000     0.00000     0.00000     0.00000     0.00000     0.00000     0.00000     0.00000     0.00000     0.00000
    -9.18230     0.00000     0.00000     0.00000     0.00000     0.00000     0.00000     0.00000     0.00000     0.00000     0.00000
    -9.17130     0.00000     0.00000     0.00000     0.00000     0.00000     0.00000     0.00000     0.00000     0.00000     0.00000
    -9.16130     0.00000     0.00000     0.00000     0.00000     0.00000     0.00000     0.00000     0.00000     0.00000     0.00000
    -9.15130     0.00000     0.00000     0.00000     0.00000     0.00000     0.00000     0.00000     0.00000     0.00000     0.00000
    -9.14130     0.00000     0.00000     0.00000     0.00000     0.00000     0.00000     0.00000     0.00000     0.00000     0.00000
    -9.13030     0.00000     0.00000     0.00000     0.00000     0.00000     0.00000     0.00000     0.00000     0.00000     0.00000
    -9.12030     0.00000     0.00000     0.00000     0.00000     0.00000     0.00000     0.00000     0.00000     0.00000     0.00000
    -9.11030     0.00000     0.00000     0.00000     0.00000     0.00000     0.00000     0.00000     0.00000     0.00000     0.00000
    -9.10030     0.00000     0.00000     0.00000     0.00000     0.00000     0.00000     0.00000     0.00000     0.00000     0.00000
    -9.09030     0.00000     0.00000     0.00000     0.00000     0.00000     0.00000     0.00000     0.00000     0.00000     0.00000
    -9.07930     0.00000     0.00000     0.00000     0.00000     0.00000     0.00000     0.00000     0.00000     0.00000     0.00000
    -9.06930     0.00000     0.00000     0.00000     0.00000     0.00000     0.00000     0.00000     0.00000     0.00000     0.00000
    -9.05930     0.00000     0.00000     0.00000     0.00000     0.00000     0.00000     0.00000     0.00000     0.00000     0.00000
    -9.04930     0.00000     0.00000     0.00000     0.00000     0.00000     0.00000     0.00000     0.00000     0.00000     0.00000
    -9.03830     0.00000     0.00000     0.00000     0.00000     0.00000     0.00000     0.00000     0.00000     0.00000     0.00000
    -9.02830     0.00000     0.00000     0.00000     0.00000     0.00000     0.00000     0.00000     0.00000     0.00000     0.00000
    -9.01830     0.00000     0.00000     0.00000     0.00000     0.00000     0.00000     0.00000     0.00000     0.00000     0.00000
    -9.00830     0.00000     0.00000     0.00000     0.00000     0.00000     0.00000     0.00000     0.00000     0.00000     0.00000
    -8.99830     0.00000     0.00000     0.00000     0.00000     0.00000     0.00000     0.00000     0.00000     0.00000     0.00000
    -8.98730     0.00000     0.00000     0.00000     0.00000     0.00000     0.00000     0.00000     0.00000     0.00000     0.00000
    -8.97730     0.00000     0.00000     0.00000     0.00000     0.00000     0.00000     0.00000     0.00000     0.00000     0.00000
    -8.96730     0.00000     0.00000     0.00000     0.00000     0.00000     0.00000     0.00000     0.00000     0.00000     0.00000
    -8.95730     0.00000     0.00000     0.00000     0.00000     0.00000     0.00000     0.00000     0.00000     0.00000     0.00000
    -8.94630     0.00000     0.00000     0.00000     0.00000     0.00000     0.00000     0.00000     0.00000     0.00000     0.00000
    -8.93630     0.00000     0.00000     0.00000     0.00000     0.00000     0.00000     0.00000     0.00000     0.00000     0.00000
    -8.92630     0.00000     0.00000     0.00000     0.00000     0.00000     0.00000     0.00000     0.00000     0.00000     0.00000
    -8.91630     0.00000     0.00000     0.00000     0.00000     0.00000     0.00000     0.00000     0.00000     0.00000     0.00000
    -8.90530     0.00000     0.00000     0.00000     0.00000     0.00000     0.00000     0.00000     0.00000     0.00000     0.00000
    -8.89530     0.00000     0.00000     0.00000     0.00000     0.00000     0.00000     0.00000     0.00000     0.00000     0.00000
    -8.88530     0.00000     0.00000     0.00000     0.00000     0.00000     0.00000     0.00000     0.00000     0.00000     0.00000
    -8.87530     0.00000     0.00000     0.00000     0.00000     0.00000     0.00000     0.00000     0.00000     0.00000     0.00000
    -8.86530     0.00000     0.00000     0.00000     0.00000     0.00000     0.00000     0.00000     0.00000     0.00000     0.00000
    -8.85430     0.00000     0.00000     0.00000     0.00000     0.00000     0.00000     0.00000     0.00000     0.00000     0.00000
    -8.84430     0.00000     0.00000     0.00000     0.00000     0.00000     0.00000     0.00000     0.00000     0.00000     0.00000
    -8.83430     0.00000     0.00000     0.00000     0.00000     0.00000     0.00000     0.00000     0.00000     0.00000     0.00000
    -8.82430     0.00000     0.00000     0.00000     0.00000     0.00000     0.00000     0.00000     0.00000     0.00000     0.00000
    -8.81330     0.00000     0.00000     0.00000     0.00000     0.00000     0.00000     0.00000     0.00000     0.00000     0.00000
    -8.80330     0.00000     0.00000     0.00000     0.00000     0.00000     0.00000     0.00000     0.00000     0.00000     0.00000
    -8.79330     0.00000     0.00000     0.00000     0.00000     0.00000     0.00000     0.00000     0.00000     0.00000     0.00000
    -8.78330     0.00000     0.00000     0.00000     0.00000     0.00000     0.00000     0.00000     0.00000     0.00000     0.00000
    -8.77330     0.00000     0.00000     0.00000     0.00000     0.00000     0.00000     0.00000     0.00000     0.00000     0.00000
    -8.76230     0.00000     0.00000     0.00000     0.00000     0.00000     0.00000     0.00000     0.00000     0.00000     0.00000
    -8.75230     0.00000     0.00000     0.00000     0.00000     0.00000     0.00000     0.00000     0.00000     0.00000     0.00000
    -8.74230     0.00000     0.00000     0.00000     0.00000     0.00000     0.00000     0.00000     0.00000     0.00000     0.00000
    -8.73230     0.00000     0.00000     0.00000     0.00000     0.00000     0.00000     0.00000     0.00000     0.00000     0.00000
    -8.72130     0.00000     0.00000     0.00000     0.00000     0.00000     0.00000     0.00000     0.00000     0.00000     0.00000
    -8.71130     0.00000     0.00000     0.00000     0.00000     0.00000     0.00000     0.00000     0.00000     0.00000     0.00000
    -8.70130     0.00000     0.00000     0.00000     0.00000     0.00000     0.00000     0.00000     0.00000     0.00000     0.00000
    -8.69130     0.00000     0.00000     0.00000     0.00000     0.00000     0.00000     0.00000     0.00000     0.00000     0.00000
    -8.68030     0.00000     0.00000     0.00000     0.00000     0.00000     0.00000     0.00000     0.00000     0.00000     0.00000
    -8.67030     0.00000     0.00000     0.00000     0.00000     0.00000     0.00000     0.00000     0.00000     0.00000     0.00000
    -8.66030     0.00000     0.00000     0.00000     0.00000     0.00000     0.00000     0.00000     0.00000     0.00000     0.00000
    -8.65030     0.00000     0.00000     0.00000     0.00000     0.00000     0.00000     0.00000     0.00000     0.00000     0.00000
    -8.64030     0.00000     0.00000     0.00000     0.00000     0.00000     0.00000     0.00000     0.00000     0.00000     0.00000
    -8.62930     0.00000     0.00000     0.00000     0.00000     0.00000     0.00000     0.00000     0.00000     0.00000     0.00000
    -8.61930     0.00000     0.00000     0.00000     0.00000     0.00000     0.00000     0.00000     0.00000     0.00000     0.00000
    -8.60930     0.00000     0.00000     0.00000     0.00000     0.00000     0.00000     0.00000     0.00000     0.00000     0.00000
    -8.59930     0.00000     0.00000     0.00000     0.00000     0.00000     0.00000     0.00000     0.00000     0.00000     0.00000
    -8.58830     0.00000     0.00000     0.00000     0.00000     0.00000     0.00000     0.00000     0.00000     0.00000     0.00000
    -8.57830     0.00000     0.00000     0.00000     0.00000     0.00000     0.00000     0.00000     0.00000     0.00000     0.00000
    -8.56830     0.00000     0.00000     0.00000     0.00000     0.00000     0.00000     0.00000     0.00000     0.00000     0.00000
    -8.55830     0.00000     0.00000     0.00000     0.00000     0.00000     0.00000     0.00000     0.00000     0.00000     0.00000
    -8.54830     0.00000     0.00000     0.00000     0.00000     0.00000     0.00000     0.00000     0.00000     0.00000     0.00000
    -8.53730     0.00000     0.00000     0.00000     0.00000     0.00000     0.00000     0.00000     0.00000     0.00000     0.00000
    -8.52730     0.00000     0.00000     0.00000     0.00000     0.00000     0.00000     0.00000     0.00000     0.00000     0.00000
    -8.51730     0.00000     0.00000     0.00000     0.00000     0.00000     0.00000     0.00000     0.00000     0.00000     0.00000
    -8.50730     0.00000     0.00000     0.00000     0.00000     0.00000     0.00000     0.00000     0.00000     0.00000     0.00000
    -8.49630     0.00000     0.00000     0.00000     0.00000     0.00000     0.00000     0.00000     0.00000     0.00000     0.00000
    -8.48630     0.00000     0.00000     0.00000     0.00000     0.00000     0.00000     0.00000     0.00000     0.00000     0.00000
    -8.47630     0.00000     0.00000     0.00000     0.00000     0.00000     0.00000     0.00000     0.00000     0.00000     0.00000
    -8.46630     0.00000     0.00000     0.00000     0.00000     0.00000     0.00000     0.00000     0.00000     0.00000     0.00000
    -8.45530     0.00000     0.00000     0.00000     0.00000     0.00000     0.00000     0.00000     0.00000     0.00000     0.00000
    -8.44530     0.00000     0.00000     0.00000     0.00000     0.00000     0.00000     0.00000     0.00000     0.00000     0.00000
    -8.43530     0.00000     0.00000     0.00000     0.00000     0.00000     0.00000     0.00000     0.00000     0.00000     0.00000
    -8.42530     0.00000     0.00000     0.00000     0.00000     0.00000     0.00000     0.00000     0.00000     0.00000     0.00000
    -8.41530     0.00000     0.00000     0.00000     0.00000     0.00000     0.00000     0.00000     0.00000     0.00000     0.00000
    -8.40430     0.00000     0.00000     0.00000     0.00000     0.00000     0.00000     0.00000     0.00000     0.00000     0.00000
    -8.39430     0.00000     0.00000     0.00000     0.00000     0.00000     0.00000     0.00000     0.00000     0.00000     0.00000
    -8.38430     0.00000     0.00000     0.00000     0.00000     0.00000     0.00000     0.00000     0.00000     0.00000     0.00000
    -8.37430     0.00000     0.00000     0.00000     0.00000     0.00000     0.00000     0.00000     0.00000     0.00000     0.00000
    -8.36330     0.00000     0.00000     0.00000     0.00000     0.00000     0.00000     0.00000     0.00000     0.00000     0.00000
    -8.35330     0.00000     0.00000     0.00000     0.00000     0.00000     0.00000     0.00000     0.00000     0.00000     0.00000
    -8.34330     0.00000     0.00000     0.00000     0.00000     0.00000     0.00000     0.00000     0.00000     0.00000     0.00000
    -8.33330     0.00000     0.00000     0.00000     0.00000     0.00000     0.00000     0.00000     0.00000     0.00000     0.00000
    -8.32330     0.00000     0.00000     0.00000     0.00000     0.00000     0.00000     0.00000     0.00000     0.00000     0.00000
    -8.31230     0.00000     0.00000     0.00000     0.00000     0.00000     0.00000     0.00000     0.00000     0.00000     0.00000
    -8.30230     0.00000     0.00000     0.00000     0.00000     0.00000     0.00000     0.00000     0.00000     0.00000     0.00000
    -8.29230     0.00000     0.00000     0.00000     0.00000     0.00000     0.00000     0.00000     0.00000     0.00000     0.00000
    -8.28230     0.00000     0.00000     0.00000     0.00000     0.00000     0.00000     0.00000     0.00000     0.00000     0.00000
    -8.27130     0.00000     0.00000     0.00000     0.00000     0.00000     0.00000     0.00000     0.00000     0.00000     0.00000
    -8.26130     0.00000     0.00000     0.00000     0.00000     0.00000     0.00000     0.00000     0.00000     0.00000     0.00000
    -8.25130     0.00000     0.00000     0.00000     0.00000     0.00000     0.00000     0.00000     0.00000     0.00000     0.00000
    -8.24130     0.00000     0.00000     0.00000     0.00000     0.00000     0.00000     0.00000     0.00000     0.00000     0.00000
    -8.23030     0.00000     0.00000     0.00000     0.00000     0.00000     0.00000     0.00000     0.00000     0.00000     0.00000
    -8.22030     0.00000     0.00000     0.00000     0.00000     0.00000     0.00000     0.00000     0.00000     0.00000     0.00000
    -8.21030     0.00000     0.00000     0.00000     0.00000     0.00000     0.00000     0.00000     0.00000     0.00000     0.00000
    -8.20030     0.00000     0.00000     0.00000     0.00000     0.00000     0.00000     0.00000     0.00000     0.00000     0.00000
    -8.19030     0.00000     0.00000     0.00000     0.00000     0.00000     0.00000     0.00000     0.00000     0.00000     0.00000
    -8.17930     0.00000     0.00000     0.00000     0.00000     0.00000     0.00000     0.00000     0.00000     0.00000     0.00000
    -8.16930     0.00000     0.00000     0.00000     0.00000     0.00000     0.00000     0.00000     0.00000     0.00000     0.00000
    -8.15930     0.00000     0.00000     0.00000     0.00000     0.00000     0.00000     0.00000     0.00000     0.00000     0.00000
    -8.14930     0.00000     0.00000     0.00000     0.00000     0.00000     0.00000     0.00000     0.00000     0.00000     0.00000
    -8.13830     0.00000     0.00000     0.00000     0.00000     0.00000     0.00000     0.00000     0.00000     0.00000     0.00000
    -8.12830     0.00000     0.00000     0.00000     0.00000     0.00000     0.00000     0.00000     0.00000     0.00000     0.00000
    -8.11830     0.00000     0.00000     0.00000     0.00000     0.00000     0.00000     0.00000     0.00000     0.00000     0.00000
    -8.10830     0.00000     0.00000     0.00000     0.00000     0.00000     0.00000     0.00000     0.00000     0.00000     0.00000
    -8.09830     0.00000     0.00000     0.00000     0.00000     0.00000     0.00000     0.00000     0.00000     0.00000     0.00000
    -8.08730     0.00000     0.00000     0.00000     0.00000     0.00000     0.00000     0.00000     0.00000     0.00000     0.00000
    -8.07730     0.00000     0.00000     0.00000     0.00000     0.00000     0.00000     0.00000     0.00000     0.00000     0.00000
    -8.06730     0.00000     0.00000     0.00000     0.00000     0.00000     0.00000     0.00000     0.00000     0.00000     0.00000
    -8.05730     0.00000     0.00000     0.00000     0.00000     0.00000     0.00000     0.00000     0.00000     0.00000     0.00000
    -8.04630     0.00000     0.00000     0.00000     0.00000     0.00000     0.00000     0.00000     0.00000     0.00000     0.00000
    -8.03630     0.00000     0.00000     0.00000     0.00000     0.00000     0.00000     0.00000     0.00000     0.00000     0.00000
    -8.02630     0.00000     0.00000     0.00000     0.00000     0.00000     0.00000     0.00000     0.00000     0.00000     0.00000
    -8.01630     0.00000     0.00000     0.00000     0.00000     0.00000     0.00000     0.00000     0.00000     0.00000     0.00000
    -8.00630     0.00000     0.00000     0.00000     0.00000     0.00000     0.00000     0.00000     0.00000     0.00000     0.00000
    -7.99530     0.00000     0.00000     0.00000     0.00000     0.00000     0.00000     0.00000     0.00000     0.00000     0.00000
    -7.98530     0.00000     0.00000     0.00000     0.00000     0.00000     0.00000     0.00000     0.00000     0.00000     0.00000
    -7.97530     0.00000     0.00000     0.00000     0.00000     0.00000     0.00000     0.00000     0.00000     0.00000     0.00000
    -7.96530     0.00000     0.00000     0.00000     0.00000     0.00000     0.00000     0.00000     0.00000     0.00000     0.00000
    -7.95430     0.00000     0.00000     0.00000     0.00000     0.00000     0.00000     0.00000     0.00000     0.00000     0.00000
    -7.94430     0.00000     0.00000     0.00000     0.00000     0.00000     0.00000     0.00000     0.00000     0.00000     0.00000
    -7.93430     0.00000     0.00000     0.00000     0.00000     0.00000     0.00000     0.00000     0.00000     0.00000     0.00000
    -7.92430     0.00000     0.00000     0.00000     0.00000     0.00000     0.00000     0.00000     0.00000     0.00000     0.00000
    -7.91330     0.00000     0.00000     0.00000     0.00000     0.00000     0.00000     0.00000     0.00000     0.00000     0.00000
    -7.90330     0.00000     0.00000     0.00000     0.00000     0.00000     0.00000     0.00000     0.00000     0.00000     0.00000
    -7.89330     0.00000     0.00000     0.00000     0.00000     0.00000     0.00000     0.00000     0.00000     0.00000     0.00000
    -7.88330     0.00000     0.00000     0.00000     0.00000     0.00000     0.00000     0.00000     0.00000     0.00000     0.00000
    -7.87330     0.00000     0.00000     0.00000     0.00000     0.00000     0.00000     0.00000     0.00000     0.00000     0.00000
    -7.86230     0.00000     0.00000     0.00000     0.00000     0.00000     0.00000     0.00000     0.00000     0.00000     0.00000
    -7.85230     0.00000     0.00000     0.00000     0.00000     0.00000     0.00000     0.00000     0.00000     0.00000     0.00000
    -7.84230     0.00000     0.00000     0.00000     0.00000     0.00000     0.00000     0.00000     0.00000     0.00000     0.00000
    -7.83230     0.00000     0.00000     0.00000     0.00000     0.00000     0.00000     0.00000     0.00000     0.00000     0.00000
    -7.82130     0.00000     0.00000     0.00000     0.00000     0.00000     0.00000     0.00000     0.00000     0.00000     0.00000
    -7.81130     0.00000     0.00000     0.00000     0.00000     0.00000     0.00000     0.00000     0.00000     0.00000     0.00000
    -7.80130     0.00000     0.00000     0.00000     0.00000     0.00000     0.00000     0.00000     0.00000     0.00000     0.00000
    -7.79130     0.00000     0.00000     0.00000     0.00000     0.00000     0.00000     0.00000     0.00000     0.00000     0.00000
    -7.78130     0.00000     0.00000     0.00000     0.00000     0.00000     0.00000     0.00000     0.00000     0.00000     0.00000
    -7.77030     0.00000     0.00000     0.00000     0.00000     0.00000     0.00000     0.00000     0.00000     0.00000     0.00000
    -7.76030     0.00000     0.00000     0.00000     0.00000     0.00000     0.00000     0.00000     0.00000     0.00000     0.00000
    -7.75030     0.00000     0.00000     0.00000     0.00000     0.00000     0.00000     0.00000     0.00000     0.00000     0.00000
    -7.74030     0.00000     0.00000     0.00000     0.00000     0.00000     0.00000     0.00000     0.00000     0.00000     0.00000
    -7.72930     0.00000     0.00000     0.00000     0.00000     0.00000     0.00000     0.00000     0.00000     0.00000     0.00000
    -7.71930     0.00000     0.00000     0.00000     0.00000     0.00000     0.00000     0.00000     0.00000     0.00000     0.00000
    -7.70930     0.00000     0.00000     0.00000     0.00000     0.00000     0.00000     0.00000     0.00000     0.00000     0.00000
    -7.69930     0.00000     0.00000     0.00000     0.00000     0.00000     0.00000     0.00000     0.00000     0.00000     0.00000
    -7.68830     0.00000     0.00000     0.00000     0.00000     0.00000     0.00000     0.00000     0.00000     0.00000     0.00000
    -7.67830     0.00000     0.00000     0.00000     0.00000     0.00000     0.00000     0.00000     0.00000     0.00000     0.00000
    -7.66830     0.00000     0.00000     0.00000     0.00000     0.00000     0.00000     0.00000     0.00000     0.00000     0.00000
    -7.65830     0.00000     0.00000     0.00000     0.00000     0.00000     0.00000     0.00000     0.00000     0.00000     0.00000
    -7.64830     0.00000     0.00000     0.00000     0.00000     0.00000     0.00000     0.00000     0.00000     0.00000     0.00000
    -7.63730     0.00000     0.00000     0.00000     0.00000     0.00000     0.00000     0.00000     0.00000     0.00000     0.00000
    -7.62730     0.00000     0.00000     0.00000     0.00000     0.00000     0.00000     0.00000     0.00000     0.00000     0.00000
    -7.61730     0.00000     0.00000     0.00000     0.00000     0.00000     0.00000     0.00000     0.00000     0.00000     0.00000
    -7.60730     0.00000     0.00000     0.00000     0.00000     0.00000     0.00000     0.00000     0.00000     0.00000     0.00000
    -7.59630     0.00000     0.00000     0.00000     0.00000     0.00000     0.00000     0.00000     0.00000     0.00000     0.00000
    -7.58630     0.00000     0.00000     0.00000     0.00000     0.00000     0.00000     0.00000     0.00000     0.00000     0.00000
    -7.57630     0.00000     0.00000     0.00000     0.00000     0.00000     0.00000     0.00000     0.00000     0.00000     0.00000
    -7.56630     0.00000     0.00000     0.00000     0.00000     0.00000     0.00000     0.00000     0.00000     0.00000     0.00000
    -7.55630     0.00000     0.00000     0.00000     0.00000     0.00000     0.00000     0.00000     0.00000     0.00000     0.00000
    -7.54530     0.00000     0.00000     0.00000     0.00000     0.00000     0.00000     0.00000     0.00000     0.00000     0.00000
    -7.53530     0.00000     0.00000     0.00000     0.00000     0.00000     0.00000     0.00000     0.00000     0.00000     0.00000
    -7.52530     0.00000     0.00000     0.00000     0.00000     0.00000     0.00000     0.00000     0.00000     0.00000     0.00000
    -7.51530     0.00000     0.00000     0.00000     0.00000     0.00000     0.00000     0.00000     0.00000     0.00000     0.00000
    -7.50430     0.00000     0.00000     0.00000     0.00000     0.00000     0.00000     0.00000     0.00000     0.00000     0.00000
    -7.49430     0.00000     0.00000     0.00000     0.00000     0.00000     0.00000     0.00000     0.00000     0.00000     0.00000
    -7.48430     0.00000     0.00000     0.00000     0.00000     0.00000     0.00000     0.00000     0.00000     0.00000     0.00000
    -7.47430     0.00000     0.00000     0.00000     0.00000     0.00000     0.00000     0.00000     0.00000     0.00000     0.00000
    -7.46330     0.00000     0.00000     0.00000     0.00000     0.00000     0.00000     0.00000     0.00000     0.00000     0.00000
    -7.45330     0.00000     0.00000     0.00000     0.00000     0.00000     0.00000     0.00000     0.00000     0.00000     0.00000
    -7.44330     0.00000     0.00000     0.00000     0.00000     0.00000     0.00000     0.00000     0.00000     0.00000     0.00000
    -7.43330     0.00000     0.00000     0.00000     0.00000     0.00000     0.00000     0.00000     0.00000     0.00000     0.00000
    -7.42330     0.00000     0.00000     0.00000     0.00000     0.00000     0.00000     0.00000     0.00000     0.00000     0.00000
    -7.41230     0.00000     0.00000     0.00000     0.00000     0.00000     0.00000     0.00000     0.00000     0.00000     0.00000
    -7.40230     0.00000     0.00000     0.00000     0.00000     0.00000     0.00000     0.00000     0.00000     0.00000     0.00000
    -7.39230     0.00000     0.00000     0.00000     0.00000     0.00000     0.00000     0.00000     0.00000     0.00000     0.00000
    -7.38230     0.00000     0.00000     0.00000     0.00000     0.00000     0.00000     0.00000     0.00000     0.00000     0.00000
    -7.37130     0.00000     0.00000     0.00000     0.00000     0.00000     0.00000     0.00000     0.00000     0.00000     0.00000
    -7.36130     0.00000     0.00000     0.00000     0.00000     0.00000     0.00000     0.00000     0.00000     0.00000     0.00000
    -7.35130     0.00000     0.00000     0.00000     0.00000     0.00000     0.00000     0.00000     0.00000     0.00000     0.00000
    -7.34130     0.00000     0.00000     0.00000     0.00000     0.00000     0.00000     0.00000     0.00000     0.00000     0.00000
    -7.33130     0.00000     0.00000     0.00000     0.00000     0.00000     0.00000     0.00000     0.00000     0.00000     0.00000
    -7.32030     0.00000     0.00000     0.00000     0.00000     0.00000     0.00000     0.00000     0.00000     0.00000     0.00000
    -7.31030     0.00000     0.00000     0.00000     0.00000     0.00000     0.00000     0.00000     0.00000     0.00000     0.00000
    -7.30030     0.00000     0.00000     0.00000     0.00000     0.00000     0.00000     0.00000     0.00000     0.00000     0.00000
    -7.29030     0.00000     0.00000     0.00000     0.00000     0.00000     0.00000     0.00000     0.00000     0.00000     0.00000
    -7.27930     0.00000     0.00000     0.00000     0.00000     0.00000     0.00000     0.00000     0.00000     0.00000     0.00000
    -7.26930     0.00000     0.00000     0.00000     0.00000     0.00000     0.00000     0.00000     0.00000     0.00000     0.00000
    -7.25930     0.00000     0.00000     0.00000     0.00000     0.00000     0.00000     0.00000     0.00000     0.00000     0.00000
    -7.24930     0.00000     0.00000     0.00000     0.00000     0.00000     0.00000     0.00000     0.00000     0.00000     0.00000
    -7.23830     0.00000     0.00000     0.00000     0.00000     0.00000     0.00000     0.00000     0.00000     0.00000     0.00000
    -7.22830     0.00000     0.00000     0.00000     0.00000     0.00000     0.00000     0.00000     0.00000     0.00000     0.00000
    -7.21830     0.00000     0.00000     0.00000     0.00000     0.00000     0.00000     0.00000     0.00000     0.00000     0.00000
    -7.20830     0.00000     0.00000     0.00000     0.00000     0.00000     0.00000     0.00000     0.00000     0.00000     0.00000
    -7.19830     0.00000     0.00000     0.00000     0.00000     0.00000     0.00000     0.00000     0.00000     0.00000     0.00000
    -7.18730     0.00000     0.00000     0.00000     0.00000     0.00000     0.00000     0.00000     0.00000     0.00000     0.00000
    -7.17730     0.00000     0.00000     0.00000     0.00000     0.00000     0.00000     0.00000     0.00000     0.00000     0.00000
    -7.16730     0.00000     0.00000     0.00000     0.00000     0.00000     0.00000     0.00000     0.00000     0.00000     0.00000
    -7.15730     0.00000     0.00000     0.00000     0.00000     0.00000     0.00000     0.00000     0.00000     0.00000     0.00000
    -7.14630     0.00000     0.00000     0.00000     0.00000     0.00000     0.00000     0.00000     0.00000     0.00000     0.00000
    -7.13630     0.00000     0.00000     0.00000     0.00000     0.00000     0.00000     0.00000     0.00000     0.00000     0.00000
    -7.12630     0.00000     0.00000     0.00000     0.00000     0.00000     0.00000     0.00000     0.00000     0.00000     0.00000
    -7.11630     0.00000     0.00000     0.00000     0.00000     0.00000     0.00000     0.00000     0.00000     0.00000     0.00000
    -7.10630     0.00000     0.00000     0.00000     0.00000     0.00000     0.00000     0.00000     0.00000     0.00000     0.00000
    -7.09530     0.00000     0.00000     0.00000     0.00000     0.00000     0.00000     0.00000     0.00000     0.00000     0.00000
    -7.08530     0.00000     0.00000     0.00000     0.00000     0.00000     0.00000     0.00000     0.00000     0.00000     0.00000
    -7.07530     0.00000     0.00000     0.00000     0.00000     0.00000     0.00000     0.00000     0.00000     0.00000     0.00000
    -7.06530     0.00000     0.00000     0.00000     0.00000     0.00000     0.00000     0.00000     0.00000     0.00000     0.00000
    -7.05430     0.00000     0.00000     0.00000     0.00000     0.00000     0.00000     0.00000     0.00000     0.00000     0.00000
    -7.04430     0.00000     0.00000     0.00000     0.00000     0.00000     0.00000     0.00000     0.00000     0.00000     0.00000
    -7.03430     0.00000     0.00000     0.00000     0.00000     0.00000     0.00000     0.00000     0.00000     0.00000     0.00000
    -7.02430     0.00000     0.00000     0.00000     0.00000     0.00000     0.00000     0.00000     0.00000     0.00000     0.00000
    -7.01330     0.00000     0.00000     0.00000     0.00000     0.00000     0.00000     0.00000     0.00000     0.00000     0.00000
    -7.00330     0.00000     0.00000     0.00000     0.00000     0.00000     0.00000     0.00000     0.00000     0.00000     0.00000
    -6.99330     0.00000     0.00000     0.00000     0.00000     0.00000     0.00000     0.00000     0.00000     0.00000     0.00000
    -6.98330     0.00000     0.00000     0.00000     0.00000     0.00000     0.00000     0.00000     0.00000     0.00000     0.00000
    -6.97330     0.00000     0.00000     0.00000     0.00000     0.00000     0.00000     0.00000     0.00000     0.00000     0.00000
    -6.96230     0.00000     0.00000     0.00000     0.00000     0.00000     0.00000     0.00000     0.00000     0.00000     0.00000
    -6.95230     0.00000     0.00000     0.00000     0.00000     0.00000     0.00000     0.00000     0.00000     0.00000     0.00000
    -6.94230     0.00000     0.00000     0.00000     0.00000     0.00000     0.00000     0.00000     0.00000     0.00000     0.00000
    -6.93230     0.00000     0.00000     0.00000     0.00000     0.00000     0.00000     0.00000     0.00000     0.00000     0.00000
    -6.92130     0.00000     0.00000     0.00000     0.00000     0.00000     0.00000     0.00000     0.00000     0.00000     0.00000
    -6.91130     0.00000     0.00000     0.00000     0.00000     0.00000     0.00000     0.00000     0.00000     0.00000     0.00000
    -6.90130     0.00000     0.00000     0.00000     0.00000     0.00000     0.00000     0.00000     0.00000     0.00000     0.00000
    -6.89130     0.00000     0.00000     0.00000     0.00000     0.00000     0.00000     0.00000     0.00000     0.00000     0.00000
    -6.88130     0.00000     0.00000     0.00000     0.00000     0.00000     0.00000     0.00000     0.00000     0.00000     0.00000
    -6.87030     0.00000     0.00000     0.00000     0.00000     0.00000     0.00000     0.00000     0.00000     0.00000     0.00000
    -6.86030     0.00000     0.00000     0.00000     0.00000     0.00000     0.00000     0.00000     0.00000     0.00000     0.00000
    -6.85030     0.00000     0.00000     0.00000     0.00000     0.00000     0.00000     0.00000     0.00000     0.00000     0.00000
    -6.84030     0.00000     0.00000     0.00000     0.00000     0.00000     0.00000     0.00000     0.00000     0.00000     0.00000
    -6.82930     0.00000     0.00000     0.00000     0.00000     0.00000     0.00000     0.00000     0.00000     0.00000     0.00000
    -6.81930     0.00000     0.00000     0.00000     0.00000     0.00000     0.00000     0.00000     0.00000     0.00000     0.00000
    -6.80930     0.00000     0.00000     0.00000     0.00000     0.00000     0.00000     0.00000     0.00000     0.00000     0.00000
    -6.79930     0.00000     0.00000     0.00000     0.00000     0.00000     0.00000     0.00000     0.00000     0.00000     0.00000
    -6.78830     0.00000     0.00000     0.00000     0.00000     0.00000     0.00000     0.00000     0.00000     0.00000     0.00000
    -6.77830     0.00000     0.00000     0.00000     0.00000     0.00000     0.00000     0.00000     0.00000     0.00000     0.00000
    -6.76830     0.00000     0.00000     0.00000     0.00000     0.00000     0.00000     0.00000     0.00000     0.00000     0.00000
    -6.75830     0.00000     0.00000     0.00000     0.00000     0.00000     0.00000     0.00000     0.00000     0.00000     0.00000
    -6.74830     0.00000     0.00000     0.00000     0.00000     0.00000     0.00000     0.00000     0.00000     0.00000     0.00000
    -6.73730     0.00000     0.00000     0.00000     0.00000     0.00000     0.00000     0.00000     0.00000     0.00000     0.00000
    -6.72730     0.00000     0.00000     0.00000     0.00000     0.00000     0.00000     0.00000     0.00000     0.00000     0.00000
    -6.71730     0.00000     0.00000     0.00000     0.00000     0.00000     0.00000     0.00000     0.00000     0.00000     0.00000
    -6.70730     0.00000     0.00000     0.00000     0.00000     0.00000     0.00000     0.00000     0.00000     0.00000     0.00000
    -6.69630     0.00000     0.00000     0.00000     0.00000     0.00000     0.00000     0.00000     0.00000     0.00000     0.00000
    -6.68630     0.00000     0.00000     0.00000     0.00000     0.00000     0.00000     0.00000     0.00000     0.00000     0.00000
    -6.67630     0.00000     0.00000     0.00000     0.00000     0.00000     0.00000     0.00000     0.00000     0.00000     0.00000
    -6.66630     0.00000     0.00000     0.00000     0.00000     0.00000     0.00000     0.00000     0.00000     0.00000     0.00000
    -6.65630     0.00000     0.00000     0.00000     0.00000     0.00000     0.00000     0.00000     0.00000     0.00000     0.00000
    -6.64530     0.00000     0.00000     0.00000     0.00000     0.00000     0.00000     0.00000     0.00000     0.00000     0.00000
    -6.63530     0.00000     0.00000     0.00000     0.00000     0.00000     0.00000     0.00000     0.00000     0.00000     0.00000
    -6.62530     0.00000     0.00000     0.00000     0.00000     0.00000     0.00000     0.00000     0.00000     0.00000     0.00000
    -6.61530     0.00000     0.00000     0.00000     0.00000     0.00000     0.00000     0.00000     0.00000     0.00000     0.00000
    -6.60430     0.00000     0.00000     0.00000     0.00000     0.00000     0.00000     0.00000     0.00000     0.00000     0.00000
    -6.59430     0.00000     0.00000     0.00000     0.00000     0.00000     0.00000     0.00000     0.00000     0.00000     0.00000
    -6.58430     0.00000     0.00000     0.00000     0.00000     0.00000     0.00000     0.00000     0.00000     0.00000     0.00000
    -6.57430     0.00000     0.00000     0.00000     0.00000     0.00000     0.00000     0.00000     0.00000     0.00000     0.00000
    -6.56330     0.00000     0.00000     0.00000     0.00000     0.00000     0.00000     0.00000     0.00000     0.00000     0.00000
    -6.55330     0.00000     0.00000     0.00000     0.00000     0.00000     0.00000     0.00000     0.00000     0.00000     0.00000
    -6.54330     0.00000     0.00000     0.00000     0.00000     0.00000     0.00000     0.00000     0.00000     0.00000     0.00000
    -6.53330     0.00000     0.00000     0.00000     0.00000     0.00000     0.00000     0.00000     0.00000     0.00000     0.00000
    -6.52330     0.00000     0.00000     0.00000     0.00000     0.00000     0.00000     0.00000     0.00000     0.00000     0.00000
    -6.51230     0.00000     0.00000     0.00000     0.00000     0.00000     0.00000     0.00000     0.00000     0.00000     0.00000
    -6.50230     0.00000     0.00000     0.00000     0.00000     0.00000     0.00000     0.00000     0.00000     0.00000     0.00000
    -6.49230     0.00000     0.00000     0.00000     0.00000     0.00000     0.00000     0.00000     0.00000     0.00000     0.00000
    -6.48230     0.00000     0.00000     0.00000     0.00000     0.00000     0.00000     0.00000     0.00000     0.00000     0.00000
    -6.47130     0.00000     0.00000     0.00000     0.00000     0.00000     0.00000     0.00000     0.00000     0.00000     0.00000
    -6.46130     0.00000     0.00000     0.00000     0.00000     0.00000     0.00000     0.00000     0.00000     0.00000     0.00000
    -6.45130     0.00000     0.00000     0.00000     0.00000     0.00000     0.00000     0.00000     0.00000     0.00000     0.00000
    -6.44130     0.00000     0.00000     0.00000     0.00000     0.00000     0.00000     0.00000     0.00000     0.00000     0.00000
    -6.43130     0.00000     0.00000     0.00000     0.00000     0.00000     0.00000     0.00000     0.00000     0.00000     0.00000
    -6.42030     0.00000     0.00000     0.00000     0.00000     0.00000     0.00000     0.00000     0.00000     0.00000     0.00000
    -6.41030     0.00000     0.00000     0.00000     0.00000     0.00000     0.00000     0.00000     0.00000     0.00000     0.00000
    -6.40030     0.00000     0.00000     0.00000     0.00000     0.00000     0.00000     0.00000     0.00000     0.00000     0.00000
    -6.39030     0.00000     0.00000     0.00000     0.00000     0.00000     0.00000     0.00000     0.00000     0.00000     0.00000
    -6.37930     0.00000     0.00000     0.00000     0.00000     0.00000     0.00000     0.00000     0.00000     0.00000     0.00000
    -6.36930     0.00000     0.00000     0.00000     0.00000     0.00000     0.00000     0.00000     0.00000     0.00000     0.00000
    -6.35930     0.00000     0.00000     0.00000     0.00000     0.00000     0.00000     0.00000     0.00000     0.00000     0.00000
    -6.34930     0.00000     0.00000     0.00000     0.00000     0.00000     0.00000     0.00000     0.00000     0.00000     0.00000
    -6.33830     0.00000     0.00000     0.00000     0.00000     0.00000     0.00000     0.00000     0.00000     0.00000     0.00000
    -6.32830     0.00000     0.00000     0.00000     0.00000     0.00000     0.00000     0.00000     0.00000     0.00000     0.00000
    -6.31830     0.00000     0.00000     0.00000     0.00000     0.00000     0.00000     0.00000     0.00000     0.00000     0.00000
    -6.30830     0.00000     0.00000     0.00000     0.00000     0.00000     0.00000     0.00000     0.00000     0.00000     0.00000
    -6.29830     0.00000     0.00000     0.00000     0.00000     0.00000     0.00000     0.00000     0.00000     0.00000     0.00000
    -6.28730     0.00000     0.00000     0.00000     0.00000     0.00000     0.00000     0.00000     0.00000     0.00000     0.00000
    -6.27730     0.00000     0.00000     0.00000     0.00000     0.00000     0.00000     0.00000     0.00000     0.00000     0.00000
    -6.26730     0.00000     0.00000     0.00000     0.00000     0.00000     0.00000     0.00000     0.00000     0.00000     0.00000
    -6.25730     0.00000     0.00000     0.00000     0.00000     0.00000     0.00000     0.00000     0.00000     0.00000     0.00000
    -6.24630     0.00000     0.00000     0.00000     0.00000     0.00000     0.00000     0.00000     0.00000     0.00000     0.00000
    -6.23630     0.00000     0.00000     0.00000     0.00000     0.00000     0.00000     0.00000     0.00000     0.00000     0.00000
    -6.22630     0.00000     0.00000     0.00000     0.00000     0.00000     0.00000     0.00000     0.00000     0.00000     0.00000
    -6.21630     0.00000     0.00000     0.00000     0.00000     0.00000     0.00000     0.00000     0.00000     0.00000     0.00000
    -6.20630     0.00000     0.00000     0.00000     0.00000     0.00000     0.00000     0.00000     0.00000     0.00000     0.00000
    -6.19530     0.00000     0.00000     0.00000     0.00000     0.00000     0.00000     0.00000     0.00000     0.00000     0.00000
    -6.18530     0.00000     0.00000     0.00000     0.00000     0.00000     0.00000     0.00000     0.00000     0.00000     0.00000
    -6.17530     0.00000     0.00000     0.00000     0.00000     0.00000     0.00000     0.00000     0.00000     0.00000     0.00000
    -6.16530     0.00000     0.00000     0.00000     0.00000     0.00000     0.00000     0.00000     0.00000     0.00000     0.00000
    -6.15430     0.00000     0.00000     0.00000     0.00000     0.00000     0.00000     0.00000     0.00000     0.00000     0.00000
    -6.14430     0.00000     0.00000     0.00000     0.00000     0.00000     0.00000     0.00000     0.00000     0.00000     0.00000
    -6.13430     0.00000     0.00000     0.00000     0.00000     0.00000     0.00000     0.00000     0.00000     0.00000     0.00000
    -6.12430     0.00000     0.00000     0.00000     0.00000     0.00000     0.00000     0.00000     0.00000     0.00000     0.00000
    -6.11330     0.00000     0.00000     0.00000     0.00000     0.00000     0.00000     0.00000     0.00000     0.00000     0.00000
    -6.10330     0.00000     0.00000     0.00000     0.00000     0.00000     0.00000     0.00000     0.00000     0.00000     0.00000
    -6.09330     0.00000     0.00000     0.00000     0.00000     0.00000     0.00000     0.00000     0.00000     0.00000     0.00000
    -6.08330     0.00000     0.00000     0.00000     0.00000     0.00000     0.00000     0.00000     0.00000     0.00000     0.00000
    -6.07330     0.00000     0.00000     0.00000     0.00000     0.00000     0.00000     0.00000     0.00000     0.00000     0.00000
    -6.06230     0.00000     0.00000     0.00000     0.00000     0.00000     0.00000     0.00000     0.00000     0.00000     0.00000
    -6.05230     0.00000     0.00000     0.00000     0.00000     0.00000     0.00000     0.00000     0.00000     0.00000     0.00000
    -6.04230     0.00000     0.00000     0.00000     0.00000     0.00000     0.00000     0.00000     0.00000     0.00000     0.00000
    -6.03230     0.00000     0.00000     0.00000     0.00001     0.00000     0.00000     0.00000     0.00000     0.00000     0.00001
    -6.02130     0.00000     0.00000     0.00001     0.00002     0.00000     0.00000     0.00000     0.00000     0.00000     0.00003
    -6.01130     0.00001     0.00000     0.00003     0.00009     0.00000     0.00000     0.00000     0.00000     0.00000     0.00013
    -6.00130     0.00002     0.00001     0.00011     0.00033     0.00000     0.00000     0.00000     0.00000     0.00000     0.00048
    -5.99130     0.00008     0.00002     0.00038     0.00112     0.00000     0.00000     0.00000     0.00000     0.00000     0.00161
    -5.98130     0.00026     0.00006     0.00119     0.00348     0.00000     0.00000     0.00001     0.00000     0.00000     0.00500
    -5.97030     0.00074     0.00016     0.00340     0.00995     0.00000     0.00001     0.00002     0.00000     0.00000     0.01428
    -5.96030     0.00195     0.00042     0.00894     0.02617     0.00001     0.00003     0.00005     0.00000     0.00000     0.03757
    -5.95030     0.00471     0.00102     0.02167     0.06337     0.00002     0.00008     0.00012     0.00000     0.00000     0.09099
    -5.94030     0.01048     0.00227     0.04833     0.14125     0.00004     0.00018     0.00027     0.00001     0.00000     0.20283
    -5.92930     0.02148     0.00466     0.09921     0.28980     0.00008     0.00036     0.00055     0.00002     0.00001     0.41617
    -5.91930     0.04052     0.00881     0.18746     0.54727     0.00016     0.00067     0.00103     0.00003     0.00001     0.78597
    -5.90930     0.07035     0.01532     0.32603     0.95132     0.00028     0.00116     0.00179     0.00006     0.00002     1.36635
    -5.89930     0.11243     0.02454     0.52194     1.52236     0.00046     0.00185     0.00286     0.00010     0.00003     2.18658
    -5.88830     0.16537     0.03617     0.76909     2.24187     0.00068     0.00271     0.00421     0.00014     0.00004     3.22029
    -5.87830     0.22390     0.04909     1.04320     3.03892     0.00093     0.00366     0.00570     0.00020     0.00006     4.36566
    -5.86830     0.27907     0.06135     1.30246     3.79230     0.00117     0.00454     0.00711     0.00025     0.00007     5.44832
    -5.85830     0.32015     0.07072     1.49679     4.35611     0.00135     0.00518     0.00816     0.00028     0.00008     6.25882
    -5.84830     0.33812     0.07545     1.58347     4.60578     0.00144     0.00545     0.00862     0.00030     0.00009     6.61873
    -5.83730     0.32879     0.07549     1.54292     4.48309     0.00141     0.00528     0.00839     0.00030     0.00009     6.44575
    -5.82730     0.29455     0.07355     1.38499     4.01812     0.00128     0.00471     0.00752     0.00029     0.00008     5.78510
    -5.81730     0.24373     0.07661     1.14856     3.31882     0.00108     0.00390     0.00625     0.00030     0.00008     4.79932
    -5.80730     0.18759     0.09790     0.88711     2.53382     0.00085     0.00302     0.00486     0.00037     0.00010     3.71562
    -5.79630     0.13742     0.15967     0.65433     1.80600     0.00067     0.00229     0.00368     0.00061     0.00015     2.76482
    -5.78630     0.10208     0.29587     0.49342     1.24085     0.00059     0.00188     0.00297     0.00116     0.00026     2.13909
    -5.77630     0.08730     0.55163     0.43325     0.89669     0.00066     0.00192     0.00291     0.00226     0.00048     1.97711
    -5.76630     0.09590     0.97659     0.48920     0.79338     0.00095     0.00252     0.00364     0.00418     0.00083     2.36719
    -5.75630     0.12810     1.60786     0.66367     0.92535     0.00150     0.00375     0.00518     0.00720     0.00134     3.34394
    -5.74530     0.18114     2.44628     0.94312     1.26755     0.00233     0.00556     0.00743     0.01144     0.00200     4.86685
    -5.73530     0.24850     3.43310     1.29457     1.77374     0.00341     0.00784     0.01013     0.01676     0.00275     6.79079
    -5.72530     0.31968     4.44355     1.66254     2.37004     0.00463     0.01029     0.01286     0.02260     0.00348     8.84968
    -5.71530     0.38191     5.30921     1.97992     2.96008     0.00586     0.01255     0.01509     0.02809     0.00407    10.69679
    -5.70430     0.42342     5.86626     2.18315     3.44650     0.00696     0.01429     0.01636     0.03220     0.00438    11.99352
    -5.69430     0.43737     6.01563     2.23356     3.76137     0.00785     0.01530     0.01642     0.03410     0.00434    12.52595
    -5.68430     0.42484     5.76412     2.13382     3.89537     0.00856     0.01567     0.01533     0.03348     0.00398    12.29516
    -5.67430     0.39417     5.22051     1.92487     3.89816     0.00924     0.01567     0.01342     0.03064     0.00339    11.51008
    -5.66330     0.35752     4.55571     1.67088     3.85635     0.01006     0.01573     0.01122     0.02641     0.00271    10.50659
    -5.65330     0.32599     3.93295     1.43594     3.84620     0.01111     0.01610     0.00918     0.02177     0.00208     9.60133
    -5.64330     0.30524     3.45481     1.26362     3.88952     0.01229     0.01683     0.00766     0.01753     0.00162     8.96912
    -5.63330     0.29474     3.14419     1.17194     3.94546     0.01333     0.01766     0.00677     0.01410     0.00141     8.60960
    -5.62330     0.28971     2.96493     1.16061     3.92882     0.01387     0.01817     0.00653     0.01149     0.00149     8.39562
    -5.61230     0.28480     2.86368     1.22493     3.75710     0.01362     0.01802     0.00689     0.00946     0.00193     8.18043
    -5.60230     0.27760     2.80613     1.36567     3.39290     0.01249     0.01709     0.00784     0.00774     0.00275     7.89023
    -5.59230     0.26905     2.78912     1.58557     2.86199     0.01062     0.01556     0.00937     0.00615     0.00397     7.55140
    -5.58230     0.26215     2.82317     1.87754     2.24099     0.00835     0.01376     0.01140     0.00466     0.00551     7.24753
    -5.57130     0.25875     2.90609     2.20984     1.62555     0.00606     0.01203     0.01369     0.00332     0.00719     7.04252
    -5.56130     0.25778     3.00257     2.52087     1.09626     0.00406     0.01058     0.01582     0.00224     0.00873     6.91890
    -5.55130     0.25532     3.04843     2.73483     0.70266     0.00252     0.00941     0.01729     0.00149     0.00981     6.78177
    -5.54130     0.24673     2.97785     2.78672     0.46148     0.00147     0.00840     0.01768     0.00112     0.01018     6.51163
    -5.53130     0.22941     2.75199     2.65028     0.37247     0.00085     0.00744     0.01682     0.00115     0.00974     6.04015
    -5.52030     0.20457     2.37960     2.34991     0.43121     0.00057     0.00649     0.01486     0.00164     0.00858     5.39743
    -5.51030     0.17699     1.91328     1.95293     0.63784     0.00054     0.00562     0.01222     0.00267     0.00697     4.70906
    -5.50030     0.15308     1.42639     1.54423     0.99409     0.00069     0.00496     0.00945     0.00431     0.00521     4.14240
    -5.49030     0.13810     0.98692     1.19712     1.49260     0.00095     0.00461     0.00700     0.00658     0.00359     3.83747
    -5.47930     0.13428     0.63775     0.95493     2.10453     0.00130     0.00458     0.00515     0.00941     0.00229     3.85422
    -5.46930     0.14026     0.39131     0.82377     2.77246     0.00166     0.00477     0.00397     0.01259     0.00135     4.15214
    -5.45930     0.15184     0.23645     0.78124     3.41441     0.00198     0.00502     0.00333     0.01576     0.00075     4.61078
    -5.44930     0.16347     0.15005     0.79020     3.93755     0.00220     0.00514     0.00305     0.01852     0.00040     5.07058
    -5.43830     0.17029     0.10742     0.81233     4.26022     0.00228     0.00502     0.00292     0.02044     0.00021     5.38114
    -5.42830     0.16910     0.08885     0.81760     4.33096     0.00223     0.00461     0.00281     0.02122     0.00012     5.43748
    -5.41830     0.15887     0.08190     0.78957     4.13929     0.00206     0.00397     0.00261     0.02074     0.00008     5.19909
    -5.40830     0.14083     0.08172     0.72675     3.72188     0.00185     0.00323     0.00232     0.01913     0.00006     4.69777
    -5.39830     0.11773     0.09062     0.64168     3.15239     0.00169     0.00254     0.00196     0.01677     0.00005     4.02543
    -5.38730     0.09307     0.11768     0.55817     2.52643     0.00173     0.00202     0.00156     0.01427     0.00005     3.31498
    -5.37730     0.07031     0.17802     0.50705     1.94302     0.00215     0.00180     0.00120     0.01235     0.00006     2.71596
    -5.36730     0.05225     0.29058     0.52035     1.48534     0.00313     0.00199     0.00092     0.01174     0.00008     2.36637
    -5.35730     0.04051     0.47310     0.62370     1.20567     0.00484     0.00263     0.00075     0.01298     0.00013     2.36430
    -5.34630     0.03543     0.73378     0.82791     1.11975     0.00738     0.00376     0.00069     0.01630     0.00019     2.74518
    -5.33630     0.03611     1.06190     1.12008     1.20263     0.01060     0.00527     0.00075     0.02144     0.00028     3.45908
    -5.32630     0.04069     1.42200     1.45989     1.39786     0.01417     0.00699     0.00087     0.02761     0.00037     4.37044
    -5.31630     0.04668     1.75689     1.78435     1.62681     0.01749     0.00860     0.00101     0.03358     0.00046     5.27588
    -5.30630     0.05164     1.99982     2.02326     1.80876     0.01992     0.00977     0.00112     0.03799     0.00053     5.95281
    -5.29530     0.05369     2.09827     2.12092     1.87990     0.02093     0.01024     0.00117     0.03974     0.00055     6.22542
    -5.28530     0.05210     2.03275     2.05561     1.81347     0.02037     0.00991     0.00114     0.03837     0.00054     6.02425
    -5.27530     0.04748     1.82539     1.85285     1.62495     0.01852     0.00887     0.00103     0.03425     0.00049     5.41382
    -5.26530     0.04160     1.53793     1.57619     1.36509     0.01608     0.00742     0.00090     0.02843     0.00042     4.57406
    -5.25430     0.03693     1.24972     1.30975     1.10404     0.01399     0.00592     0.00079     0.02230     0.00035     3.74380
    -5.24430     0.03594     1.03601     1.13505     0.91091     0.01318     0.00472     0.00075     0.01715     0.00032     3.15403
    -5.23430     0.04043     0.94858     1.10925     0.83806     0.01429     0.00406     0.00083     0.01392     0.00033     2.96975
    -5.22430     0.05096     1.00466     1.25045     0.91412     0.01754     0.00401     0.00103     0.01301     0.00039     3.25616
    -5.21330     0.06647     1.18391     1.53299     1.14364     0.02257     0.00450     0.00134     0.01435     0.00049     3.97025
    -5.20330     0.08432     1.43269     1.89128     1.51118     0.02846     0.00531     0.00169     0.01753     0.00061     4.97307
    -5.19330     0.10070     1.67834     2.23311     1.98638     0.03391     0.00616     0.00202     0.02195     0.00073     6.06328
    -5.18330     0.11169     1.84834     2.46589     2.52752     0.03757     0.00676     0.00226     0.02692     0.00081     7.02776
    -5.17330     0.11450     1.89178     2.52214     3.08202     0.03845     0.00692     0.00237     0.03177     0.00086     7.69083
    -5.16230     0.10842     1.79582     2.38358     3.58774     0.03629     0.00662     0.00239     0.03586     0.00089     7.95762
    -5.15230     0.09523     1.59113     2.08467     3.97320     0.03153     0.00600     0.00247     0.03860     0.00096     7.82378
    -5.14230     0.07858     1.34388     1.70138     4.16956     0.02523     0.00535     0.00287     0.03950     0.00120     7.36755
    -5.13230     0.06311     1.13721     1.32707     4.12643     0.01859     0.00510     0.00401     0.03829     0.00178     6.72158
    -5.12130     0.05331     1.05305     1.05053     3.83300     0.01261     0.00569     0.00648     0.03497     0.00295     6.05259
    -5.11130     0.05295     1.15369     0.93818     3.32690     0.00788     0.00751     0.01092     0.02996     0.00496     5.53295
    -5.10130     0.06466     1.47022     1.03205     2.68753     0.00454     0.01083     0.01799     0.02398     0.00804     5.31983
    -5.09130     0.08994     1.99423     1.34822     2.01454     0.00241     0.01567     0.02808     0.01785     0.01225     5.52318
    -5.08130     0.12896     2.67520     1.87792     1.39790     0.00118     0.02175     0.04116     0.01232     0.01742     6.17382
    -5.07030     0.18034     3.42945     2.58645     0.89657     0.00053     0.02851     0.05656     0.00787     0.02311     7.20941
    -5.06030     0.24099     4.15892     3.41185     0.53071     0.00022     0.03517     0.07298     0.00465     0.02864     8.48413
    -5.05030     0.30587     4.77554     4.26607     0.28976     0.00009     0.04094     0.08868     0.00253     0.03325     9.80273
    -5.04030     0.36850     5.22250     5.04566     0.14584     0.00003     0.04521     0.10177     0.00127     0.03630    10.96708
    -5.02930     0.42112     5.47490     5.64320     0.06788     0.00001     0.04760     0.11059     0.00059     0.03740    11.80329
    -5.01930     0.45616     5.52990     5.96940     0.02991     0.00001     0.04796     0.11399     0.00027     0.03649    12.18409
    -5.00930     0.46717     5.38890     5.96730     0.01458     0.00002     0.04633     0.11150     0.00014     0.03380    12.02974
    -4.99930     0.45116     5.05600     5.62809     0.01304     0.00004     0.04286     0.10339     0.00015     0.02977    11.32450
    -4.98830     0.40946     4.54480     4.99929     0.02398     0.00010     0.03788     0.09070     0.00031     0.02490    10.13144
    -4.97830     0.34811     3.89630     4.17506     0.05309     0.00024     0.03195     0.07508     0.00070     0.01977     8.60030
    -4.96830     0.27650     3.18682     3.27827     0.11299     0.00052     0.02584     0.05849     0.00150     0.01484     6.95577
    -4.95830     0.20497     2.51852     2.43170     0.22262     0.00102     0.02046     0.04286     0.00296     0.01052     5.45561
    -4.94830     0.14205     1.99228     1.73120     0.40393     0.00185     0.01663     0.02966     0.00536     0.00704     4.33000
    -4.93730     0.09284     1.68008     1.22933     0.67463     0.00309     0.01488     0.01967     0.00896     0.00449     3.72797
    -4.92730     0.05857     1.60488     0.93185     1.03699     0.00475     0.01535     0.01297     0.01377     0.00279     3.68191
    -4.91730     0.03748     1.73284     0.80620     1.46681     0.00672     0.01762     0.00907     0.01948     0.00179     4.09798
    -4.90730     0.02615     1.98306     0.79617     1.90983     0.00874     0.02089     0.00719     0.02536     0.00126     4.77865
    -4.89630     0.02091     2.24841     0.83767     2.28821     0.01048     0.02408     0.00648     0.03038     0.00103     5.46766
    -4.88630     0.01863     2.42459     0.87483     2.52346     0.01156     0.02615     0.00624     0.03352     0.00094     5.91991
    -4.87630     0.01719     2.44116     0.86977     2.56149     0.01175     0.02638     0.00598     0.03405     0.00087     5.96864
    -4.86630     0.01547     2.27944     0.80852     2.39432     0.01101     0.02462     0.00547     0.03190     0.00079     5.57155
    -4.85630     0.01322     1.97646     0.70128     2.06271     0.00958     0.02122     0.00470     0.02768     0.00069     4.81754
    -4.84530     0.01070     1.61027     0.57421     1.64379     0.00783     0.01698     0.00381     0.02251     0.00059     3.89069
    -4.83530     0.00845     1.27767     0.46152     1.22258     0.00626     0.01280     0.00300     0.01771     0.00053     3.01051
    -4.82530     0.00702     1.07168     0.39626     0.87066     0.00530     0.00947     0.00248     0.01450     0.00058     2.37793
    -4.81530     0.00686     1.06674     0.40405     0.63101     0.00529     0.00752     0.00242     0.01375     0.00080     2.13844
    -4.80430     0.00825     1.31032     0.49897     0.51680     0.00640     0.00720     0.00290     0.01591     0.00126     2.36802
    -4.79430     0.01122     1.81413     0.67975     0.51608     0.00863     0.00845     0.00396     0.02088     0.00202     3.06512
    -4.78430     0.01548     2.54320     0.92648     0.60008     0.01171     0.01101     0.00550     0.02798     0.00308     4.14453
    -4.77430     0.02045     3.40801     1.20004     0.73040     0.01520     0.01437     0.00734     0.03597     0.00439     5.43617
    -4.76330     0.02525     4.26994     1.44720     0.86706     0.01854     0.01786     0.00916     0.04329     0.00581     6.70411
    -4.75330     0.02888     4.96646     1.61342     0.97886     0.02130     0.02077     0.01063     0.04843     0.00713     7.69588
    -4.74330     0.03055     5.35933     1.65861     1.05525     0.02352     0.02251     0.01147     0.05052     0.00813     8.21988
    -4.73330     0.02986     5.38233     1.57244     1.11574     0.02589     0.02284     0.01158     0.04973     0.00869     8.21909
    -4.72330     0.02701     5.06600     1.37544     1.21146     0.02988     0.02193     0.01106     0.04742     0.00881     7.79901
    -4.71230     0.02265     4.53001     1.11293     1.41434     0.03746     0.02033     0.01020     0.04574     0.00866     7.20233
    -4.70230     0.01771     3.93777     0.83681     1.79317     0.05045     0.01874     0.00937     0.04692     0.00846     6.71941
    -4.69230     0.01304     3.43625     0.59162     2.38258     0.06967     0.01772     0.00885     0.05239     0.00843     6.58055
    -4.68230     0.00924     3.10998     0.40385     3.15335     0.09408     0.01749     0.00873     0.06209     0.00866     6.86746
    -4.67130     0.00656     2.96629     0.28131     4.00282     0.12049     0.01783     0.00893     0.07429     0.00903     7.48756
    -4.66130     0.00499     2.95698     0.21913     4.77231     0.14405     0.01828     0.00917     0.08597     0.00935     8.22022
    -4.65130     0.00438     3.01942     0.20736     5.29230     0.15955     0.01832     0.00922     0.09380     0.00934     8.81369
    -4.64130     0.00461     3.11910     0.23614     5.44251     0.16323     0.01771     0.00891     0.09526     0.00890     9.09637
    -4.63130     0.00562     3.26670     0.29736     5.19836     0.15424     0.01659     0.00829     0.08953     0.00804     9.04474
    -4.62030     0.00747     3.51024     0.38284     4.64066     0.13487     0.01551     0.00754     0.07772     0.00696     8.78381
    -4.61030     0.01021     3.90595     0.48202     3.92642     0.10974     0.01520     0.00695     0.06231     0.00595     8.52476
    -4.60030     0.01383     4.48518     0.58108     3.22955     0.08410     0.01633     0.00676     0.04629     0.00528     8.46839
    -4.59030     0.01816     5.22703     0.66454     2.68274     0.06216     0.01924     0.00712     0.03208     0.00510     8.71817
    -4.57930     0.02281     6.05491     0.71934     2.34516     0.04611     0.02377     0.00802     0.02117     0.00545     9.24674
    -4.56930     0.02725     6.84626     0.73877     2.20243     0.03605     0.02930     0.00940     0.01401     0.00625     9.90972
    -4.55930     0.03089     7.46158     0.72553     2.19598     0.03066     0.03490     0.01120     0.01048     0.00744    10.50866
    -4.54930     0.03340     7.78712     0.69232     2.26337     0.02820     0.03971     0.01351     0.01031     0.00900    10.87694
    -4.53930     0.03485     7.77798     0.66048     2.37362     0.02724     0.04333     0.01662     0.01342     0.01107    10.95860
    -4.52830     0.03582     7.48057     0.65707     2.53970     0.02710     0.04597     0.02090     0.01995     0.01386    10.84094
    -4.51830     0.03723     7.02219     0.70988     2.80534     0.02780     0.04836     0.02665     0.02999     0.01753    10.72497
    -4.50830     0.03994     6.56112     0.84163     3.20704     0.02962     0.05130     0.03380     0.04314     0.02204    10.82963
    -4.49830     0.04434     6.21984     1.06326     3.73960     0.03264     0.05524     0.04169     0.05808     0.02700    11.28169
    -4.48730     0.05008     6.03522     1.36833     4.33050     0.03639     0.05989     0.04920     0.07259     0.03177    12.03396
    -4.47730     0.05615     5.94968     1.73282     4.85340     0.03987     0.06439     0.05502     0.08390     0.03567    12.87088
    -4.46730     0.06130     5.85368     2.11926     5.16550     0.04184     0.06776     0.05823     0.08954     0.03837    13.49548
    -4.45730     0.06462     5.64989     2.48794     5.16380     0.04134     0.06947     0.05874     0.08818     0.04014    13.66412
    -4.44630     0.06594     5.30370     2.80796     4.82060     0.03809     0.06983     0.05730     0.08016     0.04179    13.28536
    -4.43630     0.06592     4.85644     3.06335     4.19580     0.03254     0.06986     0.05528     0.06729     0.04438    12.45086
    -4.42630     0.06574     4.39522     3.25565     3.41480     0.02575     0.07086     0.05401     0.05227     0.04869    11.38301
    -4.41630     0.06653     4.00374     3.39203     2.62489     0.01893     0.07376     0.05420     0.03776     0.05480    10.32664
    -4.40630     0.06884     3.72298     3.48021     1.95651     0.01309     0.07861     0.05567     0.02572     0.06188     9.46351
    -4.39530     0.07237     3.54053     3.52145     1.49726     0.00882     0.08452     0.05751     0.01711     0.06849     8.86806
    -4.38530     0.07614     3.40576     3.51376     1.28805     0.00632     0.08993     0.05844     0.01207     0.07297     8.52344
    -4.37530     0.07882     3.26173     3.45660     1.33175     0.00548     0.09316     0.05738     0.01016     0.07403     8.36911
    -4.36530     0.07929     3.06731     3.35734     1.60511     0.00609     0.09299     0.05376     0.01077     0.07111     8.34376
    -4.35430     0.07701     2.80798     3.22797     2.06721     0.00785     0.08903     0.04772     0.01322     0.06447     8.40246
    -4.34430     0.07221     2.49495     3.08311     2.66143     0.01048     0.08176     0.03997     0.01689     0.05513     8.51592
    -4.33430     0.06566     2.15540     2.93501     3.31740     0.01364     0.07232     0.03154     0.02112     0.04448     8.65657
    -4.32430     0.05846     1.82060     2.79317     3.95495     0.01702     0.06205     0.02352     0.02528     0.03398     8.78903
    -4.31430     0.05162     1.52078     2.66274     4.50102     0.02038     0.05210     0.01683     0.02889     0.02483     8.87918
    -4.30330     0.04593     1.27861     2.55284     4.90737     0.02374     0.04321     0.01218     0.03183     0.01783     8.91355
    -4.29330     0.04202     1.10942     2.47688     5.16408     0.02755     0.03577     0.01016     0.03459     0.01343     8.91391
    -4.28330     0.04048     1.02175     2.45286     5.29738     0.03278     0.02996     0.01138     0.03845     0.01191     8.93693
    -4.27330     0.04195     1.01886     2.49591     5.35449     0.04086     0.02590     0.01669     0.04540     0.01350     9.05355
    -4.26230     0.04709     1.09948     2.61396     5.37808     0.05353     0.02378     0.02711     0.05784     0.01850     9.31936
    -4.25230     0.05628     1.25751     2.80129     5.39072     0.07221     0.02370     0.04351     0.07783     0.02717     9.75021
    -4.24230     0.06926     1.47973     3.03529     5.39250     0.09734     0.02562     0.06599     0.10616     0.03937    10.31125
    -4.23230     0.08477     1.74399     3.27783     5.36702     0.12758     0.02919     0.09313     0.14134     0.05427    10.91912
    -4.22130     0.10052     2.01935     3.47671     5.28765     0.15939     0.03372     0.12171     0.17910     0.07019    11.44834
    -4.21130     0.11360     2.27380     3.57476     5.12601     0.18739     0.03835     0.14696     0.21286     0.08484    11.75856
    -4.20130     0.12119     2.48590     3.52401     4.85440     0.20564     0.04234     0.16384     0.23549     0.09603    11.72885
    -4.19130     0.12179     2.65844     3.30071     4.46247     0.20970     0.04542     0.16871     0.24148     0.10262    11.31133
    -4.18130     0.11565     2.82352     2.92030     3.96850     0.19832     0.04804     0.16064     0.22922     0.10518    10.56936
    -4.17030     0.10495     3.03121     2.43564     3.42807     0.17395     0.05132     0.14183     0.20153     0.10609     9.67458
    -4.16030     0.09275     3.32308     1.92115     2.92374     0.14192     0.05671     0.11700     0.16478     0.10887     8.84999
    -4.15030     0.08210     3.70385     1.45213     2.53753     0.10858     0.06543     0.09151     0.12629     0.11699     8.28440
    -4.14030     0.07487     4.12886     1.08124     2.31775     0.07918     0.07785     0.06985     0.09230     0.13257     8.05446
    -4.12930     0.07136     4.51374     0.82880     2.25852     0.05661     0.09320     0.05451     0.06620     0.15542     8.09835
    -4.11930     0.07057     4.76952     0.68447     2.30123     0.04126     0.10961     0.04570     0.04847     0.18267     8.25351
    -4.10930     0.07070     4.83636     0.61796     2.35688     0.03181     0.12448     0.04197     0.03752     0.20917     8.32685
    -4.09930     0.06993     4.70286     0.59251     2.34383     0.02633     0.13503     0.04098     0.03105     0.22879     8.17131
    -4.08930     0.06694     4.40276     0.57609     2.21921     0.02330     0.13901     0.04045     0.02723     0.23600     7.73099
    -4.07830     0.06131     3.98868     0.54873     1.99323     0.02216     0.13530     0.03878     0.02528     0.22789     7.04137
    -4.06830     0.05362     3.50809     0.50606     1.72352     0.02341     0.12417     0.03544     0.02566     0.20502     6.20500
    -4.05830     0.04542     2.99407     0.45914     1.49338     0.02832     0.10733     0.03090     0.02961     0.17140     5.35956
    -4.04830     0.03895     2.46800     0.43262     1.38078     0.03834     0.08744     0.02644     0.03861     0.13295     4.64414
    -4.03730     0.03693     1.95140     0.46139     1.43474     0.05437     0.06758     0.02378     0.05352     0.09589     4.17960
    -4.02730     0.04214     1.47074     0.58550     1.65873     0.07602     0.05060     0.02475     0.07386     0.06498     4.04733
    -4.01730     0.05702     1.05563     0.84320     2.00681     0.10115     0.03879     0.03095     0.09741     0.04290     4.27386
    -4.00730     0.08304     0.73064     1.25917     2.39683     0.12604     0.03372     0.04349     0.12034     0.03051     4.82378
    -3.99630     0.12009     0.50685     1.83468     2.73087     0.14616     0.03630     0.06267     0.13814     0.02758     5.60335
    -3.98630     0.16590     0.38172     2.53745     2.92665     0.15761     0.04689     0.08776     0.14695     0.03344     6.48437
    -3.97630     0.21610     0.34141     3.30074     2.94464     0.15840     0.06509     0.11678     0.14503     0.04716     7.33535
    -3.96630     0.26495     0.36634     4.03732     2.80100     0.14911     0.08947     0.14692     0.13321     0.06734     8.05566
    -3.95630     0.30647     0.43561     4.65568     2.56119     0.13261     0.11734     0.17464     0.11463     0.09177     8.58993
    -3.94530     0.33554     0.52885     5.08036     2.31640     0.11284     0.14477     0.19662     0.09365     0.11741     8.92643
    -3.93530     0.34892     0.62708     5.26586     2.15362     0.09351     0.16727     0.21014     0.07432     0.14090     9.08163
    -3.92530     0.34536     0.71311     5.19961     2.12870     0.07702     0.18089     0.21386     0.05937     0.15964     9.07756
    -3.91530     0.32576     0.77317     4.90136     2.24959     0.06423     0.18343     0.20780     0.04975     0.17260     8.92769
    -3.90430     0.29322     0.79936     4.41982     2.47605     0.05483     0.17507     0.19375     0.04484     0.18083     8.63778
    -3.89430     0.25280     0.79179     3.82889     2.73075     0.04808     0.15859     0.17480     0.04317     0.18678     8.21566
    -3.88430     0.21092     0.75842     3.21936     2.92610     0.04358     0.13808     0.15463     0.04310     0.19305     7.68723
    -3.87430     0.17423     0.71243     2.68033     2.99273     0.04176     0.11797     0.13674     0.04354     0.20091     7.10064
    -3.86430     0.14805     0.66778     2.28286     2.90556     0.04419     0.10155     0.12360     0.04444     0.20963     6.52766
    -3.85330     0.13514     0.63441     2.06280     2.69193     0.05336     0.09046     0.11623     0.04681     0.21690     6.04805
    -3.84330     0.13509     0.61567     2.01677     2.42336     0.07208     0.08484     0.11444     0.05241     0.22015     5.73481
    -3.83330     0.14506     0.60930     2.11115     2.18490     0.10224     0.08393     0.11730     0.06295     0.21804     5.63486
    -3.82330     0.16094     0.61093     2.29768     2.04134     0.14350     0.08706     0.12364     0.07909     0.21136     5.75555
    -3.81230     0.17878     0.61849     2.52973     2.01311     0.19213     0.09417     0.13232     0.09979     0.20264     6.06116
    -3.80230     0.19587     0.63474     2.77094     2.06890     0.24083     0.10590     0.14212     0.12202     0.19549     6.47682
    -3.79230     0.21094     0.66698     2.99458     2.14190     0.28042     0.12294     0.15155     0.14145     0.19287     6.90363
    -3.78230     0.22370     0.72304     3.18079     2.15810     0.30236     0.14522     0.15888     0.15379     0.19615     7.24202
    -3.77130     0.23405     0.80719     3.31405     2.06662     0.30193     0.17120     0.16256     0.15617     0.20450     7.41828
    -3.76130     0.24167     0.91682     3.38239     1.85647     0.27962     0.19802     0.16167     0.14806     0.21504     7.39976
    -3.75130     0.24569     1.04278     3.38308     1.55705     0.24118     0.22221     0.15654     0.13142     0.22385     7.20380
    -3.74130     0.24523     1.17254     3.32367     1.22076     0.19512     0.24105     0.14870     0.10971     0.22750     6.88427
    -3.73130     0.23987     1.29370     3.21993     0.90241     0.14983     0.25320     0.14046     0.08676     0.22404     6.51022
    -3.72030     0.22971     1.39576     3.08910     0.64072     0.11130     0.25924     0.13406     0.06565     0.21369     6.13923
    -3.71030     0.21526     1.46917     2.94104     0.45168     0.08225     0.26053     0.13085     0.04819     0.19823     5.79720
    -3.70030     0.19727     1.50397     2.77278     0.33177     0.06267     0.25848     0.13085     0.03505     0.17990     5.47273
    -3.69030     0.17648     1.48974     2.57249     0.26665     0.05112     0.25353     0.13281     0.02611     0.16055     5.12947
    -3.67930     0.15377     1.41943     2.33032     0.24061     0.04594     0.24529     0.13471     0.02113     0.14107     4.73227
    -3.66930     0.13053     1.29475     2.04913     0.24299     0.04610     0.23327     0.13462     0.02019     0.12176     4.27334
    -3.65930     0.10888     1.13014     1.75348     0.27052     0.05145     0.21801     0.13127     0.02401     0.10295     3.79070
    -3.64930     0.09141     0.95206     1.48618     0.32644     0.06258     0.20122     0.12453     0.03390     0.08541     3.36373
    -3.63930     0.08075     0.79305     1.29797     0.41681     0.08036     0.18570     0.11535     0.05144     0.07041     3.09183
    -3.62830     0.07885     0.68296     1.23100     0.54528     0.10516     0.17418     0.10542     0.07760     0.05932     3.05978
    -3.61830     0.08629     0.64003     1.30417     0.70732     0.13590     0.16813     0.09656     0.11175     0.05311     3.30325
    -3.60830     0.10180     0.66563     1.50330     0.88630     0.16939     0.16719     0.09004     0.15073     0.05203     3.78641
    -3.59830     0.12235     0.74390     1.78063     1.05381     0.20045     0.16918     0.08620     0.18884     0.05558     4.40093
    -3.58730     0.14359     0.84669     2.06463     1.17574     0.22268     0.17077     0.08441     0.21884     0.06277     4.99012
    -3.57730     0.16123     0.94279     2.27861     1.22283     0.23091     0.16893     0.08345     0.23419     0.07251     5.39545
    -3.56730     0.17198     1.00750     2.36517     1.18134     0.22263     0.16192     0.08224     0.23130     0.08395     5.50804
    -3.55730     0.17470     1.02994     2.30190     1.05917     0.19941     0.15008     0.08036     0.21110     0.09649     5.30314
    -3.54630     0.17027     1.01424     2.10858     0.88430     0.16672     0.13567     0.07831     0.17866     0.10964     4.84639
    -3.53630     0.16119     0.97492     1.83743     0.69662     0.13214     0.12210     0.07731     0.14168     0.12276     4.26615
    -3.52630     0.15037     0.92867     1.55236     0.53737     0.10369     0.11271     0.07867     0.10784     0.13493     3.70660
    -3.51630     0.14025     0.88690     1.30867     0.44065     0.08811     0.10961     0.08320     0.08287     0.14500     3.28527
    -3.50630     0.13244     0.85206     1.13866     0.42871     0.09001     0.11287     0.09071     0.06951     0.15195     3.06692
    -3.49530     0.12749     0.81869     1.04914     0.50995     0.11127     0.12054     0.09996     0.06751     0.15509     3.05964
    -3.48530     0.12525     0.77806     1.02647     0.67750     0.15060     0.12929     0.10895     0.07437     0.15421     3.22470
    -3.47530     0.12507     0.72366     1.04813     0.90768     0.20296     0.13554     0.11545     0.08622     0.14946     3.49416
    -3.46530     0.12620     0.65504     1.09343     1.16032     0.25969     0.13671     0.11766     0.09877     0.14137     3.78918
    -3.45430     0.12821     0.57950     1.15226     1.38423     0.30947     0.13208     0.11478     0.10813     0.13057     4.03922
    -3.44430     0.13135     0.51018     1.22944     1.52889     0.34128     0.12305     0.10709     0.11157     0.11807     4.20092
    -3.43430     0.13669     0.46237     1.34200     1.56011     0.34743     0.11264     0.09605     0.10804     0.10520     4.27052
    -3.42430     0.14562     0.44908     1.50912     1.47080     0.32636     0.10440     0.08385     0.09832     0.09357     4.28111
    -3.41430     0.15913     0.47664     1.73992     1.28363     0.28320     0.10133     0.07302     0.08468     0.08484     4.28638
    -3.40330     0.17677     0.54253     2.02097     1.04288     0.22772     0.10492     0.06585     0.07009     0.08028     4.33201
    -3.39330     0.19624     0.63564     2.31362     0.79841     0.17098     0.11473     0.06408     0.05733     0.08045     4.43150
    -3.38330     0.21385     0.73908     2.56143     0.59010     0.12201     0.12870     0.06847     0.04830     0.08497     4.55691
    -3.37330     0.22549     0.83452     2.70648     0.43913     0.08585     0.14370     0.07868     0.04385     0.09253     4.65024
    -3.36230     0.22831     0.90687     2.71103     0.34733     0.06343     0.15648     0.09315     0.04404     0.10128     4.65191
    -3.35230     0.22144     0.94613     2.56889     0.30353     0.05277     0.16423     0.10929     0.04881     0.10912     4.52421
    -3.34230     0.20630     0.94822     2.30822     0.29239     0.05087     0.16525     0.12384     0.05844     0.11423     4.26776
    -3.33230     0.18614     0.91342     1.98000     0.30239     0.05512     0.15898     0.13391     0.07377     0.11542     3.91915
    -3.32130     0.16486     0.84591     1.64478     0.33003     0.06421     0.14615     0.13762     0.09572     0.11241     3.54169
    -3.31130     0.14653     0.75324     1.35491     0.37997     0.07811     0.12866     0.13509     0.12440     0.10596     3.20688
    -3.30130     0.13435     0.64651     1.14807     0.46079     0.09742     0.10907     0.12814     0.15824     0.09770     2.98029
    -3.29130     0.13008     0.53886     1.04014     0.57780     0.12218     0.09012     0.11981     0.19355     0.08958     2.90212
    -3.28130     0.13348     0.44290     1.02454     0.72641     0.15085     0.07400     0.11285     0.22508     0.08323     2.97334
    -3.27030     0.14197     0.36744     1.07465     0.88837     0.17984     0.06194     0.10874     0.24718     0.07945     3.14958
    -3.26030     0.15125     0.31569     1.15129     1.03418     0.20394     0.05416     0.10726     0.25565     0.07814     3.35156
    -3.25030     0.15668     0.28618     1.21441     1.13149     0.21804     0.05015     0.10704     0.24889     0.07871     3.49159
    -3.24030     0.15513     0.27542     1.23639     1.15654     0.21876     0.04929     0.10610     0.22864     0.08071     3.50696
    -3.22930     0.14639     0.28086     1.21008     1.10317     0.20584     0.05116     0.10333     0.19914     0.08418     3.38415
    -3.21930     0.13333     0.30269     1.15131     0.98510     0.18245     0.05559     0.09856     0.16599     0.08957     3.16458
    -3.20930     0.12117     0.34327     1.09010     0.82960     0.15367     0.06239     0.09284     0.13428     0.09714     2.92445
    -3.19930     0.11544     0.40522     1.05815     0.66726     0.12484     0.07105     0.08787     0.10754     0.10639     2.74376
    -3.18930     0.12001     0.48856     1.07587     0.52168     0.09976     0.08056     0.08547     0.08705     0.11580     2.67476
    -3.17830     0.13543     0.58814     1.14452     0.40433     0.07998     0.08960     0.08691     0.07222     0.12327     2.72439
    -3.16830     0.15866     0.69301     1.24494     0.31577     0.06519     0.09688     0.09236     0.06157     0.12678     2.85515
    -3.15830     0.18359     0.78742     1.34412     0.25043     0.05424     0.10144     0.10076     0.05376     0.12519     3.00096
    -3.14830     0.20306     0.85420     1.40562     0.20224     0.04615     0.10280     0.10996     0.04825     0.11858     3.09086
    -3.13730     0.21119     0.87976     1.40228     0.16772     0.04060     0.10092     0.11733     0.04547     0.10802     3.07329
    -3.12730     0.20555     0.85948     1.32631     0.14633     0.03788     0.09612     0.12071     0.04641     0.09522     2.93401
    -3.11730     0.18798     0.80133     1.19357     0.13886     0.03850     0.08908     0.11935     0.05201     0.08197     2.70266
    -3.10730     0.16447     0.72546     1.04096     0.14562     0.04266     0.08083     0.11428     0.06253     0.06997     2.44677
    -3.09630     0.14298     0.66040     0.91718     0.16499     0.04998     0.07275     0.10826     0.07722     0.06064     2.25441
    -3.08630     0.13138     0.63557     0.87069     0.19325     0.05948     0.06631     0.10487     0.09446     0.05508     2.21109
    -3.07630     0.13516     0.67252     0.93692     0.22534     0.06975     0.06259     0.10690     0.11191     0.05379     2.37487
    -3.06630     0.15589     0.77733     1.12883     0.25572     0.07921     0.06188     0.11548     0.12713     0.05642     2.75790
    -3.05630     0.19096     0.93696     1.43030     0.27931     0.08639     0.06350     0.12916     0.13797     0.06173     3.31629
    -3.04530     0.23378     1.12006     1.79638     0.29222     0.09010     0.06600     0.14426     0.14266     0.06766     3.95312
    -3.03530     0.27527     1.28465     2.15960     0.29227     0.08964     0.06761     0.15607     0.14041     0.07195     4.53747
    -3.02530     0.30607     1.38938     2.44406     0.27962     0.08497     0.06687     0.16045     0.13124     0.07275     4.93542
    -3.01530     0.31900     1.40577     2.58612     0.25701     0.07682     0.06310     0.15524     0.11630     0.06925     5.04861
    -3.00430     0.31106     1.32658     2.55029     0.22961     0.06660     0.05652     0.14106     0.09770     0.06187     4.84128
    -2.99430     0.28440     1.16700     2.34153     0.20342     0.05614     0.04813     0.12090     0.07811     0.05206     4.35170
    -2.98430     0.24543     0.95857     2.00120     0.18355     0.04711     0.03938     0.09916     0.06006     0.04181     3.67628
    -2.97430     0.20279     0.73862     1.59368     0.17219     0.04053     0.03172     0.08016     0.04534     0.03302     2.93805
    -2.96430     0.16459     0.53959     1.18723     0.16798     0.03654     0.02622     0.06695     0.03460     0.02702     2.25072
    -2.95330     0.13608     0.38196     0.83376     0.16664     0.03451     0.02338     0.06062     0.02746     0.02437     1.68877
    -2.94330     0.11860     0.27251     0.56088     0.16309     0.03342     0.02300     0.06027     0.02293     0.02482     1.27951
    -2.93330     0.10987     0.20658     0.37169     0.15377     0.03241     0.02438     0.06353     0.01991     0.02752     1.00965
    -2.92330     0.10562     0.17333     0.25246     0.13836     0.03110     0.02642     0.06741     0.01767     0.03129     0.84365
    -2.91230     0.10156     0.16098     0.18298     0.12039     0.02971     0.02809     0.06927     0.01607     0.03508     0.74413
    -2.90230     0.09519     0.16101     0.14524     0.10669     0.02909     0.02863     0.06760     0.01556     0.03831     0.68731
    -2.89230     0.08667     0.17100     0.12837     0.10655     0.03055     0.02784     0.06239     0.01712     0.04118     0.67167
    -2.88230     0.07870     0.19575     0.13019     0.13061     0.03574     0.02607     0.05502     0.02217     0.04479     0.71904
    -2.87130     0.07573     0.24669     0.15577     0.18933     0.04635     0.02411     0.04774     0.03221     0.05097     0.86891
    -2.86130     0.08283     0.33999     0.21441     0.29027     0.06365     0.02294     0.04297     0.04844     0.06174     1.16726
    -2.85130     0.10445     0.49235     0.31534     0.43417     0.08787     0.02341     0.04265     0.07106     0.07854     1.64985
    -2.84130     0.14346     0.71533     0.46290     0.61086     0.11745     0.02597     0.04770     0.09864     0.10150     2.32380
    -2.83130     0.20010     1.00886     0.65240     0.79779     0.14877     0.03055     0.05777     0.12779     0.12883     3.15285
    -2.82030     0.27150     1.35639     0.86831     0.96312     0.17659     0.03657     0.07115     0.15366     0.15709     4.05439
    -2.81030     0.35127     1.72504     1.08614     1.07427     0.19536     0.04311     0.08522     0.17122     0.18195     4.91359
    -2.80030     0.43072     2.07108     1.27948     1.10937     0.20101     0.04924     0.09695     0.17695     0.19965     5.61446
    -2.79030     0.50028     2.35008     1.42805     1.06656     0.19255     0.05430     0.10382     0.17018     0.20799     6.07381
    -2.77930     0.55156     2.52856     1.52499     0.96639     0.17243     0.05818     0.10450     0.15362     0.20706     6.26730
    -2.76930     0.57927     2.58928     1.57845     0.84702     0.14578     0.06126     0.09916     0.13223     0.19854     6.23098
    -2.75930     0.58206     2.53375     1.60669     0.75310     0.11873     0.06419     0.08928     0.11181     0.18478     6.04438
    -2.74930     0.56218     2.37902     1.62900     0.72386     0.09646     0.06754     0.07710     0.09724     0.16782     5.80022
    -2.73930     0.52475     2.15334     1.65612     0.78282     0.08211     0.07154     0.06494     0.09131     0.14899     5.57593
    -2.72830     0.47586     1.89426     1.68593     0.93143     0.07635     0.07598     0.05471     0.09447     0.12922     5.41821
    -2.71830     0.42205     1.64437     1.70313     1.14684     0.07788     0.08030     0.04779     0.10504     0.10954     5.33694
    -2.70830     0.36935     1.44601     1.68852     1.38495     0.08420     0.08389     0.04512     0.11990     0.09148     5.31342
    -2.69830     0.32294     1.33445     1.62900     1.59132     0.09250     0.08643     0.04734     0.13539     0.07682     5.31619
    -2.68730     0.28718     1.32776     1.52431     1.71499     0.10044     0.08800     0.05474     0.14822     0.06720     5.31284
    -2.67730     0.26494     1.42069     1.38753     1.72506     0.10659     0.08906     0.06704     0.15629     0.06341     5.28061
    -2.66730     0.25668     1.58241     1.23962     1.62043     0.11053     0.09003     0.08307     0.15911     0.06508     5.20696
    -2.65730     0.25974     1.76274     1.09928     1.42813     0.11256     0.09099     0.10057     0.15749     0.07054     5.08204
    -2.64630     0.26835     1.90395     0.97578     1.19138     0.11315     0.09137     0.11646     0.15308     0.07724     4.89075
    -2.63630     0.27474     1.95724     0.86795     0.95297     0.11249     0.09017     0.12747     0.14723     0.08237     4.61264
    -2.62630     0.27176     1.89658     0.76873     0.74352     0.11041     0.08635     0.13133     0.14067     0.08369     4.23304
    -2.61630     0.25519     1.72574     0.67165     0.57695     0.10667     0.07935     0.12738     0.13332     0.08015     3.75641
    -2.60630     0.22534     1.47630     0.57583     0.45557     0.10149     0.06956     0.11720     0.12490     0.07221     3.21840
    -2.59530     0.18659     1.19480     0.48673     0.37797     0.09587     0.05828     0.10402     0.11545     0.06164     2.68134
    -2.58530     0.14587     0.93043     0.41428     0.34548     0.09158     0.04745     0.09178     0.10581     0.05104     2.22373
    -2.57530     0.11048     0.72288     0.36902     0.36385     0.09054     0.03918     0.08394     0.09761     0.04328     1.92078
    -2.56530     0.08644     0.59622     0.35924     0.43924     0.09410     0.03519     0.08251     0.09273     0.04103     1.82671
    -2.55430     0.07782     0.55797     0.38849     0.57152     0.10234     0.03645     0.08761     0.09260     0.04650     1.96130
    -2.54430     0.08661     0.59982     0.45386     0.74795     0.11388     0.04300     0.09771     0.09745     0.06119     2.30147
    -2.53430     0.11287     0.70097     0.54534     0.94110     0.12626     0.05383     0.11011     0.10595     0.08565     2.78209
    -2.52430     0.15456     0.83108     0.64654     1.11328     0.13682     0.06713     0.12173     0.11551     0.11885     3.30550
    -2.51430     0.20720     0.95556     0.73812     1.22733     0.14367     0.08057     0.12971     0.12309     0.15789     3.76315
    -2.50330     0.26393     1.04225     0.80266     1.25922     0.14626     0.09195     0.13215     0.12631     0.19804     4.06276
    -2.49330     0.31629     1.06935     0.82936     1.20776     0.14545     0.09961     0.12823     0.12438     0.23326     4.15368
    -2.48330     0.35568     1.03032     0.81647     1.09590     0.14281     0.10290     0.11859     0.11831     0.25799     4.03897
    -2.47330     0.37546     0.93478     0.76998     0.96321     0.13993     0.10207     0.10501     0.11053     0.26847     3.76944
    -2.46230     0.37246     0.80400     0.70054     0.85236     0.13772     0.09806     0.09004     0.10388     0.26397     3.42303
    -2.45230     0.34776     0.66314     0.61883     0.79542     0.13642     0.09198     0.07638     0.10057     0.24712     3.07764
    -2.44230     0.30625     0.53366     0.53349     0.80412     0.13573     0.08494     0.06621     0.10139     0.22249     2.78828
    -2.43230     0.25496     0.42893     0.45111     0.86717     0.13505     0.07779     0.06076     0.10549     0.19524     2.57651
    -2.42130     0.20183     0.35354     0.37746     0.95528     0.13378     0.07121     0.06022     0.11079     0.16967     2.43378
    -2.41130     0.15365     0.30590     0.31856     1.03173     0.13124     0.06572     0.06395     0.11490     0.14844     2.33408
    -2.40130     0.11540     0.28246     0.28150     1.06574     0.12713     0.06182     0.07099     0.11610     0.13275     2.25391
    -2.39130     0.08992     0.28052     0.27312     1.04447     0.12174     0.06018     0.08067     0.11402     0.12308     2.18772
    -2.38130     0.07811     0.29940     0.29923     0.97971     0.11648     0.06165     0.09290     0.10967     0.11971     2.15685
    -2.37030     0.07934     0.33956     0.36198     0.90704     0.11393     0.06728     0.10811     0.10479     0.12285     2.20488
    -2.36030     0.09163     0.40014     0.45762     0.87782     0.11744     0.07799     0.12667     0.10110     0.13223     2.38263
    -2.35030     0.11174     0.47672     0.57490     0.94684     0.13020     0.09413     0.14813     0.09958     0.14665     2.72888
    -2.34030     0.13541     0.56076     0.69574     1.15693     0.15402     0.11508     0.17083     0.10033     0.16380     3.25290
    -2.32930     0.15793     0.64089     0.79987     1.52314     0.18821     0.13908     0.19215     0.10286     0.18080     3.92493
    -2.31930     0.17519     0.70615     0.87135     2.02048     0.22922     0.16356     0.20952     0.10653     0.19501     4.67702
    -2.30930     0.18479     0.74942     0.90491     2.57892     0.27101     0.18576     0.22154     0.11085     0.20504     5.41223
    -2.29930     0.18642     0.76899     0.90751     3.09502     0.30658     0.20324     0.22850     0.11558     0.21085     6.02270
    -2.28930     0.18188     0.76796     0.89421     3.45636     0.32996     0.21442     0.23226     0.12057     0.21350     6.41112
    -2.27830     0.17376     0.75113     0.87958     3.58053     0.33802     0.21863     0.23487     0.12560     0.21409     6.51620
    -2.26830     0.16450     0.72176     0.87006     3.44219     0.33147     0.21594     0.23756     0.13023     0.21292     6.32664
    -2.25830     0.15531     0.68045     0.86080     3.08540     0.31431     0.20700     0.24010     0.13388     0.20917     5.88642
    -2.24830     0.14646     0.62594     0.83969     2.61000     0.29189     0.19276     0.24119     0.13586     0.20152     5.28531
    -2.23730     0.13766     0.55807     0.79524     2.13912     0.26955     0.17446     0.23977     0.13565     0.18905     4.63858
    -2.22730     0.12888     0.48040     0.72449     1.78220     0.25067     0.15346     0.23564     0.13300     0.17208     4.06082
    -2.21730     0.12059     0.40104     0.63598     1.60753     0.23661     0.13132     0.22999     0.12803     0.15230     3.64339
    -2.20730     0.11364     0.33138     0.54760     1.62688     0.22662     0.10957     0.22456     0.12125     0.13216     3.43367
    -2.19630     0.10882     0.28305     0.48026     1.79925     0.21859     0.08963     0.22042     0.11322     0.11409     3.42733
    -2.18630     0.10653     0.26500     0.45115     2.04416     0.21002     0.07269     0.21753     0.10435     0.09972     3.57115
    -2.17630     0.10693     0.28134     0.46870     2.26399     0.19877     0.05956     0.21467     0.09486     0.08996     3.77878
    -2.16630     0.11021     0.33038     0.53048     2.37239     0.18396     0.05068     0.21060     0.08482     0.08536     3.95887
    -2.15630     0.11687     0.40451     0.62369     2.31949     0.16633     0.04618     0.20524     0.07434     0.08668     4.04333
    -2.14530     0.12757     0.49173     0.72842     2.10371     0.14823     0.04597     0.20032     0.06381     0.09495     4.00472
    -2.13530     0.14258     0.57771     0.82302     1.76788     0.13284     0.04980     0.19901     0.05384     0.11106     3.85773
    -2.12530     0.16116     0.64875     0.88948     1.37816     0.12285     0.05720     0.20462     0.04519     0.13490     3.64230
    -2.11530     0.18131     0.69410     0.91800     1.00244     0.11943     0.06730     0.21895     0.03854     0.16464     3.40471
    -2.10430     0.20007     0.70776     0.90821     0.68804     0.12164     0.07888     0.24150     0.03438     0.19680     3.17727
    -2.09430     0.21435     0.68892     0.86676     0.45602     0.12709     0.09030     0.26927     0.03306     0.22662     2.97239
    -2.08430     0.22193     0.64092     0.80375     0.30531     0.13293     0.09990     0.29756     0.03484     0.24971     2.78687
    -2.07430     0.22210     0.57104     0.72822     0.22303     0.13727     0.10636     0.32129     0.03984     0.26289     2.61204
    -2.06430     0.21560     0.48843     0.64648     0.19536     0.13976     0.10900     0.33625     0.04792     0.26530     2.44410
    -2.05330     0.20432     0.40310     0.56243     0.21493     0.14174     0.10799     0.33998     0.05845     0.25810     2.29104
    -2.04330     0.19032     0.32402     0.47924     0.28315     0.14517     0.10423     0.33234     0.07023     0.24458     2.17328
    -2.03330     0.17564     0.25781     0.40091     0.40856     0.15167     0.09905     0.31528     0.08165     0.22926     2.11983
    -2.02330     0.16176     0.20807     0.33223     0.60099     0.16161     0.09374     0.29249     0.09100     0.21753     2.15943
    -2.01230     0.15007     0.17553     0.27774     0.86301     0.17390     0.08927     0.26814     0.09697     0.21447     2.30910
    -2.00230     0.14156     0.15849     0.24001     1.18104     0.18665     0.08608     0.24579     0.09889     0.22360     2.56210
    -1.99230     0.13675     0.15380     0.21837     1.52046     0.19806     0.08411     0.22742     0.09696     0.24515     2.88107
    -1.98230     0.13532     0.15737     0.20906     1.82864     0.20697     0.08304     0.21308     0.09207     0.27512     3.20066
    -1.97130     0.13592     0.16467     0.20604     2.04764     0.21371     0.08254     0.20115     0.08563     0.30564     3.44295
    -1.96130     0.13631     0.17129     0.20293     2.13372     0.21965     0.08256     0.18926     0.07939     0.32698     3.54209
    -1.95130     0.13400     0.17366     0.19492     2.07502     0.22704     0.08332     0.17516     0.07514     0.33109     3.46935
    -1.94130     0.12717     0.16982     0.17996     1.89442     0.23799     0.08520     0.15775     0.07452     0.31424     3.24107
    -1.93130     0.11542     0.16019     0.15908     1.64485     0.25385     0.08844     0.13745     0.07863     0.27881     2.91672
    -1.92030     0.09999     0.14778     0.13563     1.38665     0.27440     0.09280     0.11617     0.08781     0.23228     2.57351
    -1.91030     0.08376     0.13789     0.11392     1.16936     0.29752     0.09741     0.09673     0.10143     0.18478     2.28279
    -1.90030     0.07030     0.13740     0.09826     1.01946     0.31942     0.10102     0.08230     0.11784     0.14664     2.09265
    -1.89030     0.06322     0.15419     0.09210     0.93964     0.33595     0.10258     0.07568     0.13477     0.12618     2.02432
    -1.87930     0.06533     0.19569     0.09797     0.91631     0.34339     0.10191     0.07888     0.14971     0.12867     2.07787
    -1.86930     0.07820     0.26715     0.11739     0.92938     0.34002     0.09998     0.09266     0.16041     0.15579     2.24099
    -1.85930     0.10154     0.36910     0.15057     0.95913     0.32606     0.09868     0.11623     0.16530     0.20524     2.49186
    -1.84930     0.13301     0.49494     0.19593     0.98815     0.30318     0.09997     0.14689     0.16378     0.27038     2.79624
    -1.83930     0.16829     0.63024     0.24962     1.00174     0.27386     0.10507     0.18025     0.15634     0.34043     3.10587
    -1.82830     0.20176     0.75495     0.30592     0.98837     0.24049     0.11387     0.21085     0.14451     0.40244     3.36317
    -1.81830     0.22813     0.84839     0.35838     0.94185     0.20506     0.12514     0.23364     0.13063     0.44431     3.51553
    -1.80830     0.24381     0.89593     0.40189     0.86369     0.16964     0.13707     0.24551     0.11740     0.45830     3.53324
    -1.79830     0.24827     0.89419     0.43428     0.76305     0.13622     0.14818     0.24624     0.10732     0.44376     3.42151
    -1.78730     0.24429     0.85151     0.45692     0.65426     0.10682     0.15751     0.23853     0.10218     0.40686     3.21887
    -1.77730     0.23651     0.78443     0.47364     0.55158     0.08303     0.16486     0.22660     0.10294     0.35834     2.98192
    -1.76730     0.23008     0.71037     0.48847     0.46488     0.06578     0.17038     0.21459     0.10990     0.30943     2.76388
    -1.75730     0.22873     0.64141     0.50415     0.39859     0.05520     0.17433     0.20508     0.12312     0.26852     2.59913
    -1.74630     0.23435     0.58204     0.52142     0.35262     0.05098     0.17693     0.19865     0.14260     0.23967     2.49927
    -1.73630     0.24700     0.53080     0.54026     0.32489     0.05269     0.17847     0.19460     0.16794     0.22354     2.46020
    -1.72630     0.26577     0.48493     0.56117     0.31324     0.06013     0.17927     0.19196     0.19763     0.21898     2.47307
    -1.71630     0.28879     0.44467     0.58572     0.31555     0.07317     0.17968     0.18992     0.22846     0.22477     2.53073
    -1.70630     0.31372     0.41433     0.61545     0.32910     0.09141     0.17997     0.18833     0.25561     0.23991     2.62783
    -1.69530     0.33729     0.40017     0.65016     0.35014     0.11361     0.18039     0.18694     0.27387     0.26307     2.75563
    -1.68530     0.35612     0.40631     0.68676     0.37363     0.13741     0.18124     0.18520     0.27937     0.29151     2.89755
    -1.67530     0.36748     0.43160     0.71931     0.39413     0.15942     0.18309     0.18218     0.27089     0.32075     3.02885
    -1.66530     0.37066     0.46865     0.74098     0.40708     0.17600     0.18669     0.17699     0.25059     0.34575     3.12340
    -1.65430     0.36738     0.50615     0.74658     0.40993     0.18447     0.19264     0.16932     0.22296     0.36249     3.16192
    -1.64430     0.36162     0.53255     0.73465     0.40332     0.18413     0.20092     0.15957     0.19365     0.36940     3.13980
    -1.63430     0.35828     0.54068     0.70776     0.39113     0.17719     0.21045     0.14891     0.16795     0.36806     3.07040
    -1.62430     0.36168     0.52941     0.67139     0.37972     0.16805     0.21913     0.13892     0.14977     0.36188     2.97995
    -1.61430     0.37507     0.50353     0.63185     0.37579     0.16223     0.22417     0.13121     0.14118     0.35482     2.89984
    -1.60330     0.40069     0.47172     0.59441     0.38424     0.16475     0.22295     0.12712     0.14234     0.35028     2.85849
    -1.59330     0.44052     0.44325     0.56316     0.40658     0.17833     0.21415     0.12777     0.15173     0.35075     2.87624
    -1.58330     0.49645     0.42553     0.54128     0.44030     0.20269     0.19823     0.13377     0.16657     0.35804     2.96287
    -1.57330     0.56889     0.42241     0.53180     0.47952     0.23448     0.17743     0.14508     0.18336     0.37298     3.11596
    -1.56230     0.65434     0.43253     0.53691     0.51597     0.26779     0.15497     0.16055     0.19845     0.39485     3.31636
    -1.55230     0.74323     0.45000     0.55604     0.54107     0.29551     0.13410     0.17767     0.20861     0.41990     3.52612
    -1.54230     0.82037     0.46499     0.58402     0.54752     0.31094     0.11695     0.19285     0.21147     0.44140     3.69051
    -1.53230     0.86837     0.46756     0.61083     0.53139     0.30950     0.10427     0.20217     0.20584     0.45111     3.75104
    -1.52130     0.87311     0.45104     0.62405     0.49315     0.29026     0.09551     0.20273     0.19213     0.44222     3.66421
    -1.51130     0.82911     0.41422     0.61308     0.43801     0.25610     0.08954     0.19349     0.17197     0.41177     3.41730
    -1.50130     0.74165     0.36256     0.57326     0.37434     0.21319     0.08528     0.17583     0.14813     0.36262     3.03684
    -1.49130     0.62549     0.30592     0.50804     0.31165     0.16920     0.08231     0.15299     0.12382     0.30222     2.58165
    -1.48130     0.50039     0.25519     0.42793     0.25853     0.13141     0.08118     0.12903     0.10223     0.24029     2.12617
    -1.47030     0.38570     0.21963     0.34730     0.22131     0.10502     0.08333     0.10778     0.08609     0.18611     1.74228
    -1.46030     0.29673     0.20434     0.28007     0.20389     0.09255     0.09066     0.09186     0.07742     0.14643     1.48395
    -1.45030     0.24281     0.21002     0.23642     0.20791     0.09367     0.10472     0.08253     0.07738     0.12442     1.37988
    -1.44030     0.22705     0.23357     0.22088     0.23275     0.10563     0.12608     0.07961     0.08601     0.12000     1.43158
    -1.42930     0.24699     0.26931     0.23192     0.27492     0.12381     0.15391     0.08183     0.10187     0.13047     1.61504
    -1.41930     0.29552     0.31047     0.26282     0.32734     0.14266     0.18593     0.08711     0.12202     0.15125     1.88512
    -1.40930     0.36201     0.35028     0.30333     0.37958     0.15676     0.21890     0.09299     0.14222     0.17674     2.18282
    -1.39930     0.43362     0.38315     0.34224     0.41969     0.16214     0.24908     0.09716     0.15783     0.20124     2.44615
    -1.38930     0.49834     0.40574     0.37015     0.43723     0.15722     0.27290     0.09804     0.16495     0.21997     2.62453
    -1.37830     0.54839     0.41742     0.38177     0.42663     0.14318     0.28744     0.09527     0.16153     0.22994     2.69158
    -1.36830     0.58243     0.42096     0.37714     0.38928     0.12339     0.29099     0.08978     0.14800     0.23091     2.65288
    -1.35830     0.60631     0.42204     0.36081     0.33278     0.10239     0.28331     0.08342     0.12692     0.22494     2.54291
    -1.34830     0.62972     0.42700     0.33975     0.26850     0.08461     0.26581     0.07824     0.10217     0.21572     2.41152
    -1.33730     0.66084     0.44047     0.32075     0.20797     0.07348     0.24103     0.07568     0.07764     0.20703     2.30489
    -1.32730     0.70091     0.46225     0.30813     0.15959     0.07073     0.21227     0.07592     0.05632     0.20116     2.24729
    -1.31730     0.74234     0.48624     0.30276     0.12715     0.07612     0.18250     0.07787     0.03981     0.19815     2.23293
    -1.30730     0.77046     0.50230     0.30226     0.10982     0.08742     0.15397     0.07956     0.02831     0.19591     2.23001
    -1.29730     0.76956     0.49991     0.30242     0.10365     0.10085     0.12788     0.07904     0.02111     0.19139     2.19581
    -1.28630     0.73032     0.47327     0.29924     0.10346     0.11198     0.10480     0.07525     0.01703     0.18206     2.09741
    -1.27630     0.65356     0.42372     0.29093     0.10475     0.11696     0.08492     0.06851     0.01499     0.16710     1.92543
    -1.26630     0.55038     0.35982     0.27963     0.10509     0.11378     0.06856     0.06049     0.01432     0.14772     1.69979
    -1.25630     0.43763     0.29449     0.27130     0.10466     0.10285     0.05612     0.05377     0.01499     0.12669     1.46251
    -1.24530     0.33240     0.24097     0.27457     0.10584     0.08682     0.04800     0.05096     0.01755     0.10723     1.26432
    -1.23530     0.24709     0.20888     0.29757     0.11215     0.06951     0.04426     0.05393     0.02299     0.09195     1.14833
    -1.22530     0.18720     0.20227     0.34443     0.12683     0.05469     0.04453     0.06320     0.03243     0.08206     1.13764
    -1.21530     0.15185     0.21881     0.41243     0.15134     0.04501     0.04793     0.07755     0.04666     0.07733     1.22891
    -1.20430     0.13567     0.25070     0.49129     0.18449     0.04161     0.05319     0.09425     0.06558     0.07636     1.39314
    -1.19430     0.13154     0.28683     0.56534     0.22209     0.04423     0.05885     0.10966     0.08794     0.07720     1.58368
    -1.18430     0.13268     0.31577     0.61811     0.25794     0.05178     0.06358     0.12038     0.11134     0.07795     1.74953
    -1.17430     0.13424     0.32869     0.63772     0.28536     0.06301     0.06640     0.12420     0.13278     0.07729     1.84969
    -1.16430     0.13395     0.32161     0.62171     0.29995     0.07700     0.06688     0.12083     0.14971     0.07486     1.86649
    -1.15330     0.13201     0.29650     0.57734     0.30100     0.09339     0.06514     0.11177     0.16085     0.07121     1.80922
    -1.14330     0.13028     0.25937     0.51910     0.29221     0.11210     0.06175     0.09955     0.16670     0.06768     1.70875
    -1.13330     0.13098     0.21855     0.46321     0.28028     0.13283     0.05750     0.08676     0.16906     0.06576     1.60493
    -1.12330     0.13543     0.18189     0.42196     0.27221     0.15446     0.05312     0.07527     0.17006     0.06649     1.53089
    -1.11230     0.14306     0.15477     0.39974     0.27294     0.17485     0.04919     0.06599     0.17085     0.06996     1.50135
    -1.10230     0.15141     0.13995     0.39278     0.28342     0.19156     0.04598     0.05904     0.17119     0.07512     1.51044
    -1.09230     0.15704     0.13870     0.39217     0.30068     0.20257     0.04358     0.05413     0.16959     0.08015     1.53863
    -1.08230     0.15706     0.15281     0.38873     0.31878     0.20763     0.04192     0.05091     0.16426     0.08320     1.56528
    -1.07230     0.15061     0.18662     0.37770     0.33127     0.20859     0.04085     0.04912     0.15413     0.08299     1.58188
    -1.06130     0.14004     0.24820     0.36106     0.33272     0.20883     0.04022     0.04873     0.13941     0.07933     1.59854
    -1.05130     0.13052     0.34835     0.34682     0.32039     0.21182     0.03986     0.04995     0.12160     0.07305     1.64237
    -1.04130     0.12913     0.49759     0.34543     0.29452     0.21949     0.03970     0.05335     0.10270     0.06558     1.74749
    -1.03130     0.14276     0.70018     0.36470     0.25793     0.23161     0.03970     0.05971     0.08450     0.05839     1.93947
    -1.02030     0.17589     0.94845     0.40589     0.21501     0.24584     0.03988     0.06981     0.06814     0.05260     2.22152
    -1.01030     0.22854     1.21859     0.46215     0.17072     0.25885     0.04020     0.08380     0.05404     0.04867     2.56556
    -1.00030     0.29506     1.47220     0.51960     0.12954     0.26727     0.04046     0.10068     0.04214     0.04640     2.91335
    -0.99030     0.36445     1.66386     0.56199     0.09508     0.26853     0.04032     0.11799     0.03222     0.04508     3.18951
    -0.97930     0.42323     1.75465     0.57582     0.06978     0.26094     0.03934     0.13231     0.02412     0.04383     3.32401
    -0.96930     0.45966     1.72446     0.55540     0.05525     0.24406     0.03723     0.14045     0.01776     0.04189     3.27616
    -0.95930     0.46805     1.57978     0.50503     0.05267     0.21869     0.03408     0.14072     0.01316     0.03903     3.05123
    -0.94930     0.45138     1.35200     0.43835     0.06321     0.18726     0.03045     0.13374     0.01035     0.03565     2.70238
    -0.93930     0.42022     1.08785     0.37464     0.08800     0.15336     0.02733     0.12251     0.00939     0.03266     2.31596
    -0.92830     0.38908     0.83531     0.33481     0.12788     0.12110     0.02597     0.11108     0.01033     0.03130     1.98688
    -0.91830     0.37141     0.63228     0.33645     0.18274     0.09388     0.02753     0.10317     0.01324     0.03269     1.79339
    -0.90830     0.37576     0.49948     0.39040     0.25075     0.07349     0.03282     0.10083     0.01803     0.03755     1.77911
    -0.89830     0.40411     0.43960     0.49752     0.32790     0.05993     0.04200     0.10405     0.02437     0.04594     1.94542
    -0.88730     0.45236     0.44048     0.64655     0.40779     0.05179     0.05437     0.11101     0.03160     0.05711     2.25306
    -0.87730     0.51203     0.48028     0.81411     0.48232     0.04703     0.06829     0.11893     0.03872     0.06950     2.63121
    -0.86730     0.57263     0.53259     0.96847     0.54313     0.04379     0.08137     0.12487     0.04463     0.08092     2.99241
    -0.85730     0.62372     0.57238     1.07729     0.58410     0.04094     0.09099     0.12646     0.04843     0.08901     3.25333
    -0.84730     0.65738     0.58133     1.11763     0.60328     0.03816     0.09507     0.12243     0.04976     0.09192     3.35695
    -0.83630     0.66997     0.55180     1.08399     0.60458     0.03588     0.09271     0.11284     0.04895     0.08879     3.28951
    -0.82630     0.66299     0.48773     0.99057     0.59678     0.03503     0.08453     0.09900     0.04699     0.08022     3.08386
    -0.81630     0.64166     0.40215     0.86617     0.59045     0.03661     0.07243     0.08316     0.04507     0.06800     2.80569
    -0.80630     0.61277     0.31183     0.74426     0.59353     0.04134     0.05885     0.06776     0.04423     0.05450     2.52908
    -0.79530     0.58153     0.23215     0.65178     0.60769     0.04930     0.04604     0.05479     0.04494     0.04198     2.31019
    -0.78530     0.54967     0.17374     0.60175     0.62759     0.05969     0.03541     0.04526     0.04700     0.03196     2.17207
    -0.77530     0.51569     0.14219     0.59229     0.64278     0.07085     0.02743     0.03919     0.04971     0.02506     2.10519
    -0.76530     0.47653     0.14030     0.60942     0.64251     0.08073     0.02179     0.03590     0.05211     0.02119     2.08048
    -0.75430     0.43059     0.17092     0.63423     0.62042     0.08732     0.01783     0.03456     0.05345     0.01991     2.06923
    -0.74430     0.37971     0.23848     0.64997     0.57679     0.08933     0.01490     0.03463     0.05330     0.02085     2.05797
    -0.73430     0.32941     0.34775     0.64731     0.51843     0.08646     0.01260     0.03606     0.05177     0.02381     2.05361
    -0.72430     0.28704     0.49982     0.62664     0.45536     0.07944     0.01081     0.03910     0.04926     0.02874     2.07621
    -0.71430     0.25905     0.68657     0.59620     0.39750     0.06971     0.00960     0.04392     0.04633     0.03547     2.14434
    -0.70330     0.24903     0.88752     0.56841     0.35202     0.05899     0.00917     0.05023     0.04351     0.04350     2.26237
    -0.69330     0.25668     1.07110     0.55536     0.32227     0.04893     0.00973     0.05721     0.04117     0.05205     2.41451
    -0.68330     0.27919     1.20311     0.56682     0.30869     0.04081     0.01146     0.06370     0.03955     0.06041     2.57374
    -0.67330     0.31278     1.25816     0.61021     0.30935     0.03532     0.01458     0.06875     0.03874     0.06837     2.71626
    -0.66230     0.35456     1.23095     0.69212     0.32052     0.03255     0.01932     0.07202     0.03865     0.07672     2.83742
    -0.65230     0.40284     1.13825     0.81890     0.33695     0.03192     0.02591     0.07397     0.03897     0.08722     2.95494
    -0.64230     0.45664     1.01369     0.99478     0.35225     0.03241     0.03444     0.07558     0.03913     0.10200     3.10094
    -0.63230     0.51434     0.89441     1.21725     0.36042     0.03283     0.04473     0.07785     0.03847     0.12258     3.30288
    -0.62230     0.57298     0.80725     1.47168     0.35780     0.03220     0.05610     0.08120     0.03643     0.14860     3.56425
    -0.61130     0.62834     0.76035     1.72763     0.34479     0.03008     0.06725     0.08522     0.03291     0.17720     3.85378
    -0.60130     0.67609     0.74301     1.94277     0.32614     0.02663     0.07641     0.08872     0.02823     0.20321     4.11121
    -0.59130     0.71413     0.73309     2.07119     0.30879     0.02247     0.08173     0.09018     0.02313     0.22068     4.26539
    -0.58130     0.74460     0.70822     2.07971     0.29942     0.01841     0.08185     0.08842     0.01846     0.22478     4.26386
    -0.57030     0.77431     0.65555     1.96054     0.30190     0.01515     0.07645     0.08313     0.01488     0.21379     4.09570
    -0.56030     0.81275     0.57653     1.73512     0.31667     0.01316     0.06647     0.07503     0.01273     0.18997     3.79843
    -0.55030     0.86802     0.48546     1.44732     0.34159     0.01267     0.05381     0.06556     0.01195     0.15847     3.44484
    -0.54030     0.94271     0.40336     1.14866     0.37391     0.01378     0.04077     0.05632     0.01219     0.12573     3.11744
    -0.52930     1.03245     0.35050     0.88204     0.41158     0.01652     0.02931     0.04855     0.01302     0.09734     2.88129
    -0.51930     1.12875     0.34078     0.67271     0.45316     0.02079     0.02062     0.04288     0.01398     0.07670     2.77038
    -0.50930     1.22207     0.37984     0.52806     0.49714     0.02626     0.01508     0.03947     0.01477     0.06481     2.78750
    -0.49930     1.30727     0.46656     0.44349     0.54065     0.03239     0.01237     0.03827     0.01520     0.06086     2.91705
    -0.48930     1.38253     0.59704     0.40866     0.57886     0.03839     0.01190     0.03929     0.01518     0.06323     3.13508
    -0.47830     1.44748     0.76765     0.41230     0.60563     0.04354     0.01305     0.04261     0.01474     0.07030     3.41729
    -0.46830     1.49990     0.97532     0.44259     0.61541     0.04734     0.01527     0.04828     0.01391     0.08080     3.73881
    -0.45830     1.53339     1.21380     0.48693     0.60474     0.04971     0.01813     0.05590     0.01277     0.09362     4.06900
    -0.44830     1.53835     1.46748     0.53148     0.57370     0.05094     0.02123     0.06459     0.01142     0.10741     4.36661
    -0.43730     1.50440     1.70836     0.56271     0.52556     0.05147     0.02404     0.07304     0.00998     0.12035     4.57990
    -0.42730     1.42543     1.89971     0.57000     0.46594     0.05177     0.02602     0.07981     0.00858     0.13022     4.65748
    -0.41730     1.30302     2.00839     0.54864     0.40112     0.05234     0.02671     0.08402     0.00738     0.13516     4.56678
    -0.40730     1.14773     2.01944     0.50137     0.33768     0.05376     0.02588     0.08569     0.00651     0.13449     4.31255
    -0.39730     0.97807     1.94487     0.43847     0.28128     0.05668     0.02375     0.08588     0.00607     0.12916     3.94423
    -0.38630     0.81714     1.81974     0.37600     0.23596     0.06164     0.02089     0.08621     0.00610     0.12147     3.54516
    -0.37630     0.68576     1.68638     0.33336     0.20351     0.06855     0.01816     0.08807     0.00654     0.11405     3.20438
    -0.36630     0.59915     1.57714     0.33113     0.18275     0.07641     0.01647     0.09186     0.00722     0.10873     2.99086
    -0.35630     0.56431     1.50208     0.38901     0.16993     0.08326     0.01660     0.09678     0.00788     0.10595     2.93580
    -0.34530     0.58125     1.45169     0.52313     0.15980     0.08685     0.01905     0.10131     0.00827     0.10480     3.03614
    -0.33530     0.64497     1.40757     0.74119     0.14759     0.08535     0.02398     0.10396     0.00816     0.10410     3.26687
    -0.32530     0.74688     1.35677     1.03630     0.13065     0.07826     0.03103     0.10407     0.00751     0.10302     3.59448
    -0.31530     0.87420     1.29814     1.38146     0.10906     0.06662     0.03930     0.10192     0.00640     0.10159     3.97869
    -0.30430     1.00869     1.23997     1.72916     0.08512     0.05258     0.04738     0.09837     0.00505     0.10030     4.36662
    -0.29430     1.12708     1.19135     2.02038     0.06215     0.03869     0.05361     0.09423     0.00369     0.09956     4.69074
    -0.28430     1.20536     1.15792     2.19987     0.04321     0.02716     0.05653     0.08981     0.00254     0.09931     4.88170
    -0.27430     1.22483     1.13959     2.23412     0.03037     0.01946     0.05538     0.08497     0.00172     0.09889     4.88933
    -0.26430     1.17840     1.13436     2.12396     0.02457     0.01634     0.05039     0.07944     0.00126     0.09759     4.70631
    -0.25330     1.07298     1.14426     1.90246     0.02590     0.01795     0.04261     0.07326     0.00118     0.09503     4.37563
    -0.24330     0.92728     1.17506     1.62408     0.03381     0.02401     0.03362     0.06689     0.00141     0.09153     3.97769
    -0.23330     0.76561     1.23220     1.34381     0.04710     0.03374     0.02492     0.06104     0.00190     0.08785     3.59817
    -0.22330     0.61091     1.31313     1.10257     0.06373     0.04571     0.01759     0.05631     0.00254     0.08466     3.29716
    -0.21230     0.47940     1.40140     0.91834     0.08093     0.05784     0.01213     0.05283     0.00319     0.08210     3.08816
    -0.20230     0.37939     1.46820     0.78760     0.09576     0.06766     0.00850     0.05020     0.00373     0.07957     2.94062
    -0.19230     0.31335     1.48264     0.69517     0.10639     0.07298     0.00644     0.04779     0.00404     0.07611     2.80492
    -0.18230     0.28244     1.42570     0.62604     0.11383     0.07257     0.00567     0.04521     0.00404     0.07103     2.64653
    -0.17230     0.29017     1.30017     0.57383     0.12364     0.06663     0.00605     0.04270     0.00376     0.06447     2.47142
    -0.16130     0.34350     1.13166     0.54331     0.14703     0.05676     0.00762     0.04117     0.00333     0.05754     2.33192
    -0.15130     0.44954     0.95813     0.54569     0.20071     0.04541     0.01049     0.04184     0.00292     0.05192     2.30666
    -0.14130     0.60947     0.81689     0.58972     0.30439     0.03511     0.01463     0.04561     0.00271     0.04911     2.46763
    -0.13130     0.81230     0.72791     0.67319     0.47544     0.02774     0.01970     0.05251     0.00285     0.04968     2.84133
    -0.12030     1.03274     0.69032     0.77943     0.72075     0.02415     0.02503     0.06142     0.00341     0.05306     3.39033
    -0.11030     1.23634     0.68520     0.88041     1.02832     0.02415     0.02961     0.07049     0.00434     0.05775     4.01660
    -0.10030     1.39062     0.68596     0.94607     1.36220     0.02665     0.03248     0.07774     0.00548     0.06201     4.58921
    -0.09030     1.47826     0.67041     0.95549     1.66653     0.03009     0.03301     0.08202     0.00658     0.06467     4.98706
    -0.07930     1.50348     0.62822     0.90473     1.87929     0.03288     0.03116     0.08334     0.00739     0.06549     5.13598
    -0.06930     1.48817     0.56283     0.80752     1.95300     0.03386     0.02746     0.08283     0.00770     0.06512     5.02849
    -0.05930     1.45952     0.48671     0.68861     1.87288     0.03265     0.02281     0.08195     0.00750     0.06446     4.71710
    -0.04930     1.43474     0.41421     0.57526     1.66416     0.02980     0.01816     0.08177     0.00697     0.06404     4.28912
    -0.03930     1.41296     0.35635     0.48940     1.38748     0.02669     0.01419     0.08257     0.00650     0.06362     3.83976
    -0.02830     1.37843     0.31888     0.44594     1.12114     0.02526     0.01125     0.08403     0.00662     0.06235     3.45390
    -0.01830     1.31326     0.30375     0.45436     0.94237     0.02766     0.00940     0.08598     0.00794     0.05932     3.20403
    -0.00830     1.21022     0.31182     0.52134     0.91162     0.03574     0.00854     0.08884     0.01102     0.05415     3.15329
     0.00170     1.07822     0.34375     0.65012     1.06182     0.05063     0.00855     0.09370     0.01615     0.04727     3.35020
     0.01270     0.93832     0.39827     0.83636     1.39116     0.07218     0.00930     0.10153     0.02325     0.03970     3.81008
     0.02270     0.81244     0.46963     1.06288     1.85862     0.09870     0.01067     0.11222     0.03169     0.03258     4.48944
     0.03270     0.71332     0.54658     1.30025     2.38596     0.12725     0.01245     0.12422     0.04035     0.02672     5.27710
     0.04270     0.64087     0.61435     1.51305     2.87073     0.15445     0.01450     0.13465     0.04788     0.02232     6.01278
     0.05270     0.58566     0.66004     1.67244     3.21166     0.17789     0.01670     0.14067     0.05319     0.01915     6.53740
     0.06370     0.53685     0.67767     1.76916     3.33890     0.19698     0.01912     0.14061     0.05581     0.01680     6.75189
     0.07370     0.48836     0.67093     1.81498     3.23793     0.21306     0.02192     0.13486     0.05604     0.01493     6.65303
     0.08370     0.44186     0.65015     1.83479     2.94869     0.22827     0.02519     0.12542     0.05475     0.01349     6.32262
     0.09370     0.40470     0.62726     1.84812     2.54767     0.24326     0.02879     0.11481     0.05282     0.01264     5.88006
     0.10470     0.38674     0.60985     1.85703     2.11521     0.25640     0.03218     0.10476     0.05073     0.01272     5.42562
     0.11470     0.39820     0.59965     1.84176     1.71046     0.26340     0.03462     0.09573     0.04832     0.01420     5.00633
     0.12470     0.44882     0.59475     1.77389     1.36052     0.25939     0.03536     0.08706     0.04507     0.01760     4.62246
     0.13470     0.54724     0.59360     1.63345     1.06678     0.24150     0.03403     0.07787     0.04047     0.02344     4.25840
     0.14570     0.69759     0.59742     1.42113     0.81886     0.21043     0.03081     0.06775     0.03448     0.03197     3.91044
     0.15570     0.89389     0.60876     1.16007     0.60832     0.17044     0.02634     0.05714     0.02755     0.04287     3.59539
     0.16570     1.11481     0.62754     0.88731     0.43109     0.12782     0.02147     0.04693     0.02050     0.05500     3.33246
     0.17570     1.32317     0.64758     0.63811     0.28809     0.08851     0.01693     0.03797     0.01413     0.06638     3.12088
     0.18570     1.47362     0.65688     0.43516     0.18000     0.05652     0.01315     0.03063     0.00900     0.07465     2.92962
     0.19670     1.52799     0.64226     0.28536     0.10449     0.03325     0.01018     0.02478     0.00529     0.07783     2.71144
     0.20670     1.46675     0.59543     0.18306     0.05618     0.01802     0.00788     0.01998     0.00286     0.07496     2.42512
     0.21670     1.30051     0.51754     0.11666     0.02795     0.00899     0.00603     0.01581     0.00143     0.06661     2.06153
     0.22670     1.06351     0.41903     0.07438     0.01302     0.00413     0.00450     0.01207     0.00066     0.05455     1.64583
     0.23770     0.80172     0.31591     0.04723     0.00625     0.00175     0.00322     0.00878     0.00028     0.04126     1.22640
     0.24770     0.55779     0.22467     0.02959     0.00482     0.00070     0.00222     0.00612     0.00013     0.02901     0.85503
     0.25770     0.36042     0.15892     0.01840     0.00863     0.00029     0.00152     0.00430     0.00009     0.01949     0.57207
     0.26770     0.22150     0.12926     0.01213     0.02126     0.00022     0.00118     0.00351     0.00016     0.01365     0.40287
     0.27770     0.14016     0.14543     0.01010     0.05164     0.00036     0.00126     0.00400     0.00036     0.01199     0.36529
     0.28870     0.10909     0.21850     0.01218     0.11651     0.00075     0.00184     0.00606     0.00080     0.01488     0.48062
     0.29870     0.11996     0.36011     0.01875     0.24233     0.00155     0.00302     0.01003     0.00166     0.02268     0.78008
     0.30870     0.16525     0.57792     0.03065     0.46436     0.00297     0.00488     0.01612     0.00318     0.03555     1.30088
     0.31870     0.23718     0.86702     0.04952     0.82006     0.00522     0.00747     0.02422     0.00560     0.05301     2.06928
     0.32970     0.32529     1.20322     0.07864     1.33525     0.00845     0.01074     0.03367     0.00907     0.07345     3.07779
     0.33970     0.41545     1.54052     0.12480     2.00672     0.01259     0.01468     0.04326     0.01355     0.09406     4.26563
     0.34970     0.49146     1.82196     0.20086     2.78594     0.01726     0.01941     0.05149     0.01865     0.11134     5.51837
     0.35970     0.53900     1.99536     0.32793     3.57940     0.02180     0.02540     0.05706     0.02367     0.12213     6.69174
     0.37070     0.55122     2.03400     0.53441     4.26560     0.02535     0.03357     0.05940     0.02772     0.12491     7.65618
     0.38070     0.53060     1.94727     0.84915     4.72740     0.02717     0.04510     0.05894     0.03000     0.12023     8.33586
     0.39070     0.48850     1.77625     1.28842     4.89080     0.02688     0.06086     0.05693     0.03005     0.11066     8.72936
     0.40070     0.43966     1.57652     1.83797     4.74260     0.02467     0.08072     0.05482     0.02793     0.09957     8.88445
     0.41070     0.39607     1.39438     2.44348     4.33220     0.02130     0.10291     0.05354     0.02418     0.08961     8.85766
     0.42170     0.36280     1.25157     3.01112     3.74810     0.01806     0.12408     0.05316     0.01963     0.08190     8.67042
     0.43170     0.33795     1.14429     3.43157     3.09108     0.01666     0.14022     0.05291     0.01518     0.07590     8.30576
     0.44170     0.31581     1.05336     3.61507     2.45092     0.01926     0.14811     0.05179     0.01157     0.07012     7.73601
     0.45170     0.29160     0.96144     3.52784     1.90236     0.02852     0.14691     0.04920     0.00933     0.06321     6.98042
     0.46270     0.26495     0.86433     3.20545     1.50060     0.04742     0.13860     0.04538     0.00884     0.05472     6.13029
     0.47270     0.23981     0.77329     2.74159     1.28270     0.07867     0.12751     0.04132     0.01030     0.04522     5.34040
     0.48270     0.22248     0.70678     2.25232     1.26501     0.12342     0.11850     0.03829     0.01368     0.03594     4.77643
     0.49270     0.21728     0.67874     1.83456     1.43510     0.17972     0.11506     0.03722     0.01869     0.02811     4.54448
     0.50270     0.22406     0.68936     1.53718     1.74592     0.24155     0.11761     0.03818     0.02462     0.02236     4.64083
     0.51370     0.23755     0.72273     1.35647     2.11774     0.29903     0.12380     0.04030     0.03039     0.01865     4.94665
     0.52370     0.24923     0.75352     1.25017     2.45089     0.34076     0.12930     0.04216     0.03477     0.01639     5.26719
     0.53370     0.25075     0.75548     1.16417     2.65124     0.35749     0.12978     0.04236     0.03674     0.01477     5.40279
     0.54370     0.23734     0.71444     1.05707     2.65814     0.34525     0.12267     0.04007     0.03580     0.01317     5.22395
     0.55470     0.20941     0.63089     0.91286     2.46180     0.30719     0.10809     0.03535     0.03218     0.01129     4.70906
     0.56470     0.17200     0.52086     0.74115     2.10496     0.25230     0.08859     0.02906     0.02677     0.00919     3.94487
     0.57470     0.13285     0.40896     0.56731     1.66590     0.19247     0.06808     0.02251     0.02081     0.00718     3.08607
     0.58470     0.09993     0.32163     0.42081     1.23022     0.13890     0.05047     0.01707     0.01554     0.00566     2.30022
     0.59570     0.07951     0.28169     0.32567     0.86780     0.09962     0.03883     0.01385     0.01192     0.00502     1.72391
     0.60570     0.07552     0.30576     0.29620     0.61888     0.07859     0.03492     0.01356     0.01053     0.00559     1.43955
     0.61570     0.08925     0.40289     0.33650     0.49371     0.07614     0.03919     0.01652     0.01154     0.00761     1.47335
     0.62570     0.11948     0.57316     0.44029     0.47828     0.08976     0.05084     0.02263     0.01475     0.01128     1.80047
     0.63570     0.16230     0.80690     0.59179     0.54273     0.11469     0.06779     0.03140     0.01961     0.01682     2.35403
     0.64670     0.21178     1.08546     0.76748     0.64840     0.14435     0.08684     0.04209     0.02530     0.02458     3.03629
     0.65670     0.26122     1.38808     0.94191     0.75445     0.17144     0.10410     0.05391     0.03094     0.03525     3.74129
     0.66670     0.30602     1.69944     1.09811     0.82506     0.18916     0.11591     0.06650     0.03591     0.04992     4.38602
     0.67670     0.34647     2.01786     1.23957     0.83749     0.19308     0.11995     0.08024     0.04026     0.07006     4.94498
     0.68770     0.38948     2.35466     1.39607     0.78552     0.18240     0.11606     0.09627     0.04492     0.09698     5.46237
     0.69770     0.44664     2.72083     1.61762     0.68108     0.16030     0.10624     0.11593     0.05148     0.13094     6.03106
     0.70770     0.52942     3.11086     1.95454     0.54752     0.13222     0.09377     0.13972     0.06160     0.17023     6.73988
     0.71770     0.64217     3.48912     2.42817     0.41088     0.10420     0.08194     0.16649     0.07609     0.21073     7.60979
     0.72770     0.77689     3.78940     3.00582     0.29159     0.08066     0.07278     0.19290     0.09415     0.24632     8.55049
     0.73870     0.91253     3.93680     3.59582     0.20005     0.06358     0.06656     0.21425     0.11326     0.27058     9.37344
     0.74870     1.02144     3.87370     4.06947     0.13697     0.05264     0.06217     0.22592     0.12997     0.27862     9.85090
     0.75870     1.08002     3.58534     4.30426     0.09682     0.04628     0.05788     0.22533     0.14141     0.26906     9.80640
     0.76870     1.07950     3.10852     4.23251     0.07213     0.04293     0.05231     0.21310     0.14674     0.24472     9.19246
     0.77970     1.03129     2.51768     3.86717     0.05714     0.04175     0.04498     0.19335     0.14801     0.21177     8.11314
     0.78970     0.96324     1.90178     3.29646     0.04973     0.04287     0.03634     0.17226     0.14945     0.17788     6.79001
     0.79970     0.90772     1.33781     2.64842     0.05294     0.04679     0.02743     0.15581     0.15553     0.14981     5.48226
     0.80970     0.88744     0.87573     2.04354     0.07658     0.05373     0.01933     0.14767     0.16881     0.13141     4.40424
     0.82070     0.90530     0.53302     1.55884     0.14010     0.06315     0.01280     0.14774     0.18807     0.12276     3.67178
     0.83070     0.94326     0.30139     1.21402     0.27568     0.07370     0.00805     0.15246     0.20851     0.12066     3.29772
     0.84070     0.97102     0.15829     0.98471     0.52926     0.08379     0.00493     0.15631     0.22333     0.12025     3.23188
     0.85070     0.95915     0.07720     0.82587     0.95468     0.09234     0.00304     0.15419     0.22676     0.11685     3.41008
     0.86070     0.89146     0.03500     0.69624     1.59808     0.09924     0.00193     0.14331     0.21617     0.10779     3.78922
     0.87170     0.77161     0.01479     0.57115     2.47330     0.10530     0.00128     0.12404     0.19314     0.09297     4.34759
     0.88170     0.61822     0.00587     0.44501     3.53754     0.11131     0.00088     0.09939     0.16259     0.07437     5.05518
     0.89170     0.45712     0.00222     0.32448     4.67980     0.11732     0.00059     0.07350     0.13054     0.05495     5.84052
     0.90170     0.31151     0.00082     0.21961     5.73860     0.12199     0.00038     0.05009     0.10207     0.03743     6.58251
     0.91270     0.19552     0.00032     0.13747     6.54600     0.12315     0.00024     0.03144     0.07998     0.02349     7.13760
     0.92270     0.11303     0.00017     0.07969     6.98560     0.11874     0.00014     0.01818     0.06483     0.01358     7.39396
     0.93270     0.06035     0.00022     0.04361     7.02540     0.10795     0.00009     0.00970     0.05559     0.00726     7.31017
     0.94270     0.03025     0.00051     0.02493     6.72400     0.09181     0.00008     0.00485     0.05054     0.00366     6.93063
     0.95270     0.01550     0.00128     0.02058     6.18760     0.07289     0.00014     0.00245     0.04789     0.00193     6.35026
     0.96370     0.01093     0.00307     0.03095     5.52420     0.05439     0.00030     0.00165     0.04610     0.00146     5.67306
     0.97370     0.01415     0.00680     0.06129     4.80560     0.03923     0.00064     0.00205     0.04401     0.00204     4.97582
     0.98370     0.02539     0.01390     0.12212     4.06900     0.02949     0.00130     0.00365     0.04099     0.00373     4.30958
     0.99370     0.04680     0.02627     0.22802     3.33114     0.02631     0.00242     0.00675     0.03707     0.00690     3.71169
     1.00470     0.08147     0.04595     0.39383     2.61384     0.03006     0.00416     0.01186     0.03294     0.01201     3.22610
     1.01470     0.13203     0.07458     0.62821     1.95144     0.04051     0.00659     0.01947     0.02975     0.01941     2.90199
     1.02470     0.19925     0.11268     0.92649     1.38236     0.05675     0.00960     0.02993     0.02885     0.02919     2.77509
     1.03470     0.28089     0.15917     1.26556     0.93336     0.07716     0.01289     0.04322     0.03144     0.04096     2.84465
     1.04570     0.37184     0.21119     1.60584     0.61100     0.09939     0.01596     0.05896     0.03832     0.05390     3.06641
     1.05570     0.46458     0.26459     1.89886     0.40081     0.12077     0.01824     0.07637     0.04972     0.06684     3.36078
     1.06570     0.55061     0.31456     2.10160     0.27590     0.13867     0.01925     0.09426     0.06499     0.07852     3.63837
     1.07570     0.62156     0.35631     2.18831     0.20686     0.15114     0.01882     0.11104     0.08254     0.08778     3.82434
     1.08570     0.66960     0.38523     2.15466     0.16911     0.15694     0.01706     0.12471     0.09974     0.09362     3.87067
     1.09670     0.68805     0.39717     2.01606     0.14578     0.15551     0.01439     0.13313     0.11334     0.09527     3.75870
     1.10670     0.67241     0.38926     1.79854     0.12723     0.14698     0.01134     0.13442     0.12027     0.09228     3.49272
     1.11670     0.62204     0.36102     1.53124     0.10900     0.13214     0.00839     0.12768     0.11864     0.08475     3.09491
     1.12670     0.54189     0.31513     1.24262     0.08991     0.11246     0.00586     0.11351     0.10846     0.07342     2.60326
     1.13770     0.44225     0.25757     0.95764     0.07052     0.09013     0.00388     0.09407     0.09169     0.05966     2.06741
     1.14770     0.33664     0.19627     0.69690     0.05215     0.06768     0.00245     0.07242     0.07158     0.04526     1.54135
     1.15770     0.23814     0.13895     0.47671     0.03613     0.04740     0.00148     0.05163     0.05154     0.03194     1.07393
     1.16770     0.15611     0.09115     0.30496     0.02333     0.03085     0.00085     0.03404     0.03421     0.02090     0.69640
     1.17770     0.09463     0.05527     0.18167     0.01399     0.01861     0.00046     0.02071     0.02092     0.01266     0.41892
     1.18870     0.05297     0.03094     0.10046     0.00778     0.01038     0.00024     0.01163     0.01178     0.00708     0.23326
     1.19870     0.02735     0.01598     0.05142     0.00400     0.00535     0.00012     0.00602     0.00611     0.00365     0.11999
     1.20870     0.01302     0.00761     0.02433     0.00189     0.00254     0.00005     0.00287     0.00291     0.00174     0.05696
     1.21870     0.00571     0.00334     0.01062     0.00083     0.00111     0.00002     0.00126     0.00128     0.00076     0.02494
     1.22970     0.00231     0.00135     0.00428     0.00033     0.00045     0.00001     0.00051     0.00052     0.00031     0.01006
     1.23970     0.00086     0.00050     0.00159     0.00012     0.00017     0.00000     0.00019     0.00019     0.00011     0.00374
     1.24970     0.00029     0.00017     0.00054     0.00004     0.00006     0.00000     0.00006     0.00007     0.00004     0.00128
     1.25970     0.00009     0.00005     0.00017     0.00001     0.00002     0.00000     0.00002     0.00002     0.00001     0.00040
     1.27070     0.00003     0.00002     0.00005     0.00000     0.00001     0.00000     0.00001     0.00001     0.00000     0.00012
     1.28070     0.00001     0.00000     0.00001     0.00000     0.00000     0.00000     0.00000     0.00000     0.00000     0.00003
     1.29070     0.00000     0.00000     0.00000     0.00000     0.00000     0.00000     0.00000     0.00000     0.00000     0.00001
     1.30070     0.00000     0.00000     0.00000     0.00000     0.00000     0.00000     0.00000     0.00000     0.00000     0.00001
     1.31070     0.00000     0.00000     0.00001     0.00000     0.00000     0.00000     0.00000     0.00000     0.00000     0.00002
     1.32170     0.00000     0.00001     0.00004     0.00001     0.00000     0.00000     0.00000     0.00000     0.00000     0.00007
     1.33170     0.00002     0.00004     0.00014     0.00005     0.00000     0.00000     0.00000     0.00000     0.00000     0.00026
     1.34170     0.00006     0.00014     0.00050     0.00019     0.00002     0.00001     0.00001     0.00001     0.00000     0.00092
     1.35170     0.00018     0.00045     0.00161     0.00060     0.00006     0.00002     0.00003     0.00003     0.00001     0.00298
     1.36270     0.00054     0.00135     0.00478     0.00178     0.00017     0.00005     0.00009     0.00009     0.00002     0.00887
     1.37270     0.00148     0.00371     0.01309     0.00486     0.00045     0.00015     0.00025     0.00025     0.00007     0.02430
     1.38270     0.00377     0.00938     0.03300     0.01224     0.00114     0.00038     0.00062     0.00065     0.00017     0.06134
     1.39270     0.00885     0.02186     0.07664     0.02838     0.00263     0.00087     0.00146     0.00156     0.00040     0.14264
     1.40270     0.01919     0.04699     0.16399     0.06058     0.00560     0.00186     0.00315     0.00347     0.00088     0.30571
     1.41370     0.03848     0.09319     0.32335     0.11911     0.01098     0.00364     0.00629     0.00720     0.00178     0.60402
     1.42370     0.07139     0.17058     0.58765     0.21565     0.01981     0.00659     0.01160     0.01388     0.00336     1.10051
     1.43370     0.12270     0.28842     0.98486     0.35978     0.03288     0.01096     0.01981     0.02494     0.00589     1.85024
     1.44370     0.19566     0.45085     1.52316     0.55318     0.05024     0.01680     0.03133     0.04180     0.00960     2.87261
     1.45470     0.28987     0.65227     2.17478     0.78411     0.07065     0.02374     0.04600     0.06538     0.01456     4.12137
     1.46470     0.39975     0.87450     2.86921     1.02510     0.09144     0.03096     0.06282     0.09548     0.02063     5.46988
     1.47470     0.51422     1.08743     3.50307     1.23680     0.10897     0.03736     0.08005     0.13022     0.02731     6.72543
     1.48470     0.61904     1.25654     3.96353     1.37780     0.11949     0.04198     0.09564     0.16575     0.03386     7.67363
     1.49570     0.70081     1.35141     4.16798     1.41820     0.12061     0.04446     0.10818     0.19675     0.03949     8.14789
     1.50570     0.75239     1.35556     4.09389     1.35040     0.11210     0.04557     0.11760     0.21759     0.04353     8.08864
     1.51570     0.77720     1.27135     3.78958     1.19064     0.09588     0.04725     0.12600     0.22385     0.04589     7.56765
     1.52570     0.79005     1.11963     3.36182     0.97325     0.07554     0.05235     0.13747     0.21399     0.04706     6.77117
     1.53570     0.81360     0.93212     2.93995     0.73837     0.05480     0.06376     0.15723     0.18985     0.04812     5.93781
     1.54670     0.86964     0.74269     2.63604     0.52070     0.03662     0.08336     0.18921     0.15610     0.05028     5.28463
     1.55670     0.96908     0.57727     2.50794     0.34172     0.02255     0.11077     0.23409     0.11887     0.05431     4.93661
     1.56670     1.10342     0.44988     2.54677     0.20902     0.01284     0.14284     0.28733     0.08388     0.06006     4.89603
     1.57670     1.24457     0.36176     2.68152     0.11937     0.00684     0.17383     0.33944     0.05517     0.06638     5.04889
     1.58770     1.35297     0.30484     2.81033     0.06385     0.00362     0.19694     0.37828     0.03467     0.07148     5.21698
     1.59770     1.39305     0.26784     2.83770     0.03243     0.00233     0.20637     0.39354     0.02270     0.07380     5.22977
     1.60770     1.34908     0.24167     2.71070     0.01652     0.00246     0.19946     0.38014     0.01884     0.07281     4.99167
     1.61770     1.23076     0.22277     2.43678     0.01005     0.00378     0.17771     0.34096     0.02268     0.06943     4.51492
     1.62770     1.07217     0.21326     2.07377     0.00942     0.00632     0.14589     0.28518     0.03408     0.06578     3.90587
     1.63870     0.91594     0.21838     1.70561     0.01301     0.01011     0.11063     0.22512     0.05282     0.06429     3.31592
     1.64870     0.79815     0.24351     1.41118     0.02076     0.01502     0.07805     0.17180     0.07793     0.06666     2.88306
     1.65870     0.73629     0.29205     1.24429     0.03398     0.02061     0.05256     0.13231     0.10705     0.07305     2.69220
     1.66870     0.72724     0.36598     1.23087     0.05553     0.02613     0.03660     0.10917     0.13635     0.08202     2.76988
     1.67970     0.75427     0.46862     1.38021     0.08992     0.03067     0.03116     0.10159     0.16150     0.09117     3.10912
     1.68970     0.79840     0.60741     1.69996     0.14288     0.03347     0.03672     0.10777     0.17890     0.09826     3.70378
     1.69970     0.84845     0.79358     2.19972     0.21959     0.03418     0.05362     0.12639     0.18701     0.10217     4.56471
     1.70970     0.90376     1.03696     2.87950     0.32180     0.03302     0.08170     0.15664     0.18687     0.10327     5.70352
     1.72070     0.96943     1.33712     3.70337     0.44480     0.03065     0.11931     0.19712     0.18117     0.10293     7.08589
     1.73070     1.04667     1.67551     4.57950     0.57615     0.02792     0.16241     0.24392     0.17283     0.10246     8.58737
     1.74070     1.12518     2.01740     5.36078     0.69852     0.02565     0.20427     0.28986     0.16346     0.10226     9.98738
     1.75070     1.18346     2.32375     5.88113     0.79733     0.02450     0.23693     0.32559     0.15315     0.10149    11.02733
     1.76070     1.19651     2.57184     6.00870     0.87110     0.02501     0.25314     0.34232     0.14112     0.09861    11.50836
     1.77170     1.14760     2.77206     5.70016     0.94064     0.02772     0.24910     0.33507     0.12702     0.09240    11.39176
     1.78170     1.03754     2.96765     5.01899     1.05025     0.03308     0.22582     0.30481     0.11177     0.08276    10.83266
     1.79170     0.88471     3.21513     4.11035     1.25868     0.04132     0.18865     0.25808     0.09751     0.07088    10.12531
     1.80170     0.71801     3.54934     3.15028     1.61824     0.05200     0.14533     0.20422     0.08662     0.05869     9.58274
     1.81270     0.56492     3.95278     2.28512     2.14919     0.06385     0.10342     0.15245     0.08062     0.04804     9.40039
     1.82270     0.44273     4.35062     1.59680     2.81686     0.07480     0.06816     0.10876     0.07930     0.03994     9.57798
     1.83270     0.35499     4.63072     1.10148     3.52398     0.08250     0.04183     0.07553     0.08084     0.03434     9.92622
     1.84270     0.29463     4.68466     0.76842     4.13088     0.08503     0.02413     0.05203     0.08244     0.03043    10.15264
     1.85270     0.25009     4.45552     0.54918     4.49560     0.08156     0.01329     0.03600     0.08147     0.02714     9.98984
     1.86370     0.21120     3.95636     0.39948     4.52202     0.07265     0.00714     0.02500     0.07638     0.02364     9.29389
     1.87370     0.17254     3.26740     0.28951     4.19470     0.06003     0.00386     0.01722     0.06710     0.01966     8.09203
     1.88370     0.13365     2.50379     0.20410     3.58612     0.04600     0.00215     0.01156     0.05487     0.01536     6.55760
     1.89370     0.09704     1.77867     0.13750     2.82344     0.03274     0.00127     0.00746     0.04163     0.01119     4.93095
     1.90470     0.06598     1.17069     0.08809     2.04818     0.02183     0.00089     0.00466     0.02933     0.00755     3.43721
     1.91470     0.04295     0.71646     0.05519     1.37062     0.01419     0.00095     0.00303     0.01936     0.00474     2.22749
     1.92470     0.02944     0.41480     0.03830     0.85232     0.01031     0.00165     0.00258     0.01246     0.00280     1.36467
     1.93470     0.02670     0.24482     0.03811     0.50630     0.01079     0.00348     0.00354     0.00894     0.00165     0.84432
     1.94470     0.03694     0.18407     0.05779     0.31582     0.01684     0.00729     0.00647     0.00899     0.00117     0.63539
     1.95570     0.06406     0.22137     0.10373     0.25467     0.03050     0.01431     0.01233     0.01308     0.00126     0.71531
     1.96570     0.11333     0.36202     0.18432     0.30032     0.05437     0.02599     0.02226     0.02197     0.00186     1.08644
     1.97570     0.18948     0.62416     0.30674     0.43654     0.09069     0.04347     0.03726     0.03646     0.00298     1.76779
     1.98570     0.29373     1.02677     0.47179     0.64785     0.13980     0.06696     0.05749     0.05679     0.00460     2.76580
     1.99670     0.42020     1.57262     0.66860     0.91036     0.19863     0.09495     0.08172     0.08193     0.00663     4.03564
     2.00670     0.55437     2.23156     0.87247     1.18581     0.26004     0.12395     0.10699     0.10924     0.00886     5.45330
     2.01670     0.67474     2.93369     1.04827     1.42504     0.31367     0.14895     0.12905     0.13452     0.01106     6.81899
     2.02670     0.75832     3.57836     1.16004     1.57703     0.34898     0.16486     0.14348     0.15322     0.01304     7.89733
     2.03770     0.78860     4.06288     1.18259     1.60767     0.35857     0.16799     0.14713     0.16174     0.01496     8.49214
     2.04770     0.76267     4.31924     1.11203     1.50988     0.34129     0.15766     0.13951     0.15891     0.01756     8.51875
     2.05770     0.69195     4.34308     0.96712     1.30758     0.30258     0.13638     0.12275     0.14634     0.02251     8.04028
     2.06770     0.60107     4.19355     0.78214     1.04495     0.25236     0.10885     0.10111     0.12793     0.03256     7.24451
     2.07770     0.51905     3.96668     0.59609     0.77288     0.20158     0.08033     0.07939     0.10811     0.05149     6.37560
     2.08870     0.47139     3.75373     0.44050     0.53165     0.15829     0.05513     0.06151     0.09060     0.08356     5.64635
     2.09870     0.47349     3.59921     0.33289     0.34324     0.12594     0.03558     0.04959     0.07703     0.13227     5.16925
     2.10870     0.52727     3.49214     0.27577     0.21137     0.10365     0.02213     0.04386     0.06710     0.19844     4.94173
     2.11870     0.62102     3.37992     0.26017     0.12730     0.08798     0.01386     0.04304     0.05924     0.27818     4.87071
     2.12970     0.73182     3.20262     0.27050     0.07732     0.07516     0.00929     0.04502     0.05175     0.36214     4.82564
     2.13970     0.83067     2.92380     0.28962     0.04852     0.06270     0.00697     0.04755     0.04363     0.43613     4.68959
     2.14970     0.88974     2.54528     0.30259     0.03150     0.04982     0.00577     0.04870     0.03482     0.48519     4.39342
     2.15970     0.89009     2.10056     0.29958     0.02070     0.03713     0.00498     0.04730     0.02599     0.49795     3.92428
     2.16970     0.82704     1.63892     0.27713     0.01336     0.02572     0.00426     0.04306     0.01801     0.47123     3.31872
     2.18070     0.71173     1.20772     0.23800     0.00824     0.01648     0.00348     0.03650     0.01154     0.41088     2.64457
     2.19070     0.56619     0.83985     0.18914     0.00478     0.00974     0.00268     0.02872     0.00682     0.33004     1.97796
     2.20070     0.41587     0.55047     0.13890     0.00261     0.00532     0.00193     0.02092     0.00372     0.24413     1.38387
     2.21070     0.28181     0.33950     0.09428     0.00140     0.00270     0.00132     0.01410     0.00189     0.16629     0.90328
     2.22170     0.17614     0.19672     0.05957     0.00095     0.00134     0.00090     0.00880     0.00096     0.10427     0.54965
     2.23170     0.10178     0.10730     0.03636     0.00132     0.00085     0.00079     0.00516     0.00066     0.06019     0.31441
     2.24170     0.05507     0.05625     0.02499     0.00303     0.00111     0.00118     0.00303     0.00095     0.03200     0.17760
     2.25170     0.02969     0.03150     0.02664     0.00744     0.00236     0.00249     0.00223     0.00209     0.01570     0.12013
     2.26270     0.01986     0.02542     0.04555     0.01722     0.00534     0.00557     0.00276     0.00475     0.00719     0.13365
     2.27270     0.02214     0.03518     0.09067     0.03682     0.01138     0.01183     0.00490     0.01012     0.00325     0.22631
     2.28270     0.03586     0.06212     0.17597     0.07251     0.02239     0.02326     0.00927     0.01993     0.00177     0.42310
     2.29270     0.06228     0.11011     0.31799     0.13139     0.04058     0.04215     0.01667     0.03611     0.00159     0.75887
     2.30270     0.10299     0.18284     0.53010     0.21913     0.06767     0.07029     0.02776     0.06022     0.00213     1.26312
     2.31370     0.15781     0.28044     0.81351     0.33634     0.10388     0.10790     0.04260     0.09242     0.00311     1.93803
     2.32370     0.22285     0.39606     1.14926     0.47506     0.14673     0.15239     0.06017     0.13057     0.00435     2.73744
     2.33370     0.28966     0.51484     1.49360     0.61753     0.19074     0.19810     0.07822     0.16972     0.00565     3.55807
     2.34370     0.34656     0.61593     1.78720     0.73880     0.22820     0.23700     0.09358     0.20304     0.00676     4.25707
     2.35470     0.38158     0.67816     1.96760     0.81338     0.25122     0.26092     0.10304     0.22354     0.00744     4.68689
     2.36470     0.38662     0.68718     1.99401     0.82421     0.25454     0.26438     0.10439     0.22650     0.00754     4.74937
     2.37470     0.36060     0.64090     1.85892     0.76846     0.23740     0.24657     0.09737     0.21122     0.00704     4.42848
     2.38470     0.30965     0.55032     1.59567     0.65952     0.20372     0.21162     0.08360     0.18128     0.00605     3.80143
     2.39470     0.24518     0.43564     1.26055     0.52088     0.16089     0.16727     0.06615     0.14316     0.00483     3.00456
     2.40570     0.17993     0.31955     0.91670     0.37861     0.11697     0.12195     0.04844     0.10406     0.00366     2.18985
     2.41570     0.12499     0.22155     0.61458     0.25326     0.07823     0.08260     0.03335     0.06961     0.00285     1.48101
     2.42570     0.08832     0.15556     0.38174     0.15590     0.04816     0.05337     0.02287     0.04285     0.00273     0.95150
     2.43570     0.07588     0.13167     0.22407     0.08833     0.02729     0.03595     0.01826     0.02428     0.00378     0.62949
     2.44670     0.09354     0.15958     0.13308     0.04604     0.01422     0.03066     0.02059     0.01266     0.00663     0.51702
     2.45670     0.14866     0.25138     0.09511     0.02209     0.00683     0.03764     0.03117     0.00607     0.01216     0.61110
     2.46670     0.24924     0.42021     0.09731     0.00976     0.00301     0.05717     0.05143     0.00268     0.02129     0.91209
     2.47670     0.40051     0.67433     0.12966     0.00396     0.00122     0.08924     0.08223     0.00109     0.03473     1.41698
     2.48770     0.59861     1.00710     0.18375     0.00148     0.00046     0.13228     0.12267     0.00041     0.05251     2.09927
     2.49770     0.82653     1.38876     0.25033     0.00051     0.00016     0.18193     0.16912     0.00014     0.07377     2.89124
     2.50770     1.05325     1.76537     0.31822     0.00016     0.00005     0.23073     0.21485     0.00004     0.09697     3.67965
     2.51770     1.24056     2.06952     0.37524     0.00005     0.00001     0.26956     0.25170     0.00001     0.12082     4.32747
     2.52770     1.35534     2.24138     0.41140     0.00001     0.00000     0.29008     0.27220     0.00000     0.14550     4.71592
     2.53870     1.38262     2.24924     0.42249     0.00000     0.00000     0.28769     0.27246     0.00000     0.17364     4.78814
     2.54870     1.33234     2.10460     0.41195     0.00000     0.00000     0.26322     0.25369     0.00000     0.21012     4.57591
     2.55870     1.23501     1.85518     0.38921     0.00000     0.00000     0.22269     0.22175     0.00000     0.25983     4.18367
     2.56870     1.12839     1.56697     0.36542     0.00000     0.00000     0.17503     0.18460     0.00000     0.32444     3.74485
     2.57970     1.04092     1.29830     0.34840     0.00000     0.00000     0.12875     0.14964     0.00000     0.39940     3.36542
     2.58970     0.98123     1.08187     0.33933     0.00000     0.00000     0.08981     0.12110     0.00000     0.47308     3.08642
     2.59970     0.93783     0.92051     0.33306     0.00000     0.00000     0.06061     0.09979     0.00000     0.52933     2.88112
     2.60970     0.88860     0.79635     0.32150     0.00000     0.00000     0.04058     0.08390     0.00000     0.55312     2.68405
     2.61970     0.81404     0.68622     0.29823     0.00000     0.00000     0.02756     0.07079     0.00000     0.53609     2.43294
     2.63070     0.70696     0.57432     0.26191     0.00000     0.00000     0.01914     0.05850     0.00000     0.48030     2.10112
     2.64070     0.57498     0.45732     0.21730     0.00000     0.00000     0.01342     0.04637     0.00000     0.39715     1.70655
     2.65070     0.43550     0.34211     0.17412     0.00000     0.00000     0.00932     0.03496     0.00000     0.30343     1.29944
     2.66070     0.30808     0.23975     0.14548     0.00000     0.00000     0.00632     0.02548     0.00000     0.21549     0.94060
     2.67170     0.20783     0.15953     0.14685     0.00000     0.00000     0.00427     0.01921     0.00000     0.14534     0.68302
     2.68170     0.14281     0.10618     0.19604     0.00000     0.00000     0.00314     0.01726     0.00000     0.09929     0.56472
     2.69170     0.11490     0.08004     0.31244     0.00000     0.00000     0.00291     0.02053     0.00000     0.07876     0.60959
     2.70170     0.12182     0.07858     0.51347     0.00000     0.00000     0.00355     0.02960     0.00000     0.08214     0.82915
     2.71270     0.15866     0.09758     0.80668     0.00000     0.00000     0.00498     0.04448     0.00000     0.10592     1.21830
     2.72270     0.21789     0.13157     1.17994     0.00000     0.00000     0.00702     0.06418     0.00000     0.14494     1.74554
     2.73270     0.28873     0.17328     1.59362     0.00000     0.00000     0.00938     0.08634     0.00000     0.19181     2.34317
     2.74270     0.35719     0.21403     1.98278     0.00000     0.00000     0.01164     0.10730     0.00000     0.23721     2.91014
     2.75270     0.40842     0.24459     2.27060     0.00000     0.00000     0.01332     0.12283     0.00000     0.27120     3.33096
     2.76370     0.43029     0.25765     2.39364     0.00000     0.00000     0.01403     0.12949     0.00000     0.28572     3.51082
     2.77370     0.41732     0.24987     2.32170     0.00000     0.00000     0.01361     0.12558     0.00000     0.27713     3.40521
     2.78370     0.37254     0.22306     2.07258     0.00000     0.00000     0.01215     0.11211     0.00000     0.24738     3.03981
     2.79370     0.30602     0.18324     1.70258     0.00000     0.00000     0.00998     0.09210     0.00000     0.20323     2.49715
     2.80470     0.23136     0.13854     1.28724     0.00000     0.00000     0.00755     0.06963     0.00000     0.15363     1.88795
     2.81470     0.16096     0.09636     0.89560     0.00000     0.00000     0.00525     0.04844     0.00000     0.10689     1.31350
     2.82470     0.10304     0.06171     0.57339     0.00000     0.00000     0.00336     0.03101     0.00000     0.06843     0.84095
     2.83470     0.06072     0.03636     0.33783     0.00000     0.00000     0.00198     0.01827     0.00000     0.04032     0.49549
     2.84470     0.03293     0.01972     0.18319     0.00000     0.00000     0.00108     0.00991     0.00000     0.02186     0.26869
     2.85570     0.01647     0.00984     0.09150     0.00000     0.00000     0.00055     0.00496     0.00000     0.01091     0.13423
     2.86570     0.00768     0.00454     0.04232     0.00001     0.00001     0.00029     0.00232     0.00000     0.00502     0.06220
     2.87570     0.00364     0.00199     0.01889     0.00005     0.00003     0.00025     0.00111     0.00000     0.00217     0.02813
     2.88570     0.00260     0.00100     0.01038     0.00018     0.00009     0.00048     0.00084     0.00001     0.00097     0.01655
     2.89670     0.00420     0.00097     0.01217     0.00058     0.00028     0.00124     0.00143     0.00003     0.00071     0.02162
     2.90670     0.00971     0.00187     0.02571     0.00169     0.00083     0.00311     0.00336     0.00010     0.00118     0.04757
     2.91670     0.02246     0.00422     0.05916     0.00458     0.00225     0.00724     0.00783     0.00028     0.00263     0.11066
     2.92670     0.04838     0.00909     0.12866     0.01145     0.00565     0.01556     0.01698     0.00070     0.00576     0.24223
     2.93770     0.09611     0.01820     0.25903     0.02640     0.01308     0.03078     0.03398     0.00163     0.01176     0.49096
     2.94770     0.17590     0.03371     0.48174     0.05618     0.02799     0.05606     0.06275     0.00350     0.02223     0.92005
     2.95770     0.29656     0.05790     0.82788     0.11052     0.05540     0.09397     0.10695     0.00697     0.03890     1.59506
     2.96770     0.46063     0.09242     1.31577     0.20100     0.10151     0.14506     0.16837     0.01284     0.06305     2.56065
     2.97770     0.65927     0.13758     1.93613     0.33839     0.17241     0.20621     0.24504     0.02196     0.09471     3.81169
     2.98870     0.86967     0.19170     2.64106     0.52771     0.27156     0.26998     0.33002     0.03484     0.13203     5.26857
     2.99870     1.05746     0.25102     3.34520     0.76325     0.39711     0.32567     0.41188     0.05138     0.17093     6.77390
     3.00870     1.18554     0.31033     3.94160     1.02440     0.53974     0.36214     0.47725     0.07046     0.20593     8.11739
     3.01870     1.22619     0.36333     4.32990     1.27800     0.68232     0.37131     0.51438     0.08994     0.23111     9.08647
     3.02970     1.17006     0.40384     4.44500     1.48228     0.80281     0.35136     0.51695     0.10688     0.24203     9.52123
     3.03970     1.03055     0.42623     4.27440     1.59990     0.87961     0.30718     0.48568     0.11829     0.23689     9.35873
     3.04970     0.83831     0.42655     3.85980     1.60781     0.89744     0.24844     0.42776     0.12191     0.21703     8.64505
     3.05970     0.63016     0.40352     3.27820     1.50490     0.85264     0.18620     0.35411     0.11695     0.18636     7.51304
     3.06970     0.43801     0.35941     2.62295     1.31147     0.75402     0.12966     0.27613     0.10438     0.15008     6.14611
     3.08070     0.28182     0.30009     1.97772     1.06403     0.62025     0.08410     0.20312     0.08660     0.11341     4.73116
     3.09070     0.16803     0.23399     1.40425     0.80320     0.47422     0.05101     0.14101     0.06673     0.08041     3.42284
     3.10070     0.09302     0.16983     0.93790     0.56363     0.33671     0.02907     0.09233     0.04771     0.05344     2.32364
     3.11070     0.04814     0.11450     0.58825     0.36743     0.22180     0.01573     0.05697     0.03161     0.03326     1.47771
     3.12170     0.02408     0.07196     0.34632     0.22223     0.13540     0.00843     0.03318     0.01940     0.01937     0.88036
     3.13170     0.01373     0.04309     0.19275     0.12463     0.07652     0.00532     0.01854     0.01101     0.01056     0.49616
     3.14170     0.01341     0.02713     0.10586     0.06472     0.04001     0.00567     0.01082     0.00578     0.00546     0.27886
     3.15170     0.02339     0.02327     0.06783     0.03110     0.01934     0.01010     0.00848     0.00280     0.00284     0.18915
     3.16270     0.04797     0.03222     0.06809     0.01381     0.00863     0.02069     0.01107     0.00125     0.00182     0.20557
     3.17270     0.09521     0.05693     0.10429     0.00567     0.00356     0.04099     0.01920     0.00052     0.00191     0.32828
     3.18270     0.17542     0.10213     0.18037     0.00215     0.00135     0.07548     0.03433     0.00020     0.00288     0.57430
     3.19270     0.29788     0.17245     0.30220     0.00075     0.00047     0.12815     0.05792     0.00007     0.00467     0.96457
     3.20270     0.46560     0.26926     0.47121     0.00024     0.00015     0.20030     0.09044     0.00002     0.00725     1.50447
     3.21370     0.66992     0.38741     0.67797     0.00008     0.00005     0.28817     0.13011     0.00001     0.01047     2.16419
     3.22370     0.88720     0.51338     0.89896     0.00005     0.00003     0.38157     0.17237     0.00003     0.01406     2.86765
     3.23370     1.08159     0.62681     1.09943     0.00012     0.00007     0.46501     0.21032     0.00008     0.01770     3.50113
     3.24370     1.21435     0.70632     1.24342     0.00035     0.00020     0.52156     0.23661     0.00025     0.02129     3.94435
     3.25470     1.25679     0.73700     1.30831     0.00101     0.00057     0.53868     0.24591     0.00072     0.02535     4.11434
     3.26470     1.20193     0.71776     1.29792     0.00269     0.00151     0.51253     0.23727     0.00190     0.03134     4.00485
     3.27470     1.06850     0.66351     1.24719     0.00656     0.00369     0.44999     0.21479     0.00463     0.04179     3.70064
     3.28470     0.89584     0.60184     1.21587     0.01473     0.00827     0.36608     0.18628     0.01040     0.05989     3.35921
     3.29470     0.73181     0.56447     1.27205     0.03046     0.01711     0.27893     0.16074     0.02149     0.08850     3.16555
     3.30570     0.61925     0.57721     1.47016     0.05797     0.03255     0.20430     0.14513     0.04088     0.12870     3.27615
     3.31570     0.58597     0.65162     1.83142     0.10162     0.05703     0.15193     0.14230     0.07160     0.17833     3.77182
     3.32570     0.63924     0.78115     2.33142     0.16416     0.09207     0.12463     0.15046     0.11550     0.23139     4.63002
     3.33570     0.76609     0.94266     2.90146     0.24474     0.13704     0.11933     0.16401     0.17169     0.27883     5.72584
     3.34670     0.93703     1.10236     3.44342     0.33739     0.18841     0.12918     0.17606     0.23549     0.31094     6.86029
     3.35670     1.11372     1.22689     3.85816     0.43169     0.24000     0.14580     0.18072     0.29865     0.32069     7.81632
     3.36670     1.25943     1.29307     4.07618     0.51594     0.28452     0.16122     0.17501     0.35148     0.30607     8.42292
     3.37670     1.35020     1.29680     4.08306     0.58180     0.31657     0.16985     0.15959     0.38619     0.27101     8.61507
     3.38770     1.38232     1.25228     3.92440     0.62835     0.33476     0.16926     0.13798     0.40013     0.22375     8.45323
     3.39770     1.37204     1.18892     3.68956     0.66234     0.34231     0.16045     0.11505     0.39667     0.17410     8.10145
     3.40770     1.34600     1.13600     3.47460     0.69389     0.34504     0.14672     0.09524     0.38340     0.13027     7.75115
     3.41770     1.32677     1.11189     3.34520     0.72957     0.34804     0.13185     0.08123     0.36802     0.09712     7.53969
     3.42770     1.32100     1.11612     3.31344     0.76688     0.35222     0.11853     0.07363     0.35449     0.07599     7.49228
     3.43870     1.31682     1.13118     3.34237     0.79360     0.35382     0.10737     0.07151     0.34156     0.06577     7.52399
     3.44870     1.29164     1.13223     3.37190     0.79302     0.34637     0.09742     0.07342     0.32429     0.06443     7.49471
     3.45870     1.22590     1.10041     3.35738     0.75204     0.32433     0.08715     0.07830     0.29758     0.07026     7.29337
     3.46870     1.11485     1.03108     3.28853     0.66903     0.28628     0.07562     0.08577     0.25944     0.08215     6.89275
     3.47970     0.96975     0.93427     3.19040     0.55379     0.23590     0.06294     0.09573     0.21225     0.09909     6.35412
     3.48970     0.81243     0.82844     3.09424     0.42446     0.18035     0.05013     0.10758     0.16158     0.11925     5.77846
     3.49970     0.66436     0.72857     3.01387     0.30046     0.12750     0.03842     0.11948     0.11396     0.13937     5.24599
     3.50970     0.53828     0.64141     2.92760     0.19612     0.08316     0.02870     0.12847     0.07424     0.15509     4.77307
     3.51970     0.43629     0.56379     2.79165     0.11795     0.04998     0.02121     0.13148     0.04459     0.16212     4.31906
     3.53070     0.35294     0.48824     2.56535     0.06531     0.02767     0.01568     0.12640     0.02468     0.15782     3.82410
     3.54070     0.28124     0.40907     2.23534     0.03330     0.01411     0.01157     0.11321     0.01258     0.14239     3.25282
     3.55070     0.21686     0.32612     1.82584     0.01563     0.00662     0.00843     0.09394     0.00590     0.11868     2.61804
     3.56070     0.15913     0.24429     1.38748     0.00676     0.00288     0.00596     0.07207     0.00255     0.09127     1.97238
     3.57170     0.10969     0.17049     0.97642     0.00273     0.00120     0.00401     0.05100     0.00102     0.06465     1.38122
     3.58170     0.07050     0.11033     0.63464     0.00115     0.00062     0.00256     0.03328     0.00041     0.04222     0.89570
     3.59170     0.04214     0.06613     0.38037     0.00084     0.00075     0.00155     0.02009     0.00024     0.02548     0.53758
     3.60170     0.02367     0.03697     0.21009     0.00152     0.00176     0.00097     0.01140     0.00035     0.01444     0.30117
     3.61270     0.01327     0.02009     0.10703     0.00368     0.00444     0.00080     0.00658     0.00081     0.00825     0.16495
     3.62270     0.00920     0.01251     0.05060     0.00867     0.01049     0.00111     0.00492     0.00189     0.00602     0.10540
     3.63270     0.01050     0.01217     0.02288     0.01890     0.02289     0.00208     0.00615     0.00412     0.00730     0.10698
     3.64270     0.01730     0.01844     0.01124     0.03795     0.04597     0.00405     0.01053     0.00827     0.01234     0.16610
     3.65270     0.03065     0.03190     0.00814     0.07012     0.08498     0.00746     0.01883     0.01529     0.02196     0.28933
     3.66370     0.05186     0.05354     0.00970     0.11924     0.14447     0.01271     0.03190     0.02600     0.03707     0.48648
     3.67370     0.08161     0.08365     0.01415     0.18664     0.22613     0.02003     0.05017     0.04069     0.05796     0.76104
     3.68370     0.11918     0.12066     0.02084     0.26882     0.32570     0.02924     0.07314     0.05860     0.08356     1.09973
     3.69370     0.16239     0.16058     0.02970     0.35631     0.43169     0.03978     0.09926     0.07768     0.11102     1.46841
     3.70470     0.20864     0.19744     0.04144     0.43464     0.52658     0.05097     0.12664     0.09475     0.13606     1.81716
     3.71470     0.25750     0.22512     0.05810     0.48810     0.59123     0.06264     0.15444     0.10636     0.15414     2.09763
     3.72470     0.31347     0.23976     0.08369     0.50475     0.61117     0.07572     0.18451     0.10996     0.16218     2.28521
     3.73470     0.38692     0.24150     0.12419     0.48143     0.58217     0.09257     0.22213     0.10466     0.15979     2.39536
     3.74470     0.49182     0.23502     0.18639     0.42513     0.51227     0.11642     0.27471     0.09193     0.14972     2.48342
     3.75570     0.63998     0.22767     0.27541     0.35139     0.41932     0.14992     0.34858     0.07491     0.13694     2.62412
     3.76570     0.83227     0.22660     0.39154     0.27979     0.32532     0.19310     0.44430     0.05737     0.12676     2.87705
     3.77570     1.05283     0.23582     0.52806     0.22874     0.25043     0.24199     0.55318     0.04278     0.12307     3.25690
     3.78570     1.26908     0.25494     0.67083     0.21187     0.20864     0.28872     0.65739     0.03343     0.12735     3.72226
     3.79670     1.43980     0.27966     0.80170     0.23540     0.20570     0.32339     0.73459     0.03021     0.13858     4.18903
     3.80670     1.52842     0.30378     0.90307     0.29728     0.23913     0.33743     0.76548     0.03266     0.15405     4.56130
     3.81670     1.51637     0.32129     0.96223     0.38672     0.29888     0.32699     0.74096     0.03925     0.17007     4.76276
     3.82670     1.40761     0.32779     0.97356     0.48531     0.36915     0.29405     0.66561     0.04769     0.18282     4.75359
     3.83770     1.22696     0.32097     0.93818     0.57047     0.43139     0.24564     0.55536     0.05539     0.18894     4.53330
     3.84770     1.00868     0.30051     0.86209     0.62097     0.46863     0.19107     0.43133     0.06004     0.18599     4.12931
     3.85770     0.78567     0.26788     0.75447     0.62345     0.47016     0.13891     0.31296     0.06019     0.17314     3.58683
     3.86770     0.58205     0.22619     0.62679     0.57648     0.43462     0.09479     0.21300     0.05562     0.15148     2.96103
     3.87770     0.41100     0.17997     0.49206     0.49068     0.36990     0.06102     0.13669     0.04733     0.12387     2.31252
     3.88870     0.27657     0.13424     0.36317     0.38437     0.28975     0.03724     0.08310     0.03708     0.09433     1.69984
     3.89870     0.17697     0.09343     0.25080     0.27711     0.20889     0.02162     0.04805     0.02673     0.06667     1.17026
     3.90870     0.10720     0.06047     0.16137     0.18385     0.13859     0.01196     0.02648     0.01773     0.04362     0.75128
     3.91870     0.06117     0.03628     0.09642     0.11224     0.08462     0.00631     0.01391     0.01083     0.02638     0.44815
     3.92970     0.03272     0.02014     0.05336     0.06307     0.04754     0.00316     0.00694     0.00608     0.01472     0.24774
     3.93970     0.01633     0.01033     0.02730     0.03261     0.02458     0.00150     0.00328     0.00315     0.00758     0.12666
     3.94970     0.00758     0.00489     0.01290     0.01552     0.01170     0.00067     0.00146     0.00150     0.00359     0.05980
     3.95970     0.00326     0.00213     0.00562     0.00679     0.00512     0.00028     0.00061     0.00066     0.00157     0.02604
     3.96970     0.00130     0.00086     0.00226     0.00274     0.00206     0.00011     0.00024     0.00026     0.00063     0.01045
     3.98070     0.00048     0.00032     0.00083     0.00102     0.00077     0.00004     0.00009     0.00010     0.00023     0.00387
     3.99070     0.00016     0.00011     0.00028     0.00035     0.00026     0.00001     0.00003     0.00003     0.00008     0.00132
     4.00070     0.00005     0.00003     0.00009     0.00011     0.00008     0.00000     0.00001     0.00001     0.00003     0.00041
     4.01070     0.00001     0.00001     0.00003     0.00003     0.00002     0.00000     0.00000     0.00000     0.00001     0.00012
     4.02170     0.00000     0.00000     0.00001     0.00001     0.00001     0.00000     0.00000     0.00000     0.00000     0.00003
     4.03170     0.00000     0.00000     0.00000     0.00000     0.00000     0.00000     0.00000     0.00000     0.00000     0.00002
     4.04170     0.00000     0.00001     0.00001     0.00000     0.00000     0.00000     0.00002     0.00000     0.00000     0.00004
     4.05170     0.00000     0.00004     0.00002     0.00000     0.00000     0.00000     0.00006     0.00000     0.00002     0.00014
     4.06270     0.00000     0.00013     0.00007     0.00000     0.00000     0.00000     0.00018     0.00000     0.00005     0.00043
     4.07270     0.00001     0.00039     0.00020     0.00000     0.00000     0.00001     0.00053     0.00000     0.00016     0.00128
     4.08270     0.00002     0.00105     0.00054     0.00000     0.00000     0.00002     0.00143     0.00000     0.00044     0.00350
     4.09270     0.00004     0.00263     0.00135     0.00000     0.00000     0.00006     0.00359     0.00000     0.00109     0.00876
     4.10270     0.00010     0.00605     0.00310     0.00000     0.00000     0.00014     0.00829     0.00000     0.00251     0.02019
     4.11370     0.00020     0.01284     0.00658     0.00000     0.00000     0.00029     0.01758     0.00000     0.00533     0.04282
     4.12370     0.00040     0.02507     0.01285     0.00000     0.00000     0.00056     0.03432     0.00000     0.01041     0.08361
     4.13370     0.00072     0.04505     0.02309     0.00000     0.00000     0.00101     0.06166     0.00000     0.01870     0.15023
     4.14370     0.00121     0.07450     0.03819     0.00001     0.00000     0.00168     0.10194     0.00002     0.03091     0.24845
     4.15470     0.00191     0.11341     0.05814     0.00004     0.00001     0.00256     0.15511     0.00006     0.04704     0.37828
     4.16470     0.00294     0.15901     0.08155     0.00013     0.00003     0.00364     0.21721     0.00019     0.06587     0.53056
     4.17470     0.00458     0.20556     0.10551     0.00041     0.00009     0.00484     0.28001     0.00057     0.08490     0.68647
     4.18470     0.00768     0.24564     0.12632     0.00116     0.00025     0.00617     0.33238     0.00163     0.10074     0.82198
     4.19470     0.01425     0.27299     0.14105     0.00304     0.00066     0.00787     0.36360     0.00424     0.11013     0.91782
     4.20570     0.02839     0.28603     0.14930     0.00731     0.00158     0.01061     0.36733     0.01018     0.11108     0.97180
     4.21570     0.05733     0.29059     0.15491     0.01620     0.00350     0.01580     0.34430     0.02247     0.10373     1.00881
     4.22570     0.11194     0.30047     0.16622     0.03314     0.00715     0.02563     0.30276     0.04566     0.09040     1.08336
     4.23570     0.20578     0.33497     0.19482     0.06267     0.01349     0.04289     0.25569     0.08540     0.07488     1.27061
     4.24670     0.35167     0.41312     0.25215     0.10984     0.02357     0.07031     0.21677     0.14704     0.06113     1.64561
     4.25670     0.55551     0.54633     0.34547     0.17910     0.03824     0.10931     0.19613     0.23298     0.05217     2.25523
     4.26670     0.80922     0.73116     0.47317     0.27335     0.05792     0.15878     0.19773     0.33988     0.04936     3.09058
     4.27670     1.08656     0.94589     0.62271     0.39379     0.08254     0.21416     0.21883     0.45670     0.05245     4.07363
     4.28770     1.34504     1.15362     0.77207     0.54114     0.11174     0.26801     0.25146     0.56557     0.06005     5.06869
     4.29770     1.53737     1.31186     0.89540     0.71778     0.14541     0.31177     0.28532     0.64656     0.07038     5.92185
     4.30770     1.62806     1.38957     0.97183     0.92809     0.18401     0.33876     0.31103     0.68454     0.08201     6.51790
     4.31770     1.60997     1.37772     0.99262     1.17510     0.22822     0.34622     0.32280     0.67566     0.09407     6.82235
     4.32770     1.51023     1.29794     0.96434     1.45430     0.27791     0.33609     0.31968     0.63030     0.10613     6.89691
     4.33870     1.38521     1.19611     0.90568     1.74579     0.33057     0.31359     0.30544     0.57030     0.11763     6.87033
     4.34870     1.30032     1.12583     0.83978     2.01181     0.38078     0.28454     0.28654     0.52161     0.12754     6.87875
     4.35870     1.30947     1.13074     0.78598     2.20552     0.42094     0.25321     0.26991     0.50529     0.13430     7.01536
     4.36870     1.43211     1.22767     0.75372     2.28307     0.44357     0.22151     0.26029     0.52998     0.13637     7.28830
     4.37970     1.64626     1.39848     0.74090     2.22333     0.44385     0.18965     0.25861     0.58890     0.13269     7.62269
     4.38970     1.89216     1.59436     0.73590     2.03357     0.42119     0.15775     0.26174     0.66167     0.12329     7.88164
     4.39970     2.09244     1.75213     0.72308     1.74887     0.37923     0.12641     0.26356     0.72144     0.10923     7.91640
     4.40970     2.17590     1.81418     0.68837     1.41703     0.32438     0.09697     0.25760     0.74394     0.09228     7.61064
     4.41970     2.10382     1.74896     0.62474     1.08492     0.26373     0.07096     0.23960     0.71569     0.07430     6.92670
     4.43070     1.88163     1.56133     0.53433     0.78708     0.20372     0.04946     0.20930     0.63806     0.05695     5.92186
     4.44070     1.55277     1.28679     0.42736     0.54197     0.14921     0.03282     0.17031     0.52539     0.04147     4.72809
     4.45070     1.18090     0.97745     0.31799     0.35429     0.10328     0.02074     0.12842     0.39894     0.02858     3.51060
     4.46070     0.82690     0.68406     0.21935     0.21954     0.06730     0.01246     0.08949     0.27911     0.01856     2.41679
     4.47170     0.53316     0.44087     0.13994     0.12856     0.04111     0.00711     0.05753     0.17983     0.01131     1.53942
     4.48170     0.31645     0.26161     0.08245     0.07088     0.02344     0.00383     0.03409     0.10669     0.00644     0.90587
     4.49170     0.17288     0.14287     0.04482     0.03663     0.01244     0.00194     0.01861     0.05827     0.00341     0.49188
     4.50170     0.08694     0.07184     0.02246     0.01768     0.00612     0.00093     0.00935     0.02929     0.00168     0.24628
     4.51270     0.04023     0.03324     0.01037     0.00794     0.00279     0.00041     0.00433     0.01355     0.00076     0.11363
     4.52270     0.01714     0.01416     0.00441     0.00331     0.00118     0.00017     0.00184     0.00577     0.00032     0.04830
     4.53270     0.00672     0.00556     0.00173     0.00129     0.00046     0.00007     0.00072     0.00226     0.00013     0.01894
     4.54270     0.00243     0.00203     0.00065     0.00052     0.00018     0.00003     0.00027     0.00082     0.00005     0.00699
     4.55270     0.00085     0.00078     0.00030     0.00038     0.00012     0.00003     0.00013     0.00030     0.00004     0.00292
     4.56370     0.00041     0.00059     0.00039     0.00080     0.00022     0.00008     0.00017     0.00019     0.00008     0.00292
     4.57370     0.00061     0.00129     0.00106     0.00228     0.00063     0.00025     0.00047     0.00036     0.00023     0.00718
     4.58370     0.00166     0.00362     0.00311     0.00629     0.00175     0.00076     0.00136     0.00102     0.00065     0.02024
     4.59370     0.00457     0.00978     0.00857     0.01613     0.00453     0.00213     0.00373     0.00281     0.00169     0.05395
     4.60470     0.01170     0.02446     0.02184     0.03819     0.01090     0.00549     0.00942     0.00718     0.00408     0.13324
     4.61470     0.02762     0.05641     0.05146     0.08355     0.02434     0.01311     0.02201     0.01697     0.00909     0.30455
     4.62470     0.06012     0.12005     0.11210     0.16915     0.05060     0.02896     0.04755     0.03721     0.01878     0.64451
     4.63470     0.12068     0.23577     0.22590     0.31730     0.09819     0.05926     0.09499     0.07572     0.03599     1.26382
     4.64470     0.22344     0.42732     0.42134     0.55251     0.17838     0.11251     0.17555     0.14321     0.06405     2.29831
     4.65570     0.38167     0.71506     0.72773     0.89463     0.30407     0.19846     0.30008     0.25213     0.10602     3.87985
     4.66570     0.60170     1.10486     1.16471     1.35034     0.48733     0.32578     0.47472     0.41373     0.16347     6.08665
     4.67570     0.87566     1.57742     1.72874     1.90356     0.73546     0.49848     0.69515     0.63363     0.23516     8.88326
     4.68570     1.17756     2.08158     2.38178     2.51208     1.04547     0.71208     0.94269     0.90678     0.31605    12.07606
     4.69670     1.46314     2.54114     3.04939     3.10808     1.39884     0.95095     1.18442     1.21366     0.39738    15.30700
     4.70670     1.68186     2.87181     3.63135     3.61169     1.75914     1.18848     1.37956     1.51917     0.46791    18.11097
     4.71670     1.78902     3.00782     4.02602     3.94272     2.07427     1.39072     1.49055     1.77854     0.51626    20.01591
     4.72670     1.76281     2.92302     4.16135     4.04328     2.28715     1.52377     1.49499     1.94700     0.53382    20.67719
     4.73770     1.61042     2.63906     4.01272     3.89096     2.35233     1.56248     1.39294     1.99026     0.51718    19.96835
     4.74770     1.36528     2.21752     3.61173     3.50854     2.25078     1.49759     1.20658     1.89780     0.46905    18.02487
     4.75770     1.07526     1.73603     3.03568     2.95869     1.99914     1.34001     0.97246     1.68557     0.39789    15.20073
     4.76770     0.78732     1.26913     2.38396     2.32845     1.64516     1.11736     0.72990     1.39201     0.31530    11.96858
     4.77770     0.53664     0.86752     1.74992     1.70713     1.25252     0.86699     0.51107     1.06763     0.23328     8.79270
     4.78870     0.34111     0.55608     1.20400     1.16443     0.88126     0.62493     0.33541     0.75936     0.16146     6.02804
     4.79870     0.20318     0.33666     0.78487     0.74059     0.57270     0.41801     0.20983     0.50031     0.10562     3.87177
     4.80870     0.11546     0.19695     0.50284     0.44547     0.34403     0.25943     0.13225     0.30524     0.06780     2.36947
     4.81870     0.06665     0.11955     0.34901     0.26923     0.19226     0.14994     0.09682     0.17262     0.04742     1.46350
     4.82970     0.04618     0.08785     0.30548     0.19564     0.10285     0.08192     0.09763     0.09126     0.04271     1.05153
     4.83970     0.04634     0.08867     0.35154     0.21262     0.05827     0.04441     0.13051     0.04669     0.05169     1.03074
     4.84970     0.06243     0.11216     0.46461     0.31667     0.04377     0.02693     0.19240     0.02598     0.07241     1.31735
     4.85970     0.09157     0.15015     0.61867     0.50936     0.04910     0.02131     0.27929     0.01961     0.10246     1.84152
     4.86970     0.13091     0.19475     0.78271     0.78783     0.06768     0.02191     0.38410     0.02149     0.13841     2.52980
     4.88070     0.17621     0.23768     0.92392     1.13324     0.09454     0.02514     0.49568     0.02780     0.17542     3.28964
     4.89070     0.22119     0.27113     1.01415     1.50414     0.12459     0.02871     0.59933     0.03590     0.20793     4.00707
     4.90070     0.25824     0.28935     1.03786     1.83820     0.15201     0.03124     0.68002     0.04358     0.23041     4.56091
     4.91070     0.28018     0.29002     0.99642     2.06743     0.17094     0.03206     0.72559     0.04894     0.23917     4.85075
     4.92170     0.28253     0.27506     0.90655     2.14011     0.17698     0.03120     0.73014     0.05066     0.23327     4.82650
     4.93170     0.26515     0.25018     0.79395     2.03852     0.16881     0.02937     0.69552     0.04830     0.21514     4.50493
     4.94170     0.23265     0.22379     0.68563     1.78736     0.14871     0.02796     0.63094     0.04250     0.19025     3.96979
     4.95170     0.19281     0.20584     0.60544     1.44239     0.12207     0.02883     0.55114     0.03478     0.16640     3.34970
     4.96270     0.15447     0.20644     0.57264     1.07205     0.09634     0.03408     0.47324     0.02713     0.15262     2.78901
     4.97270     0.12495     0.23441     0.60265     0.73552     0.08005     0.04551     0.41367     0.02181     0.15804     2.41660
     4.98270     0.10826     0.29502     0.70533     0.46950     0.08296     0.06403     0.38490     0.02120     0.19027     2.32148
     4.99270     0.10460     0.38739     0.88031     0.28664     0.11688     0.08890     0.39250     0.02809     0.25318     2.53848
     5.00270     0.11076     0.50201     1.11075     0.18180     0.19609     0.11739     0.43305     0.04572     0.34428     3.04183
     5.01370     0.12152     0.62114     1.36082     0.14148     0.33566     0.14489     0.49437     0.07750     0.45320     3.75058
     5.02370     0.13150     0.72196     1.58074     0.15066     0.54653     0.16605     0.55836     0.12588     0.56224     4.54392
     5.03370     0.13705     0.78350     1.71988     0.19542     0.82748     0.17626     0.60661     0.19058     0.65047     5.28724
     5.04370     0.13762     0.79409     1.74363     0.26267     1.15804     0.17353     0.62686     0.26696     0.70024     5.86364
     5.05470     0.13607     0.75673     1.64759     0.33857     1.49631     0.15914     0.61790     0.34553     0.70334     6.20119
     5.06470     0.13778     0.68913     1.45991     0.40875     1.78553     0.13756     0.59002     0.41326     0.66413     6.28605
     5.07470     0.14886     0.61879     1.23415     0.45981     1.97033     0.11512     0.56127     0.45744     0.59723     6.16299
     5.08470     0.17389     0.57422     1.03167     0.48244     2.01356     0.09810     0.55018     0.46940     0.52085     5.91431
     5.09470     0.21417     0.57607     0.90341     0.47334     1.90932     0.09113     0.56870     0.44760     0.44986     5.63360
     5.10570     0.26662     0.63071     0.87542     0.43587     1.68443     0.09593     0.61741     0.39771     0.39108     5.39518
     5.11570     0.32393     0.72771     0.94243     0.37833     1.38680     0.11100     0.68517     0.33041     0.34338     5.22918
     5.12570     0.37595     0.84229     1.07093     0.31117     1.06986     0.13198     0.75271     0.25769     0.30119     5.11377
     5.13570     0.41200     0.94217     1.20975     0.24486     0.77739     0.15296     0.79883     0.18971     0.25906     4.98673
     5.14670     0.42371     0.99712     1.30674     0.18833     0.53655     0.16834     0.80710     0.13290     0.21462     4.77542
     5.15670     0.40767     0.98855     1.32619     0.14864     0.35832     0.17470     0.77129     0.09021     0.16919     4.43475
     5.16670     0.36663     0.91548     1.25799     0.13100     0.24155     0.17214     0.69727     0.06182     0.12620     3.97009
     5.17670     0.30857     0.79401     1.12031     0.13835     0.17850     0.16396     0.60066     0.04633     0.08934     3.44003
     5.18670     0.24434     0.65059     0.94877     0.17059     0.15852     0.15517     0.50120     0.04146     0.06082     2.93146
     5.19770     0.18406     0.51224     0.78135     0.22330     0.16967     0.15012     0.41588     0.04444     0.04098     2.52202
     5.20770     0.13455     0.39776     0.64445     0.28724     0.19902     0.15035     0.35358     0.05207     0.02862     2.24763
     5.21770     0.09818     0.31382     0.54622     0.34910     0.23323     0.15411     0.31361     0.06096     0.02170     2.09093
     5.22770     0.07358     0.25648     0.47885     0.39440     0.25994     0.15723     0.28788     0.06790     0.01806     1.99433
     5.23870     0.05733     0.21612     0.42654     0.41162     0.26993     0.15510     0.26580     0.07048     0.01589     1.88881
     5.24870     0.04583     0.18301     0.37478     0.39589     0.25913     0.14477     0.23905     0.06766     0.01402     1.72413
     5.25870     0.03648     0.15105     0.31616     0.35059     0.22932     0.12624     0.20441     0.05987     0.01191     1.48604
     5.26870     0.02807     0.11864     0.25125     0.28576     0.18688     0.10210     0.16364     0.04879     0.00952     1.19466
     5.27970     0.02044     0.08732     0.18607     0.21438     0.14019     0.07630     0.12166     0.03660     0.00708     0.89003
     5.28970     0.01390     0.05971     0.12766     0.14801     0.09678     0.05257     0.08362     0.02527     0.00487     0.61238
     5.29970     0.00878     0.03778     0.08093     0.09404     0.06149     0.03338     0.05304     0.01605     0.00309     0.38857
     5.30970     0.00516     0.02211     0.04755     0.05498     0.03595     0.01954     0.03107     0.00939     0.00184     0.22759
     5.31970     0.00293     0.01213     0.02650     0.02959     0.01934     0.01062     0.01700     0.00505     0.00107     0.12424
     5.33070     0.00188     0.00670     0.01578     0.01466     0.00958     0.00557     0.00925     0.00250     0.00078     0.06670
     5.34070     0.00199     0.00487     0.01412     0.00672     0.00438     0.00335     0.00639     0.00115     0.00100     0.04396
     5.35070     0.00355     0.00643     0.02252     0.00294     0.00189     0.00338     0.00791     0.00050     0.00197     0.05109
     5.36070     0.00736     0.01230     0.04538     0.00152     0.00090     0.00569     0.01468     0.00025     0.00424     0.09232
     5.37170     0.01481     0.02473     0.09087     0.00166     0.00078     0.01107     0.02912     0.00026     0.00871     0.18200
     5.38170     0.02776     0.04736     0.17033     0.00356     0.00142     0.02088     0.05507     0.00055     0.01669     0.34363
     5.39170     0.04818     0.08509     0.29585     0.00861     0.00316     0.03684     0.09733     0.00137     0.02972     0.60614
     5.40170     0.07750     0.14372     0.47616     0.01982     0.00677     0.06048     0.16073     0.00323     0.04927     0.99769
     5.41170     0.11592     0.22962     0.71204     0.04232     0.01349     0.09256     0.24927     0.00707     0.07626     1.53854
     5.42270     0.16191     0.34936     0.99303     0.08361     0.02484     0.13242     0.36541     0.01429     0.11053     2.23539
     5.43270     0.21256     0.50939     1.29847     0.15274     0.04229     0.17771     0.50997     0.02667     0.15046     3.08027
     5.44270     0.26414     0.71433     1.60203     0.25796     0.06660     0.22454     0.68186     0.04596     0.19300     4.05043
     5.45270     0.31331     0.96369     1.87811     0.40271     0.09717     0.26799     0.87700     0.07314     0.23386     5.10699
     5.46370     0.35740     1.24652     2.10577     0.58119     0.13163     0.30301     1.08564     0.10759     0.26829     6.18705
     5.47370     0.39410     1.53687     2.26935     0.77570     0.16629     0.32545     1.28933     0.14657     0.29220     7.19585
     5.48370     0.42088     1.79449     2.35458     0.95856     0.19766     0.33309     1.46087     0.18556     0.30334     8.00903
     5.49370     0.43514     1.97252     2.34905     1.09959     0.22483     0.32667     1.56856     0.21980     0.30280     8.49896
     5.50470     0.43538     2.03326     2.24663     1.17664     0.25195     0.31042     1.58647     0.24654     0.29559     8.58288
     5.51470     0.42283     1.96332     2.05526     1.18602     0.28982     0.29185     1.50501     0.26697     0.29041     8.27149
     5.52470     0.40248     1.78383     1.80315     1.14493     0.35509     0.28035     1.33706     0.28669     0.29760     7.69118
     5.53470     0.38195     1.54304     1.53710     1.08614     0.46628     0.28427     1.11617     0.31387     0.32604     7.05486
     5.54470     0.36865     1.30248     1.31056     1.04452     0.63707     0.30814     0.88495     0.35556     0.37922     6.59114
     5.55570     0.36638     1.11410     1.16717     1.04491     0.86776     0.35010     0.68280     0.41362     0.45277     6.45961
     5.56570     0.37352     1.00477     1.12732     1.09292     1.13900     0.40184     0.53614     0.48240     0.53424     6.69214
     5.57570     0.38347     0.97128     1.18206     1.17773     1.41104     0.45064     0.45657     0.54935     0.60586     7.18799
     5.58570     0.38749     0.98669     1.29829     1.28167     1.63188     0.48359     0.44428     0.59890     0.64982     7.76261
     5.59670     0.37840     1.01477     1.43103     1.39106     1.75215     0.49171     0.49398     0.61810     0.65392     8.22513
     5.60670     0.35320     1.02443     1.53857     1.50222     1.74237     0.47288     0.59780     0.60127     0.61538     8.44812
     5.61670     0.31371     0.99904     1.59364     1.61781     1.60342     0.43162     0.74436     0.55201     0.54132     8.39693
     5.62670     0.26528     0.93768     1.58672     1.73653     1.36720     0.37674     0.91483     0.48090     0.44572     8.11160
     5.63670     0.21458     0.84976     1.52207     1.84385     1.08190     0.31774     1.08094     0.40122     0.34480     7.65687
     5.64770     0.16727     0.74728     1.40981     1.90979     0.79754     0.26157     1.20788     0.32406     0.25188     7.07707
     5.65770     0.12666     0.63962     1.26094     1.90062     0.55084     0.21162     1.26350     0.25587     0.17515     6.38481
     5.66770     0.09379     0.53199     1.08464     1.79288     0.35942     0.16842     1.22988     0.19848     0.11705     5.57655
     5.67770     0.06819     0.42760     0.89203     1.58799     0.22418     0.13104     1.10977     0.15100     0.07610     4.66791
     5.68870     0.04887     0.33002     0.69679     1.31569     0.13606     0.09883     0.92845     0.11186     0.04894     3.71553
     5.69870     0.03511     0.24439     0.51484     1.02386     0.08320     0.07189     0.72333     0.08023     0.03223     2.80906
     5.70870     0.02667     0.17659     0.36118     0.76486     0.05558     0.05092     0.53372     0.05628     0.02360     2.04938
     5.71870     0.02382     0.13176     0.24630     0.58226     0.04692     0.03677     0.39039     0.04083     0.02187     1.52092
     5.72970     0.02702     0.11305     0.17425     0.50301     0.05444     0.02989     0.31083     0.03522     0.02690     1.27461
     5.73970     0.03652     0.12134     0.14295     0.53603     0.07753     0.03014     0.29888     0.04149     0.03905     1.32393
     5.74970     0.05195     0.15537     0.14604     0.67303     0.11621     0.03689     0.34680     0.06260     0.05889     1.64777
     5.75970     0.07192     0.21270     0.17480     0.88955     0.16945     0.04908     0.43773     0.10244     0.08714     2.19481
     5.76970     0.09407     0.29127     0.22011     1.14712     0.23413     0.06560     0.54845     0.16482     0.12512     2.89068
     5.78070     0.11549     0.39156     0.27443     1.39793     0.30458     0.08579     0.65336     0.25145     0.17575     3.65033
     5.79070     0.13376     0.51875     0.33376     1.59400     0.37303     0.10989     0.73034     0.35928     0.24429     4.39709
     5.80070     0.14788     0.68250     0.39883     1.69919     0.43081     0.13919     0.76661     0.47860     0.33817     5.08176
     5.81070     0.15873     0.89256     0.47465     1.69799     0.47022     0.17538     0.76228     0.59345     0.46432     5.68957
     5.82170     0.16850     1.15042     0.56752     1.59966     0.48664     0.21905     0.72879     0.68551     0.62490     6.23099
     5.83170     0.17956     1.44078     0.68086     1.43486     0.48067     0.26799     0.68287     0.74036     0.81300     6.72094
     5.84170     0.19316     1.72739     0.81178     1.24637     0.45947     0.31643     0.63937     0.75431     1.01067     7.15895
     5.85170     0.20899     1.96118     0.95055     1.07918     0.43663     0.35602     0.60625     0.73743     1.19220     7.52844
     5.86170     0.22571     2.09313     1.08343     0.97065     0.42996     0.37857     0.58407     0.71051     1.33157     7.80760
     5.87270     0.24221     2.09475     1.19685     0.94330     0.45649     0.37906     0.56977     0.69759     1.41071     7.99074
     5.88270     0.25842     1.96737     1.28113     1.00029     0.52664     0.35807     0.56053     0.71543     1.42453     8.09240
     5.89270     0.27576     1.74195     1.33237     1.12476     0.63872     0.32162     0.55676     0.76664     1.38073     8.13931
     5.90270     0.29609     1.46603     1.35144     1.28377     0.77691     0.27912     0.56104     0.83804     1.29560     8.14804
     5.91370     0.32048     1.18689     1.34239     1.43609     0.91386     0.24034     0.57582     0.90612     1.18721     8.10920
     5.92370     0.34803     0.93855     1.31014     1.54256     1.01791     0.21263     0.59969     0.94619     1.07210     7.98780
     5.93370     0.37488     0.73696     1.25823     1.57532     1.06346     0.19949     0.62604     0.94154     0.96144     7.73736
     5.94370     0.39524     0.58218     1.18761     1.52317     1.03732     0.19990     0.64388     0.88828     0.86086     7.31845
     5.95470     0.40246     0.46519     1.09703     1.39290     0.94362     0.20913     0.64140     0.79460     0.77061     6.71694
     5.96470     0.39158     0.37420     0.98494     1.20426     0.80045     0.22012     0.61029     0.67630     0.68684     5.94899
     5.97470     0.36125     0.29953     0.85263     0.98441     0.63361     0.22545     0.54935     0.55017     0.60411     5.06051
     5.98470     0.31433     0.23544     0.70609     0.76123     0.46841     0.21984     0.46504     0.42983     0.51839     4.11860
     5.99470     0.25727     0.18019     0.55590     0.55798     0.32390     0.20154     0.36936     0.32393     0.42953     3.19960
     6.00570     0.19817     0.13473     0.41454     0.39017     0.21030     0.17283     0.27583     0.23706     0.34179     2.37543
     6.01570     0.14456     0.10087     0.29315     0.26532     0.12968     0.13890     0.19564     0.17151     0.26222     1.70184
     6.02570     0.10161     0.08008     0.19854     0.18391     0.07855     0.10581     0.13540     0.12914     0.19814     1.21118
     6.03570     0.07150     0.07241     0.13236     0.14152     0.05081     0.07846     0.09660     0.11260     0.15418     0.91044
     6.04670     0.05365     0.07619     0.09172     0.13088     0.04013     0.05942     0.07679     0.12595     0.13093     0.78566
     6.05670     0.04550     0.08811     0.07084     0.14344     0.04116     0.04863     0.07102     0.17460     0.12476     0.80806
     6.06670     0.04355     0.10391     0.06302     0.17037     0.04985     0.04417     0.07352     0.26391     0.12917     0.94146
     6.07670     0.04438     0.11959     0.06228     0.20333     0.06322     0.04334     0.07900     0.39609     0.13683     1.14806
     6.08670     0.04545     0.13318     0.06462     0.23524     0.07882     0.04379     0.08389     0.56594     0.14182     1.39275
     6.09770     0.04558     0.14646     0.06874     0.26061     0.09439     0.04434     0.08707     0.75728     0.14163     1.64610
     6.10770     0.04520     0.16597     0.07643     0.27606     0.10765     0.04536     0.09019     0.94257     0.13773     1.88717
     6.11770     0.04605     0.20291     0.09213     0.28035     0.11658     0.04865     0.09742     1.08804     0.13524     2.10736
     6.12770     0.05063     0.27094     0.12199     0.27454     0.11985     0.05697     0.11424     1.16364     0.14128     2.31408
     6.13870     0.06136     0.38268     0.17212     0.26186     0.11760     0.07328     0.14586     1.15342     0.16249     2.53068
     6.14870     0.07967     0.54466     0.24626     0.24741     0.11162     0.09980     0.19545     1.06242     0.20289     2.79018
     6.15870     0.10537     0.75352     0.34372     0.23742     0.10524     0.13734     0.26253     0.91482     0.26198     3.12194
     6.16870     0.13632     0.99430     0.45804     0.23803     0.10262     0.18479     0.34275     0.74582     0.33428     3.53695
     6.17970     0.16884     1.24201     0.57735     0.25405     0.10765     0.23933     0.42856     0.59000     0.41047     4.01826
     6.18970     0.19840     1.46817     0.68672     0.28789     0.12295     0.29689     0.51132     0.47174     0.47974     4.52381
     6.19970     0.22094     1.64634     0.77187     0.33921     0.14921     0.35299     0.58333     0.40127     0.53293     4.99808
     6.20970     0.23357     1.75869     0.82251     0.40487     0.18490     0.40348     0.63939     0.37559     0.56497     5.38798
     6.21970     0.23528     1.79706     0.83477     0.47933     0.22658     0.44456     0.67649     0.38271     0.57592     5.65271
     6.23070     0.22672     1.76243     0.81117     0.55501     0.26953     0.47295     0.69312     0.40688     0.56997     5.76778
     6.24070     0.20974     1.66091     0.75871     0.62326     0.30856     0.48589     0.68848     0.43246     0.55310     5.72111
     6.25070     0.18677     1.50477     0.68643     0.67522     0.33865     0.48153     0.66221     0.44741     0.53044     5.51344
     6.26070     0.16041     1.30830     0.60302     0.70289     0.35587     0.45928     0.61510     0.44441     0.50412     5.15340
     6.27170     0.13295     1.08981     0.51532     0.70069     0.35743     0.42066     0.54989     0.42133     0.47326     4.66134
     6.28170     0.10637     0.86806     0.42832     0.66629     0.34223     0.36907     0.47166     0.38030     0.43516     4.06745
     6.29170     0.08214     0.66095     0.34529     0.60191     0.31136     0.30964     0.38708     0.32637     0.38760     3.41234
     6.30170     0.06131     0.48267     0.26893     0.51472     0.26818     0.24850     0.30340     0.26610     0.33108     2.74490
     6.31170     0.04455     0.34248     0.20150     0.41597     0.21835     0.19191     0.22729     0.20620     0.26966     2.11791
     6.32270     0.03229     0.24540     0.14521     0.31856     0.16870     0.14571     0.16397     0.15273     0.21012     1.58268
     6.33270     0.02483     0.19350     0.10168     0.23465     0.12578     0.11482     0.11677     0.11019     0.16012     1.18234
     6.34270     0.02227     0.18705     0.07160     0.17298     0.09454     0.10260     0.08709     0.08125     0.12599     0.94538
     6.35270     0.02451     0.22424     0.05450     0.13747     0.07736     0.11033     0.07442     0.06645     0.11107     0.88034
     6.36370     0.03096     0.29951     0.04852     0.12690     0.07383     0.13648     0.07636     0.06433     0.11492     0.97183
     6.37370     0.04042     0.40133     0.05077     0.13577     0.08098     0.17607     0.08889     0.07170     0.13341     1.17936
     6.38370     0.05096     0.51141     0.05760     0.15558     0.09400     0.22083     0.10664     0.08410     0.15940     1.44053
     6.39370     0.06022     0.60686     0.06518     0.17672     0.10738     0.26040     0.12356     0.09653     0.18428     1.68113
     6.40470     0.06593     0.66534     0.07018     0.19054     0.11601     0.28484     0.13430     0.10451     0.20005     1.83169
     6.41470     0.06659     0.67235     0.07044     0.19131     0.11660     0.28759     0.13527     0.10509     0.20141     1.84665
     6.42470     0.06194     0.62560     0.06537     0.17758     0.10826     0.26752     0.12571     0.09761     0.18713     1.71673
     6.43470     0.05305     0.53582     0.05593     0.15195     0.09264     0.22907     0.10761     0.08355     0.16017     1.46980
     6.44470     0.04181     0.42234     0.04407     0.11973     0.07299     0.18056     0.08481     0.06583     0.12622     1.15836
     6.45570     0.03033     0.30635     0.03196     0.08684     0.05294     0.13097     0.06151     0.04775     0.09156     0.84022
     6.46570     0.02025     0.20452     0.02134     0.05796     0.03534     0.08742     0.04106     0.03188     0.06111     0.56087
     6.47570     0.01244     0.12563     0.01311     0.03561     0.02171     0.05371     0.02522     0.01958     0.03755     0.34456
     6.48570     0.00703     0.07102     0.00741     0.02013     0.01227     0.03036     0.01426     0.01107     0.02123     0.19479
     6.49670     0.00366     0.03695     0.00385     0.01047     0.00639     0.01580     0.00742     0.00576     0.01104     0.10133
     6.50670     0.00175     0.01769     0.00185     0.00501     0.00306     0.00756     0.00355     0.00276     0.00529     0.04852
     6.51670     0.00077     0.00779     0.00081     0.00221     0.00135     0.00333     0.00156     0.00121     0.00233     0.02138
     6.52670     0.00031     0.00316     0.00033     0.00090     0.00055     0.00135     0.00063     0.00049     0.00094     0.00867
     6.53670     0.00012     0.00118     0.00012     0.00033     0.00020     0.00050     0.00024     0.00018     0.00035     0.00323
     6.54770     0.00004     0.00040     0.00004     0.00011     0.00007     0.00017     0.00008     0.00006     0.00012     0.00111
     6.55770     0.00001     0.00013     0.00001     0.00004     0.00002     0.00005     0.00003     0.00002     0.00004     0.00035
     6.56770     0.00000     0.00004     0.00000     0.00001     0.00001     0.00002     0.00001     0.00001     0.00001     0.00010
     6.57770     0.00000     0.00001     0.00000     0.00000     0.00000     0.00000     0.00000     0.00000     0.00000     0.00003
     6.58870     0.00000     0.00000     0.00000     0.00000     0.00000     0.00000     0.00000     0.00000     0.00000     0.00001
     6.59870     0.00000     0.00000     0.00000     0.00000     0.00000     0.00000     0.00000     0.00000     0.00000     0.00000
     6.60870     0.00000     0.00000     0.00000     0.00000     0.00000     0.00000     0.00000     0.00000     0.00000     0.00000
     6.61870     0.00000     0.00000     0.00000     0.00000     0.00000     0.00000     0.00000     0.00000     0.00000     0.00000
     6.62970     0.00000     0.00000     0.00000     0.00000     0.00000     0.00000     0.00000     0.00000     0.00000     0.00000
     6.63970     0.00000     0.00000     0.00000     0.00000     0.00000     0.00000     0.00000     0.00000     0.00000     0.00000
     6.64970     0.00000     0.00000     0.00000     0.00000     0.00000     0.00000     0.00000     0.00000     0.00000     0.00000
     6.65970     0.00000     0.00000     0.00000     0.00000     0.00000     0.00000     0.00000     0.00000     0.00000     0.00000
     6.66970     0.00000     0.00000     0.00000     0.00000     0.00000     0.00000     0.00000     0.00000     0.00000     0.00000
     6.68070     0.00000     0.00000     0.00000     0.00000     0.00000     0.00000     0.00000     0.00000     0.00000     0.00000
     6.69070     0.00000     0.00000     0.00000     0.00000     0.00000     0.00000     0.00000     0.00000     0.00000     0.00000
     6.70070     0.00000     0.00000     0.00000     0.00000     0.00000     0.00000     0.00000     0.00000     0.00000     0.00000
     6.71070     0.00000     0.00000     0.00000     0.00000     0.00000     0.00000     0.00000     0.00000     0.00000     0.00000
     6.72170     0.00000     0.00000     0.00000     0.00000     0.00000     0.00000     0.00000     0.00000     0.00000     0.00000
     6.73170     0.00000     0.00000     0.00000     0.00000     0.00000     0.00000     0.00000     0.00000     0.00000     0.00000
     6.74170     0.00000     0.00000     0.00000     0.00000     0.00000     0.00000     0.00000     0.00000     0.00000     0.00000
     6.75170     0.00000     0.00000     0.00000     0.00000     0.00000     0.00000     0.00000     0.00000     0.00000     0.00000
     6.76170     0.00000     0.00000     0.00000     0.00000     0.00000     0.00000     0.00000     0.00000     0.00000     0.00000
     6.77270     0.00000     0.00000     0.00000     0.00000     0.00000     0.00000     0.00000     0.00000     0.00000     0.00000
     6.78270     0.00000     0.00000     0.00000     0.00000     0.00000     0.00000     0.00000     0.00000     0.00000     0.00000
     6.79270     0.00000     0.00000     0.00000     0.00000     0.00000     0.00000     0.00000     0.00000     0.00000     0.00000
     6.80270     0.00000     0.00000     0.00000     0.00000     0.00000     0.00000     0.00000     0.00000     0.00000     0.00000
     6.81370     0.00000     0.00000     0.00000     0.00000     0.00000     0.00000     0.00000     0.00000     0.00000     0.00000
     6.82370     0.00000     0.00000     0.00000     0.00000     0.00000     0.00000     0.00000     0.00000     0.00000     0.00000
     6.83370     0.00000     0.00000     0.00000     0.00000     0.00000     0.00000     0.00000     0.00000     0.00000     0.00000
     6.84370     0.00000     0.00000     0.00000     0.00000     0.00000     0.00000     0.00000     0.00000     0.00000     0.00000
     6.85470     0.00000     0.00000     0.00000     0.00000     0.00000     0.00000     0.00000     0.00000     0.00000     0.00000
     6.86470     0.00000     0.00000     0.00000     0.00000     0.00000     0.00000     0.00000     0.00000     0.00000     0.00000
     6.87470     0.00000     0.00000     0.00000     0.00000     0.00000     0.00000     0.00000     0.00000     0.00000     0.00000
     6.88470     0.00000     0.00000     0.00000     0.00000     0.00000     0.00000     0.00000     0.00000     0.00000     0.00000
     6.89470     0.00000     0.00000     0.00000     0.00000     0.00000     0.00000     0.00000     0.00000     0.00000     0.00000
     6.90570     0.00000     0.00000     0.00000     0.00000     0.00000     0.00000     0.00000     0.00000     0.00000     0.00000
     6.91570     0.00000     0.00000     0.00000     0.00000     0.00000     0.00000     0.00000     0.00000     0.00000     0.00000
     6.92570     0.00000     0.00000     0.00000     0.00000     0.00000     0.00000     0.00000     0.00000     0.00000     0.00000
     6.93570     0.00000     0.00000     0.00000     0.00000     0.00000     0.00000     0.00000     0.00000     0.00000     0.00000
     6.94670     0.00000     0.00000     0.00000     0.00000     0.00000     0.00000     0.00000     0.00000     0.00000     0.00000
     6.95670     0.00000     0.00000     0.00000     0.00000     0.00000     0.00000     0.00000     0.00000     0.00000     0.00000
     6.96670     0.00000     0.00000     0.00000     0.00000     0.00000     0.00000     0.00000     0.00000     0.00000     0.00000
     6.97670     0.00000     0.00000     0.00000     0.00000     0.00000     0.00000     0.00000     0.00000     0.00000     0.00000
     6.98670     0.00000     0.00000     0.00000     0.00000     0.00000     0.00000     0.00000     0.00000     0.00000     0.00000
     6.99770     0.00000     0.00000     0.00000     0.00000     0.00000     0.00000     0.00000     0.00000     0.00000     0.00000
     7.00770     0.00000     0.00000     0.00000     0.00000     0.00000     0.00000     0.00000     0.00000     0.00000     0.00000
     7.01770     0.00000     0.00000     0.00000     0.00000     0.00000     0.00000     0.00000     0.00000     0.00000     0.00000
     7.02770     0.00000     0.00000     0.00000     0.00000     0.00000     0.00000     0.00000     0.00000     0.00000     0.00000
     7.03870     0.00000     0.00000     0.00000     0.00000     0.00000     0.00000     0.00000     0.00000     0.00000     0.00000
     7.04870     0.00000     0.00000     0.00000     0.00000     0.00000     0.00000     0.00000     0.00000     0.00000     0.00000
     7.05870     0.00000     0.00000     0.00000     0.00000     0.00000     0.00000     0.00000     0.00000     0.00000     0.00000
     7.06870     0.00000     0.00000     0.00000     0.00000     0.00000     0.00000     0.00000     0.00000     0.00000     0.00000
     7.07970     0.00000     0.00000     0.00000     0.00000     0.00000     0.00000     0.00000     0.00000     0.00000     0.00000
     7.08970     0.00000     0.00000     0.00000     0.00000     0.00000     0.00000     0.00000     0.00000     0.00000     0.00000
     7.09970     0.00000     0.00000     0.00000     0.00000     0.00000     0.00000     0.00000     0.00000     0.00000     0.00000
     7.10970     0.00000     0.00000     0.00000     0.00000     0.00000     0.00000     0.00000     0.00000     0.00000     0.00000
     7.11970     0.00000     0.00000     0.00000     0.00000     0.00000     0.00000     0.00000     0.00000     0.00000     0.00000
     7.13070     0.00000     0.00000     0.00000     0.00000     0.00000     0.00000     0.00000     0.00000     0.00000     0.00000
     7.14070     0.00000     0.00000     0.00000     0.00000     0.00000     0.00000     0.00000     0.00000     0.00000     0.00000
     7.15070     0.00000     0.00000     0.00000     0.00000     0.00000     0.00000     0.00000     0.00000     0.00000     0.00000
     7.16070     0.00000     0.00000     0.00000     0.00000     0.00000     0.00000     0.00000     0.00000     0.00000     0.00000
     7.17170     0.00000     0.00000     0.00000     0.00000     0.00000     0.00000     0.00000     0.00000     0.00000     0.00000
     7.18170     0.00000     0.00000     0.00000     0.00000     0.00000     0.00000     0.00000     0.00000     0.00000     0.00000
     7.19170     0.00000     0.00000     0.00000     0.00000     0.00000     0.00000     0.00000     0.00000     0.00000     0.00000
     7.20170     0.00000     0.00000     0.00000     0.00000     0.00000     0.00000     0.00000     0.00000     0.00000     0.00000
     7.21170     0.00000     0.00000     0.00000     0.00000     0.00000     0.00000     0.00000     0.00000     0.00000     0.00000
     7.22270     0.00000     0.00000     0.00000     0.00000     0.00000     0.00000     0.00000     0.00000     0.00000     0.00000
     7.23270     0.00000     0.00000     0.00000     0.00000     0.00000     0.00000     0.00000     0.00000     0.00000     0.00000
     7.24270     0.00000     0.00000     0.00000     0.00000     0.00000     0.00000     0.00000     0.00000     0.00000     0.00000
     7.25270     0.00000     0.00000     0.00000     0.00000     0.00000     0.00000     0.00000     0.00000     0.00000     0.00000
     7.26370     0.00000     0.00000     0.00000     0.00000     0.00000     0.00000     0.00000     0.00000     0.00000     0.00000
     7.27370     0.00000     0.00000     0.00000     0.00000     0.00000     0.00000     0.00000     0.00000     0.00000     0.00000
     7.28370     0.00000     0.00000     0.00000     0.00000     0.00000     0.00000     0.00000     0.00000     0.00000     0.00000
     7.29370     0.00000     0.00000     0.00000     0.00000     0.00000     0.00000     0.00000     0.00000     0.00000     0.00000
     7.30470     0.00000     0.00000     0.00000     0.00000     0.00000     0.00000     0.00000     0.00000     0.00000     0.00000
     7.31470     0.00000     0.00000     0.00000     0.00000     0.00000     0.00000     0.00000     0.00000     0.00000     0.00000
     7.32470     0.00000     0.00000     0.00000     0.00000     0.00000     0.00000     0.00000     0.00000     0.00000     0.00000
     7.33470     0.00000     0.00000     0.00000     0.00000     0.00000     0.00000     0.00000     0.00000     0.00000     0.00000
