# Supplementary material for: General synthesis and atomic arrangement identification of ordered Bi–Pd intermetallics with tunable electrocatalytic CO2 reduction selectivity
Source: Nat Commun. 2024 Feb 21;15:1573. doi: 10.1038/s41467-024-46072-7 (PMC10881518; doi:10.1038/s41467-024-46072-7)
Supplement: Supplementary file 3 — Source data [file 41467_2024_46072_MOESM3_ESM.zip › Source_Data/DFT_Calculation/PDOS/Bi1Pd3_100/PDOS_Pd_DW.dat]

     #Energy           s          py          pz          px         dxy         dyz         dz2         dxz         dx2       tot  
   -13.10930     0.00000     0.00000     0.00000     0.00000     0.00000     0.00000     0.00000     0.00000     0.00000     0.00000
   -13.09930     0.00000     0.00000     0.00000     0.00000     0.00000     0.00000     0.00000     0.00000     0.00000     0.00000
   -13.08830     0.00000     0.00000     0.00000     0.00000     0.00000     0.00000     0.00000     0.00000     0.00000     0.00000
   -13.07830     0.00000     0.00000     0.00000     0.00000     0.00000     0.00000     0.00000     0.00000     0.00000     0.00000
   -13.06830     0.00000     0.00000     0.00000     0.00000     0.00000     0.00000     0.00000     0.00000     0.00000     0.00000
   -13.05830     0.00000     0.00000     0.00000     0.00000     0.00000     0.00000     0.00000     0.00000     0.00000     0.00000
   -13.04730     0.00000     0.00000     0.00000     0.00000     0.00000     0.00000     0.00000     0.00000     0.00000     0.00000
   -13.03730     0.00000     0.00000     0.00000     0.00000     0.00000     0.00000     0.00000     0.00000     0.00000     0.00000
   -13.02730     0.00000     0.00000     0.00000     0.00000     0.00000     0.00000     0.00000     0.00000     0.00000     0.00000
   -13.01730     0.00000     0.00000     0.00000     0.00000     0.00000     0.00000     0.00000     0.00000     0.00000     0.00000
   -13.00730     0.00000     0.00000     0.00000     0.00000     0.00000     0.00000     0.00000     0.00000     0.00000     0.00000
   -12.99630     0.00000     0.00000     0.00000     0.00000     0.00000     0.00000     0.00000     0.00000     0.00000     0.00000
   -12.98630     0.00000     0.00000     0.00000     0.00000     0.00000     0.00000     0.00000     0.00000     0.00000     0.00000
   -12.97630     0.00000     0.00000     0.00000     0.00000     0.00000     0.00000     0.00000     0.00000     0.00000     0.00000
   -12.96630     0.00000     0.00000     0.00000     0.00000     0.00000     0.00000     0.00000     0.00000     0.00000     0.00000
   -12.95530     0.00000     0.00000     0.00000     0.00000     0.00000     0.00000     0.00000     0.00000     0.00000     0.00000
   -12.94530     0.00000     0.00000     0.00000     0.00000     0.00000     0.00000     0.00000     0.00000     0.00000     0.00000
   -12.93530     0.00000     0.00000     0.00000     0.00000     0.00000     0.00000     0.00000     0.00000     0.00000     0.00000
   -12.92530     0.00000     0.00000     0.00000     0.00000     0.00000     0.00000     0.00000     0.00000     0.00000     0.00000
   -12.91530     0.00000     0.00000     0.00000     0.00000     0.00000     0.00000     0.00000     0.00000     0.00000     0.00000
   -12.90430     0.00000     0.00000     0.00000     0.00000     0.00000     0.00000     0.00000     0.00000     0.00000     0.00000
   -12.89430     0.00000     0.00000     0.00000     0.00000     0.00000     0.00000     0.00000     0.00000     0.00000     0.00000
   -12.88430     0.00000     0.00000     0.00000     0.00000     0.00000     0.00000     0.00000     0.00000     0.00000     0.00000
   -12.87430     0.00000     0.00000     0.00000     0.00000     0.00000     0.00000     0.00000     0.00000     0.00000     0.00000
   -12.86330     0.00000     0.00000     0.00000     0.00000     0.00000     0.00000     0.00000     0.00000     0.00000     0.00000
   -12.85330     0.00000     0.00000     0.00000     0.00000     0.00000     0.00000     0.00000     0.00000     0.00000     0.00000
   -12.84330     0.00000     0.00000     0.00000     0.00000     0.00000     0.00000     0.00000     0.00000     0.00000     0.00000
   -12.83330     0.00000     0.00000     0.00000     0.00000     0.00000     0.00000     0.00000     0.00000     0.00000     0.00000
   -12.82230     0.00000     0.00000     0.00000     0.00000     0.00000     0.00000     0.00000     0.00000     0.00000     0.00000
   -12.81230     0.00000     0.00000     0.00000     0.00000     0.00000     0.00000     0.00000     0.00000     0.00000     0.00000
   -12.80230     0.00000     0.00000     0.00000     0.00000     0.00000     0.00000     0.00000     0.00000     0.00000     0.00000
   -12.79230     0.00000     0.00000     0.00000     0.00000     0.00000     0.00000     0.00000     0.00000     0.00000     0.00000
   -12.78230     0.00000     0.00000     0.00000     0.00000     0.00000     0.00000     0.00000     0.00000     0.00000     0.00000
   -12.77130     0.00000     0.00000     0.00000     0.00000     0.00000     0.00000     0.00000     0.00000     0.00000     0.00000
   -12.76130     0.00000     0.00000     0.00000     0.00000     0.00000     0.00000     0.00000     0.00000     0.00000     0.00000
   -12.75130     0.00000     0.00000     0.00000     0.00000     0.00000     0.00000     0.00000     0.00000     0.00000     0.00000
   -12.74130     0.00000     0.00000     0.00000     0.00000     0.00000     0.00000     0.00000     0.00000     0.00000     0.00000
   -12.73030     0.00000     0.00000     0.00000     0.00000     0.00000     0.00000     0.00000     0.00000     0.00000     0.00000
   -12.72030     0.00000     0.00000     0.00000     0.00000     0.00000     0.00000     0.00000     0.00000     0.00000     0.00000
   -12.71030     0.00000     0.00000     0.00000     0.00000     0.00000     0.00000     0.00000     0.00000     0.00000     0.00000
   -12.70030     0.00000     0.00000     0.00000     0.00000     0.00000     0.00000     0.00000     0.00000     0.00000     0.00000
   -12.69030     0.00000     0.00000     0.00000     0.00000     0.00000     0.00000     0.00000     0.00000     0.00000     0.00000
   -12.67930     0.00000     0.00000     0.00000     0.00000     0.00000     0.00000     0.00000     0.00000     0.00000     0.00000
   -12.66930     0.00000     0.00000     0.00000     0.00000     0.00000     0.00000     0.00000     0.00000     0.00000     0.00000
   -12.65930     0.00000     0.00000     0.00000     0.00000     0.00000     0.00000     0.00000     0.00000     0.00000     0.00000
   -12.64930     0.00000     0.00000     0.00000     0.00000     0.00000     0.00000     0.00000     0.00000     0.00000     0.00000
   -12.63830     0.00000     0.00000     0.00000     0.00000     0.00000     0.00000     0.00000     0.00000     0.00000     0.00000
   -12.62830     0.00000     0.00000     0.00000     0.00000     0.00000     0.00000     0.00000     0.00000     0.00000     0.00000
   -12.61830     0.00000     0.00000     0.00000     0.00000     0.00000     0.00000     0.00000     0.00000     0.00000     0.00000
   -12.60830     0.00000     0.00000     0.00000     0.00000     0.00000     0.00000     0.00000     0.00000     0.00000     0.00000
   -12.59730     0.00000     0.00000     0.00000     0.00000     0.00000     0.00000     0.00000     0.00000     0.00000     0.00000
   -12.58730     0.00000     0.00000     0.00000     0.00000     0.00000     0.00000     0.00000     0.00000     0.00000     0.00000
   -12.57730     0.00000     0.00000     0.00000     0.00000     0.00000     0.00000     0.00000     0.00000     0.00000     0.00000
   -12.56730     0.00000     0.00000     0.00000     0.00000     0.00000     0.00000     0.00000     0.00000     0.00000     0.00000
   -12.55730     0.00000     0.00000     0.00000     0.00000     0.00000     0.00000     0.00000     0.00000     0.00000     0.00000
   -12.54630     0.00000     0.00000     0.00000     0.00000     0.00000     0.00000     0.00000     0.00000     0.00000     0.00000
   -12.53630     0.00000     0.00000     0.00000     0.00000     0.00000     0.00000     0.00000     0.00000     0.00000     0.00000
   -12.52630     0.00000     0.00000     0.00000     0.00000     0.00000     0.00000     0.00000     0.00000     0.00000     0.00000
   -12.51630     0.00000     0.00000     0.00000     0.00000     0.00000     0.00000     0.00000     0.00000     0.00000     0.00000
   -12.50530     0.00000     0.00000     0.00000     0.00000     0.00000     0.00000     0.00000     0.00000     0.00000     0.00000
   -12.49530     0.00000     0.00000     0.00000     0.00000     0.00000     0.00000     0.00000     0.00000     0.00000     0.00000
   -12.48530     0.00000     0.00000     0.00000     0.00000     0.00000     0.00000     0.00000     0.00000     0.00000     0.00000
   -12.47530    -0.00000    -0.00000    -0.00000    -0.00000    -0.00000    -0.00000    -0.00000    -0.00000    -0.00000    -0.00000
   -12.46530    -0.00000    -0.00000    -0.00000    -0.00000    -0.00000    -0.00000    -0.00000    -0.00000    -0.00000    -0.00000
   -12.45430    -0.00000    -0.00000    -0.00000    -0.00000    -0.00000    -0.00000    -0.00000    -0.00000    -0.00000    -0.00000
   -12.44430    -0.00000    -0.00000    -0.00000    -0.00000    -0.00000    -0.00000    -0.00000    -0.00000    -0.00000    -0.00000
   -12.43430    -0.00000    -0.00000    -0.00000    -0.00000    -0.00000    -0.00000    -0.00000    -0.00000    -0.00000    -0.00000
   -12.42430    -0.00000    -0.00000    -0.00000    -0.00000    -0.00000    -0.00000    -0.00000    -0.00000    -0.00000    -0.00000
   -12.41330    -0.00000    -0.00000    -0.00000    -0.00000    -0.00000    -0.00000    -0.00000    -0.00000    -0.00000    -0.00000
   -12.40330    -0.00000    -0.00000    -0.00000    -0.00000    -0.00000    -0.00000    -0.00000    -0.00000    -0.00000    -0.00000
   -12.39330    -0.00000    -0.00000    -0.00000    -0.00000    -0.00000    -0.00000    -0.00000    -0.00000    -0.00000    -0.00000
   -12.38330    -0.00000    -0.00000    -0.00000    -0.00000    -0.00000    -0.00000    -0.00000    -0.00000    -0.00000    -0.00000
   -12.37230    -0.00000    -0.00000    -0.00000    -0.00000    -0.00000    -0.00000    -0.00000    -0.00000    -0.00000    -0.00000
   -12.36230    -0.00000    -0.00000    -0.00000    -0.00000    -0.00000    -0.00000    -0.00000    -0.00000    -0.00000    -0.00000
   -12.35230    -0.00001    -0.00000    -0.00000    -0.00000    -0.00000    -0.00000    -0.00000    -0.00000    -0.00000    -0.00001
   -12.34230    -0.00002    -0.00000    -0.00000    -0.00000    -0.00000    -0.00000    -0.00000    -0.00000    -0.00000    -0.00003
   -12.33230    -0.00009    -0.00000    -0.00000    -0.00000    -0.00000    -0.00000    -0.00000    -0.00000    -0.00000    -0.00010
   -12.32130    -0.00030    -0.00000    -0.00002    -0.00000    -0.00000    -0.00001    -0.00000    -0.00001    -0.00001    -0.00036
   -12.31130    -0.00096    -0.00001    -0.00005    -0.00000    -0.00000    -0.00003    -0.00001    -0.00002    -0.00005    -0.00113
   -12.30130    -0.00280    -0.00002    -0.00015    -0.00001    -0.00001    -0.00008    -0.00003    -0.00005    -0.00013    -0.00329
   -12.29130    -0.00751    -0.00006    -0.00041    -0.00003    -0.00003    -0.00021    -0.00008    -0.00014    -0.00035    -0.00881
   -12.28030    -0.01853    -0.00014    -0.00101    -0.00007    -0.00007    -0.00052    -0.00019    -0.00034    -0.00087    -0.02173
   -12.27030    -0.04205    -0.00032    -0.00229    -0.00016    -0.00015    -0.00117    -0.00042    -0.00078    -0.00197    -0.04931
   -12.26030    -0.08784    -0.00067    -0.00477    -0.00033    -0.00032    -0.00245    -0.00089    -0.00163    -0.00411    -0.10300
   -12.25030    -0.16884    -0.00129    -0.00918    -0.00063    -0.00061    -0.00470    -0.00170    -0.00312    -0.00791    -0.19799
   -12.24030    -0.29866    -0.00228    -0.01623    -0.00112    -0.00109    -0.00831    -0.00301    -0.00553    -0.01399    -0.35022
   -12.22930    -0.48620    -0.00371    -0.02642    -0.00183    -0.00177    -0.01353    -0.00490    -0.00900    -0.02277    -0.57013
   -12.21930    -0.72830    -0.00556    -0.03958    -0.00274    -0.00265    -0.02028    -0.00734    -0.01347    -0.03411    -0.85402
   -12.20930    -1.00400    -0.00766    -0.05456    -0.00377    -0.00366    -0.02795    -0.01012    -0.01858    -0.04702    -1.17731
   -12.19930    -1.27376    -0.00972    -0.06922    -0.00478    -0.00464    -0.03546    -0.01283    -0.02357    -0.05965    -1.49363
   -12.18830    -1.48704    -0.01135    -0.08082    -0.00559    -0.00541    -0.04140    -0.01498    -0.02751    -0.06964    -1.74373
   -12.17830    -1.59767    -0.01219    -0.08684    -0.00600    -0.00582    -0.04448    -0.01610    -0.02956    -0.07482    -1.87347
   -12.16830    -1.57965    -0.01205    -0.08585    -0.00593    -0.00575    -0.04398    -0.01592    -0.02923    -0.07397    -1.85234
   -12.15830    -1.43736    -0.01097    -0.07812    -0.00540    -0.00523    -0.04001    -0.01448    -0.02659    -0.06731    -1.68548
   -12.14730    -1.20352    -0.00918    -0.06541    -0.00452    -0.00438    -0.03351    -0.01213    -0.02227    -0.05636    -1.41128
   -12.13730    -0.92747    -0.00708    -0.05040    -0.00348    -0.00338    -0.02582    -0.00935    -0.01716    -0.04343    -1.08756
   -12.12730    -0.65768    -0.00502    -0.03574    -0.00247    -0.00239    -0.01831    -0.00663    -0.01217    -0.03080    -0.77121
   -12.11730    -0.42920    -0.00327    -0.02333    -0.00161    -0.00156    -0.01195    -0.00432    -0.00794    -0.02010    -0.50329
   -12.10730    -0.25775    -0.00197    -0.01401    -0.00097    -0.00094    -0.00718    -0.00260    -0.00477    -0.01207    -0.30225
   -12.09630    -0.14245    -0.00109    -0.00774    -0.00054    -0.00052    -0.00397    -0.00144    -0.00264    -0.00667    -0.16704
   -12.08630    -0.07245    -0.00055    -0.00394    -0.00027    -0.00026    -0.00202    -0.00073    -0.00134    -0.00339    -0.08496
   -12.07630    -0.03391    -0.00026    -0.00184    -0.00013    -0.00012    -0.00094    -0.00034    -0.00063    -0.00159    -0.03976
   -12.06630    -0.01460    -0.00011    -0.00079    -0.00005    -0.00005    -0.00041    -0.00015    -0.00027    -0.00068    -0.01713
   -12.05530    -0.00579    -0.00004    -0.00031    -0.00002    -0.00002    -0.00016    -0.00006    -0.00011    -0.00027    -0.00679
   -12.04530    -0.00211    -0.00002    -0.00012    -0.00001    -0.00001    -0.00006    -0.00002    -0.00004    -0.00010    -0.00248
   -12.03530    -0.00072    -0.00001    -0.00004    -0.00000    -0.00000    -0.00002    -0.00001    -0.00001    -0.00003    -0.00085
   -12.02530    -0.00027    -0.00002    -0.00002    -0.00000    -0.00001    -0.00001    -0.00000    -0.00001    -0.00002    -0.00035
   -12.01530    -0.00025    -0.00005    -0.00002    -0.00000    -0.00002    -0.00001    -0.00001    -0.00001    -0.00002    -0.00040
   -12.00430    -0.00064    -0.00017    -0.00006    -0.00001    -0.00006    -0.00004    -0.00002    -0.00003    -0.00006    -0.00110
   -11.99430    -0.00192    -0.00053    -0.00019    -0.00002    -0.00019    -0.00013    -0.00005    -0.00010    -0.00018    -0.00331
   -11.98430    -0.00536    -0.00148    -0.00054    -0.00005    -0.00054    -0.00037    -0.00013    -0.00027    -0.00050    -0.00926
   -11.97430    -0.01383    -0.00382    -0.00140    -0.00013    -0.00140    -0.00096    -0.00034    -0.00070    -0.00130    -0.02387
   -11.96330    -0.03284    -0.00907    -0.00332    -0.00031    -0.00332    -0.00227    -0.00080    -0.00166    -0.00309    -0.05667
   -11.95330    -0.07171    -0.01981    -0.00724    -0.00069    -0.00725    -0.00495    -0.00174    -0.00363    -0.00674    -0.12377
   -11.94330    -0.14416    -0.03982    -0.01456    -0.00138    -0.01458    -0.00995    -0.00350    -0.00731    -0.01355    -0.24881
   -11.93330    -0.26668    -0.07366    -0.02694    -0.00255    -0.02697    -0.01841    -0.00648    -0.01351    -0.02506    -0.46026
   -11.92230    -0.45399    -0.12539    -0.04586    -0.00434    -0.04592    -0.03135    -0.01103    -0.02301    -0.04266    -0.78353
   -11.91230    -0.71128    -0.19644    -0.07185    -0.00680    -0.07194    -0.04911    -0.01728    -0.03604    -0.06683    -1.22758
   -11.90230    -1.02549    -0.28324    -0.10359    -0.00981    -0.10372    -0.07081    -0.02491    -0.05197    -0.09636    -1.76991
   -11.89230    -1.36068    -0.37581    -0.13745    -0.01301    -0.13762    -0.09396    -0.03305    -0.06896    -0.12785    -2.34839
   -11.88230    -1.66144    -0.45889    -0.16784    -0.01589    -0.16805    -0.11473    -0.04036    -0.08420    -0.15611    -2.86751
   -11.87130    -1.86716    -0.51574    -0.18861    -0.01786    -0.18885    -0.12893    -0.04536    -0.09462    -0.17545    -3.22258
   -11.86130    -1.93099    -0.53334    -0.19507    -0.01847    -0.19530    -0.13335    -0.04691    -0.09785    -0.18144    -3.33271
   -11.85130    -1.83777    -0.50756    -0.18565    -0.01757    -0.18588    -0.12691    -0.04465    -0.09314    -0.17267    -3.17181
   -11.84130    -1.60966    -0.44461    -0.16260    -0.01539    -0.16281    -0.11116    -0.03911    -0.08157    -0.15125    -2.77817
   -11.83030    -1.29753    -0.35838    -0.13107    -0.01241    -0.13123    -0.08960    -0.03152    -0.06575    -0.12192    -2.23942
   -11.82030    -0.96255    -0.26584    -0.09724    -0.00921    -0.09735    -0.06647    -0.02339    -0.04878    -0.09045    -1.66128
   -11.81030    -0.65729    -0.18149    -0.06642    -0.00629    -0.06646    -0.04539    -0.01599    -0.03332    -0.06177    -1.13441
   -11.80030    -0.41339    -0.11403    -0.04183    -0.00397    -0.04176    -0.02853    -0.01010    -0.02097    -0.03888    -0.71348
   -11.79030    -0.24041    -0.06596    -0.02449    -0.00236    -0.02415    -0.01655    -0.00602    -0.01225    -0.02268    -0.41487
   -11.77930    -0.13164    -0.03518    -0.01385    -0.00142    -0.01288    -0.00896    -0.00367    -0.00686    -0.01262    -0.22707
   -11.76930    -0.07364    -0.01743    -0.00879    -0.00110    -0.00638    -0.00476    -0.00295    -0.00418    -0.00753    -0.12675
   -11.75930    -0.05399    -0.00831    -0.00852    -0.00142    -0.00304    -0.00298    -0.00393    -0.00376    -0.00645    -0.09240
   -11.74930    -0.06581    -0.00439    -0.01303    -0.00255    -0.00160    -0.00299    -0.00707    -0.00546    -0.00905    -0.11197
   -11.73830    -0.10857    -0.00350    -0.02323    -0.00484    -0.00127    -0.00452    -0.01318    -0.00959    -0.01571    -0.18441
   -11.72830    -0.18604    -0.00446    -0.04048    -0.00881    -0.00162    -0.00760    -0.02325    -0.01668    -0.02722    -0.31616
   -11.71830    -0.30212    -0.00674    -0.06587    -0.01520    -0.00245    -0.01237    -0.03811    -0.02718    -0.04425    -0.51430
   -11.70830    -0.45608    -0.01005    -0.09926    -0.02502    -0.00366    -0.01884    -0.05798    -0.04109    -0.06667    -0.77867
   -11.69730    -0.63922    -0.01411    -0.13856    -0.03977    -0.00515    -0.02686    -0.08216    -0.05766    -0.09309    -1.09659
   -11.68730    -0.83496    -0.01854    -0.17978    -0.06179    -0.00680    -0.03603    -0.10918    -0.07545    -0.12085    -1.44338
   -11.67730    -1.02385    -0.02296    -0.21810    -0.09450    -0.00848    -0.04599    -0.13738    -0.09276    -0.14674    -1.79077
   -11.66730    -1.19057    -0.02709    -0.24954    -0.14207    -0.01011    -0.05662    -0.16577    -0.10827    -0.16813    -2.11816
   -11.65730    -1.32969    -0.03084    -0.27243    -0.20814    -0.01166    -0.06810    -0.19440    -0.12153    -0.18394    -2.42074
   -11.64630    -1.44577    -0.03436    -0.28761    -0.29329    -0.01322    -0.08069    -0.22392    -0.13294    -0.19478    -2.70658
   -11.63630    -1.54569    -0.03783    -0.29726    -0.39253    -0.01485    -0.09422    -0.25419    -0.14305    -0.20213    -2.98175
   -11.62630    -1.62906    -0.04141    -0.30290    -0.49374    -0.01666    -0.10758    -0.28298    -0.15175    -0.20697    -3.23305
   -11.61630    -1.68337    -0.04533    -0.30414    -0.57950    -0.01885    -0.11878    -0.30565    -0.15782    -0.20902    -3.42246
   -11.60530    -1.68814    -0.05031    -0.29911    -0.63174    -0.02197    -0.12560    -0.31661    -0.15949    -0.20713    -3.50008
   -11.59530    -1.62708    -0.05820    -0.28648    -0.63799    -0.02724    -0.12675    -0.31200    -0.15563    -0.20067    -3.43205
   -11.58530    -1.50183    -0.07250    -0.26783    -0.59673    -0.03684    -0.12293    -0.29220    -0.14704    -0.19121    -3.22909
   -11.57530    -1.33675    -0.09824    -0.24856    -0.51840    -0.05380    -0.11711    -0.26260    -0.13687    -0.18307    -2.95540
   -11.56530    -1.17331    -0.14096    -0.23682    -0.42171    -0.08153    -0.11374    -0.23214    -0.12993    -0.18232    -2.71246
   -11.55430    -1.05510    -0.20489    -0.24050    -0.32829    -0.12283    -0.11724    -0.21015    -0.13094    -0.19421    -2.60414
   -11.54430    -1.01198    -0.29097    -0.26409    -0.25639    -0.17890    -0.13042    -0.20313    -0.14288    -0.22056    -2.69932
   -11.53430    -1.05042    -0.39586    -0.30681    -0.21852    -0.24884    -0.15361    -0.21302    -0.16597    -0.25805    -3.01111
   -11.52430    -1.15554    -0.51257    -0.36308    -0.22126    -0.33017    -0.18492    -0.23740    -0.19792    -0.29876    -3.50161
   -11.51330    -1.29947    -0.63280    -0.42495    -0.26666    -0.41961    -0.22126    -0.27133    -0.23513    -0.33269    -4.10388
   -11.50330    -1.45398    -0.74946    -0.48493    -0.35306    -0.51415    -0.25953    -0.30957    -0.27404    -0.35132    -4.75005
   -11.49330    -1.59738    -0.85702    -0.53774    -0.47386    -0.61042    -0.29718    -0.34776    -0.31178    -0.35054    -5.38368
   -11.48330    -1.71486    -0.95021    -0.57990    -0.61544    -0.70270    -0.33161    -0.38224    -0.34573    -0.33146    -5.95415
   -11.47230    -1.79381    -1.02116    -0.60796    -0.75630    -0.78148    -0.35936    -0.40897    -0.37246    -0.29907    -6.40057
   -11.46230    -1.81892    -1.05844    -0.61730    -0.86971    -0.83356    -0.37560    -0.42297    -0.38737    -0.25959    -6.64345
   -11.45230    -1.77389    -1.04968    -0.60253    -0.93041    -0.84514    -0.37538    -0.41911    -0.38559    -0.21824    -6.59999
   -11.44230    -1.64875    -0.98733    -0.56034    -0.92281    -0.80785    -0.35548    -0.39423    -0.36401    -0.17823    -6.21903
   -11.43230    -1.44762    -0.87381    -0.49225    -0.84670    -0.72312    -0.31639    -0.34910    -0.32327    -0.14104    -5.51331
   -11.42130    -1.19203    -0.72302    -0.40544    -0.71782    -0.60295    -0.26310    -0.28913    -0.26836    -0.10742    -4.56927
   -11.41130    -0.91536    -0.55670    -0.31139    -0.56178    -0.46671    -0.20345    -0.22289    -0.20727    -0.07803    -3.52359
   -11.40130    -0.65286    -0.39760    -0.22215    -0.40561    -0.33447    -0.14586    -0.15939    -0.14846    -0.05359    -2.51998
   -11.39130    -0.43137    -0.26277    -0.14680    -0.27013    -0.22163    -0.09675    -0.10550    -0.09840    -0.03453    -1.66786
   -11.38030    -0.26358    -0.16050    -0.08971    -0.16589    -0.13560    -0.05929    -0.06453    -0.06027    -0.02076    -1.02012
   -11.37030    -0.14886    -0.09051    -0.05066    -0.09399    -0.07656    -0.03355    -0.03648    -0.03410    -0.01161    -0.57631
   -11.36030    -0.07791    -0.04711    -0.02649    -0.04927    -0.03988    -0.01753    -0.01910    -0.01785    -0.00607    -0.30120
   -11.35030    -0.03852    -0.02266    -0.01303    -0.02431    -0.01917    -0.00851    -0.00944    -0.00877    -0.00308    -0.14750
   -11.34030    -0.01992    -0.01015    -0.00657    -0.01236    -0.00854    -0.00396    -0.00487    -0.00437    -0.00183    -0.07257
   -11.32930    -0.01496    -0.00444    -0.00460    -0.00883    -0.00361    -0.00207    -0.00363    -0.00293    -0.00187    -0.04694
   -11.31930    -0.02065    -0.00234    -0.00594    -0.01163    -0.00163    -0.00177    -0.00499    -0.00363    -0.00318    -0.05575
   -11.30930    -0.03759    -0.00216    -0.01058    -0.02087    -0.00112    -0.00262    -0.00907    -0.00637    -0.00612    -0.09651
   -11.29930    -0.06876    -0.00321    -0.01929    -0.03806    -0.00140    -0.00459    -0.01662    -0.01157    -0.01134    -0.17484
   -11.28830    -0.11766    -0.00528    -0.03301    -0.06510    -0.00220    -0.00780    -0.02857    -0.01979    -0.01955    -0.29895
   -11.27830    -0.18597    -0.00830    -0.05224    -0.10287    -0.00343    -0.01236    -0.04550    -0.03131    -0.03120    -0.47318
   -11.26830    -0.27098    -0.01213    -0.07633    -0.14988    -0.00502    -0.01813    -0.06723    -0.04575    -0.04623    -0.69170
   -11.25830    -0.36434    -0.01645    -0.10314    -0.20150    -0.00689    -0.02470    -0.09262    -0.06183    -0.06402    -0.93549
   -11.24830    -0.45294    -0.02084    -0.12936    -0.25040    -0.00898    -0.03144    -0.12007    -0.07757    -0.08374    -1.17535
   -11.23730    -0.52265    -0.02510    -0.15161    -0.28878    -0.01153    -0.03784    -0.14860    -0.09098    -0.10515    -1.38225
   -11.22730    -0.56369    -0.02967    -0.16796    -0.31113    -0.01538    -0.04391    -0.17909    -0.10096    -0.12957    -1.54135
   -11.21730    -0.57536    -0.03620    -0.17917    -0.31704    -0.02258    -0.05048    -0.21495    -0.10806    -0.16027    -1.66409
   -11.20730    -0.56748    -0.04805    -0.18890    -0.31206    -0.03680    -0.05937    -0.26149    -0.11467    -0.20205    -1.79087
   -11.19630    -0.55785    -0.07040    -0.20274    -0.30617    -0.06364    -0.07303    -0.32408    -0.12444    -0.25975    -1.98210
   -11.18630    -0.56672    -0.10985    -0.22638    -0.31137    -0.11016    -0.09402    -0.40581    -0.14112    -0.33629    -2.30170
   -11.17630    -0.61135    -0.17296    -0.26374    -0.33826    -0.18327    -0.12426    -0.50549    -0.16742    -0.43103    -2.79778
   -11.16630    -0.70124    -0.26395    -0.31576    -0.39399    -0.28697    -0.16428    -0.61826    -0.20410    -0.53925    -3.48779
   -11.15530    -0.83684    -0.38168    -0.37982    -0.48065    -0.41893    -0.21250    -0.73621    -0.24946    -0.65274    -4.34883
   -11.14530    -1.00856    -0.51742    -0.44999    -0.59439    -0.56826    -0.26496    -0.85088    -0.29937    -0.76164    -5.31546
   -11.13530    -1.19757    -0.65483    -0.51762    -0.72486    -0.71592    -0.31550    -0.95508    -0.34758    -0.85670    -6.28566
   -11.12530    -1.37790    -0.77323    -0.57282    -0.85500    -0.83889    -0.35694    -1.04338    -0.38688    -0.93130    -7.13635
   -11.11530    -1.52110    -0.85378    -0.60659    -0.96436    -0.91772    -0.38285    -1.11246    -0.41089    -0.98301    -7.75276
   -11.10430    -1.60328    -0.88597    -0.61333    -1.03290    -0.94329    -0.38957    -1.16014    -0.41560    -1.01331    -8.05739
   -11.09430    -1.61184    -0.87105    -0.59268    -1.04709    -0.92008    -0.37737    -1.18442    -0.40104    -1.02606    -8.03163
   -11.08430    -1.54887    -0.82105    -0.54944    -1.00398    -0.86336    -0.35021    -1.18301    -0.37092    -1.02453    -7.71537
   -11.07430    -1.42927    -0.75271    -0.49207    -0.91203    -0.79235    -0.31394    -1.15276    -0.33139    -1.00882    -7.18534
   -11.06330    -1.27486    -0.68095    -0.42924    -0.78835    -0.72214    -0.27452    -1.09175    -0.28867    -0.97551    -6.52599
   -11.05330    -1.10672    -0.61451    -0.36806    -0.65380    -0.65960    -0.23625    -0.99971    -0.24760    -0.91921    -5.80546
   -11.04330    -0.94208    -0.55580    -0.31281    -0.52782    -0.60455    -0.20161    -0.88117    -0.21089    -0.83643    -5.07317
   -11.03330    -0.79310    -0.50492    -0.26578    -0.42581    -0.55431    -0.17182    -0.74523    -0.17985    -0.72892    -4.36975
   -11.02330    -0.66847    -0.46275    -0.22839    -0.35744    -0.50866    -0.14778    -0.60467    -0.15527    -0.60463    -3.73806
   -11.01230    -0.57419    -0.43240    -0.20179    -0.32596    -0.47100    -0.13030    -0.47335    -0.13784    -0.47623    -3.22305
   -11.00230    -0.51287    -0.41698    -0.18633    -0.32807    -0.44590    -0.11978    -0.36222    -0.12778    -0.35695    -2.85688
   -10.99230    -0.48125    -0.41603    -0.18057    -0.35415    -0.43480    -0.11548    -0.27686    -0.12417    -0.25696    -2.64027
   -10.98230    -0.46929    -0.42334    -0.18071    -0.38950    -0.43313    -0.11506    -0.21665    -0.12445    -0.18063    -2.53276
   -10.97130    -0.46255    -0.42821    -0.18127    -0.41754    -0.43115    -0.11505    -0.17609    -0.12492    -0.12691    -2.46369
   -10.96130    -0.44646    -0.41930    -0.17681    -0.42447    -0.41774    -0.11204    -0.14757    -0.12191    -0.09096    -2.35725
   -10.95130    -0.41166    -0.38952    -0.16399    -0.40318    -0.38565    -0.10380    -0.12433    -0.11307    -0.06693    -2.16212
   -10.94130    -0.35670    -0.33886    -0.14258    -0.35515    -0.33427    -0.09019    -0.10222    -0.09831    -0.04987    -1.86814
   -10.93030    -0.28779    -0.27387    -0.11522    -0.28909    -0.26967    -0.07286    -0.08011    -0.07945    -0.03671    -1.50477
   -10.92030    -0.21501    -0.20482    -0.08617    -0.21701    -0.20145    -0.05448    -0.05893    -0.05942    -0.02603    -1.12330
   -10.91030    -0.14835    -0.14140    -0.05948    -0.15011    -0.13897    -0.03760    -0.04033    -0.04102    -0.01745    -0.77472
   -10.90030    -0.09439    -0.08999    -0.03786    -0.09563    -0.08842    -0.02393    -0.02555    -0.02611    -0.01093    -0.49281
   -10.89030    -0.05534    -0.05276    -0.02220    -0.05611    -0.05183    -0.01403    -0.01494    -0.01531    -0.00636    -0.28887
   -10.87930    -0.02987    -0.02849    -0.01199    -0.03031    -0.02798    -0.00757    -0.00806    -0.00827    -0.00342    -0.15596
   -10.86930    -0.01485    -0.01416    -0.00596    -0.01507    -0.01391    -0.00377    -0.00400    -0.00411    -0.00169    -0.07754
   -10.85930    -0.00680    -0.00648    -0.00273    -0.00690    -0.00637    -0.00172    -0.00183    -0.00188    -0.00077    -0.03549
   -10.84930    -0.00287    -0.00273    -0.00115    -0.00291    -0.00268    -0.00073    -0.00077    -0.00079    -0.00033    -0.01496
   -10.83830    -0.00111    -0.00106    -0.00045    -0.00113    -0.00104    -0.00028    -0.00030    -0.00031    -0.00013    -0.00580
   -10.82830    -0.00040    -0.00038    -0.00016    -0.00040    -0.00037    -0.00010    -0.00011    -0.00011    -0.00005    -0.00207
   -10.81830    -0.00013    -0.00012    -0.00005    -0.00013    -0.00012    -0.00003    -0.00004    -0.00004    -0.00001    -0.00068
   -10.80830    -0.00004    -0.00004    -0.00002    -0.00004    -0.00004    -0.00001    -0.00001    -0.00001    -0.00000    -0.00021
   -10.79830    -0.00001    -0.00001    -0.00000    -0.00001    -0.00001    -0.00000    -0.00000    -0.00000    -0.00000    -0.00006
   -10.78730    -0.00000    -0.00000    -0.00000    -0.00000    -0.00000    -0.00000    -0.00000    -0.00000    -0.00000    -0.00001
   -10.77730    -0.00000    -0.00000    -0.00000    -0.00000    -0.00000    -0.00000    -0.00000    -0.00000    -0.00000    -0.00000
   -10.76730    -0.00000    -0.00000    -0.00000    -0.00000    -0.00000    -0.00000    -0.00000    -0.00000    -0.00000    -0.00000
   -10.75730    -0.00000    -0.00000    -0.00000    -0.00000    -0.00000    -0.00000    -0.00000    -0.00000    -0.00000    -0.00000
   -10.74630    -0.00000    -0.00000    -0.00000    -0.00000    -0.00000    -0.00000    -0.00000    -0.00000    -0.00000    -0.00000
   -10.73630    -0.00000    -0.00000    -0.00000    -0.00000    -0.00000    -0.00000    -0.00000    -0.00000    -0.00000    -0.00000
   -10.72630    -0.00000    -0.00000    -0.00000    -0.00000    -0.00000    -0.00000    -0.00000    -0.00000    -0.00000    -0.00000
   -10.71630    -0.00000    -0.00000    -0.00000    -0.00000    -0.00000    -0.00000    -0.00000    -0.00000    -0.00000    -0.00000
   -10.70530    -0.00000    -0.00000    -0.00000    -0.00000    -0.00000    -0.00000    -0.00000    -0.00000    -0.00000    -0.00000
   -10.69530    -0.00000    -0.00000    -0.00000    -0.00000    -0.00000    -0.00000    -0.00000    -0.00000    -0.00000    -0.00000
   -10.68530    -0.00000    -0.00000    -0.00000    -0.00000    -0.00000    -0.00000    -0.00000    -0.00000    -0.00000    -0.00000
   -10.67530    -0.00000    -0.00000    -0.00000    -0.00000    -0.00000    -0.00000    -0.00000    -0.00000    -0.00000    -0.00000
   -10.66530    -0.00000    -0.00000    -0.00000    -0.00000    -0.00000    -0.00000    -0.00000    -0.00000    -0.00000    -0.00000
   -10.65430     0.00000     0.00000     0.00000     0.00000     0.00000     0.00000     0.00000     0.00000     0.00000     0.00000
   -10.64430     0.00000     0.00000     0.00000     0.00000     0.00000     0.00000     0.00000     0.00000     0.00000     0.00000
   -10.63430     0.00000     0.00000     0.00000     0.00000     0.00000     0.00000     0.00000     0.00000     0.00000     0.00000
   -10.62430     0.00000     0.00000     0.00000     0.00000     0.00000     0.00000     0.00000     0.00000     0.00000     0.00000
   -10.61330     0.00000     0.00000     0.00000     0.00000     0.00000     0.00000     0.00000     0.00000     0.00000     0.00000
   -10.60330     0.00000     0.00000     0.00000     0.00000     0.00000     0.00000     0.00000     0.00000     0.00000     0.00000
   -10.59330     0.00000     0.00000     0.00000     0.00000     0.00000     0.00000     0.00000     0.00000     0.00000     0.00000
   -10.58330     0.00000     0.00000     0.00000     0.00000     0.00000     0.00000     0.00000     0.00000     0.00000     0.00000
   -10.57330     0.00000     0.00000     0.00000     0.00000     0.00000     0.00000     0.00000     0.00000     0.00000     0.00000
   -10.56230     0.00000     0.00000     0.00000     0.00000     0.00000     0.00000     0.00000     0.00000     0.00000     0.00000
   -10.55230     0.00000     0.00000     0.00000     0.00000     0.00000     0.00000     0.00000     0.00000     0.00000     0.00000
   -10.54230     0.00000     0.00000     0.00000     0.00000     0.00000     0.00000     0.00000     0.00000     0.00000     0.00000
   -10.53230     0.00000     0.00000     0.00000     0.00000     0.00000     0.00000     0.00000     0.00000     0.00000     0.00000
   -10.52130     0.00000     0.00000     0.00000     0.00000     0.00000     0.00000     0.00000     0.00000     0.00000     0.00000
   -10.51130     0.00000     0.00000     0.00000     0.00000     0.00000     0.00000     0.00000     0.00000     0.00000     0.00000
   -10.50130     0.00000     0.00000     0.00000     0.00000     0.00000     0.00000     0.00000     0.00000     0.00000     0.00000
   -10.49130     0.00000     0.00000     0.00000     0.00000     0.00000     0.00000     0.00000     0.00000     0.00000     0.00000
   -10.48030     0.00000     0.00000     0.00000     0.00000     0.00000     0.00000     0.00000     0.00000     0.00000     0.00000
   -10.47030     0.00000     0.00000     0.00000     0.00000     0.00000     0.00000     0.00000     0.00000     0.00000     0.00000
   -10.46030     0.00000     0.00000     0.00000     0.00000     0.00000     0.00000     0.00000     0.00000     0.00000     0.00000
   -10.45030     0.00000     0.00000     0.00000     0.00000     0.00000     0.00000     0.00000     0.00000     0.00000     0.00000
   -10.44030     0.00000     0.00000     0.00000     0.00000     0.00000     0.00000     0.00000     0.00000     0.00000     0.00000
   -10.42930     0.00000     0.00000     0.00000     0.00000     0.00000     0.00000     0.00000     0.00000     0.00000     0.00000
   -10.41930     0.00000     0.00000     0.00000     0.00000     0.00000     0.00000     0.00000     0.00000     0.00000     0.00000
   -10.40930     0.00000     0.00000     0.00000     0.00000     0.00000     0.00000     0.00000     0.00000     0.00000     0.00000
   -10.39930     0.00000     0.00000     0.00000     0.00000     0.00000     0.00000     0.00000     0.00000     0.00000     0.00000
   -10.38830     0.00000     0.00000     0.00000     0.00000     0.00000     0.00000     0.00000     0.00000     0.00000     0.00000
   -10.37830     0.00000     0.00000     0.00000     0.00000     0.00000     0.00000     0.00000     0.00000     0.00000     0.00000
   -10.36830     0.00000     0.00000     0.00000     0.00000     0.00000     0.00000     0.00000     0.00000     0.00000     0.00000
   -10.35830     0.00000     0.00000     0.00000     0.00000     0.00000     0.00000     0.00000     0.00000     0.00000     0.00000
   -10.34830     0.00000     0.00000     0.00000     0.00000     0.00000     0.00000     0.00000     0.00000     0.00000     0.00000
   -10.33730     0.00000     0.00000     0.00000     0.00000     0.00000     0.00000     0.00000     0.00000     0.00000     0.00000
   -10.32730     0.00000     0.00000     0.00000     0.00000     0.00000     0.00000     0.00000     0.00000     0.00000     0.00000
   -10.31730     0.00000     0.00000     0.00000     0.00000     0.00000     0.00000     0.00000     0.00000     0.00000     0.00000
   -10.30730     0.00000     0.00000     0.00000     0.00000     0.00000     0.00000     0.00000     0.00000     0.00000     0.00000
   -10.29630     0.00000     0.00000     0.00000     0.00000     0.00000     0.00000     0.00000     0.00000     0.00000     0.00000
   -10.28630     0.00000     0.00000     0.00000     0.00000     0.00000     0.00000     0.00000     0.00000     0.00000     0.00000
   -10.27630     0.00000     0.00000     0.00000     0.00000     0.00000     0.00000     0.00000     0.00000     0.00000     0.00000
   -10.26630     0.00000     0.00000     0.00000     0.00000     0.00000     0.00000     0.00000     0.00000     0.00000     0.00000
   -10.25530     0.00000     0.00000     0.00000     0.00000     0.00000     0.00000     0.00000     0.00000     0.00000     0.00000
   -10.24530     0.00000     0.00000     0.00000     0.00000     0.00000     0.00000     0.00000     0.00000     0.00000     0.00000
   -10.23530     0.00000     0.00000     0.00000     0.00000     0.00000     0.00000     0.00000     0.00000     0.00000     0.00000
   -10.22530     0.00000     0.00000     0.00000     0.00000     0.00000     0.00000     0.00000     0.00000     0.00000     0.00000
   -10.21530     0.00000     0.00000     0.00000     0.00000     0.00000     0.00000     0.00000     0.00000     0.00000     0.00000
   -10.20430     0.00000     0.00000     0.00000     0.00000     0.00000     0.00000     0.00000     0.00000     0.00000     0.00000
   -10.19430     0.00000     0.00000     0.00000     0.00000     0.00000     0.00000     0.00000     0.00000     0.00000     0.00000
   -10.18430     0.00000     0.00000     0.00000     0.00000     0.00000     0.00000     0.00000     0.00000     0.00000     0.00000
   -10.17430     0.00000     0.00000     0.00000     0.00000     0.00000     0.00000     0.00000     0.00000     0.00000     0.00000
   -10.16330     0.00000     0.00000     0.00000     0.00000     0.00000     0.00000     0.00000     0.00000     0.00000     0.00000
   -10.15330     0.00000     0.00000     0.00000     0.00000     0.00000     0.00000     0.00000     0.00000     0.00000     0.00000
   -10.14330     0.00000     0.00000     0.00000     0.00000     0.00000     0.00000     0.00000     0.00000     0.00000     0.00000
   -10.13330     0.00000     0.00000     0.00000     0.00000     0.00000     0.00000     0.00000     0.00000     0.00000     0.00000
   -10.12330     0.00000     0.00000     0.00000     0.00000     0.00000     0.00000     0.00000     0.00000     0.00000     0.00000
   -10.11230     0.00000     0.00000     0.00000     0.00000     0.00000     0.00000     0.00000     0.00000     0.00000     0.00000
   -10.10230     0.00000     0.00000     0.00000     0.00000     0.00000     0.00000     0.00000     0.00000     0.00000     0.00000
   -10.09230     0.00000     0.00000     0.00000     0.00000     0.00000     0.00000     0.00000     0.00000     0.00000     0.00000
   -10.08230     0.00000     0.00000     0.00000     0.00000     0.00000     0.00000     0.00000     0.00000     0.00000     0.00000
   -10.07130     0.00000     0.00000     0.00000     0.00000     0.00000     0.00000     0.00000     0.00000     0.00000     0.00000
   -10.06130     0.00000     0.00000     0.00000     0.00000     0.00000     0.00000     0.00000     0.00000     0.00000     0.00000
   -10.05130     0.00000     0.00000     0.00000     0.00000     0.00000     0.00000     0.00000     0.00000     0.00000     0.00000
   -10.04130     0.00000     0.00000     0.00000     0.00000     0.00000     0.00000     0.00000     0.00000     0.00000     0.00000
   -10.03030     0.00000     0.00000     0.00000     0.00000     0.00000     0.00000     0.00000     0.00000     0.00000     0.00000
   -10.02030     0.00000     0.00000     0.00000     0.00000     0.00000     0.00000     0.00000     0.00000     0.00000     0.00000
   -10.01030     0.00000     0.00000     0.00000     0.00000     0.00000     0.00000     0.00000     0.00000     0.00000     0.00000
   -10.00030     0.00000     0.00000     0.00000     0.00000     0.00000     0.00000     0.00000     0.00000     0.00000     0.00000
    -9.99030     0.00000     0.00000     0.00000     0.00000     0.00000     0.00000     0.00000     0.00000     0.00000     0.00000
    -9.97930     0.00000     0.00000     0.00000     0.00000     0.00000     0.00000     0.00000     0.00000     0.00000     0.00000
    -9.96930     0.00000     0.00000     0.00000     0.00000     0.00000     0.00000     0.00000     0.00000     0.00000     0.00000
    -9.95930     0.00000     0.00000     0.00000     0.00000     0.00000     0.00000     0.00000     0.00000     0.00000     0.00000
    -9.94930     0.00000     0.00000     0.00000     0.00000     0.00000     0.00000     0.00000     0.00000     0.00000     0.00000
    -9.93830     0.00000     0.00000     0.00000     0.00000     0.00000     0.00000     0.00000     0.00000     0.00000     0.00000
    -9.92830     0.00000     0.00000     0.00000     0.00000     0.00000     0.00000     0.00000     0.00000     0.00000     0.00000
    -9.91830     0.00000     0.00000     0.00000     0.00000     0.00000     0.00000     0.00000     0.00000     0.00000     0.00000
    -9.90830     0.00000     0.00000     0.00000     0.00000     0.00000     0.00000     0.00000     0.00000     0.00000     0.00000
    -9.89830     0.00000     0.00000     0.00000     0.00000     0.00000     0.00000     0.00000     0.00000     0.00000     0.00000
    -9.88730     0.00000     0.00000     0.00000     0.00000     0.00000     0.00000     0.00000     0.00000     0.00000     0.00000
    -9.87730     0.00000     0.00000     0.00000     0.00000     0.00000     0.00000     0.00000     0.00000     0.00000     0.00000
    -9.86730     0.00000     0.00000     0.00000     0.00000     0.00000     0.00000     0.00000     0.00000     0.00000     0.00000
    -9.85730     0.00000     0.00000     0.00000     0.00000     0.00000     0.00000     0.00000     0.00000     0.00000     0.00000
    -9.84630     0.00000     0.00000     0.00000     0.00000     0.00000     0.00000     0.00000     0.00000     0.00000     0.00000
    -9.83630     0.00000     0.00000     0.00000     0.00000     0.00000     0.00000     0.00000     0.00000     0.00000     0.00000
    -9.82630     0.00000     0.00000     0.00000     0.00000     0.00000     0.00000     0.00000     0.00000     0.00000     0.00000
    -9.81630     0.00000     0.00000     0.00000     0.00000     0.00000     0.00000     0.00000     0.00000     0.00000     0.00000
    -9.80530     0.00000     0.00000     0.00000     0.00000     0.00000     0.00000     0.00000     0.00000     0.00000     0.00000
    -9.79530     0.00000     0.00000     0.00000     0.00000     0.00000     0.00000     0.00000     0.00000     0.00000     0.00000
    -9.78530     0.00000     0.00000     0.00000     0.00000     0.00000     0.00000     0.00000     0.00000     0.00000     0.00000
    -9.77530     0.00000     0.00000     0.00000     0.00000     0.00000     0.00000     0.00000     0.00000     0.00000     0.00000
    -9.76530     0.00000     0.00000     0.00000     0.00000     0.00000     0.00000     0.00000     0.00000     0.00000     0.00000
    -9.75430     0.00000     0.00000     0.00000     0.00000     0.00000     0.00000     0.00000     0.00000     0.00000     0.00000
    -9.74430     0.00000     0.00000     0.00000     0.00000     0.00000     0.00000     0.00000     0.00000     0.00000     0.00000
    -9.73430     0.00000     0.00000     0.00000     0.00000     0.00000     0.00000     0.00000     0.00000     0.00000     0.00000
    -9.72430     0.00000     0.00000     0.00000     0.00000     0.00000     0.00000     0.00000     0.00000     0.00000     0.00000
    -9.71330     0.00000     0.00000     0.00000     0.00000     0.00000     0.00000     0.00000     0.00000     0.00000     0.00000
    -9.70330     0.00000     0.00000     0.00000     0.00000     0.00000     0.00000     0.00000     0.00000     0.00000     0.00000
    -9.69330     0.00000     0.00000     0.00000     0.00000     0.00000     0.00000     0.00000     0.00000     0.00000     0.00000
    -9.68330     0.00000     0.00000     0.00000     0.00000     0.00000     0.00000     0.00000     0.00000     0.00000     0.00000
    -9.67330     0.00000     0.00000     0.00000     0.00000     0.00000     0.00000     0.00000     0.00000     0.00000     0.00000
    -9.66230     0.00000     0.00000     0.00000     0.00000     0.00000     0.00000     0.00000     0.00000     0.00000     0.00000
    -9.65230     0.00000     0.00000     0.00000     0.00000     0.00000     0.00000     0.00000     0.00000     0.00000     0.00000
    -9.64230     0.00000     0.00000     0.00000     0.00000     0.00000     0.00000     0.00000     0.00000     0.00000     0.00000
    -9.63230     0.00000     0.00000     0.00000     0.00000     0.00000     0.00000     0.00000     0.00000     0.00000     0.00000
    -9.62130     0.00000     0.00000     0.00000     0.00000     0.00000     0.00000     0.00000     0.00000     0.00000     0.00000
    -9.61130     0.00000     0.00000     0.00000     0.00000     0.00000     0.00000     0.00000     0.00000     0.00000     0.00000
    -9.60130     0.00000     0.00000     0.00000     0.00000     0.00000     0.00000     0.00000     0.00000     0.00000     0.00000
    -9.59130     0.00000     0.00000     0.00000     0.00000     0.00000     0.00000     0.00000     0.00000     0.00000     0.00000
    -9.58030     0.00000     0.00000     0.00000     0.00000     0.00000     0.00000     0.00000     0.00000     0.00000     0.00000
    -9.57030     0.00000     0.00000     0.00000     0.00000     0.00000     0.00000     0.00000     0.00000     0.00000     0.00000
    -9.56030     0.00000     0.00000     0.00000     0.00000     0.00000     0.00000     0.00000     0.00000     0.00000     0.00000
    -9.55030     0.00000     0.00000     0.00000     0.00000     0.00000     0.00000     0.00000     0.00000     0.00000     0.00000
    -9.54030     0.00000     0.00000     0.00000     0.00000     0.00000     0.00000     0.00000     0.00000     0.00000     0.00000
    -9.52930     0.00000     0.00000     0.00000     0.00000     0.00000     0.00000     0.00000     0.00000     0.00000     0.00000
    -9.51930     0.00000     0.00000     0.00000     0.00000     0.00000     0.00000     0.00000     0.00000     0.00000     0.00000
    -9.50930     0.00000     0.00000     0.00000     0.00000     0.00000     0.00000     0.00000     0.00000     0.00000     0.00000
    -9.49930     0.00000     0.00000     0.00000     0.00000     0.00000     0.00000     0.00000     0.00000     0.00000     0.00000
    -9.48830     0.00000     0.00000     0.00000     0.00000     0.00000     0.00000     0.00000     0.00000     0.00000     0.00000
    -9.47830     0.00000     0.00000     0.00000     0.00000     0.00000     0.00000     0.00000     0.00000     0.00000     0.00000
    -9.46830     0.00000     0.00000     0.00000     0.00000     0.00000     0.00000     0.00000     0.00000     0.00000     0.00000
    -9.45830     0.00000     0.00000     0.00000     0.00000     0.00000     0.00000     0.00000     0.00000     0.00000     0.00000
    -9.44830     0.00000     0.00000     0.00000     0.00000     0.00000     0.00000     0.00000     0.00000     0.00000     0.00000
    -9.43730     0.00000     0.00000     0.00000     0.00000     0.00000     0.00000     0.00000     0.00000     0.00000     0.00000
    -9.42730     0.00000     0.00000     0.00000     0.00000     0.00000     0.00000     0.00000     0.00000     0.00000     0.00000
    -9.41730     0.00000     0.00000     0.00000     0.00000     0.00000     0.00000     0.00000     0.00000     0.00000     0.00000
    -9.40730     0.00000     0.00000     0.00000     0.00000     0.00000     0.00000     0.00000     0.00000     0.00000     0.00000
    -9.39630     0.00000     0.00000     0.00000     0.00000     0.00000     0.00000     0.00000     0.00000     0.00000     0.00000
    -9.38630     0.00000     0.00000     0.00000     0.00000     0.00000     0.00000     0.00000     0.00000     0.00000     0.00000
    -9.37630     0.00000     0.00000     0.00000     0.00000     0.00000     0.00000     0.00000     0.00000     0.00000     0.00000
    -9.36630     0.00000     0.00000     0.00000     0.00000     0.00000     0.00000     0.00000     0.00000     0.00000     0.00000
    -9.35530     0.00000     0.00000     0.00000     0.00000     0.00000     0.00000     0.00000     0.00000     0.00000     0.00000
    -9.34530     0.00000     0.00000     0.00000     0.00000     0.00000     0.00000     0.00000     0.00000     0.00000     0.00000
    -9.33530     0.00000     0.00000     0.00000     0.00000     0.00000     0.00000     0.00000     0.00000     0.00000     0.00000
    -9.32530     0.00000     0.00000     0.00000     0.00000     0.00000     0.00000     0.00000     0.00000     0.00000     0.00000
    -9.31530     0.00000     0.00000     0.00000     0.00000     0.00000     0.00000     0.00000     0.00000     0.00000     0.00000
    -9.30430     0.00000     0.00000     0.00000     0.00000     0.00000     0.00000     0.00000     0.00000     0.00000     0.00000
    -9.29430     0.00000     0.00000     0.00000     0.00000     0.00000     0.00000     0.00000     0.00000     0.00000     0.00000
    -9.28430     0.00000     0.00000     0.00000     0.00000     0.00000     0.00000     0.00000     0.00000     0.00000     0.00000
    -9.27430     0.00000     0.00000     0.00000     0.00000     0.00000     0.00000     0.00000     0.00000     0.00000     0.00000
    -9.26330     0.00000     0.00000     0.00000     0.00000     0.00000     0.00000     0.00000     0.00000     0.00000     0.00000
    -9.25330     0.00000     0.00000     0.00000     0.00000     0.00000     0.00000     0.00000     0.00000     0.00000     0.00000
    -9.24330     0.00000     0.00000     0.00000     0.00000     0.00000     0.00000     0.00000     0.00000     0.00000     0.00000
    -9.23330     0.00000     0.00000     0.00000     0.00000     0.00000     0.00000     0.00000     0.00000     0.00000     0.00000
    -9.22330     0.00000     0.00000     0.00000     0.00000     0.00000     0.00000     0.00000     0.00000     0.00000     0.00000
    -9.21230     0.00000     0.00000     0.00000     0.00000     0.00000     0.00000     0.00000     0.00000     0.00000     0.00000
    -9.20230     0.00000     0.00000     0.00000     0.00000     0.00000     0.00000     0.00000     0.00000     0.00000     0.00000
    -9.19230     0.00000     0.00000     0.00000     0.00000     0.00000     0.00000     0.00000     0.00000     0.00000     0.00000
    -9.18230     0.00000     0.00000     0.00000     0.00000     0.00000     0.00000     0.00000     0.00000     0.00000     0.00000
    -9.17130     0.00000     0.00000     0.00000     0.00000     0.00000     0.00000     0.00000     0.00000     0.00000     0.00000
    -9.16130     0.00000     0.00000     0.00000     0.00000     0.00000     0.00000     0.00000     0.00000     0.00000     0.00000
    -9.15130     0.00000     0.00000     0.00000     0.00000     0.00000     0.00000     0.00000     0.00000     0.00000     0.00000
    -9.14130     0.00000     0.00000     0.00000     0.00000     0.00000     0.00000     0.00000     0.00000     0.00000     0.00000
    -9.13030     0.00000     0.00000     0.00000     0.00000     0.00000     0.00000     0.00000     0.00000     0.00000     0.00000
    -9.12030     0.00000     0.00000     0.00000     0.00000     0.00000     0.00000     0.00000     0.00000     0.00000     0.00000
    -9.11030     0.00000     0.00000     0.00000     0.00000     0.00000     0.00000     0.00000     0.00000     0.00000     0.00000
    -9.10030     0.00000     0.00000     0.00000     0.00000     0.00000     0.00000     0.00000     0.00000     0.00000     0.00000
    -9.09030     0.00000     0.00000     0.00000     0.00000     0.00000     0.00000     0.00000     0.00000     0.00000     0.00000
    -9.07930     0.00000     0.00000     0.00000     0.00000     0.00000     0.00000     0.00000     0.00000     0.00000     0.00000
    -9.06930     0.00000     0.00000     0.00000     0.00000     0.00000     0.00000     0.00000     0.00000     0.00000     0.00000
    -9.05930     0.00000     0.00000     0.00000     0.00000     0.00000     0.00000     0.00000     0.00000     0.00000     0.00000
    -9.04930     0.00000     0.00000     0.00000     0.00000     0.00000     0.00000     0.00000     0.00000     0.00000     0.00000
    -9.03830     0.00000     0.00000     0.00000     0.00000     0.00000     0.00000     0.00000     0.00000     0.00000     0.00000
    -9.02830     0.00000     0.00000     0.00000     0.00000     0.00000     0.00000     0.00000     0.00000     0.00000     0.00000
    -9.01830     0.00000     0.00000     0.00000     0.00000     0.00000     0.00000     0.00000     0.00000     0.00000     0.00000
    -9.00830     0.00000     0.00000     0.00000     0.00000     0.00000     0.00000     0.00000     0.00000     0.00000     0.00000
    -8.99830     0.00000     0.00000     0.00000     0.00000     0.00000     0.00000     0.00000     0.00000     0.00000     0.00000
    -8.98730     0.00000     0.00000     0.00000     0.00000     0.00000     0.00000     0.00000     0.00000     0.00000     0.00000
    -8.97730     0.00000     0.00000     0.00000     0.00000     0.00000     0.00000     0.00000     0.00000     0.00000     0.00000
    -8.96730     0.00000     0.00000     0.00000     0.00000     0.00000     0.00000     0.00000     0.00000     0.00000     0.00000
    -8.95730     0.00000     0.00000     0.00000     0.00000     0.00000     0.00000     0.00000     0.00000     0.00000     0.00000
    -8.94630     0.00000     0.00000     0.00000     0.00000     0.00000     0.00000     0.00000     0.00000     0.00000     0.00000
    -8.93630     0.00000     0.00000     0.00000     0.00000     0.00000     0.00000     0.00000     0.00000     0.00000     0.00000
    -8.92630     0.00000     0.00000     0.00000     0.00000     0.00000     0.00000     0.00000     0.00000     0.00000     0.00000
    -8.91630     0.00000     0.00000     0.00000     0.00000     0.00000     0.00000     0.00000     0.00000     0.00000     0.00000
    -8.90530     0.00000     0.00000     0.00000     0.00000     0.00000     0.00000     0.00000     0.00000     0.00000     0.00000
    -8.89530     0.00000     0.00000     0.00000     0.00000     0.00000     0.00000     0.00000     0.00000     0.00000     0.00000
    -8.88530     0.00000     0.00000     0.00000     0.00000     0.00000     0.00000     0.00000     0.00000     0.00000     0.00000
    -8.87530     0.00000     0.00000     0.00000     0.00000     0.00000     0.00000     0.00000     0.00000     0.00000     0.00000
    -8.86530     0.00000     0.00000     0.00000     0.00000     0.00000     0.00000     0.00000     0.00000     0.00000     0.00000
    -8.85430     0.00000     0.00000     0.00000     0.00000     0.00000     0.00000     0.00000     0.00000     0.00000     0.00000
    -8.84430     0.00000     0.00000     0.00000     0.00000     0.00000     0.00000     0.00000     0.00000     0.00000     0.00000
    -8.83430     0.00000     0.00000     0.00000     0.00000     0.00000     0.00000     0.00000     0.00000     0.00000     0.00000
    -8.82430     0.00000     0.00000     0.00000     0.00000     0.00000     0.00000     0.00000     0.00000     0.00000     0.00000
    -8.81330     0.00000     0.00000     0.00000     0.00000     0.00000     0.00000     0.00000     0.00000     0.00000     0.00000
    -8.80330     0.00000     0.00000     0.00000     0.00000     0.00000     0.00000     0.00000     0.00000     0.00000     0.00000
    -8.79330     0.00000     0.00000     0.00000     0.00000     0.00000     0.00000     0.00000     0.00000     0.00000     0.00000
    -8.78330     0.00000     0.00000     0.00000     0.00000     0.00000     0.00000     0.00000     0.00000     0.00000     0.00000
    -8.77330     0.00000     0.00000     0.00000     0.00000     0.00000     0.00000     0.00000     0.00000     0.00000     0.00000
    -8.76230     0.00000     0.00000     0.00000     0.00000     0.00000     0.00000     0.00000     0.00000     0.00000     0.00000
    -8.75230     0.00000     0.00000     0.00000     0.00000     0.00000     0.00000     0.00000     0.00000     0.00000     0.00000
    -8.74230     0.00000     0.00000     0.00000     0.00000     0.00000     0.00000     0.00000     0.00000     0.00000     0.00000
    -8.73230     0.00000     0.00000     0.00000     0.00000     0.00000     0.00000     0.00000     0.00000     0.00000     0.00000
    -8.72130     0.00000     0.00000     0.00000     0.00000     0.00000     0.00000     0.00000     0.00000     0.00000     0.00000
    -8.71130     0.00000     0.00000     0.00000     0.00000     0.00000     0.00000     0.00000     0.00000     0.00000     0.00000
    -8.70130     0.00000     0.00000     0.00000     0.00000     0.00000     0.00000     0.00000     0.00000     0.00000     0.00000
    -8.69130     0.00000     0.00000     0.00000     0.00000     0.00000     0.00000     0.00000     0.00000     0.00000     0.00000
    -8.68030     0.00000     0.00000     0.00000     0.00000     0.00000     0.00000     0.00000     0.00000     0.00000     0.00000
    -8.67030     0.00000     0.00000     0.00000     0.00000     0.00000     0.00000     0.00000     0.00000     0.00000     0.00000
    -8.66030     0.00000     0.00000     0.00000     0.00000     0.00000     0.00000     0.00000     0.00000     0.00000     0.00000
    -8.65030     0.00000     0.00000     0.00000     0.00000     0.00000     0.00000     0.00000     0.00000     0.00000     0.00000
    -8.64030     0.00000     0.00000     0.00000     0.00000     0.00000     0.00000     0.00000     0.00000     0.00000     0.00000
    -8.62930     0.00000     0.00000     0.00000     0.00000     0.00000     0.00000     0.00000     0.00000     0.00000     0.00000
    -8.61930     0.00000     0.00000     0.00000     0.00000     0.00000     0.00000     0.00000     0.00000     0.00000     0.00000
    -8.60930     0.00000     0.00000     0.00000     0.00000     0.00000     0.00000     0.00000     0.00000     0.00000     0.00000
    -8.59930     0.00000     0.00000     0.00000     0.00000     0.00000     0.00000     0.00000     0.00000     0.00000     0.00000
    -8.58830     0.00000     0.00000     0.00000     0.00000     0.00000     0.00000     0.00000     0.00000     0.00000     0.00000
    -8.57830     0.00000     0.00000     0.00000     0.00000     0.00000     0.00000     0.00000     0.00000     0.00000     0.00000
    -8.56830     0.00000     0.00000     0.00000     0.00000     0.00000     0.00000     0.00000     0.00000     0.00000     0.00000
    -8.55830     0.00000     0.00000     0.00000     0.00000     0.00000     0.00000     0.00000     0.00000     0.00000     0.00000
    -8.54830     0.00000     0.00000     0.00000     0.00000     0.00000     0.00000     0.00000     0.00000     0.00000     0.00000
    -8.53730     0.00000     0.00000     0.00000     0.00000     0.00000     0.00000     0.00000     0.00000     0.00000     0.00000
    -8.52730     0.00000     0.00000     0.00000     0.00000     0.00000     0.00000     0.00000     0.00000     0.00000     0.00000
    -8.51730     0.00000     0.00000     0.00000     0.00000     0.00000     0.00000     0.00000     0.00000     0.00000     0.00000
    -8.50730     0.00000     0.00000     0.00000     0.00000     0.00000     0.00000     0.00000     0.00000     0.00000     0.00000
    -8.49630     0.00000     0.00000     0.00000     0.00000     0.00000     0.00000     0.00000     0.00000     0.00000     0.00000
    -8.48630     0.00000     0.00000     0.00000     0.00000     0.00000     0.00000     0.00000     0.00000     0.00000     0.00000
    -8.47630     0.00000     0.00000     0.00000     0.00000     0.00000     0.00000     0.00000     0.00000     0.00000     0.00000
    -8.46630     0.00000     0.00000     0.00000     0.00000     0.00000     0.00000     0.00000     0.00000     0.00000     0.00000
    -8.45530     0.00000     0.00000     0.00000     0.00000     0.00000     0.00000     0.00000     0.00000     0.00000     0.00000
    -8.44530     0.00000     0.00000     0.00000     0.00000     0.00000     0.00000     0.00000     0.00000     0.00000     0.00000
    -8.43530     0.00000     0.00000     0.00000     0.00000     0.00000     0.00000     0.00000     0.00000     0.00000     0.00000
    -8.42530     0.00000     0.00000     0.00000     0.00000     0.00000     0.00000     0.00000     0.00000     0.00000     0.00000
    -8.41530     0.00000     0.00000     0.00000     0.00000     0.00000     0.00000     0.00000     0.00000     0.00000     0.00000
    -8.40430     0.00000     0.00000     0.00000     0.00000     0.00000     0.00000     0.00000     0.00000     0.00000     0.00000
    -8.39430     0.00000     0.00000     0.00000     0.00000     0.00000     0.00000     0.00000     0.00000     0.00000     0.00000
    -8.38430     0.00000     0.00000     0.00000     0.00000     0.00000     0.00000     0.00000     0.00000     0.00000     0.00000
    -8.37430     0.00000     0.00000     0.00000     0.00000     0.00000     0.00000     0.00000     0.00000     0.00000     0.00000
    -8.36330     0.00000     0.00000     0.00000     0.00000     0.00000     0.00000     0.00000     0.00000     0.00000     0.00000
    -8.35330     0.00000     0.00000     0.00000     0.00000     0.00000     0.00000     0.00000     0.00000     0.00000     0.00000
    -8.34330     0.00000     0.00000     0.00000     0.00000     0.00000     0.00000     0.00000     0.00000     0.00000     0.00000
    -8.33330     0.00000     0.00000     0.00000     0.00000     0.00000     0.00000     0.00000     0.00000     0.00000     0.00000
    -8.32330     0.00000     0.00000     0.00000     0.00000     0.00000     0.00000     0.00000     0.00000     0.00000     0.00000
    -8.31230     0.00000     0.00000     0.00000     0.00000     0.00000     0.00000     0.00000     0.00000     0.00000     0.00000
    -8.30230     0.00000     0.00000     0.00000     0.00000     0.00000     0.00000     0.00000     0.00000     0.00000     0.00000
    -8.29230     0.00000     0.00000     0.00000     0.00000     0.00000     0.00000     0.00000     0.00000     0.00000     0.00000
    -8.28230     0.00000     0.00000     0.00000     0.00000     0.00000     0.00000     0.00000     0.00000     0.00000     0.00000
    -8.27130     0.00000     0.00000     0.00000     0.00000     0.00000     0.00000     0.00000     0.00000     0.00000     0.00000
    -8.26130     0.00000     0.00000     0.00000     0.00000     0.00000     0.00000     0.00000     0.00000     0.00000     0.00000
    -8.25130     0.00000     0.00000     0.00000     0.00000     0.00000     0.00000     0.00000     0.00000     0.00000     0.00000
    -8.24130     0.00000     0.00000     0.00000     0.00000     0.00000     0.00000     0.00000     0.00000     0.00000     0.00000
    -8.23030     0.00000     0.00000     0.00000     0.00000     0.00000     0.00000     0.00000     0.00000     0.00000     0.00000
    -8.22030     0.00000     0.00000     0.00000     0.00000     0.00000     0.00000     0.00000     0.00000     0.00000     0.00000
    -8.21030     0.00000     0.00000     0.00000     0.00000     0.00000     0.00000     0.00000     0.00000     0.00000     0.00000
    -8.20030     0.00000     0.00000     0.00000     0.00000     0.00000     0.00000     0.00000     0.00000     0.00000     0.00000
    -8.19030     0.00000     0.00000     0.00000     0.00000     0.00000     0.00000     0.00000     0.00000     0.00000     0.00000
    -8.17930     0.00000     0.00000     0.00000     0.00000     0.00000     0.00000     0.00000     0.00000     0.00000     0.00000
    -8.16930     0.00000     0.00000     0.00000     0.00000     0.00000     0.00000     0.00000     0.00000     0.00000     0.00000
    -8.15930     0.00000     0.00000     0.00000     0.00000     0.00000     0.00000     0.00000     0.00000     0.00000     0.00000
    -8.14930     0.00000     0.00000     0.00000     0.00000     0.00000     0.00000     0.00000     0.00000     0.00000     0.00000
    -8.13830     0.00000     0.00000     0.00000     0.00000     0.00000     0.00000     0.00000     0.00000     0.00000     0.00000
    -8.12830     0.00000     0.00000     0.00000     0.00000     0.00000     0.00000     0.00000     0.00000     0.00000     0.00000
    -8.11830     0.00000     0.00000     0.00000     0.00000     0.00000     0.00000     0.00000     0.00000     0.00000     0.00000
    -8.10830     0.00000     0.00000     0.00000     0.00000     0.00000     0.00000     0.00000     0.00000     0.00000     0.00000
    -8.09830     0.00000     0.00000     0.00000     0.00000     0.00000     0.00000     0.00000     0.00000     0.00000     0.00000
    -8.08730     0.00000     0.00000     0.00000     0.00000     0.00000     0.00000     0.00000     0.00000     0.00000     0.00000
    -8.07730     0.00000     0.00000     0.00000     0.00000     0.00000     0.00000     0.00000     0.00000     0.00000     0.00000
    -8.06730     0.00000     0.00000     0.00000     0.00000     0.00000     0.00000     0.00000     0.00000     0.00000     0.00000
    -8.05730     0.00000     0.00000     0.00000     0.00000     0.00000     0.00000     0.00000     0.00000     0.00000     0.00000
    -8.04630     0.00000     0.00000     0.00000     0.00000     0.00000     0.00000     0.00000     0.00000     0.00000     0.00000
    -8.03630     0.00000     0.00000     0.00000     0.00000     0.00000     0.00000     0.00000     0.00000     0.00000     0.00000
    -8.02630     0.00000     0.00000     0.00000     0.00000     0.00000     0.00000     0.00000     0.00000     0.00000     0.00000
    -8.01630     0.00000     0.00000     0.00000     0.00000     0.00000     0.00000     0.00000     0.00000     0.00000     0.00000
    -8.00630     0.00000     0.00000     0.00000     0.00000     0.00000     0.00000     0.00000     0.00000     0.00000     0.00000
    -7.99530     0.00000     0.00000     0.00000     0.00000     0.00000     0.00000     0.00000     0.00000     0.00000     0.00000
    -7.98530     0.00000     0.00000     0.00000     0.00000     0.00000     0.00000     0.00000     0.00000     0.00000     0.00000
    -7.97530     0.00000     0.00000     0.00000     0.00000     0.00000     0.00000     0.00000     0.00000     0.00000     0.00000
    -7.96530     0.00000     0.00000     0.00000     0.00000     0.00000     0.00000     0.00000     0.00000     0.00000     0.00000
    -7.95430     0.00000     0.00000     0.00000     0.00000     0.00000     0.00000     0.00000     0.00000     0.00000     0.00000
    -7.94430     0.00000     0.00000     0.00000     0.00000     0.00000     0.00000     0.00000     0.00000     0.00000     0.00000
    -7.93430     0.00000     0.00000     0.00000     0.00000     0.00000     0.00000     0.00000     0.00000     0.00000     0.00000
    -7.92430     0.00000     0.00000     0.00000     0.00000     0.00000     0.00000     0.00000     0.00000     0.00000     0.00000
    -7.91330     0.00000     0.00000     0.00000     0.00000     0.00000     0.00000     0.00000     0.00000     0.00000     0.00000
    -7.90330     0.00000     0.00000     0.00000     0.00000     0.00000     0.00000     0.00000     0.00000     0.00000     0.00000
    -7.89330     0.00000     0.00000     0.00000     0.00000     0.00000     0.00000     0.00000     0.00000     0.00000     0.00000
    -7.88330     0.00000     0.00000     0.00000     0.00000     0.00000     0.00000     0.00000     0.00000     0.00000     0.00000
    -7.87330     0.00000     0.00000     0.00000     0.00000     0.00000     0.00000     0.00000     0.00000     0.00000     0.00000
    -7.86230     0.00000     0.00000     0.00000     0.00000     0.00000     0.00000     0.00000     0.00000     0.00000     0.00000
    -7.85230     0.00000     0.00000     0.00000     0.00000     0.00000     0.00000     0.00000     0.00000     0.00000     0.00000
    -7.84230     0.00000     0.00000     0.00000     0.00000     0.00000     0.00000     0.00000     0.00000     0.00000     0.00000
    -7.83230     0.00000     0.00000     0.00000     0.00000     0.00000     0.00000     0.00000     0.00000     0.00000     0.00000
    -7.82130     0.00000     0.00000     0.00000     0.00000     0.00000     0.00000     0.00000     0.00000     0.00000     0.00000
    -7.81130     0.00000     0.00000     0.00000     0.00000     0.00000     0.00000     0.00000     0.00000     0.00000     0.00000
    -7.80130     0.00000     0.00000     0.00000     0.00000     0.00000     0.00000     0.00000     0.00000     0.00000     0.00000
    -7.79130     0.00000     0.00000     0.00000     0.00000     0.00000     0.00000     0.00000     0.00000     0.00000     0.00000
    -7.78130     0.00000     0.00000     0.00000     0.00000     0.00000     0.00000     0.00000     0.00000     0.00000     0.00000
    -7.77030     0.00000     0.00000     0.00000     0.00000     0.00000     0.00000     0.00000     0.00000     0.00000     0.00000
    -7.76030     0.00000     0.00000     0.00000     0.00000     0.00000     0.00000     0.00000     0.00000     0.00000     0.00000
    -7.75030     0.00000     0.00000     0.00000     0.00000     0.00000     0.00000     0.00000     0.00000     0.00000     0.00000
    -7.74030     0.00000     0.00000     0.00000     0.00000     0.00000     0.00000     0.00000     0.00000     0.00000     0.00000
    -7.72930     0.00000     0.00000     0.00000     0.00000     0.00000     0.00000     0.00000     0.00000     0.00000     0.00000
    -7.71930     0.00000     0.00000     0.00000     0.00000     0.00000     0.00000     0.00000     0.00000     0.00000     0.00000
    -7.70930     0.00000     0.00000     0.00000     0.00000     0.00000     0.00000     0.00000     0.00000     0.00000     0.00000
    -7.69930     0.00000     0.00000     0.00000     0.00000     0.00000     0.00000     0.00000     0.00000     0.00000     0.00000
    -7.68830     0.00000     0.00000     0.00000     0.00000     0.00000     0.00000     0.00000     0.00000     0.00000     0.00000
    -7.67830     0.00000     0.00000     0.00000     0.00000     0.00000     0.00000     0.00000     0.00000     0.00000     0.00000
    -7.66830     0.00000     0.00000     0.00000     0.00000     0.00000     0.00000     0.00000     0.00000     0.00000     0.00000
    -7.65830     0.00000     0.00000     0.00000     0.00000     0.00000     0.00000     0.00000     0.00000     0.00000     0.00000
    -7.64830     0.00000     0.00000     0.00000     0.00000     0.00000     0.00000     0.00000     0.00000     0.00000     0.00000
    -7.63730     0.00000     0.00000     0.00000     0.00000     0.00000     0.00000     0.00000     0.00000     0.00000     0.00000
    -7.62730     0.00000     0.00000     0.00000     0.00000     0.00000     0.00000     0.00000     0.00000     0.00000     0.00000
    -7.61730     0.00000     0.00000     0.00000     0.00000     0.00000     0.00000     0.00000     0.00000     0.00000     0.00000
    -7.60730     0.00000     0.00000     0.00000     0.00000     0.00000     0.00000     0.00000     0.00000     0.00000     0.00000
    -7.59630     0.00000     0.00000     0.00000     0.00000     0.00000     0.00000     0.00000     0.00000     0.00000     0.00000
    -7.58630     0.00000     0.00000     0.00000     0.00000     0.00000     0.00000     0.00000     0.00000     0.00000     0.00000
    -7.57630     0.00000     0.00000     0.00000     0.00000     0.00000     0.00000     0.00000     0.00000     0.00000     0.00000
    -7.56630     0.00000     0.00000     0.00000     0.00000     0.00000     0.00000     0.00000     0.00000     0.00000     0.00000
    -7.55630     0.00000     0.00000     0.00000     0.00000     0.00000     0.00000     0.00000     0.00000     0.00000     0.00000
    -7.54530     0.00000     0.00000     0.00000     0.00000     0.00000     0.00000     0.00000     0.00000     0.00000     0.00000
    -7.53530     0.00000     0.00000     0.00000     0.00000     0.00000     0.00000     0.00000     0.00000     0.00000     0.00000
    -7.52530     0.00000     0.00000     0.00000     0.00000     0.00000     0.00000     0.00000     0.00000     0.00000     0.00000
    -7.51530     0.00000     0.00000     0.00000     0.00000     0.00000     0.00000     0.00000     0.00000     0.00000     0.00000
    -7.50430     0.00000     0.00000     0.00000     0.00000     0.00000     0.00000     0.00000     0.00000     0.00000     0.00000
    -7.49430     0.00000     0.00000     0.00000     0.00000     0.00000     0.00000     0.00000     0.00000     0.00000     0.00000
    -7.48430     0.00000     0.00000     0.00000     0.00000     0.00000     0.00000     0.00000     0.00000     0.00000     0.00000
    -7.47430     0.00000     0.00000     0.00000     0.00000     0.00000     0.00000     0.00000     0.00000     0.00000     0.00000
    -7.46330     0.00000     0.00000     0.00000     0.00000     0.00000     0.00000     0.00000     0.00000     0.00000     0.00000
    -7.45330     0.00000     0.00000     0.00000     0.00000     0.00000     0.00000     0.00000     0.00000     0.00000     0.00000
    -7.44330     0.00000     0.00000     0.00000     0.00000     0.00000     0.00000     0.00000     0.00000     0.00000     0.00000
    -7.43330     0.00000     0.00000     0.00000     0.00000     0.00000     0.00000     0.00000     0.00000     0.00000     0.00000
    -7.42330     0.00000     0.00000     0.00000     0.00000     0.00000     0.00000     0.00000     0.00000     0.00000     0.00000
    -7.41230     0.00000     0.00000     0.00000     0.00000     0.00000     0.00000     0.00000     0.00000     0.00000     0.00000
    -7.40230     0.00000     0.00000     0.00000     0.00000     0.00000     0.00000     0.00000     0.00000     0.00000     0.00000
    -7.39230     0.00000     0.00000     0.00000     0.00000     0.00000     0.00000     0.00000     0.00000     0.00000     0.00000
    -7.38230     0.00000     0.00000     0.00000     0.00000     0.00000     0.00000     0.00000     0.00000     0.00000     0.00000
    -7.37130     0.00000     0.00000     0.00000     0.00000     0.00000     0.00000     0.00000     0.00000     0.00000     0.00000
    -7.36130     0.00000     0.00000     0.00000     0.00000     0.00000     0.00000     0.00000     0.00000     0.00000     0.00000
    -7.35130     0.00000     0.00000     0.00000     0.00000     0.00000     0.00000     0.00000     0.00000     0.00000     0.00000
    -7.34130     0.00000     0.00000     0.00000     0.00000     0.00000     0.00000     0.00000     0.00000     0.00000     0.00000
    -7.33130     0.00000     0.00000     0.00000     0.00000     0.00000     0.00000     0.00000     0.00000     0.00000     0.00000
    -7.32030     0.00000     0.00000     0.00000     0.00000     0.00000     0.00000     0.00000     0.00000     0.00000     0.00000
    -7.31030     0.00000     0.00000     0.00000     0.00000     0.00000     0.00000     0.00000     0.00000     0.00000     0.00000
    -7.30030     0.00000     0.00000     0.00000     0.00000     0.00000     0.00000     0.00000     0.00000     0.00000     0.00000
    -7.29030     0.00000     0.00000     0.00000     0.00000     0.00000     0.00000     0.00000     0.00000     0.00000     0.00000
    -7.27930     0.00000     0.00000     0.00000     0.00000     0.00000     0.00000     0.00000     0.00000     0.00000     0.00000
    -7.26930     0.00000     0.00000     0.00000     0.00000     0.00000     0.00000     0.00000     0.00000     0.00000     0.00000
    -7.25930     0.00000     0.00000     0.00000     0.00000     0.00000     0.00000     0.00000     0.00000     0.00000     0.00000
    -7.24930     0.00000     0.00000     0.00000     0.00000     0.00000     0.00000     0.00000     0.00000     0.00000     0.00000
    -7.23830     0.00000     0.00000     0.00000     0.00000     0.00000     0.00000     0.00000     0.00000     0.00000     0.00000
    -7.22830     0.00000     0.00000     0.00000     0.00000     0.00000     0.00000     0.00000     0.00000     0.00000     0.00000
    -7.21830     0.00000     0.00000     0.00000     0.00000     0.00000     0.00000     0.00000     0.00000     0.00000     0.00000
    -7.20830     0.00000     0.00000     0.00000     0.00000     0.00000     0.00000     0.00000     0.00000     0.00000     0.00000
    -7.19830     0.00000     0.00000     0.00000     0.00000     0.00000     0.00000     0.00000     0.00000     0.00000     0.00000
    -7.18730     0.00000     0.00000     0.00000     0.00000     0.00000     0.00000     0.00000     0.00000     0.00000     0.00000
    -7.17730     0.00000     0.00000     0.00000     0.00000     0.00000     0.00000     0.00000     0.00000     0.00000     0.00000
    -7.16730     0.00000     0.00000     0.00000     0.00000     0.00000     0.00000     0.00000     0.00000     0.00000     0.00000
    -7.15730     0.00000     0.00000     0.00000     0.00000     0.00000     0.00000     0.00000     0.00000     0.00000     0.00000
    -7.14630     0.00000     0.00000     0.00000     0.00000     0.00000     0.00000     0.00000     0.00000     0.00000     0.00000
    -7.13630     0.00000     0.00000     0.00000     0.00000     0.00000     0.00000     0.00000     0.00000     0.00000     0.00000
    -7.12630     0.00000     0.00000     0.00000     0.00000     0.00000     0.00000     0.00000     0.00000     0.00000     0.00000
    -7.11630     0.00000     0.00000     0.00000     0.00000     0.00000     0.00000     0.00000     0.00000     0.00000     0.00000
    -7.10630     0.00000     0.00000     0.00000     0.00000     0.00000     0.00000     0.00000     0.00000     0.00000     0.00000
    -7.09530     0.00000     0.00000     0.00000     0.00000     0.00000     0.00000     0.00000     0.00000     0.00000     0.00000
    -7.08530     0.00000     0.00000     0.00000     0.00000     0.00000     0.00000     0.00000     0.00000     0.00000     0.00000
    -7.07530     0.00000     0.00000     0.00000     0.00000     0.00000     0.00000     0.00000     0.00000     0.00000     0.00000
    -7.06530     0.00000     0.00000     0.00000     0.00000     0.00000     0.00000     0.00000     0.00000     0.00000     0.00000
    -7.05430     0.00000     0.00000     0.00000     0.00000     0.00000     0.00000     0.00000     0.00000     0.00000     0.00000
    -7.04430     0.00000     0.00000     0.00000     0.00000     0.00000     0.00000     0.00000     0.00000     0.00000     0.00000
    -7.03430     0.00000     0.00000     0.00000     0.00000     0.00000     0.00000     0.00000     0.00000     0.00000     0.00000
    -7.02430     0.00000     0.00000     0.00000     0.00000     0.00000     0.00000     0.00000     0.00000     0.00000     0.00000
    -7.01330     0.00000     0.00000     0.00000     0.00000     0.00000     0.00000     0.00000     0.00000     0.00000     0.00000
    -7.00330     0.00000     0.00000     0.00000     0.00000     0.00000     0.00000     0.00000     0.00000     0.00000     0.00000
    -6.99330     0.00000     0.00000     0.00000     0.00000     0.00000     0.00000     0.00000     0.00000     0.00000     0.00000
    -6.98330     0.00000     0.00000     0.00000     0.00000     0.00000     0.00000     0.00000     0.00000     0.00000     0.00000
    -6.97330     0.00000     0.00000     0.00000     0.00000     0.00000     0.00000     0.00000     0.00000     0.00000     0.00000
    -6.96230     0.00000     0.00000     0.00000     0.00000     0.00000     0.00000     0.00000     0.00000     0.00000     0.00000
    -6.95230     0.00000     0.00000     0.00000     0.00000     0.00000     0.00000     0.00000     0.00000     0.00000     0.00000
    -6.94230     0.00000     0.00000     0.00000     0.00000     0.00000     0.00000     0.00000     0.00000     0.00000     0.00000
    -6.93230     0.00000     0.00000     0.00000     0.00000     0.00000     0.00000     0.00000     0.00000     0.00000     0.00000
    -6.92130     0.00000     0.00000     0.00000     0.00000     0.00000     0.00000     0.00000     0.00000     0.00000     0.00000
    -6.91130     0.00000     0.00000     0.00000     0.00000     0.00000     0.00000     0.00000     0.00000     0.00000     0.00000
    -6.90130     0.00000     0.00000     0.00000     0.00000     0.00000     0.00000     0.00000     0.00000     0.00000     0.00000
    -6.89130     0.00000     0.00000     0.00000     0.00000     0.00000     0.00000     0.00000     0.00000     0.00000     0.00000
    -6.88130     0.00000     0.00000     0.00000     0.00000     0.00000     0.00000     0.00000     0.00000     0.00000     0.00000
    -6.87030     0.00000     0.00000     0.00000     0.00000     0.00000     0.00000     0.00000     0.00000     0.00000     0.00000
    -6.86030     0.00000     0.00000     0.00000     0.00000     0.00000     0.00000     0.00000     0.00000     0.00000     0.00000
    -6.85030     0.00000     0.00000     0.00000     0.00000     0.00000     0.00000     0.00000     0.00000     0.00000     0.00000
    -6.84030     0.00000     0.00000     0.00000     0.00000     0.00000     0.00000     0.00000     0.00000     0.00000     0.00000
    -6.82930     0.00000     0.00000     0.00000     0.00000     0.00000     0.00000     0.00000     0.00000     0.00000     0.00000
    -6.81930     0.00000     0.00000     0.00000     0.00000     0.00000     0.00000     0.00000     0.00000     0.00000     0.00000
    -6.80930     0.00000     0.00000     0.00000     0.00000     0.00000     0.00000     0.00000     0.00000     0.00000     0.00000
    -6.79930     0.00000     0.00000     0.00000     0.00000     0.00000     0.00000     0.00000     0.00000     0.00000     0.00000
    -6.78830     0.00000     0.00000     0.00000     0.00000     0.00000     0.00000     0.00000     0.00000     0.00000     0.00000
    -6.77830     0.00000     0.00000     0.00000     0.00000     0.00000     0.00000     0.00000     0.00000     0.00000     0.00000
    -6.76830     0.00000     0.00000     0.00000     0.00000     0.00000     0.00000     0.00000     0.00000     0.00000     0.00000
    -6.75830     0.00000     0.00000     0.00000     0.00000     0.00000     0.00000     0.00000     0.00000     0.00000     0.00000
    -6.74830     0.00000     0.00000     0.00000     0.00000     0.00000     0.00000     0.00000     0.00000     0.00000     0.00000
    -6.73730     0.00000     0.00000     0.00000     0.00000     0.00000     0.00000     0.00000     0.00000     0.00000     0.00000
    -6.72730     0.00000     0.00000     0.00000     0.00000     0.00000     0.00000     0.00000     0.00000     0.00000     0.00000
    -6.71730     0.00000     0.00000     0.00000     0.00000     0.00000     0.00000     0.00000     0.00000     0.00000     0.00000
    -6.70730     0.00000     0.00000     0.00000     0.00000     0.00000     0.00000     0.00000     0.00000     0.00000     0.00000
    -6.69630     0.00000     0.00000     0.00000     0.00000     0.00000     0.00000     0.00000     0.00000     0.00000     0.00000
    -6.68630     0.00000     0.00000     0.00000     0.00000     0.00000     0.00000     0.00000     0.00000     0.00000     0.00000
    -6.67630     0.00000     0.00000     0.00000     0.00000     0.00000     0.00000     0.00000     0.00000     0.00000     0.00000
    -6.66630     0.00000     0.00000     0.00000     0.00000     0.00000     0.00000     0.00000     0.00000     0.00000     0.00000
    -6.65630     0.00000     0.00000     0.00000     0.00000     0.00000     0.00000     0.00000     0.00000     0.00000     0.00000
    -6.64530     0.00000     0.00000     0.00000     0.00000     0.00000     0.00000     0.00000     0.00000     0.00000     0.00000
    -6.63530     0.00000     0.00000     0.00000     0.00000     0.00000     0.00000     0.00000     0.00000     0.00000     0.00000
    -6.62530     0.00000     0.00000     0.00000     0.00000     0.00000     0.00000     0.00000     0.00000     0.00000     0.00000
    -6.61530     0.00000     0.00000     0.00000     0.00000     0.00000     0.00000     0.00000     0.00000     0.00000     0.00000
    -6.60430     0.00000     0.00000     0.00000     0.00000     0.00000     0.00000     0.00000     0.00000     0.00000     0.00000
    -6.59430     0.00000     0.00000     0.00000     0.00000     0.00000     0.00000     0.00000     0.00000     0.00000     0.00000
    -6.58430     0.00000     0.00000     0.00000     0.00000     0.00000     0.00000     0.00000     0.00000     0.00000     0.00000
    -6.57430     0.00000     0.00000     0.00000     0.00000     0.00000     0.00000     0.00000     0.00000     0.00000     0.00000
    -6.56330     0.00000     0.00000     0.00000     0.00000     0.00000     0.00000     0.00000     0.00000     0.00000     0.00000
    -6.55330     0.00000     0.00000     0.00000     0.00000     0.00000     0.00000     0.00000     0.00000     0.00000     0.00000
    -6.54330     0.00000     0.00000     0.00000     0.00000     0.00000     0.00000     0.00000     0.00000     0.00000     0.00000
    -6.53330     0.00000     0.00000     0.00000     0.00000     0.00000     0.00000     0.00000     0.00000     0.00000     0.00000
    -6.52330     0.00000     0.00000     0.00000     0.00000     0.00000     0.00000     0.00000     0.00000     0.00000     0.00000
    -6.51230     0.00000     0.00000     0.00000     0.00000     0.00000     0.00000     0.00000     0.00000     0.00000     0.00000
    -6.50230     0.00000     0.00000     0.00000     0.00000     0.00000     0.00000     0.00000     0.00000     0.00000     0.00000
    -6.49230     0.00000     0.00000     0.00000     0.00000     0.00000     0.00000     0.00000     0.00000     0.00000     0.00000
    -6.48230     0.00000     0.00000     0.00000     0.00000     0.00000     0.00000     0.00000     0.00000     0.00000     0.00000
    -6.47130     0.00000     0.00000     0.00000     0.00000     0.00000     0.00000     0.00000     0.00000     0.00000     0.00000
    -6.46130     0.00000     0.00000     0.00000     0.00000     0.00000     0.00000     0.00000     0.00000     0.00000     0.00000
    -6.45130     0.00000     0.00000     0.00000     0.00000     0.00000     0.00000     0.00000     0.00000     0.00000     0.00000
    -6.44130     0.00000     0.00000     0.00000     0.00000     0.00000     0.00000     0.00000     0.00000     0.00000     0.00000
    -6.43130     0.00000     0.00000     0.00000     0.00000     0.00000     0.00000     0.00000     0.00000     0.00000     0.00000
    -6.42030     0.00000     0.00000     0.00000     0.00000     0.00000     0.00000     0.00000     0.00000     0.00000     0.00000
    -6.41030     0.00000     0.00000     0.00000     0.00000     0.00000     0.00000     0.00000     0.00000     0.00000     0.00000
    -6.40030     0.00000     0.00000     0.00000     0.00000     0.00000     0.00000     0.00000     0.00000     0.00000     0.00000
    -6.39030     0.00000     0.00000     0.00000     0.00000     0.00000     0.00000     0.00000     0.00000     0.00000     0.00000
    -6.37930     0.00000     0.00000     0.00000     0.00000     0.00000     0.00000     0.00000     0.00000     0.00000     0.00000
    -6.36930     0.00000     0.00000     0.00000     0.00000     0.00000     0.00000     0.00000     0.00000     0.00000     0.00000
    -6.35930     0.00000     0.00000     0.00000     0.00000     0.00000     0.00000     0.00000     0.00000     0.00000     0.00000
    -6.34930     0.00000     0.00000     0.00000     0.00000     0.00000     0.00000     0.00000     0.00000     0.00000     0.00000
    -6.33830     0.00000     0.00000     0.00000     0.00000     0.00000     0.00000     0.00000     0.00000     0.00000     0.00000
    -6.32830     0.00000     0.00000     0.00000     0.00000     0.00000     0.00000     0.00000     0.00000     0.00000     0.00000
    -6.31830     0.00000     0.00000     0.00000     0.00000     0.00000     0.00000     0.00000     0.00000     0.00000     0.00000
    -6.30830     0.00000     0.00000     0.00000     0.00000     0.00000     0.00000     0.00000     0.00000     0.00000     0.00000
    -6.29830     0.00000     0.00000     0.00000     0.00000     0.00000     0.00000     0.00000     0.00000     0.00000     0.00000
    -6.28730     0.00000     0.00000     0.00000     0.00000     0.00000     0.00000     0.00000     0.00000     0.00000     0.00000
    -6.27730     0.00000     0.00000     0.00000     0.00000     0.00000     0.00000     0.00000     0.00000     0.00000     0.00000
    -6.26730     0.00000     0.00000     0.00000     0.00000     0.00000     0.00000     0.00000     0.00000     0.00000     0.00000
    -6.25730     0.00000     0.00000     0.00000     0.00000     0.00000     0.00000     0.00000     0.00000     0.00000     0.00000
    -6.24630     0.00000     0.00000     0.00000     0.00000     0.00000     0.00000     0.00000     0.00000     0.00000     0.00000
    -6.23630     0.00000     0.00000     0.00000     0.00000     0.00000     0.00000     0.00000     0.00000     0.00000     0.00000
    -6.22630     0.00000     0.00000     0.00000     0.00000     0.00000     0.00000     0.00000     0.00000     0.00000     0.00000
    -6.21630     0.00000     0.00000     0.00000     0.00000     0.00000     0.00000     0.00000     0.00000     0.00000     0.00000
    -6.20630     0.00000     0.00000     0.00000     0.00000     0.00000     0.00000     0.00000     0.00000     0.00000     0.00000
    -6.19530     0.00000     0.00000     0.00000     0.00000     0.00000     0.00000     0.00000     0.00000     0.00000     0.00000
    -6.18530     0.00000     0.00000     0.00000     0.00000     0.00000     0.00000     0.00000     0.00000     0.00000     0.00000
    -6.17530     0.00000     0.00000     0.00000     0.00000     0.00000     0.00000     0.00000     0.00000     0.00000     0.00000
    -6.16530     0.00000     0.00000     0.00000     0.00000     0.00000     0.00000     0.00000     0.00000     0.00000     0.00000
    -6.15430     0.00000     0.00000     0.00000     0.00000     0.00000     0.00000     0.00000     0.00000     0.00000     0.00000
    -6.14430    -0.00000    -0.00000    -0.00000    -0.00000    -0.00000    -0.00000    -0.00000    -0.00000    -0.00000    -0.00000
    -6.13430    -0.00000    -0.00000    -0.00000    -0.00000    -0.00000    -0.00000    -0.00000    -0.00000    -0.00000    -0.00000
    -6.12430    -0.00000    -0.00000    -0.00000    -0.00000    -0.00000    -0.00000    -0.00000    -0.00000    -0.00000    -0.00000
    -6.11330    -0.00000    -0.00000    -0.00000    -0.00000    -0.00000    -0.00000    -0.00000    -0.00000    -0.00000    -0.00000
    -6.10330    -0.00000    -0.00000    -0.00000    -0.00000    -0.00000    -0.00000    -0.00000    -0.00000    -0.00000    -0.00000
    -6.09330    -0.00000    -0.00000    -0.00000    -0.00000    -0.00000    -0.00000    -0.00000    -0.00000    -0.00000    -0.00000
    -6.08330    -0.00000    -0.00000    -0.00000    -0.00000    -0.00000    -0.00000    -0.00000    -0.00000    -0.00000    -0.00000
    -6.07330    -0.00000    -0.00000    -0.00000    -0.00000    -0.00000    -0.00000    -0.00000    -0.00000    -0.00000    -0.00000
    -6.06230    -0.00000    -0.00000    -0.00000    -0.00000    -0.00000    -0.00000    -0.00000    -0.00000    -0.00000    -0.00000
    -6.05230    -0.00000    -0.00000    -0.00000    -0.00000    -0.00000    -0.00000    -0.00000    -0.00000    -0.00000    -0.00000
    -6.04230    -0.00000    -0.00000    -0.00000    -0.00000    -0.00000    -0.00000    -0.00000    -0.00000    -0.00000    -0.00000
    -6.03230    -0.00001    -0.00000    -0.00000    -0.00000    -0.00000    -0.00000    -0.00000    -0.00000    -0.00000    -0.00001
    -6.02130    -0.00003    -0.00000    -0.00000    -0.00000    -0.00000    -0.00000    -0.00001    -0.00000    -0.00001    -0.00006
    -6.01130    -0.00011    -0.00000    -0.00001    -0.00000    -0.00000    -0.00000    -0.00004    -0.00002    -0.00004    -0.00023
    -6.00130    -0.00041    -0.00000    -0.00004    -0.00001    -0.00001    -0.00002    -0.00014    -0.00006    -0.00015    -0.00084
    -5.99130    -0.00138    -0.00002    -0.00015    -0.00003    -0.00002    -0.00006    -0.00049    -0.00021    -0.00049    -0.00284
    -5.98130    -0.00429    -0.00005    -0.00046    -0.00009    -0.00006    -0.00019    -0.00151    -0.00065    -0.00153    -0.00883
    -5.97030    -0.01227    -0.00014    -0.00132    -0.00025    -0.00018    -0.00055    -0.00431    -0.00187    -0.00436    -0.02525
    -5.96030    -0.03230    -0.00037    -0.00347    -0.00066    -0.00048    -0.00144    -0.01134    -0.00491    -0.01146    -0.06644
    -5.95030    -0.07826    -0.00091    -0.00840    -0.00159    -0.00118    -0.00348    -0.02745    -0.01191    -0.02774    -0.16092
    -5.94030    -0.17453    -0.00202    -0.01874    -0.00354    -0.00263    -0.00777    -0.06115    -0.02656    -0.06180    -0.35874
    -5.92930    -0.35823    -0.00416    -0.03848    -0.00726    -0.00541    -0.01595    -0.12538    -0.05454    -0.12671    -0.73611
    -5.91930    -0.67686    -0.00786    -0.07271    -0.01371    -0.01023    -0.03015    -0.23662    -0.10307    -0.23915    -1.39037
    -5.90930    -1.17704    -0.01369    -0.12647    -0.02384    -0.01783    -0.05244    -0.41105    -0.17931    -0.41549    -2.41716
    -5.89930    -1.88419    -0.02193    -0.20250    -0.03814    -0.02860    -0.08398    -0.65720    -0.28711    -0.66433    -3.86796
    -5.88830    -2.77599    -0.03235    -0.29842    -0.05617    -0.04222    -0.12376    -0.96745    -0.42317    -0.97784    -5.69736
    -5.87830    -3.76557    -0.04391    -0.40483    -0.07615    -0.05738    -0.16790    -1.31064    -0.57411    -1.32477    -7.72527
    -5.86830    -4.70109    -0.05488    -0.50546    -0.09503    -0.07179    -0.20968    -1.63443    -0.71703    -1.65219    -9.64157
    -5.85830    -5.40258    -0.06317    -0.58108    -0.10915    -0.08273    -0.24106    -1.87602    -0.82416    -1.89660   -11.07656
    -5.84830    -5.71574    -0.06698    -0.61482    -0.11542    -0.08797    -0.25526    -1.98238    -0.87211    -2.00421   -11.71490
    -5.83730    -5.56894    -0.06562    -0.59893    -0.11238    -0.08673    -0.24928    -1.92833    -0.84975    -1.95000   -11.40996
    -5.82730    -5.00234    -0.05987    -0.53764    -0.10083    -0.08058    -0.22550    -1.72737    -0.76283    -1.74788   -10.24485
    -5.81730    -4.15790    -0.05221    -0.44543    -0.08360    -0.07396    -0.19159    -1.42621    -0.63235    -1.44605    -8.50929
    -5.80730    -3.23545    -0.04670    -0.34304    -0.06464    -0.07471    -0.15934    -1.08900    -0.48741    -1.11117    -6.61145
    -5.79630    -2.44140    -0.04903    -0.25070    -0.04798    -0.09490    -0.14326    -0.77673    -0.35722    -0.80892    -4.97014
    -5.78630    -1.95403    -0.06674    -0.18441    -0.03699    -0.15172    -0.15987    -0.53400    -0.26481    -0.59023    -3.94280
    -5.77630    -1.90827    -0.10920    -0.15433    -0.03423    -0.26740    -0.22708    -0.38382    -0.22508    -0.48714    -3.79656
    -5.76630    -2.39609    -0.18664    -0.16529    -0.04150    -0.46612    -0.36235    -0.33099    -0.24560    -0.51417    -4.70875
    -5.75630    -3.45764    -0.30735    -0.21749    -0.05979    -0.76648    -0.57782    -0.36775    -0.32712    -0.67168    -6.75312
    -5.74530    -5.05347    -0.47310    -0.30598    -0.08891    -1.17002    -0.87263    -0.47741    -0.46286    -0.94428    -9.84866
    -5.73530    -7.03290    -0.67433    -0.41955    -0.12674    -1.65001    -1.22488    -0.63538    -0.63629    -1.29759   -13.69767
    -5.72530    -9.12096    -0.88806    -0.54026    -0.16886    -2.14754    -1.58938    -0.80949    -0.82074    -1.67657   -17.76186
    -5.71530   -10.95922    -1.08148    -0.64610    -0.20903    -2.58149    -1.90469    -0.96405    -0.98308    -2.01323   -21.34236
    -5.70430   -12.20122    -1.22069    -0.71647    -0.24097    -2.87182    -2.11026    -1.06714    -1.09229    -2.24361   -23.76448
    -5.69430   -12.63501    -1.28393    -0.73917    -0.26051    -2.96828    -2.16772    -1.10072    -1.12992    -2.32939   -24.61462
    -5.68430   -12.26438    -1.27022    -0.71482    -0.26763    -2.87202    -2.07625    -1.06651    -1.09740    -2.27274   -23.90197
    -5.67430   -11.31075    -1.20024    -0.65692    -0.26642    -2.63496    -1.87337    -0.98549    -1.01532    -2.11525   -22.05872
    -5.66330   -10.12042    -1.10721    -0.58609    -0.26317    -2.33942    -1.62007    -0.88855    -0.91539    -1.92043   -19.76075
    -5.65330    -9.02141    -1.02242    -0.52185    -0.26314    -2.06555    -1.37800    -0.80426    -0.82704    -1.74718   -17.65084
    -5.64330    -8.20791    -0.96282    -0.47582    -0.26774    -1.86427    -1.19012    -0.74916    -0.76760    -1.62735   -16.11278
    -5.63330    -7.69732    -0.92582    -0.44955    -0.27397    -1.74839    -1.07356    -0.72501    -0.73928    -1.55938   -15.19228
    -5.62330    -7.37959    -0.89541    -0.43772    -0.27594    -1.70303    -1.02580    -0.72327    -0.73407    -1.51848   -14.69330
    -5.61230    -7.11790    -0.85344    -0.43361    -0.26824    -1.70763    -1.03792    -0.73513    -0.74298    -1.47639   -14.37323
    -5.60230    -6.83255    -0.78969    -0.43390    -0.24871    -1.75241    -1.10491    -0.75750    -0.76255    -1.41839   -14.10060
    -5.59230    -6.53101    -0.70672    -0.43960    -0.21929    -1.84103    -1.22641    -0.79394    -0.79594    -1.34910   -13.90304
    -5.58230    -6.27610    -0.61631    -0.45320    -0.18507    -1.97800    -1.39765    -0.84854    -0.84693    -1.28429   -13.88608
    -5.57130    -6.11119    -0.53167    -0.47425    -0.15171    -2.15063    -1.59853    -0.91869    -0.91224    -1.23728   -14.08619
    -5.56130    -6.01841    -0.46068    -0.49671    -0.12314    -2.31939    -1.78938    -0.99129    -0.97711    -1.20842   -14.38453
    -5.55130    -5.90833    -0.40325    -0.50991    -0.10066    -2.42589    -1.91857    -1.04691    -1.01859    -1.18515   -14.51726
    -5.54130    -5.67505    -0.35365    -0.50335    -0.08339    -2.41445    -1.94093    -1.07027    -1.01498    -1.15228   -14.20834
    -5.53130    -5.25629    -0.30518    -0.47173    -0.06970    -2.25671    -1.83672    -1.06180    -0.95608    -1.10569   -13.31989
    -5.52030    -4.67513    -0.25459    -0.41824    -0.05841    -1.96502    -1.62084    -1.04323    -0.84920    -1.06042   -11.94508
    -5.51030    -4.03961    -0.20302    -0.35346    -0.04937    -1.58771    -1.33743    -1.05321    -0.71708    -1.04918   -10.39007
    -5.50030    -3.49475    -0.15494    -0.29135    -0.04321    -1.18982    -1.04282    -1.13382    -0.58864    -1.10985    -9.04921
    -5.49030    -3.16451    -0.11516    -0.24381    -0.04072    -0.83008    -0.78616    -1.31381    -0.48940    -1.26876    -8.25241
    -5.47930    -3.10541    -0.08660    -0.21719    -0.04217    -0.54507    -0.59532    -1.59457    -0.43262    -1.52739    -8.14634
    -5.46930    -3.29063    -0.06946    -0.21092    -0.04699    -0.34553    -0.47455    -1.94565    -0.41812    -1.85693    -8.65878
    -5.45930    -3.62689    -0.06155    -0.21897    -0.05383    -0.22191    -0.40962    -2.31068    -0.43426    -2.20363    -9.54134
    -5.44930    -3.98564    -0.05944    -0.23264    -0.06089    -0.15436    -0.37827    -2.62183    -0.46367    -2.50231   -10.45906
    -5.43830    -4.24304    -0.05972    -0.24339    -0.06635    -0.12175    -0.35914    -2.81693    -0.48889    -2.69277   -11.09197
    -5.42830    -4.30782    -0.05974    -0.24499    -0.06880    -0.10712    -0.33766    -2.85529    -0.49657    -2.73458   -11.21256
    -5.41830    -4.14144    -0.05823    -0.23462    -0.06765    -0.09975    -0.30788    -2.72534    -0.48037    -2.61563   -10.73090
    -5.40830    -3.76276    -0.05543    -0.21317    -0.06333    -0.09535    -0.27203    -2.44748    -0.44159    -2.35386    -9.70500
    -5.39830    -3.23920    -0.05332    -0.18481    -0.05745    -0.09542    -0.23874    -2.06680    -0.38903    -1.99171    -8.31648
    -5.38730    -2.67703    -0.05563    -0.15613    -0.05275    -0.10665    -0.22167    -1.64277    -0.33778    -1.58634    -6.83675
    -5.37730    -2.19558    -0.06763    -0.13503    -0.05279    -0.14006    -0.23805    -1.23602    -0.30669    -1.19650    -5.56836
    -5.36730    -1.90746    -0.09552    -0.12924    -0.06149    -0.20913    -0.30651    -0.89557    -0.31507    -0.87014    -4.79014
    -5.35730    -1.89411    -0.14477    -0.14468    -0.08212    -0.32626    -0.44275    -0.65112    -0.37841    -0.63661    -4.70084
    -5.34630    -2.18425    -0.21787    -0.18358    -0.11612    -0.49709    -0.65325    -0.51000    -0.50302    -0.50369    -5.36887
    -5.33630    -2.74051    -0.31153    -0.24292    -0.16175    -0.71437    -0.92738    -0.45983    -0.68105    -0.45951    -6.69885
    -5.32630    -3.45526    -0.41533    -0.31371    -0.21340    -0.95414    -1.23304    -0.47415    -0.88812    -0.47799    -8.42514
    -5.31630    -4.16753    -0.51213    -0.38214    -0.26214    -1.17737    -1.51907    -0.51927    -1.08599    -0.52598   -10.15162
    -5.30630    -4.70077    -0.58248    -0.43280    -0.29788    -1.34009    -1.72761    -0.56245    -1.23172    -0.57065   -11.44645
    -5.29530    -4.91565    -0.61080    -0.45361    -0.31258    -1.40541    -1.81209    -0.57891    -1.29218    -0.58724   -11.96847
    -5.28530    -4.75739    -0.59093    -0.44016    -0.30344    -1.36077    -1.75528    -0.55715    -1.25464    -0.56373   -11.58349
    -5.27530    -4.27714    -0.52922    -0.39787    -0.27447    -1.22117    -1.57727    -0.50071    -1.13605    -0.50294   -10.41684
    -5.26530    -3.61726    -0.44280    -0.34097    -0.23552    -1.02662    -1.33072    -0.42512    -0.97723    -0.41945    -8.81569
    -5.25430    -2.96695    -0.35370    -0.28825    -0.20008    -0.82976    -1.08487    -0.35263    -0.83308    -0.33412    -7.24344
    -5.24430    -2.50960    -0.28296    -0.25812    -0.18181    -0.68032    -0.90547    -0.30502    -0.75733    -0.26832    -6.14896
    -5.23430    -2.37447    -0.24463    -0.26369    -0.19181    -0.61247    -0.83802    -0.29808    -0.78863    -0.23950    -5.85131
    -5.22430    -2.61033    -0.24352    -0.30947    -0.23688    -0.63746    -0.89765    -0.33784    -0.94017    -0.26042    -6.47374
    -5.21330    -3.17667    -0.27457    -0.38980    -0.31893    -0.74232    -1.06608    -0.41915    -1.19487    -0.33999    -7.92238
    -5.20330    -3.95425    -0.32486    -0.48925    -0.43502    -0.89329    -1.29627    -0.52700    -1.50604    -0.48448    -9.91046
    -5.19330    -4.77324    -0.37692    -0.58607    -0.57787    -1.04462    -1.52357    -0.63957    -1.80810    -0.69713   -12.02709
    -5.18330    -5.45627    -0.41354    -0.65761    -0.73682    -1.15034    -1.68271    -0.73420    -2.03144    -0.97437   -13.83730
    -5.17330    -5.86353    -0.42236    -0.68697    -0.89771    -1.17805    -1.72686    -0.79375    -2.12439    -1.30107   -14.99470
    -5.16230    -5.93028    -0.39981    -0.66837    -1.04335    -1.11870    -1.64169    -0.81200    -2.06879    -1.64576   -15.32875
    -5.15230    -5.67904    -0.35159    -0.60787    -1.15456    -0.98943    -1.44931    -0.79618    -1.88276    -1.96200   -14.87275
    -5.14230    -5.20246    -0.29081    -0.52171    -1.21308    -0.82832    -1.19951    -0.76678    -1.61522    -2.19918   -13.83706
    -5.13230    -4.63853    -0.23361    -0.43025    -1.20706    -0.68312    -0.95406    -0.75444    -1.32782    -2.32015   -12.54903
    -5.12130    -4.14088    -0.19525    -0.35314    -1.13635    -0.59948    -0.77015    -0.79617    -1.08154    -2.32068   -11.39363
    -5.11130    -3.85236    -0.18654    -0.30538    -1.01561    -0.61187    -0.68836    -0.92851    -0.92596    -2.23834   -10.75293
    -5.10130    -3.88609    -0.21226    -0.29582    -0.87167    -0.73806    -0.72812    -1.17935    -0.89806    -2.14607   -10.95550
    -5.09130    -4.30475    -0.27057    -0.32671    -0.73587    -0.97594    -0.88665    -1.55750    -1.02254    -2.13001   -12.21053
    -5.08130    -5.09961    -0.35323    -0.39380    -0.63462    -1.30446    -1.14118    -2.04562    -1.31356    -2.26021   -14.54628
    -5.07030    -6.18292    -0.44729    -0.48688    -0.58176    -1.68804    -1.45329    -2.60064    -1.77257    -2.56576   -17.77915
    -5.06030    -7.40578    -0.53765    -0.59151    -0.57657    -2.08445    -1.77600    -3.16375    -2.38459    -3.02428   -21.54460
    -5.05030    -8.58433    -0.61060    -0.69136    -0.60606    -2.45465    -2.06302    -3.67647    -3.11154    -3.56661   -25.36464
    -5.04030    -9.54335    -0.65707    -0.77145    -0.65080    -2.76870    -2.27801    -4.09288    -3.88774    -4.09467   -28.74467
    -5.02930   -10.14805    -0.67373    -0.82023    -0.69078    -3.00525    -2.39806    -4.38303    -4.61968    -4.50529   -31.24411
    -5.01930   -10.31400    -0.66174    -0.83120    -0.70968    -3.14542    -2.41422    -4.52592    -5.19351    -4.71266   -32.50835
    -5.00930   -10.01131    -0.62499    -0.80273    -0.69733    -3.16956    -2.32779    -4.50303    -5.50137    -4.66753   -32.30563
    -4.99930    -9.26402    -0.56808    -0.73816    -0.65123    -3.05983    -2.14831    -4.30059    -5.46954    -4.36663   -30.56639
    -4.98830    -8.14808    -0.49644    -0.64511    -0.57567    -2.81442    -1.89465    -3.92322    -5.08695    -3.85469   -27.43924
    -4.97830    -6.79483    -0.41737    -0.53565    -0.48129    -2.45620    -1.59670    -3.40966    -4.41568    -3.21629   -23.32368
    -4.96830    -5.37259    -0.34040    -0.42433    -0.38217    -2.03831    -1.29491    -2.83706    -3.57655    -2.55792   -18.82424
    -4.95830    -4.06123    -0.27702    -0.32616    -0.29310    -1.63344    -1.03566    -2.30899    -2.71225    -1.98640   -14.63425
    -4.94830    -3.00936    -0.23821    -0.25351    -0.22602    -1.31467    -0.86109    -1.92958    -1.95296    -1.58770   -11.37310
    -4.93730    -2.30601    -0.23154    -0.21372    -0.18795    -1.13495    -0.79909    -1.77421    -1.37825    -1.41036    -9.43608
    -4.92730    -1.96474    -0.25844    -0.20743    -0.17962    -1.11225    -0.85489    -1.86587    -1.01352    -1.45711    -8.91386
    -4.91730    -1.92750    -0.31253    -0.22844    -0.19558    -1.22481    -1.00676    -2.16566    -0.83465    -1.68344    -9.57937
    -4.90730    -2.08389    -0.38013    -0.26510    -0.22561    -1.41723    -1.20886    -2.57836    -0.78684    -2.00538   -10.95140
    -4.89630    -2.30034    -0.44299    -0.30279    -0.25703    -1.61500    -1.40120    -2.97681    -0.80444    -2.31794   -12.41853
    -4.88630    -2.45322    -0.48326    -0.32770    -0.27786    -1.74531    -1.52521    -3.23452    -0.82840    -2.52032   -13.39581
    -4.87630    -2.45866    -0.48854    -0.33048    -0.28002    -1.75957    -1.54159    -3.26435    -0.81855    -2.54485   -13.48661
    -4.86630    -2.29011    -0.45644    -0.30893    -0.26156    -1.64500    -1.44184    -3.04602    -0.75901    -2.37464   -12.58355
    -4.85630    -1.97957    -0.39450    -0.26830    -0.22662    -1.43134    -1.25137    -2.62854    -0.65711    -2.04720   -10.88455
    -4.84530    -1.60059    -0.31785    -0.21939    -0.18411    -1.17900    -1.02065    -2.10831    -0.53669    -1.63783    -8.80442
    -4.83530    -1.24283    -0.24439    -0.17544    -0.14469    -0.96555    -0.81082    -1.59985    -0.42897    -1.23336    -6.84590
    -4.82530    -0.98833    -0.19036    -0.14897    -0.11820    -0.87216    -0.68009    -1.20284    -0.36420    -0.90934    -5.47450
    -4.81530    -0.89588    -0.16761    -0.14963    -0.11186    -0.97400    -0.67351    -0.98417    -0.36584    -0.71482    -5.03733
    -4.80430    -0.99354    -0.18253    -0.18271    -0.12923    -1.33277    -0.81735    -0.97209    -0.44665    -0.66932    -5.72620
    -4.79430    -1.27570    -0.23577    -0.24781    -0.16964    -1.98415    -1.11355    -1.15760    -0.60583    -0.76550    -7.55556
    -4.78430    -1.70101    -0.32166    -0.33787    -0.22774    -2.91845    -1.53475    -1.49797    -0.82611    -0.97330   -10.33887
    -4.77430    -2.19357    -0.42782    -0.43872    -0.29384    -4.06062    -2.02116    -1.92064    -1.07337    -1.24407   -13.67381
    -4.76330    -2.65489    -0.53619    -0.53104    -0.35559    -5.26369    -2.48741    -2.33295    -1.30159    -1.51808   -16.98143
    -4.75330    -2.98695    -0.62639    -0.59487    -0.40181    -6.33417    -2.84148    -2.64114    -1.46479    -1.73745   -19.62905
    -4.74330    -3.12293    -0.68188    -0.61575    -0.42711    -7.08413    -3.01237    -2.77567    -1.53212    -1.86381   -21.11579
    -4.73330    -3.05648    -0.69561    -0.58962    -0.43618    -7.40449    -2.97661    -2.71420    -1.50199    -1.89476   -21.26996
    -4.72330    -2.84552    -0.67399    -0.52458    -0.44446    -7.31381    -2.76912    -2.48942    -1.40385    -1.87046   -20.33522
    -4.71230    -2.59743    -0.63525    -0.43781    -0.47503    -6.95706    -2.47145    -2.17761    -1.29081    -1.86325   -18.90571
    -4.70230    -2.43086    -0.60255    -0.34939    -0.55075    -6.55746    -2.18167    -1.87030    -1.22042    -1.95341   -17.71681
    -4.69230    -2.43181    -0.59525    -0.27585    -0.68469    -6.31834    -1.97834    -1.64256    -1.23303    -2.19621   -17.35609
    -4.68230    -2.62068    -0.62140    -0.22595    -0.87195    -6.34491    -1.89344    -1.52967    -1.33711    -2.59548   -18.04059
    -4.67130    -2.94474    -0.67511    -0.19991    -1.08678    -6.60075    -1.90617    -1.52227    -1.50736    -3.09376   -19.53685
    -4.66130    -3.29536    -0.74058    -0.19190    -1.28772    -6.94253    -1.95841    -1.58047    -1.69519    -3.58952   -21.28168
    -4.65130    -3.55223    -0.80004    -0.19389    -1.43040    -7.19132    -1.98393    -1.66003    -1.84910    -3.97032   -22.63127
    -4.64130    -3.62709    -0.84256    -0.19933    -1.48347    -7.22607    -1.93829    -1.74010    -1.93508    -4.16010   -23.15208
    -4.63130    -3.49684    -0.86843    -0.20513    -1.44019    -7.03315    -1.81731    -1.84010    -1.94774    -4.14509   -22.79399
    -4.62030    -3.21158    -0.88821    -0.21176    -1.32100    -6.70403    -1.65765    -2.02022    -1.90759    -3.97484   -21.89689
    -4.61030    -2.86677    -0.91629    -0.22151    -1.16445    -6.38287    -1.52086    -2.36207    -1.84783    -3.74145   -21.02409
    -4.60030    -2.56640    -0.96367    -0.23648    -1.01227    -6.20120    -1.46905    -2.93353    -1.79695    -3.53258   -20.71213
    -4.59030    -2.38419    -1.03256    -0.25682    -0.89529    -6.22086    -1.54192    -3.75224    -1.76740    -3.40272   -21.25400
    -4.57930    -2.34134    -1.11472    -0.28027    -0.82493    -6.41992    -1.74178    -4.75615    -1.75565    -3.35901   -22.59376
    -4.56930    -2.40951    -1.19436    -0.30303    -0.79547    -6.70857    -2.03204    -5.80354    -1.75050    -3.37338   -24.37040
    -4.55930    -2.53358    -1.25216    -0.32158    -0.79150    -6.96654    -2.34781    -6.70841    -1.74609    -3.40993   -26.07761
    -4.54930    -2.66349    -1.27192    -0.33493    -0.79858    -7.09039    -2.61879    -7.30191    -1.75302    -3.45559   -27.28863
    -4.53930    -2.78180    -1.24575    -0.34624    -0.81211    -7.03209    -2.79400    -7.50008    -1.80167    -3.54196   -27.85568
    -4.52830    -2.91292    -1.17820    -0.36290    -0.83971    -6.81760    -2.86110    -7.34681    -1.93627    -3.74423   -27.99975
    -4.51830    -3.10883    -1.08504    -0.39402    -0.89679    -6.53617    -2.84857    -6.99489    -2.19904    -4.15585   -28.21921
    -4.50830    -3.41569    -0.98757    -0.44671    -0.99639    -6.29743    -2.80901    -6.64360    -2.60863    -4.84263   -29.04765
    -4.49830    -3.83657    -0.90444    -0.52128    -1.13818    -6.17708    -2.79194    -6.44935    -3.14352    -5.79630   -30.75867
    -4.48730    -4.31330    -0.84346    -0.60887    -1.30286    -6.17892    -2.82157    -6.46297    -3.73942    -6.91043   -33.18180
    -4.47730    -4.73713    -0.80041    -0.69300    -1.45479    -6.23536    -2.89137    -6.61903    -4.30544    -7.99103   -35.72755
    -4.46730    -4.99048    -0.76268    -0.75505    -1.55445    -6.25094    -2.97766    -6.78173    -4.76184    -8.81262   -37.64746
    -4.45730    -4.99661    -0.71769    -0.78070    -1.57314    -6.16129    -3.06379    -6.82217    -5.06396    -9.18964   -38.36899
    -4.44630    -4.75289    -0.65980    -0.76610    -1.50405    -5.97017    -3.15839    -6.67850    -5.22484    -9.04814   -37.76288
    -4.43630    -4.32988    -0.59258    -0.71823    -1.36350    -5.75143    -3.29547    -6.37698    -5.29621    -8.44379   -36.16807
    -4.42630    -3.83774    -0.52643    -0.65198    -1.18287    -5.60397    -3.51798    -6.00361    -5.33855    -7.55034   -34.21347
    -4.41630    -3.38232    -0.47302    -0.58379    -0.99586    -5.59725    -3.85205    -5.65074    -5.38000    -6.60243   -32.51746
    -4.40630    -3.02490    -0.43999    -0.52618    -0.82743    -5.73559    -4.28820    -5.37790    -5.40710    -5.81789   -31.44518
    -4.39530    -2.77553    -0.42901    -0.48537    -0.68909    -5.95246    -4.77644    -5.19432    -5.37082    -5.34548   -31.01851
    -4.38530    -2.60529    -0.43628    -0.46163    -0.58143    -6.14301    -5.23902    -5.07755    -5.22168    -5.23537   -31.00125
    -4.37530    -2.47319    -0.45520    -0.45227    -0.49926    -6.20286    -5.59174    -5.00023    -4.94163    -5.45006   -31.06644
    -4.36530    -2.34861    -0.47899    -0.45388    -0.43705    -6.06314    -5.76726    -4.95075    -4.55600    -5.89337   -30.94904
    -4.35430    -2.22125    -0.50235    -0.46370    -0.39091    -5.70728    -5.73477    -4.93553    -4.12291    -6.45099   -30.52969
    -4.34430    -2.09698    -0.52194    -0.47910    -0.35885    -5.16612    -5.50227    -4.96667    -3.70766    -7.01958   -29.81917
    -4.33430    -1.98586    -0.53575    -0.49739    -0.33887    -4.50825    -5.11623    -5.04670    -3.35630    -7.51834   -28.90370
    -4.32430    -1.89281    -0.54313    -0.51494    -0.32837    -3.82126    -4.64611    -5.16645    -3.08565    -7.89621   -27.89492
    -4.31430    -1.81355    -0.54426    -0.52807    -0.32449    -3.19409    -4.16749    -5.30929    -2.88901    -8.12741   -26.89766
    -4.30330    -1.74035    -0.54053    -0.53460    -0.32559    -2.70361    -3.74888    -5.46720    -2.75413    -8.21817   -26.03306
    -4.29330    -1.67231    -0.53463    -0.53530    -0.33269    -2.41160    -3.44478    -5.64680    -2.68210    -8.20942   -25.46963
    -4.28330    -1.62240    -0.53012    -0.53342    -0.35023    -2.36330    -3.29388    -5.87156    -2.69873    -8.16704   -25.43067
    -4.27330    -1.61980    -0.53031    -0.53443    -0.38547    -2.59186    -3.31989    -6.16034    -2.85251    -8.16947   -26.16407
    -4.26230    -1.70134    -0.53671    -0.54312    -0.44669    -3.12065    -3.53135    -6.51876    -3.19993    -8.27930   -27.87785
    -4.25230    -1.89938    -0.54906    -0.56206    -0.54018    -3.95523    -3.91901    -6.92235    -3.78130    -8.52529   -30.65386
    -4.24230    -2.22542    -0.56486    -0.59034    -0.66654    -5.06613    -4.44977    -7.32914    -4.59330    -8.89513   -34.38064
    -4.23230    -2.65667    -0.58095    -0.62366    -0.81723    -6.36730    -5.06068    -7.68014    -5.56507    -9.33467   -38.68638
    -4.22130    -3.13106    -0.59400    -0.65441    -0.97325    -7.70929    -5.65442    -7.90955    -6.55283    -9.75132   -42.93013
    -4.21130    -3.55561    -0.60165    -0.67327    -1.10717    -8.90117    -6.11582    -7.95846    -7.36662   -10.02534   -46.30511
    -4.20130    -3.83061    -0.60360    -0.67157    -1.19097    -9.77273    -6.33686    -7.78462    -7.81860   -10.04028   -48.04983
    -4.19130    -3.88417    -0.60327    -0.64464    -1.20625   -10.24338    -6.25654    -7.39595    -7.79356    -9.72266   -47.75043
    -4.18130    -3.70072    -0.60894    -0.59432    -1.15235   -10.37499    -5.89570    -6.86268    -7.29961    -9.08654   -45.57585
    -4.17030    -3.33148    -0.63167    -0.52933    -1.04894   -10.36400    -5.35399    -6.32390    -6.47478    -8.25095   -42.30904
    -4.16030    -2.87796    -0.68209    -0.46270    -0.92951   -10.46313    -4.78409    -5.94697    -5.54178    -7.40214   -39.09037
    -4.15030    -2.45598    -0.76448    -0.40679    -0.82869   -10.87616    -4.33116    -5.87317    -4.73577    -6.73001   -37.00220
    -4.14030    -2.15762    -0.87308    -0.36913    -0.76956   -11.66611    -4.08925    -6.15257    -4.22636    -6.35489   -36.65857
    -4.12930    -2.02333    -0.99232    -0.35021    -0.75595   -12.72838    -4.07451    -6.71884    -4.07438    -6.28278   -38.00070
    -4.11930    -2.03635    -1.10075    -0.34454    -0.77286   -13.82694    -4.23337    -7.39971    -4.22698    -6.40842   -40.34991
    -4.10930    -2.13493    -1.17766    -0.34340    -0.79421   -14.67596    -4.47239    -7.97338    -4.54868    -6.55869   -42.67930
    -4.09930    -2.23703    -1.20897    -0.33845    -0.79452   -15.02810    -4.69034    -8.24488    -4.86987    -6.55886   -43.97102
    -4.08930    -2.26773    -1.18937    -0.32408    -0.75889   -14.73760    -4.80398    -8.11132    -5.04225    -6.29446   -43.52969
    -4.07830    -2.18203    -1.12223    -0.29865    -0.68799   -13.79475    -4.76337    -7.59954    -4.97927    -5.74270   -41.17053
    -4.06830    -1.97544    -1.01733    -0.26425    -0.59705   -12.32004    -4.56166    -6.85971    -4.67662    -4.98294   -37.25504
    -4.05830    -1.68133    -0.88878    -0.22577    -0.50962   -10.53724    -4.23381    -6.11603    -4.21485    -4.16241   -32.56984
    -4.04830    -1.35692    -0.75356    -0.18993    -0.44971    -8.72542    -3.85582    -5.60466    -3.72887    -3.45575   -28.12064
    -4.03730    -1.06457    -0.62840    -0.16395    -0.43403    -7.16034    -3.52929    -5.49927    -3.36743    -3.01561   -24.86288
    -4.02730    -0.85630    -0.52783    -0.15457    -0.46774    -6.05690    -3.35864    -5.85329    -3.25824    -2.93965   -23.47316
    -4.01730    -0.76529    -0.46099    -0.16703    -0.54310    -5.53472    -3.42085    -6.58257    -3.47622    -3.25412   -24.20489
    -4.00730    -0.80546    -0.42991    -0.20427    -0.64245    -5.60712    -3.74794    -7.48083    -4.03809    -3.91945   -26.87552
    -3.99630    -0.97460    -0.42996    -0.26629    -0.74332    -6.19857    -4.32044    -8.29040    -4.91189    -4.84794   -30.98341
    -3.98630    -1.25906    -0.45215    -0.34996    -0.82633    -7.17842    -5.07924    -8.78996    -6.03381    -5.92976   -35.89868
    -3.97630    -1.63525    -0.48613    -0.44909    -0.88033    -8.39224    -5.94892    -8.86974    -7.32001    -7.05887   -41.04057
    -3.96630    -2.06997    -0.52255    -0.55542    -0.90595    -9.68525    -6.85251    -8.56608    -8.67557    -8.15149   -45.98479
    -3.95630    -2.51958    -0.55410    -0.65939    -0.91297   -10.90765    -7.72149    -8.02515    -9.98276    -9.15480   -50.43789
    -3.94530    -2.93303    -0.57533    -0.75158    -0.91576   -11.91570    -8.48938    -7.44177   -11.09775   -10.04937   -54.16967
    -3.93530    -3.25788    -0.58241    -0.82311    -0.92692   -12.57549    -9.08802    -6.97708   -11.86715   -10.83620   -56.93425
    -3.92530    -3.45193    -0.57340    -0.86720    -0.95293   -12.78509    -9.43730    -6.72796   -12.15489   -11.54056   -58.49126
    -3.91530    -3.49526    -0.54898    -0.87966    -0.99226   -12.49967    -9.47826    -6.71615   -11.89202   -12.20176   -58.70402
    -3.90430    -3.39798    -0.51272    -0.86051    -1.03664   -11.75741    -9.19157    -6.91096   -11.11178   -12.87372   -57.65329
    -3.89430    -3.19869    -0.47056    -0.81451    -1.07376   -10.68268    -8.62837    -7.25487    -9.95816   -13.60372   -55.68532
    -3.88430    -2.95482    -0.42917    -0.75049    -1.09181    -9.45573    -7.90880    -7.67098    -8.65632   -14.40966   -53.32779
    -3.87430    -2.72559    -0.39402    -0.68028    -1.08377    -8.27000    -7.20238    -8.07513    -7.45547   -15.25127   -51.13791
    -3.86430    -2.55791    -0.36829    -0.61637    -1.05130    -7.28847    -6.67392    -8.38298    -6.57354   -16.03528   -49.54807
    -3.85330    -2.47790    -0.35307    -0.56984    -1.00468    -6.62143    -6.44957    -8.53316    -6.14717   -16.64137   -48.79818
    -3.84330    -2.49137    -0.34866    -0.54871    -0.96038    -6.32972    -6.58818    -8.51512    -6.22131   -16.98735   -48.99080
    -3.83330    -2.59020    -0.35598    -0.55659    -0.93528    -6.43549    -7.08761    -8.37852    -6.75779   -17.07901   -50.17647
    -3.82330    -2.75902    -0.37712    -0.59257    -0.94033    -6.93454    -7.90749    -8.22452    -7.65533   -17.01767   -52.40860
    -3.81230    -2.98049    -0.41466    -0.65136    -0.97645    -7.78581    -8.98148    -8.16058    -8.78335   -16.96645   -55.70063
    -3.80230    -3.23690    -0.47002    -0.72435    -1.03444    -8.90649   -10.22882    -8.26526   -10.00631   -17.08623   -59.95881
    -3.79230    -3.50902    -0.54204    -0.80089    -1.09818   -10.17277   -11.54303    -8.55636   -11.20340   -17.46024   -64.88594
    -3.78230    -3.77461    -0.62585    -0.87042    -1.15118   -11.43038   -12.79629    -8.99273   -12.27681   -18.07052   -69.98879
    -3.77130    -4.00881    -0.71418    -0.92437    -1.18191   -12.53444   -13.85203    -9.50422   -13.15752   -18.80179   -74.67927
    -3.76130    -4.18732    -0.79860    -0.95763    -1.18735   -13.38364   -14.60353   -10.01963   -13.79805   -19.49083   -78.42658
    -3.75130    -4.28825    -0.87241    -0.96942    -1.17264   -13.93850   -15.01374   -10.50129   -14.17921   -19.99451   -80.92997
    -3.74130    -4.30160    -0.93202    -0.96246    -1.14770   -14.22420   -15.13780   -10.94144   -14.30749   -20.24107   -82.19578
    -3.73130    -4.23019    -0.97724    -0.94280    -1.12237   -14.31300   -15.10000   -11.34289   -14.20997   -20.26622   -82.50468
    -3.72030    -4.08970    -1.00962    -0.91647    -1.10179   -14.29280   -15.03304   -11.69146   -13.92767   -20.17764   -82.24018
    -3.71030    -3.90396    -1.03007    -0.88800    -1.08529   -14.24810   -15.00792   -11.93489   -13.49188   -20.09149   -81.68159
    -3.70030    -3.69520    -1.03688    -0.85830    -1.06742   -14.23541   -14.98471   -11.98446   -12.91625   -20.06057   -80.83921
    -3.69030    -3.47946    -1.02649    -0.82503    -1.04151   -14.27693   -14.83229   -11.75741   -12.19950   -20.03412   -79.47275
    -3.67930    -3.26563    -0.99531    -0.78513    -1.00356   -14.36388   -14.39521   -11.20799   -11.35127   -19.87473   -77.24271
    -3.66930    -3.06064    -0.94415    -0.73768    -0.95510   -14.46068   -13.59406   -10.37209   -10.42713   -19.44532   -73.99685
    -3.65930    -2.87477    -0.88036    -0.68701    -0.90342   -14.52383   -12.49006    -9.37547    -9.54423   -18.68003   -69.95919
    -3.64930    -2.72626    -0.81810    -0.64253    -0.85976   -14.52159   -11.29107    -8.41103    -8.86682   -17.64306   -65.78021
    -3.63930    -2.63629    -0.77438    -0.61603    -0.83596   -14.44765   -10.28791    -7.68754    -8.55971   -16.51009   -62.35556
    -3.62830    -2.62321    -0.76386    -0.61721    -0.84043   -14.31756    -9.74946    -7.37401    -8.72601   -15.49226   -60.50402
    -3.61830    -2.68862    -0.79310    -0.64898    -0.87493   -14.14173    -9.81973    -7.53996    -9.35327   -14.74744   -60.60775
    -3.60830    -2.81362    -0.85600    -0.70481    -0.93295   -13.89719   -10.45282    -8.12381   -10.28951   -14.30939   -62.38010
    -3.59830    -2.95617    -0.93445    -0.76961    -1.00032   -13.51762   -11.41496    -8.93568   -11.27155   -14.08063   -64.88098
    -3.58730    -3.06572    -1.00276    -0.82363    -1.05991   -12.91616   -12.34988    -9.70798   -11.99256   -13.88647   -66.80507
    -3.57730    -3.09897    -1.03624    -0.84912    -1.09676   -12.03827   -12.89991   -10.18637   -12.20009   -13.56097   -66.96670
    -3.56730    -3.03709    -1.02071    -0.83585    -1.10395   -10.91023   -12.82990   -10.22148   -11.77738   -13.04426   -64.78086
    -3.55730    -2.89236    -0.95829    -0.78605    -1.08502    -9.66060   -12.11442    -9.83727   -10.79497   -12.41171   -60.54069
    -3.54630    -2.70370    -0.86760    -0.71321    -1.05249    -8.49946   -10.94915    -9.23718    -9.48207   -11.87023   -55.37510
    -3.53630    -2.52099    -0.77795    -0.63829    -1.02362    -7.66926    -9.68556    -8.74162    -8.16470   -11.67297   -50.89496
    -3.52630    -2.38832    -0.71972    -0.58276    -1.01464    -7.38601    -8.70656    -8.68854    -7.16522   -12.03668   -48.68845
    -3.51630    -2.33177    -0.71530    -0.56188    -1.03739    -7.79980    -8.30053    -9.31938    -6.70967   -13.04522   -49.82093
    -3.50630    -2.35528    -0.77248    -0.58068    -1.09686    -8.96330    -8.57500   -10.70960    -6.87455   -14.61378   -54.54152
    -3.49530    -2.44277    -0.88315    -0.63318    -1.19051   -10.81245    -9.43374   -12.73366    -7.57705   -16.49410   -62.20060
    -3.48530    -2.56366    -1.02606    -0.70469    -1.30746   -13.15092   -10.62007   -15.09363    -8.60507   -18.32801   -71.39957
    -3.47530    -2.67819    -1.17191    -0.77716    -1.42853   -15.65438   -11.80338   -17.39169    -9.67558   -19.74119   -80.32200
    -3.46530    -2.74653    -1.29001    -0.83494    -1.52862   -17.91009   -12.68354   -19.22354   -10.51660   -20.43477   -87.16863
    -3.45430    -2.73654    -1.35514    -0.87038    -1.58207   -19.49561   -13.07690   -20.28577   -10.94081   -20.26216   -90.60538
    -3.44430    -2.63369    -1.35359    -0.88602    -1.57067   -20.09820   -12.97189   -20.46094   -10.89616   -19.26705   -90.13821
    -3.43430    -2.44646    -1.28673    -0.89476    -1.49000   -19.62221   -12.51885   -19.84725   -10.48527   -17.66987   -86.26141
    -3.42430    -2.20591    -1.17099    -0.91444    -1.35403   -18.23505   -11.97392   -18.73235    -9.93507   -15.81517   -80.33693
    -3.41430    -1.95735    -1.03373    -0.96151    -1.19067   -16.32711   -11.60892   -17.50551    -9.52927   -14.08854   -74.20261
    -3.40330    -1.74650    -0.90548    -1.04437    -1.03426   -14.38536   -11.61133   -16.52770    -9.52480   -12.82567   -69.60547
    -3.39330    -1.60696    -0.81155    -1.15900    -0.91455   -12.84305   -12.02799   -16.02856   -10.07744   -12.24180   -67.71090
    -3.38330    -1.55096    -0.76523    -1.28969    -0.84808   -11.95172   -12.75194   -16.04890   -11.19454   -12.39129   -68.79236
    -3.37330    -1.56887    -0.76552    -1.41389    -0.83443   -11.72852   -13.56392   -16.46170   -12.73780   -13.16853   -72.24319
    -3.36230    -1.63491    -0.79902    -1.50883    -0.85847   -11.99557   -14.21523   -17.03500   -14.45218   -14.33236   -76.83158
    -3.35230    -1.71483    -0.84539    -1.55772    -0.89710   -12.46222   -14.50056   -17.51720   -16.03638   -15.56155   -81.09295
    -3.34230    -1.77615    -0.88388    -1.55298    -0.92693   -12.84194   -14.32019   -17.71460   -17.21665   -16.51576   -83.74908
    -3.33230    -1.79534    -0.89934    -1.49843    -0.93209   -12.95193   -13.69956   -17.52990   -17.82473   -16.91803   -84.04936
    -3.32130    -1.76400    -0.88601    -1.40826    -0.90910   -12.76283   -12.77349   -16.99740   -17.84924   -16.63565   -81.98597
    -3.31130    -1.69121    -0.84848    -1.30474    -0.86711   -12.39991   -11.76252   -16.27160   -17.42965   -15.72861   -78.30384
    -3.30130    -1.59927    -0.79883    -1.21328    -0.82430   -12.08087   -10.89928   -15.58150   -16.80519   -14.43839   -74.24091
    -3.29130    -1.51490    -0.75148    -1.15551    -0.80025   -12.00985   -10.36548   -15.14866   -16.20950   -13.10053   -71.05616
    -3.28130    -1.45816    -0.71759    -1.14113    -0.80815   -12.27991   -10.22456   -15.09131   -15.77202   -12.01991   -69.51274
    -3.27030    -1.43399    -0.70161    -1.16447    -0.84921   -12.82143   -10.40952   -15.36381   -15.47666   -11.35590   -69.57660
    -3.26030    -1.43275    -0.70212    -1.20633    -0.91351   -13.42628   -10.75957   -15.77613   -15.18238   -11.08969   -70.48878
    -3.25030    -1.43754    -0.71534    -1.24300    -0.98452   -13.85117   -11.10560   -16.07568   -14.72493   -11.06671   -71.20449
    -3.24030    -1.43591    -0.74039    -1.25678    -1.04758   -13.92636   -11.36964   -16.06227   -14.00703   -11.10269   -70.94865
    -3.22930    -1.42781    -0.78172    -1.24430    -1.09488   -13.63978   -11.61615   -15.67974   -13.06926   -11.07332   -69.62697
    -3.21930    -1.42611    -0.84792    -1.21644    -1.12759   -13.12931   -12.02330   -15.03375   -12.07178   -10.96104   -67.83725
    -3.20930    -1.44893    -0.94632    -1.19105    -1.15150   -12.60575   -12.79005   -14.34146   -11.23213   -10.82683   -66.53402
    -3.19930    -1.50861    -1.07737    -1.18300    -1.17174   -12.23906   -14.00926   -13.84042   -10.72785   -10.74996   -66.50728
    -3.18930    -1.60382    -1.23053    -1.19637    -1.18914   -12.08818   -15.58968   -13.70026   -10.63301   -10.76851   -67.99950
    -3.17830    -1.71843    -1.38491    -1.22297    -1.19890   -12.08982   -17.25050   -13.96960   -10.89912   -10.85423   -70.58849
    -3.16830    -1.82698    -1.51417    -1.24648    -1.19402   -12.11176   -18.61578   -14.56232   -11.37985   -10.92468   -73.37604
    -3.15830    -1.90312    -1.59344    -1.24959    -1.16821   -12.03385   -19.33009   -15.29346   -11.88373   -10.87212   -75.32761
    -3.14830    -1.92778    -1.60624    -1.21987    -1.11908   -11.80263   -19.18148   -15.92208   -12.23001   -10.61018   -75.61936
    -3.13730    -1.89318    -1.54915    -1.15336    -1.04886   -11.44829   -18.15742   -16.22605   -12.28509   -10.10056   -73.86197
    -3.12730    -1.80370    -1.43274    -1.05476    -0.96402   -11.06990   -16.44587   -16.07217   -12.00046    -9.36514   -70.20876
    -3.11730    -1.67610    -1.27949    -0.93643    -0.87566   -10.79947   -14.37991   -15.46690   -11.42322    -8.49902   -65.33620
    -3.10730    -1.53632    -1.11829    -0.81579    -0.79854   -10.76440   -12.37416   -14.57710   -10.67826    -7.66417   -60.32703
    -3.09630    -1.41447    -0.97744    -0.71273    -0.75027   -11.06103   -10.83036   -13.69370    -9.94281    -7.06223   -56.44504
    -3.08630    -1.33678    -0.87839    -0.64519    -0.74739   -11.72196   -10.06740   -13.14700    -9.39248    -6.88001   -54.81660
    -3.07630    -1.31760    -0.83078    -0.62592    -0.79938   -12.68937   -10.25352   -13.19230    -9.14553    -7.23546   -56.08986
    -3.06630    -1.35277    -0.83159    -0.65838    -0.90261   -13.80541   -11.35988   -13.90810    -9.22568    -8.11195   -60.15637
    -3.05630    -1.41910    -0.86728    -0.73516    -1.03726   -14.82785   -13.14370   -15.13987    -9.54581    -9.33570   -66.05173
    -3.04530    -1.48157    -0.91721    -0.83830    -1.16998   -15.48849   -15.18756   -16.53079    -9.93690   -10.60195   -72.15276
    -3.03530    -1.50500    -0.95944    -0.94229    -1.26284   -15.57061   -16.98732   -17.61571   -10.18706   -11.55934   -76.58962
    -3.02530    -1.46596    -0.97609    -1.02026    -1.28546   -14.99411   -18.08193   -17.96993   -10.11592   -11.91546   -77.82513
    -3.01530    -1.36134    -0.95666    -1.05024    -1.22575   -13.85923   -18.18188   -17.35529    -9.62164   -11.54148   -75.15350
    -3.00430    -1.20879    -0.90171    -1.02185    -1.09378   -12.43655   -17.24483   -15.79367    -8.73199   -10.51102   -68.94418
    -2.99430    -1.04064    -0.82143    -0.93891    -0.91849   -11.09122   -15.48046   -13.55910    -7.58059    -9.07816   -60.50900
    -2.98430    -0.89261    -0.73283    -0.81778    -0.73669   -10.16767   -13.26362   -11.07507    -6.37236    -7.58816   -51.64679
    -2.97430    -0.79384    -0.65424    -0.68186    -0.58190    -9.88545   -11.00625    -8.78006    -5.31583    -6.36982   -44.06925
    -2.96430    -0.75765    -0.60014    -0.55413    -0.47514   -10.27707    -9.03488    -6.99799    -4.55816    -5.63731   -38.89246
    -2.95330    -0.77975    -0.57772    -0.45067    -0.42142   -11.19389    -7.51136    -5.86859    -4.15635    -5.44442   -36.40417
    -2.94330    -0.83995    -0.58566    -0.37791    -0.41183   -12.36667    -6.43128    -5.33571    -4.07098    -5.68406   -36.10403
    -2.93330    -0.90898    -0.61598    -0.33362    -0.42850   -13.49185    -5.68093    -5.20528    -4.19804    -6.13731   -37.00047
    -2.92330    -0.95741    -0.65663    -0.31007    -0.45177   -14.31618    -5.11164    -5.23238    -4.41762    -6.55533   -38.00902
    -2.91230    -0.96497    -0.69490    -0.29859    -0.46643   -14.69296    -4.61856    -5.22010    -4.64918    -6.74489   -38.35058
    -2.90230    -0.92679    -0.72132    -0.29321    -0.46696   -14.61678    -4.17967    -5.09153    -4.89188    -6.64002   -37.82814
    -2.89230    -0.85558    -0.73299    -0.29292    -0.45916   -14.22737    -3.86937    -4.92709    -5.24638    -6.33555   -36.94640
    -2.88230    -0.77877    -0.73611    -0.30196    -0.45978   -13.79454    -3.83788    -4.94671    -5.90557    -6.05834   -36.81966
    -2.87130    -0.73146    -0.74559    -0.32869    -0.49183   -13.65958    -4.27145    -5.45463    -7.10558    -6.11878   -38.90758
    -2.86130    -0.74750    -0.78192    -0.38248    -0.57904   -14.15386    -5.33223    -6.75318    -9.04950    -6.82001   -44.59972
    -2.85130    -0.85063    -0.86447    -0.46984    -0.73801   -15.48610    -7.09571    -9.04190   -11.80981    -8.37577   -54.73224
    -2.84130    -1.04684    -1.00366    -0.59089    -0.97090   -17.64190    -9.48157   -12.33060   -15.24439   -10.83471   -69.14545
    -2.83130    -1.32063    -1.19512    -0.73675    -1.26049   -20.34510   -12.23644   -16.37610   -18.96819   -14.04006   -86.47888
    -2.82030    -1.63647    -1.41783    -0.89072    -1.57065   -23.09360   -14.95716   -20.69440   -22.40970   -17.63228  -104.30281
    -2.81030    -1.94695    -1.63811    -1.03229    -1.85331   -25.29290   -17.19408   -24.65580   -24.96590   -21.11714  -119.69648
    -2.80030    -2.20442    -1.81905    -1.14355    -2.06159   -26.44720   -18.58924   -27.64800   -26.19720   -23.98750  -130.09776
    -2.79030    -2.37492    -1.93128    -1.21588    -2.16370   -26.32240   -18.99342   -29.25870   -25.98970   -25.86030  -134.11030
    -2.77930    -2.44554    -1.96114    -1.25337    -2.15311   -25.03140   -18.50907   -29.39710   -24.59700   -26.56050  -131.90823
    -2.76930    -2.42548    -1.91245    -1.27079    -2.04825   -22.97880   -17.43182   -28.30080   -22.54080   -26.15610  -125.06529
    -2.75930    -2.33843    -1.80358    -1.28803    -1.88489   -20.73340   -16.13140   -26.43870   -20.43100   -24.88550  -115.93493
    -2.74930    -2.21251    -1.65996    -1.32176    -1.70306   -18.84500   -14.92258   -24.33880   -18.75920   -23.06120  -106.82408
    -2.73930    -2.07158    -1.50862    -1.37813    -1.53568   -17.72190   -13.98571   -22.43930   -17.79410   -20.98487   -99.41988
    -2.72830    -1.93119    -1.37267    -1.45022    -1.40265   -17.55770   -13.36487   -20.98670   -17.55840   -18.89352   -94.51793
    -2.71830    -1.80014    -1.27057    -1.51947    -1.31106   -18.33680   -13.01194   -20.02090   -17.88960   -16.96376   -92.12424
    -2.70830    -1.68390    -1.21345    -1.56224    -1.25969   -19.86035   -12.85578   -19.42680   -18.53931   -15.32799   -91.72950
    -2.69830    -1.58944    -1.20357    -1.55919    -1.24407   -21.80789   -12.85362   -19.03350   -19.26378   -14.10292   -92.65798
    -2.68730    -1.52617    -1.23419    -1.50222    -1.26102   -23.81936   -13.00046   -18.70310   -19.89910   -13.39362   -94.33924
    -2.67730    -1.50463    -1.29009    -1.39785    -1.30886   -25.57783   -13.32185   -18.38630   -20.39710   -13.27300   -96.45751
    -2.66730    -1.52987    -1.35099    -1.26336    -1.38423   -26.86947   -13.81862   -18.10100   -20.78600   -13.73579   -98.83933
    -2.65730    -1.59458    -1.39546    -1.11941    -1.47634   -27.60258   -14.41403   -17.86320   -21.10600   -14.64688  -101.21847
    -2.64630    -1.67595    -1.40565    -0.98222    -1.56465   -27.75727   -14.94874   -17.61420   -21.32900   -15.71654  -102.99422
    -2.63630    -1.73985    -1.37123    -0.85935    -1.62024   -27.34645   -15.19566   -17.19730   -21.32420   -16.56004  -103.21433
    -2.62630    -1.75043    -1.29169    -0.75072    -1.61471   -26.37940   -14.94802   -16.41630   -20.90970   -16.79615  -100.85711
    -2.61630    -1.68419    -1.17669    -0.65254    -1.53165   -24.89886   -14.10298   -15.13026   -19.95760   -16.19057   -95.32534
    -2.60630    -1.53863    -1.04376    -0.56193    -1.37457   -23.02292   -12.72415   -13.35597   -18.50470   -14.74638   -86.87301
    -2.59530    -1.33396    -0.91503    -0.48002    -1.16787   -20.98540   -11.03963   -11.28131   -16.80250   -12.70579   -76.71152
    -2.58530    -1.10593    -0.81173    -0.41217    -0.94970   -19.11796    -9.39532    -9.23395   -15.29270   -10.47533   -66.79479
    -2.57530    -0.89456    -0.75041    -0.36631    -0.76048   -17.76130    -8.16223    -7.57272   -14.49410    -8.48998   -59.25208
    -2.56530    -0.73422    -0.73961    -0.35036    -0.63193   -17.15646    -7.64604    -6.60262   -14.86030    -7.09159   -55.81313
    -2.55430    -0.64657    -0.77802    -0.36939    -0.58033   -17.36184    -8.01671    -6.50077   -16.62130    -6.45955   -57.33448
    -2.54430    -0.63796    -0.85483    -0.42309    -0.60519   -18.22902    -9.26024    -7.28839   -19.68000    -6.60139   -63.58010
    -2.53430    -0.70030    -0.95137    -0.50462    -0.69159   -19.45660   -11.16745    -8.82874   -23.58460    -7.38227   -73.26753
    -2.52430    -0.81381    -1.04569    -0.60086    -0.81482   -20.68877   -13.37229   -10.85784   -27.60430    -8.58928   -84.38767
    -2.51430    -0.95074    -1.11688    -0.69523    -0.94598   -21.62518   -15.43270   -13.02409   -30.94390    -9.98549   -94.72019
    -2.50330    -1.08117    -1.15099    -0.77180    -1.05879   -22.09348   -16.95610   -14.97060   -32.94640   -11.36870  -102.39803
    -2.49330    -1.17914    -1.14342    -0.81954    -1.13468   -22.06456   -17.71220   -16.40450   -33.32450   -12.59956  -106.38211
    -2.48330    -1.22925    -1.10004    -0.83510    -1.16823   -21.62730   -17.70830   -17.17420   -32.22150   -13.62516  -106.68908
    -2.47330    -1.22924    -1.03406    -0.82270    -1.16712   -20.93440   -17.17620   -17.28870   -30.12860   -14.47091  -104.25194
    -2.46230    -1.19009    -0.96165    -0.79133    -1.15003   -20.15270   -16.47650   -16.89663   -27.68310   -15.21873  -100.52076
    -2.45230    -1.13152    -0.89723    -0.75169    -1.14002   -19.41320   -15.95661   -16.22767   -25.45400   -15.96672   -96.93866
    -2.44230    -1.07575    -0.85020    -0.71177    -1.15583   -18.78040   -15.81989   -15.52192   -23.76480   -16.78698   -94.46755
    -2.43230    -1.03978    -0.82324    -0.67561    -1.20470   -18.24250   -16.04696   -14.95321   -22.63870   -17.67907   -93.30377
    -2.42130    -1.03015    -0.81302    -0.64279    -1.27891   -17.71210   -16.42450   -14.59716   -21.85590   -18.55754   -92.91206
    -2.41130    -1.04182    -0.81230    -0.61009    -1.35820   -17.08430   -16.64714   -14.43619   -21.09199   -19.27359   -92.35563
    -2.40130    -1.06191    -0.81347    -0.57456    -1.41819   -16.28690   -16.47058   -14.39372   -20.08475   -19.68312   -90.78721
    -2.39130    -1.07597    -0.81160    -0.53625    -1.44063   -15.34790   -15.84494   -14.40283   -18.76118   -19.72826   -87.94956
    -2.38130    -1.07627    -0.80786    -0.49982    -1.42169   -14.40026   -14.94483   -14.46434   -17.26886   -19.48289   -84.36682
    -2.37030    -1.06483    -0.80880    -0.47370    -1.37399   -13.64495   -14.11282   -14.64261   -15.91889   -19.14185   -81.18245
    -2.36030    -1.05245    -0.82470    -0.46711    -1.32159   -13.28018   -13.71773   -15.03976   -15.04620   -18.95679   -79.70651
    -2.35030    -1.05259    -0.86571    -0.48648    -1.29070   -13.43000   -14.01056   -15.71957   -14.89096   -19.13622   -80.88280
    -2.34030    -1.07494    -0.93773    -0.53280    -1.30037   -14.10934   -15.04980   -16.65900   -15.51652   -19.78315   -84.96365
    -2.32930    -1.12209    -1.04082    -0.60185    -1.35797   -15.22416   -16.70810   -17.74474   -16.81615   -20.88025   -91.49613
    -2.31930    -1.19131    -1.16732    -0.68567    -1.45804   -16.59843   -18.74870   -18.82045   -18.57064   -22.32008   -99.56062
    -2.30930    -1.27881    -1.30401    -0.77593    -1.58644   -18.01246   -20.92530   -19.75400   -20.52585   -23.95634  -108.11914
    -2.29930    -1.38347    -1.43341    -0.86512    -1.72425   -19.23400   -23.03560   -20.49064   -22.44492   -25.64942  -116.26083
    -2.28930    -1.50561    -1.53811    -0.94726    -1.85165   -20.05850   -24.93200   -21.03912   -24.12338   -27.27346  -123.26909
    -2.27830    -1.64302    -1.60427    -1.01629    -1.95080   -20.35770   -26.49430   -21.44090   -25.38859   -28.69607  -128.59196
    -2.26830    -1.78550    -1.62598    -1.06564    -2.00769   -20.11383   -27.60677   -21.70870   -26.10075   -29.76690  -131.78175
    -2.25830    -1.91453    -1.60628    -1.08878    -2.01433   -19.43066   -28.16057   -21.79780   -26.17038   -30.30439  -132.48771
    -2.24830    -2.00796    -1.55577    -1.08123    -1.96966   -18.51202   -28.10104   -21.62490   -25.61462   -30.13770  -130.60490
    -2.23730    -2.04876    -1.49020    -1.04388    -1.88052   -17.60614   -27.46278   -21.11380   -24.59170   -29.15370  -126.39149
    -2.22730    -2.03223    -1.42624    -0.98422    -1.76052   -16.94096   -26.38744   -20.25272   -23.39440   -27.35465  -120.53338
    -2.21730    -1.96787    -1.37872    -0.91537    -1.62704   -16.65872   -25.09052   -19.11115   -22.37420   -24.87623  -113.99982
    -2.20730    -1.87453    -1.35839    -0.85222    -1.49676   -16.77418   -23.78502   -17.81909   -21.80900   -21.96784  -107.73703
    -2.19630    -1.77232    -1.37009    -0.80679    -1.38112   -17.15980   -22.60969   -16.52071   -21.77420   -18.93954  -102.33426
    -2.18630    -1.67615    -1.41253    -0.78403    -1.28391   -17.57228   -21.59150   -15.32445   -22.09510   -16.10116   -97.84110
    -2.17630    -1.59473    -1.47839    -0.78169    -1.20296   -17.73847   -20.66986   -14.28379   -22.42460   -13.72322   -93.89770
    -2.16630    -1.53242    -1.55575    -0.79154    -1.13299   -17.45428   -19.77006   -13.42199   -22.40070   -12.02210   -90.08182
    -2.15630    -1.49341    -1.63019    -0.80354    -1.07164   -16.67447   -18.87897   -12.76078   -21.82520   -11.14746   -86.28567
    -2.14530    -1.48131    -1.68707    -0.80879    -1.02010   -15.54393   -18.06983   -12.34758   -20.74087   -11.17276   -82.87224
    -2.13530    -1.49703    -1.71408    -0.80156    -0.98191   -14.34040   -17.47490   -12.24668   -19.39652   -12.05827   -80.51134
    -2.12530    -1.53404    -1.70278    -0.77965    -0.95879   -13.36555   -17.20270   -12.49431   -18.11155   -13.62911   -79.77848
    -2.11530    -1.57758    -1.64994    -0.74399    -0.94719   -12.82857   -17.27050   -13.06743   -17.13880   -15.57308   -80.79708
    -2.10430    -1.60823    -1.55793    -0.69740    -0.93843   -12.78004   -17.58530   -13.85516   -16.58571   -17.50076   -83.10896
    -2.09430    -1.60875    -1.43493    -0.64393    -0.92209   -13.11547   -17.97690   -14.69260   -16.43018   -19.03418   -85.85903
    -2.08430    -1.57083    -1.29258    -0.58804    -0.89094   -13.64025   -18.26080   -15.40990   -16.58659   -19.93370   -88.17363
    -2.07430    -1.49758    -1.14478    -0.53413    -0.84388   -14.14734   -18.29740   -15.89240   -16.96599   -20.15428   -89.47778
    -2.06430    -1.40085    -1.00533    -0.48614    -0.78603   -14.48077   -18.02200   -16.11624   -17.49455   -19.85482   -89.64673
    -2.05330    -1.29502    -0.88662    -0.44745    -0.72562   -14.56062   -17.44700   -16.14072   -18.11341   -19.31471   -88.93118
    -2.04330    -1.19206    -0.79794    -0.42085    -0.67176   -14.39192   -16.64650   -16.07591   -18.75267   -18.82898   -87.77858
    -2.03330    -1.09827    -0.74466    -0.40849    -0.63173   -14.04611   -15.74690   -16.04363   -19.33658   -18.61449   -86.67086
    -2.02330    -1.01452    -0.72739    -0.41192    -0.61143   -13.64792   -14.90960   -16.12980   -19.80182   -18.76390   -86.01831
    -2.01230    -0.93969    -0.74190    -0.43125    -0.61370   -13.34163   -14.29694   -16.36912   -20.11377   -19.24690   -86.09489
    -2.00230    -0.87263    -0.77946    -0.46410    -0.63808   -13.23927   -14.01585   -16.73194   -20.26468   -19.94590   -86.95191
    -1.99230    -0.81347    -0.82822    -0.50493    -0.67850   -13.38149   -14.07138   -17.13222   -20.25733   -20.69923   -88.36677
    -1.98230    -0.76369    -0.87536    -0.54499    -0.72337   -13.70506   -14.35050   -17.44419   -20.08060   -21.33841   -89.82617
    -1.97130    -0.72410    -0.90904    -0.57382    -0.75754   -14.05650   -14.64250   -17.53219   -19.70830   -21.72870   -90.63269
    -1.96130    -0.69374    -0.92132    -0.58263    -0.76715   -14.25963   -14.73073   -17.29612   -19.11390   -21.80170   -90.16692
    -1.95130    -0.67010    -0.90969    -0.56698    -0.74468   -14.19324   -14.48037   -16.70829   -18.30780   -21.59140   -88.17255
    -1.94130    -0.64923    -0.87732    -0.52892    -0.69251   -13.87587   -13.90465   -15.82706   -17.36830   -21.22290   -84.94675
    -1.93130    -0.62816    -0.83170    -0.47619    -0.62259   -13.47400   -13.15692   -14.77632   -16.44899   -20.86670   -81.28157
    -1.92030    -0.60538    -0.78166    -0.41931    -0.55239   -13.26411   -12.47723   -13.70598   -15.75069   -20.66510   -78.22186
    -1.91030    -0.58138    -0.73510    -0.36815    -0.50014   -13.53527   -12.09230   -12.73296   -15.45001   -20.67300   -76.66831
    -1.90030    -0.55815    -0.69748    -0.32905    -0.48006   -14.47550   -12.14340   -11.92865   -15.63232   -20.86880   -77.11341
    -1.89030    -0.53839    -0.67268    -0.30418    -0.50019   -16.09915   -12.63960   -11.32924   -16.23940   -21.21721   -79.54004
    -1.87930    -0.52505    -0.66438    -0.29240    -0.56253   -18.23325   -13.47888   -10.97329   -17.08153   -21.75514   -83.56646
    -1.86930    -0.52116    -0.67678    -0.29080    -0.66332   -20.57110   -14.48014   -10.92620   -17.88653   -22.61020   -88.62623
    -1.85930    -0.52905    -0.71248    -0.29598    -0.79319   -22.74116   -15.43764   -11.26486   -18.38431   -23.93200   -94.09066
    -1.84930    -0.54897    -0.76931    -0.30468    -0.93672   -24.38544   -16.17363   -12.04076   -18.37986   -25.76480   -99.30418
    -1.83930    -0.57830    -0.83796    -0.31386    -1.07255   -25.21293   -16.57387   -13.22863   -17.80014   -27.94090  -103.55913
    -1.82830    -0.61154    -0.90234    -0.32109    -1.17702   -25.04678   -16.62576   -14.72349   -16.70129   -30.09270  -106.20202
    -1.81830    -0.64143    -0.94391    -0.32499    -1.22958   -23.85599   -16.41436   -16.37370   -15.24748   -31.76460  -106.79604
    -1.80830    -0.66226    -0.94819    -0.32589    -1.21967   -21.78402   -16.10711   -18.03190   -13.66073   -32.61060  -105.35037
    -1.79830    -0.67179    -0.91048    -0.32592    -1.15121   -19.12270   -15.89919   -19.60440   -12.17597   -32.52960  -102.39125
    -1.78730    -0.67280    -0.83722    -0.32838    -1.04097   -16.24930   -15.95215   -21.06420   -10.98736   -31.67640   -98.80878
    -1.77730    -0.67193    -0.74280    -0.33641    -0.91305   -13.52084   -16.33570   -22.42050   -10.21711   -30.36440   -95.52274
    -1.76730    -0.67722    -0.64397    -0.35162    -0.78963   -11.19091   -17.02059   -23.70270    -9.90353   -28.92660   -93.20675
    -1.75730    -0.69614    -0.55463    -0.37350    -0.68509    -9.37874   -17.90963   -24.94410   -10.01897   -27.60920   -92.16999
    -1.74630    -0.73328    -0.48305    -0.40006    -0.60336    -8.10433   -18.89856   -26.19610   -10.49970   -26.55560   -92.47404
    -1.73630    -0.78974    -0.43239    -0.42907    -0.54093    -7.35224   -19.92278   -27.51510   -11.27547   -25.83200   -94.08972
    -1.72630    -0.86229    -0.40337    -0.45921    -0.49186    -7.13702   -20.97254   -28.94060   -12.28283   -25.46230   -97.01202
    -1.71630    -0.94374    -0.39633    -0.49036    -0.45216    -7.50561   -22.05914   -30.42660   -13.45412   -25.42210  -101.15015
    -1.70630    -1.02403    -0.41201    -0.52257    -0.42136    -8.50574   -23.18115   -31.80050   -14.70775   -25.61800  -106.19311
    -1.69530    -1.09219    -0.45039    -0.55487    -0.40121   -10.11993   -24.30057   -32.78210   -15.94582   -25.86521  -111.51230
    -1.68530    -1.13994    -0.50871    -0.58445    -0.39305   -12.20294   -25.35941   -33.05910   -17.07510   -25.92982  -116.25251
    -1.67530    -1.16427    -0.57998    -0.60668    -0.39575   -14.47391   -26.31209   -32.40380   -18.03126   -25.60060  -119.56833
    -1.66530    -1.16804    -0.65301    -0.61649    -0.40575   -16.57053   -27.15516   -30.75810   -18.80445   -24.77268  -120.90421
    -1.65430    -1.15905    -0.71496    -0.61005    -0.41871   -18.16219   -27.93831   -28.26760   -19.43644   -23.48196  -120.18926
    -1.64430    -1.14666    -0.75527    -0.58627    -0.43204   -19.08446   -28.73320   -25.24370   -20.00852   -21.91904  -117.90916
    -1.63430    -1.13928    -0.76907    -0.54785    -0.44639   -19.42389   -29.60010   -22.08870   -20.62038   -20.35504  -114.99071
    -1.62430    -1.14206    -0.75861    -0.50059    -0.46565   -19.50452   -30.53380   -19.20560   -21.34960   -19.07630  -112.53672
    -1.61430    -1.15645    -0.73190    -0.45234    -0.49513   -19.77125   -31.45550   -16.91230   -22.23011   -18.30910  -111.51407
    -1.60330    -1.18170    -0.69936    -0.41095    -0.53909   -20.61781   -32.21930   -15.39380   -23.22120   -18.17380  -112.45701
    -1.59330    -1.21600    -0.66985    -0.38294    -0.59829   -22.22171   -32.66910   -14.67900   -24.22400   -18.68641  -115.34730
    -1.58330    -1.25818    -0.64819    -0.37237    -0.66909   -24.45702   -32.71300   -14.66730   -25.08940   -19.77234  -119.64690
    -1.57330    -1.30632    -0.63478    -0.38063    -0.74313   -26.91439   -32.33500   -15.16310   -25.66620   -21.28068  -124.42423
    -1.56230    -1.35576    -0.62635    -0.40615    -0.80862   -29.02690   -31.62270   -15.92150   -25.81640   -22.98860  -128.57297
    -1.55230    -1.39677    -0.61736    -0.44431    -0.85225   -30.20017   -30.68620   -16.69100   -25.44120   -24.57671  -130.90598
    -1.54230    -1.41496    -0.60185    -0.48748    -0.86233   -30.03266   -29.62740   -17.24020   -24.49090   -25.67235  -130.43012
    -1.53230    -1.39605    -0.57517    -0.52596    -0.83194   -28.38579   -28.50700   -17.39020   -22.98680   -25.90964  -126.50855
    -1.52130    -1.33138    -0.53521    -0.54996    -0.76178   -25.43808   -27.34220   -17.03670   -21.03230   -25.05361  -119.08122
    -1.51130    -1.22271    -0.48331    -0.55228    -0.66095   -21.62620   -26.13180   -16.17236   -18.82040   -23.09132  -108.76133
    -1.50130    -1.08276    -0.42384    -0.53062    -0.54439   -17.51820   -24.89280   -14.87955   -16.62650   -20.26221   -96.76088
    -1.49130    -0.93166    -0.36344    -0.48889    -0.42927   -13.67648   -23.71816   -13.31539   -14.77638   -16.99005   -84.68972
    -1.48130    -0.79158    -0.30977    -0.43626    -0.33046   -10.54334   -22.79266   -11.67783   -13.61292   -13.75690   -74.25172
    -1.47030    -0.68223    -0.27040    -0.38461    -0.25782    -8.39087   -22.42553   -10.17033   -13.45244   -10.97754   -67.01177
    -1.46030    -0.61745    -0.25192    -0.34515    -0.21562    -7.30777   -22.96610    -8.97266   -14.53676    -8.92267   -64.13611
    -1.45030    -0.60465    -0.25893    -0.32538    -0.20356    -7.23614   -24.71390    -8.21002   -16.96072    -7.70298   -66.21628
    -1.44030    -0.64377    -0.29282    -0.32741    -0.21821    -7.99583   -27.78530    -7.93688   -20.60090    -7.29751   -73.09863
    -1.42930    -0.72756    -0.35050    -0.34779    -0.25403    -9.31269   -32.00820    -8.11620   -25.06050    -7.58639   -83.76386
    -1.41930    -0.84115    -0.42366    -0.37916    -0.30363   -10.84333   -36.90910    -8.62169   -29.69090    -8.37597   -96.38859
    -1.40930    -0.96413    -0.49938    -0.41228    -0.35811   -12.22820   -41.78730    -9.26146   -33.69410    -9.41882  -108.62378
    -1.39930    -1.07347    -0.56263    -0.43875    -0.40818   -13.14550   -45.89190    -9.82107   -36.31530   -10.43588  -118.09269
    -1.38930    -1.14867    -0.60000    -0.45265    -0.44603   -13.38178   -48.58110   -10.13001   -37.03660   -11.17021  -122.94704
    -1.37830    -1.17643    -0.60378    -0.45165    -0.46792   -12.87996   -49.50790   -10.10587   -35.71890   -11.44008  -122.35250
    -1.36830    -1.15448    -0.57447    -0.43699    -0.47553   -11.74734   -48.68320    -9.77811   -32.63460   -11.19335  -116.67807
    -1.35830    -1.09184    -0.52028    -0.41255    -0.47560   -10.22196   -46.45240    -9.27876   -28.36403   -10.51530  -107.33272
    -1.34830    -1.00575    -0.45474    -0.38377    -0.47693    -8.60618   -43.39790    -8.77919   -23.63432    -9.59778   -96.33656
    -1.33730    -0.91606    -0.39182    -0.35585    -0.48622    -7.18776   -40.16070    -8.43009   -19.13058    -8.66638   -85.72546
    -1.32730    -0.83881    -0.34176    -0.33266    -0.50424    -6.16708   -37.25060    -8.29894   -15.35549    -7.89918   -76.98877
    -1.31730    -0.78157    -0.30849    -0.31545    -0.52473    -5.62532   -34.92000    -8.34283   -12.55928    -7.36714   -70.74480
    -1.30730    -0.74186    -0.28952    -0.30288    -0.53672    -5.50440   -33.13602    -8.43112   -10.72815    -7.02806   -66.69873
    -1.29730    -0.70990    -0.27820    -0.29178    -0.52965    -5.64332   -31.62170    -8.40408    -9.64612    -6.75855   -63.88329
    -1.28630    -0.67415    -0.26715    -0.27850    -0.49795    -5.83256   -30.03281    -8.14662    -9.00142    -6.42662   -61.15778
    -1.27630    -0.62673    -0.25146    -0.26095    -0.44430    -5.88940   -28.11638    -7.64858    -8.50539    -5.94990   -57.69309
    -1.26630    -0.56738    -0.23065    -0.23937    -0.37919    -5.71877   -25.83395    -7.01664    -8.00030    -5.33499   -53.32124
    -1.25630    -0.50338    -0.20885    -0.21689    -0.31732    -5.34432   -23.37061    -6.44894    -7.51903    -4.67247   -48.60181
    -1.24530    -0.44674    -0.19319    -0.19830    -0.27313    -4.89161   -21.05052    -6.16842    -7.27595    -4.10237   -44.60023
    -1.23530    -0.40932    -0.19131    -0.18856    -0.25655    -4.53158   -19.19437    -6.34805    -7.59869    -3.75904   -42.47747
    -1.22530    -0.39837    -0.20869    -0.19112    -0.27045    -4.41325   -18.00647    -7.05282    -8.81473    -3.72338   -43.07928
    -1.21530    -0.41399    -0.24645    -0.20685    -0.30999    -4.60730   -17.52438    -8.20943   -11.12231    -3.99311   -46.63381
    -1.20430    -0.44922    -0.30062    -0.23370    -0.36366    -5.08361   -17.63910    -9.61883   -14.49043    -4.48200   -52.66117
    -1.19430    -0.49270    -0.36269    -0.26731    -0.41642    -5.73012   -18.15293   -11.00962   -18.61917    -5.04643   -60.09739
    -1.18430    -0.53248    -0.42192    -0.30218    -0.45340    -6.40349   -18.83455   -12.11751   -22.98571    -5.53361   -67.58485
    -1.17430    -0.56012    -0.46837    -0.33316    -0.46502    -6.98932   -19.47419   -12.76820   -26.99334    -5.83205   -73.88378
    -1.16430    -0.57292    -0.49600    -0.35680    -0.44922    -7.45886   -19.92128   -12.92556   -30.16756    -5.90506   -78.25326
    -1.15330    -0.57379    -0.50411    -0.37191    -0.41256    -7.87722   -20.11142   -12.68054   -32.34130    -5.79378   -80.66663
    -1.14330    -0.56918    -0.49708    -0.37957    -0.36703    -8.37899   -20.07947   -12.20214   -33.65602    -5.59216   -81.72165
    -1.13330    -0.56567    -0.48213    -0.38194    -0.32578    -9.09981   -19.94038   -11.65272   -34.50872    -5.40507   -82.36221
    -1.12330    -0.56786    -0.46646    -0.38140    -0.29826   -10.10914   -19.83008   -11.14364   -35.28910    -5.30601   -83.39195
    -1.11230    -0.57694    -0.45483    -0.37950    -0.28748   -11.36604   -19.84541   -10.71062   -36.19299    -5.31840   -85.13221
    -1.10230    -0.59142    -0.44941    -0.37674    -0.28983   -12.73593   -19.99880   -10.34401   -37.09886    -5.41613   -87.30114
    -1.09230    -0.60853    -0.45083    -0.37313    -0.29758   -14.05187   -20.21088   -10.02251   -37.65350    -5.54191   -89.21074
    -1.08230    -0.62531    -0.46084    -0.36870    -0.30243   -15.19610   -20.34600    -9.74409   -37.41670    -5.63537   -90.09554
    -1.07230    -0.63881    -0.48443    -0.36420    -0.29910   -16.14660   -20.26209    -9.53444   -36.09550    -5.64997   -89.47514
    -1.06130    -0.64646    -0.53026    -0.36101    -0.28729   -16.97500   -19.86338    -9.43671   -33.64750    -5.56313   -87.31075
    -1.05130    -0.64609    -0.60885    -0.36062    -0.27147   -17.78128   -19.12220    -9.49782   -30.30050    -5.37734   -83.96618
    -1.04130    -0.63673    -0.72793    -0.36407    -0.25940   -18.62880   -18.07938    -9.75551   -26.42842    -5.11245   -79.99268
    -1.03130    -0.61970    -0.88691    -0.37113    -0.25932   -19.49170   -16.82037   -10.23958   -22.43107    -4.80220   -75.92198
    -1.02030    -0.59887    -1.07247    -0.38014    -0.27725   -20.26740   -15.44854   -10.95358   -18.62679    -4.48637   -72.11141
    -1.01030    -0.57923    -1.25765    -0.38770    -0.31439   -20.81780   -14.05175   -11.86173   -15.20520    -4.20080   -68.67625
    -1.00030    -0.56496    -1.40702    -0.38961    -0.36587   -21.00440   -12.67967   -12.86524   -12.25198    -3.96954   -65.49829
    -0.99030    -0.55673    -1.48612    -0.38169    -0.42084   -20.72342   -11.34765   -13.80372    -9.78412    -3.79769   -62.30200
    -0.97930    -0.55259    -1.47330    -0.36168    -0.46547   -19.91324   -10.05445   -14.49224    -7.78285    -3.68095   -58.77677
    -0.96930    -0.55045    -1.36696    -0.33055    -0.48689   -18.57728    -8.82438   -14.80637    -6.22241    -3.62019   -54.78548
    -0.95930    -0.55250    -1.18715    -0.29318    -0.47853   -16.81342    -7.72945   -14.76321    -5.08368    -3.64879   -50.54991
    -0.94930    -0.56798    -0.96874    -0.25765    -0.44292   -14.83784    -6.90577   -14.55638    -4.36219    -3.83536   -46.73482
    -0.93930    -0.61261    -0.75087    -0.23345    -0.39151   -12.96437    -6.52376   -14.50848    -4.06720    -4.27224   -44.32450
    -0.92830    -0.70445    -0.56619    -0.22928    -0.34140   -11.53755    -6.75034   -14.96011    -4.20878    -5.03886   -44.33695
    -0.91830    -0.85760    -0.43406    -0.25102    -0.31024   -10.82463    -7.69885   -16.13802    -4.77641    -6.16017   -47.45100
    -0.90830    -1.07691    -0.35947    -0.30049    -0.31121   -10.93714    -9.38949   -18.06684    -5.72051    -7.57748   -53.73954
    -0.89830    -1.35375    -0.33549    -0.37466    -0.34944   -11.78608   -11.71705   -20.56633    -6.94351    -9.14356   -62.56987
    -0.88730    -1.66571    -0.34759    -0.46561    -0.42049   -13.10442   -14.43875   -23.30890    -8.30822   -10.64671   -72.70640
    -0.87730    -1.97865    -0.37811    -0.56119    -0.51099   -14.51026   -17.17934   -25.91200    -9.65708   -11.85606   -82.54369
    -0.86730    -2.25278    -0.40999    -0.64664    -0.60167   -15.62137   -19.49200   -28.02130   -10.84745   -12.57692   -90.47012
    -0.85730    -2.45056    -0.42980    -0.70793    -0.67204   -16.15349   -20.96770   -29.40510   -11.78488   -12.69835   -95.26985
    -0.84730    -2.54695    -0.43022    -0.73540    -0.70703   -16.01455   -21.36022   -30.00020   -12.45581   -12.23754   -96.48792
    -0.83630    -2.53676    -0.41121    -0.72698    -0.70077   -15.34121   -20.69661   -29.93990   -12.94330   -11.34691   -94.64365
    -0.82630    -2.43572    -0.37926    -0.68866    -0.65864   -14.45008   -19.27300   -29.51890   -13.41026   -10.27781   -91.09234
    -0.81630    -2.27556    -0.34489    -0.63270    -0.59431   -13.72483   -17.56309   -29.09130   -14.04613    -9.31573   -87.58854
    -0.80630    -2.09295    -0.31862    -0.57299    -0.52415   -13.45663   -16.03629   -28.93681   -14.99629    -8.69277   -85.62750
    -0.79530    -1.91770    -0.30751    -0.52073    -0.46144   -13.73250   -14.99411   -29.13687   -16.30400    -8.51224   -85.88710
    -0.78530    -1.76571    -0.31353    -0.48164    -0.41282   -14.39917   -14.48707   -29.53806   -17.88782    -8.72144   -88.00726
    -0.77530    -1.63758    -0.33462    -0.45565    -0.37830   -15.13750   -14.34609   -29.83558   -19.57305    -9.13593   -90.83430
    -0.76530    -1.52348    -0.36776    -0.43911    -0.35377   -15.60297   -14.30277   -29.69519   -21.16358    -9.51776   -92.96639
    -0.75430    -1.41151    -0.41247    -0.42773    -0.33450   -15.55510   -14.12652   -28.93290   -22.51130    -9.66201   -93.37404
    -0.74430    -1.29470    -0.47267    -0.41912    -0.31771   -14.93820   -13.71548   -27.57700   -23.53900    -9.46292   -91.73680
    -0.73430    -1.17542    -0.55561    -0.41371    -0.30334   -13.87240   -13.11122   -25.85440   -24.22870    -8.93740   -88.45220
    -0.72430    -1.06442    -0.66692    -0.41408    -0.29316   -12.57840   -12.44304   -24.07880   -24.55560    -8.19895   -84.29337
    -0.71430    -0.97659    -0.80489    -0.42266    -0.28916   -11.29640   -11.83670   -22.51310   -24.47920    -7.40675   -80.02545
    -0.70330    -0.92543    -0.95588    -0.44035    -0.29231   -10.22249   -11.36381   -21.27640   -23.93720    -6.71094   -76.12481
    -0.69330    -0.91925    -1.09509    -0.46508    -0.30268    -9.49368   -11.01914   -20.33690   -22.91432    -6.21463   -72.76077
    -0.68330    -0.96065    -1.19348    -0.49298    -0.32117    -9.18255   -10.76571   -19.56860   -21.49638    -5.96701   -69.94853
    -0.67330    -1.04799    -1.22837    -0.52009    -0.35204    -9.30390   -10.56915   -18.83636   -19.88088    -5.97294   -67.71172
    -0.66230    -1.17779    -1.19317    -0.54356    -0.40485    -9.79318   -10.42872   -18.05684   -18.31046    -6.20278   -66.11134
    -0.65230    -1.34504    -1.10035    -0.56217    -0.49380   -10.49358   -10.37190   -17.19145   -16.97961    -6.60569   -65.14359
    -0.64230    -1.54193    -0.97640    -0.57575    -0.63371   -11.16742   -10.42149   -16.23132   -15.95755    -7.12382   -64.62940
    -0.63230    -1.75579    -0.85150    -0.58364    -0.83266   -11.55749   -10.56452   -15.17007   -15.18201    -7.70562   -64.20330
    -0.62230    -1.96827    -0.74847    -0.58451    -1.08331   -11.47201   -10.75046   -14.02134   -14.53075    -8.32548   -63.48460
    -0.61130    -2.15504    -0.67583    -0.57646    -1.35821   -10.86307   -10.89097   -12.84380   -13.90985    -8.99175   -62.26498
    -0.60130    -2.29056    -0.62808    -0.55768    -1.61164    -9.83861   -10.89449   -11.76161   -13.30862    -9.72539   -60.61668
    -0.59130    -2.35375    -0.59111    -0.52718    -1.79152    -8.61874   -10.67920   -10.94013   -12.79436   -10.53050   -58.82649
    -0.58130    -2.33660    -0.54984    -0.48580    -1.85564    -7.44371   -10.20040   -10.52882   -12.45530   -11.36620   -57.22231
    -0.57030    -2.24930    -0.49495    -0.43608    -1.78782    -6.50131    -9.46417   -10.61485   -12.33822   -12.15682   -56.04352
    -0.56030    -2.11835    -0.42609    -0.38251    -1.60414    -5.90387    -8.53745   -11.19103   -12.41714   -12.83180   -55.41238
    -0.55030    -1.97997    -0.35094    -0.33043    -1.34676    -5.70893    -7.53880   -12.18174   -12.60086   -13.39701   -55.43543
    -0.54030    -1.86592    -0.28153    -0.28498    -1.06861    -5.96220    -6.60930   -13.47496   -12.76959   -13.95932   -56.27642
    -0.52930    -1.79514    -0.22976    -0.24983    -0.81638    -6.70832    -5.87803   -14.95478   -12.82200   -14.70270   -58.15694
    -0.51930    -1.77105    -0.20424    -0.22654    -0.61945    -7.96382    -5.42893   -16.51054   -12.70146   -15.78709   -61.21313
    -0.50930    -1.78619    -0.20963    -0.21483    -0.48702    -9.66318    -5.28136   -18.01631   -12.41553   -17.23849   -65.31253
    -0.49930    -1.82933    -0.24788    -0.21333    -0.41345   -11.62779    -5.38804   -19.30917   -12.01912   -18.87384   -69.92194
    -0.48930    -1.89130    -0.32039    -0.22053    -0.38550   -13.58572    -5.65153   -20.19615   -11.58562   -20.32476   -74.16150
    -0.47830    -1.96403    -0.42900    -0.23525    -0.38895   -15.25159    -5.95122   -20.49165   -11.16573   -21.16760   -77.04502
    -0.46830    -2.03874    -0.57441    -0.25649    -0.41196   -16.42335    -6.17098   -20.07892   -10.75984   -21.09214   -77.80684
    -0.45830    -2.10340    -0.75230    -0.28264    -0.44524   -17.04342    -6.22790   -18.96042   -10.31981   -20.02588   -76.16101
    -0.44830    -2.14174    -0.94839    -0.31066    -0.48102   -17.17910    -6.08235   -17.26994    -9.76587   -18.14693   -72.32600
    -0.43730    -2.13677    -1.13663    -0.33571    -0.51170   -16.95710    -5.73407   -15.21554    -9.03124   -15.79985   -66.85861
    -0.42730    -2.07666    -1.28391    -0.35206    -0.53023   -16.48680    -5.21594   -13.01917    -8.09027   -13.35147   -60.40651
    -0.41730    -1.96008    -1.35899    -0.35493    -0.53180   -15.84181    -4.57831   -10.85923    -6.97707   -11.08095   -53.54317
    -0.40730    -1.80172    -1.34490    -0.34277    -0.51592   -15.09957    -3.88503    -8.85137    -5.77312    -9.14281   -46.75721
    -0.39730    -1.62966    -1.24691    -0.31846    -0.48797   -14.37180    -3.20602    -7.07115    -4.58889    -7.59789   -40.51876
    -0.38630    -1.47956    -1.09059    -0.28882    -0.45721   -13.80968    -2.61583    -5.56826    -3.52825    -6.44854   -35.28675
    -0.37630    -1.38321    -0.91261    -0.26249    -0.43371   -13.52703    -2.18697    -4.38632    -2.66625    -5.66557   -31.42415
    -0.36630    -1.35940    -0.74781    -0.24733    -0.42441   -13.51270    -1.98447    -3.55217    -2.03403    -5.19000   -29.05232
    -0.35630    -1.41131    -0.61922    -0.24887    -0.43110   -13.59695    -2.06105    -3.06605    -1.62122    -4.92632   -27.98210
    -0.34530    -1.53028    -0.53596    -0.26979    -0.45132   -13.50626    -2.45063    -2.90287    -1.39233    -4.75965   -27.79911
    -0.33530    -1.70118    -0.49613    -0.31050    -0.48065   -12.97627    -3.15674    -3.01497    -1.30416    -4.59010   -28.03071
    -0.32530    -1.90696    -0.49291    -0.36930    -0.51463   -11.88757    -4.13538    -3.34277    -1.32178    -4.36442   -28.33571
    -0.31530    -2.12703    -0.51846    -0.44183    -0.54946   -10.31077    -5.27769    -3.81136    -1.42240    -4.08948   -28.54848
    -0.30430    -2.33317    -0.56484    -0.52036    -0.58079    -8.46389    -6.41176    -4.33061    -1.59035    -3.81416   -28.60993
    -0.29430    -2.48913    -0.62272    -0.59354    -0.60313    -6.63052    -7.32644    -4.79561    -1.80723    -3.59060   -28.45891
    -0.28430    -2.55929    -0.68104    -0.64865    -0.61034    -5.05998    -7.83602    -5.10213    -2.04557    -3.44973   -27.99275
    -0.27430    -2.52132    -0.72754    -0.67460    -0.59885    -3.92028    -7.83639    -5.17209    -2.27112    -3.38461   -27.10680
    -0.26430    -2.37809    -0.75250    -0.66559    -0.56949    -3.30275    -7.34489    -4.97718    -2.45275    -3.36781   -25.81105
    -0.25330    -2.16027    -0.75175    -0.62295    -0.52878    -3.24005    -6.49759    -4.54882    -2.57451    -3.37159   -24.29631
    -0.24330    -1.91632    -0.72814    -0.55513    -0.48694    -3.72011    -5.49463    -3.96626    -2.64114    -3.38447   -22.89314
    -0.23330    -1.69465    -0.68983    -0.47417    -0.45380    -4.67090    -4.53321    -3.33094    -2.67232    -3.41109   -21.93091
    -0.22330    -1.52685    -0.64646    -0.39277    -0.43481    -5.93614    -3.74855    -2.73296    -2.68722    -3.45450   -21.56026
    -0.21230    -1.41859    -0.60409    -0.32025    -0.42856    -7.26963    -3.18660    -2.23214    -2.68887    -3.50008   -21.64880
    -0.20230    -1.35335    -0.56351    -0.26139    -0.42848    -8.37455    -2.81836    -1.85080    -2.65794    -3.50846   -21.81683
    -0.19230    -1.30641    -0.52128    -0.21703    -0.42658    -8.98146    -2.57991    -1.58812    -2.56303    -3.43228   -21.61610
    -0.18230    -1.26307    -0.47413    -0.18636    -0.41919    -8.94204    -2.41866    -1.44110    -2.38012    -3.24624   -20.77091
    -0.17230    -1.23042    -0.42295    -0.16942    -0.41074    -8.28522    -2.32622    -1.42436    -2.11158    -2.97819   -19.35911
    -0.16130    -1.23787    -0.37455    -0.16839    -0.41398    -7.21323    -2.34186    -1.57687    -1.79213    -2.71942   -17.83831
    -0.15130    -1.32418    -0.33997    -0.18663    -0.44615    -6.02680    -2.52822    -1.95114    -1.47844    -2.61560   -16.89713
    -0.14130    -1.51649    -0.32971    -0.22672    -0.52183    -5.02504    -2.92879    -2.58577    -1.22855    -2.83113   -17.19403
    -0.13130    -1.81118    -0.34922    -0.28736    -0.64578    -4.40839    -3.52809    -3.47291    -1.08194    -3.50075   -19.08562
    -0.12030    -2.16660    -0.39569    -0.36178    -0.80801    -4.23370    -4.23279    -4.53557    -1.04866    -4.67844   -22.46125
    -0.11030    -2.51381    -0.45821    -0.43793    -0.98392    -4.41696    -4.88956    -5.62869    -1.11053    -6.29083   -26.73044
    -0.10030    -2.78231    -0.52106    -0.50153    -1.13986    -4.77829    -5.33088    -6.56600    -1.23238    -8.12963   -30.98193
    -0.09030    -2.92816    -0.56844    -0.54019    -1.24270    -5.10715    -5.43354    -7.17400    -1.37606    -9.87767   -34.24789
    -0.07930    -2.95107    -0.58942    -0.54733    -1.26971    -5.22677    -5.16561    -7.34361    -1.51194   -11.18989   -35.79536
    -0.06930    -2.88976    -0.58069    -0.52405    -1.21598    -5.04222    -4.59082    -7.06305    -1.62447   -11.80230   -35.33334
    -0.05930    -2.79817    -0.54683    -0.47800    -1.09487    -4.55694    -3.84132    -6.41647    -1.71054   -11.61243   -33.05557
    -0.04930    -2.71671    -0.49795    -0.42036    -0.93301    -3.86028    -3.06827    -5.55185    -1.77529   -10.71847   -29.54218
    -0.03930    -2.65568    -0.44702    -0.36222    -0.76268    -3.09397    -2.39635    -4.63825    -1.82969    -9.37895   -25.56483
    -0.02830    -2.60091    -0.40710    -0.31267    -0.61399    -2.40991    -1.90369    -3.82270    -1.89236    -7.93564   -21.89896
    -0.01830    -2.53364    -0.39077    -0.27831    -0.51063    -1.93714    -1.62493    -3.21525    -1.99416    -6.73064   -19.21547
    -0.00830    -2.45183    -0.40891    -0.26384    -0.46813    -1.76238    -1.56677    -2.88597    -2.17805    -6.03937   -18.02524
     0.00170    -2.37871    -0.46935    -0.27221    -0.49336    -1.92087    -1.71922    -2.86626    -2.48649    -6.03101   -18.63747
     0.01270    -2.34700    -0.57341    -0.30365    -0.58342    -2.39161    -2.05477    -3.14493    -2.93893    -6.74418   -21.08190
     0.02270    -2.37896    -0.71299    -0.35406    -0.72348    -3.09501    -2.52066    -3.65916    -3.50932    -8.05915   -25.01279
     0.03270    -2.46799    -0.87048    -0.41444    -0.88683    -3.90022    -3.03582    -4.29106    -4.11685    -9.70309   -29.68678
     0.04270    -2.58039    -1.02293    -0.47234    -1.03875    -4.64724    -3.50378    -4.88649    -4.64754   -11.28938   -34.08884
     0.05270    -2.67464    -1.15036    -0.51580    -1.14516    -5.18755    -3.84005    -5.29890    -4.99495   -12.42033   -37.22774
     0.06370    -2.72479    -1.24435    -0.53772    -1.18343    -5.42935    -4.00298    -5.43212    -5.10401   -12.80961   -38.46835
     0.07370    -2.73373    -1.30940    -0.53818    -1.14930    -5.36390    -4.00485    -5.27500    -4.99232   -12.37400   -37.74067
     0.08370    -2.72652    -1.35847    -0.52355    -1.05720    -5.05811    -3.89935    -4.89439    -4.73435   -11.24677   -35.49871
     0.09370    -2.73034    -1.40205    -0.50249    -0.93234    -4.61820    -3.74814    -4.39636    -4.41958    -9.70771   -32.45721
     0.10470    -2.75506    -1.43879    -0.48176    -0.80013    -4.13781    -3.58716    -3.87875    -4.10767    -8.06217   -29.24930
     0.11470    -2.78932    -1.45516    -0.46440    -0.67799    -3.67082    -3.41248    -3.39831    -3.80737    -6.54209   -26.21794
     0.12470    -2.81230    -1.43277    -0.45018    -0.57286    -3.22428    -3.19556    -2.96657    -3.49020    -5.26184   -23.40657
     0.13470    -2.81395    -1.36059    -0.43868    -0.48434    -2.78460    -2.90678    -2.57096    -3.12127    -4.23707   -20.71825
     0.14570    -2.80381    -1.24279    -0.43100    -0.40979    -2.34214    -2.54384    -2.19953    -2.69008    -3.43424   -18.09722
     0.15570    -2.80353    -1.09775    -0.42896    -0.34736    -1.90741    -2.13579    -1.85442    -2.22081    -2.81207   -15.60810
     0.16570    -2.82518    -0.94886    -0.43287    -0.29653    -1.50519    -1.72899    -1.54847    -1.75855    -2.33713   -13.38178
     0.17570    -2.85384    -0.81404    -0.43917    -0.25635    -1.16052    -1.36573    -1.29257    -1.34839    -1.98042   -11.51103
     0.18570    -2.84691    -0.69936    -0.43988    -0.22431    -0.88547    -1.06817    -1.08607    -1.01539    -1.70758    -9.97314
     0.19670    -2.75120    -0.60017    -0.42652    -0.19649    -0.67612    -0.83565    -0.91602    -0.76138    -1.48061    -8.64417
     0.20670    -2.53161    -0.50780    -0.39336    -0.16913    -0.51748    -0.65360    -0.76539    -0.57170    -1.26594    -7.37601
     0.21670    -2.18946    -0.41608    -0.34069    -0.14027    -0.39308    -0.50496    -0.62185    -0.42705    -1.04554    -6.07898
     0.22670    -1.76518    -0.32492    -0.27494    -0.11033    -0.29146    -0.37868    -0.48316    -0.31249    -0.82013    -4.76129
     0.23770    -1.32023    -0.23980    -0.20580    -0.08158    -0.20781    -0.27122    -0.35575    -0.22017    -0.60490    -3.50725
     0.24770    -0.91498    -0.16852    -0.14298    -0.05689    -0.14218    -0.18385    -0.25051    -0.14770    -0.41975    -2.42735
     0.25770    -0.59154    -0.11868    -0.09324    -0.03888    -0.09689    -0.11901    -0.17911    -0.09494    -0.28253    -1.61481
     0.26770    -0.36741    -0.09708    -0.05982    -0.02984    -0.07537    -0.07794    -0.15386    -0.06201    -0.20767    -1.13099
     0.27770    -0.24151    -0.11098    -0.04342    -0.03257    -0.08307    -0.06105    -0.19076    -0.04922    -0.21225    -1.02484
     0.28870    -0.20414    -0.16964    -0.04392    -0.05163    -0.12917    -0.06935    -0.31343    -0.05817    -0.32481    -1.36427
     0.29870    -0.24495    -0.28374    -0.06169    -0.09426    -0.22743    -0.10574    -0.55403    -0.09294    -0.59292    -2.25771
     0.30870    -0.35528    -0.46162    -0.09786    -0.17008    -0.39436    -0.17521    -0.94764    -0.15993    -1.08323    -3.84521
     0.31870    -0.52535    -0.70279    -0.15341    -0.28891    -0.64383    -0.28358    -1.51929    -0.26580    -1.86886    -6.25183
     0.32970    -0.73889    -0.99092    -0.22776    -0.45683    -0.97811    -0.43592    -2.26646    -0.41374    -3.00401    -9.51265
     0.33970    -0.97028    -1.29113    -0.31802    -0.67152    -1.38036    -0.63624    -3.14410    -0.59935    -4.49088   -13.50189
     0.34970    -1.18718    -1.55489    -0.41949    -0.91923    -1.81105    -0.88985    -4.06294    -0.80819    -6.25564   -17.90846
     0.35970    -1.35894    -1.73272    -0.52800    -1.17619    -2.21399    -1.20771    -4.90719    -1.01773    -8.14244   -22.28491
     0.37070    -1.46665    -1.79065    -0.64267    -1.41432    -2.53192    -1.60970    -5.56591    -1.20275    -9.94694   -26.17151
     0.38070    -1.50927    -1.72218    -0.76673    -1.60984    -2.72427    -2.12102    -5.96756    -1.34389   -11.45590   -29.22065
     0.39070    -1.50256    -1.55083    -0.90520    -1.74930    -2.78107    -2.75723    -6.10146    -1.43320   -12.50246   -31.28331
     0.40070    -1.46896    -1.31978    -1.05903    -1.83026    -2.72193    -3.50260    -6.00597    -1.47408   -12.98638   -32.36901
     0.41070    -1.42620    -1.07693    -1.21826    -1.85639    -2.58338    -4.28981    -5.74126    -1.47579   -12.87701   -32.54503
     0.42170    -1.38108    -0.85992    -1.35997    -1.83032    -2.40103    -5.00050    -5.36068    -1.44625   -12.20529   -31.84504
     0.43170    -1.33222    -0.69047    -1.45432    -1.75161    -2.19822    -5.49230    -4.89333    -1.38878   -11.06272   -30.26396
     0.44170    -1.28071    -0.57602    -1.47583    -1.62047    -1.98728    -5.64997    -4.35326    -1.30539    -9.59991   -27.84884
     0.45170    -1.24157    -0.51892    -1.41719    -1.44554    -1.77967    -5.43682    -3.76230    -1.20390    -8.03800   -24.84390
     0.46270    -1.24838    -0.52299    -1.29515    -1.24840    -1.59663    -4.91196    -3.16569    -1.10394    -6.64191   -21.73504
     0.47270    -1.34473    -0.59508    -1.14656    -1.06134    -1.47031    -4.21744    -2.62985    -1.03419    -5.67057   -19.17008
     0.48270    -1.56645    -0.73959    -1.01427    -0.91807    -1.43225    -3.52389    -2.22269    -1.02329    -5.31651   -17.75701
     0.49270    -1.91781    -0.94896    -0.93018    -0.84071    -1.49611    -2.96765    -1.98391    -1.08570    -5.63857   -17.80961
     0.50270    -2.35773    -1.19635    -0.90314    -0.83077    -1.64353    -2.60942    -1.90704    -1.21077    -6.52851   -19.18725
     0.51370    -2.79991    -1.43564    -0.91743    -0.86779    -1.82337    -2.42556    -1.93861    -1.36213    -7.72158   -21.29203
     0.52370    -3.13696    -1.61201    -0.94059    -0.91669    -1.96618    -2.33484    -1.99702    -1.48793    -8.85304   -23.24526
     0.53370    -3.27392    -1.67953    -0.93821    -0.94034    -2.00866    -2.24144    -2.00226    -1.53882    -9.56642   -24.18960
     0.54370    -3.16495    -1.61692    -0.88779    -0.91296    -1.91691    -2.07553    -1.90317    -1.48654    -9.61247   -23.57724
     0.55470    -2.82790    -1.43729    -0.78624    -0.82785    -1.69781    -1.81595    -1.69365    -1.33366    -8.93365   -21.35399
     0.56470    -2.33844    -1.18118    -0.64901    -0.69752    -1.39453    -1.48881    -1.40827    -1.11171    -7.66467   -17.93413
     0.57470    -1.80487    -0.90430    -0.50233    -0.54731    -1.06956    -1.14995    -1.10805    -0.86951    -6.07179   -14.02767
     0.58470    -1.33238    -0.65985    -0.37450    -0.40553    -0.78476    -0.86181    -0.85989    -0.65855    -4.45585   -10.39313
     0.59570    -1.00163    -0.48696    -0.28786    -0.29537    -0.58667    -0.67573    -0.72169    -0.52046    -3.06155    -7.63792
     0.60570    -0.85831    -0.40689    -0.25606    -0.23056    -0.50103    -0.62383    -0.73347    -0.48175    -2.02767    -6.11957
     0.61570    -0.91345    -0.42413    -0.28306    -0.21501    -0.53320    -0.71593    -0.91370    -0.55176    -1.38509    -5.93533
     0.62570    -1.14715    -0.52980    -0.36388    -0.24434    -0.67119    -0.94035    -1.25611    -0.72233    -1.08580    -6.96094
     0.63570    -1.51193    -0.70449    -0.48497    -0.30812    -0.88736    -1.26234    -1.72703    -0.96811    -1.04097    -8.89531
     0.64670    -1.93723    -0.92159    -0.62573    -0.39242    -1.14162    -1.62749    -2.26713    -1.24809    -1.15068   -11.31197
     0.65670    -2.34163    -1.15209    -0.76225    -0.48359    -1.38834    -1.97062    -2.80433    -1.51497    -1.32512   -13.74294
     0.66670    -2.65336    -1.37266    -0.87469    -0.57348    -1.58839    -2.23412    -3.27477    -1.73065    -1.49695   -15.79906
     0.67670    -2.83459    -1.57247    -0.95509    -0.66408    -1.72264    -2.38962    -3.64752    -1.88427    -1.63055   -17.30082
     0.68770    -2.89501    -1.75444    -1.01192    -0.76986    -1.79999    -2.45108    -3.93493    -2.00336    -1.72107   -18.34166
     0.69770    -2.89162    -1.92805    -1.06790    -0.91336    -1.85300    -2.47094    -4.18203    -2.14852    -1.78806   -19.24349
     0.70770    -2.89727    -2.09687    -1.14906    -1.11464    -1.92206    -2.51761    -4.43352    -2.38856    -1.85567   -20.37526
     0.71770    -2.96858    -2.24791    -1.27044    -1.37768    -2.03266    -2.64049    -4.70138    -2.76513    -1.93786   -21.94213
     0.72770    -3.11528    -2.35074    -1.42580    -1.67970    -2.17963    -2.84322    -4.94650    -3.26160    -2.02530   -23.82777
     0.73870    -3.29453    -2.36794    -1.58517    -1.97097    -2.32493    -3.07552    -5.08865    -3.79354    -2.08746   -25.58872
     0.74870    -3.43233    -2.27303    -1.70534    -2.18789    -2.41201    -3.25159    -5.04258    -4.23352    -2.08633   -26.62461
     0.75870    -3.45891    -2.06393    -1.74759    -2.27393    -2.38975    -3.28575    -4.75564    -4.45511    -1.99498   -26.42559
     0.76870    -3.34809    -1.76733    -1.69557    -2.20232    -2.23491    -3.12892    -4.23779    -4.38593    -1.81093   -24.81178
     0.77970    -3.13260    -1.43018    -1.56305    -1.98693    -1.96302    -2.78836    -3.55830    -4.03981    -1.55918   -22.02143
     0.78970    -2.89050    -1.10443    -1.38961    -1.67747    -1.62163    -2.32385    -2.82355    -3.50780    -1.28306   -18.62190
     0.79970    -2.71282    -0.83184    -1.22373    -1.34065    -1.27304    -1.82158    -2.14407    -2.91927    -1.02915   -15.29616
     0.80970    -2.65887    -0.63478    -1.10319    -1.03849    -0.97529    -1.36238    -1.60538    -2.39409    -0.83204   -12.60451
     0.82070    -2.72894    -0.51480    -1.04174    -0.81140    -0.76833    -0.99765    -1.25658    -2.00207    -0.70625   -10.82776
     0.83070    -2.86251    -0.45841    -1.02665    -0.67498    -0.67353    -0.74235    -1.11720    -1.75172    -0.64752    -9.95487
     0.84070    -2.96336    -0.44621    -1.02877    -0.62629    -0.70043    -0.58255    -1.19329    -1.60614    -0.64113    -9.78816
     0.85070    -2.94326    -0.46108    -1.01765    -0.65529    -0.85472    -0.49117    -1.49170    -1.51284    -0.67278   -10.10048
     0.86070    -2.75470    -0.49255    -0.97530    -0.75232    -1.13986    -0.44208    -2.01915    -1.43090    -0.73639   -10.74324
     0.87170    -2.40869    -0.53650    -0.90135    -0.90859    -1.54839    -0.41740    -2.76518    -1.34476    -0.83609   -11.66694
     0.88170    -1.96432    -0.59027    -0.80930    -1.11014    -2.04832    -0.40796    -3.67498    -1.26001    -0.98355   -12.84887
     0.89170    -1.49952    -0.64750    -0.71714    -1.33211    -2.57376    -0.40913    -4.63232    -1.19136    -1.19357   -14.19640
     0.90170    -1.08435    -0.69597    -0.63831    -1.53837    -3.02985    -0.41684    -5.46994    -1.14960    -1.48067   -15.50389
     0.91270    -0.76049    -0.71974    -0.57776    -1.68944    -3.31637    -0.42615    -6.00955    -1.13621    -1.85819   -16.49388
     0.92270    -0.53886    -0.70580    -0.53322    -1.75580    -3.36132    -0.43195    -6.12503    -1.14531    -2.33352   -16.93080
     0.93270    -0.40755    -0.64974    -0.49917    -1.72840    -3.14864    -0.43109    -5.78435    -1.16820    -2.89808   -16.71522
     0.94270    -0.34324    -0.55861    -0.47035    -1.62030    -2.72347    -0.42292    -5.06675    -1.19643    -3.51325   -15.91533
     0.95270    -0.32125    -0.44877    -0.44335    -1.45866    -2.17846    -0.40807    -4.12824    -1.22200    -4.10100   -14.70980
     0.96370    -0.32165    -0.34005    -0.41535    -1.27230    -1.61876    -0.38737    -3.14374    -1.23742    -4.55400   -13.29063
     0.97370    -0.33226    -0.25040    -0.38448    -1.08252    -1.13393    -0.36114    -2.25535    -1.23886    -4.76542   -11.80435
     0.98370    -0.35041    -0.19273    -0.35020    -0.90049    -0.77980    -0.32997    -1.54305    -1.23235    -4.66499   -10.34400
     0.99370    -0.38265    -0.17432    -0.31454    -0.73115    -0.57783    -0.29623    -1.02548    -1.23816    -4.25922    -8.99959
     1.00470    -0.44243    -0.19802    -0.28291    -0.57877    -0.52462    -0.26475    -0.68184    -1.28848    -3.62640    -7.88822
     1.01470    -0.54508    -0.26292    -0.26254    -0.44895    -0.60246    -0.24183    -0.47431    -1.41520    -2.89405    -7.14734
     1.02470    -0.70188    -0.36397    -0.26043    -0.34802    -0.78545    -0.23273    -0.36510    -1.63306    -2.19320    -6.88385
     1.03470    -0.91502    -0.49130    -0.28073    -0.27984    -1.04177    -0.23954    -0.32323    -1.92642    -1.61863    -7.11650
     1.04570    -1.17532    -0.63037    -0.32339    -0.24384    -1.33424    -0.26011    -0.32470    -2.24715    -1.21148    -7.75060
     1.05570    -1.46404    -0.76398    -0.38421    -0.23486    -1.62363    -0.28885    -0.35084    -2.52792    -0.96332    -8.60165
     1.06570    -1.75532    -0.87598    -0.45565    -0.24468    -1.87409    -0.31866    -0.38688    -2.70505    -0.83576    -9.45207
     1.07570    -2.01872    -0.95356    -0.52780    -0.26391    -2.05688    -0.34281    -0.42127    -2.73896    -0.78110   -10.10501
     1.08570    -2.22144    -0.98897    -0.58906    -0.28349    -2.15256    -0.35607    -0.44510    -2.62429    -0.75709   -10.41808
     1.09670    -2.32996    -0.97898    -0.62755    -0.29553    -2.15053    -0.35514    -0.45204    -2.38587    -0.73349   -10.30910
     1.10670    -2.31882    -0.92455    -0.63336    -0.29437    -2.04850    -0.33857    -0.43836    -2.06523    -0.69218    -9.75392
     1.11670    -2.17755    -0.83047    -0.60176    -0.27725    -1.85414    -0.30694    -0.40327    -1.70596    -0.62615    -8.78350
     1.12670    -1.91965    -0.70636    -0.53525    -0.24514    -1.58702    -0.26314    -0.34989    -1.34523    -0.53713    -7.48882
     1.13770    -1.58136    -0.56582    -0.44366    -0.20234    -1.27773    -0.21215    -0.28471    -1.01043    -0.43369    -6.01190
     1.14770    -1.21134    -0.42473    -0.34157    -0.15532    -0.96281    -0.16000    -0.21623    -0.72006    -0.32755    -4.51961
     1.15770    -0.86090    -0.29738    -0.24360    -0.11054    -0.67603    -0.11244    -0.15272    -0.48433    -0.23044    -3.16836
     1.16770    -0.56618    -0.19356    -0.16059    -0.07276    -0.44082    -0.07336    -0.10000    -0.30588    -0.15045    -2.06360
     1.17770    -0.34402    -0.11672    -0.09774    -0.04425    -0.26623    -0.04433    -0.06058    -0.18051    -0.09097    -1.24536
     1.18870    -0.19291    -0.06511    -0.05487    -0.02482    -0.14865    -0.02476    -0.03389    -0.09912    -0.05083    -0.69496
     1.19870    -0.09972    -0.03354    -0.02839    -0.01283    -0.07662    -0.01276    -0.01749    -0.05050    -0.02621    -0.35806
     1.20870    -0.04750    -0.01594    -0.01353    -0.00611    -0.03642    -0.00607    -0.00832    -0.02381    -0.01247    -0.17017
     1.21870    -0.02083    -0.00698    -0.00594    -0.00268    -0.01596    -0.00266    -0.00365    -0.01037    -0.00546    -0.07454
     1.22970    -0.00842    -0.00282    -0.00240    -0.00108    -0.00644    -0.00107    -0.00147    -0.00417    -0.00221    -0.03008
     1.23970    -0.00313    -0.00105    -0.00089    -0.00040    -0.00239    -0.00040    -0.00055    -0.00155    -0.00082    -0.01118
     1.24970    -0.00107    -0.00036    -0.00031    -0.00014    -0.00082    -0.00014    -0.00019    -0.00053    -0.00028    -0.00383
     1.25970    -0.00034    -0.00011    -0.00010    -0.00004    -0.00026    -0.00004    -0.00006    -0.00017    -0.00009    -0.00121
     1.27070    -0.00010    -0.00003    -0.00003    -0.00001    -0.00007    -0.00001    -0.00002    -0.00005    -0.00003    -0.00035
     1.28070    -0.00003    -0.00001    -0.00001    -0.00000    -0.00002    -0.00000    -0.00000    -0.00001    -0.00001    -0.00009
     1.29070    -0.00001    -0.00000    -0.00000    -0.00000    -0.00000    -0.00000    -0.00000    -0.00000    -0.00000    -0.00002
     1.30070    -0.00000    -0.00000    -0.00000    -0.00000    -0.00000    -0.00000    -0.00000    -0.00000    -0.00000    -0.00001
     1.31070    -0.00000    -0.00000    -0.00000    -0.00000    -0.00000    -0.00001    -0.00000    -0.00001    -0.00000    -0.00003
     1.32170    -0.00002    -0.00001    -0.00001    -0.00000    -0.00001    -0.00003    -0.00002    -0.00003    -0.00001    -0.00013
     1.33170    -0.00006    -0.00004    -0.00004    -0.00001    -0.00003    -0.00010    -0.00007    -0.00010    -0.00005    -0.00051
     1.34170    -0.00022    -0.00013    -0.00014    -0.00005    -0.00009    -0.00036    -0.00025    -0.00036    -0.00016    -0.00178
     1.35170    -0.00073    -0.00042    -0.00045    -0.00017    -0.00031    -0.00117    -0.00081    -0.00118    -0.00052    -0.00575
     1.36270    -0.00218    -0.00126    -0.00134    -0.00050    -0.00092    -0.00347    -0.00242    -0.00350    -0.00155    -0.01713
     1.37270    -0.00600    -0.00345    -0.00368    -0.00137    -0.00256    -0.00948    -0.00662    -0.00960    -0.00426    -0.04702
     1.38270    -0.01523    -0.00868    -0.00936    -0.00346    -0.00654    -0.02388    -0.01670    -0.02424    -0.01080    -0.11888
     1.39270    -0.03568    -0.02014    -0.02197    -0.00806    -0.01545    -0.05535    -0.03879    -0.05637    -0.02524    -0.27705
     1.40270    -0.07719    -0.04298    -0.04759    -0.01733    -0.03378    -0.11816    -0.08304    -0.12077    -0.05446    -0.59531
     1.41370    -0.15429    -0.08453    -0.09528    -0.03439    -0.06837    -0.23226    -0.16383    -0.23855    -0.10850    -1.17999
     1.42370    -0.28522    -0.15310    -0.17649    -0.06297    -0.12834    -0.42051    -0.29795    -0.43450    -0.19970    -2.15878
     1.43370    -0.48808    -0.25551    -0.30282    -0.10656    -0.22363    -0.70141    -0.49981    -0.73029    -0.34003    -3.64814
     1.44370    -0.77419    -0.39302    -0.48172    -0.16676    -0.36229    -1.07812    -0.77378    -1.13321    -0.53601    -5.69910
     1.45470    -1.14005    -0.55749    -0.71165    -0.24166    -0.54645    -1.52768    -1.10621    -1.62477    -0.78338    -8.23934
     1.46470    -1.56078    -0.72988    -0.97773    -0.32485    -0.76866    -1.99672    -1.46178    -2.15450    -1.06253   -11.03744
     1.47470    -1.99075    -0.88291    -1.25146    -0.40614    -1.00964    -2.40878    -1.78741    -2.64503    -1.33959   -13.72171
     1.48470    -2.37197    -0.98933    -1.49529    -0.47425    -1.24103    -2.68521    -2.02510    -3.01062    -1.57188   -15.86466
     1.49570    -2.65100    -1.03150    -1.67222    -0.52106    -1.43121    -2.77069    -2.13070    -3.18210    -1.71871   -17.10919
     1.50570    -2.79809    -1.01020    -1.75778    -0.54592    -1.55588    -2.65513    -2.08853    -3.13090    -1.75333   -17.29575
     1.51570    -2.82193    -0.94664    -1.74871    -0.55821    -1.60752    -2.37802    -1.91819    -2.87660    -1.67049   -16.52632
     1.52570    -2.77259    -0.87765    -1.66654    -0.57622    -1.60095    -2.01601    -1.66699    -2.48151    -1.48736   -15.14583
     1.53570    -2.72777    -0.84373    -1.55176    -0.62200    -1.57027    -1.65600    -1.39584    -2.02887    -1.23878   -13.63501
     1.54670    -2.76512    -0.87558    -1.44940    -0.71331    -1.55649    -1.36977    -1.15938    -1.59802    -0.96658   -12.45364
     1.55670    -2.92921    -0.98197    -1.39316    -0.85426    -1.58959    -1.19431    -0.99113    -1.24427    -0.70850   -11.88641
     1.56670    -3.20742    -1.14459    -1.39217    -1.02948    -1.67367    -1.12647    -0.89742    -0.99024    -0.49073   -11.95220
     1.57670    -3.52593    -1.32144    -1.42776    -1.20486    -1.78176    -1.13093    -0.85977    -0.82838    -0.32496   -12.40579
     1.58770    -3.77684    -1.45943    -1.46206    -1.33696    -1.86602    -1.15703    -0.84617    -0.73254    -0.21036   -12.84740
     1.59770    -3.85850    -1.51287    -1.45612    -1.38789    -1.87829    -1.15862    -0.82388    -0.67320    -0.13848   -12.88784
     1.60770    -3.72283    -1.45932    -1.38813    -1.33989    -1.79277    -1.10955    -0.77219    -0.63043    -0.09875   -12.31386
     1.61770    -3.39458    -1.30722    -1.26325    -1.20208    -1.61746    -1.01060    -0.68824    -0.59992    -0.08233   -11.16566
     1.62770    -2.96308    -1.09098    -1.11150    -1.00691    -1.39132    -0.88575    -0.58506    -0.59183    -0.08364    -9.71007
     1.63870    -2.54442    -0.85745    -0.97413    -0.79774    -1.16755    -0.76950    -0.48483    -0.62253    -0.09984    -8.31800
     1.64870    -2.23766    -0.64970    -0.88725    -0.61451    -0.99229    -0.69407    -0.41028    -0.70457    -0.12913    -7.31945
     1.65870    -2.09078    -0.49611    -0.86998    -0.48398    -0.89017    -0.68040    -0.37952    -0.83974    -0.16942    -6.90009
     1.66870    -2.09643    -0.40840    -0.92338    -0.41804    -0.86074    -0.73745    -0.40585    -1.01922    -0.21810    -7.08762
     1.67970    -2.21105    -0.38664    -1.03807    -0.41930    -0.88730    -0.86848    -0.50128    -1.23013    -0.27316    -7.81541
     1.68970    -2.38677    -0.42729    -1.20635    -0.48841    -0.95030    -1.07874    -0.67980    -1.46537    -0.33484    -9.01787
     1.69970    -2.59747    -0.52818    -1.42903    -0.62807    -1.03936    -1.37703    -0.95542    -1.72768    -0.40615   -10.68839
     1.70970    -2.84404    -0.68786    -1.71176    -0.84046    -1.15621    -1.76820    -1.33318    -2.02543    -0.49128   -12.85841
     1.72070    -3.13754    -0.89957    -2.05248    -1.11867    -1.30937    -2.23737    -1.79654    -2.35808    -0.59183   -15.50146
     1.73070    -3.47091    -1.14455    -2.42515    -1.43761    -1.50480    -2.73582    -2.29740    -2.70081    -0.70316   -18.42020
     1.74070    -3.79893    -1.39017    -2.77390    -1.75047    -1.74208    -3.18299    -2.75992    -3.00129    -0.81382   -21.21357
     1.75070    -4.04234    -1.59637    -3.02524    -1.99748    -2.01963    -3.48263    -3.10076    -3.19380    -0.91023   -23.36847
     1.76070    -4.11932    -1.72978    -3.11328    -2.12457    -2.34832    -3.55788    -3.25993    -3.22625    -0.98479   -24.46413
     1.77170    -3.98098    -1.77871    -3.00880    -2.10454    -2.76232    -3.38167    -3.22711    -3.08775    -1.04352   -24.37540
     1.78170    -3.63938    -1.75823    -2.73340    -1.94939    -3.31449    -2.99025    -3.05221    -2.81735    -1.10782   -23.36252
     1.79170    -3.16188    -1.70344    -2.35277    -1.70703    -4.05041    -2.47022    -2.82569    -2.49086    -1.20751   -21.96982
     1.80170    -2.64408    -1.65288    -1.95030    -1.44357    -4.96966    -1.92598    -2.64439    -2.18974    -1.36725   -20.78785
     1.81270    -2.17034    -1.62823    -1.59604    -1.21818    -5.99200    -1.44540    -2.57098    -1.96917    -1.59123   -20.18158
     1.82270    -1.78765    -1.62555    -1.32583    -1.06413    -6.95710    -1.07608    -2.61221    -1.84013    -1.85469   -20.14337
     1.83270    -1.49820    -1.61799    -1.13814    -0.98138    -7.66000    -0.82320    -2.71852    -1.77325    -2.10655   -20.31724
     1.84270    -1.27520    -1.57130    -1.00596    -0.94377    -7.91785    -0.66136    -2.80744    -1.71707    -2.28374   -20.18370
     1.85270    -1.08388    -1.46035    -0.89480    -0.91424    -7.63762    -0.55398    -2.79784    -1.62365    -2.33221   -19.29858
     1.86370    -0.89964    -1.28152    -0.77933    -0.86123    -6.84940    -0.46902    -2.64079    -1.46666    -2.22631   -17.47391
     1.87370    -0.71517    -1.05271    -0.64965    -0.76972    -5.69994    -0.38790    -2.33473    -1.24816    -1.97773   -14.83569
     1.88370    -0.53731    -0.80547    -0.51098    -0.64342    -4.39551    -0.30565    -1.92154    -0.99268    -1.63045   -11.74301
     1.89370    -0.37879    -0.57268    -0.37602    -0.49943    -3.13851    -0.22610    -1.46751    -0.73489    -1.24555    -8.63948
     1.90470    -0.25099    -0.37860    -0.25856    -0.35880    -2.07437    -0.15628    -1.03850    -0.50574    -0.88123    -5.90307
     1.91470    -0.16046    -0.23505    -0.16804    -0.23883    -1.27093    -0.10191    -0.68262    -0.32505    -0.57876    -3.76164
     1.92470    -0.10995    -0.14348    -0.10902    -0.14900    -0.72821    -0.06614    -0.42239    -0.19993    -0.35732    -2.28544
     1.93470    -0.10267    -0.10060    -0.08342    -0.09128    -0.40715    -0.05047    -0.25964    -0.12890    -0.21810    -1.44223
     1.94470    -0.14677    -0.10458    -0.09402    -0.06339    -0.26051    -0.05690    -0.18572    -0.10803    -0.15323    -1.17314
     1.95570    -0.25785    -0.15913    -0.14707    -0.06216    -0.25597    -0.08962    -0.19146    -0.13569    -0.15428    -1.45322
     1.96570    -0.45707    -0.27377    -0.25214    -0.08562    -0.38651    -0.15520    -0.27205    -0.21405    -0.21666    -2.31308
     1.97570    -0.76327    -0.45973    -0.41839    -0.13277    -0.66838    -0.26043    -0.42563    -0.34640    -0.33845    -3.81346
     1.98570    -1.18036    -0.72184    -0.64741    -0.20162    -1.12719    -0.40807    -0.64618    -0.53132    -0.51524    -5.97921
     1.99670    -1.68381    -1.04952    -0.92612    -0.28656    -1.77632    -0.59180    -0.91580    -0.75584    -0.73312    -8.71889
     2.00670    -2.21435    -1.41041    -1.22224    -0.37686    -2.59235    -0.79326    -1.19961    -0.99247    -0.96478   -11.76632
     2.01670    -2.68544    -1.75274    -1.48830    -0.45754    -3.50026    -0.98331    -1.44955    -1.20191    -1.17165   -14.69069
     2.02670    -3.00624    -2.01716    -1.67377    -0.51325    -4.38112    -1.12898    -1.61620    -1.34306    -1.31332   -16.99310
     2.03770    -3.11226    -2.15601    -1.74145    -0.53342    -5.10031    -1.20479    -1.66525    -1.38669    -1.36002   -18.26020
     2.04770    -2.99124    -2.15102    -1.68226    -0.51733    -5.55722    -1.20261    -1.59133    -1.32687    -1.30507   -18.32494
     2.05770    -2.68998    -2.02151    -1.51923    -0.47612    -5.72532    -1.13567    -1.42076    -1.18292    -1.16740   -17.33892
     2.06770    -2.29912    -1.81632    -1.29893    -0.43096    -5.66078    -1.03474    -1.20272    -0.99251    -0.98569   -15.72178
     2.07770    -1.92201    -1.59474    -1.07492    -0.40857    -5.47092    -0.93613    -0.99272    -0.79780    -0.80591   -14.00371
     2.08870    -1.64277    -1.40372    -0.89000    -0.43440    -5.26080    -0.86957    -0.83526    -0.63126    -0.66724   -12.63502
     2.09870    -1.50531    -1.26361    -0.76530    -0.52667    -5.07877    -0.84844    -0.75310    -0.50825    -0.59264   -11.84209
     2.10870    -1.50841    -1.16657    -0.69900    -0.68949    -4.90426    -0.86771    -0.74533    -0.42695    -0.58571   -11.59342
     2.11870    -1.61362    -1.08729    -0.67313    -0.90889    -4.66746    -0.90845    -0.79175    -0.37458    -0.63249   -11.65766
     2.12970    -1.76051    -0.99906    -0.66352    -1.15139    -4.30219    -0.94551    -0.86149    -0.33578    -0.70703   -11.72649
     2.13970    -1.88362    -0.88609    -0.64819    -1.36994    -3.78135    -0.95621    -0.92114    -0.29868    -0.77870   -11.52391
     2.14970    -1.92824    -0.74793    -0.61324    -1.51497    -3.13765    -0.92578    -0.94299    -0.25758    -0.81934   -10.88772
     2.15970    -1.86271    -0.59619    -0.55375    -1.54991    -2.44397    -0.85023    -0.91139    -0.21236    -0.81033    -9.79085
     2.16970    -1.68486    -0.44759    -0.47334    -1.46377    -1.78267    -0.73633    -0.82467    -0.16621    -0.74728    -8.32672
     2.18070    -1.42025    -0.31627    -0.38082    -1.27472    -1.21756    -0.59865    -0.69533    -0.12306    -0.63960    -6.66626
     2.19070    -1.11211    -0.21046    -0.28716    -1.02297    -0.77967    -0.45528    -0.54464    -0.08604    -0.50674    -5.00507
     2.20070    -0.80716    -0.13201    -0.20232    -0.75622    -0.46889    -0.32290    -0.39537    -0.05675    -0.37109    -3.51271
     2.21070    -0.54215    -0.07812    -0.13298    -0.51481    -0.26531    -0.21304    -0.26562    -0.03539    -0.25094    -2.29835
     2.22170    -0.33706    -0.04380    -0.08192    -0.32282    -0.14148    -0.13068    -0.16520    -0.02131    -0.15667    -1.40093
     2.23170    -0.19511    -0.02385    -0.04894    -0.18659    -0.07134    -0.07502    -0.09579    -0.01379    -0.09064    -0.80106
     2.24170    -0.10883    -0.01424    -0.03291    -0.09996    -0.03453    -0.04197    -0.05383    -0.01302    -0.04959    -0.44890
     2.25170    -0.06759    -0.01290    -0.03441    -0.05102    -0.01738    -0.02703    -0.03439    -0.02134    -0.02819    -0.29424
     2.26270    -0.06426    -0.02027    -0.05834    -0.02795    -0.01195    -0.02767    -0.03445    -0.04462    -0.02195    -0.31146
     2.27270    -0.09916    -0.03954    -0.11596    -0.02226    -0.01470    -0.04476    -0.05492    -0.09347    -0.02894    -0.51372
     2.28270    -0.18070    -0.07646    -0.22499    -0.02952    -0.02506    -0.08267    -0.10100    -0.18330    -0.05013    -0.95383
     2.29270    -0.32240    -0.13810    -0.40657    -0.04849    -0.04411    -0.14790    -0.18055    -0.33193    -0.08844    -1.70848
     2.30270    -0.53596    -0.23014    -0.67769    -0.07924    -0.07316    -0.24606    -0.30027    -0.55355    -0.14669    -2.84276
     2.31370    -0.82222    -0.35319    -1.04011    -0.12114    -0.11217    -0.37747    -0.46068    -0.84955    -0.22493    -4.36146
     2.32370    -1.16120    -0.49891    -1.46911    -0.17099    -0.15842    -0.53315    -0.65064    -1.20003    -0.31767    -6.16014
     2.33370    -1.50948    -0.64854    -1.90978    -0.22224    -0.20593    -0.69305    -0.84575    -1.55994    -0.41295    -8.00765
     2.34370    -1.80584    -0.77586    -2.28486    -0.26587    -0.24633    -0.82915    -1.01183    -1.86624    -0.49402    -9.57998
     2.35470    -1.98829    -0.85432    -2.51559    -0.29271    -0.27124    -0.91290    -1.11406    -2.05479    -0.54390   -10.54780
     2.36470    -2.01468    -0.86560    -2.54894    -0.29661    -0.27488    -0.92495    -1.12875    -2.08214    -0.55111   -10.68767
     2.37470    -1.87884    -0.80726    -2.37702    -0.27669    -0.25630    -0.86253    -1.05263    -1.94164    -0.51391    -9.96681
     2.38470    -1.61287    -0.69306    -2.04010    -0.23778    -0.22006    -0.74034    -0.90352    -1.66650    -0.44108    -8.55531
     2.39470    -1.27528    -0.54812    -1.61173    -0.18884    -0.17418    -0.58494    -0.71411    -1.31668    -0.34848    -6.76235
     2.40570    -0.93113    -0.40065    -1.17296    -0.14030    -0.12765    -0.42585    -0.52068    -0.95859    -0.25372    -4.93152
     2.41570    -0.63418    -0.27396    -0.78847    -0.10199    -0.08820    -0.28673    -0.35252    -0.64519    -0.17086    -3.34210
     2.42570    -0.41830    -0.18343    -0.49489    -0.08288    -0.06125    -0.18116    -0.22756    -0.40698    -0.10797    -2.16442
     2.43570    -0.30035    -0.13744    -0.30195    -0.09258    -0.05049    -0.11315    -0.15284    -0.25289    -0.06754    -1.46922
     2.44670    -0.28896    -0.14168    -0.20251    -0.14355    -0.05929    -0.08096    -0.12964    -0.17843    -0.04852    -1.27355
     2.45670    -0.39311    -0.20258    -0.18383    -0.25210    -0.09183    -0.08109    -0.15823    -0.17515    -0.04888    -1.58678
     2.46670    -0.62389    -0.32757    -0.23452    -0.43562    -0.15271    -0.11057    -0.23974    -0.23572    -0.06692    -2.42725
     2.47670    -0.98718    -0.52075    -0.34508    -0.70545    -0.24477    -0.16674    -0.37396    -0.35364    -0.10120    -3.79878
     2.48770    -1.46993    -0.77554    -0.50368    -1.05710    -0.36558    -0.24515    -0.55428    -0.51871    -0.14930    -5.63926
     2.49770    -2.02787    -1.06790    -0.69095    -1.46162    -0.50456    -0.33720    -0.76222    -0.71167    -0.20659    -7.77058
     2.50770    -2.58381    -1.35486    -0.87829    -1.86592    -0.64265    -0.42956    -0.96689    -0.90255    -0.26613    -9.89066
     2.51770    -3.04436    -1.58291    -1.03216    -2.20473    -0.75609    -0.50659    -1.12986    -1.05547    -0.32033   -11.63249
     2.52770    -3.32741    -1.70293    -1.12356    -2.42290    -0.82431    -0.55486    -1.21623    -1.13801    -0.36420   -12.67441
     2.53870    -3.39748    -1.68789    -1.13857    -2.49785    -0.83759    -0.56874    -1.20673    -1.13283    -0.39815   -12.86584
     2.54870    -3.27902    -1.54264    -1.08438    -2.45117    -0.80155    -0.55270    -1.10522    -1.04394    -0.42883   -12.28945
     2.55870    -3.04740    -1.30260    -0.98563    -2.33943    -0.73451    -0.51933    -0.93700    -0.89528    -0.46613   -11.22732
     2.56870    -2.79440    -1.01959    -0.87453    -2.22764    -0.65968    -0.48388    -0.73889    -0.72108    -0.51780   -10.03747
     2.57970    -2.58973    -0.74445    -0.77664    -2.15867    -0.59548    -0.45717    -0.54689    -0.55365    -0.58331    -9.00598
     2.58970    -2.45272    -0.51254    -0.70318    -2.13489    -0.54877    -0.44138    -0.38550    -0.41442    -0.65182    -8.24520
     2.59970    -2.35340    -0.33862    -0.64894    -2.12040    -0.51433    -0.43016    -0.26451    -0.31006    -0.70441    -7.68482
     2.60970    -2.23597    -0.21980    -0.59946    -2.06252    -0.48064    -0.41315    -0.18121    -0.23644    -0.72186    -7.15106
     2.61970    -2.05184    -0.14371    -0.54038    -1.92004    -0.43653    -0.38169    -0.12642    -0.18400    -0.69238    -6.47699
     2.63070    -1.78393    -0.09599    -0.46509    -1.68304    -0.37726    -0.33318    -0.09004    -0.14394    -0.61676    -5.58924
     2.64070    -1.45180    -0.06518    -0.37677    -1.37632    -0.30617    -0.27197    -0.06451    -0.11122    -0.50834    -4.53226
     2.65070    -1.10035    -0.04415    -0.28581    -1.04686    -0.23201    -0.20705    -0.04563    -0.08512    -0.38727    -3.43425
     2.66070    -0.77948    -0.02931    -0.20483    -0.74546    -0.16510    -0.14837    -0.03181    -0.06837    -0.27349    -2.44621
     2.67170    -0.52784    -0.01916    -0.14457    -0.51180    -0.11376    -0.10404    -0.02291    -0.06605    -0.18155    -1.69169
     2.68170    -0.36663    -0.01311    -0.11200    -0.36853    -0.08292    -0.07917    -0.01935    -0.08499    -0.11841    -1.24512
     2.69170    -0.30126    -0.01078    -0.11073    -0.32365    -0.07445    -0.07616    -0.02166    -0.13296    -0.08476    -1.13639
     2.70170    -0.32677    -0.01177    -0.14169    -0.37505    -0.08803    -0.09539    -0.03018    -0.21705    -0.07742    -1.36337
     2.71270    -0.43109    -0.01562    -0.20292    -0.51257    -0.12154    -0.13534    -0.04479    -0.34033    -0.09140    -1.89560
     2.72270    -0.59495    -0.02160    -0.28828    -0.71653    -0.17052    -0.19166    -0.06439    -0.49742    -0.12059    -2.66594
     2.73270    -0.78946    -0.02869    -0.38596    -0.95464    -0.22743    -0.25634    -0.08650    -0.67166    -0.15769    -3.55837
     2.74270    -0.97707    -0.03551    -0.47898    -1.18285    -0.28191    -0.31803    -0.10746    -0.83559    -0.19433    -4.41174
     2.75270    -1.11736    -0.04062    -0.54811    -1.35306    -0.32249    -0.36392    -0.12301    -0.95696    -0.22193    -5.04746
     2.76370    -1.17715    -0.04279    -0.57756    -1.42564    -0.33982    -0.38349    -0.12963    -1.00853    -0.23373    -5.31833
     2.77370    -1.14162    -0.04150    -0.56018    -1.38267    -0.32956    -0.37192    -0.12573    -0.97826    -0.22665    -5.15808
     2.78370    -1.01907    -0.03704    -0.50004    -1.23423    -0.29420    -0.33201    -0.11223    -0.87324    -0.20230    -4.60437
     2.79370    -0.83710    -0.03043    -0.41075    -1.01385    -0.24163    -0.27271    -0.09219    -0.71738    -0.16615    -3.78220
     2.80470    -0.63279    -0.02300    -0.31052    -0.76644    -0.18268    -0.20615    -0.06970    -0.54226    -0.12563    -2.85916
     2.81470    -0.44019    -0.01600    -0.21600    -0.53319    -0.12708    -0.14342    -0.04849    -0.37728    -0.08740    -1.98905
     2.82470    -0.28185    -0.01025    -0.13830    -0.34138    -0.08136    -0.09182    -0.03104    -0.24152    -0.05596    -1.27348
     2.83470    -0.16605    -0.00604    -0.08148    -0.20111    -0.04794    -0.05410    -0.01829    -0.14229    -0.03297    -0.75026
     2.84470    -0.09006    -0.00328    -0.04419    -0.10905    -0.02600    -0.02935    -0.00992    -0.07716    -0.01787    -0.40687
     2.85570    -0.04503    -0.00168    -0.02210    -0.05445    -0.01300    -0.01470    -0.00497    -0.03852    -0.00892    -0.20336
     2.86570    -0.02102    -0.00092    -0.01032    -0.02512    -0.00607    -0.00695    -0.00235    -0.01776    -0.00412    -0.09464
     2.87570    -0.01002    -0.00088    -0.00493    -0.01103    -0.00290    -0.00361    -0.00121    -0.00775    -0.00181    -0.04414
     2.88570    -0.00731    -0.00185    -0.00364    -0.00554    -0.00213    -0.00341    -0.00114    -0.00377    -0.00095    -0.02974
     2.89670    -0.01209    -0.00495    -0.00609    -0.00545    -0.00356    -0.00677    -0.00230    -0.00342    -0.00109    -0.04573
     2.90670    -0.02823    -0.01291    -0.01427    -0.01065    -0.00837    -0.01636    -0.00566    -0.00640    -0.00249    -0.10532
     2.91670    -0.06570    -0.03137    -0.03326    -0.02405    -0.01961    -0.03806    -0.01348    -0.01431    -0.00631    -0.24615
     2.92670    -0.14250    -0.07064    -0.07226    -0.05185    -0.04286    -0.08205    -0.02983    -0.03068    -0.01521    -0.53786
     2.93770    -0.28531    -0.14735    -0.14502    -0.10350    -0.08660    -0.16303    -0.06109    -0.06094    -0.03403    -1.08687
     2.94770    -0.52693    -0.28504    -0.26868    -0.19062    -0.16175    -0.29852    -0.11582    -0.11164    -0.07057    -2.02958
     2.95770    -0.89790    -0.51180    -0.45979    -0.32385    -0.27953    -0.50378    -0.20344    -0.18853    -0.13565    -3.50428
     2.96770    -1.41245    -0.85421    -0.72750    -0.50772    -0.44755    -0.78375    -0.33141    -0.29369    -0.24178    -5.60006
     2.97770    -2.05197    -1.32701    -1.06512    -0.73498    -0.66475    -1.12472    -0.50144    -0.42219    -0.39991    -8.29209
     2.98870    -2.75552    -1.92138    -1.44551    -0.98312    -0.91763    -1.48974    -0.70560    -0.56063    -0.61426   -11.39338
     2.99870    -3.42328    -2.59756    -1.82107    -1.21641    -1.17992    -1.82263    -0.92533    -0.68858    -0.87697   -14.55176
     3.00870    -3.93846    -3.28328    -2.13407    -1.39370    -1.41665    -2.06201    -1.13284    -0.78318    -1.16471   -17.30890
     3.01870    -4.20226    -3.88539    -2.33209    -1.48080    -1.59209    -2.16026    -1.29720    -0.82653    -1.43992   -19.21655
     3.02970    -4.16487    -4.31094    -2.38250    -1.46169    -1.67926    -2.09946    -1.39185    -0.81134    -1.65869   -19.96060
     3.03970    -3.84111    -4.48586    -2.28181    -1.34318    -1.66602    -1.89682    -1.40152    -0.74285    -1.78085   -19.44002
     3.04970    -3.30340    -4.37964    -2.05406    -1.15183    -1.55733    -1.59740    -1.32566    -0.63656    -1.78279   -17.78867
     3.05970    -2.65549    -4.01031    -1.74172    -0.92415    -1.37265    -1.25780    -1.17860    -0.51206    -1.66407   -15.31685
     3.06970    -1.99953    -3.44092    -1.39292    -0.69553    -1.14058    -0.92884    -0.98463    -0.38811    -1.44805   -12.41911
     3.08070    -1.41363    -2.76275    -1.05114    -0.49228    -0.89252    -0.64558    -0.77223    -0.27787    -1.17389    -9.48190
     3.09070    -0.94009    -2.07276    -0.74800    -0.32823    -0.65642    -0.42332    -0.56778    -0.18825    -0.88591    -6.81077
     3.10070    -0.58874    -1.45053    -0.50116    -0.20654    -0.45270    -0.26242    -0.39067    -0.12076    -0.62189    -4.59541
     3.11070    -0.34774    -0.94549    -0.31570    -0.12310    -0.29227    -0.15398    -0.25114    -0.07341    -0.40563    -2.90847
     3.12170    -0.19490    -0.57407    -0.18736    -0.07073    -0.17702    -0.08577    -0.15082    -0.04264    -0.24564    -1.72896
     3.13170    -0.10702    -0.32689    -0.10690    -0.04266    -0.10261    -0.04611    -0.08521    -0.02480    -0.13808    -0.98027
     3.14170    -0.06613    -0.18144    -0.06453    -0.03513    -0.06250    -0.02597    -0.04721    -0.01732    -0.07239    -0.57263
     3.15170    -0.06273    -0.11406    -0.05375    -0.04947    -0.05189    -0.01976    -0.03010    -0.01954    -0.03630    -0.43760
     3.16270    -0.09727    -0.10882    -0.07380    -0.09354    -0.07058    -0.02543    -0.02963    -0.03331    -0.01939    -0.55176
     3.17270    -0.17963    -0.16099    -0.13041    -0.18196    -0.12415    -0.04403    -0.04476    -0.06308    -0.01447    -0.94348
     3.18270    -0.32582    -0.27550    -0.23407    -0.33376    -0.22257    -0.07870    -0.07706    -0.11503    -0.01749    -1.67999
     3.19270    -0.55157    -0.46034    -0.39529    -0.56621    -0.37575    -0.13280    -0.12898    -0.19493    -0.02649    -2.83237
     3.20270    -0.86165    -0.71714    -0.61720    -0.88497    -0.58669    -0.20735    -0.20101    -0.30455    -0.04040    -4.42097
     3.21370    -1.23974    -1.03113    -0.88797    -1.27333    -0.84395    -0.29833    -0.28908    -0.43820    -0.05787    -6.35959
     3.22370    -1.64246    -1.36509    -1.17605    -1.68669    -1.11773    -0.39539    -0.38293    -0.58036    -0.07672    -8.42342
     3.23370    -2.00397    -1.66353    -1.43462    -2.05749    -1.36288    -0.48310    -0.46745    -0.70791    -0.09397   -10.27492
     3.24370    -2.25497    -1.86633    -1.61293    -2.31299    -1.53100    -0.54517    -0.52628    -0.79567    -0.10672   -11.55206
     3.25470    -2.34483    -1.92811    -1.67490    -2.40053    -1.58604    -0.57072    -0.54836    -0.82566    -0.11340   -11.99254
     3.26470    -2.26601    -1.83607    -1.61456    -2.30953    -1.51943    -0.55997    -0.53255    -0.79421    -0.11507   -11.54740
     3.27470    -2.06146    -1.61584    -1.46217    -2.07716    -1.35403    -0.52590    -0.48991    -0.71488    -0.11595   -10.41729
     3.28470    -1.81163    -1.32292    -1.27702    -1.77977    -1.13707    -0.49154    -0.44121    -0.61474    -0.12307    -8.99897
     3.29470    -1.61251    -1.02500    -1.13210    -1.50440    -0.92342    -0.48326    -0.41135    -0.52596    -0.14479    -7.76279
     3.30570    -1.54392    -0.78186    -1.09273    -1.32180    -0.75805    -0.52198    -0.42176    -0.47593    -0.18859    -7.10662
     3.31570    -1.64824    -0.63216    -1.20052    -1.26552    -0.66369    -0.61636    -0.48462    -0.48002    -0.25855    -7.24967
     3.32570    -1.91721    -0.58809    -1.46186    -1.32628    -0.63796    -0.75859    -0.59867    -0.53810    -0.35303    -8.17978
     3.33570    -2.29704    -0.63804    -1.84474    -1.45940    -0.65892    -0.92597    -0.74938    -0.63559    -0.46353    -9.67262
     3.34670    -2.70212    -0.75256    -2.28385    -1.60305    -0.69528    -1.08687    -0.91158    -0.74792    -0.57554   -11.35878
     3.35670    -3.03943    -0.89331    -2.69481    -1.69881    -0.71798    -1.21049    -1.05672    -0.84699    -0.67176   -12.83029
     3.36670    -3.23721    -1.02289    -2.99758    -1.70999    -0.70861    -1.27715    -1.16205    -0.90993    -0.73749   -13.76290
     3.37670    -3.26453    -1.11538    -3.14053    -1.62978    -0.66310    -1.28574    -1.21841    -0.92505    -0.76568   -14.00818
     3.38770    -3.14172    -1.16274    -3.11886    -1.48041    -0.59041    -1.25429    -1.23422    -0.89493    -0.76016   -13.63773
     3.39770    -2.92933    -1.17545    -2.97350    -1.30177    -0.50700    -1.21268    -1.23184    -0.83509    -0.73399   -12.90066
     3.40770    -2.70220    -1.17347    -2.77208    -1.13583    -0.42999    -1.18981    -1.23638    -0.76649    -0.70382   -12.11008
     3.41770    -2.51921    -1.17446    -2.57819    -1.01232    -0.37166    -1.20051    -1.26358    -0.70660    -0.68232   -11.50886
     3.42770    -2.40040    -1.18229    -2.42571    -0.94265    -0.33667    -1.23865    -1.30978    -0.66390    -0.67236   -11.17239
     3.43870    -2.32599    -1.18503    -2.31024    -0.92178    -0.32341    -1.27998    -1.35461    -0.63544    -0.66667   -11.00315
     3.44870    -2.25498    -1.16110    -2.20078    -0.93781    -0.32761    -1.29331    -1.36991    -0.61164    -0.65241   -10.80955
     3.45870    -2.14936    -1.09249    -2.06557    -0.98103    -0.34558    -1.25608    -1.33531    -0.58321    -0.61864   -10.42726
     3.46870    -1.99519    -0.97420    -1.88980    -1.04889    -0.37604    -1.16388    -1.24788    -0.54624    -0.56207    -9.80420
     3.47970    -1.80502    -0.81809    -1.68423    -1.14207    -0.41849    -1.03100    -1.12222    -0.50332    -0.48823    -9.01267
     3.48970    -1.60670    -0.64676    -1.47363    -1.25543    -0.46974    -0.88202    -0.98267    -0.46038    -0.40802    -8.18535
     3.49970    -1.42422    -0.48414    -1.28140    -1.37095    -0.52156    -0.73989    -0.85037    -0.42199    -0.33242    -7.42693
     3.50970    -1.26549    -0.34720    -1.11652    -1.45734    -0.56091    -0.61730    -0.73538    -0.38804    -0.26810    -6.75627
     3.51970    -1.12216    -0.24242    -0.97302    -1.48037    -0.57412    -0.51538    -0.63581    -0.35442    -0.21622    -6.11392
     3.53070    -0.97856    -0.16754    -0.83721    -1.41683    -0.55197    -0.42786    -0.54333    -0.31596    -0.17409    -5.41335
     3.54070    -0.82388    -0.11572    -0.69836    -1.26556    -0.49439    -0.34771    -0.45105    -0.27002    -0.13823    -4.60491
     3.55070    -0.65882    -0.07970    -0.55516    -1.04887    -0.41036    -0.27171    -0.35746    -0.21793    -0.10631    -3.70631
     3.56070    -0.49439    -0.05404    -0.41509    -0.80377    -0.31472    -0.20104    -0.26676    -0.16446    -0.07786    -2.79214
     3.57170    -0.34541    -0.03555    -0.28944    -0.56835    -0.22269    -0.13929    -0.18579    -0.11527    -0.05365    -1.95545
     3.58170    -0.22361    -0.02269    -0.18731    -0.37041    -0.14524    -0.08977    -0.12011    -0.07478    -0.03456    -1.26847
     3.59170    -0.13392    -0.01498    -0.11251    -0.22270    -0.08743    -0.05372    -0.07204    -0.04486    -0.02093    -0.76309
     3.60170    -0.07448    -0.01297    -0.06371    -0.12403    -0.04903    -0.03012    -0.04055    -0.02502    -0.01254    -0.43244
     3.61270    -0.03949    -0.01893    -0.03673    -0.06556    -0.02678    -0.01668    -0.02279    -0.01341    -0.00902    -0.24938
     3.62270    -0.02238    -0.03818    -0.02753    -0.03657    -0.01688    -0.01111    -0.01585    -0.00793    -0.01053    -0.18695
     3.63270    -0.01816    -0.08043    -0.03445    -0.02858    -0.01675    -0.01200    -0.01817    -0.00703    -0.01830    -0.23386
     3.64270    -0.02433    -0.16039    -0.05904    -0.03709    -0.02567    -0.01925    -0.02999    -0.01005    -0.03489    -0.40070
     3.65270    -0.04061    -0.29604    -0.10547    -0.06119    -0.04456    -0.03381    -0.05310    -0.01709    -0.06380    -0.71569
     3.66370    -0.06790    -0.50344    -0.17835    -0.10182    -0.07488    -0.05696    -0.08971    -0.02859    -0.10829    -1.20993
     3.67370    -0.10677    -0.78835    -0.27948    -0.15930    -0.11712    -0.08911    -0.14076    -0.04464    -0.16942    -1.89496
     3.68370    -0.15641    -1.13695    -0.40453    -0.23133    -0.16926    -0.12874    -0.20443    -0.06440    -0.24407    -2.74014
     3.69370    -0.21447    -1.51105    -0.54176    -0.31199    -0.22609    -0.17180    -0.27552    -0.08577    -0.32370    -3.66214
     3.70470    -0.27883    -1.85298    -0.67419    -0.39361    -0.27997    -0.21240    -0.34708    -0.10561    -0.39533    -4.54001
     3.71470    -0.35116    -2.10207    -0.78652    -0.47073    -0.32361    -0.24473    -0.41400    -0.12078    -0.44503    -5.25863
     3.72470    -0.44040    -2.21747    -0.87321    -0.54514    -0.35338    -0.26565    -0.47725    -0.12934    -0.46242    -5.76426
     3.73470    -0.56424    -2.19502    -0.94431    -0.62849    -0.37188    -0.27657    -0.54670    -0.13160    -0.44503    -6.10384
     3.74470    -0.74508    -2.07359    -1.02446    -0.74016    -0.38771    -0.28342    -0.63888    -0.13023    -0.39948    -6.42301
     3.75570    -1.00066    -1.91935    -1.14290    -0.89917    -0.41210    -0.29408    -0.77024    -0.12928    -0.33973    -6.90753
     3.76570    -1.33099    -1.80148    -1.31932    -1.11174    -0.45362    -0.31444    -0.94685    -0.13252    -0.28223    -7.69319
     3.77570    -1.70973    -1.76768    -1.55110    -1.36308    -0.51343    -0.34495    -1.15686    -0.14182    -0.24142    -8.79008
     3.78570    -2.08398    -1.82973    -1.80963    -1.61602    -0.58357    -0.37956    -1.36933    -0.15650    -0.22647   -10.05479
     3.79670    -2.38717    -1.96607    -2.04864    -1.82077    -0.64976    -0.40785    -1.54259    -0.17368    -0.23993   -11.23645
     3.80670    -2.56057    -2.13423    -2.22015    -1.93150    -0.69649    -0.41921    -1.63791    -0.18950    -0.27815   -12.06772
     3.81670    -2.57156    -2.28661    -2.28993    -1.92298    -0.71260    -0.40721    -1.63363    -0.20039    -0.33213   -12.35705
     3.82670    -2.42496    -2.38094    -2.24622    -1.79783    -0.69418    -0.37195    -1.53137    -0.20390    -0.38915   -12.04051
     3.83770    -2.15535    -2.38603    -2.09850    -1.58314    -0.64425    -0.31933    -1.35317    -0.19889    -0.43480   -11.17346
     3.84770    -1.81404    -2.28524    -1.87007    -1.31851    -0.57030    -0.25828    -1.13179    -0.18543    -0.45644    -9.89009
     3.85770    -1.45146    -2.07890    -1.58985    -1.04280    -0.48188    -0.19758    -0.89947    -0.16463    -0.44673    -8.35329
     3.86770    -1.10684    -1.78530    -1.28698    -0.78558    -0.38783    -0.14352    -0.68110    -0.13853    -0.40570    -6.72138
     3.87770    -0.80455    -1.43964    -0.98847    -0.56425    -0.29637    -0.09929    -0.49175    -0.10990    -0.34104    -5.13525
     3.88870    -0.55628    -1.08475    -0.71677    -0.38592    -0.21404    -0.06549    -0.33791    -0.08178    -0.26482    -3.70776
     3.89870    -0.36442    -0.76068    -0.48829    -0.25045    -0.14533    -0.04114    -0.22020    -0.05682    -0.18975    -2.51708
     3.90870    -0.22514    -0.49493    -0.31096    -0.15352    -0.09233    -0.02453    -0.13543    -0.03672    -0.12535    -1.59892
     3.91870    -0.13046    -0.29807    -0.18439    -0.08843    -0.05465    -0.01382    -0.07822    -0.02201    -0.07630    -0.94635
     3.92970    -0.07060    -0.16588    -0.10149    -0.04764    -0.03004    -0.00732    -0.04222    -0.01221    -0.04277    -0.52018
     3.93970    -0.03554    -0.08520    -0.05172    -0.02390    -0.01530    -0.00362    -0.02122    -0.00626    -0.02208    -0.26485
     3.94970    -0.01660    -0.04035    -0.02436    -0.01114    -0.00720    -0.00167    -0.00989    -0.00296    -0.01049    -0.12466
     3.95970    -0.00717    -0.01761    -0.01059    -0.00480    -0.00313    -0.00072    -0.00427    -0.00129    -0.00459    -0.05418
     3.96970    -0.00286    -0.00708    -0.00425    -0.00192    -0.00125    -0.00028    -0.00170    -0.00052    -0.00185    -0.02171
     3.98070    -0.00106    -0.00262    -0.00157    -0.00071    -0.00046    -0.00010    -0.00063    -0.00019    -0.00069    -0.00802
     3.99070    -0.00036    -0.00089    -0.00053    -0.00024    -0.00016    -0.00004    -0.00021    -0.00007    -0.00023    -0.00273
     4.00070    -0.00011    -0.00028    -0.00017    -0.00007    -0.00005    -0.00001    -0.00007    -0.00002    -0.00007    -0.00086
     4.01070    -0.00003    -0.00008    -0.00005    -0.00002    -0.00001    -0.00000    -0.00002    -0.00001    -0.00002    -0.00025
     4.02170    -0.00001    -0.00002    -0.00001    -0.00001    -0.00000    -0.00000    -0.00001    -0.00000    -0.00001    -0.00008
     4.03170    -0.00002    -0.00001    -0.00000    -0.00000    -0.00000    -0.00000    -0.00001    -0.00000    -0.00000    -0.00006
     4.04170    -0.00008    -0.00000    -0.00000    -0.00000    -0.00001    -0.00001    -0.00003    -0.00000    -0.00001    -0.00015
     4.05170    -0.00027    -0.00000    -0.00000    -0.00001    -0.00003    -0.00004    -0.00011    -0.00001    -0.00005    -0.00052
     4.06270    -0.00086    -0.00001    -0.00001    -0.00003    -0.00010    -0.00012    -0.00034    -0.00002    -0.00015    -0.00165
     4.07270    -0.00253    -0.00002    -0.00003    -0.00010    -0.00030    -0.00037    -0.00101    -0.00007    -0.00044    -0.00485
     4.08270    -0.00685    -0.00006    -0.00007    -0.00026    -0.00081    -0.00100    -0.00273    -0.00018    -0.00120    -0.01315
     4.09270    -0.01708    -0.00015    -0.00018    -0.00065    -0.00203    -0.00248    -0.00681    -0.00045    -0.00299    -0.03281
     4.10270    -0.03921    -0.00033    -0.00042    -0.00149    -0.00465    -0.00570    -0.01563    -0.00103    -0.00686    -0.07533
     4.11370    -0.08284    -0.00071    -0.00088    -0.00315    -0.00983    -0.01205    -0.03302    -0.00217    -0.01450    -0.15915
     4.12370    -0.16105    -0.00137    -0.00171    -0.00613    -0.01911    -0.02342    -0.06420    -0.00423    -0.02818    -0.30940
     4.13370    -0.28813    -0.00246    -0.00306    -0.01098    -0.03420    -0.04190    -0.11485    -0.00756    -0.05042    -0.55357
     4.14370    -0.47441    -0.00408    -0.00508    -0.01810    -0.05630    -0.06900    -0.18910    -0.01246    -0.08302    -0.91154
     4.15470    -0.71890    -0.00626    -0.00780    -0.02749    -0.08531    -0.10457    -0.28654    -0.01890    -0.12581    -1.38158
     4.16470    -1.00272    -0.00900    -0.01125    -0.03857    -0.11899    -0.14591    -0.39961    -0.02641    -0.17551    -1.92798
     4.17470    -1.28765    -0.01239    -0.01559    -0.05025    -0.15278    -0.18754    -0.51301    -0.03407    -0.22548    -2.47876
     4.18470    -1.52336    -0.01701    -0.02167    -0.06145    -0.18070    -0.22237    -0.60647    -0.04078    -0.26704    -2.94085
     4.19470    -1.66290    -0.02470    -0.03207    -0.07232    -0.19712    -0.24401    -0.66090    -0.04572    -0.29225    -3.23199
     4.20570    -1.68111    -0.03962    -0.05252    -0.08562    -0.19895    -0.24972    -0.66546    -0.04911    -0.29720    -3.31932
     4.21570    -1.58733    -0.06945    -0.09353    -0.10817    -0.18714    -0.24244    -0.62252    -0.05267    -0.28450    -3.24775
     4.22570    -1.42643    -0.12595    -0.17117    -0.15139    -0.16674    -0.23103    -0.54783    -0.05984    -0.26345    -3.14383
     4.23570    -1.26615    -0.22402    -0.30568    -0.22994    -0.14545    -0.22828    -0.46604    -0.07519    -0.24794    -3.18870
     4.24670    -1.17594    -0.37826    -0.51640    -0.35815    -0.13118    -0.24715    -0.40259    -0.10323    -0.25262    -3.56552
     4.25670    -1.20470    -0.59670    -0.81308    -0.54384    -0.12957    -0.29626    -0.37621    -0.14661    -0.28895    -4.39592
     4.26670    -1.36513    -0.87421    -1.18544    -0.78174    -0.14235    -0.37623    -0.39416    -0.20426    -0.36246    -5.68596
     4.27670    -1.62899    -1.18838    -1.59680    -1.04989    -0.16698    -0.47841    -0.45110    -0.27041    -0.47262    -7.30359
     4.28770    -1.93561    -1.50238    -1.98672    -1.31161    -0.19773    -0.58635    -0.53195    -0.33518    -0.61527    -9.00278
     4.29770    -2.21064    -1.77573    -2.28574    -1.52710    -0.22778    -0.68106    -0.61719    -0.38725    -0.78624   -10.49872
     4.30770    -2.39214    -1.98011    -2.43837    -1.66536    -0.25165    -0.74738    -0.68915    -0.41764    -0.98391   -11.56571
     4.31770    -2.44884    -2.11149    -2.42400    -1.71944    -0.26675    -0.77904    -0.73714    -0.42319    -1.20792   -12.11781
     4.32770    -2.39349    -2.19007    -2.26603    -1.70893    -0.27412    -0.77997    -0.75995    -0.40779    -1.45350   -12.23385
     4.33870    -2.27333    -2.25425    -2.02352    -1.67132    -0.27707    -0.76140    -0.76457    -0.38102    -1.70433   -12.11082
     4.34870    -2.15379    -2.34006    -1.76973    -1.64968    -0.27929    -0.73551    -0.76263    -0.35429    -1.92930   -11.97428
     4.35870    -2.09242    -2.46622    -1.56693    -1.67231    -0.28311    -0.71091    -0.76507    -0.33695    -2.08882   -11.98274
     4.36870    -2.11790    -2.62478    -1.44749    -1.74518    -0.28847    -0.68953    -0.77759    -0.33289    -2.14545   -12.16927
     4.37970    -2.21915    -2.78308    -1.40827    -1.84802    -0.29297    -0.66786    -0.79766    -0.33992    -2.08026   -12.43719
     4.38970    -2.34853    -2.89180    -1.41679    -1.94201    -0.29305    -0.63943    -0.81521    -0.35081    -1.90042   -12.59806
     4.39970    -2.43868    -2.90360    -1.42632    -1.98177    -0.28492    -0.59815    -0.81562    -0.35617    -1.63598   -12.44120
     4.40970    -2.42664    -2.78239    -1.39373    -1.93212    -0.26622    -0.54061    -0.78555    -0.34767    -1.32924   -11.80417
     4.41970    -2.27776    -2.52224    -1.29398    -1.77864    -0.23664    -0.46754    -0.71850    -0.32141    -1.02201   -10.63872
     4.43070    -1.99713    -2.14773    -1.12682    -1.53370    -0.19859    -0.38379    -0.61792    -0.27846    -0.74530    -9.02945
     4.44070    -1.62636    -1.70884    -0.91338    -1.23241    -0.15631    -0.29693    -0.49615    -0.22472    -0.51611    -7.17122
     4.45070    -1.22579    -1.26536    -0.68626    -0.91938    -0.11484    -0.21531    -0.37028    -0.16822    -0.33935    -5.30479
     4.46070    -0.85338    -0.86935    -0.47672    -0.63515    -0.07846    -0.14564    -0.25593    -0.11653    -0.21141    -3.64256
     4.47170    -0.54803    -0.55290    -0.30567    -0.40560    -0.04970    -0.09160    -0.16354    -0.07456    -0.12440    -2.31600
     4.48170    -0.32444    -0.32500    -0.18073    -0.23910    -0.02913    -0.05340    -0.09647    -0.04402    -0.06886    -1.36114
     4.49170    -0.17691    -0.17631    -0.09847    -0.12999    -0.01577    -0.02881    -0.05248    -0.02396    -0.03571    -0.73840
     4.50170    -0.08885    -0.08822    -0.04942    -0.06515    -0.00788    -0.01436    -0.02631    -0.01202    -0.01728    -0.36949
     4.51270    -0.04108    -0.04069    -0.02284    -0.03008    -0.00363    -0.00660    -0.01215    -0.00555    -0.00778    -0.17041
     4.52270    -0.01749    -0.01729    -0.00972    -0.01279    -0.00154    -0.00280    -0.00517    -0.00236    -0.00325    -0.07242
     4.53270    -0.00686    -0.00678    -0.00382    -0.00502    -0.00061    -0.00110    -0.00203    -0.00093    -0.00127    -0.02841
     4.54270    -0.00251    -0.00251    -0.00141    -0.00185    -0.00023    -0.00041    -0.00075    -0.00035    -0.00050    -0.01051
     4.55270    -0.00097    -0.00106    -0.00061    -0.00075    -0.00011    -0.00019    -0.00032    -0.00017    -0.00032    -0.00450
     4.56370    -0.00077    -0.00110    -0.00069    -0.00068    -0.00016    -0.00024    -0.00035    -0.00023    -0.00061    -0.00483
     4.57370    -0.00176    -0.00270    -0.00183    -0.00163    -0.00045    -0.00066    -0.00089    -0.00062    -0.00173    -0.01226
     4.58370    -0.00510    -0.00753    -0.00541    -0.00457    -0.00129    -0.00193    -0.00254    -0.00179    -0.00481    -0.03498
     4.59370    -0.01418    -0.01983    -0.01502    -0.01222    -0.00350    -0.00532    -0.00682    -0.00485    -0.01243    -0.09416
     4.60470    -0.03670    -0.04830    -0.03859    -0.03024    -0.00888    -0.01357    -0.01696    -0.01218    -0.02971    -0.23513
     4.61470    -0.08833    -0.10870    -0.09169    -0.06925    -0.02096    -0.03203    -0.03906    -0.02834    -0.06577    -0.54414
     4.62470    -0.19773    -0.22608    -0.20162    -0.14677    -0.04616    -0.06998    -0.08330    -0.06116    -0.13512    -1.16791
     4.63470    -0.41210    -0.43471    -0.41057    -0.28795    -0.09498    -0.14164    -0.16462    -0.12259    -0.25807    -2.32722
     4.64470    -0.80020    -0.77322    -0.77516    -0.52335    -0.18273    -0.26589    -0.30165    -0.22844    -0.45933    -4.30998
     4.65570    -1.44875    -1.27289    -1.35855    -0.88169    -0.32893    -0.46344    -0.51300    -0.39639    -0.76338    -7.42701
     4.66570    -2.44615    -1.94039    -2.21310    -1.37787    -0.55408    -0.75082    -0.81030    -0.64115    -1.18757   -11.92143
     4.67570    -3.85275    -2.74167    -3.35604    -1.99888    -0.87345    -1.13246    -1.19001    -0.96822    -1.73287   -17.84635
     4.68570    -5.66041    -3.59224    -4.74397    -2.69401    -1.28730    -1.59209    -1.62622    -1.36617    -2.37453   -24.93694
     4.69670    -7.75238    -4.36917    -6.25994    -3.37583    -1.77240    -2.08895    -2.06998    -1.80289    -3.05854   -32.55008
     4.70670    -9.89270    -4.93756    -7.71805    -3.93683    -2.27653    -2.56081    -2.45589    -2.22593    -3.70329   -39.70759
     4.71670   -11.75194    -5.18857    -8.89916    -4.27542    -2.72456    -2.93478    -2.71778    -2.57112    -4.21033   -45.27366
     4.72670   -12.98368    -5.07490    -9.59930    -4.32751    -3.03337    -3.14564    -2.80650    -2.77708    -4.48834   -48.23632
     4.73770   -13.32638    -4.62416    -9.68450    -4.08382    -3.13693    -3.15291    -2.70481    -2.80267    -4.47677   -47.99295
     4.74770   -12.69458    -3.92865    -9.13374    -3.59521    -3.01020    -2.95359    -2.43266    -2.63984    -4.16904   -44.55751
     4.75770   -11.21056    -3.11310    -8.04333    -2.95255    -2.67586    -2.58357    -2.04119    -2.31735    -3.61702   -38.55452
     4.76770    -9.17069    -2.30187    -6.60657    -2.26194    -2.20231    -2.10782    -1.59735    -1.89337    -2.91729   -31.05921
     4.77770    -6.94692    -1.58872    -5.05352    -1.61624    -1.67643    -1.60203    -1.16622    -1.43794    -2.18409   -23.27211
     4.78870    -4.87706    -1.02381    -3.59567    -1.07733    -1.18070    -1.13347    -0.79678    -1.01437    -1.51719   -16.21638
     4.79870    -3.19058    -0.61701    -2.37738    -0.67132    -0.77131    -0.74713    -0.51600    -0.66533    -0.98074   -10.53680
     4.80870    -1.98266    -0.35064    -1.46195    -0.39570    -0.47222    -0.46172    -0.33053    -0.40833    -0.59931    -6.46305
     4.81870    -1.24317    -0.19418    -0.84154    -0.23148    -0.28028    -0.27376    -0.23359    -0.24010    -0.36690    -3.90499
     4.82970    -0.90114    -0.11705    -0.46466    -0.15630    -0.17702    -0.16666    -0.21232    -0.14510    -0.26353    -2.60378
     4.83970    -0.86836    -0.09557    -0.26509    -0.15299    -0.13904    -0.11943    -0.25242    -0.10417    -0.26955    -2.26662
     4.84970    -1.06177    -0.11451    -0.18247    -0.21250    -0.14488    -0.11251    -0.33920    -0.09985    -0.37217    -2.63986
     4.85970    -1.40750    -0.16509    -0.17083    -0.33128    -0.17703    -0.12992    -0.45646    -0.11827    -0.56377    -3.52014
     4.86970    -1.83503    -0.24079    -0.19876    -0.50471    -0.22131    -0.15913    -0.58556    -0.14876    -0.83353    -4.72758
     4.88070    -2.27253    -0.33324    -0.24519    -0.71956    -0.26600    -0.19024    -0.70645    -0.18269    -1.15801    -6.07392
     4.89070    -2.64898    -0.42982    -0.29508    -0.94920    -0.30157    -0.21551    -0.80043    -0.21284    -1.49555    -7.34899
     4.90070    -2.90268    -0.51408    -0.33694    -1.15544    -0.32130    -0.22961    -0.85417    -0.23345    -1.78919    -8.33687
     4.91070    -2.99231    -0.56931    -0.36264    -1.29735    -0.32213    -0.23007    -0.86177    -0.24094    -1.98007    -8.85660
     4.92170    -2.90633    -0.58396    -0.36872    -1.34496    -0.30507    -0.21759    -0.82534    -0.23462    -2.02534    -8.81194
     4.93170    -2.66619    -0.55604    -0.35820    -1.29141    -0.27496    -0.19582    -0.75395    -0.21703    -1.91417    -8.22777
     4.94170    -2.32352    -0.49482    -0.34149    -1.15827    -0.23964    -0.17076    -0.66143    -0.19385    -1.67152    -7.25530
     4.95170    -1.95191    -0.41829    -0.33584    -0.99076    -0.20915    -0.14989    -0.56516    -0.17293    -1.35087    -6.14480
     4.96270    -1.63568    -0.34766    -0.36282    -0.84600    -0.19487    -0.14105    -0.48375    -0.16305    -1.01584    -5.19071
     4.97270    -1.45827    -0.30134    -0.44369    -0.77800    -0.20874    -0.15119    -0.43469    -0.17215    -0.72282    -4.67089
     4.98270    -1.49360    -0.29024    -0.59317    -0.82455    -0.26265    -0.18494    -0.43103    -0.20577    -0.50980    -4.79576
     4.99270    -1.80032    -0.31600    -0.81303    -0.99793    -0.36767    -0.24311    -0.47830    -0.26583    -0.39514    -5.67733
     5.00270    -2.41755    -0.37215    -1.08732    -1.28030    -0.53270    -0.32172    -0.57272    -0.35014    -0.38259    -7.31719
     5.01370    -3.35862    -0.44753    -1.38266    -1.62428    -0.76238    -0.41212    -0.70192    -0.45306    -0.46722    -9.60978
     5.02370    -4.59936    -0.53104    -1.65439    -1.96206    -1.05330    -0.50256    -0.84805    -0.56632    -0.63819   -12.35529
     5.03370    -6.06288    -0.61582    -1.85803    -2.22193    -1.38967    -0.58115    -0.99246    -0.68019    -0.87685   -15.27898
     5.04370    -7.60712    -0.70176    -1.96281    -2.34968    -1.74034    -0.63896    -1.12007    -0.78392    -1.15309   -18.05775
     5.05470    -9.03201    -0.79526    -1.96073    -2.32641    -2.05971    -0.67221    -1.22202    -0.86632    -1.42479   -20.35946
     5.06470   -10.11243    -0.90633    -1.86849    -2.17475    -2.29579    -0.68286    -1.29619    -0.91694    -1.64310   -21.89688
     5.07470   -10.65860    -1.04364    -1.72114    -1.94964    -2.40495    -0.67701    -1.34578    -0.92869    -1.76422   -22.49367
     5.08470   -10.57388    -1.20965    -1.56051    -1.71733    -2.36714    -0.66194    -1.37632    -0.90066    -1.76297   -22.13041
     5.09470    -9.89337    -1.39659    -1.42235    -1.53164    -2.19411    -0.64340    -1.39244    -0.83964    -1.64101   -20.95456
     5.10570    -8.77013    -1.58521    -1.32688    -1.41801    -1.92573    -0.62408    -1.39557    -0.75851    -1.42619   -19.23031
     5.11570    -7.42017    -1.74722    -1.27457    -1.36962    -1.61566    -0.60264    -1.38198    -0.67164    -1.16194   -17.24545
     5.12570    -6.05093    -1.85166    -1.24858    -1.35587    -1.31237    -0.57544    -1.34434    -0.58985    -0.89323   -15.22228
     5.13570    -4.80921    -1.87379    -1.22245    -1.33780    -1.04713    -0.53874    -1.27522    -0.51763    -0.65472   -13.27668
     5.14670    -3.76542    -1.80434    -1.17141    -1.28415    -0.82990    -0.49132    -1.17207    -0.45355    -0.46584   -11.43800
     5.15670    -2.93337    -1.65538    -1.08217    -1.18169    -0.65600    -0.43632    -1.04156    -0.39433    -0.33242    -9.71323
     5.16670    -2.29967    -1.45882    -0.95819    -1.03857    -0.51602    -0.38114    -0.89985    -0.33833    -0.25167    -8.14227
     5.17670    -1.84774    -1.25816    -0.81750    -0.87810    -0.40259    -0.33542    -0.76896    -0.28744    -0.21704    -6.81295
     5.18670    -1.56332    -1.09415    -0.68417    -0.72847    -0.31288    -0.30743    -0.66954    -0.24582    -0.22041    -5.82620
     5.19770    -1.42694    -0.99172    -0.57816    -0.61144    -0.24626    -0.30067    -0.61274    -0.21706    -0.25192    -5.23690
     5.20770    -1.40320    -0.95167    -0.50749    -0.53459    -0.20117    -0.31174    -0.59588    -0.20148    -0.29914    -5.00637
     5.21770    -1.43905    -0.95161    -0.46678    -0.49120    -0.17324    -0.33090    -0.60311    -0.19526    -0.34729    -4.99845
     5.22770    -1.47328    -0.95677    -0.44127    -0.46462    -0.15573    -0.34552    -0.61149    -0.19183    -0.38154    -5.02205
     5.23870    -1.45337    -0.93374    -0.41454    -0.43690    -0.14161    -0.34442    -0.59971    -0.18453    -0.39061    -4.89943
     5.24870    -1.35152    -0.86331    -0.37522    -0.39574    -0.12580    -0.32198    -0.55593    -0.16922    -0.37011    -4.52882
     5.25870    -1.17061    -0.74554    -0.32042    -0.33813    -0.10637    -0.27962    -0.48072    -0.14549    -0.32357    -3.91048
     5.26870    -0.93866    -0.59691    -0.25509    -0.26928    -0.08426    -0.22451    -0.38515    -0.11623    -0.26064    -3.13072
     5.27970    -0.69462    -0.44141    -0.18811    -0.19859    -0.06197    -0.16625    -0.28492    -0.08586    -0.19331    -2.31504
     5.28970    -0.47377    -0.30093    -0.12810    -0.13524    -0.04214    -0.11342    -0.19428    -0.05851    -0.13201    -1.57840
     5.29970    -0.29768    -0.18903    -0.08051    -0.08493    -0.02645    -0.07127    -0.12207    -0.03677    -0.08295    -0.99166
     5.30970    -0.17252    -0.10942    -0.04696    -0.04929    -0.01533    -0.04131    -0.07077    -0.02138    -0.04802    -0.57498
     5.31970    -0.09304    -0.05866    -0.02625    -0.02683    -0.00832    -0.02226    -0.03824    -0.01174    -0.02568    -0.31104
     5.33070    -0.04897    -0.02993    -0.01633    -0.01481    -0.00452    -0.01168    -0.02032    -0.00676    -0.01293    -0.16625
     5.34070    -0.03070    -0.01653    -0.01609    -0.01091    -0.00317    -0.00721    -0.01319    -0.00559    -0.00673    -0.11013
     5.35070    -0.03293    -0.01400    -0.02691    -0.01444    -0.00396    -0.00754    -0.01484    -0.00821    -0.00493    -0.12774
     5.36070    -0.05630    -0.02083    -0.05343    -0.02693    -0.00718    -0.01267    -0.02577    -0.01574    -0.00659    -0.22543
     5.37170    -0.10749    -0.03849    -0.10359    -0.05233    -0.01378    -0.02394    -0.04892    -0.03038    -0.01195    -0.43086
     5.38170    -0.19823    -0.07086    -0.18713    -0.09659    -0.02516    -0.04365    -0.08896    -0.05505    -0.02230    -0.78792
     5.39170    -0.34307    -0.12344    -0.31241    -0.16669    -0.04284    -0.07442    -0.15094    -0.09246    -0.03977    -1.34604
     5.40170    -0.55627    -0.20254    -0.48174    -0.26921    -0.06803    -0.11829    -0.23854    -0.14385    -0.06711    -2.14560
     5.41170    -0.84894    -0.31452    -0.68715    -0.40890    -0.10120    -0.17581    -0.35239    -0.20780    -0.10741    -3.20412
     5.42270    -1.22671    -0.46530    -0.90899    -0.58776    -0.14191    -0.24557    -0.48947    -0.27977    -0.16372    -4.50920
     5.43270    -1.68842    -0.66009    -1.11929    -0.80481    -0.18910    -0.32430    -0.64390    -0.35294    -0.23842    -6.02125
     5.44270    -2.22538    -0.90154    -1.28979    -1.05583    -0.24132    -0.40746    -0.80844    -0.42004    -0.33209    -7.68189
     5.45270    -2.81744    -1.18645    -1.40084    -1.33183    -0.29682    -0.48988    -0.97574    -0.47537    -0.44220    -9.41658
     5.46370    -3.42903    -1.50048    -1.44691    -1.61649    -0.35321    -0.56575    -1.13756    -0.51578    -0.56170   -11.12692
     5.47370    -4.00731    -1.81463    -1.43603    -1.88397    -0.40686    -0.62877    -1.28287    -0.54050    -0.67960   -12.68053
     5.48370    -4.49096    -2.08652    -1.38423    -2.10099    -0.45309    -0.67254    -1.39760    -0.54993    -0.78346   -13.91931
     5.49370    -4.83311    -2.27019    -1.31013    -2.23553    -0.48840    -0.69272    -1.46760    -0.54523    -0.86530   -14.70821
     5.50470    -5.03465    -2.33222    -1.23271    -2.26848    -0.51392    -0.68984    -1.48563    -0.52942    -0.92792   -15.01480
     5.51470    -5.16807    -2.26591    -1.17336    -2.20471    -0.53917    -0.67188    -1.45827    -0.50907    -0.98890   -14.97935
     5.52470    -5.37798    -2.09729    -1.15747    -2.07579    -0.58319    -0.65413    -1.40827    -0.49501    -1.07832   -14.92747
     5.53470    -5.83883    -1.87677    -1.21202    -1.92806    -0.67106    -0.65498    -1.36792    -0.50074    -1.22886   -15.27922
     5.54470    -6.68684    -1.66052    -1.35624    -1.80459    -0.82483    -0.68875    -1.36597    -0.53777    -1.46073   -16.38625
     5.55570    -7.94309    -1.49051    -1.58969    -1.72904    -1.05204    -0.75863    -1.41426    -0.60999    -1.76772   -18.35496
     5.56570    -9.47186    -1.38225    -1.88396    -1.69768    -1.33655    -0.85306    -1.50093    -0.70980    -2.11165   -20.94774
     5.57570   -10.99326    -1.32546    -2.18463    -1.68727    -1.63739    -0.94835    -1.59522    -0.81868    -2.43006   -23.62032
     5.58570   -12.16832    -1.29494    -2.42571    -1.67170    -1.89729    -1.01624    -1.66111    -0.91245    -2.65645   -25.70420
     5.59670   -12.71064    -1.26560    -2.55054    -1.63677    -2.06257    -1.03466    -1.67355    -0.96955    -2.74368   -26.64755
     5.60670   -12.49138    -1.22322    -2.53219    -1.58749    -2.09988    -0.99536    -1.62795    -0.97870    -2.68101   -26.21718
     5.61670   -11.57384    -1.16666    -2.38033    -1.54038    -2.00885    -0.90577    -1.53906    -0.94177    -2.49489   -24.55154
     5.62670   -10.17492    -1.10216    -2.13364    -1.50970    -1.81756    -0.78459    -1.42984    -0.87078    -2.23436   -22.05755
     5.63670    -8.56805    -1.03548    -1.84212    -1.49480    -1.57029    -0.65351    -1.31831    -0.78135    -1.94955   -19.21346
     5.64770    -6.98798    -0.96550    -1.54748    -1.47688    -1.30899    -0.52945    -1.20941    -0.68581    -1.67408   -16.38557
     5.65770    -5.57046    -0.88536    -1.27374    -1.42783    -1.06194    -0.42119    -1.09615    -0.59027    -1.41970   -13.74664
     5.66770    -4.35924    -0.78758    -1.02783    -1.32494    -0.84178    -0.33010    -0.96827    -0.49610    -1.18329   -11.31913
     5.67770    -3.33884    -0.67054    -0.80847    -1.16329    -0.65066    -0.25375    -0.82169    -0.40341    -0.95909    -9.06974
     5.68870    -2.48546    -0.54167    -0.61431    -0.95972    -0.48784    -0.18953    -0.66373    -0.31424    -0.74775    -7.00426
     5.69870    -1.78731    -0.41573    -0.44826    -0.74681    -0.35435    -0.13628    -0.51167    -0.23325    -0.55839    -5.19204
     5.70870    -1.25068    -0.31040    -0.31628    -0.56170    -0.25362    -0.09437    -0.38714    -0.16640    -0.40495    -3.74555
     5.71870    -0.88795    -0.24137    -0.22462    -0.43614    -0.18982    -0.06451    -0.31011    -0.11905    -0.30072    -2.77427
     5.72970    -0.70893    -0.21955    -0.17694    -0.39001    -0.16600    -0.04699    -0.29454    -0.09469    -0.25399    -2.35164
     5.73970    -0.71724    -0.25059    -0.17386    -0.42971    -0.18274    -0.04131    -0.34693    -0.09505    -0.26679    -2.50421
     5.74970    -0.91126    -0.33522    -0.21343    -0.54767    -0.23759    -0.04643    -0.46516    -0.12079    -0.33508    -3.21263
     5.75970    -1.28633    -0.47000    -0.29203    -0.72300    -0.32460    -0.06115    -0.63821    -0.17208    -0.44976    -4.41717
     5.76970    -1.83427    -0.64834    -0.40481    -0.92349    -0.43458    -0.08447    -0.84673    -0.24857    -0.59867    -6.02391
     5.78070    -2.53994    -0.86202    -0.54605    -1.11131    -0.55593    -0.11584    -1.06581    -0.34878    -0.76982    -7.91551
     5.79070    -3.37617    -1.10305    -0.70931    -1.25280    -0.67685    -0.15523    -1.27104    -0.46883    -0.95534    -9.96862
     5.80070    -4.29957    -1.36462    -0.88734    -1.32918    -0.78765    -0.20289    -1.44440    -0.60164    -1.15445   -12.07175
     5.81070    -5.24785    -1.63908    -1.07201    -1.34351    -0.88202    -0.25872    -1.57780    -0.73636    -1.37143   -14.12879
     5.82170    -6.14639    -1.91413    -1.25370    -1.31984    -0.95699    -0.32138    -1.67200    -0.85958    -1.60995   -16.05396
     5.83170    -6.91779    -2.16922    -1.42199    -1.29393    -1.01167    -0.38754    -1.73213    -0.95811    -1.86383   -17.75622
     5.84170    -7.50540    -2.37712    -1.56714    -1.30075    -1.04674    -0.45195    -1.76301    -1.02252    -2.11295   -19.14758
     5.85170    -7.88996    -2.51143    -1.68308    -1.36257    -1.06518    -0.50854    -1.76693    -1.05052    -2.32517   -20.16338
     5.86170    -8.09567    -2.55788    -1.76930    -1.48336    -1.07301    -0.55183    -1.74601    -1.04805    -2.46641   -20.79153
     5.87270    -8.17646    -2.52282    -1.83053    -1.64844    -1.07946    -0.57864    -1.70462    -1.02688    -2.51305   -21.08091
     5.88270    -8.18780    -2.43151    -1.87342    -1.83006    -1.09393    -0.58843    -1.65088    -0.99951    -2.45964   -21.11517
     5.89270    -8.15869    -2.31681    -1.90165    -1.99521    -1.12026    -0.58293    -1.59414    -0.97396    -2.31916   -20.96282
     5.90270    -8.07600    -2.20287    -1.91251    -2.11723    -1.15273    -0.56543    -1.54121    -0.95036    -2.11699   -20.63532
     5.91370    -7.89855    -2.09479    -1.89741    -2.18211    -1.17593    -0.53999    -1.49367    -0.92180    -1.88311   -20.08735
     5.92370    -7.58324    -1.97920    -1.84625    -2.19225    -1.16984    -0.51062    -1.44782    -0.87881    -1.64537   -19.25340
     5.93370    -7.11429    -1.83628    -1.75332    -2.16212    -1.11903    -0.48094    -1.39732    -0.81447    -1.42527   -18.10305
     5.94370    -6.51171    -1.65356    -1.62133    -2.10894    -1.01962    -0.45303    -1.33618    -0.72859    -1.23555   -16.66851
     5.95470    -5.82301    -1.43527    -1.46079    -2.04318    -0.88173    -0.42692    -1.26120    -0.62739    -1.07965   -15.03915
     5.96470    -5.10248    -1.20050    -1.28681    -1.96511    -0.72521    -0.40051    -1.17226    -0.52133    -0.95254   -13.32675
     5.97470    -4.39391    -0.97467    -1.11420    -1.86834    -0.57222    -0.37087    -1.07196    -0.42074    -0.84490   -11.63181
     5.98470    -3.72635    -0.77915    -0.95423    -1.74628    -0.43976    -0.33587    -0.96413    -0.33304    -0.74780   -10.02660
     5.99470    -3.11663    -0.62401    -0.81361    -1.59844    -0.33623    -0.29557    -0.85341    -0.26175    -0.65704    -8.55670
     6.00570    -2.57826    -0.50804    -0.69574    -1.43171    -0.26150    -0.25269    -0.74374    -0.20729    -0.57402    -7.25299
     6.01570    -2.12278    -0.42247    -0.60185    -1.25758    -0.21024    -0.21133    -0.63839    -0.16845    -0.50418    -6.13728
     6.02570    -1.75844    -0.35683    -0.53312    -1.08853    -0.17553    -0.17550    -0.54001    -0.14390    -0.45281    -5.22466
     6.03570    -1.48581    -0.30336    -0.49141    -0.93476    -0.15149    -0.14769    -0.45117    -0.13321    -0.42168    -4.52057
     6.04670    -1.29594    -0.25869    -0.48042    -0.80192    -0.13451    -0.12822    -0.37433    -0.13773    -0.40715    -4.01890
     6.05670    -1.17226    -0.22334    -0.50690    -0.69116    -0.12306    -0.11572    -0.31161    -0.16108    -0.40135    -3.70649
     6.06670    -1.09733    -0.20019    -0.58129    -0.60061    -0.11715    -0.10809    -0.26488    -0.20929    -0.39545    -3.57428
     6.07670    -1.05983    -0.19304    -0.71636    -0.52847    -0.11782    -0.10383    -0.23564    -0.28958    -0.38333    -3.62789
     6.08670    -1.05957    -0.20562    -0.92282    -0.47550    -0.12658    -0.10274    -0.22547    -0.40742    -0.36463    -3.89036
     6.09770    -1.10590    -0.24083    -1.20153    -0.44653    -0.14481    -0.10614    -0.23589    -0.56215    -0.34500    -4.38879
     6.10770    -1.21045    -0.29983    -1.53565    -0.44875    -0.17299    -0.11620    -0.26791    -0.74289    -0.33365    -5.12832
     6.11770    -1.37788    -0.38129    -1.88836    -0.48815    -0.21008    -0.13497    -0.32095    -0.92776    -0.33948    -6.06893
     6.12770    -1.59929    -0.48112    -2.20939    -0.56582    -0.25337    -0.16347    -0.39201    -1.08776    -0.36741    -7.11964
     6.13870    -1.85206    -0.59293    -2.44999    -0.67608    -0.29914    -0.20112    -0.47560    -1.19547    -0.41682    -8.15922
     6.14870    -2.10635    -0.70891    -2.57919    -0.80683    -0.34366    -0.24582    -0.56445    -1.23418    -0.48203    -9.07143
     6.15870    -2.33392    -0.82105    -2.59345    -0.94255    -0.38405    -0.29419    -0.65063    -1.20368    -0.55442    -9.77796
     6.16870    -2.51583    -0.92174    -2.51418    -1.06792    -0.41845    -0.34206    -0.72659    -1.11946    -0.62484   -10.25107
     6.17970    -2.64463    -1.00412    -2.37589    -1.17072    -0.44579    -0.38512    -0.78607    -1.00596    -0.68534   -10.50364
     6.18970    -2.72263    -1.06297    -2.21138    -1.24370    -0.46494    -0.41947    -0.82476    -0.88712    -0.73031   -10.56728
     6.19970    -2.75817    -1.09540    -2.04199    -1.28479    -0.47468    -0.44236    -0.84104    -0.78013    -0.75611   -10.47465
     6.20970    -2.76179    -1.10173    -1.87614    -1.29630    -0.47380    -0.45260    -0.83631    -0.69224    -0.76158   -10.25248
     6.21970    -2.74361    -1.08586    -1.71400    -1.28370    -0.46179    -0.45092    -0.81496    -0.62284    -0.74758    -9.92525
     6.23070    -2.71360    -1.05458    -1.55416    -1.25457    -0.43949    -0.43959    -0.78334    -0.56695    -0.71726    -9.52353
     6.24070    -2.68010    -1.01610    -1.39811    -1.21681    -0.40978    -0.42186    -0.74839    -0.51957    -0.67548    -9.08620
     6.25070    -2.64903    -0.97805    -1.25156    -1.17677    -0.37715    -0.40119    -0.71548    -0.47781    -0.62812    -8.65516
     6.26070    -2.62196    -0.94604    -1.12328    -1.13813    -0.34737    -0.38032    -0.68726    -0.44190    -0.58077    -8.26701
     6.27170    -2.59688    -0.92270    -1.02227    -1.10119    -0.32659    -0.36105    -0.66309    -0.41448    -0.53795    -7.94620
     6.28170    -2.57097    -0.90883    -0.95666    -1.06395    -0.32043    -0.34431    -0.64043    -0.39913    -0.50258    -7.70728
     6.29170    -2.54569    -0.90399    -0.93233    -1.02415    -0.33323    -0.33079    -0.61643    -0.39896    -0.47637    -7.56193
     6.30170    -2.52987    -0.90765    -0.95208    -0.98106    -0.36714    -0.32127    -0.58952    -0.41514    -0.46010    -7.52385
     6.31170    -2.53727    -0.91863    -1.01466    -0.93552    -0.42138    -0.31673    -0.55985    -0.44607    -0.45382    -7.60392
     6.32270    -2.57969    -0.93394    -1.11303    -0.88863    -0.49154    -0.31762    -0.52815    -0.48689    -0.45631    -7.79580
     6.33270    -2.65729    -0.94772    -1.23297    -0.84006    -0.56954    -0.32304    -0.49493    -0.52997    -0.46449    -8.06000
     6.34270    -2.75025    -0.95132    -1.35320    -0.78745    -0.64386    -0.33020    -0.45938    -0.56603    -0.47328    -8.31497
     6.35270    -2.82186    -0.93539    -1.44737    -0.72714    -0.70132    -0.33459    -0.42003    -0.58597    -0.47610    -8.44977
     6.36370    -2.82635    -0.89227    -1.48923    -0.65608    -0.72931    -0.33118    -0.37546    -0.58256    -0.46659    -8.34902
     6.37370    -2.72474    -0.81873    -1.45962    -0.57360    -0.71898    -0.31588    -0.32545    -0.55240    -0.44018    -7.92959
     6.38370    -2.49951    -0.71724    -1.35207    -0.48215    -0.66805    -0.28710    -0.27153    -0.49667    -0.39586    -7.17018
     6.39370    -2.16283    -0.59606    -1.17642    -0.38700    -0.58229    -0.24656    -0.21652    -0.42132    -0.33674    -6.12574
     6.40470    -1.75363    -0.46729    -0.95717    -0.29479    -0.47414    -0.19873    -0.16402    -0.33565    -0.26924    -4.91466
     6.41470    -1.32637    -0.34390    -0.72536    -0.21193    -0.35944    -0.14958    -0.11738    -0.25013    -0.20137    -3.68545
     6.42470    -0.93235    -0.23658    -0.51049    -0.14312    -0.25300    -0.10476    -0.07897    -0.17376    -0.14032    -2.57336
     6.43470    -0.60751    -0.15162    -0.33288    -0.09040    -0.16500    -0.06808    -0.04974    -0.11217    -0.09082    -1.66822
     6.44470    -0.36624    -0.09026    -0.20080    -0.05322    -0.09953    -0.04096    -0.02921    -0.06714    -0.05448    -1.00184
     6.45570    -0.20399    -0.04980    -0.11188    -0.02911    -0.05545    -0.02278    -0.01595    -0.03720    -0.03023    -0.55639
     6.46570    -0.10487    -0.02542    -0.05752    -0.01477    -0.02851    -0.01170    -0.00808    -0.01904    -0.01550    -0.28540
     6.47570    -0.04971    -0.01199    -0.02727    -0.00693    -0.01352    -0.00554    -0.00379    -0.00900    -0.00733    -0.13508
     6.48570    -0.02172    -0.00522    -0.01192    -0.00301    -0.00591    -0.00242    -0.00164    -0.00392    -0.00320    -0.05895
     6.49670    -0.00874    -0.00209    -0.00480    -0.00120    -0.00238    -0.00097    -0.00066    -0.00158    -0.00129    -0.02371
     6.50670    -0.00324    -0.00077    -0.00178    -0.00044    -0.00088    -0.00036    -0.00024    -0.00058    -0.00048    -0.00878
     6.51670    -0.00111    -0.00026    -0.00061    -0.00015    -0.00030    -0.00012    -0.00008    -0.00020    -0.00016    -0.00300
     6.52670    -0.00035    -0.00008    -0.00019    -0.00005    -0.00009    -0.00004    -0.00003    -0.00006    -0.00005    -0.00094
     6.53670    -0.00010    -0.00002    -0.00006    -0.00001    -0.00003    -0.00001    -0.00001    -0.00002    -0.00001    -0.00027
     6.54770    -0.00003    -0.00001    -0.00001    -0.00000    -0.00001    -0.00000    -0.00000    -0.00000    -0.00000    -0.00007
     6.55770    -0.00001    -0.00000    -0.00000    -0.00000    -0.00000    -0.00000    -0.00000    -0.00000    -0.00000    -0.00002
     6.56770    -0.00000    -0.00000    -0.00000    -0.00000    -0.00000    -0.00000    -0.00000    -0.00000    -0.00000    -0.00000
     6.57770    -0.00000    -0.00000    -0.00000    -0.00000    -0.00000    -0.00000    -0.00000    -0.00000    -0.00000    -0.00000
     6.58870    -0.00000    -0.00000    -0.00000    -0.00000    -0.00000    -0.00000    -0.00000    -0.00000    -0.00000    -0.00000
     6.59870    -0.00000    -0.00000    -0.00000    -0.00000    -0.00000    -0.00000    -0.00000    -0.00000    -0.00000    -0.00000
     6.60870    -0.00000    -0.00000    -0.00000    -0.00000    -0.00000    -0.00000    -0.00000    -0.00000    -0.00000    -0.00000
     6.61870    -0.00000    -0.00000    -0.00000    -0.00000    -0.00000    -0.00000    -0.00000    -0.00000    -0.00000    -0.00000
     6.62970    -0.00000    -0.00000    -0.00000    -0.00000    -0.00000    -0.00000    -0.00000    -0.00000    -0.00000    -0.00000
     6.63970    -0.00000    -0.00000    -0.00000    -0.00000    -0.00000    -0.00000    -0.00000    -0.00000    -0.00000    -0.00000
     6.64970    -0.00000    -0.00000    -0.00000    -0.00000    -0.00000    -0.00000    -0.00000    -0.00000    -0.00000    -0.00000
     6.65970    -0.00000    -0.00000    -0.00000    -0.00000    -0.00000    -0.00000    -0.00000    -0.00000    -0.00000    -0.00000
     6.66970    -0.00000    -0.00000    -0.00000    -0.00000    -0.00000    -0.00000    -0.00000    -0.00000    -0.00000    -0.00000
     6.68070     0.00000     0.00000     0.00000     0.00000     0.00000     0.00000     0.00000     0.00000     0.00000     0.00000
     6.69070     0.00000     0.00000     0.00000     0.00000     0.00000     0.00000     0.00000     0.00000     0.00000     0.00000
     6.70070     0.00000     0.00000     0.00000     0.00000     0.00000     0.00000     0.00000     0.00000     0.00000     0.00000
     6.71070     0.00000     0.00000     0.00000     0.00000     0.00000     0.00000     0.00000     0.00000     0.00000     0.00000
     6.72170     0.00000     0.00000     0.00000     0.00000     0.00000     0.00000     0.00000     0.00000     0.00000     0.00000
     6.73170     0.00000     0.00000     0.00000     0.00000     0.00000     0.00000     0.00000     0.00000     0.00000     0.00000
     6.74170     0.00000     0.00000     0.00000     0.00000     0.00000     0.00000     0.00000     0.00000     0.00000     0.00000
     6.75170     0.00000     0.00000     0.00000     0.00000     0.00000     0.00000     0.00000     0.00000     0.00000     0.00000
     6.76170     0.00000     0.00000     0.00000     0.00000     0.00000     0.00000     0.00000     0.00000     0.00000     0.00000
     6.77270     0.00000     0.00000     0.00000     0.00000     0.00000     0.00000     0.00000     0.00000     0.00000     0.00000
     6.78270     0.00000     0.00000     0.00000     0.00000     0.00000     0.00000     0.00000     0.00000     0.00000     0.00000
     6.79270     0.00000     0.00000     0.00000     0.00000     0.00000     0.00000     0.00000     0.00000     0.00000     0.00000
     6.80270     0.00000     0.00000     0.00000     0.00000     0.00000     0.00000     0.00000     0.00000     0.00000     0.00000
     6.81370     0.00000     0.00000     0.00000     0.00000     0.00000     0.00000     0.00000     0.00000     0.00000     0.00000
     6.82370     0.00000     0.00000     0.00000     0.00000     0.00000     0.00000     0.00000     0.00000     0.00000     0.00000
     6.83370     0.00000     0.00000     0.00000     0.00000     0.00000     0.00000     0.00000     0.00000     0.00000     0.00000
     6.84370     0.00000     0.00000     0.00000     0.00000     0.00000     0.00000     0.00000     0.00000     0.00000     0.00000
     6.85470     0.00000     0.00000     0.00000     0.00000     0.00000     0.00000     0.00000     0.00000     0.00000     0.00000
     6.86470     0.00000     0.00000     0.00000     0.00000     0.00000     0.00000     0.00000     0.00000     0.00000     0.00000
     6.87470     0.00000     0.00000     0.00000     0.00000     0.00000     0.00000     0.00000     0.00000     0.00000     0.00000
     6.88470     0.00000     0.00000     0.00000     0.00000     0.00000     0.00000     0.00000     0.00000     0.00000     0.00000
     6.89470     0.00000     0.00000     0.00000     0.00000     0.00000     0.00000     0.00000     0.00000     0.00000     0.00000
     6.90570     0.00000     0.00000     0.00000     0.00000     0.00000     0.00000     0.00000     0.00000     0.00000     0.00000
     6.91570     0.00000     0.00000     0.00000     0.00000     0.00000     0.00000     0.00000     0.00000     0.00000     0.00000
     6.92570     0.00000     0.00000     0.00000     0.00000     0.00000     0.00000     0.00000     0.00000     0.00000     0.00000
     6.93570     0.00000     0.00000     0.00000     0.00000     0.00000     0.00000     0.00000     0.00000     0.00000     0.00000
     6.94670     0.00000     0.00000     0.00000     0.00000     0.00000     0.00000     0.00000     0.00000     0.00000     0.00000
     6.95670     0.00000     0.00000     0.00000     0.00000     0.00000     0.00000     0.00000     0.00000     0.00000     0.00000
     6.96670     0.00000     0.00000     0.00000     0.00000     0.00000     0.00000     0.00000     0.00000     0.00000     0.00000
     6.97670     0.00000     0.00000     0.00000     0.00000     0.00000     0.00000     0.00000     0.00000     0.00000     0.00000
     6.98670     0.00000     0.00000     0.00000     0.00000     0.00000     0.00000     0.00000     0.00000     0.00000     0.00000
     6.99770     0.00000     0.00000     0.00000     0.00000     0.00000     0.00000     0.00000     0.00000     0.00000     0.00000
     7.00770     0.00000     0.00000     0.00000     0.00000     0.00000     0.00000     0.00000     0.00000     0.00000     0.00000
     7.01770     0.00000     0.00000     0.00000     0.00000     0.00000     0.00000     0.00000     0.00000     0.00000     0.00000
     7.02770     0.00000     0.00000     0.00000     0.00000     0.00000     0.00000     0.00000     0.00000     0.00000     0.00000
     7.03870     0.00000     0.00000     0.00000     0.00000     0.00000     0.00000     0.00000     0.00000     0.00000     0.00000
     7.04870     0.00000     0.00000     0.00000     0.00000     0.00000     0.00000     0.00000     0.00000     0.00000     0.00000
     7.05870     0.00000     0.00000     0.00000     0.00000     0.00000     0.00000     0.00000     0.00000     0.00000     0.00000
     7.06870     0.00000     0.00000     0.00000     0.00000     0.00000     0.00000     0.00000     0.00000     0.00000     0.00000
     7.07970     0.00000     0.00000     0.00000     0.00000     0.00000     0.00000     0.00000     0.00000     0.00000     0.00000
     7.08970     0.00000     0.00000     0.00000     0.00000     0.00000     0.00000     0.00000     0.00000     0.00000     0.00000
     7.09970     0.00000     0.00000     0.00000     0.00000     0.00000     0.00000     0.00000     0.00000     0.00000     0.00000
     7.10970     0.00000     0.00000     0.00000     0.00000     0.00000     0.00000     0.00000     0.00000     0.00000     0.00000
     7.11970     0.00000     0.00000     0.00000     0.00000     0.00000     0.00000     0.00000     0.00000     0.00000     0.00000
     7.13070     0.00000     0.00000     0.00000     0.00000     0.00000     0.00000     0.00000     0.00000     0.00000     0.00000
     7.14070     0.00000     0.00000     0.00000     0.00000     0.00000     0.00000     0.00000     0.00000     0.00000     0.00000
     7.15070     0.00000     0.00000     0.00000     0.00000     0.00000     0.00000     0.00000     0.00000     0.00000     0.00000
     7.16070     0.00000     0.00000     0.00000     0.00000     0.00000     0.00000     0.00000     0.00000     0.00000     0.00000
     7.17170     0.00000     0.00000     0.00000     0.00000     0.00000     0.00000     0.00000     0.00000     0.00000     0.00000
     7.18170     0.00000     0.00000     0.00000     0.00000     0.00000     0.00000     0.00000     0.00000     0.00000     0.00000
     7.19170     0.00000     0.00000     0.00000     0.00000     0.00000     0.00000     0.00000     0.00000     0.00000     0.00000
     7.20170     0.00000     0.00000     0.00000     0.00000     0.00000     0.00000     0.00000     0.00000     0.00000     0.00000
     7.21170     0.00000     0.00000     0.00000     0.00000     0.00000     0.00000     0.00000     0.00000     0.00000     0.00000
     7.22270     0.00000     0.00000     0.00000     0.00000     0.00000     0.00000     0.00000     0.00000     0.00000     0.00000
     7.23270     0.00000     0.00000     0.00000     0.00000     0.00000     0.00000     0.00000     0.00000     0.00000     0.00000
     7.24270     0.00000     0.00000     0.00000     0.00000     0.00000     0.00000     0.00000     0.00000     0.00000     0.00000
     7.25270     0.00000     0.00000     0.00000     0.00000     0.00000     0.00000     0.00000     0.00000     0.00000     0.00000
     7.26370     0.00000     0.00000     0.00000     0.00000     0.00000     0.00000     0.00000     0.00000     0.00000     0.00000
     7.27370     0.00000     0.00000     0.00000     0.00000     0.00000     0.00000     0.00000     0.00000     0.00000     0.00000
     7.28370     0.00000     0.00000     0.00000     0.00000     0.00000     0.00000     0.00000     0.00000     0.00000     0.00000
     7.29370     0.00000     0.00000     0.00000     0.00000     0.00000     0.00000     0.00000     0.00000     0.00000     0.00000
     7.30470     0.00000     0.00000     0.00000     0.00000     0.00000     0.00000     0.00000     0.00000     0.00000     0.00000
     7.31470     0.00000     0.00000     0.00000     0.00000     0.00000     0.00000     0.00000     0.00000     0.00000     0.00000
     7.32470     0.00000     0.00000     0.00000     0.00000     0.00000     0.00000     0.00000     0.00000     0.00000     0.00000
     7.33470     0.00000     0.00000     0.00000     0.00000     0.00000     0.00000     0.00000     0.00000     0.00000     0.00000
