# Supplementary material for: General synthesis and atomic arrangement identification of ordered Bi–Pd intermetallics with tunable electrocatalytic CO2 reduction selectivity
Source: Nat Commun. 2024 Feb 21;15:1573. doi: 10.1038/s41467-024-46072-7 (PMC10881518; doi:10.1038/s41467-024-46072-7)
Supplement: Supplementary file 3 — Source data [file 41467_2024_46072_MOESM3_ESM.zip › Source_Data/DFT_Calculation/PDOS/Bi1Pd3_100/PDOS_Pd_UP.dat]

     #Energy           s          py          pz          px         dxy         dyz         dz2         dxz         dx2       tot  
   -13.10930     0.00000     0.00000     0.00000     0.00000     0.00000     0.00000     0.00000     0.00000     0.00000     0.00000
   -13.09930     0.00000     0.00000     0.00000     0.00000     0.00000     0.00000     0.00000     0.00000     0.00000     0.00000
   -13.08830     0.00000     0.00000     0.00000     0.00000     0.00000     0.00000     0.00000     0.00000     0.00000     0.00000
   -13.07830     0.00000     0.00000     0.00000     0.00000     0.00000     0.00000     0.00000     0.00000     0.00000     0.00000
   -13.06830     0.00000     0.00000     0.00000     0.00000     0.00000     0.00000     0.00000     0.00000     0.00000     0.00000
   -13.05830     0.00000     0.00000     0.00000     0.00000     0.00000     0.00000     0.00000     0.00000     0.00000     0.00000
   -13.04730     0.00000     0.00000     0.00000     0.00000     0.00000     0.00000     0.00000     0.00000     0.00000     0.00000
   -13.03730     0.00000     0.00000     0.00000     0.00000     0.00000     0.00000     0.00000     0.00000     0.00000     0.00000
   -13.02730     0.00000     0.00000     0.00000     0.00000     0.00000     0.00000     0.00000     0.00000     0.00000     0.00000
   -13.01730     0.00000     0.00000     0.00000     0.00000     0.00000     0.00000     0.00000     0.00000     0.00000     0.00000
   -13.00730     0.00000     0.00000     0.00000     0.00000     0.00000     0.00000     0.00000     0.00000     0.00000     0.00000
   -12.99630     0.00000     0.00000     0.00000     0.00000     0.00000     0.00000     0.00000     0.00000     0.00000     0.00000
   -12.98630     0.00000     0.00000     0.00000     0.00000     0.00000     0.00000     0.00000     0.00000     0.00000     0.00000
   -12.97630     0.00000     0.00000     0.00000     0.00000     0.00000     0.00000     0.00000     0.00000     0.00000     0.00000
   -12.96630     0.00000     0.00000     0.00000     0.00000     0.00000     0.00000     0.00000     0.00000     0.00000     0.00000
   -12.95530     0.00000     0.00000     0.00000     0.00000     0.00000     0.00000     0.00000     0.00000     0.00000     0.00000
   -12.94530     0.00000     0.00000     0.00000     0.00000     0.00000     0.00000     0.00000     0.00000     0.00000     0.00000
   -12.93530     0.00000     0.00000     0.00000     0.00000     0.00000     0.00000     0.00000     0.00000     0.00000     0.00000
   -12.92530     0.00000     0.00000     0.00000     0.00000     0.00000     0.00000     0.00000     0.00000     0.00000     0.00000
   -12.91530     0.00000     0.00000     0.00000     0.00000     0.00000     0.00000     0.00000     0.00000     0.00000     0.00000
   -12.90430     0.00000     0.00000     0.00000     0.00000     0.00000     0.00000     0.00000     0.00000     0.00000     0.00000
   -12.89430     0.00000     0.00000     0.00000     0.00000     0.00000     0.00000     0.00000     0.00000     0.00000     0.00000
   -12.88430     0.00000     0.00000     0.00000     0.00000     0.00000     0.00000     0.00000     0.00000     0.00000     0.00000
   -12.87430     0.00000     0.00000     0.00000     0.00000     0.00000     0.00000     0.00000     0.00000     0.00000     0.00000
   -12.86330     0.00000     0.00000     0.00000     0.00000     0.00000     0.00000     0.00000     0.00000     0.00000     0.00000
   -12.85330     0.00000     0.00000     0.00000     0.00000     0.00000     0.00000     0.00000     0.00000     0.00000     0.00000
   -12.84330     0.00000     0.00000     0.00000     0.00000     0.00000     0.00000     0.00000     0.00000     0.00000     0.00000
   -12.83330     0.00000     0.00000     0.00000     0.00000     0.00000     0.00000     0.00000     0.00000     0.00000     0.00000
   -12.82230     0.00000     0.00000     0.00000     0.00000     0.00000     0.00000     0.00000     0.00000     0.00000     0.00000
   -12.81230     0.00000     0.00000     0.00000     0.00000     0.00000     0.00000     0.00000     0.00000     0.00000     0.00000
   -12.80230     0.00000     0.00000     0.00000     0.00000     0.00000     0.00000     0.00000     0.00000     0.00000     0.00000
   -12.79230     0.00000     0.00000     0.00000     0.00000     0.00000     0.00000     0.00000     0.00000     0.00000     0.00000
   -12.78230     0.00000     0.00000     0.00000     0.00000     0.00000     0.00000     0.00000     0.00000     0.00000     0.00000
   -12.77130     0.00000     0.00000     0.00000     0.00000     0.00000     0.00000     0.00000     0.00000     0.00000     0.00000
   -12.76130     0.00000     0.00000     0.00000     0.00000     0.00000     0.00000     0.00000     0.00000     0.00000     0.00000
   -12.75130     0.00000     0.00000     0.00000     0.00000     0.00000     0.00000     0.00000     0.00000     0.00000     0.00000
   -12.74130     0.00000     0.00000     0.00000     0.00000     0.00000     0.00000     0.00000     0.00000     0.00000     0.00000
   -12.73030     0.00000     0.00000     0.00000     0.00000     0.00000     0.00000     0.00000     0.00000     0.00000     0.00000
   -12.72030     0.00000     0.00000     0.00000     0.00000     0.00000     0.00000     0.00000     0.00000     0.00000     0.00000
   -12.71030     0.00000     0.00000     0.00000     0.00000     0.00000     0.00000     0.00000     0.00000     0.00000     0.00000
   -12.70030     0.00000     0.00000     0.00000     0.00000     0.00000     0.00000     0.00000     0.00000     0.00000     0.00000
   -12.69030     0.00000     0.00000     0.00000     0.00000     0.00000     0.00000     0.00000     0.00000     0.00000     0.00000
   -12.67930     0.00000     0.00000     0.00000     0.00000     0.00000     0.00000     0.00000     0.00000     0.00000     0.00000
   -12.66930     0.00000     0.00000     0.00000     0.00000     0.00000     0.00000     0.00000     0.00000     0.00000     0.00000
   -12.65930     0.00000     0.00000     0.00000     0.00000     0.00000     0.00000     0.00000     0.00000     0.00000     0.00000
   -12.64930     0.00000     0.00000     0.00000     0.00000     0.00000     0.00000     0.00000     0.00000     0.00000     0.00000
   -12.63830     0.00000     0.00000     0.00000     0.00000     0.00000     0.00000     0.00000     0.00000     0.00000     0.00000
   -12.62830     0.00000     0.00000     0.00000     0.00000     0.00000     0.00000     0.00000     0.00000     0.00000     0.00000
   -12.61830     0.00000     0.00000     0.00000     0.00000     0.00000     0.00000     0.00000     0.00000     0.00000     0.00000
   -12.60830     0.00000     0.00000     0.00000     0.00000     0.00000     0.00000     0.00000     0.00000     0.00000     0.00000
   -12.59730     0.00000     0.00000     0.00000     0.00000     0.00000     0.00000     0.00000     0.00000     0.00000     0.00000
   -12.58730     0.00000     0.00000     0.00000     0.00000     0.00000     0.00000     0.00000     0.00000     0.00000     0.00000
   -12.57730     0.00000     0.00000     0.00000     0.00000     0.00000     0.00000     0.00000     0.00000     0.00000     0.00000
   -12.56730     0.00000     0.00000     0.00000     0.00000     0.00000     0.00000     0.00000     0.00000     0.00000     0.00000
   -12.55730     0.00000     0.00000     0.00000     0.00000     0.00000     0.00000     0.00000     0.00000     0.00000     0.00000
   -12.54630     0.00000     0.00000     0.00000     0.00000     0.00000     0.00000     0.00000     0.00000     0.00000     0.00000
   -12.53630     0.00000     0.00000     0.00000     0.00000     0.00000     0.00000     0.00000     0.00000     0.00000     0.00000
   -12.52630     0.00000     0.00000     0.00000     0.00000     0.00000     0.00000     0.00000     0.00000     0.00000     0.00000
   -12.51630     0.00000     0.00000     0.00000     0.00000     0.00000     0.00000     0.00000     0.00000     0.00000     0.00000
   -12.50530     0.00000     0.00000     0.00000     0.00000     0.00000     0.00000     0.00000     0.00000     0.00000     0.00000
   -12.49530     0.00000     0.00000     0.00000     0.00000     0.00000     0.00000     0.00000     0.00000     0.00000     0.00000
   -12.48530     0.00000     0.00000     0.00000     0.00000     0.00000     0.00000     0.00000     0.00000     0.00000     0.00000
   -12.47530     0.00000     0.00000     0.00000     0.00000     0.00000     0.00000     0.00000     0.00000     0.00000     0.00000
   -12.46530     0.00000     0.00000     0.00000     0.00000     0.00000     0.00000     0.00000     0.00000     0.00000     0.00000
   -12.45430     0.00000     0.00000     0.00000     0.00000     0.00000     0.00000     0.00000     0.00000     0.00000     0.00000
   -12.44430     0.00000     0.00000     0.00000     0.00000     0.00000     0.00000     0.00000     0.00000     0.00000     0.00000
   -12.43430     0.00000     0.00000     0.00000     0.00000     0.00000     0.00000     0.00000     0.00000     0.00000     0.00000
   -12.42430     0.00000     0.00000     0.00000     0.00000     0.00000     0.00000     0.00000     0.00000     0.00000     0.00000
   -12.41330     0.00000     0.00000     0.00000     0.00000     0.00000     0.00000     0.00000     0.00000     0.00000     0.00000
   -12.40330     0.00000     0.00000     0.00000     0.00000     0.00000     0.00000     0.00000     0.00000     0.00000     0.00000
   -12.39330     0.00000     0.00000     0.00000     0.00000     0.00000     0.00000     0.00000     0.00000     0.00000     0.00000
   -12.38330     0.00000     0.00000     0.00000     0.00000     0.00000     0.00000     0.00000     0.00000     0.00000     0.00000
   -12.37230     0.00000     0.00000     0.00000     0.00000     0.00000     0.00000     0.00000     0.00000     0.00000     0.00000
   -12.36230     0.00000     0.00000     0.00000     0.00000     0.00000     0.00000     0.00000     0.00000     0.00000     0.00000
   -12.35230     0.00001     0.00000     0.00000     0.00000     0.00000     0.00000     0.00000     0.00000     0.00000     0.00001
   -12.34230     0.00002     0.00000     0.00000     0.00000     0.00000     0.00000     0.00000     0.00000     0.00000     0.00003
   -12.33230     0.00009     0.00000     0.00000     0.00000     0.00000     0.00000     0.00000     0.00000     0.00000     0.00010
   -12.32130     0.00030     0.00000     0.00002     0.00000     0.00000     0.00001     0.00000     0.00001     0.00001     0.00036
   -12.31130     0.00096     0.00001     0.00005     0.00000     0.00000     0.00003     0.00001     0.00002     0.00005     0.00113
   -12.30130     0.00280     0.00002     0.00015     0.00001     0.00001     0.00008     0.00003     0.00005     0.00013     0.00329
   -12.29130     0.00751     0.00006     0.00041     0.00003     0.00003     0.00021     0.00008     0.00014     0.00035     0.00881
   -12.28030     0.01853     0.00014     0.00101     0.00007     0.00007     0.00052     0.00019     0.00034     0.00087     0.02173
   -12.27030     0.04205     0.00032     0.00229     0.00016     0.00015     0.00117     0.00042     0.00078     0.00197     0.04931
   -12.26030     0.08784     0.00067     0.00477     0.00033     0.00032     0.00245     0.00089     0.00163     0.00411     0.10300
   -12.25030     0.16884     0.00129     0.00918     0.00063     0.00061     0.00470     0.00170     0.00312     0.00791     0.19798
   -12.24030     0.29866     0.00228     0.01623     0.00112     0.00109     0.00831     0.00301     0.00553     0.01399     0.35021
   -12.22930     0.48620     0.00371     0.02642     0.00183     0.00177     0.01353     0.00490     0.00900     0.02277     0.57012
   -12.21930     0.72830     0.00556     0.03958     0.00274     0.00265     0.02028     0.00734     0.01347     0.03411     0.85402
   -12.20930     1.00399     0.00766     0.05456     0.00377     0.00366     0.02795     0.01012     0.01858     0.04702     1.17730
   -12.19930     1.27376     0.00972     0.06922     0.00478     0.00464     0.03546     0.01283     0.02357     0.05965     1.49362
   -12.18830     1.48702     0.01135     0.08082     0.00559     0.00541     0.04140     0.01498     0.02751     0.06964     1.74371
   -12.17830     1.59764     0.01219     0.08684     0.00600     0.00582     0.04448     0.01610     0.02956     0.07482     1.87344
   -12.16830     1.57965     0.01205     0.08585     0.00593     0.00575     0.04398     0.01592     0.02923     0.07397     1.85234
   -12.15830     1.43736     0.01097     0.07812     0.00540     0.00523     0.04001     0.01448     0.02659     0.06731     1.68548
   -12.14730     1.20352     0.00918     0.06541     0.00452     0.00438     0.03351     0.01213     0.02227     0.05636     1.41128
   -12.13730     0.92747     0.00708     0.05040     0.00348     0.00338     0.02582     0.00935     0.01716     0.04343     1.08756
   -12.12730     0.65768     0.00502     0.03574     0.00247     0.00239     0.01831     0.00663     0.01217     0.03080     0.77121
   -12.11730     0.42920     0.00327     0.02333     0.00161     0.00156     0.01195     0.00432     0.00794     0.02010     0.50329
   -12.10730     0.25775     0.00197     0.01401     0.00097     0.00094     0.00718     0.00260     0.00477     0.01207     0.30225
   -12.09630     0.14245     0.00109     0.00774     0.00054     0.00052     0.00397     0.00144     0.00264     0.00667     0.16704
   -12.08630     0.07245     0.00055     0.00394     0.00027     0.00026     0.00202     0.00073     0.00134     0.00339     0.08496
   -12.07630     0.03391     0.00026     0.00184     0.00013     0.00012     0.00094     0.00034     0.00063     0.00159     0.03976
   -12.06630     0.01460     0.00011     0.00079     0.00005     0.00005     0.00041     0.00015     0.00027     0.00068     0.01713
   -12.05530     0.00579     0.00004     0.00031     0.00002     0.00002     0.00016     0.00006     0.00011     0.00027     0.00679
   -12.04530     0.00211     0.00002     0.00012     0.00001     0.00001     0.00006     0.00002     0.00004     0.00010     0.00248
   -12.03530     0.00072     0.00001     0.00004     0.00000     0.00000     0.00002     0.00001     0.00001     0.00003     0.00085
   -12.02530     0.00027     0.00002     0.00002     0.00000     0.00001     0.00001     0.00000     0.00001     0.00002     0.00035
   -12.01530     0.00025     0.00005     0.00002     0.00000     0.00002     0.00001     0.00001     0.00001     0.00002     0.00040
   -12.00430     0.00064     0.00017     0.00006     0.00001     0.00006     0.00004     0.00002     0.00003     0.00006     0.00110
   -11.99430     0.00192     0.00053     0.00019     0.00002     0.00019     0.00013     0.00005     0.00010     0.00018     0.00331
   -11.98430     0.00536     0.00148     0.00054     0.00005     0.00054     0.00037     0.00013     0.00027     0.00050     0.00926
   -11.97430     0.01383     0.00382     0.00140     0.00013     0.00140     0.00096     0.00034     0.00070     0.00130     0.02387
   -11.96330     0.03284     0.00907     0.00332     0.00031     0.00332     0.00227     0.00080     0.00166     0.00309     0.05667
   -11.95330     0.07171     0.01981     0.00724     0.00069     0.00725     0.00495     0.00174     0.00363     0.00674     0.12377
   -11.94330     0.14416     0.03982     0.01456     0.00138     0.01458     0.00995     0.00350     0.00731     0.01355     0.24880
   -11.93330     0.26667     0.07365     0.02694     0.00255     0.02697     0.01841     0.00648     0.01351     0.02506     0.46025
   -11.92230     0.45398     0.12539     0.04585     0.00434     0.04592     0.03135     0.01103     0.02301     0.04266     0.78352
   -11.91230     0.71128     0.19644     0.07185     0.00680     0.07194     0.04911     0.01728     0.03604     0.06683     1.22757
   -11.90230     1.02548     0.28324     0.10359     0.00981     0.10372     0.07081     0.02491     0.05197     0.09636     1.76989
   -11.89230     1.36067     0.37581     0.13745     0.01301     0.13762     0.09396     0.03305     0.06896     0.12785     2.34837
   -11.88230     1.66144     0.45889     0.16784     0.01589     0.16805     0.11473     0.04036     0.08420     0.15611     2.86751
   -11.87130     1.86716     0.51574     0.18861     0.01785     0.18885     0.12893     0.04536     0.09462     0.17545     3.22257
   -11.86130     1.93098     0.53334     0.19507     0.01847     0.19530     0.13334     0.04691     0.09785     0.18144     3.33270
   -11.85130     1.83777     0.50757     0.18565     0.01757     0.18588     0.12691     0.04465     0.09314     0.17267     3.17181
   -11.84130     1.60967     0.44461     0.16260     0.01539     0.16281     0.11116     0.03911     0.08158     0.15125     2.77817
   -11.83030     1.29752     0.35838     0.13107     0.01241     0.13123     0.08960     0.03152     0.06575     0.12192     2.23941
   -11.82030     0.96254     0.26584     0.09725     0.00921     0.09735     0.06647     0.02339     0.04878     0.09045     1.66128
   -11.81030     0.65730     0.18149     0.06642     0.00629     0.06646     0.04539     0.01599     0.03332     0.06177     1.13443
   -11.80030     0.41339     0.11403     0.04183     0.00397     0.04176     0.02853     0.01010     0.02098     0.03888     0.71348
   -11.79030     0.24041     0.06596     0.02449     0.00236     0.02415     0.01655     0.00602     0.01225     0.02268     0.41488
   -11.77930     0.13164     0.03518     0.01385     0.00142     0.01288     0.00896     0.00367     0.00686     0.01262     0.22707
   -11.76930     0.07364     0.01743     0.00879     0.00110     0.00638     0.00476     0.00295     0.00418     0.00753     0.12675
   -11.75930     0.05399     0.00831     0.00852     0.00142     0.00304     0.00298     0.00393     0.00376     0.00645     0.09240
   -11.74930     0.06581     0.00439     0.01303     0.00255     0.00160     0.00299     0.00707     0.00546     0.00905     0.11197
   -11.73830     0.10857     0.00350     0.02323     0.00484     0.00127     0.00452     0.01318     0.00959     0.01571     0.18442
   -11.72830     0.18604     0.00446     0.04048     0.00881     0.00162     0.00760     0.02325     0.01668     0.02722     0.31617
   -11.71830     0.30213     0.00674     0.06587     0.01520     0.00245     0.01237     0.03811     0.02718     0.04425     0.51431
   -11.70830     0.45609     0.01005     0.09926     0.02502     0.00366     0.01885     0.05799     0.04109     0.06667     0.77869
   -11.69730     0.63923     0.01411     0.13856     0.03977     0.00515     0.02686     0.08216     0.05766     0.09310     1.09660
   -11.68730     0.83497     0.01854     0.17978     0.06179     0.00680     0.03603     0.10918     0.07545     0.12085     1.44339
   -11.67730     1.02385     0.02296     0.21810     0.09449     0.00848     0.04599     0.13738     0.09276     0.14674     1.79077
   -11.66730     1.19056     0.02709     0.24954     0.14207     0.01011     0.05662     0.16577     0.10827     0.16813     2.11815
   -11.65730     1.32968     0.03084     0.27242     0.20813     0.01166     0.06810     0.19440     0.12153     0.18394     2.42072
   -11.64630     1.44575     0.03436     0.28761     0.29329     0.01322     0.08069     0.22392     0.13294     0.19478     2.70656
   -11.63630     1.54568     0.03783     0.29726     0.39253     0.01485     0.09422     0.25419     0.14305     0.20212     2.98173
   -11.62630     1.62904     0.04141     0.30290     0.49374     0.01666     0.10758     0.28298     0.15175     0.20697     3.23303
   -11.61630     1.68337     0.04533     0.30414     0.57950     0.01885     0.11878     0.30565     0.15782     0.20902     3.42246
   -11.60530     1.68813     0.05031     0.29911     0.63174     0.02197     0.12560     0.31661     0.15949     0.20713     3.50007
   -11.59530     1.62710     0.05820     0.28648     0.63799     0.02724     0.12675     0.31200     0.15563     0.20067     3.43207
   -11.58530     1.50184     0.07250     0.26783     0.59673     0.03684     0.12293     0.29220     0.14704     0.19121     3.22911
   -11.57530     1.33676     0.09824     0.24857     0.51839     0.05380     0.11711     0.26260     0.13687     0.18307     2.95540
   -11.56530     1.17330     0.14096     0.23682     0.42173     0.08153     0.11374     0.23214     0.12992     0.18232     2.71248
   -11.55430     1.05510     0.20489     0.24050     0.32829     0.12283     0.11724     0.21014     0.13093     0.19422     2.60415
   -11.54430     1.01198     0.29098     0.26409     0.25639     0.17890     0.13042     0.20313     0.14288     0.22057     2.69933
   -11.53430     1.05043     0.39586     0.30680     0.21852     0.24885     0.15361     0.21302     0.16597     0.25806     3.01113
   -11.52430     1.15554     0.51257     0.36308     0.22125     0.33017     0.18492     0.23740     0.19792     0.29876     3.50161
   -11.51330     1.29947     0.63279     0.42494     0.26666     0.41960     0.22126     0.27133     0.23513     0.33269     4.10387
   -11.50330     1.45398     0.74947     0.48493     0.35304     0.51416     0.25953     0.30957     0.27404     0.35131     4.75003
   -11.49330     1.59736     0.85702     0.53774     0.47386     0.61042     0.29718     0.34776     0.31178     0.35054     5.38366
   -11.48330     1.71485     0.95020     0.57990     0.61544     0.70272     0.33161     0.38224     0.34573     0.33146     5.95415
   -11.47230     1.79379     1.02116     0.60796     0.75630     0.78148     0.35935     0.40897     0.37246     0.29906     6.40053
   -11.46230     1.81893     1.05844     0.61730     0.86970     0.83356     0.37560     0.42297     0.38737     0.25959     6.64345
   -11.45230     1.77390     1.04969     0.60254     0.93042     0.84514     0.37539     0.41911     0.38559     0.21824     6.60002
   -11.44230     1.64875     0.98733     0.56036     0.92280     0.80785     0.35548     0.39423     0.36401     0.17823     6.21903
   -11.43230     1.44763     0.87381     0.49225     0.84671     0.72311     0.31639     0.34910     0.32328     0.14104     5.51332
   -11.42130     1.19200     0.72302     0.40543     0.71782     0.60294     0.26310     0.28913     0.26836     0.10742     4.56923
   -11.41130     0.91536     0.55670     0.31140     0.56177     0.46672     0.20345     0.22289     0.20727     0.07803     3.52358
   -11.40130     0.65284     0.39757     0.22215     0.40564     0.33448     0.14585     0.15939     0.14846     0.05359     2.51997
   -11.39130     0.43136     0.26276     0.14680     0.27013     0.22162     0.09674     0.10550     0.09840     0.03453     1.66784
   -11.38030     0.26358     0.16050     0.08971     0.16589     0.13559     0.05929     0.06453     0.06027     0.02076     1.02012
   -11.37030     0.14886     0.09051     0.05066     0.09399     0.07656     0.03354     0.03648     0.03410     0.01161     0.57631
   -11.36030     0.07791     0.04711     0.02649     0.04927     0.03988     0.01753     0.01910     0.01785     0.00607     0.30120
   -11.35030     0.03852     0.02266     0.01303     0.02431     0.01917     0.00851     0.00944     0.00877     0.00308     0.14750
   -11.34030     0.01992     0.01015     0.00657     0.01236     0.00854     0.00396     0.00487     0.00437     0.00183     0.07257
   -11.32930     0.01496     0.00444     0.00460     0.00882     0.00361     0.00207     0.00363     0.00293     0.00187     0.04693
   -11.31930     0.02065     0.00234     0.00594     0.01163     0.00163     0.00177     0.00498     0.00362     0.00318     0.05574
   -11.30930     0.03759     0.00216     0.01058     0.02087     0.00112     0.00262     0.00907     0.00637     0.00612     0.09651
   -11.29930     0.06875     0.00321     0.01928     0.03806     0.00140     0.00459     0.01662     0.01156     0.01134     0.17481
   -11.28830     0.11765     0.00528     0.03300     0.06510     0.00219     0.00780     0.02856     0.01978     0.01955     0.29892
   -11.27830     0.18594     0.00830     0.05223     0.10286     0.00343     0.01236     0.04550     0.03131     0.03119     0.47313
   -11.26830     0.27093     0.01213     0.07632     0.14988     0.00502     0.01813     0.06723     0.04575     0.04623     0.69163
   -11.25830     0.36433     0.01644     0.10313     0.20148     0.00689     0.02470     0.09261     0.06182     0.06402     0.93543
   -11.24830     0.45294     0.02084     0.12935     0.25040     0.00898     0.03144     0.12007     0.07757     0.08373     1.17532
   -11.23730     0.52263     0.02510     0.15161     0.28878     0.01153     0.03784     0.14860     0.09098     0.10515     1.38221
   -11.22730     0.56369     0.02967     0.16795     0.31113     0.01538     0.04391     0.17908     0.10096     0.12956     1.54134
   -11.21730     0.57536     0.03620     0.17917     0.31704     0.02258     0.05048     0.21494     0.10806     0.16026     1.66408
   -11.20730     0.56748     0.04804     0.18890     0.31206     0.03679     0.05937     0.26149     0.11467     0.20204     1.79085
   -11.19630     0.55785     0.07040     0.20274     0.30617     0.06364     0.07303     0.32408     0.12444     0.25975     1.98210
   -11.18630     0.56672     0.10984     0.22637     0.31137     0.11015     0.09401     0.40578     0.14112     0.33629     2.30165
   -11.17630     0.61136     0.17295     0.26374     0.33826     0.18326     0.12425     0.50546     0.16742     0.43101     2.79771
   -11.16630     0.70126     0.26391     0.31575     0.39399     0.28696     0.16427     0.61823     0.20410     0.53924     3.48772
   -11.15530     0.83685     0.38164     0.37983     0.48066     0.41892     0.21249     0.73620     0.24946     0.65270     4.34876
   -11.14530     1.00857     0.51739     0.44999     0.59437     0.56821     0.26496     0.85090     0.29936     0.76163     5.31538
   -11.13530     1.19761     0.65481     0.51762     0.72483     0.71588     0.31550     0.95507     0.34757     0.85671     6.28559
   -11.12530     1.37793     0.77322     0.57284     0.85504     0.83888     0.35694     1.04342     0.38689     0.93132     7.13647
   -11.11530     1.52118     0.85379     0.60662     0.96437     0.91772     0.38286     1.11249     0.41090     0.98306     7.75299
   -11.10430     1.60333     0.88598     0.61336     1.03295     0.94331     0.38958     1.16021     0.41561     1.01334     8.05767
   -11.09430     1.61190     0.87109     0.59272     1.04714     0.92012     0.37741     1.18448     0.40106     1.02608     8.03200
   -11.08430     1.54897     0.82106     0.54947     1.00399     0.86340     0.35022     1.18303     0.37093     1.02462     7.71569
   -11.07430     1.42933     0.75274     0.49208     0.91209     0.79241     0.31397     1.15282     0.33139     1.00886     7.18569
   -11.06330     1.27486     0.68101     0.42926     0.78839     0.72217     0.27453     1.09177     0.28870     0.97558     6.52626
   -11.05330     1.10676     0.61453     0.36807     0.65379     0.65967     0.23626     0.99974     0.24761     0.91921     5.80564
   -11.04330     0.94210     0.55587     0.31281     0.52781     0.60459     0.20162     0.88116     0.21090     0.83644     5.07328
   -11.03330     0.79309     0.50493     0.26578     0.42581     0.55432     0.17182     0.74521     0.17986     0.72888     4.36971
   -11.02330     0.66846     0.46276     0.22839     0.35745     0.50866     0.14778     0.60467     0.15527     0.60461     3.73805
   -11.01230     0.57418     0.43241     0.20178     0.32596     0.47100     0.13030     0.47334     0.13784     0.47617     3.22297
   -11.00230     0.51285     0.41698     0.18633     0.32809     0.44591     0.11978     0.36220     0.12778     0.35692     2.85684
   -10.99230     0.48127     0.41605     0.18057     0.35419     0.43481     0.11548     0.27684     0.12417     0.25692     2.64030
   -10.98230     0.46928     0.42334     0.18071     0.38950     0.43313     0.11507     0.21663     0.12445     0.18063     2.53274
   -10.97130     0.46254     0.42822     0.18127     0.41754     0.43115     0.11505     0.17607     0.12492     0.12690     2.46367
   -10.96130     0.44644     0.41929     0.17681     0.42446     0.41774     0.11202     0.14756     0.12191     0.09095     2.35719
   -10.95130     0.41166     0.38949     0.16399     0.40315     0.38565     0.10380     0.12432     0.11307     0.06692     2.16204
   -10.94130     0.35669     0.33884     0.14257     0.35512     0.33426     0.09017     0.10221     0.09830     0.04987     1.86804
   -10.93030     0.28773     0.27386     0.11521     0.28904     0.26965     0.07285     0.08010     0.07944     0.03671     1.50460
   -10.92030     0.21498     0.20482     0.08616     0.21697     0.20142     0.05447     0.05893     0.05941     0.02602     1.12317
   -10.91030     0.14833     0.14137     0.05947     0.15011     0.13895     0.03759     0.04032     0.04101     0.01745     0.77461
   -10.90030     0.09437     0.08997     0.03785     0.09563     0.08841     0.02392     0.02554     0.02610     0.01093     0.49272
   -10.89030     0.05532     0.05275     0.02219     0.05609     0.05182     0.01403     0.01494     0.01530     0.00635     0.28880
   -10.87930     0.02987     0.02848     0.01198     0.03030     0.02798     0.00757     0.00806     0.00826     0.00342     0.15592
   -10.86930     0.01485     0.01416     0.00596     0.01507     0.01391     0.00376     0.00400     0.00411     0.00169     0.07752
   -10.85930     0.00680     0.00648     0.00273     0.00690     0.00637     0.00172     0.00183     0.00188     0.00077     0.03548
   -10.84930     0.00286     0.00273     0.00115     0.00291     0.00268     0.00073     0.00077     0.00079     0.00033     0.01495
   -10.83830     0.00111     0.00106     0.00045     0.00113     0.00104     0.00028     0.00030     0.00031     0.00013     0.00580
   -10.82830     0.00040     0.00038     0.00016     0.00040     0.00037     0.00010     0.00011     0.00011     0.00005     0.00207
   -10.81830     0.00013     0.00012     0.00005     0.00013     0.00012     0.00003     0.00004     0.00004     0.00001     0.00068
   -10.80830     0.00004     0.00004     0.00002     0.00004     0.00004     0.00001     0.00001     0.00001     0.00000     0.00021
   -10.79830     0.00001     0.00001     0.00000     0.00001     0.00001     0.00000     0.00000     0.00000     0.00000     0.00006
   -10.78730     0.00000     0.00000     0.00000     0.00000     0.00000     0.00000     0.00000     0.00000     0.00000     0.00001
   -10.77730     0.00000     0.00000     0.00000     0.00000     0.00000     0.00000     0.00000     0.00000     0.00000     0.00000
   -10.76730     0.00000     0.00000     0.00000     0.00000     0.00000     0.00000     0.00000     0.00000     0.00000     0.00000
   -10.75730     0.00000     0.00000     0.00000     0.00000     0.00000     0.00000     0.00000     0.00000     0.00000     0.00000
   -10.74630     0.00000     0.00000     0.00000     0.00000     0.00000     0.00000     0.00000     0.00000     0.00000     0.00000
   -10.73630     0.00000     0.00000     0.00000     0.00000     0.00000     0.00000     0.00000     0.00000     0.00000     0.00000
   -10.72630     0.00000     0.00000     0.00000     0.00000     0.00000     0.00000     0.00000     0.00000     0.00000     0.00000
   -10.71630     0.00000     0.00000     0.00000     0.00000     0.00000     0.00000     0.00000     0.00000     0.00000     0.00000
   -10.70530     0.00000     0.00000     0.00000     0.00000     0.00000     0.00000     0.00000     0.00000     0.00000     0.00000
   -10.69530     0.00000     0.00000     0.00000     0.00000     0.00000     0.00000     0.00000     0.00000     0.00000     0.00000
   -10.68530     0.00000     0.00000     0.00000     0.00000     0.00000     0.00000     0.00000     0.00000     0.00000     0.00000
   -10.67530     0.00000     0.00000     0.00000     0.00000     0.00000     0.00000     0.00000     0.00000     0.00000     0.00000
   -10.66530     0.00000     0.00000     0.00000     0.00000     0.00000     0.00000     0.00000     0.00000     0.00000     0.00000
   -10.65430     0.00000     0.00000     0.00000     0.00000     0.00000     0.00000     0.00000     0.00000     0.00000     0.00000
   -10.64430     0.00000     0.00000     0.00000     0.00000     0.00000     0.00000     0.00000     0.00000     0.00000     0.00000
   -10.63430     0.00000     0.00000     0.00000     0.00000     0.00000     0.00000     0.00000     0.00000     0.00000     0.00000
   -10.62430     0.00000     0.00000     0.00000     0.00000     0.00000     0.00000     0.00000     0.00000     0.00000     0.00000
   -10.61330     0.00000     0.00000     0.00000     0.00000     0.00000     0.00000     0.00000     0.00000     0.00000     0.00000
   -10.60330     0.00000     0.00000     0.00000     0.00000     0.00000     0.00000     0.00000     0.00000     0.00000     0.00000
   -10.59330     0.00000     0.00000     0.00000     0.00000     0.00000     0.00000     0.00000     0.00000     0.00000     0.00000
   -10.58330     0.00000     0.00000     0.00000     0.00000     0.00000     0.00000     0.00000     0.00000     0.00000     0.00000
   -10.57330     0.00000     0.00000     0.00000     0.00000     0.00000     0.00000     0.00000     0.00000     0.00000     0.00000
   -10.56230     0.00000     0.00000     0.00000     0.00000     0.00000     0.00000     0.00000     0.00000     0.00000     0.00000
   -10.55230     0.00000     0.00000     0.00000     0.00000     0.00000     0.00000     0.00000     0.00000     0.00000     0.00000
   -10.54230     0.00000     0.00000     0.00000     0.00000     0.00000     0.00000     0.00000     0.00000     0.00000     0.00000
   -10.53230     0.00000     0.00000     0.00000     0.00000     0.00000     0.00000     0.00000     0.00000     0.00000     0.00000
   -10.52130     0.00000     0.00000     0.00000     0.00000     0.00000     0.00000     0.00000     0.00000     0.00000     0.00000
   -10.51130     0.00000     0.00000     0.00000     0.00000     0.00000     0.00000     0.00000     0.00000     0.00000     0.00000
   -10.50130     0.00000     0.00000     0.00000     0.00000     0.00000     0.00000     0.00000     0.00000     0.00000     0.00000
   -10.49130     0.00000     0.00000     0.00000     0.00000     0.00000     0.00000     0.00000     0.00000     0.00000     0.00000
   -10.48030     0.00000     0.00000     0.00000     0.00000     0.00000     0.00000     0.00000     0.00000     0.00000     0.00000
   -10.47030     0.00000     0.00000     0.00000     0.00000     0.00000     0.00000     0.00000     0.00000     0.00000     0.00000
   -10.46030     0.00000     0.00000     0.00000     0.00000     0.00000     0.00000     0.00000     0.00000     0.00000     0.00000
   -10.45030     0.00000     0.00000     0.00000     0.00000     0.00000     0.00000     0.00000     0.00000     0.00000     0.00000
   -10.44030     0.00000     0.00000     0.00000     0.00000     0.00000     0.00000     0.00000     0.00000     0.00000     0.00000
   -10.42930     0.00000     0.00000     0.00000     0.00000     0.00000     0.00000     0.00000     0.00000     0.00000     0.00000
   -10.41930     0.00000     0.00000     0.00000     0.00000     0.00000     0.00000     0.00000     0.00000     0.00000     0.00000
   -10.40930     0.00000     0.00000     0.00000     0.00000     0.00000     0.00000     0.00000     0.00000     0.00000     0.00000
   -10.39930     0.00000     0.00000     0.00000     0.00000     0.00000     0.00000     0.00000     0.00000     0.00000     0.00000
   -10.38830     0.00000     0.00000     0.00000     0.00000     0.00000     0.00000     0.00000     0.00000     0.00000     0.00000
   -10.37830     0.00000     0.00000     0.00000     0.00000     0.00000     0.00000     0.00000     0.00000     0.00000     0.00000
   -10.36830     0.00000     0.00000     0.00000     0.00000     0.00000     0.00000     0.00000     0.00000     0.00000     0.00000
   -10.35830     0.00000     0.00000     0.00000     0.00000     0.00000     0.00000     0.00000     0.00000     0.00000     0.00000
   -10.34830     0.00000     0.00000     0.00000     0.00000     0.00000     0.00000     0.00000     0.00000     0.00000     0.00000
   -10.33730     0.00000     0.00000     0.00000     0.00000     0.00000     0.00000     0.00000     0.00000     0.00000     0.00000
   -10.32730     0.00000     0.00000     0.00000     0.00000     0.00000     0.00000     0.00000     0.00000     0.00000     0.00000
   -10.31730     0.00000     0.00000     0.00000     0.00000     0.00000     0.00000     0.00000     0.00000     0.00000     0.00000
   -10.30730     0.00000     0.00000     0.00000     0.00000     0.00000     0.00000     0.00000     0.00000     0.00000     0.00000
   -10.29630     0.00000     0.00000     0.00000     0.00000     0.00000     0.00000     0.00000     0.00000     0.00000     0.00000
   -10.28630     0.00000     0.00000     0.00000     0.00000     0.00000     0.00000     0.00000     0.00000     0.00000     0.00000
   -10.27630     0.00000     0.00000     0.00000     0.00000     0.00000     0.00000     0.00000     0.00000     0.00000     0.00000
   -10.26630     0.00000     0.00000     0.00000     0.00000     0.00000     0.00000     0.00000     0.00000     0.00000     0.00000
   -10.25530     0.00000     0.00000     0.00000     0.00000     0.00000     0.00000     0.00000     0.00000     0.00000     0.00000
   -10.24530     0.00000     0.00000     0.00000     0.00000     0.00000     0.00000     0.00000     0.00000     0.00000     0.00000
   -10.23530     0.00000     0.00000     0.00000     0.00000     0.00000     0.00000     0.00000     0.00000     0.00000     0.00000
   -10.22530     0.00000     0.00000     0.00000     0.00000     0.00000     0.00000     0.00000     0.00000     0.00000     0.00000
   -10.21530     0.00000     0.00000     0.00000     0.00000     0.00000     0.00000     0.00000     0.00000     0.00000     0.00000
   -10.20430     0.00000     0.00000     0.00000     0.00000     0.00000     0.00000     0.00000     0.00000     0.00000     0.00000
   -10.19430     0.00000     0.00000     0.00000     0.00000     0.00000     0.00000     0.00000     0.00000     0.00000     0.00000
   -10.18430     0.00000     0.00000     0.00000     0.00000     0.00000     0.00000     0.00000     0.00000     0.00000     0.00000
   -10.17430     0.00000     0.00000     0.00000     0.00000     0.00000     0.00000     0.00000     0.00000     0.00000     0.00000
   -10.16330     0.00000     0.00000     0.00000     0.00000     0.00000     0.00000     0.00000     0.00000     0.00000     0.00000
   -10.15330     0.00000     0.00000     0.00000     0.00000     0.00000     0.00000     0.00000     0.00000     0.00000     0.00000
   -10.14330     0.00000     0.00000     0.00000     0.00000     0.00000     0.00000     0.00000     0.00000     0.00000     0.00000
   -10.13330     0.00000     0.00000     0.00000     0.00000     0.00000     0.00000     0.00000     0.00000     0.00000     0.00000
   -10.12330     0.00000     0.00000     0.00000     0.00000     0.00000     0.00000     0.00000     0.00000     0.00000     0.00000
   -10.11230     0.00000     0.00000     0.00000     0.00000     0.00000     0.00000     0.00000     0.00000     0.00000     0.00000
   -10.10230     0.00000     0.00000     0.00000     0.00000     0.00000     0.00000     0.00000     0.00000     0.00000     0.00000
   -10.09230     0.00000     0.00000     0.00000     0.00000     0.00000     0.00000     0.00000     0.00000     0.00000     0.00000
   -10.08230     0.00000     0.00000     0.00000     0.00000     0.00000     0.00000     0.00000     0.00000     0.00000     0.00000
   -10.07130     0.00000     0.00000     0.00000     0.00000     0.00000     0.00000     0.00000     0.00000     0.00000     0.00000
   -10.06130     0.00000     0.00000     0.00000     0.00000     0.00000     0.00000     0.00000     0.00000     0.00000     0.00000
   -10.05130     0.00000     0.00000     0.00000     0.00000     0.00000     0.00000     0.00000     0.00000     0.00000     0.00000
   -10.04130     0.00000     0.00000     0.00000     0.00000     0.00000     0.00000     0.00000     0.00000     0.00000     0.00000
   -10.03030     0.00000     0.00000     0.00000     0.00000     0.00000     0.00000     0.00000     0.00000     0.00000     0.00000
   -10.02030     0.00000     0.00000     0.00000     0.00000     0.00000     0.00000     0.00000     0.00000     0.00000     0.00000
   -10.01030     0.00000     0.00000     0.00000     0.00000     0.00000     0.00000     0.00000     0.00000     0.00000     0.00000
   -10.00030     0.00000     0.00000     0.00000     0.00000     0.00000     0.00000     0.00000     0.00000     0.00000     0.00000
    -9.99030     0.00000     0.00000     0.00000     0.00000     0.00000     0.00000     0.00000     0.00000     0.00000     0.00000
    -9.97930     0.00000     0.00000     0.00000     0.00000     0.00000     0.00000     0.00000     0.00000     0.00000     0.00000
    -9.96930     0.00000     0.00000     0.00000     0.00000     0.00000     0.00000     0.00000     0.00000     0.00000     0.00000
    -9.95930     0.00000     0.00000     0.00000     0.00000     0.00000     0.00000     0.00000     0.00000     0.00000     0.00000
    -9.94930     0.00000     0.00000     0.00000     0.00000     0.00000     0.00000     0.00000     0.00000     0.00000     0.00000
    -9.93830     0.00000     0.00000     0.00000     0.00000     0.00000     0.00000     0.00000     0.00000     0.00000     0.00000
    -9.92830     0.00000     0.00000     0.00000     0.00000     0.00000     0.00000     0.00000     0.00000     0.00000     0.00000
    -9.91830     0.00000     0.00000     0.00000     0.00000     0.00000     0.00000     0.00000     0.00000     0.00000     0.00000
    -9.90830     0.00000     0.00000     0.00000     0.00000     0.00000     0.00000     0.00000     0.00000     0.00000     0.00000
    -9.89830     0.00000     0.00000     0.00000     0.00000     0.00000     0.00000     0.00000     0.00000     0.00000     0.00000
    -9.88730     0.00000     0.00000     0.00000     0.00000     0.00000     0.00000     0.00000     0.00000     0.00000     0.00000
    -9.87730     0.00000     0.00000     0.00000     0.00000     0.00000     0.00000     0.00000     0.00000     0.00000     0.00000
    -9.86730     0.00000     0.00000     0.00000     0.00000     0.00000     0.00000     0.00000     0.00000     0.00000     0.00000
    -9.85730     0.00000     0.00000     0.00000     0.00000     0.00000     0.00000     0.00000     0.00000     0.00000     0.00000
    -9.84630     0.00000     0.00000     0.00000     0.00000     0.00000     0.00000     0.00000     0.00000     0.00000     0.00000
    -9.83630     0.00000     0.00000     0.00000     0.00000     0.00000     0.00000     0.00000     0.00000     0.00000     0.00000
    -9.82630     0.00000     0.00000     0.00000     0.00000     0.00000     0.00000     0.00000     0.00000     0.00000     0.00000
    -9.81630     0.00000     0.00000     0.00000     0.00000     0.00000     0.00000     0.00000     0.00000     0.00000     0.00000
    -9.80530     0.00000     0.00000     0.00000     0.00000     0.00000     0.00000     0.00000     0.00000     0.00000     0.00000
    -9.79530     0.00000     0.00000     0.00000     0.00000     0.00000     0.00000     0.00000     0.00000     0.00000     0.00000
    -9.78530     0.00000     0.00000     0.00000     0.00000     0.00000     0.00000     0.00000     0.00000     0.00000     0.00000
    -9.77530     0.00000     0.00000     0.00000     0.00000     0.00000     0.00000     0.00000     0.00000     0.00000     0.00000
    -9.76530     0.00000     0.00000     0.00000     0.00000     0.00000     0.00000     0.00000     0.00000     0.00000     0.00000
    -9.75430     0.00000     0.00000     0.00000     0.00000     0.00000     0.00000     0.00000     0.00000     0.00000     0.00000
    -9.74430     0.00000     0.00000     0.00000     0.00000     0.00000     0.00000     0.00000     0.00000     0.00000     0.00000
    -9.73430     0.00000     0.00000     0.00000     0.00000     0.00000     0.00000     0.00000     0.00000     0.00000     0.00000
    -9.72430     0.00000     0.00000     0.00000     0.00000     0.00000     0.00000     0.00000     0.00000     0.00000     0.00000
    -9.71330     0.00000     0.00000     0.00000     0.00000     0.00000     0.00000     0.00000     0.00000     0.00000     0.00000
    -9.70330     0.00000     0.00000     0.00000     0.00000     0.00000     0.00000     0.00000     0.00000     0.00000     0.00000
    -9.69330     0.00000     0.00000     0.00000     0.00000     0.00000     0.00000     0.00000     0.00000     0.00000     0.00000
    -9.68330     0.00000     0.00000     0.00000     0.00000     0.00000     0.00000     0.00000     0.00000     0.00000     0.00000
    -9.67330     0.00000     0.00000     0.00000     0.00000     0.00000     0.00000     0.00000     0.00000     0.00000     0.00000
    -9.66230     0.00000     0.00000     0.00000     0.00000     0.00000     0.00000     0.00000     0.00000     0.00000     0.00000
    -9.65230     0.00000     0.00000     0.00000     0.00000     0.00000     0.00000     0.00000     0.00000     0.00000     0.00000
    -9.64230     0.00000     0.00000     0.00000     0.00000     0.00000     0.00000     0.00000     0.00000     0.00000     0.00000
    -9.63230     0.00000     0.00000     0.00000     0.00000     0.00000     0.00000     0.00000     0.00000     0.00000     0.00000
    -9.62130     0.00000     0.00000     0.00000     0.00000     0.00000     0.00000     0.00000     0.00000     0.00000     0.00000
    -9.61130     0.00000     0.00000     0.00000     0.00000     0.00000     0.00000     0.00000     0.00000     0.00000     0.00000
    -9.60130     0.00000     0.00000     0.00000     0.00000     0.00000     0.00000     0.00000     0.00000     0.00000     0.00000
    -9.59130     0.00000     0.00000     0.00000     0.00000     0.00000     0.00000     0.00000     0.00000     0.00000     0.00000
    -9.58030     0.00000     0.00000     0.00000     0.00000     0.00000     0.00000     0.00000     0.00000     0.00000     0.00000
    -9.57030     0.00000     0.00000     0.00000     0.00000     0.00000     0.00000     0.00000     0.00000     0.00000     0.00000
    -9.56030     0.00000     0.00000     0.00000     0.00000     0.00000     0.00000     0.00000     0.00000     0.00000     0.00000
    -9.55030     0.00000     0.00000     0.00000     0.00000     0.00000     0.00000     0.00000     0.00000     0.00000     0.00000
    -9.54030     0.00000     0.00000     0.00000     0.00000     0.00000     0.00000     0.00000     0.00000     0.00000     0.00000
    -9.52930     0.00000     0.00000     0.00000     0.00000     0.00000     0.00000     0.00000     0.00000     0.00000     0.00000
    -9.51930     0.00000     0.00000     0.00000     0.00000     0.00000     0.00000     0.00000     0.00000     0.00000     0.00000
    -9.50930     0.00000     0.00000     0.00000     0.00000     0.00000     0.00000     0.00000     0.00000     0.00000     0.00000
    -9.49930     0.00000     0.00000     0.00000     0.00000     0.00000     0.00000     0.00000     0.00000     0.00000     0.00000
    -9.48830     0.00000     0.00000     0.00000     0.00000     0.00000     0.00000     0.00000     0.00000     0.00000     0.00000
    -9.47830     0.00000     0.00000     0.00000     0.00000     0.00000     0.00000     0.00000     0.00000     0.00000     0.00000
    -9.46830     0.00000     0.00000     0.00000     0.00000     0.00000     0.00000     0.00000     0.00000     0.00000     0.00000
    -9.45830     0.00000     0.00000     0.00000     0.00000     0.00000     0.00000     0.00000     0.00000     0.00000     0.00000
    -9.44830     0.00000     0.00000     0.00000     0.00000     0.00000     0.00000     0.00000     0.00000     0.00000     0.00000
    -9.43730     0.00000     0.00000     0.00000     0.00000     0.00000     0.00000     0.00000     0.00000     0.00000     0.00000
    -9.42730     0.00000     0.00000     0.00000     0.00000     0.00000     0.00000     0.00000     0.00000     0.00000     0.00000
    -9.41730     0.00000     0.00000     0.00000     0.00000     0.00000     0.00000     0.00000     0.00000     0.00000     0.00000
    -9.40730     0.00000     0.00000     0.00000     0.00000     0.00000     0.00000     0.00000     0.00000     0.00000     0.00000
    -9.39630     0.00000     0.00000     0.00000     0.00000     0.00000     0.00000     0.00000     0.00000     0.00000     0.00000
    -9.38630     0.00000     0.00000     0.00000     0.00000     0.00000     0.00000     0.00000     0.00000     0.00000     0.00000
    -9.37630     0.00000     0.00000     0.00000     0.00000     0.00000     0.00000     0.00000     0.00000     0.00000     0.00000
    -9.36630     0.00000     0.00000     0.00000     0.00000     0.00000     0.00000     0.00000     0.00000     0.00000     0.00000
    -9.35530     0.00000     0.00000     0.00000     0.00000     0.00000     0.00000     0.00000     0.00000     0.00000     0.00000
    -9.34530     0.00000     0.00000     0.00000     0.00000     0.00000     0.00000     0.00000     0.00000     0.00000     0.00000
    -9.33530     0.00000     0.00000     0.00000     0.00000     0.00000     0.00000     0.00000     0.00000     0.00000     0.00000
    -9.32530     0.00000     0.00000     0.00000     0.00000     0.00000     0.00000     0.00000     0.00000     0.00000     0.00000
    -9.31530     0.00000     0.00000     0.00000     0.00000     0.00000     0.00000     0.00000     0.00000     0.00000     0.00000
    -9.30430     0.00000     0.00000     0.00000     0.00000     0.00000     0.00000     0.00000     0.00000     0.00000     0.00000
    -9.29430     0.00000     0.00000     0.00000     0.00000     0.00000     0.00000     0.00000     0.00000     0.00000     0.00000
    -9.28430     0.00000     0.00000     0.00000     0.00000     0.00000     0.00000     0.00000     0.00000     0.00000     0.00000
    -9.27430     0.00000     0.00000     0.00000     0.00000     0.00000     0.00000     0.00000     0.00000     0.00000     0.00000
    -9.26330     0.00000     0.00000     0.00000     0.00000     0.00000     0.00000     0.00000     0.00000     0.00000     0.00000
    -9.25330     0.00000     0.00000     0.00000     0.00000     0.00000     0.00000     0.00000     0.00000     0.00000     0.00000
    -9.24330     0.00000     0.00000     0.00000     0.00000     0.00000     0.00000     0.00000     0.00000     0.00000     0.00000
    -9.23330     0.00000     0.00000     0.00000     0.00000     0.00000     0.00000     0.00000     0.00000     0.00000     0.00000
    -9.22330     0.00000     0.00000     0.00000     0.00000     0.00000     0.00000     0.00000     0.00000     0.00000     0.00000
    -9.21230     0.00000     0.00000     0.00000     0.00000     0.00000     0.00000     0.00000     0.00000     0.00000     0.00000
    -9.20230     0.00000     0.00000     0.00000     0.00000     0.00000     0.00000     0.00000     0.00000     0.00000     0.00000
    -9.19230     0.00000     0.00000     0.00000     0.00000     0.00000     0.00000     0.00000     0.00000     0.00000     0.00000
    -9.18230     0.00000     0.00000     0.00000     0.00000     0.00000     0.00000     0.00000     0.00000     0.00000     0.00000
    -9.17130     0.00000     0.00000     0.00000     0.00000     0.00000     0.00000     0.00000     0.00000     0.00000     0.00000
    -9.16130     0.00000     0.00000     0.00000     0.00000     0.00000     0.00000     0.00000     0.00000     0.00000     0.00000
    -9.15130     0.00000     0.00000     0.00000     0.00000     0.00000     0.00000     0.00000     0.00000     0.00000     0.00000
    -9.14130     0.00000     0.00000     0.00000     0.00000     0.00000     0.00000     0.00000     0.00000     0.00000     0.00000
    -9.13030     0.00000     0.00000     0.00000     0.00000     0.00000     0.00000     0.00000     0.00000     0.00000     0.00000
    -9.12030     0.00000     0.00000     0.00000     0.00000     0.00000     0.00000     0.00000     0.00000     0.00000     0.00000
    -9.11030     0.00000     0.00000     0.00000     0.00000     0.00000     0.00000     0.00000     0.00000     0.00000     0.00000
    -9.10030     0.00000     0.00000     0.00000     0.00000     0.00000     0.00000     0.00000     0.00000     0.00000     0.00000
    -9.09030     0.00000     0.00000     0.00000     0.00000     0.00000     0.00000     0.00000     0.00000     0.00000     0.00000
    -9.07930     0.00000     0.00000     0.00000     0.00000     0.00000     0.00000     0.00000     0.00000     0.00000     0.00000
    -9.06930     0.00000     0.00000     0.00000     0.00000     0.00000     0.00000     0.00000     0.00000     0.00000     0.00000
    -9.05930     0.00000     0.00000     0.00000     0.00000     0.00000     0.00000     0.00000     0.00000     0.00000     0.00000
    -9.04930     0.00000     0.00000     0.00000     0.00000     0.00000     0.00000     0.00000     0.00000     0.00000     0.00000
    -9.03830     0.00000     0.00000     0.00000     0.00000     0.00000     0.00000     0.00000     0.00000     0.00000     0.00000
    -9.02830     0.00000     0.00000     0.00000     0.00000     0.00000     0.00000     0.00000     0.00000     0.00000     0.00000
    -9.01830     0.00000     0.00000     0.00000     0.00000     0.00000     0.00000     0.00000     0.00000     0.00000     0.00000
    -9.00830     0.00000     0.00000     0.00000     0.00000     0.00000     0.00000     0.00000     0.00000     0.00000     0.00000
    -8.99830     0.00000     0.00000     0.00000     0.00000     0.00000     0.00000     0.00000     0.00000     0.00000     0.00000
    -8.98730     0.00000     0.00000     0.00000     0.00000     0.00000     0.00000     0.00000     0.00000     0.00000     0.00000
    -8.97730     0.00000     0.00000     0.00000     0.00000     0.00000     0.00000     0.00000     0.00000     0.00000     0.00000
    -8.96730     0.00000     0.00000     0.00000     0.00000     0.00000     0.00000     0.00000     0.00000     0.00000     0.00000
    -8.95730     0.00000     0.00000     0.00000     0.00000     0.00000     0.00000     0.00000     0.00000     0.00000     0.00000
    -8.94630     0.00000     0.00000     0.00000     0.00000     0.00000     0.00000     0.00000     0.00000     0.00000     0.00000
    -8.93630     0.00000     0.00000     0.00000     0.00000     0.00000     0.00000     0.00000     0.00000     0.00000     0.00000
    -8.92630     0.00000     0.00000     0.00000     0.00000     0.00000     0.00000     0.00000     0.00000     0.00000     0.00000
    -8.91630     0.00000     0.00000     0.00000     0.00000     0.00000     0.00000     0.00000     0.00000     0.00000     0.00000
    -8.90530     0.00000     0.00000     0.00000     0.00000     0.00000     0.00000     0.00000     0.00000     0.00000     0.00000
    -8.89530     0.00000     0.00000     0.00000     0.00000     0.00000     0.00000     0.00000     0.00000     0.00000     0.00000
    -8.88530     0.00000     0.00000     0.00000     0.00000     0.00000     0.00000     0.00000     0.00000     0.00000     0.00000
    -8.87530     0.00000     0.00000     0.00000     0.00000     0.00000     0.00000     0.00000     0.00000     0.00000     0.00000
    -8.86530     0.00000     0.00000     0.00000     0.00000     0.00000     0.00000     0.00000     0.00000     0.00000     0.00000
    -8.85430     0.00000     0.00000     0.00000     0.00000     0.00000     0.00000     0.00000     0.00000     0.00000     0.00000
    -8.84430     0.00000     0.00000     0.00000     0.00000     0.00000     0.00000     0.00000     0.00000     0.00000     0.00000
    -8.83430     0.00000     0.00000     0.00000     0.00000     0.00000     0.00000     0.00000     0.00000     0.00000     0.00000
    -8.82430     0.00000     0.00000     0.00000     0.00000     0.00000     0.00000     0.00000     0.00000     0.00000     0.00000
    -8.81330     0.00000     0.00000     0.00000     0.00000     0.00000     0.00000     0.00000     0.00000     0.00000     0.00000
    -8.80330     0.00000     0.00000     0.00000     0.00000     0.00000     0.00000     0.00000     0.00000     0.00000     0.00000
    -8.79330     0.00000     0.00000     0.00000     0.00000     0.00000     0.00000     0.00000     0.00000     0.00000     0.00000
    -8.78330     0.00000     0.00000     0.00000     0.00000     0.00000     0.00000     0.00000     0.00000     0.00000     0.00000
    -8.77330     0.00000     0.00000     0.00000     0.00000     0.00000     0.00000     0.00000     0.00000     0.00000     0.00000
    -8.76230     0.00000     0.00000     0.00000     0.00000     0.00000     0.00000     0.00000     0.00000     0.00000     0.00000
    -8.75230     0.00000     0.00000     0.00000     0.00000     0.00000     0.00000     0.00000     0.00000     0.00000     0.00000
    -8.74230     0.00000     0.00000     0.00000     0.00000     0.00000     0.00000     0.00000     0.00000     0.00000     0.00000
    -8.73230     0.00000     0.00000     0.00000     0.00000     0.00000     0.00000     0.00000     0.00000     0.00000     0.00000
    -8.72130     0.00000     0.00000     0.00000     0.00000     0.00000     0.00000     0.00000     0.00000     0.00000     0.00000
    -8.71130     0.00000     0.00000     0.00000     0.00000     0.00000     0.00000     0.00000     0.00000     0.00000     0.00000
    -8.70130     0.00000     0.00000     0.00000     0.00000     0.00000     0.00000     0.00000     0.00000     0.00000     0.00000
    -8.69130     0.00000     0.00000     0.00000     0.00000     0.00000     0.00000     0.00000     0.00000     0.00000     0.00000
    -8.68030     0.00000     0.00000     0.00000     0.00000     0.00000     0.00000     0.00000     0.00000     0.00000     0.00000
    -8.67030     0.00000     0.00000     0.00000     0.00000     0.00000     0.00000     0.00000     0.00000     0.00000     0.00000
    -8.66030     0.00000     0.00000     0.00000     0.00000     0.00000     0.00000     0.00000     0.00000     0.00000     0.00000
    -8.65030     0.00000     0.00000     0.00000     0.00000     0.00000     0.00000     0.00000     0.00000     0.00000     0.00000
    -8.64030     0.00000     0.00000     0.00000     0.00000     0.00000     0.00000     0.00000     0.00000     0.00000     0.00000
    -8.62930     0.00000     0.00000     0.00000     0.00000     0.00000     0.00000     0.00000     0.00000     0.00000     0.00000
    -8.61930     0.00000     0.00000     0.00000     0.00000     0.00000     0.00000     0.00000     0.00000     0.00000     0.00000
    -8.60930     0.00000     0.00000     0.00000     0.00000     0.00000     0.00000     0.00000     0.00000     0.00000     0.00000
    -8.59930     0.00000     0.00000     0.00000     0.00000     0.00000     0.00000     0.00000     0.00000     0.00000     0.00000
    -8.58830     0.00000     0.00000     0.00000     0.00000     0.00000     0.00000     0.00000     0.00000     0.00000     0.00000
    -8.57830     0.00000     0.00000     0.00000     0.00000     0.00000     0.00000     0.00000     0.00000     0.00000     0.00000
    -8.56830     0.00000     0.00000     0.00000     0.00000     0.00000     0.00000     0.00000     0.00000     0.00000     0.00000
    -8.55830     0.00000     0.00000     0.00000     0.00000     0.00000     0.00000     0.00000     0.00000     0.00000     0.00000
    -8.54830     0.00000     0.00000     0.00000     0.00000     0.00000     0.00000     0.00000     0.00000     0.00000     0.00000
    -8.53730     0.00000     0.00000     0.00000     0.00000     0.00000     0.00000     0.00000     0.00000     0.00000     0.00000
    -8.52730     0.00000     0.00000     0.00000     0.00000     0.00000     0.00000     0.00000     0.00000     0.00000     0.00000
    -8.51730     0.00000     0.00000     0.00000     0.00000     0.00000     0.00000     0.00000     0.00000     0.00000     0.00000
    -8.50730     0.00000     0.00000     0.00000     0.00000     0.00000     0.00000     0.00000     0.00000     0.00000     0.00000
    -8.49630     0.00000     0.00000     0.00000     0.00000     0.00000     0.00000     0.00000     0.00000     0.00000     0.00000
    -8.48630     0.00000     0.00000     0.00000     0.00000     0.00000     0.00000     0.00000     0.00000     0.00000     0.00000
    -8.47630     0.00000     0.00000     0.00000     0.00000     0.00000     0.00000     0.00000     0.00000     0.00000     0.00000
    -8.46630     0.00000     0.00000     0.00000     0.00000     0.00000     0.00000     0.00000     0.00000     0.00000     0.00000
    -8.45530     0.00000     0.00000     0.00000     0.00000     0.00000     0.00000     0.00000     0.00000     0.00000     0.00000
    -8.44530     0.00000     0.00000     0.00000     0.00000     0.00000     0.00000     0.00000     0.00000     0.00000     0.00000
    -8.43530     0.00000     0.00000     0.00000     0.00000     0.00000     0.00000     0.00000     0.00000     0.00000     0.00000
    -8.42530     0.00000     0.00000     0.00000     0.00000     0.00000     0.00000     0.00000     0.00000     0.00000     0.00000
    -8.41530     0.00000     0.00000     0.00000     0.00000     0.00000     0.00000     0.00000     0.00000     0.00000     0.00000
    -8.40430     0.00000     0.00000     0.00000     0.00000     0.00000     0.00000     0.00000     0.00000     0.00000     0.00000
    -8.39430     0.00000     0.00000     0.00000     0.00000     0.00000     0.00000     0.00000     0.00000     0.00000     0.00000
    -8.38430     0.00000     0.00000     0.00000     0.00000     0.00000     0.00000     0.00000     0.00000     0.00000     0.00000
    -8.37430     0.00000     0.00000     0.00000     0.00000     0.00000     0.00000     0.00000     0.00000     0.00000     0.00000
    -8.36330     0.00000     0.00000     0.00000     0.00000     0.00000     0.00000     0.00000     0.00000     0.00000     0.00000
    -8.35330     0.00000     0.00000     0.00000     0.00000     0.00000     0.00000     0.00000     0.00000     0.00000     0.00000
    -8.34330     0.00000     0.00000     0.00000     0.00000     0.00000     0.00000     0.00000     0.00000     0.00000     0.00000
    -8.33330     0.00000     0.00000     0.00000     0.00000     0.00000     0.00000     0.00000     0.00000     0.00000     0.00000
    -8.32330     0.00000     0.00000     0.00000     0.00000     0.00000     0.00000     0.00000     0.00000     0.00000     0.00000
    -8.31230     0.00000     0.00000     0.00000     0.00000     0.00000     0.00000     0.00000     0.00000     0.00000     0.00000
    -8.30230     0.00000     0.00000     0.00000     0.00000     0.00000     0.00000     0.00000     0.00000     0.00000     0.00000
    -8.29230     0.00000     0.00000     0.00000     0.00000     0.00000     0.00000     0.00000     0.00000     0.00000     0.00000
    -8.28230     0.00000     0.00000     0.00000     0.00000     0.00000     0.00000     0.00000     0.00000     0.00000     0.00000
    -8.27130     0.00000     0.00000     0.00000     0.00000     0.00000     0.00000     0.00000     0.00000     0.00000     0.00000
    -8.26130     0.00000     0.00000     0.00000     0.00000     0.00000     0.00000     0.00000     0.00000     0.00000     0.00000
    -8.25130     0.00000     0.00000     0.00000     0.00000     0.00000     0.00000     0.00000     0.00000     0.00000     0.00000
    -8.24130     0.00000     0.00000     0.00000     0.00000     0.00000     0.00000     0.00000     0.00000     0.00000     0.00000
    -8.23030     0.00000     0.00000     0.00000     0.00000     0.00000     0.00000     0.00000     0.00000     0.00000     0.00000
    -8.22030     0.00000     0.00000     0.00000     0.00000     0.00000     0.00000     0.00000     0.00000     0.00000     0.00000
    -8.21030     0.00000     0.00000     0.00000     0.00000     0.00000     0.00000     0.00000     0.00000     0.00000     0.00000
    -8.20030     0.00000     0.00000     0.00000     0.00000     0.00000     0.00000     0.00000     0.00000     0.00000     0.00000
    -8.19030     0.00000     0.00000     0.00000     0.00000     0.00000     0.00000     0.00000     0.00000     0.00000     0.00000
    -8.17930     0.00000     0.00000     0.00000     0.00000     0.00000     0.00000     0.00000     0.00000     0.00000     0.00000
    -8.16930     0.00000     0.00000     0.00000     0.00000     0.00000     0.00000     0.00000     0.00000     0.00000     0.00000
    -8.15930     0.00000     0.00000     0.00000     0.00000     0.00000     0.00000     0.00000     0.00000     0.00000     0.00000
    -8.14930     0.00000     0.00000     0.00000     0.00000     0.00000     0.00000     0.00000     0.00000     0.00000     0.00000
    -8.13830     0.00000     0.00000     0.00000     0.00000     0.00000     0.00000     0.00000     0.00000     0.00000     0.00000
    -8.12830     0.00000     0.00000     0.00000     0.00000     0.00000     0.00000     0.00000     0.00000     0.00000     0.00000
    -8.11830     0.00000     0.00000     0.00000     0.00000     0.00000     0.00000     0.00000     0.00000     0.00000     0.00000
    -8.10830     0.00000     0.00000     0.00000     0.00000     0.00000     0.00000     0.00000     0.00000     0.00000     0.00000
    -8.09830     0.00000     0.00000     0.00000     0.00000     0.00000     0.00000     0.00000     0.00000     0.00000     0.00000
    -8.08730     0.00000     0.00000     0.00000     0.00000     0.00000     0.00000     0.00000     0.00000     0.00000     0.00000
    -8.07730     0.00000     0.00000     0.00000     0.00000     0.00000     0.00000     0.00000     0.00000     0.00000     0.00000
    -8.06730     0.00000     0.00000     0.00000     0.00000     0.00000     0.00000     0.00000     0.00000     0.00000     0.00000
    -8.05730     0.00000     0.00000     0.00000     0.00000     0.00000     0.00000     0.00000     0.00000     0.00000     0.00000
    -8.04630     0.00000     0.00000     0.00000     0.00000     0.00000     0.00000     0.00000     0.00000     0.00000     0.00000
    -8.03630     0.00000     0.00000     0.00000     0.00000     0.00000     0.00000     0.00000     0.00000     0.00000     0.00000
    -8.02630     0.00000     0.00000     0.00000     0.00000     0.00000     0.00000     0.00000     0.00000     0.00000     0.00000
    -8.01630     0.00000     0.00000     0.00000     0.00000     0.00000     0.00000     0.00000     0.00000     0.00000     0.00000
    -8.00630     0.00000     0.00000     0.00000     0.00000     0.00000     0.00000     0.00000     0.00000     0.00000     0.00000
    -7.99530     0.00000     0.00000     0.00000     0.00000     0.00000     0.00000     0.00000     0.00000     0.00000     0.00000
    -7.98530     0.00000     0.00000     0.00000     0.00000     0.00000     0.00000     0.00000     0.00000     0.00000     0.00000
    -7.97530     0.00000     0.00000     0.00000     0.00000     0.00000     0.00000     0.00000     0.00000     0.00000     0.00000
    -7.96530     0.00000     0.00000     0.00000     0.00000     0.00000     0.00000     0.00000     0.00000     0.00000     0.00000
    -7.95430     0.00000     0.00000     0.00000     0.00000     0.00000     0.00000     0.00000     0.00000     0.00000     0.00000
    -7.94430     0.00000     0.00000     0.00000     0.00000     0.00000     0.00000     0.00000     0.00000     0.00000     0.00000
    -7.93430     0.00000     0.00000     0.00000     0.00000     0.00000     0.00000     0.00000     0.00000     0.00000     0.00000
    -7.92430     0.00000     0.00000     0.00000     0.00000     0.00000     0.00000     0.00000     0.00000     0.00000     0.00000
    -7.91330     0.00000     0.00000     0.00000     0.00000     0.00000     0.00000     0.00000     0.00000     0.00000     0.00000
    -7.90330     0.00000     0.00000     0.00000     0.00000     0.00000     0.00000     0.00000     0.00000     0.00000     0.00000
    -7.89330     0.00000     0.00000     0.00000     0.00000     0.00000     0.00000     0.00000     0.00000     0.00000     0.00000
    -7.88330     0.00000     0.00000     0.00000     0.00000     0.00000     0.00000     0.00000     0.00000     0.00000     0.00000
    -7.87330     0.00000     0.00000     0.00000     0.00000     0.00000     0.00000     0.00000     0.00000     0.00000     0.00000
    -7.86230     0.00000     0.00000     0.00000     0.00000     0.00000     0.00000     0.00000     0.00000     0.00000     0.00000
    -7.85230     0.00000     0.00000     0.00000     0.00000     0.00000     0.00000     0.00000     0.00000     0.00000     0.00000
    -7.84230     0.00000     0.00000     0.00000     0.00000     0.00000     0.00000     0.00000     0.00000     0.00000     0.00000
    -7.83230     0.00000     0.00000     0.00000     0.00000     0.00000     0.00000     0.00000     0.00000     0.00000     0.00000
    -7.82130     0.00000     0.00000     0.00000     0.00000     0.00000     0.00000     0.00000     0.00000     0.00000     0.00000
    -7.81130     0.00000     0.00000     0.00000     0.00000     0.00000     0.00000     0.00000     0.00000     0.00000     0.00000
    -7.80130     0.00000     0.00000     0.00000     0.00000     0.00000     0.00000     0.00000     0.00000     0.00000     0.00000
    -7.79130     0.00000     0.00000     0.00000     0.00000     0.00000     0.00000     0.00000     0.00000     0.00000     0.00000
    -7.78130     0.00000     0.00000     0.00000     0.00000     0.00000     0.00000     0.00000     0.00000     0.00000     0.00000
    -7.77030     0.00000     0.00000     0.00000     0.00000     0.00000     0.00000     0.00000     0.00000     0.00000     0.00000
    -7.76030     0.00000     0.00000     0.00000     0.00000     0.00000     0.00000     0.00000     0.00000     0.00000     0.00000
    -7.75030     0.00000     0.00000     0.00000     0.00000     0.00000     0.00000     0.00000     0.00000     0.00000     0.00000
    -7.74030     0.00000     0.00000     0.00000     0.00000     0.00000     0.00000     0.00000     0.00000     0.00000     0.00000
    -7.72930     0.00000     0.00000     0.00000     0.00000     0.00000     0.00000     0.00000     0.00000     0.00000     0.00000
    -7.71930     0.00000     0.00000     0.00000     0.00000     0.00000     0.00000     0.00000     0.00000     0.00000     0.00000
    -7.70930     0.00000     0.00000     0.00000     0.00000     0.00000     0.00000     0.00000     0.00000     0.00000     0.00000
    -7.69930     0.00000     0.00000     0.00000     0.00000     0.00000     0.00000     0.00000     0.00000     0.00000     0.00000
    -7.68830     0.00000     0.00000     0.00000     0.00000     0.00000     0.00000     0.00000     0.00000     0.00000     0.00000
    -7.67830     0.00000     0.00000     0.00000     0.00000     0.00000     0.00000     0.00000     0.00000     0.00000     0.00000
    -7.66830     0.00000     0.00000     0.00000     0.00000     0.00000     0.00000     0.00000     0.00000     0.00000     0.00000
    -7.65830     0.00000     0.00000     0.00000     0.00000     0.00000     0.00000     0.00000     0.00000     0.00000     0.00000
    -7.64830     0.00000     0.00000     0.00000     0.00000     0.00000     0.00000     0.00000     0.00000     0.00000     0.00000
    -7.63730     0.00000     0.00000     0.00000     0.00000     0.00000     0.00000     0.00000     0.00000     0.00000     0.00000
    -7.62730     0.00000     0.00000     0.00000     0.00000     0.00000     0.00000     0.00000     0.00000     0.00000     0.00000
    -7.61730     0.00000     0.00000     0.00000     0.00000     0.00000     0.00000     0.00000     0.00000     0.00000     0.00000
    -7.60730     0.00000     0.00000     0.00000     0.00000     0.00000     0.00000     0.00000     0.00000     0.00000     0.00000
    -7.59630     0.00000     0.00000     0.00000     0.00000     0.00000     0.00000     0.00000     0.00000     0.00000     0.00000
    -7.58630     0.00000     0.00000     0.00000     0.00000     0.00000     0.00000     0.00000     0.00000     0.00000     0.00000
    -7.57630     0.00000     0.00000     0.00000     0.00000     0.00000     0.00000     0.00000     0.00000     0.00000     0.00000
    -7.56630     0.00000     0.00000     0.00000     0.00000     0.00000     0.00000     0.00000     0.00000     0.00000     0.00000
    -7.55630     0.00000     0.00000     0.00000     0.00000     0.00000     0.00000     0.00000     0.00000     0.00000     0.00000
    -7.54530     0.00000     0.00000     0.00000     0.00000     0.00000     0.00000     0.00000     0.00000     0.00000     0.00000
    -7.53530     0.00000     0.00000     0.00000     0.00000     0.00000     0.00000     0.00000     0.00000     0.00000     0.00000
    -7.52530     0.00000     0.00000     0.00000     0.00000     0.00000     0.00000     0.00000     0.00000     0.00000     0.00000
    -7.51530     0.00000     0.00000     0.00000     0.00000     0.00000     0.00000     0.00000     0.00000     0.00000     0.00000
    -7.50430     0.00000     0.00000     0.00000     0.00000     0.00000     0.00000     0.00000     0.00000     0.00000     0.00000
    -7.49430     0.00000     0.00000     0.00000     0.00000     0.00000     0.00000     0.00000     0.00000     0.00000     0.00000
    -7.48430     0.00000     0.00000     0.00000     0.00000     0.00000     0.00000     0.00000     0.00000     0.00000     0.00000
    -7.47430     0.00000     0.00000     0.00000     0.00000     0.00000     0.00000     0.00000     0.00000     0.00000     0.00000
    -7.46330     0.00000     0.00000     0.00000     0.00000     0.00000     0.00000     0.00000     0.00000     0.00000     0.00000
    -7.45330     0.00000     0.00000     0.00000     0.00000     0.00000     0.00000     0.00000     0.00000     0.00000     0.00000
    -7.44330     0.00000     0.00000     0.00000     0.00000     0.00000     0.00000     0.00000     0.00000     0.00000     0.00000
    -7.43330     0.00000     0.00000     0.00000     0.00000     0.00000     0.00000     0.00000     0.00000     0.00000     0.00000
    -7.42330     0.00000     0.00000     0.00000     0.00000     0.00000     0.00000     0.00000     0.00000     0.00000     0.00000
    -7.41230     0.00000     0.00000     0.00000     0.00000     0.00000     0.00000     0.00000     0.00000     0.00000     0.00000
    -7.40230     0.00000     0.00000     0.00000     0.00000     0.00000     0.00000     0.00000     0.00000     0.00000     0.00000
    -7.39230     0.00000     0.00000     0.00000     0.00000     0.00000     0.00000     0.00000     0.00000     0.00000     0.00000
    -7.38230     0.00000     0.00000     0.00000     0.00000     0.00000     0.00000     0.00000     0.00000     0.00000     0.00000
    -7.37130     0.00000     0.00000     0.00000     0.00000     0.00000     0.00000     0.00000     0.00000     0.00000     0.00000
    -7.36130     0.00000     0.00000     0.00000     0.00000     0.00000     0.00000     0.00000     0.00000     0.00000     0.00000
    -7.35130     0.00000     0.00000     0.00000     0.00000     0.00000     0.00000     0.00000     0.00000     0.00000     0.00000
    -7.34130     0.00000     0.00000     0.00000     0.00000     0.00000     0.00000     0.00000     0.00000     0.00000     0.00000
    -7.33130     0.00000     0.00000     0.00000     0.00000     0.00000     0.00000     0.00000     0.00000     0.00000     0.00000
    -7.32030     0.00000     0.00000     0.00000     0.00000     0.00000     0.00000     0.00000     0.00000     0.00000     0.00000
    -7.31030     0.00000     0.00000     0.00000     0.00000     0.00000     0.00000     0.00000     0.00000     0.00000     0.00000
    -7.30030     0.00000     0.00000     0.00000     0.00000     0.00000     0.00000     0.00000     0.00000     0.00000     0.00000
    -7.29030     0.00000     0.00000     0.00000     0.00000     0.00000     0.00000     0.00000     0.00000     0.00000     0.00000
    -7.27930     0.00000     0.00000     0.00000     0.00000     0.00000     0.00000     0.00000     0.00000     0.00000     0.00000
    -7.26930     0.00000     0.00000     0.00000     0.00000     0.00000     0.00000     0.00000     0.00000     0.00000     0.00000
    -7.25930     0.00000     0.00000     0.00000     0.00000     0.00000     0.00000     0.00000     0.00000     0.00000     0.00000
    -7.24930     0.00000     0.00000     0.00000     0.00000     0.00000     0.00000     0.00000     0.00000     0.00000     0.00000
    -7.23830     0.00000     0.00000     0.00000     0.00000     0.00000     0.00000     0.00000     0.00000     0.00000     0.00000
    -7.22830     0.00000     0.00000     0.00000     0.00000     0.00000     0.00000     0.00000     0.00000     0.00000     0.00000
    -7.21830     0.00000     0.00000     0.00000     0.00000     0.00000     0.00000     0.00000     0.00000     0.00000     0.00000
    -7.20830     0.00000     0.00000     0.00000     0.00000     0.00000     0.00000     0.00000     0.00000     0.00000     0.00000
    -7.19830     0.00000     0.00000     0.00000     0.00000     0.00000     0.00000     0.00000     0.00000     0.00000     0.00000
    -7.18730     0.00000     0.00000     0.00000     0.00000     0.00000     0.00000     0.00000     0.00000     0.00000     0.00000
    -7.17730     0.00000     0.00000     0.00000     0.00000     0.00000     0.00000     0.00000     0.00000     0.00000     0.00000
    -7.16730     0.00000     0.00000     0.00000     0.00000     0.00000     0.00000     0.00000     0.00000     0.00000     0.00000
    -7.15730     0.00000     0.00000     0.00000     0.00000     0.00000     0.00000     0.00000     0.00000     0.00000     0.00000
    -7.14630     0.00000     0.00000     0.00000     0.00000     0.00000     0.00000     0.00000     0.00000     0.00000     0.00000
    -7.13630     0.00000     0.00000     0.00000     0.00000     0.00000     0.00000     0.00000     0.00000     0.00000     0.00000
    -7.12630     0.00000     0.00000     0.00000     0.00000     0.00000     0.00000     0.00000     0.00000     0.00000     0.00000
    -7.11630     0.00000     0.00000     0.00000     0.00000     0.00000     0.00000     0.00000     0.00000     0.00000     0.00000
    -7.10630     0.00000     0.00000     0.00000     0.00000     0.00000     0.00000     0.00000     0.00000     0.00000     0.00000
    -7.09530     0.00000     0.00000     0.00000     0.00000     0.00000     0.00000     0.00000     0.00000     0.00000     0.00000
    -7.08530     0.00000     0.00000     0.00000     0.00000     0.00000     0.00000     0.00000     0.00000     0.00000     0.00000
    -7.07530     0.00000     0.00000     0.00000     0.00000     0.00000     0.00000     0.00000     0.00000     0.00000     0.00000
    -7.06530     0.00000     0.00000     0.00000     0.00000     0.00000     0.00000     0.00000     0.00000     0.00000     0.00000
    -7.05430     0.00000     0.00000     0.00000     0.00000     0.00000     0.00000     0.00000     0.00000     0.00000     0.00000
    -7.04430     0.00000     0.00000     0.00000     0.00000     0.00000     0.00000     0.00000     0.00000     0.00000     0.00000
    -7.03430     0.00000     0.00000     0.00000     0.00000     0.00000     0.00000     0.00000     0.00000     0.00000     0.00000
    -7.02430     0.00000     0.00000     0.00000     0.00000     0.00000     0.00000     0.00000     0.00000     0.00000     0.00000
    -7.01330     0.00000     0.00000     0.00000     0.00000     0.00000     0.00000     0.00000     0.00000     0.00000     0.00000
    -7.00330     0.00000     0.00000     0.00000     0.00000     0.00000     0.00000     0.00000     0.00000     0.00000     0.00000
    -6.99330     0.00000     0.00000     0.00000     0.00000     0.00000     0.00000     0.00000     0.00000     0.00000     0.00000
    -6.98330     0.00000     0.00000     0.00000     0.00000     0.00000     0.00000     0.00000     0.00000     0.00000     0.00000
    -6.97330     0.00000     0.00000     0.00000     0.00000     0.00000     0.00000     0.00000     0.00000     0.00000     0.00000
    -6.96230     0.00000     0.00000     0.00000     0.00000     0.00000     0.00000     0.00000     0.00000     0.00000     0.00000
    -6.95230     0.00000     0.00000     0.00000     0.00000     0.00000     0.00000     0.00000     0.00000     0.00000     0.00000
    -6.94230     0.00000     0.00000     0.00000     0.00000     0.00000     0.00000     0.00000     0.00000     0.00000     0.00000
    -6.93230     0.00000     0.00000     0.00000     0.00000     0.00000     0.00000     0.00000     0.00000     0.00000     0.00000
    -6.92130     0.00000     0.00000     0.00000     0.00000     0.00000     0.00000     0.00000     0.00000     0.00000     0.00000
    -6.91130     0.00000     0.00000     0.00000     0.00000     0.00000     0.00000     0.00000     0.00000     0.00000     0.00000
    -6.90130     0.00000     0.00000     0.00000     0.00000     0.00000     0.00000     0.00000     0.00000     0.00000     0.00000
    -6.89130     0.00000     0.00000     0.00000     0.00000     0.00000     0.00000     0.00000     0.00000     0.00000     0.00000
    -6.88130     0.00000     0.00000     0.00000     0.00000     0.00000     0.00000     0.00000     0.00000     0.00000     0.00000
    -6.87030     0.00000     0.00000     0.00000     0.00000     0.00000     0.00000     0.00000     0.00000     0.00000     0.00000
    -6.86030     0.00000     0.00000     0.00000     0.00000     0.00000     0.00000     0.00000     0.00000     0.00000     0.00000
    -6.85030     0.00000     0.00000     0.00000     0.00000     0.00000     0.00000     0.00000     0.00000     0.00000     0.00000
    -6.84030     0.00000     0.00000     0.00000     0.00000     0.00000     0.00000     0.00000     0.00000     0.00000     0.00000
    -6.82930     0.00000     0.00000     0.00000     0.00000     0.00000     0.00000     0.00000     0.00000     0.00000     0.00000
    -6.81930     0.00000     0.00000     0.00000     0.00000     0.00000     0.00000     0.00000     0.00000     0.00000     0.00000
    -6.80930     0.00000     0.00000     0.00000     0.00000     0.00000     0.00000     0.00000     0.00000     0.00000     0.00000
    -6.79930     0.00000     0.00000     0.00000     0.00000     0.00000     0.00000     0.00000     0.00000     0.00000     0.00000
    -6.78830     0.00000     0.00000     0.00000     0.00000     0.00000     0.00000     0.00000     0.00000     0.00000     0.00000
    -6.77830     0.00000     0.00000     0.00000     0.00000     0.00000     0.00000     0.00000     0.00000     0.00000     0.00000
    -6.76830     0.00000     0.00000     0.00000     0.00000     0.00000     0.00000     0.00000     0.00000     0.00000     0.00000
    -6.75830     0.00000     0.00000     0.00000     0.00000     0.00000     0.00000     0.00000     0.00000     0.00000     0.00000
    -6.74830     0.00000     0.00000     0.00000     0.00000     0.00000     0.00000     0.00000     0.00000     0.00000     0.00000
    -6.73730     0.00000     0.00000     0.00000     0.00000     0.00000     0.00000     0.00000     0.00000     0.00000     0.00000
    -6.72730     0.00000     0.00000     0.00000     0.00000     0.00000     0.00000     0.00000     0.00000     0.00000     0.00000
    -6.71730     0.00000     0.00000     0.00000     0.00000     0.00000     0.00000     0.00000     0.00000     0.00000     0.00000
    -6.70730     0.00000     0.00000     0.00000     0.00000     0.00000     0.00000     0.00000     0.00000     0.00000     0.00000
    -6.69630     0.00000     0.00000     0.00000     0.00000     0.00000     0.00000     0.00000     0.00000     0.00000     0.00000
    -6.68630     0.00000     0.00000     0.00000     0.00000     0.00000     0.00000     0.00000     0.00000     0.00000     0.00000
    -6.67630     0.00000     0.00000     0.00000     0.00000     0.00000     0.00000     0.00000     0.00000     0.00000     0.00000
    -6.66630     0.00000     0.00000     0.00000     0.00000     0.00000     0.00000     0.00000     0.00000     0.00000     0.00000
    -6.65630     0.00000     0.00000     0.00000     0.00000     0.00000     0.00000     0.00000     0.00000     0.00000     0.00000
    -6.64530     0.00000     0.00000     0.00000     0.00000     0.00000     0.00000     0.00000     0.00000     0.00000     0.00000
    -6.63530     0.00000     0.00000     0.00000     0.00000     0.00000     0.00000     0.00000     0.00000     0.00000     0.00000
    -6.62530     0.00000     0.00000     0.00000     0.00000     0.00000     0.00000     0.00000     0.00000     0.00000     0.00000
    -6.61530     0.00000     0.00000     0.00000     0.00000     0.00000     0.00000     0.00000     0.00000     0.00000     0.00000
    -6.60430     0.00000     0.00000     0.00000     0.00000     0.00000     0.00000     0.00000     0.00000     0.00000     0.00000
    -6.59430     0.00000     0.00000     0.00000     0.00000     0.00000     0.00000     0.00000     0.00000     0.00000     0.00000
    -6.58430     0.00000     0.00000     0.00000     0.00000     0.00000     0.00000     0.00000     0.00000     0.00000     0.00000
    -6.57430     0.00000     0.00000     0.00000     0.00000     0.00000     0.00000     0.00000     0.00000     0.00000     0.00000
    -6.56330     0.00000     0.00000     0.00000     0.00000     0.00000     0.00000     0.00000     0.00000     0.00000     0.00000
    -6.55330     0.00000     0.00000     0.00000     0.00000     0.00000     0.00000     0.00000     0.00000     0.00000     0.00000
    -6.54330     0.00000     0.00000     0.00000     0.00000     0.00000     0.00000     0.00000     0.00000     0.00000     0.00000
    -6.53330     0.00000     0.00000     0.00000     0.00000     0.00000     0.00000     0.00000     0.00000     0.00000     0.00000
    -6.52330     0.00000     0.00000     0.00000     0.00000     0.00000     0.00000     0.00000     0.00000     0.00000     0.00000
    -6.51230     0.00000     0.00000     0.00000     0.00000     0.00000     0.00000     0.00000     0.00000     0.00000     0.00000
    -6.50230     0.00000     0.00000     0.00000     0.00000     0.00000     0.00000     0.00000     0.00000     0.00000     0.00000
    -6.49230     0.00000     0.00000     0.00000     0.00000     0.00000     0.00000     0.00000     0.00000     0.00000     0.00000
    -6.48230     0.00000     0.00000     0.00000     0.00000     0.00000     0.00000     0.00000     0.00000     0.00000     0.00000
    -6.47130     0.00000     0.00000     0.00000     0.00000     0.00000     0.00000     0.00000     0.00000     0.00000     0.00000
    -6.46130     0.00000     0.00000     0.00000     0.00000     0.00000     0.00000     0.00000     0.00000     0.00000     0.00000
    -6.45130     0.00000     0.00000     0.00000     0.00000     0.00000     0.00000     0.00000     0.00000     0.00000     0.00000
    -6.44130     0.00000     0.00000     0.00000     0.00000     0.00000     0.00000     0.00000     0.00000     0.00000     0.00000
    -6.43130     0.00000     0.00000     0.00000     0.00000     0.00000     0.00000     0.00000     0.00000     0.00000     0.00000
    -6.42030     0.00000     0.00000     0.00000     0.00000     0.00000     0.00000     0.00000     0.00000     0.00000     0.00000
    -6.41030     0.00000     0.00000     0.00000     0.00000     0.00000     0.00000     0.00000     0.00000     0.00000     0.00000
    -6.40030     0.00000     0.00000     0.00000     0.00000     0.00000     0.00000     0.00000     0.00000     0.00000     0.00000
    -6.39030     0.00000     0.00000     0.00000     0.00000     0.00000     0.00000     0.00000     0.00000     0.00000     0.00000
    -6.37930     0.00000     0.00000     0.00000     0.00000     0.00000     0.00000     0.00000     0.00000     0.00000     0.00000
    -6.36930     0.00000     0.00000     0.00000     0.00000     0.00000     0.00000     0.00000     0.00000     0.00000     0.00000
    -6.35930     0.00000     0.00000     0.00000     0.00000     0.00000     0.00000     0.00000     0.00000     0.00000     0.00000
    -6.34930     0.00000     0.00000     0.00000     0.00000     0.00000     0.00000     0.00000     0.00000     0.00000     0.00000
    -6.33830     0.00000     0.00000     0.00000     0.00000     0.00000     0.00000     0.00000     0.00000     0.00000     0.00000
    -6.32830     0.00000     0.00000     0.00000     0.00000     0.00000     0.00000     0.00000     0.00000     0.00000     0.00000
    -6.31830     0.00000     0.00000     0.00000     0.00000     0.00000     0.00000     0.00000     0.00000     0.00000     0.00000
    -6.30830     0.00000     0.00000     0.00000     0.00000     0.00000     0.00000     0.00000     0.00000     0.00000     0.00000
    -6.29830     0.00000     0.00000     0.00000     0.00000     0.00000     0.00000     0.00000     0.00000     0.00000     0.00000
    -6.28730     0.00000     0.00000     0.00000     0.00000     0.00000     0.00000     0.00000     0.00000     0.00000     0.00000
    -6.27730     0.00000     0.00000     0.00000     0.00000     0.00000     0.00000     0.00000     0.00000     0.00000     0.00000
    -6.26730     0.00000     0.00000     0.00000     0.00000     0.00000     0.00000     0.00000     0.00000     0.00000     0.00000
    -6.25730     0.00000     0.00000     0.00000     0.00000     0.00000     0.00000     0.00000     0.00000     0.00000     0.00000
    -6.24630     0.00000     0.00000     0.00000     0.00000     0.00000     0.00000     0.00000     0.00000     0.00000     0.00000
    -6.23630     0.00000     0.00000     0.00000     0.00000     0.00000     0.00000     0.00000     0.00000     0.00000     0.00000
    -6.22630     0.00000     0.00000     0.00000     0.00000     0.00000     0.00000     0.00000     0.00000     0.00000     0.00000
    -6.21630     0.00000     0.00000     0.00000     0.00000     0.00000     0.00000     0.00000     0.00000     0.00000     0.00000
    -6.20630     0.00000     0.00000     0.00000     0.00000     0.00000     0.00000     0.00000     0.00000     0.00000     0.00000
    -6.19530     0.00000     0.00000     0.00000     0.00000     0.00000     0.00000     0.00000     0.00000     0.00000     0.00000
    -6.18530     0.00000     0.00000     0.00000     0.00000     0.00000     0.00000     0.00000     0.00000     0.00000     0.00000
    -6.17530     0.00000     0.00000     0.00000     0.00000     0.00000     0.00000     0.00000     0.00000     0.00000     0.00000
    -6.16530     0.00000     0.00000     0.00000     0.00000     0.00000     0.00000     0.00000     0.00000     0.00000     0.00000
    -6.15430     0.00000     0.00000     0.00000     0.00000     0.00000     0.00000     0.00000     0.00000     0.00000     0.00000
    -6.14430     0.00000     0.00000     0.00000     0.00000     0.00000     0.00000     0.00000     0.00000     0.00000     0.00000
    -6.13430     0.00000     0.00000     0.00000     0.00000     0.00000     0.00000     0.00000     0.00000     0.00000     0.00000
    -6.12430     0.00000     0.00000     0.00000     0.00000     0.00000     0.00000     0.00000     0.00000     0.00000     0.00000
    -6.11330     0.00000     0.00000     0.00000     0.00000     0.00000     0.00000     0.00000     0.00000     0.00000     0.00000
    -6.10330     0.00000     0.00000     0.00000     0.00000     0.00000     0.00000     0.00000     0.00000     0.00000     0.00000
    -6.09330     0.00000     0.00000     0.00000     0.00000     0.00000     0.00000     0.00000     0.00000     0.00000     0.00000
    -6.08330     0.00000     0.00000     0.00000     0.00000     0.00000     0.00000     0.00000     0.00000     0.00000     0.00000
    -6.07330     0.00000     0.00000     0.00000     0.00000     0.00000     0.00000     0.00000     0.00000     0.00000     0.00000
    -6.06230     0.00000     0.00000     0.00000     0.00000     0.00000     0.00000     0.00000     0.00000     0.00000     0.00000
    -6.05230     0.00000     0.00000     0.00000     0.00000     0.00000     0.00000     0.00000     0.00000     0.00000     0.00000
    -6.04230     0.00000     0.00000     0.00000     0.00000     0.00000     0.00000     0.00000     0.00000     0.00000     0.00000
    -6.03230     0.00001     0.00000     0.00000     0.00000     0.00000     0.00000     0.00000     0.00000     0.00000     0.00001
    -6.02130     0.00003     0.00000     0.00000     0.00000     0.00000     0.00000     0.00001     0.00000     0.00001     0.00006
    -6.01130     0.00011     0.00000     0.00001     0.00000     0.00000     0.00000     0.00004     0.00002     0.00004     0.00023
    -6.00130     0.00041     0.00000     0.00004     0.00001     0.00001     0.00002     0.00014     0.00006     0.00015     0.00084
    -5.99130     0.00138     0.00002     0.00015     0.00003     0.00002     0.00006     0.00049     0.00021     0.00049     0.00284
    -5.98130     0.00429     0.00005     0.00046     0.00009     0.00006     0.00019     0.00151     0.00065     0.00153     0.00883
    -5.97030     0.01227     0.00014     0.00132     0.00025     0.00018     0.00055     0.00431     0.00187     0.00436     0.02525
    -5.96030     0.03230     0.00037     0.00347     0.00066     0.00048     0.00144     0.01134     0.00491     0.01146     0.06644
    -5.95030     0.07826     0.00091     0.00840     0.00159     0.00118     0.00348     0.02745     0.01191     0.02774     0.16092
    -5.94030     0.17453     0.00202     0.01874     0.00354     0.00263     0.00777     0.06115     0.02656     0.06179     0.35873
    -5.92930     0.35823     0.00416     0.03847     0.00726     0.00541     0.01595     0.12537     0.05454     0.12670     0.73611
    -5.91930     0.67687     0.00786     0.07271     0.01371     0.01023     0.03015     0.23662     0.10308     0.23915     1.39039
    -5.90930     1.17703     0.01369     0.12647     0.02384     0.01783     0.05244     0.41103     0.17931     0.41548     2.41713
    -5.89930     1.88418     0.02193     0.20250     0.03814     0.02860     0.08398     0.65722     0.28711     0.66433     3.86798
    -5.88830     2.77599     0.03235     0.29842     0.05617     0.04222     0.12376     0.96747     0.42317     0.97786     5.69740
    -5.87830     3.76555     0.04391     0.40483     0.07615     0.05738     0.16790     1.31064     0.57410     1.32481     7.72528
    -5.86830     4.70107     0.05488     0.50546     0.09503     0.07179     0.20968     1.63443     0.71703     1.65219     9.64156
    -5.85830     5.40257     0.06317     0.58108     0.10915     0.08274     0.24106     1.87604     0.82416     1.89660    11.07657
    -5.84830     5.71584     0.06698     0.61482     0.11542     0.08797     0.25526     1.98238     0.87213     2.00422    11.71501
    -5.83730     5.56893     0.06562     0.59893     0.11238     0.08673     0.24928     1.92833     0.84975     1.95000    11.40995
    -5.82730     5.00238     0.05987     0.53765     0.10083     0.08058     0.22550     1.72737     0.76284     1.74788    10.24489
    -5.81730     4.15790     0.05221     0.44543     0.08360     0.07395     0.19159     1.42621     0.63233     1.44603     8.50925
    -5.80730     3.23543     0.04670     0.34304     0.06464     0.07471     0.15934     1.08898     0.48740     1.11115     6.61138
    -5.79630     2.44139     0.04903     0.25070     0.04798     0.09489     0.14326     0.77673     0.35723     0.80889     4.97010
    -5.78630     1.95402     0.06674     0.18441     0.03699     0.15171     0.15987     0.53400     0.26481     0.59023     3.94278
    -5.77630     1.90823     0.10920     0.15433     0.03423     0.26740     0.22708     0.38382     0.22508     0.48713     3.79650
    -5.76630     2.39606     0.18664     0.16529     0.04150     0.46612     0.36233     0.33099     0.24560     0.51417     4.70870
    -5.75630     3.45754     0.30734     0.21748     0.05979     0.76648     0.57782     0.36775     0.32712     0.67168     6.75300
    -5.74530     5.05346     0.47310     0.30598     0.08891     1.17002     0.87262     0.47741     0.46286     0.94428     9.84862
    -5.73530     7.03289     0.67434     0.41954     0.12674     1.64998     1.22488     0.63537     0.63629     1.29758    13.69760
    -5.72530     9.12095     0.88805     0.54026     0.16886     2.14754     1.58937     0.80949     0.82071     1.67656    17.76179
    -5.71530    10.95899     1.08147     0.64609     0.20903     2.58147     1.90467     0.96404     0.98308     2.01321    21.34206
    -5.70430    12.20131     1.22069     0.71648     0.24097     2.87184     2.11024     1.06716     1.09229     2.24358    23.76457
    -5.69430    12.63501     1.28394     0.73917     0.26051     2.96829     2.16770     1.10072     1.12992     2.32941    24.61465
    -5.68430    12.26449     1.27022     0.71482     0.26763     2.87204     2.07622     1.06651     1.09737     2.27276    23.90207
    -5.67430    11.31067     1.20024     0.65691     0.26643     2.63496     1.87339     0.98549     1.01532     2.11525    22.05865
    -5.66330    10.12041     1.10719     0.58609     0.26317     2.33945     1.62008     0.88855     0.91540     1.92043    19.76077
    -5.65330     9.02121     1.02241     0.52185     0.26314     2.06558     1.37800     0.80426     0.82703     1.74719    17.65067
    -5.64330     8.20780     0.96281     0.47581     0.26774     1.86427     1.19012     0.74916     0.76760     1.62735    16.11266
    -5.63330     7.69734     0.92582     0.44955     0.27397     1.74839     1.07357     0.72501     0.73929     1.55939    15.19232
    -5.62330     7.37963     0.89541     0.43773     0.27594     1.70302     1.02582     0.72327     0.73407     1.51848    14.69337
    -5.61230     7.11794     0.85345     0.43362     0.26826     1.70766     1.03793     0.73513     0.74298     1.47639    14.37335
    -5.60230     6.83261     0.78969     0.43390     0.24871     1.75243     1.10492     0.75754     0.76256     1.41840    14.10076
    -5.59230     6.53125     0.70672     0.43961     0.21929     1.84105     1.22642     0.79395     0.79594     1.34910    13.90333
    -5.58230     6.27613     0.61631     0.45320     0.18507     1.97805     1.39767     0.84855     0.84693     1.28432    13.88622
    -5.57130     6.11135     0.53168     0.47425     0.15171     2.15065     1.59857     0.91870     0.91226     1.23729    14.08647
    -5.56130     6.01843     0.46068     0.49671     0.12314     2.31940     1.78940     0.99129     0.97711     1.20843    14.38460
    -5.55130     5.90834     0.40325     0.50991     0.10066     2.42589     1.91857     1.04691     1.01859     1.18515    14.51728
    -5.54130     5.67505     0.35366     0.50335     0.08339     2.41444     1.94090     1.07026     1.01498     1.15227    14.20829
    -5.53130     5.25628     0.30518     0.47172     0.06970     2.25670     1.83668     1.06177     0.95606     1.10567    13.31976
    -5.52030     4.67509     0.25458     0.41824     0.05841     1.96501     1.62080     1.04319     0.84918     1.06040    11.94491
    -5.51030     4.03946     0.20302     0.35344     0.04936     1.58765     1.33738     1.05316     0.71704     1.04911    10.38961
    -5.50030     3.49472     0.15494     0.29133     0.04321     1.18980     1.04280     1.13379     0.58862     1.10979     9.04899
    -5.49030     3.16449     0.11516     0.24381     0.04072     0.83003     0.78615     1.31373     0.48940     1.26868     8.25217
    -5.47930     3.10541     0.08660     0.21719     0.04217     0.54503     0.59532     1.59455     0.43262     1.52737     8.14626
    -5.46930     3.29073     0.06946     0.21092     0.04699     0.34553     0.47452     1.94566     0.41813     1.85705     8.65900
    -5.45930     3.62718     0.06155     0.21897     0.05384     0.22191     0.40963     2.31077     0.43428     2.20365     9.54177
    -5.44930     3.98575     0.05945     0.23264     0.06089     0.15437     0.37828     2.62195     0.46372     2.50241    10.45946
    -5.43830     4.24338     0.05972     0.24340     0.06635     0.12176     0.35915     2.81712     0.48891     2.69294    11.09273
    -5.42830     4.30791     0.05974     0.24500     0.06880     0.10712     0.33766     2.85538     0.49660     2.73473    11.21295
    -5.41830     4.14189     0.05823     0.23463     0.06765     0.09976     0.30789     2.72552     0.48038     2.61572    10.73168
    -5.40830     3.76290     0.05543     0.21317     0.06333     0.09535     0.27204     2.44756     0.44159     2.35386     9.70524
    -5.39830     3.23928     0.05332     0.18480     0.05746     0.09542     0.23875     2.06679     0.38904     1.99169     8.31656
    -5.38730     2.67695     0.05562     0.15612     0.05275     0.10666     0.22169     1.64276     0.33778     1.58635     6.83669
    -5.37730     2.19538     0.06764     0.13503     0.05279     0.14009     0.23807     1.23597     0.30669     1.19646     5.56812
    -5.36730     1.90750     0.09553     0.12925     0.06149     0.20916     0.30651     0.89553     0.31508     0.87009     4.79014
    -5.35730     1.89415     0.14479     0.14468     0.08213     0.32630     0.44280     0.65104     0.37845     0.63660     4.70094
    -5.34630     2.18450     0.21789     0.18359     0.11613     0.49715     0.65335     0.50990     0.50309     0.50363     5.36923
    -5.33630     2.74060     0.31161     0.24294     0.16176     0.71441     0.92747     0.45982     0.68111     0.45951     6.69923
    -5.32630     3.45539     0.41539     0.31373     0.21341     0.95418     1.23313     0.47415     0.88818     0.47799     8.42555
    -5.31630     4.16764     0.51215     0.38216     0.26214     1.17749     1.51912     0.51927     1.08600     0.52598    10.15196
    -5.30630     4.70084     0.58253     0.43282     0.29789     1.34009     1.72763     0.56244     1.23183     0.57066    11.44674
    -5.29530     4.91567     0.61080     0.45361     0.31257     1.40541     1.81209     0.57890     1.29218     0.58724    11.96848
    -5.28530     4.75736     0.59093     0.44016     0.30343     1.36076     1.75522     0.55715     1.25462     0.56372    11.58334
    -5.27530     4.27697     0.52921     0.39786     0.27446     1.22101     1.57721     0.50066     1.13593     0.50293    10.41624
    -5.26530     3.61672     0.44274     0.34096     0.23550     1.02655     1.33065     0.42508     0.97717     0.41943     8.81480
    -5.25430     2.96659     0.35367     0.28823     0.20006     0.82966     1.08480     0.35259     0.83297     0.33410     7.24267
    -5.24430     2.50942     0.28293     0.25810     0.18179     0.68024     0.90536     0.30497     0.75724     0.26827     6.14832
    -5.23430     2.37433     0.24461     0.26367     0.19178     0.61240     0.83794     0.29806     0.78852     0.23947     5.85079
    -5.22430     2.61017     0.24350     0.30946     0.23687     0.63743     0.89757     0.33782     0.94014     0.26040     6.47335
    -5.21330     3.17654     0.27456     0.38979     0.31891     0.74230     1.06598     0.41914     1.19482     0.33997     7.92201
    -5.20330     3.95414     0.32485     0.48923     0.43501     0.89328     1.29622     0.52698     1.50599     0.48447     9.91018
    -5.19330     4.77320     0.37691     0.58606     0.57786     1.04459     1.52356     0.63957     1.80810     0.69711    12.02696
    -5.18330     5.45623     0.41354     0.65761     0.73681     1.15033     1.68271     0.73420     2.03144     0.97437    13.83724
    -5.17330     5.86352     0.42237     0.68697     0.89771     1.17804     1.72685     0.79375     2.12439     1.30107    14.99468
    -5.16230     5.93038     0.39981     0.66837     1.04335     1.11873     1.64170     0.81200     2.06880     1.64575    15.32889
    -5.15230     5.67905     0.35160     0.60788     1.15457     0.98948     1.44934     0.79621     1.88278     1.96200    14.87292
    -5.14230     5.20249     0.29081     0.52171     1.21308     0.82834     1.19955     0.76678     1.61523     2.19918    13.83718
    -5.13230     4.63854     0.23362     0.43025     1.20706     0.68312     0.95407     0.75444     1.32784     2.32015    12.54909
    -5.12130     4.14091     0.19525     0.35314     1.13635     0.59948     0.77017     0.79617     1.08153     2.32069    11.39370
    -5.11130     3.85231     0.18654     0.30538     1.01561     0.61189     0.68836     0.92850     0.92597     2.23835    10.75290
    -5.10130     3.88610     0.21226     0.29583     0.87167     0.73807     0.72813     1.17932     0.89808     2.14608    10.95555
    -5.09130     4.30485     0.27057     0.32671     0.73588     0.97595     0.88664     1.55746     1.02255     2.13003    12.21064
    -5.08130     5.09974     0.35322     0.39379     0.63461     1.30445     1.14116     2.04559     1.31356     2.26022    14.54635
    -5.07030     6.18305     0.44730     0.48688     0.58177     1.68802     1.45330     2.60059     1.77261     2.56579    17.77930
    -5.06030     7.40581     0.53766     0.59152     0.57658     2.08447     1.77601     3.16381     2.38459     3.02434    21.54479
    -5.05030     8.58434     0.61061     0.69136     0.60606     2.45469     2.06306     3.67653     3.11154     3.56668    25.36488
    -5.04030     9.54337     0.65710     0.77145     0.65081     2.76881     2.27808     4.09295     3.88785     4.09470    28.74511
    -5.02930    10.14887     0.67376     0.82024     0.69079     3.00533     2.39811     4.38313     4.61968     4.50531    31.24523
    -5.01930    10.31420     0.66177     0.83122     0.70969     3.14552     2.41426     4.52615     5.19362     4.71277    32.50919
    -5.00930    10.01151     0.62499     0.80276     0.69732     3.16958     2.32782     4.50313     5.50136     4.66750    32.30597
    -4.99930     9.26401     0.56808     0.73816     0.65125     3.05986     2.14833     4.30066     5.46962     4.36665    30.56662
    -4.98830     8.14797     0.49645     0.64511     0.57567     2.81443     1.89463     3.92325     5.08696     3.85466    27.43914
    -4.97830     6.79442     0.41736     0.53564     0.48129     2.45616     1.59667     3.40964     4.41557     3.21625    23.32300
    -4.96830     5.37259     0.34040     0.42433     0.38217     2.03827     1.29489     2.83703     3.57656     2.55787    18.82410
    -4.95830     4.06122     0.27702     0.32614     0.29309     1.63337     1.03566     2.30890     2.71225     1.98634    14.63399
    -4.94830     3.00924     0.23820     0.25351     0.22602     1.31460     0.86109     1.92950     1.95291     1.58763    11.37270
    -4.93730     2.30593     0.23153     0.21372     0.18795     1.13491     0.79907     1.77416     1.37824     1.41034     9.43585
    -4.92730     1.96470     0.25844     0.20742     0.17962     1.11221     0.85489     1.86582     1.01349     1.45709     8.91367
    -4.91730     1.92748     0.31253     0.22844     0.19558     1.22480     1.00676     2.16566     0.83464     1.68344     9.57932
    -4.90730     2.08385     0.38013     0.26510     0.22561     1.41723     1.20886     2.57835     0.78684     2.00538    10.95135
    -4.89630     2.30035     0.44299     0.30279     0.25703     1.61500     1.40121     2.97682     0.80443     2.31792    12.41853
    -4.88630     2.45320     0.48326     0.32770     0.27786     1.74531     1.52523     3.23441     0.82840     2.52031    13.39570
    -4.87630     2.45865     0.48854     0.33048     0.28002     1.75957     1.54159     3.26435     0.81855     2.54475    13.48649
    -4.86630     2.29011     0.45643     0.30893     0.26156     1.64500     1.44184     3.04602     0.75901     2.37464    12.58355
    -4.85630     1.97957     0.39450     0.26830     0.22662     1.43134     1.25138     2.62833     0.65711     2.04718    10.88433
    -4.84530     1.60058     0.31784     0.21939     0.18411     1.17899     1.02065     2.10825     0.53669     1.63783     8.80434
    -4.83530     1.24281     0.24439     0.17544     0.14469     0.96555     0.81082     1.59984     0.42897     1.23336     6.84588
    -4.82530     0.98833     0.19036     0.14897     0.11820     0.87216     0.68009     1.20284     0.36420     0.90934     5.47449
    -4.81530     0.89588     0.16761     0.14963     0.11186     0.97402     0.67351     0.98417     0.36584     0.71482     5.03735
    -4.80430     0.99354     0.18254     0.18271     0.12923     1.33277     0.81738     0.97209     0.44665     0.66932     5.72623
    -4.79430     1.27570     0.23577     0.24781     0.16964     1.98416     1.11356     1.15763     0.60582     0.76553     7.55563
    -4.78430     1.70101     0.32166     0.33787     0.22775     2.91846     1.53476     1.49800     0.82611     0.97332    10.33894
    -4.77430     2.19358     0.42782     0.43872     0.29384     4.06063     2.02116     1.92066     1.07334     1.24410    13.67384
    -4.76330     2.65489     0.53621     0.53104     0.35560     5.26369     2.48741     2.33297     1.30158     1.51811    16.98149
    -4.75330     2.98696     0.62639     0.59485     0.40182     6.33407     2.84146     2.64119     1.46475     1.73749    19.62898
    -4.74330     3.12294     0.68189     0.61575     0.42711     7.08423     3.01237     2.77570     1.53211     1.86381    21.11591
    -4.73330     3.05648     0.69560     0.58962     0.43617     7.40440     2.97658     2.71424     1.50199     1.89478    21.26986
    -4.72330     2.84550     0.67401     0.52458     0.44447     7.31381     2.76910     2.48943     1.40382     1.87046    20.33517
    -4.71230     2.59741     0.63524     0.43779     0.47502     6.95705     2.47143     2.17760     1.29078     1.86325    18.90559
    -4.70230     2.43083     0.60256     0.34939     0.55075     6.55745     2.18164     1.87030     1.22039     1.95341    17.71672
    -4.69230     2.43181     0.59525     0.27585     0.68469     6.31832     1.97832     1.64256     1.23302     2.19619    17.35600
    -4.68230     2.62067     0.62140     0.22595     0.87195     6.34487     1.89345     1.52967     1.33710     2.59546    18.04053
    -4.67130     2.94465     0.67510     0.19991     1.08678     6.60074     1.90613     1.52226     1.50735     3.09376    19.53669
    -4.66130     3.29536     0.74057     0.19190     1.28773     6.94252     1.95839     1.58045     1.69519     3.58942    21.28154
    -4.65130     3.55223     0.80002     0.19389     1.43042     7.19122     1.98392     1.66003     1.84908     3.97032    22.63112
    -4.64130     3.62709     0.84254     0.19933     1.48348     7.22606     1.93829     1.74010     1.93507     4.16009    23.15204
    -4.63130     3.49682     0.86843     0.20513     1.44019     7.03310     1.81731     1.84009     1.94774     4.14508    22.79389
    -4.62030     3.21158     0.88818     0.21176     1.32100     6.70401     1.65763     2.02019     1.90759     3.97482    21.89676
    -4.61030     2.86677     0.91627     0.22151     1.16445     6.38276     1.52085     2.36194     1.84781     3.74142    21.02379
    -4.60030     2.56638     0.96367     0.23648     1.01226     6.20123     1.46902     2.93346     1.79694     3.53255    20.71199
    -4.59030     2.38418     1.03255     0.25682     0.89528     6.22090     1.54190     3.75219     1.76741     3.40267    21.25388
    -4.57930     2.34132     1.11473     0.28027     0.82493     6.41992     1.74183     4.75597     1.75565     3.35902    22.59363
    -4.56930     2.40948     1.19437     0.30303     0.79547     6.70858     2.03206     5.80344     1.75051     3.37340    24.37034
    -4.55930     2.53358     1.25216     0.32158     0.79151     6.96653     2.34780     6.70841     1.74610     3.40993    26.07762
    -4.54930     2.66352     1.27193     0.33494     0.79860     7.09041     2.61881     7.30193     1.75308     3.45563    27.28884
    -4.53930     2.78189     1.24576     0.34624     0.81212     7.03213     2.79404     7.50009     1.80171     3.54202    27.85600
    -4.52830     2.91300     1.17823     0.36291     0.83973     6.81770     2.86115     7.34690     1.93633     3.74431    28.00025
    -4.51830     3.10891     1.08503     0.39403     0.89682     6.53625     2.84857     6.99522     2.19908     4.15607    28.21999
    -4.50830     3.41585     0.98759     0.44672     0.99641     6.29747     2.80904     6.64375     2.60869     4.84282    29.04834
    -4.49830     3.83668     0.90446     0.52130     1.13822     6.17725     2.79195     6.44964     3.14374     5.79639    30.75962
    -4.48730     4.31337     0.84347     0.60888     1.30288     6.17888     2.82159     6.46330     3.73946     6.91068    33.18252
    -4.47730     4.73716     0.80041     0.69301     1.45484     6.23542     2.89140     6.61927     4.30551     7.99115    35.72817
    -4.46730     4.99050     0.76269     0.75506     1.55448     6.25096     2.97767     6.78217     4.76188     8.81272    37.64813
    -4.45730     4.99663     0.71769     0.78071     1.57316     6.16124     3.06379     6.82220     5.06388     9.18964    38.36893
    -4.44630     4.75287     0.65980     0.76608     1.50404     5.97014     3.15835     6.67839     5.22474     9.04810    37.76251
    -4.43630     4.32984     0.59255     0.71820     1.36344     5.75136     3.29544     6.37694     5.29620     8.44375    36.16772
    -4.42630     3.83769     0.52641     0.65197     1.18286     5.60385     3.51795     6.00349     5.33851     7.55024    34.21297
    -4.41630     3.38223     0.47302     0.58378     0.99586     5.59721     3.85203     5.65069     5.37997     6.60232    32.51710
    -4.40630     3.02483     0.43997     0.52618     0.82740     5.73554     4.28817     5.37783     5.40688     5.81779    31.44459
    -4.39530     2.77547     0.42900     0.48536     0.68909     5.95240     4.77643     5.19427     5.37080     5.34537    31.01819
    -4.38530     2.60524     0.43627     0.46163     0.58140     6.14294     5.23903     5.07753     5.22166     5.23532    31.00103
    -4.37530     2.47318     0.45520     0.45227     0.49926     6.20282     5.59176     5.00024     4.94164     5.45004    31.06641
    -4.36530     2.34864     0.47900     0.45390     0.43705     6.06314     5.76729     4.95081     4.55602     5.89371    30.94956
    -4.35430     2.22128     0.50236     0.46371     0.39091     5.70732     5.73489     4.93560     4.12294     6.45116    30.53016
    -4.34430     2.09701     0.52195     0.47911     0.35886     5.16615     5.50228     4.96673     3.70774     7.01969    29.81952
    -4.33430     1.98589     0.53576     0.49747     0.33888     4.50827     5.11644     5.04678     3.35634     7.51862    28.90444
    -4.32430     1.89285     0.54315     0.51495     0.32837     3.82127     4.64614     5.16652     3.08572     7.89668    27.89565
    -4.31430     1.81357     0.54427     0.52807     0.32450     3.19410     4.16754     5.30942     2.88905     8.12743    26.89795
    -4.30330     1.74037     0.54052     0.53461     0.32559     2.70361     3.74887     5.46718     2.75414     8.21817    26.03307
    -4.29330     1.67227     0.53463     0.53527     0.33269     2.41160     3.44478     5.64676     2.68206     8.20910    25.46916
    -4.28330     1.62234     0.53011     0.53341     0.35022     2.36327     3.29385     5.87150     2.69869     8.16688    25.43027
    -4.27330     1.61976     0.53030     0.53442     0.38546     2.59183     3.31984     6.16003     2.85243     8.16940    26.16347
    -4.26230     1.70131     0.53669     0.54312     0.44668     3.12061     3.53129     6.51864     3.19986     8.27884    27.87704
    -4.25230     1.89937     0.54904     0.56205     0.54017     3.95522     3.91895     6.92226     3.78117     8.52514    30.65337
    -4.24230     2.22542     0.56486     0.59034     0.66654     5.06612     4.44975     7.32899     4.59330     8.89497    34.38029
    -4.23230     2.65667     0.58095     0.62366     0.81723     6.36729     5.06070     7.68012     5.56508     9.33467    38.68637
    -4.22130     3.13109     0.59400     0.65441     0.97325     7.70930     5.65444     7.90955     6.55285     9.75132    42.93020
    -4.21130     3.55564     0.60165     0.67327     1.10717     8.90127     6.11582     7.95845     7.36674    10.02544    46.30545
    -4.20130     3.83065     0.60361     0.67157     1.19100     9.77283     6.33690     7.78461     7.81860    10.04048    48.05024
    -4.19130     3.88415     0.60327     0.64465     1.20626    10.24347     6.25655     7.39616     7.79356     9.72266    47.75073
    -4.18130     3.70070     0.60894     0.59431     1.15235    10.37506     5.89571     6.86271     7.29962     9.08652    45.57592
    -4.17030     3.33146     0.63167     0.52933     1.04894    10.36400     5.35398     6.32380     6.47478     8.25095    42.30891
    -4.16030     2.87794     0.68209     0.46270     0.92951    10.46293     4.78408     5.94697     5.54177     7.40211    39.09010
    -4.15030     2.45597     0.76448     0.40678     0.82869    10.87613     4.33112     5.87328     4.73577     6.72998    37.00219
    -4.14030     2.15757     0.87308     0.36912     0.76956    11.66610     4.08923     6.15259     4.22633     6.35487    36.65846
    -4.12930     2.02333     0.99232     0.35021     0.75593    12.72837     4.07452     6.71896     4.07438     6.28273    38.00075
    -4.11930     2.03635     1.10076     0.34454     0.77286    13.82703     4.23349     7.39963     4.22698     6.40834    40.34998
    -4.10930     2.13492     1.17767     0.34340     0.79421    14.67625     4.47242     7.97328     4.54867     6.55871    42.67953
    -4.09930     2.23703     1.20898     0.33845     0.79453    15.02810     4.69041     8.24489     4.86987     6.55889    43.97115
    -4.08930     2.26773     1.18939     0.32408     0.75890    14.73770     4.80408     8.11131     5.04225     6.29447    43.52991
    -4.07830     2.18205     1.12225     0.29865     0.68796    13.79475     4.76338     7.59955     4.97925     5.74269    41.17054
    -4.06830     1.97544     1.01733     0.26425     0.59705    12.32014     4.56167     6.85970     4.67661     4.98297    37.25517
    -4.05830     1.68133     0.88878     0.22577     0.50962    10.53725     4.23379     6.11603     4.21485     4.16241    32.56983
    -4.04830     1.35692     0.75356     0.18993     0.44971     8.72533     3.85581     5.60476     3.72883     3.45572    28.12057
    -4.03730     1.06456     0.62840     0.16395     0.43403     7.16024     3.52923     5.49946     3.36738     3.01558    24.86281
    -4.02730     0.85630     0.52781     0.15457     0.46774     6.05690     3.35857     5.85329     3.25821     2.93958    23.47297
    -4.01730     0.76529     0.46099     0.16702     0.54310     5.53471     3.42074     6.58255     3.47612     3.25413    24.20464
    -4.00730     0.80541     0.42991     0.20426     0.64245     5.60688     3.74780     7.48083     4.03803     3.91933    26.87489
    -3.99630     0.97460     0.42995     0.26628     0.74330     6.19847     4.32040     8.29038     4.91193     4.84796    30.98327
    -3.98630     1.25903     0.45215     0.34996     0.82633     7.17842     5.07925     8.78996     6.03385     5.92970    35.89863
    -3.97630     1.63529     0.48612     0.44910     0.88031     8.39252     5.94897     8.86977     7.32016     7.05898    41.04122
    -3.96630     2.07001     0.52255     0.55542     0.90595     9.68565     6.85246     8.56609     8.67565     8.15172    45.98551
    -3.95630     2.51964     0.55410     0.65939     0.91298    10.90786     7.72166     8.02537     9.98306     9.15522    50.43929
    -3.94530     2.93309     0.57534     0.75159     0.91577    11.91593     8.48965     7.44180    11.09790    10.05000    54.17107
    -3.93530     3.25790     0.58242     0.82312     0.92696    12.57599     9.08813     6.97712    11.86735    10.83662    56.93560
    -3.92530     3.45192     0.57341     0.86722     0.95294    12.78529     9.43737     6.72798    12.15540    11.54090    58.49243
    -3.91530     3.49532     0.54900     0.87966     0.99228    12.49968     9.47835     6.71619    11.89222    12.20195    58.70465
    -3.90430     3.39794     0.51272     0.86051     1.03669    11.75710     9.19165     6.91098    11.11183    12.87387    57.65328
    -3.89430     3.19865     0.47056     0.81452     1.07377    10.68238     8.62838     7.25478     9.95818    13.60384    55.68507
    -3.88430     2.95470     0.42917     0.75049     1.09181     9.45588     7.90881     7.67108     8.65634    14.40958    53.32786
    -3.87430     2.72555     0.39402     0.68026     1.08377     8.27002     7.20187     8.07512     7.45547    15.25147    51.13755
    -3.86430     2.55789     0.36829     0.61637     1.05129     7.28853     6.67397     8.38297     6.57349    16.03511    49.54792
    -3.85330     2.47787     0.35307     0.56984     1.00467     6.62138     6.44956     8.53313     6.14710    16.64139    48.79801
    -3.84330     2.49137     0.34865     0.54871     0.96036     6.32962     6.58825     8.51510     6.22129    16.98745    48.99081
    -3.83330     2.59017     0.35597     0.55659     0.93525     6.43549     7.08759     8.37851     6.75780    17.07892    50.17630
    -3.82330     2.75900     0.37712     0.59257     0.94029     6.93451     7.90717     8.22438     7.65530    17.01747    52.40781
    -3.81230     2.98047     0.41466     0.65135     0.97645     7.78588     8.98138     8.16058     8.78335    16.96645    55.70057
    -3.80230     3.23687     0.47001     0.72434     1.03443     8.90648    10.22841     8.26525    10.00629    17.08602    59.95810
    -3.79230     3.50901     0.54203     0.80088     1.09815    10.17266    11.54292     8.55636    11.20326    17.46002    64.88529
    -3.78230     3.77457     0.62585     0.87041     1.15115    11.43051    12.79627     8.99263    12.27688    18.07021    69.98848
    -3.77130     4.00877     0.71418     0.92436     1.18191    12.53447    13.85196     9.50415    13.15750    18.80169    74.67899
    -3.76130     4.18735     0.79860     0.95763     1.18734    13.38337    14.60365    10.01955    13.79774    19.49083    78.42606
    -3.75130     4.28826     0.87239     0.96942     1.17265    13.93850    15.01407    10.50132    14.17921    19.99452    80.93034
    -3.74130     4.30162     0.93202     0.96248     1.14771    14.22420    15.13788    10.94145    14.30739    20.24119    82.19593
    -3.73130     4.23021     0.97726     0.94280     1.12236    14.31330    15.10010    11.34292    14.21028    20.26633    82.50557
    -3.72030     4.08973     1.00963     0.91647     1.10180    14.29280    15.03314    11.69147    13.92767    20.17793    82.24063
    -3.71030     3.90400     1.03007     0.88801     1.08529    14.24810    15.00812    11.93492    13.49188    20.09189    81.68228
    -3.70030     3.69523     1.03688     0.85830     1.06744    14.23549    14.98492    11.98457    12.91625    20.06085    80.83993
    -3.69030     3.47950     1.02650     0.82503     1.04151    14.27721    14.83240    11.75754    12.19950    20.03412    79.47331
    -3.67930     3.26564     0.99531     0.78515     1.00356    14.36407    14.39521    11.20820    11.35146    19.87502    77.24363
    -3.66930     3.06063     0.94415     0.73768     0.95510    14.46094    13.59406    10.37221    10.42713    19.44510    73.99700
    -3.65930     2.87475     0.88036     0.68701     0.90342    14.52382    12.48993     9.37547     9.54424    18.68000    69.95900
    -3.64930     2.72625     0.81810     0.64252     0.85976    14.52149    11.29103     8.41103     8.86672    17.64304    65.77994
    -3.63930     2.63628     0.77436     0.61603     0.83596    14.44755    10.28778     7.68751     8.55963    16.51006    62.35516
    -3.62830     2.62309     0.76385     0.61720     0.84043    14.31756     9.74943     7.37395     8.72592    15.49205    60.50349
    -3.61830     2.68854     0.79309     0.64897     0.87493    14.14153     9.81973     7.53989     9.35330    14.74744    60.60743
    -3.60830     2.81358     0.85602     0.70481     0.93296    13.89696    10.45302     8.12379    10.28955    14.30938    62.38007
    -3.59830     2.95616     0.93445     0.76963     1.00032    13.51742    11.41516     8.93567    11.27170    14.08063    64.88113
    -3.58730     3.06571     1.00276     0.82364     1.05991    12.91611    12.34988     9.70799    11.99251    13.88627    66.80479
    -3.57730     3.09897     1.03625     0.84912     1.09678    12.03817    12.90001    10.18640    12.20020    13.56098    66.96688
    -3.56730     3.03709     1.02072     0.83585     1.10397    10.91037    12.83000    10.22150    11.77730    13.04421    64.78100
    -3.55730     2.89238     0.95830     0.78605     1.08502     9.66059    12.11422     9.83733    10.79467    12.41178    60.54034
    -3.54630     2.70372     0.86762     0.71321     1.05249     8.49996    10.94916     9.23724     9.48207    11.87021    55.37568
    -3.53630     2.52100     0.77795     0.63828     1.02363     7.66928     9.68557     8.74155     8.16470    11.67297    50.89493
    -3.52630     2.38832     0.71970     0.58276     1.01465     7.38594     8.70645     8.68855     7.16521    12.03689    48.68848
    -3.51630     2.33177     0.71530     0.56188     1.03739     7.79991     8.30053     9.31939     6.70968    13.04522    49.82107
    -3.50630     2.35528     0.77248     0.58068     1.09686     8.96330     8.57494    10.70973     6.87457    14.61389    54.54172
    -3.49530     2.44278     0.88315     0.63319     1.19051    10.81246     9.43374    12.73397     7.57706    16.49440    62.20125
    -3.48530     2.56367     1.02607     0.70470     1.30746    13.15113    10.62007    15.09363     8.60527    18.32821    71.40020
    -3.47530     2.67819     1.17191     0.77716     1.42853    15.65447    11.80338    17.39159     9.67558    19.74118    80.32198
    -3.46530     2.74652     1.29001     0.83494     1.52862    17.91018    12.68353    19.22354    10.51660    20.43477    87.16871
    -3.45430     2.73650     1.35514     0.87038     1.58207    19.49571    13.07689    20.28577    10.94071    20.26204    90.60521
    -3.44430     2.63369     1.35358     0.88602     1.57067    20.09818    12.97188    20.46084    10.89600    19.26695    90.13781
    -3.43430     2.44642     1.28671     0.89475     1.48999    19.62219    12.51874    19.84697    10.48514    17.66986    86.26078
    -3.42430     2.20590     1.17099     0.91444     1.35403    18.23506    11.97391    18.73214     9.93506    15.81518    80.33671
    -3.41430     1.95733     1.03371     0.96150     1.19067    16.32701    11.60892    17.50543     9.52927    14.08856    74.20240
    -3.40330     1.74650     0.90548     1.04438     1.03425    14.38534    11.61123    16.52750     9.52470    12.82560    69.60498
    -3.39330     1.60696     0.81155     1.15901     0.91455    12.84283    12.02800    16.02857    10.07741    12.24182    67.71070
    -3.38330     1.55095     0.76524     1.28969     0.84808    11.95182    12.75195    16.04900    11.19454    12.39128    68.79254
    -3.37330     1.56887     0.76552     1.41392     0.83443    11.72872    13.56394    16.46160    12.73778    13.16862    72.24341
    -3.36230     1.63491     0.79901     1.50883     0.85849    11.99567    14.21534    17.03500    14.45257    14.33237    76.83220
    -3.35230     1.71483     0.84539     1.55772     0.89710    12.46222    14.50056    17.51720    16.03637    15.56155    81.09294
    -3.34230     1.77616     0.88388     1.55298     0.92693    12.84195    14.32009    17.71460    17.21705    16.51575    83.74939
    -3.33230     1.79533     0.89934     1.49844     0.93209    12.95193    13.69926    17.52990    17.82463    16.91802    84.04894
    -3.32130     1.76400     0.88601     1.40826     0.90909    12.76285    12.77347    16.99730    17.84914    16.63564    81.98575
    -3.31130     1.69121     0.84848     1.30473     0.86710    12.39991    11.76222    16.27140    17.42975    15.72859    78.30340
    -3.30130     1.59927     0.79882     1.21327     0.82429    12.08066    10.89926    15.58140    16.80490    14.43843    74.24029
    -3.29130     1.51490     0.75148     1.15551     0.80025    12.00985    10.36547    15.14866    16.20942    13.10045    71.05599
    -3.28130     1.45816     0.71759     1.14112     0.80816    12.28002    10.22456    15.09091    15.77202    12.01992    69.51246
    -3.27030     1.43400     0.70161     1.16446     0.84921    12.82143    10.40948    15.36391    15.47636    11.35590    69.57636
    -3.26030     1.43275     0.70212     1.20633     0.91352    13.42633    10.75967    15.77622    15.18229    11.08979    70.48903
    -3.25030     1.43754     0.71534     1.24299     0.98455    13.85115    11.10560    16.07578    14.72493    11.06691    71.20479
    -3.24030     1.43591     0.74039     1.25678     1.04758    13.92636    11.36963    16.06244    14.00703    11.10269    70.94881
    -3.22930     1.42781     0.78172     1.24432     1.09488    13.63957    11.61616    15.67986    13.06917    11.07332    69.62681
    -3.21930     1.42611     0.84793     1.21644     1.12760    13.12931    12.02341    15.03377    12.07158    10.96115    67.83729
    -3.20930     1.44893     0.94632     1.19107     1.15150    12.60575    12.79008    14.34148    11.23214    10.82683    66.53411
    -3.19930     1.50862     1.07737     1.18300     1.17175    12.23896    14.00938    13.84034    10.72788    10.74996    66.50726
    -3.18930     1.60384     1.23053     1.19638     1.18913    12.08798    15.58974    13.70027    10.63301    10.76854    67.99941
    -3.17830     1.71844     1.38491     1.22298     1.19892    12.08983    17.25078    13.96972    10.89932    10.85424    70.58913
    -3.16830     1.82701     1.51418     1.24647     1.19401    12.11175    18.61599    14.56272    11.37984    10.92458    73.37655
    -3.15830     1.90313     1.59344     1.24960     1.16819    12.03394    19.33011    15.29376    11.88383    10.87192    75.32792
    -3.14830     1.92780     1.60625     1.21987     1.11906    11.80253    19.18149    15.92208    12.23012    10.61018    75.61938
    -3.13730     1.89319     1.54915     1.15336     1.04886    11.44828    18.15722    16.22594    12.28509    10.10055    73.86165
    -3.12730     1.80368     1.43272     1.05473     0.96401    11.06989    16.44577    16.07226    12.00047     9.36503    70.20856
    -3.11730     1.67610     1.27948     0.93642     0.87565    10.79944    14.37978    15.46680    11.42322     8.49901    65.33590
    -3.10730     1.53631     1.11829     0.81578     0.79853    10.76438    12.37405    14.57700    10.67827     7.66396    60.32657
    -3.09630     1.41445     0.97744     0.71272     0.75026    11.06101    10.83034    13.69340     9.94268     7.06197    56.44428
    -3.08630     1.33677     0.87838     0.64519     0.74739    11.72186    10.06736    13.14690     9.39232     6.87998    54.81615
    -3.07630     1.31760     0.83077     0.62592     0.79938    12.68937    10.25349    13.19220     9.14530     7.23545    56.08948
    -3.06630     1.35277     0.83159     0.65838     0.90261    13.80531    11.35987    13.90810     9.22549     8.11195    60.15607
    -3.05630     1.41910     0.86728     0.73516     1.03726    14.82785    13.14380    15.13984     9.54581     9.33590    66.05200
    -3.04530     1.48157     0.91721     0.83831     1.16998    15.48849    15.18766    16.53077     9.93690    10.60196    72.15286
    -3.03530     1.50500     0.95945     0.94228     1.26284    15.57051    16.98742    17.61571    10.18706    11.55934    76.58962
    -3.02530     1.46596     0.97609     1.02026     1.28546    14.99411    18.08202    17.96993    10.11592    11.91548    77.82524
    -3.01530     1.36134     0.95666     1.05024     1.22575    13.85923    18.18207    17.35528     9.62164    11.54148    75.15368
    -3.00430     1.20879     0.90171     1.02185     1.09378    12.43665    17.24490    15.79367     8.73189    10.51104    68.94429
    -2.99430     1.04063     0.82142     0.93891     0.91849    11.09122    15.48046    13.55900     7.58060     9.07806    60.50880
    -2.98430     0.89261     0.73283     0.81778     0.73668    10.16797    13.26362    11.07496     6.37236     7.58815    51.64696
    -2.97430     0.79385     0.65423     0.68185     0.58190     9.88568    11.00612     8.77994     5.31585     6.36977    44.06920
    -2.96430     0.75764     0.60015     0.55413     0.47514    10.27719     9.03487     6.99798     4.55818     5.63731    38.89259
    -2.95330     0.77975     0.57772     0.45067     0.42143    11.19398     7.51125     5.86864     4.15637     5.44451    36.40431
    -2.94330     0.83998     0.58565     0.37790     0.41183    12.36668     6.43127     5.33571     4.07098     5.68406    36.10406
    -2.93330     0.90899     0.61597     0.33361     0.42850    13.49196     5.68084     5.20526     4.19805     6.13731    37.00048
    -2.92330     0.95741     0.65663     0.31007     0.45177    14.31621     5.11163     5.23237     4.41766     6.55533    38.00907
    -2.91230     0.96496     0.69490     0.29859     0.46643    14.69298     4.61845     5.22009     4.64918     6.74488    38.35045
    -2.90230     0.92677     0.72132     0.29321     0.46695    14.61638     4.17967     5.09152     4.89188     6.64000    37.82770
    -2.89230     0.85555     0.73298     0.29292     0.45916    14.22697     3.86936     4.92712     5.24639     6.33555    36.94600
    -2.88230     0.77877     0.73611     0.30196     0.45978    13.79424     3.83791     4.94673     5.90561     6.05834    36.81945
    -2.87130     0.73146     0.74558     0.32869     0.49183    13.65948     4.27158     5.45480     7.10562     6.11878    38.90782
    -2.86130     0.74751     0.78192     0.38248     0.57905    14.15378     5.33227     6.75338     9.04953     6.82002    44.59995
    -2.85130     0.85064     0.86447     0.46986     0.73803    15.48610     7.09571     9.04230    11.80995     8.37579    54.73285
    -2.84130     1.04688     1.00368     0.59089     0.97091    17.64200     9.48169    12.33080    15.24461    10.83509    69.14654
    -2.83130     1.32065     1.19512     0.73675     1.26050    20.34530    12.23655    16.37670    18.96831    14.04077    86.48066
    -2.82030     1.63650     1.41783     0.89073     1.57070    23.09360    14.95747    20.69480    22.40970    17.63271   104.30404
    -2.81030     1.94698     1.63814     1.03230     1.85333    25.29290    17.19408    24.65610    24.96600    21.11716   119.69699
    -2.80030     2.20442     1.81906     1.14355     2.06162    26.44740    18.58924    27.64850    26.19710    23.98780   130.09869
    -2.79030     2.37491     1.93129     1.21588     2.16371    26.32240    18.99342    29.25870    25.98980    25.86010   134.11020
    -2.77930     2.44556     1.96112     1.25335     2.15310    25.03110    18.50867    29.39700    24.59650    26.56040   131.90680
    -2.76930     2.42545     1.91243     1.27079     2.04824    22.97840    17.43162    28.30070    22.54070    26.15590   125.06423
    -2.75930     2.33841     1.80357     1.28803     1.88487    20.73310    16.13110    26.43840    20.43090    24.88550   115.93388
    -2.74930     2.21250     1.65996     1.32176     1.70306    18.84490    14.92248    24.33850    18.75910    23.06120   106.82346
    -2.73930     2.07157     1.50860     1.37813     1.53567    17.72180    13.98571    22.43910    17.79420    20.98466    99.41943
    -2.72830     1.93119     1.37267     1.45022     1.40261    17.55770    13.36468    20.98660    17.55870    18.89350    94.51787
    -2.71830     1.80012     1.27056     1.51946     1.31107    18.33680    13.01204    20.02070    17.88960    16.96366    92.12402
    -2.70830     1.68390     1.21345     1.56224     1.25968    19.86034    12.85588    19.42670    18.53951    15.32788    91.72957
    -2.69830     1.58945     1.20357     1.55919     1.24408    21.80787    12.85362    19.03350    19.26408    14.10282    92.65819
    -2.68730     1.52617     1.23419     1.50222     1.26102    23.81936    13.00059    18.70280    19.89930    13.39363    94.33928
    -2.67730     1.50463     1.29009     1.39784     1.30886    25.57779    13.32186    18.38600    20.39730    13.27278    96.45715
    -2.66730     1.52988     1.35099     1.26335     1.38424    26.86976    13.81863    18.10080    20.78590    13.73578    98.83933
    -2.65730     1.59460     1.39546     1.11940     1.47635    27.60258    14.41403    17.86310    21.10590    14.64682   101.21824
    -2.64630     1.67596     1.40566     0.98222     1.56463    27.75706    14.94885    17.61420    21.32900    15.71680   102.99437
    -2.63630     1.73985     1.37123     0.85934     1.62024    27.34634    15.19568    17.19730    21.32390    16.55982   103.21371
    -2.62630     1.75040     1.29168     0.75070     1.61472    26.37909    14.94790    16.41620    20.90940    16.79613   100.85622
    -2.61630     1.68420     1.17669     0.65253     1.53164    24.89865    14.10287    15.13026    19.95760    16.19054    95.32498
    -2.60630     1.53864     1.04376     0.56193     1.37458    23.02292    12.72414    13.35575    18.50430    14.74617    86.87219
    -2.59530     1.33397     0.91502     0.48002     1.16787    20.98562    11.03953    11.28126    16.80240    12.70577    76.71146
    -2.58530     1.10592     0.81175     0.41217     0.94970    19.11806     9.39521     9.23390    15.29280    10.47532    66.79483
    -2.57530     0.89455     0.75039     0.36632     0.76048    17.76145     8.16223     7.57272    14.49420     8.48988    59.25221
    -2.56530     0.73421     0.73962     0.35037     0.63194    17.15698     7.64613     6.60263    14.86060     7.09160    55.81408
    -2.55430     0.64657     0.77805     0.36939     0.58033    17.36228     8.01694     6.50087    16.62170     6.45960    57.33573
    -2.54430     0.63796     0.85483     0.42310     0.60522    18.22946     9.26086     7.28865    19.68060     6.60145    63.58212
    -2.53430     0.70032     0.95137     0.50462     0.69160    19.45670    11.16769     8.82894    23.58600     7.38240    73.26963
    -2.52430     0.81382     1.04569     0.60087     0.81485    20.68856    13.37252    10.85796    27.60660     8.58940    84.39027
    -2.51430     0.95075     1.11688     0.69524     0.94600    21.62520    15.43280    13.02451    30.94400     9.98549    94.72087
    -2.50330     1.08118     1.15099     0.77180     1.05880    22.09357    16.95610    14.97060    32.94640    11.36870   102.39814
    -2.49330     1.17916     1.14340     0.81958     1.13468    22.06445    17.71220    16.40450    33.32420    12.59956   106.38173
    -2.48330     1.22926     1.10003     0.83512     1.16821    21.62710    17.70830    17.17420    32.22130    13.62516   106.68868
    -2.47330     1.22925     1.03405     0.82270     1.16712    20.93430    17.17590    17.28850    30.12800    14.47090   104.25073
    -2.46230     1.19008     0.96165     0.79132     1.15005    20.15260    16.47610    16.89662    27.68250    15.21880   100.51972
    -2.45230     1.13150     0.89723     0.75168     1.13999    19.41300    15.95650    16.22756    25.45370    15.96692    96.93807
    -2.44230     1.07573     0.85019     0.71177     1.15582    18.78040    15.81970    15.52182    23.76440    16.78706    94.46689
    -2.43230     1.03981     0.82322     0.67561     1.20473    18.24230    16.04676    14.95318    22.63860    17.67916    93.30338
    -2.42130     1.03014     0.81301     0.64279     1.27894    17.71220    16.42439    14.59716    21.85580    18.55783    92.91226
    -2.41130     1.04183     0.81230     0.61008     1.35827    17.08430    16.64695    14.43618    21.09199    19.27367    92.35558
    -2.40130     1.06194     0.81347     0.57455     1.41820    16.28680    16.47041    14.39382    20.08476    19.68344    90.78740
    -2.39130     1.07599     0.81161     0.53624     1.44063    15.34800    15.84494    14.40304    18.76101    19.72827    87.94973
    -2.38130     1.07630     0.80786     0.49980     1.42172    14.40035    14.94485    14.46413    17.26897    19.48288    84.36687
    -2.37030     1.06482     0.80881     0.47369     1.37401    13.64495    14.11274    14.64292    15.91871    19.14198    81.18262
    -2.36030     1.05245     0.82470     0.46711     1.32161    13.28018    13.71786    15.03964    15.04602    18.95671    79.70628
    -2.35030     1.05259     0.86572     0.48649     1.29070    13.42990    14.01066    15.71946    14.89086    19.13594    80.88232
    -2.34030     1.07493     0.93774     0.53281     1.30039    14.10934    15.04990    16.65900    15.51633    19.78325    84.96368
    -2.32930     1.12209     1.04082     0.60185     1.35799    15.22416    16.70830    17.74464    16.81606    20.88035    91.49625
    -2.31930     1.19132     1.16734     0.68567     1.45801    16.59844    18.74880    18.82047    18.57075    22.31998    99.56077
    -2.30930     1.27881     1.30401     0.77597     1.58646    18.01268    20.92530    19.75401    20.52597    23.95634   108.11956
    -2.29930     1.38347     1.43342     0.86513     1.72425    19.23420    23.03560    20.49054    22.44493    25.64942   116.26097
    -2.28930     1.50561     1.53814     0.94726     1.85167    20.05840    24.93200    21.03883    24.12360    27.27356   123.26907
    -2.27830     1.64302     1.60427     1.01629     1.95081    20.35760    26.49430    21.44090    25.38870    28.69627   128.59218
    -2.26830     1.78550     1.62598     1.06565     2.00766    20.11362    27.60677    21.70860    26.10096    29.76690   131.78164
    -2.25830     1.91452     1.60630     1.08881     2.01429    19.43056    28.16057    21.79740    26.17049    30.30440   132.48733
    -2.24830     2.00795     1.55578     1.08123     1.96963    18.51191    28.10114    21.62490    25.61462    30.13770   130.60486
    -2.23730     2.04873     1.49017     1.04389     1.88051    17.60604    27.46287    21.11350    24.59170    29.15350   126.39091
    -2.22730     2.03221     1.42623     0.98422     1.76051    16.94096    26.38744    20.25261    23.39450    27.35446   120.53314
    -2.21730     1.96787     1.37873     0.91538     1.62703    16.65862    25.09062    19.11115    22.37420    24.87614   113.99974
    -2.20730     1.87453     1.35839     0.85223     1.49676    16.77459    23.78502    17.81919    21.80940    21.96766   107.73777
    -2.19630     1.77232     1.37013     0.80679     1.38110    17.15980    22.60960    16.52082    21.77430    18.93955   102.33442
    -2.18630     1.67616     1.41256     0.78404     1.28389    17.57238    21.59160    15.32445    22.09520    16.10099    97.84128
    -2.17630     1.59474     1.47838     0.78169     1.20296    17.73877    20.66988    14.28379    22.42430    13.72314    93.89765
    -2.16630     1.53240     1.55576     0.79156     1.13298    17.45418    19.76988    13.42189    22.40070    12.02211    90.08146
    -2.15630     1.49336     1.63022     0.80357     1.07163    16.67446    18.87878    12.76061    21.82470    11.14747    86.28480
    -2.14530     1.48127     1.68705     0.80879     1.02007    15.54393    18.06973    12.34760    20.74025    11.17256    82.87126
    -2.13530     1.49698     1.71410     0.80156     0.98189    14.34020    17.47460    12.24649    19.39600    12.05826    80.51008
    -2.12530     1.53399     1.70277     0.77965     0.95878    13.36544    17.20240    12.49411    18.11064    13.62910    79.77688
    -2.11530     1.57755     1.64994     0.74398     0.94718    12.82846    17.27030    13.06744    17.13847    15.57316    80.79648
    -2.10430     1.60823     1.55790     0.69739     0.93844    12.77985    17.58490    13.85506    16.58511    17.50096    83.10783
    -2.09430     1.60878     1.43493     0.64392     0.92208    13.11547    17.97650    14.69260    16.42993    19.03427    85.85848
    -2.08430     1.57080     1.29256     0.58804     0.89094    13.64017    18.26070    15.40990    16.58648    19.93410    88.17369
    -2.07430     1.49760     1.14478     0.53412     0.84391    14.14724    18.29720    15.89220    16.96599    20.15438    89.47742
    -2.06430     1.40085     1.00531     0.48614     0.78603    14.48077    18.02210    16.11614    17.49456    19.85492    89.64683
    -2.05330     1.29504     0.88661     0.44745     0.72565    14.56062    17.44690    16.14072    18.11361    19.31471    88.93132
    -2.04330     1.19206     0.79793     0.42085     0.67177    14.39191    16.64650    16.07631    18.75278    18.82908    87.77919
    -2.03330     1.09827     0.74466     0.40849     0.63172    14.04620    15.74690    16.04363    19.33658    18.61450    86.67095
    -2.02330     1.01452     0.72742     0.41193     0.61145    13.64792    14.90960    16.12990    19.80184    18.76400    86.01858
    -2.01230     0.93969     0.74190     0.43125     0.61371    13.34171    14.29714    16.36922    20.11389    19.24680    86.09530
    -2.00230     0.87263     0.77946     0.46410     0.63808    13.23917    14.01585    16.73205    20.26468    19.94613    86.95216
    -1.99230     0.81347     0.82822     0.50493     0.67851    13.38127    14.07138    17.13221    20.25746    20.69923    88.36669
    -1.98230     0.76369     0.87536     0.54499     0.72337    13.70506    14.35060    17.44421    20.08060    21.33844    89.82632
    -1.97130     0.72410     0.90904     0.57382     0.75753    14.05650    14.64250    17.53190    19.70830    21.72850    90.63220
    -1.96130     0.69374     0.92131     0.58263     0.76715    14.25953    14.73082    17.29612    19.11390    21.80170    90.16689
    -1.95130     0.67008     0.90969     0.56698     0.74468    14.19323    14.48035    16.70790    18.30750    21.59130    88.17171
    -1.94130     0.64925     0.87732     0.52891     0.69250    13.87577    13.90454    15.82668    17.36820    21.22290    84.94608
    -1.93130     0.62816     0.83169     0.47619     0.62259    13.47400    13.15692    14.77634    16.44898    20.86640    81.28126
    -1.92030     0.60538     0.78166     0.41931     0.55238    13.26410    12.47733    13.70588    15.75069    20.66520    78.22194
    -1.91030     0.58138     0.73510     0.36815     0.50014    13.53525    12.09240    12.73293    15.45019    20.67280    76.66834
    -1.90030     0.55816     0.69748     0.32905     0.48008    14.47550    12.14350    11.92863    15.63232    20.86870    77.11342
    -1.89030     0.53839     0.67268     0.30419     0.50019    16.09924    12.63980    11.32945    16.23939    21.21721    79.54054
    -1.87930     0.52507     0.66438     0.29241     0.56253    18.23324    13.47898    10.97320    17.08184    21.75514    83.56679
    -1.86930     0.52116     0.67679     0.29080     0.66333    20.57108    14.48024    10.92632    17.88693    22.61030    88.62695
    -1.85930     0.52905     0.71248     0.29598     0.79319    22.74105    15.43764    11.26496    18.38442    23.93220    94.09097
    -1.84930     0.54897     0.76932     0.30468     0.93672    24.38531    16.17363    12.04086    18.37975    25.76490    99.30414
    -1.83930     0.57829     0.83796     0.31386     1.07254    25.21281    16.57388    13.22884    17.80014    27.94100   103.55931
    -1.82830     0.61154     0.90233     0.32109     1.17701    25.04656    16.62576    14.72352    16.70109    30.09260   106.20151
    -1.81830     0.64143     0.94388     0.32499     1.22957    23.85598    16.41426    16.37370    15.24718    31.76460   106.79559
    -1.80830     0.66226     0.94819     0.32589     1.21967    21.78372    16.10701    18.03190    13.66062    32.61060   105.34986
    -1.79830     0.67179     0.91047     0.32592     1.15121    19.12251    15.89919    19.60430    12.17586    32.52960   102.39084
    -1.78730     0.67280     0.83722     0.32838     1.04098    16.24930    15.95216    21.06430    10.98716    31.67640    98.80869
    -1.77730     0.67191     0.74279     0.33641     0.91303    13.52083    16.33590    22.42080    10.21710    30.36440    95.52318
    -1.76730     0.67722     0.64396     0.35162     0.78963    11.19090    17.02072    23.70310     9.90352    28.92660    93.20726
    -1.75730     0.69613     0.55462     0.37351     0.68511     9.37872    17.90984    24.94450    10.01908    27.60960    92.17111
    -1.74630     0.73328     0.48305     0.40006     0.60336     8.10432    18.89866    26.19650    10.49971    26.55560    92.47454
    -1.73630     0.78976     0.43240     0.42907     0.54091     7.35225    19.92288    27.51550    11.27547    25.83200    94.09024
    -1.72630     0.86230     0.40337     0.45922     0.49186     7.13703    20.97254    28.94080    12.28293    25.46260    97.01265
    -1.71630     0.94376     0.39633     0.49036     0.45215     7.50562    22.05914    30.42690    13.45412    25.42220   101.15058
    -1.70630     1.02404     0.41201     0.52258     0.42136     8.50576    23.18125    31.80100    14.70805    25.61820   106.19425
    -1.69530     1.09219     0.45040     0.55488     0.40120    10.11994    24.30077    32.78220    15.94592    25.86511   111.51261
    -1.68530     1.13994     0.50871     0.58446     0.39305    12.20272    25.35961    33.05910    17.07520    25.92993   116.25271
    -1.67530     1.16427     0.57999     0.60669     0.39574    14.47400    26.31189    32.40370    18.03136    25.60071   119.56836
    -1.66530     1.16804     0.65301     0.61649     0.40574    16.57023    27.15536    30.75800    18.80457    24.77268   120.90412
    -1.65430     1.15904     0.71496     0.61004     0.41871    18.16220    27.93852    28.26710    19.43624    23.48156   120.18837
    -1.64430     1.14665     0.75528     0.58627     0.43204    19.08438    28.73300    25.24330    20.00874    21.91874   117.90840
    -1.63430     1.13927     0.76907     0.54785     0.44639    19.42389    29.60010    22.08810    20.62039    20.35468   114.98974
    -1.62430     1.14205     0.75859     0.50058     0.46564    19.50454    30.53360    19.20500    21.34960    19.07591   112.53551
    -1.61430     1.15643     0.73192     0.45232     0.49513    19.77146    31.45560    16.91220    22.23011    18.30880   111.51396
    -1.60330     1.18168     0.69934     0.41095     0.53909    20.61781    32.21900    15.39350    23.22100    18.17370   112.45607
    -1.59330     1.21600     0.66985     0.38293     0.59829    22.22171    32.66890    14.67890    24.22390    18.68629   115.34677
    -1.58330     1.25818     0.64819     0.37236     0.66909    24.45722    32.71290    14.66710    25.08940    19.77233   119.64677
    -1.57330     1.30632     0.63478     0.38062     0.74313    26.91439    32.33550    15.16310    25.66620    21.28058   124.42462
    -1.56230     1.35576     0.62635     0.40615     0.80862    29.02690    31.62270    15.92130    25.81640    22.98880   128.57297
    -1.55230     1.39676     0.61736     0.44431     0.85225    30.20047    30.68620    16.69090    25.44120    24.57661   130.90607
    -1.54230     1.41496     0.60185     0.48747     0.86233    30.03269    29.62790    17.24040    24.49060    25.67224   130.43044
    -1.53230     1.39604     0.57517     0.52595     0.83194    28.38549    28.50720    17.39020    22.98690    25.90930   126.50819
    -1.52130     1.33138     0.53521     0.54996     0.76178    25.43798    27.34230    17.03670    21.03230    25.05358   119.08119
    -1.51130     1.22270     0.48331     0.55228     0.66093    21.62621    26.13180    16.17256    18.82040    23.09112   108.76131
    -1.50130     1.08276     0.42384     0.53062     0.54439    17.51801    24.89270    14.87955    16.62650    20.26211    96.76048
    -1.49130     0.93166     0.36343     0.48889     0.42927    13.67628    23.71856    13.31569    14.77638    16.98994    84.69009
    -1.48130     0.79157     0.30977     0.43626     0.33046    10.54334    22.79256    11.67774    13.61292    13.75689    74.25150
    -1.47030     0.68219     0.27040     0.38460     0.25782     8.39087    22.42566    10.17031    13.45246    10.97743    67.01174
    -1.46030     0.61745     0.25192     0.34515     0.21562     7.30775    22.96570     8.97243    14.53706     8.92267    64.13575
    -1.45030     0.60464     0.25893     0.32538     0.20355     7.23614    24.71430     8.21001    16.96092     7.70309    66.21697
    -1.44030     0.64377     0.29283     0.32741     0.21821     7.99587    27.78550     7.93669    20.60100     7.29761    73.09888
    -1.42930     0.72756     0.35050     0.34779     0.25404     9.31270    32.00860     8.11642    25.06060     7.58641    83.76462
    -1.41930     0.84115     0.42367     0.37916     0.30363    10.84335    36.90900     8.62170    29.69110     8.37618    96.38894
    -1.40930     0.96413     0.49938     0.41228     0.35811    12.22821    41.78750     9.26156    33.69490     9.41884   108.62492
    -1.39930     1.07347     0.56263     0.43875     0.40819    13.14550    45.89200     9.82107    36.31540    10.43588   118.09289
    -1.38930     1.14868     0.60000     0.45266     0.44603    13.38179    48.58110    10.13001    37.03660    11.17031   122.94718
    -1.37830     1.17643     0.60378     0.45165     0.46791    12.87998    49.50790    10.10586    35.71890    11.44008   122.35250
    -1.36830     1.15448     0.57447     0.43699     0.47553    11.74734    48.68420     9.77804    32.63430    11.19333   116.67868
    -1.35830     1.09184     0.52028     0.41255     0.47561    10.22172    46.45340     9.27874    28.36343    10.51527   107.33284
    -1.34830     1.00575     0.45473     0.38377     0.47694     8.60606    43.39770     8.77918    23.63421     9.59772    96.33606
    -1.33730     0.91605     0.39182     0.35585     0.48624     7.18764    40.16060     8.43017    19.13005     8.66638    85.72479
    -1.32730     0.83880     0.34176     0.33266     0.50424     6.16702    37.25060     8.29891    15.35527     7.89917    76.98843
    -1.31730     0.78156     0.30849     0.31544     0.52473     5.62529    34.91990     8.34282    12.55897     7.36712    70.74432
    -1.30730     0.74183     0.28952     0.30288     0.53672     5.50437    33.13592     8.43111    10.72815     7.02806    66.69856
    -1.29730     0.70989     0.27820     0.29178     0.52963     5.64320    31.62173     8.40408     9.64610     6.75864    63.88325
    -1.28630     0.67414     0.26715     0.27851     0.49795     5.83253    30.03281     8.14661     9.00138     6.42661    61.15769
    -1.27630     0.62673     0.25146     0.26095     0.44429     5.88930    28.11630     7.64846     8.50527     5.94999    57.69275
    -1.26630     0.56738     0.23064     0.23937     0.37919     5.71872    25.83355     7.01653     8.00030     5.33498    53.32065
    -1.25630     0.50338     0.20885     0.21689     0.31732     5.34433    23.37052     6.44896     7.51903     4.67256    48.60183
    -1.24530     0.44673     0.19319     0.19830     0.27313     4.89158    21.05053     6.16830     7.27596     4.10236    44.60008
    -1.23530     0.40933     0.19131     0.18856     0.25655     4.53158    19.19459     6.34805     7.59868     3.75902    42.47767
    -1.22530     0.39837     0.20870     0.19112     0.27046     4.41325    18.00680     7.05296     8.81475     3.72339    43.07979
    -1.21530     0.41399     0.24646     0.20685     0.31000     4.60731    17.52440     8.20964    11.12233     3.99313    46.63410
    -1.20430     0.44923     0.30062     0.23371     0.36368     5.08372    17.63932     9.61906    14.49052     4.48210    52.66195
    -1.19430     0.49271     0.36269     0.26731     0.41642     5.73014    18.15293    11.00967    18.61928     5.04663    60.09778
    -1.18430     0.53249     0.42192     0.30218     0.45340     6.40350    18.83455    12.11753    22.98582     5.53362    67.58500
    -1.17430     0.56012     0.46838     0.33317     0.46502     6.98933    19.47409    12.76820    26.99344     5.83207    73.88382
    -1.16430     0.57292     0.49600     0.35680     0.44922     7.45887    19.92118    12.92536    30.16786     5.90496    78.25316
    -1.15330     0.57379     0.50410     0.37191     0.41256     7.87722    20.11114    12.68054    32.34180     5.79378    80.66684
    -1.14330     0.56918     0.49708     0.37957     0.36703     8.37907    20.07925    12.20204    33.65622     5.59207    81.72151
    -1.13330     0.56567     0.48213     0.38193     0.32577     9.09981    19.94028    11.65252    34.50882     5.40487    82.36180
    -1.12330     0.56786     0.46645     0.38140     0.29826    10.10916    19.82996    11.14374    35.28940     5.30579    83.39202
    -1.11230     0.57694     0.45483     0.37949     0.28748    11.36614    19.84530    10.71058    36.19319     5.31837    85.13232
    -1.10230     0.59142     0.44941     0.37673     0.28983    12.73594    19.99870    10.34398    37.09916     5.41609    87.30127
    -1.09230     0.60853     0.45083     0.37313     0.29758    14.05188    20.21048    10.02251    37.65350     5.54191    89.21035
    -1.08230     0.62531     0.46084     0.36869     0.30243    15.19620    20.34600     9.74417    37.41670     5.63535    90.09569
    -1.07230     0.63881     0.48444     0.36420     0.29909    16.14660    20.26207     9.53444    36.09550     5.64993    89.47507
    -1.06130     0.64645     0.53026     0.36101     0.28729    16.97510    19.86327     9.43670    33.64750     5.56313    87.31071
    -1.05130     0.64608     0.60885     0.36062     0.27147    17.78148    19.12199     9.49783    30.30050     5.37716    83.96598
    -1.04130     0.63673     0.72793     0.36407     0.25940    18.62900    18.07937     9.75551    26.42822     5.11246    79.99269
    -1.03130     0.61970     0.88691     0.37113     0.25932    19.49190    16.82036    10.23969    22.43035     4.80222    75.92158
    -1.02030     0.59888     1.07246     0.38014     0.27725    20.26750    15.44854    10.95361    18.62669     4.48639    72.11146
    -1.01030     0.57924     1.25766     0.38771     0.31439    20.81780    14.05176    11.86183    15.20500     4.20083    68.67622
    -1.00030     0.56496     1.40702     0.38961     0.36587    21.00440    12.67979    12.86544    12.25188     3.96956    65.49853
    -0.99030     0.55674     1.48612     0.38170     0.42086    20.72344    11.34765    13.80373     9.78380     3.79772    62.30176
    -0.97930     0.55260     1.47324     0.36168     0.46548    19.91335    10.05447    14.49224     7.78266     3.68068    58.77640
    -0.96930     0.55047     1.36696     0.33055     0.48688    18.57750     8.82442    14.80658     6.22240     3.62025    54.78601
    -0.95930     0.55252     1.18715     0.29319     0.47853    16.81342     7.72959    14.76322     5.08370     3.64880    50.55011
    -0.94930     0.56800     0.96874     0.25765     0.44292    14.83764     6.90585    14.55661     4.36222     3.83542    46.73506
    -0.93930     0.61263     0.75087     0.23346     0.39152    12.96447     6.52389    14.50871     4.06725     4.27232    44.32512
    -0.92830     0.70448     0.56617     0.22928     0.34140    11.53745     6.75037    14.96045     4.20887     5.03898    44.33745
    -0.91830     0.85765     0.43406     0.25103     0.31024    10.82461     7.69905    16.13837     4.77653     6.16018    47.45172
    -0.90830     1.07695     0.35948     0.30050     0.31122    10.93734     9.38962    18.06704     5.72068     7.57769    53.74051
    -0.89830     1.35378     0.33550     0.37466     0.34945    11.78598    11.71735    20.56644     6.94364     9.14357    62.57037
    -0.88730     1.66571     0.34760     0.46562     0.42050    13.10438    14.43875    23.30890     8.30834    10.64671    72.70651
    -0.87730     1.97867     0.37812     0.56119     0.51099    14.51024    17.17965    25.91210     9.65719    11.85616    82.54432
    -0.86730     2.25281     0.40999     0.64664     0.60168    15.62135    19.49220    28.02150    10.84745    12.57664    90.47026
    -0.85730     2.45057     0.42980     0.70794     0.67204    16.15318    20.96791    29.40540    11.78498    12.69816    95.26997
    -0.84730     2.54699     0.43021     0.73541     0.70703    16.01414    21.36022    29.99980    12.45571    12.23734    96.48685
    -0.83630     2.53677     0.41120     0.72700     0.70077    15.34102    20.69654    29.93990    12.94318    11.34662    94.64300
    -0.82630     2.43571     0.37926     0.68866     0.65861    14.44998    19.27290    29.51850    13.41036    10.27759    91.09157
    -0.81630     2.27555     0.34489     0.63270     0.59431    13.72463    17.56289    29.09118    14.04613     9.31563    87.58791
    -0.80630     2.09289     0.31862     0.57298     0.52415    13.45671    16.03589    28.93678    14.99628     8.69265    85.62695
    -0.79530     1.91765     0.30751     0.52072     0.46143    13.73248    14.99398    29.13645    16.30390     8.51223    85.88636
    -0.78530     1.76571     0.31353     0.48163     0.41281    14.39926    14.48696    29.53804    17.88770     8.72112    88.00675
    -0.77530     1.63755     0.33463     0.45565     0.37829    15.13750    14.34597    29.83538    19.57295     9.13582    90.83374
    -0.76530     1.52349     0.36777     0.43911     0.35376    15.60297    14.30264    29.69489    21.16368     9.51776    92.96607
    -0.75430     1.41155     0.41248     0.42773     0.33450    15.55470    14.12644    28.93230    22.51170     9.66202    93.37342
    -0.74430     1.29471     0.47271     0.41912     0.31771    14.93820    13.71550    27.57680    23.53910     9.46292    91.73676
    -0.73430     1.17541     0.55561     0.41372     0.30334    13.87220    13.11173    25.85410    24.22880     8.93741    88.45233
    -0.72430     1.06445     0.66695     0.41409     0.29316    12.57840    12.44315    24.07880    24.55570     8.19898    84.29368
    -0.71430     0.97660     0.80501     0.42270     0.28917    11.29630    11.83683    22.51320    24.47920     7.40678    80.02579
    -0.70330     0.92543     0.95601     0.44036     0.29232    10.22255    11.36414    21.27680    23.93750     6.71093    76.12605
    -0.69330     0.91925     1.09517     0.46509     0.30269     9.49368    11.01926    20.33740    22.91432     6.21465    72.76151
    -0.68330     0.96066     1.19350     0.49298     0.32117     9.18286    10.76566    19.56870    21.49648     5.96705    69.94907
    -0.67330     1.04799     1.22837     0.52008     0.35206     9.30386    10.56916    18.83647    19.88086     5.97303    67.71188
    -0.66230     1.17779     1.19317     0.54356     0.40485     9.79323    10.42872    18.05675    18.31054     6.20282    66.11143
    -0.65230     1.34505     1.10027     0.56217     0.49381    10.49358    10.37190    17.19104    16.97971     6.60574    65.14327
    -0.64230     1.54194     0.97636     0.57575     0.63374    11.16746    10.42150    16.23113    15.95755     7.12385    64.62928
    -0.63230     1.75579     0.85147     0.58363     0.83269    11.55753    10.56462    15.16995    15.18201     7.70565    64.20335
    -0.62230     1.96828     0.74844     0.58450     1.08334    11.47201    10.75056    14.02114    14.53075     8.32549    63.48452
    -0.61130     2.15503     0.67582     0.57646     1.35823    10.86287    10.89100    12.84359    13.90964     8.99177    62.26440
    -0.60130     2.29059     0.62806     0.55767     1.61171     9.83861    10.89449    11.76148    13.30844     9.72550    60.61655
    -0.59130     2.35376     0.59110     0.52717     1.79152     8.61881    10.67922    10.93954    12.79415    10.53050    58.82578
    -0.58130     2.33658     0.54983     0.48579     1.85565     7.44369    10.20030    10.52882    12.45521    11.36606    57.22193
    -0.57030     2.24928     0.49491     0.43607     1.78781     6.50123     9.46402    10.61455    12.33797    12.15680    56.04264
    -0.56030     2.11832     0.42607     0.38249     1.60404     5.90386     8.53734    11.19098    12.41710    12.83169    55.41190
    -0.55030     1.97990     0.35092     0.33042     1.34665     5.70869     7.53868    12.18179    12.60090    13.39696    55.43490
    -0.54030     1.86588     0.28152     0.28497     1.06853     5.96229     6.60911    13.47502    12.76950    13.95928    56.27611
    -0.52930     1.79511     0.22975     0.24982     0.81638     6.70831     5.87792    14.95464    12.82196    14.70255    58.15645
    -0.51930     1.77105     0.20424     0.22654     0.61946     7.96382     5.42887    16.51041    12.70144    15.78706    61.21288
    -0.50930     1.78617     0.20963     0.21483     0.48700     9.66328     5.28132    18.01630    12.41542    17.23837    65.31232
    -0.49930     1.82933     0.24788     0.21333     0.41343    11.62779     5.38802    19.30919    12.01912    18.87393    69.92202
    -0.48930     1.89130     0.32041     0.22053     0.38550    13.58582     5.65153    20.19617    11.58562    20.32476    74.16164
    -0.47830     1.96403     0.42901     0.23526     0.38896    15.25161     5.95122    20.49166    11.16573    21.16752    77.04500
    -0.46830     2.03875     0.57443     0.25649     0.41197    16.42335     6.17090    20.07892    10.75972    21.09224    77.80678
    -0.45830     2.10341     0.75230     0.28266     0.44524    17.04342     6.22796    18.96042    10.31985    20.02592    76.16118
    -0.44830     2.14177     0.94841     0.31067     0.48103    17.17910     6.08237    17.27004     9.76587    18.14703    72.32629
    -0.43730     2.13683     1.13667     0.33572     0.51170    16.95710     5.73419    15.21554     9.03135    15.79987    66.85897
    -0.42730     2.07666     1.28395     0.35207     0.53023    16.48690     5.21607    13.01917     8.09027    13.35147    60.40679
    -0.41730     1.96011     1.35899     0.35494     0.53180    15.84182     4.57830    10.85923     6.97705    11.08085    53.54309
    -0.40730     1.80168     1.34490     0.34277     0.51591    15.09958     3.88502     8.85116     5.77310     9.14282    46.75695
    -0.39730     1.62970     1.24689     0.31846     0.48798    14.37180     3.20601     7.07111     4.58885     7.59808    40.51889
    -0.38630     1.47959     1.09058     0.28882     0.45721    13.80968     2.61586     5.56821     3.52822     6.44845    35.28663
    -0.37630     1.38320     0.91259     0.26248     0.43370    13.52711     2.18698     4.38624     2.66622     5.66565    31.42417
    -0.36630     1.35941     0.74776     0.24733     0.42442    13.51272     1.98454     3.55216     2.03391     5.18992    29.05217
    -0.35630     1.41137     0.61921     0.24887     0.43110    13.59695     2.06120     3.06608     1.62119     4.92670    27.98267
    -0.34530     1.53031     0.53596     0.26980     0.45133    13.50617     2.45083     2.90288     1.39231     4.75964    27.79924
    -0.33530     1.70122     0.49613     0.31051     0.48066    12.97632     3.15701     3.01501     1.30416     4.59010    28.03112
    -0.32530     1.90704     0.49291     0.36931     0.51464    11.88752     4.13556     3.34280     1.32179     4.36452    28.33609
    -0.31530     2.12706     0.51846     0.44184     0.54947    10.31063     5.27799     3.81138     1.42241     4.08947    28.54870
    -0.30430     2.33319     0.56485     0.52036     0.58081     8.46369     6.41187     4.33070     1.59035     3.81397    28.60979
    -0.29430     2.48914     0.62270     0.59353     0.60313     6.63052     7.32653     4.79565     1.80724     3.59059    28.45904
    -0.28430     2.55928     0.68103     0.64866     0.61034     5.05957     7.83609     5.10214     2.04558     3.44968    27.99238
    -0.27430     2.52127     0.72754     0.67459     0.59885     3.92017     7.83627     5.17210     2.27109     3.38449    27.10638
    -0.26430     2.37802     0.75245     0.66556     0.56949     3.30269     7.34487     4.97709     2.45277     3.36778    25.81071
    -0.25330     2.16021     0.75169     0.62292     0.52875     3.23996     6.49746     4.54863     2.57449     3.37161    24.29572
    -0.24330     1.91624     0.72808     0.55512     0.48690     3.72002     5.49432     3.96616     2.64115     3.38444    22.89243
    -0.23330     1.69460     0.68980     0.47416     0.45380     4.67090     4.53294     3.33090     2.67231     3.41107    21.93047
    -0.22330     1.52684     0.64644     0.39276     0.43478     5.93611     3.74832     2.73289     2.68721     3.45450    21.55985
    -0.21230     1.41857     0.60409     0.32025     0.42854     7.26968     3.18650     2.23211     2.68889     3.50009    21.64871
    -0.20230     1.35331     0.56351     0.26138     0.42848     8.37454     2.81830     1.85077     2.65796     3.50845    21.81670
    -0.19230     1.30638     0.52128     0.21703     0.42657     8.98141     2.57984     1.58820     2.56302     3.43227    21.61600
    -0.18230     1.26304     0.47412     0.18635     0.41918     8.94202     2.41863     1.44107     2.38010     3.24624    20.77075
    -0.17230     1.23038     0.42291     0.16942     0.41073     8.28521     2.32617     1.42433     2.11156     2.97820    19.35890
    -0.16130     1.23783     0.37455     0.16839     0.41395     7.21313     2.34180     1.57684     1.79211     2.71941    17.83801
    -0.15130     1.32414     0.33994     0.18662     0.44612     6.02679     2.52806     1.95104     1.47842     2.61561    16.89674
    -0.14130     1.51640     0.32970     0.22671     0.52182     5.02490     2.92862     2.58557     1.22853     2.83117    17.19343
    -0.13130     1.81113     0.34922     0.28733     0.64577     4.40837     3.52791     3.47284     1.08190     3.50077    19.08524
    -0.12030     2.16654     0.39569     0.36178     0.80803     4.23364     4.23264     4.53546     1.04866     4.67843    22.46088
    -0.11030     2.51384     0.45821     0.43794     0.98391     4.41701     4.88945     5.62871     1.11059     6.29086    26.73052
    -0.10030     2.78234     0.52107     0.50154     1.13986     4.77830     5.33091     6.56602     1.23242     8.12970    30.98215
    -0.09030     2.92833     0.56844     0.54020     1.24270     5.10716     5.43378     7.17438     1.37612     9.87781    34.24894
    -0.07930     2.95125     0.58944     0.54735     1.26973     5.22682     5.16577     7.34383     1.51211    11.19007    35.79636
    -0.06930     2.89014     0.58072     0.52407     1.21600     5.04240     4.59105     7.06342     1.62464    11.80254    35.33498
    -0.05930     2.79854     0.54683     0.47806     1.09489     4.55698     3.84158     6.41714     1.71072    11.61241    33.05715
    -0.04930     2.71709     0.49799     0.42042     0.93303     3.86037     3.06857     5.55204     1.77548    10.71848    29.54347
    -0.03930     2.65611     0.44703     0.36224     0.76271     3.09405     2.39647     4.63842     1.82977     9.37903    25.56581
    -0.02830     2.60103     0.40712     0.31268     0.61400     2.40997     1.90376     3.82282     1.89236     7.93557    21.89931
    -0.01830     2.53364     0.39074     0.27831     0.51063     1.93716     1.62495     3.21525     1.99417     6.73058    19.21543
    -0.00830     2.45171     0.40891     0.26384     0.46812     1.76237     1.56681     2.88593     2.17799     6.03920    18.02487
     0.00170     2.37838     0.46933     0.27220     0.49334     1.92090     1.71919     2.86616     2.48636     6.03050    18.63635
     0.01270     2.34679     0.57339     0.30363     0.58342     2.39160     2.05477     3.14493     2.93882     6.74427    21.08161
     0.02270     2.37883     0.71298     0.35405     0.72347     3.09503     2.52062     3.65911     3.50920     8.05897    25.01226
     0.03270     2.46779     0.87046     0.41443     0.88683     3.90025     3.03579     4.29101     4.11671     9.70297    29.68625
     0.04270     2.58036     1.02295     0.47233     1.03874     4.64728     3.50383     4.88647     4.64749    11.28929    34.08875
     0.05270     2.67462     1.15038     0.51580     1.14516     5.18761     3.84012     5.29892     4.99492    12.42033    37.22785
     0.06370     2.72478     1.24435     0.53772     1.18344     5.42940     4.00315     5.43213     5.10401    12.80964    38.46862
     0.07370     2.73375     1.30940     0.53819     1.14928     5.36407     4.00490     5.27491     4.99244    12.37408    37.74102
     0.08370     2.72658     1.35855     0.52356     1.05721     5.05824     3.89951     4.89447     4.73444    11.24724    35.49979
     0.09370     2.73034     1.40209     0.50250     0.93234     4.61833     3.74819     4.39638     4.41953     9.70761    32.45732
     0.10470     2.75513     1.43881     0.48180     0.80012     4.13785     3.58718     3.87880     4.10772     8.06235    29.24977
     0.11470     2.78926     1.45518     0.46440     0.67798     3.67082     3.41248     3.39829     3.80738     6.54203    26.21783
     0.12470     2.81222     1.43278     0.45017     0.57285     3.22422     3.19553     2.96649     3.49016     5.26142    23.40584
     0.13470     2.81377     1.36056     0.43864     0.48431     2.78456     2.90668     2.57086     3.12122     4.23685    20.71744
     0.14570     2.80361     1.24274     0.43094     0.40976     2.34201     2.54380     2.19938     2.68990     3.43410    18.09624
     0.15570     2.80300     1.09766     0.42893     0.34734     1.90731     2.13559     1.85422     2.22071     2.81185    15.60661
     0.16570     2.82479     0.94873     0.43286     0.29650     1.50501     1.72881     1.54827     1.75848     2.33681    13.38025
     0.17570     2.85359     0.81397     0.43908     0.25633     1.16033     1.36556     1.29251     1.34825     1.98014    11.50975
     0.18570     2.84683     0.69928     0.43982     0.22430     0.88542     1.06804     1.08595     1.01535     1.70744     9.97243
     0.19670     2.75116     0.60016     0.42650     0.19649     0.67612     0.83561     0.91594     0.76137     1.48055     8.64388
     0.20670     2.53168     0.50779     0.39336     0.16914     0.51749     0.65361     0.76539     0.57170     1.26599     7.37613
     0.21670     2.18999     0.41608     0.34071     0.14028     0.39309     0.50498     0.62186     0.42706     1.04562     6.07966
     0.22670     1.76559     0.32496     0.27496     0.11034     0.29148     0.37872     0.48321     0.31252     0.82022     4.76199
     0.23770     1.32040     0.23983     0.20584     0.08159     0.20784     0.27123     0.35580     0.22020     0.60496     3.50769
     0.24770     0.91518     0.16855     0.14301     0.05690     0.14221     0.18389     0.25055     0.14773     0.41985     2.42786
     0.25770     0.59170     0.11871     0.09326     0.03889     0.09690     0.11904     0.17915     0.09495     0.28257     1.61516
     0.26770     0.36750     0.09710     0.05983     0.02984     0.07539     0.07796     0.15388     0.06203     0.20772     1.13126
     0.27770     0.24158     0.11100     0.04343     0.03257     0.08308     0.06107     0.19078     0.04923     0.21229     1.02502
     0.28870     0.20418     0.16965     0.04392     0.05163     0.12918     0.06935     0.31345     0.05817     0.32483     1.36438
     0.29870     0.24496     0.28375     0.06170     0.09426     0.22743     0.10575     0.55406     0.09295     0.59293     2.25778
     0.30870     0.35528     0.46163     0.09787     0.17008     0.39436     0.17522     0.94764     0.15993     1.08323     3.84523
     0.31870     0.52531     0.70284     0.15341     0.28891     0.64382     0.28358     1.51929     0.26580     1.86886     6.25182
     0.32970     0.73887     0.99095     0.22776     0.45683     0.97812     0.43592     2.26646     0.41374     3.00401     9.51266
     0.33970     0.97028     1.29114     0.31802     0.67153     1.38035     0.63624     3.14410     0.59935     4.49088    13.50190
     0.34970     1.18715     1.55491     0.41949     0.91923     1.81103     0.88985     4.06300     0.80819     6.25563    17.90847
     0.35970     1.35894     1.73274     0.52800     1.17619     2.21399     1.20772     4.90720     1.01772     8.14244    22.28492
     0.37070     1.46665     1.79065     0.64264     1.41431     2.53193     1.60969     5.56592     1.20275     9.94694    26.17148
     0.38070     1.50928     1.72219     0.76673     1.60983     2.72427     2.12101     5.96755     1.34389    11.45589    29.22064
     0.39070     1.50254     1.55082     0.90520     1.74929     2.78107     2.75721     6.10148     1.43318    12.50276    31.28355
     0.40070     1.46894     1.31978     1.05901     1.83028     2.72192     3.50254     6.00598     1.47409    12.98648    32.36901
     0.41070     1.42617     1.07693     1.21825     1.85639     2.58336     4.28977     5.74123     1.47577    12.87700    32.54487
     0.42170     1.38106     0.85991     1.35999     1.83031     2.40100     5.00050     5.36068     1.44623    12.20539    31.84508
     0.43170     1.33220     0.69047     1.45433     1.75158     2.19822     5.49228     4.89334     1.38877    11.06270    30.26389
     0.44170     1.28071     0.57601     1.47583     1.62050     1.98728     5.64996     4.35325     1.30539     9.59990    27.84884
     0.45170     1.24150     0.51891     1.41719     1.44557     1.77963     5.43687     3.76233     1.20391     8.03769    24.84359
     0.46270     1.24837     0.52298     1.29518     1.24840     1.59663     4.91195     3.16571     1.10392     6.64189    21.73504
     0.47270     1.34472     0.59508     1.14659     1.06132     1.47028     4.21745     2.62985     1.03418     5.67045    19.16992
     0.48270     1.56643     0.73956     1.01428     0.91808     1.43225     3.52388     2.22261     1.02326     5.31652    17.75686
     0.49270     1.91775     0.94894     0.93019     0.84071     1.49610     2.96765     1.98386     1.08570     5.63855    17.80944
     0.50270     2.35770     1.19630     0.90314     0.83077     1.64347     2.60941     1.90703     1.21074     6.52841    19.18697
     0.51370     2.79991     1.43564     0.91744     0.86779     1.82338     2.42556     1.93858     1.36212     7.72124    21.29166
     0.52370     3.13694     1.61200     0.94059     0.91669     1.96617     2.33483     1.99701     1.48792     8.85300    23.24514
     0.53370     3.27392     1.67953     0.93819     0.94035     2.00866     2.24144     2.00228     1.53883     9.56642    24.18962
     0.54370     3.16495     1.61692     0.88779     0.91297     1.91691     2.07555     1.90320     1.48655     9.61247    23.57732
     0.55470     2.82820     1.43729     0.78624     0.82786     1.69783     1.81599     1.69367     1.33369     8.93367    21.35444
     0.56470     2.33846     1.18125     0.64905     0.69752     1.39454     1.48884     1.40829     1.11172     7.66466    17.93434
     0.57470     1.80491     0.90436     0.50235     0.54734     1.06957     1.14998     1.10806     0.86954     6.07177    14.02786
     0.58470     1.33245     0.65985     0.37451     0.40554     0.78476     0.86182     0.85992     0.65856     4.45606    10.39348
     0.59570     1.00166     0.48701     0.28788     0.29537     0.58668     0.67581     0.72171     0.52048     3.06158     7.63818
     0.60570     0.85832     0.40693     0.25607     0.23056     0.50104     0.62386     0.73353     0.48177     2.02766     6.11974
     0.61570     0.91349     0.42415     0.28307     0.21502     0.53327     0.71599     0.91371     0.55177     1.38510     5.93558
     0.62570     1.14722     0.52981     0.36389     0.24434     0.67119     0.94037     1.25613     0.72242     1.08582     6.96119
     0.63570     1.51194     0.70450     0.48499     0.30812     0.88736     1.26237     1.72707     0.96813     1.04098     8.89547
     0.64670     1.93727     0.92160     0.62574     0.39243     1.14164     1.62753     2.26717     1.24809     1.15071    11.31219
     0.65670     2.34167     1.15213     0.76226     0.48360     1.38835     1.97064     2.80437     1.51502     1.32515    13.74319
     0.66670     2.65338     1.37267     0.87471     0.57351     1.58844     2.23419     3.27480     1.73070     1.49697    15.79936
     0.67670     2.83461     1.57248     0.95509     0.66410     1.72266     2.38964     3.64759     1.88438     1.63060    17.30115
     0.68770     2.89505     1.75446     1.01195     0.76989     1.80002     2.45111     3.93507     2.00348     1.72116    18.34220
     0.69770     2.89164     1.92808     1.06797     0.91344     1.85308     2.47106     4.18221     2.14862     1.78810    19.24419
     0.70770     2.89742     2.09689     1.14909     1.11475     1.92209     2.51773     4.43373     2.38874     1.85572    20.37616
     0.71770     2.96871     2.24798     1.27055     1.37777     2.03280     2.64065     4.70142     2.76543     1.93798    21.94329
     0.72770     3.11539     2.35075     1.42591     1.67976     2.17973     2.84336     4.94669     3.26177     2.02539    23.82876
     0.73870     3.29462     2.36796     1.58531     1.97104     2.32501     3.07573     5.08876     3.79411     2.08752    25.59007
     0.74870     3.43237     2.27304     1.70537     2.18791     2.41206     3.25166     5.04260     4.23389     2.08632    26.62522
     0.75870     3.45891     2.06391     1.74757     2.27394     2.38974     3.28574     4.75562     4.45514     1.99494    26.42550
     0.76870     3.34808     1.76727     1.69549     2.20225     2.23489     3.12868     4.23759     4.38590     1.81089    24.81104
     0.77970     3.13255     1.43015     1.56301     1.98687     1.96292     2.78827     3.55817     4.03968     1.55910    22.02071
     0.78970     2.89041     1.10437     1.38950     1.67734     1.62143     2.32367     2.82332     3.50757     1.28301    18.62060
     0.79970     2.71264     0.83183     1.22361     1.34062     1.27292     1.82140     2.14390     2.91908     1.02905    15.29505
     0.80970     2.65879     0.63476     1.10308     1.03836     0.97516     1.36215     1.60517     2.39387     0.83202    12.60335
     0.82070     2.72891     0.51475     1.04165     0.81136     0.76828     0.99751     1.25648     2.00196     0.70620    10.82711
     0.83070     2.86246     0.45838     1.02661     0.67491     0.67348     0.74225     1.11713     1.75164     0.64750     9.95436
     0.84070     2.96332     0.44620     1.02875     0.62625     0.70039     0.58250     1.19325     1.60610     0.64111     9.78786
     0.85070     2.94323     0.46107     1.01762     0.65528     0.85474     0.49115     1.49167     1.51271     0.67276    10.10022
     0.86070     2.75468     0.49255     0.97530     0.75231     1.13987     0.44207     2.01916     1.43085     0.73638    10.74316
     0.87170     2.40870     0.53650     0.90134     0.90860     1.54838     0.41740     2.76517     1.34471     0.83608    11.66687
     0.88170     1.96432     0.59027     0.80930     1.11013     2.04834     0.40795     3.67500     1.25997     0.98358    12.84888
     0.89170     1.49951     0.64750     0.71714     1.33211     2.57379     0.40913     4.63243     1.19136     1.19357    14.19655
     0.90170     1.08435     0.69597     0.63831     1.53838     3.02987     0.41684     5.46994     1.14959     1.48067    15.50392
     0.91270     0.76048     0.71974     0.57776     1.68944     3.31637     0.42615     6.00955     1.13618     1.85821    16.49387
     0.92270     0.53886     0.70580     0.53321     1.75581     3.36132     0.43196     6.12504     1.14530     2.33356    16.93086
     0.93270     0.40755     0.64974     0.49916     1.72840     3.14864     0.43110     5.78434     1.16822     2.89811    16.71526
     0.94270     0.34324     0.55861     0.47037     1.62030     2.72347     0.42292     5.06675     1.19642     3.51325    15.91533
     0.95270     0.32124     0.44877     0.44334     1.45863     2.17845     0.40807     4.12824     1.22200     4.10100    14.70975
     0.96370     0.32165     0.34004     0.41535     1.27228     1.61876     0.38737     3.14372     1.23741     4.55401    13.29059
     0.97370     0.33226     0.25039     0.38447     1.08250     1.13392     0.36114     2.25534     1.23884     4.76542    11.80427
     0.98370     0.35040     0.19271     0.35019     0.90049     0.77978     0.32997     1.54299     1.23233     4.66498    10.34385
     0.99370     0.38261     0.17430     0.31454     0.73114     0.57774     0.29622     1.02548     1.23811     4.25922     8.99937
     1.00470     0.44232     0.19800     0.28290     0.57877     0.52449     0.26474     0.68183     1.28834     3.62638     7.88777
     1.01470     0.54496     0.26288     0.26253     0.44894     0.60238     0.24180     0.47428     1.41504     2.89398     7.14680
     1.02470     0.70179     0.36393     0.26043     0.34801     0.78543     0.23271     0.36506     1.63297     2.19315     6.88347
     1.03470     0.91492     0.49130     0.28073     0.27983     1.04165     0.23954     0.32321     1.92630     1.61859     7.11607
     1.04570     1.17529     0.63035     0.32339     0.24383     1.33411     0.26006     0.32469     2.24709     1.21145     7.75025
     1.05570     1.46404     0.76397     0.38422     0.23485     1.62363     0.28883     0.35084     2.52790     0.96331     8.60158
     1.06570     1.75532     0.87598     0.45566     0.24467     1.87413     0.31863     0.38685     2.70508     0.83572     9.45204
     1.07570     2.01872     0.95361     0.52781     0.26391     2.05694     0.34282     0.42127     2.73915     0.78110    10.10533
     1.08570     2.22146     0.98897     0.58907     0.28349     2.15267     0.35608     0.44509     2.62437     0.75714    10.41834
     1.09670     2.33001     0.97904     0.62757     0.29553     2.15057     0.35518     0.45205     2.38601     0.73350    10.30946
     1.10670     2.31883     0.92459     0.63337     0.29438     2.04861     0.33858     0.43837     2.06535     0.69222     9.75429
     1.11670     2.17755     0.83047     0.60177     0.27725     1.85423     0.30696     0.40328     1.70609     0.62619     8.78379
     1.12670     1.91966     0.70642     0.53526     0.24514     1.58710     0.26315     0.34990     1.34523     0.53717     7.48904
     1.13770     1.58137     0.56584     0.44367     0.20234     1.27774     0.21216     0.28472     1.01048     0.43371     6.01202
     1.14770     1.21135     0.42474     0.34157     0.15533     0.96284     0.16001     0.21623     0.72009     0.32756     4.51971
     1.15770     0.86090     0.29738     0.24360     0.11054     0.67603     0.11244     0.15273     0.48430     0.23045     3.16836
     1.16770     0.56622     0.19356     0.16060     0.07277     0.44084     0.07336     0.10000     0.30588     0.15045     2.06368
     1.17770     0.34402     0.11673     0.09774     0.04425     0.26623     0.04433     0.06058     0.18052     0.09097     1.24536
     1.18870     0.19291     0.06511     0.05487     0.02482     0.14865     0.02476     0.03389     0.09912     0.05083     0.69496
     1.19870     0.09972     0.03354     0.02838     0.01283     0.07662     0.01276     0.01749     0.05050     0.02621     0.35806
     1.20870     0.04750     0.01594     0.01353     0.00611     0.03642     0.00607     0.00832     0.02381     0.01247     0.17017
     1.21870     0.02084     0.00698     0.00594     0.00268     0.01596     0.00266     0.00365     0.01037     0.00546     0.07454
     1.22970     0.00842     0.00282     0.00240     0.00108     0.00644     0.00107     0.00147     0.00417     0.00221     0.03008
     1.23970     0.00313     0.00105     0.00089     0.00040     0.00239     0.00040     0.00055     0.00155     0.00082     0.01118
     1.24970     0.00107     0.00036     0.00031     0.00014     0.00082     0.00014     0.00019     0.00053     0.00028     0.00383
     1.25970     0.00034     0.00011     0.00010     0.00004     0.00026     0.00004     0.00006     0.00017     0.00009     0.00121
     1.27070     0.00010     0.00003     0.00003     0.00001     0.00007     0.00001     0.00002     0.00005     0.00003     0.00035
     1.28070     0.00003     0.00001     0.00001     0.00000     0.00002     0.00000     0.00000     0.00001     0.00001     0.00009
     1.29070     0.00001     0.00000     0.00000     0.00000     0.00000     0.00000     0.00000     0.00000     0.00000     0.00002
     1.30070     0.00000     0.00000     0.00000     0.00000     0.00000     0.00000     0.00000     0.00000     0.00000     0.00001
     1.31070     0.00000     0.00000     0.00000     0.00000     0.00000     0.00001     0.00000     0.00001     0.00000     0.00003
     1.32170     0.00002     0.00001     0.00001     0.00000     0.00001     0.00003     0.00002     0.00003     0.00001     0.00013
     1.33170     0.00006     0.00004     0.00004     0.00001     0.00003     0.00010     0.00007     0.00010     0.00005     0.00051
     1.34170     0.00022     0.00013     0.00014     0.00005     0.00009     0.00036     0.00025     0.00036     0.00016     0.00178
     1.35170     0.00073     0.00042     0.00045     0.00017     0.00031     0.00117     0.00081     0.00118     0.00052     0.00575
     1.36270     0.00218     0.00126     0.00134     0.00050     0.00092     0.00347     0.00242     0.00350     0.00155     0.01713
     1.37270     0.00600     0.00345     0.00368     0.00137     0.00256     0.00948     0.00662     0.00960     0.00426     0.04702
     1.38270     0.01523     0.00868     0.00936     0.00346     0.00654     0.02388     0.01670     0.02424     0.01080     0.11889
     1.39270     0.03568     0.02014     0.02197     0.00806     0.01545     0.05536     0.03880     0.05637     0.02525     0.27707
     1.40270     0.07720     0.04299     0.04759     0.01734     0.03378     0.11816     0.08305     0.12078     0.05446     0.59534
     1.41370     0.15431     0.08453     0.09529     0.03439     0.06838     0.23227     0.16383     0.23855     0.10850     1.18006
     1.42370     0.28524     0.15311     0.17650     0.06298     0.12835     0.42055     0.29798     0.43450     0.19971     2.15891
     1.43370     0.48812     0.25551     0.30283     0.10656     0.22366     0.70144     0.49984     0.73029     0.34006     3.64830
     1.44370     0.77433     0.39303     0.48175     0.16676     0.36236     1.07814     0.77384     1.13327     0.53607     5.69955
     1.45470     1.14017     0.55749     0.71169     0.24167     0.54657     1.52771     1.10628     1.62484     0.78340     8.23982
     1.46470     1.56095     0.72990     0.97780     0.32487     0.76869     1.99674     1.46183     2.15455     1.06262    11.03796
     1.47470     1.99086     0.88291     1.25152     0.40615     1.00976     2.40880     1.78744     2.64514     1.33971    13.72231
     1.48470     2.37217     0.98932     1.49534     0.47426     1.24107     2.68521     2.02512     3.01064     1.57194    15.86507
     1.49570     2.65112     1.03149     1.67230     0.52107     1.43125     2.77070     2.13072     3.18213     1.71879    17.10957
     1.50570     2.79816     1.01020     1.75782     0.54592     1.55594     2.65515     2.08854     3.13096     1.75333    17.29602
     1.51570     2.82194     0.94663     1.74871     0.55821     1.60754     2.37802     1.91823     2.87660     1.67049    16.52636
     1.52570     2.77252     0.87764     1.66653     0.57619     1.60088     2.01597     1.66699     2.48148     1.48729    15.14549
     1.53570     2.72767     0.84369     1.55173     0.62198     1.57016     1.65592     1.39576     2.02880     1.23876    13.63447
     1.54670     2.76485     0.87551     1.44923     0.71327     1.55629     1.36974     1.15930     1.59786     0.96652    12.45256
     1.55670     2.92904     0.98193     1.39301     0.85424     1.58945     1.19427     0.99106     1.24419     0.70842    11.88560
     1.56670     3.20715     1.14456     1.39205     1.02942     1.67346     1.12645     0.89736     0.99015     0.49066    11.95127
     1.57670     3.52564     1.32138     1.42770     1.20484     1.78164     1.13087     0.85975     0.82831     0.32490    12.40502
     1.58770     3.77664     1.45939     1.46197     1.33696     1.86594     1.15703     0.84612     0.73249     0.21030    12.84684
     1.59770     3.85845     1.51286     1.45606     1.38796     1.87826     1.15863     0.82385     0.67319     0.13845    12.88771
     1.60770     3.72280     1.45934     1.38811     1.33988     1.79277     1.10955     0.77216     0.63038     0.09873    12.31373
     1.61770     3.39467     1.30722     1.26323     1.20209     1.61750     1.01062     0.68822     0.59993     0.08232    11.16580
     1.62770     2.96308     1.09100     1.11151     1.00694     1.39135     0.88580     0.58507     0.59183     0.08364     9.71022
     1.63870     2.54441     0.85749     0.97411     0.79777     1.16763     0.76950     0.48484     0.62253     0.09983     8.31811
     1.64870     2.23769     0.64972     0.88726     0.61454     0.99233     0.69408     0.41031     0.70457     0.12912     7.31961
     1.65870     2.09082     0.49613     0.86996     0.48399     0.89030     0.68040     0.37953     0.83971     0.16942     6.90026
     1.66870     2.09642     0.40842     0.92332     0.41805     0.86080     0.73745     0.40586     1.01920     0.21810     7.08762
     1.67970     2.21106     0.38666     1.03806     0.41930     0.88738     0.86848     0.50131     1.23012     0.27316     7.81553
     1.68970     2.38673     0.42731     1.20635     0.48841     0.95040     1.07874     0.67983     1.46529     0.33484     9.01789
     1.69970     2.59743     0.52819     1.42904     0.62806     1.03942     1.37703     0.95544     1.72766     0.40615    10.68841
     1.70970     2.84396     0.68783     1.71183     0.84040     1.15622     1.76821     1.33318     2.02539     0.49128    12.85830
     1.72070     3.13747     0.89957     2.05248     1.11863     1.30937     2.23736     1.79655     2.35807     0.59183    15.50134
     1.73070     3.47086     1.14460     2.42511     1.43758     1.50484     2.73582     2.29737     2.70080     0.70315    18.42013
     1.74070     3.79890     1.39016     2.77386     1.75039     1.74214     3.18310     2.75986     3.00129     0.81382    21.21351
     1.75070     4.04243     1.59631     3.02522     1.99743     2.01961     3.48261     3.10073     3.19375     0.91020    23.36829
     1.76070     4.11923     1.72978     3.11325     2.12459     2.34832     3.55789     3.25991     3.22623     0.98478    24.46399
     1.77170     3.98098     1.77870     3.00884     2.10459     2.76221     3.38163     3.22706     3.08769     1.04349    24.37519
     1.78170     3.63927     1.75818     2.73341     1.94937     3.31436     2.99019     3.05220     2.81732     1.10780    23.36210
     1.79170     3.16186     1.70342     2.35277     1.70709     4.05028     2.47016     2.82560     2.49085     1.20750    21.96953
     1.80170     2.64407     1.65286     1.95029     1.44358     4.96902     1.92595     2.64434     2.18972     1.36722    20.78705
     1.81270     2.17039     1.62820     1.59604     1.21821     5.99139     1.44541     2.57097     1.96912     1.59121    20.18094
     1.82270     1.78769     1.62552     1.32586     1.06416     6.95642     1.07607     2.61210     1.84015     1.85468    20.14266
     1.83270     1.49825     1.61795     1.13818     0.98140     7.65993     0.82320     2.71849     1.77327     2.10656    20.31723
     1.84270     1.27521     1.57130     1.00597     0.94379     7.91767     0.66136     2.80742     1.71712     2.28371    20.18357
     1.85270     1.08391     1.46038     0.89484     0.91425     7.63762     0.55398     2.79785     1.62372     2.33225    19.29880
     1.86370     0.89966     1.28154     0.77938     0.86124     6.84958     0.46902     2.64081     1.46669     2.22641    17.47434
     1.87370     0.71522     1.05273     0.64971     0.76972     5.69998     0.38791     2.33473     1.24818     1.97774    14.83592
     1.88370     0.53733     0.80552     0.51099     0.64343     4.39560     0.30567     1.92156     0.99273     1.63050    11.74332
     1.89370     0.37884     0.57271     0.37603     0.49943     3.13864     0.22611     1.46751     0.73491     1.24557     8.63975
     1.90470     0.25100     0.37863     0.25857     0.35880     2.07464     0.15629     1.03850     0.50578     0.88124     5.90346
     1.91470     0.16048     0.23508     0.16805     0.23883     1.27108     0.10193     0.68263     0.32507     0.57879     3.76193
     1.92470     0.10997     0.14350     0.10903     0.14900     0.72824     0.06615     0.42239     0.19993     0.35734     2.28556
     1.93470     0.10270     0.10061     0.08343     0.09129     0.40722     0.05048     0.25965     0.12892     0.21811     1.44240
     1.94470     0.14679     0.10460     0.09403     0.06340     0.26056     0.05691     0.18574     0.10803     0.15325     1.17331
     1.95570     0.25789     0.15916     0.14709     0.06217     0.25600     0.08964     0.19149     0.13570     0.15432     1.45346
     1.96570     0.45714     0.27381     0.25218     0.08563     0.38656     0.15523     0.27210     0.21408     0.21668     2.31342
     1.97570     0.76342     0.45979     0.41842     0.13279     0.66839     0.26046     0.42568     0.34646     0.33853     3.81395
     1.98570     1.18049     0.72194     0.64749     0.20164     1.12724     0.40809     0.64629     0.53137     0.51533     5.97987
     1.99670     1.68395     1.04960     0.92620     0.28658     1.77636     0.59183     0.91589     0.75588     0.73318     8.71947
     2.00670     2.21448     1.41049     1.22231     0.37690     2.59236     0.79327     1.19978     0.99255     0.96484    11.76696
     2.01670     2.68562     1.75284     1.48832     0.45756     3.50030     0.98332     1.44962     1.20191     1.17170    14.69118
     2.02670     3.00634     2.01718     1.67378     0.51326     4.38118     1.12898     1.61625     1.34308     1.31335    16.99339
     2.03770     3.11222     2.15601     1.74142     0.53342     5.10035     1.20479     1.66529     1.38669     1.36002    18.26020
     2.04770     2.99114     2.15101     1.68223     0.51731     5.55722     1.20260     1.59133     1.32684     1.30507    18.32474
     2.05770     2.68989     2.02147     1.51907     0.47610     5.72532     1.13566     1.42074     1.18285     1.16731    17.33842
     2.06770     2.29897     1.81624     1.29879     0.43093     5.66083     1.03466     1.20268     0.99242     0.98565    15.72118
     2.07770     1.92188     1.59467     1.07483     0.40845     5.47098     0.93606     0.99270     0.79778     0.80587    14.00322
     2.08870     1.64259     1.40368     0.88994     0.43432     5.26098     0.86949     0.83515     0.63121     0.66716    12.63454
     2.09870     1.50517     1.26355     0.76519     0.52656     5.07874     0.84839     0.75302     0.50823     0.59257    11.84142
     2.10870     1.50829     1.16656     0.69893     0.68939     4.90422     0.86767     0.74524     0.42693     0.58566    11.59290
     2.11870     1.61353     1.08727     0.67305     0.90866     4.66744     0.90839     0.79169     0.37456     0.63238    11.65700
     2.12970     1.76037     0.99905     0.66343     1.15128     4.30217     0.94546     0.86140     0.33577     0.70691    11.72585
     2.13970     1.88346     0.88607     0.64817     1.36974     3.78131     0.95617     0.92102     0.29867     0.77869    11.52329
     2.14970     1.92822     0.74790     0.61319     1.51489     3.13762     0.92576     0.94296     0.25756     0.81935    10.88745
     2.15970     1.86272     0.59619     0.55373     1.54986     2.44384     0.85026     0.91139     0.21236     0.81039     9.79075
     2.16970     1.68503     0.44757     0.47332     1.46379     1.78259     0.73635     0.82467     0.16621     0.74732     8.32686
     2.18070     1.42039     0.31627     0.38081     1.27477     1.21756     0.59868     0.69538     0.12307     0.63963     6.66657
     2.19070     1.11230     0.21047     0.28720     1.02310     0.77962     0.45535     0.54469     0.08605     0.50683     5.00562
     2.20070     0.80730     0.13202     0.20235     0.75638     0.46888     0.32296     0.39541     0.05676     0.37120     3.51326
     2.21070     0.54230     0.07813     0.13300     0.51500     0.26532     0.21309     0.26568     0.03540     0.25101     2.29891
     2.22170     0.33716     0.04380     0.08194     0.32288     0.14149     0.13072     0.16525     0.02131     0.15672     1.40127
     2.23170     0.19517     0.02385     0.04896     0.18665     0.07134     0.07504     0.09582     0.01379     0.09066     0.80129
     2.24170     0.10887     0.01424     0.03292     0.10000     0.03454     0.04199     0.05385     0.01303     0.04961     0.44904
     2.25170     0.06761     0.01290     0.03441     0.05104     0.01738     0.02703     0.03440     0.02135     0.02820     0.29433
     2.26270     0.06427     0.02027     0.05834     0.02796     0.01195     0.02767     0.03445     0.04462     0.02195     0.31149
     2.27270     0.09916     0.03954     0.11596     0.02227     0.01470     0.04476     0.05492     0.09347     0.02894     0.51374
     2.28270     0.18069     0.07646     0.22499     0.02953     0.02506     0.08267     0.10100     0.18330     0.05013     0.95383
     2.29270     0.32240     0.13809     0.40656     0.04849     0.04411     0.14790     0.18053     0.33192     0.08844     1.70845
     2.30270     0.53596     0.23014     0.67774     0.07924     0.07316     0.24606     0.30027     0.55353     0.14669     2.84278
     2.31370     0.82221     0.35319     1.04002     0.12115     0.11217     0.37747     0.46068     0.84955     0.22493     4.36136
     2.32370     1.16119     0.49890     1.46911     0.17099     0.15842     0.53316     0.65064     1.20004     0.31767     6.16011
     2.33370     1.50945     0.64854     1.90980     0.22224     0.20592     0.69305     0.84575     1.55993     0.41294     8.00762
     2.34370     1.80581     0.77585     2.28485     0.26587     0.24632     0.82916     1.01180     1.86624     0.49402     9.57992
     2.35470     1.98827     0.85431     2.51563     0.29271     0.27123     0.91290     1.11401     2.05482     0.54390    10.54778
     2.36470     2.01467     0.86560     2.54900     0.29661     0.27487     0.92495     1.12875     2.08216     0.55112    10.68773
     2.37470     1.87882     0.80726     2.37711     0.27669     0.25630     0.86254     1.05263     1.94164     0.51391     9.96689
     2.38470     1.61285     0.69306     2.04011     0.23778     0.22006     0.74034     0.90353     1.66655     0.44108     8.55536
     2.39470     1.27528     0.54815     1.61174     0.18884     0.17417     0.58495     0.71411     1.31668     0.34850     6.76243
     2.40570     0.93113     0.40065     1.17296     0.14030     0.12765     0.42586     0.52064     0.95860     0.25372     4.93151
     2.41570     0.63418     0.27397     0.78847     0.10200     0.08820     0.28673     0.35253     0.64520     0.17086     3.34214
     2.42570     0.41831     0.18344     0.49494     0.08289     0.06126     0.18116     0.22757     0.40700     0.10797     2.16453
     2.43570     0.30038     0.13746     0.30196     0.09259     0.05049     0.11315     0.15286     0.25289     0.06755     1.46932
     2.44670     0.28899     0.14171     0.20253     0.14360     0.05930     0.08097     0.12966     0.17845     0.04852     1.27373
     2.45670     0.39315     0.20263     0.18386     0.25214     0.09185     0.08110     0.15826     0.17517     0.04888     1.58704
     2.46670     0.62398     0.32762     0.23456     0.43566     0.15274     0.11058     0.23979     0.23577     0.06693     2.42761
     2.47670     0.98735     0.52086     0.34514     0.70560     0.24479     0.16676     0.37404     0.35376     0.10121     3.79951
     2.48770     1.47007     0.77565     0.50373     1.05720     0.36562     0.24518     0.55430     0.51873     0.14933     5.63981
     2.49770     2.02816     1.06794     0.69105     1.46180     0.50461     0.33724     0.76230     0.71174     0.20664     7.77148
     2.50770     2.58396     1.35497     0.87836     1.86608     0.64271     0.42963     0.96701     0.90268     0.26615     9.89155
     2.51770     3.04439     1.58296     1.03222     2.20482     0.75610     0.50659     1.12990     1.05549     0.32035    11.63283
     2.52770     3.32744     1.70294     1.12357     2.42292     0.82432     0.55486     1.21626     1.13803     0.36422    12.67456
     2.53870     3.39734     1.68783     1.13860     2.49782     0.83760     0.56875     1.20671     1.13282     0.39816    12.86564
     2.54870     3.27908     1.54261     1.08442     2.45114     0.80153     0.55266     1.10520     1.04394     0.42886    12.28944
     2.55870     3.04743     1.30248     0.98566     2.33944     0.73446     0.51930     0.93694     0.89528     0.46618    11.22717
     2.56870     2.79453     1.01942     0.87450     2.22763     0.65973     0.48386     0.73883     0.72100     0.51780    10.03730
     2.57970     2.58974     0.74438     0.77667     2.15868     0.59549     0.45716     0.54679     0.55365     0.58335     9.00592
     2.58970     2.45269     0.51247     0.70320     2.13493     0.54869     0.44136     0.38545     0.41437     0.65182     8.24499
     2.59970     2.35336     0.33853     0.64894     2.12046     0.51439     0.43016     0.26448     0.31007     0.70443     7.68482
     2.60970     2.23584     0.21977     0.59941     2.06251     0.48061     0.41313     0.18119     0.23645     0.72185     7.15076
     2.61970     2.05171     0.14368     0.54034     1.91983     0.43651     0.38165     0.12639     0.18401     0.69235     6.47647
     2.63070     1.78371     0.09597     0.46506     1.68284     0.37722     0.33316     0.09002     0.14395     0.61674     5.58867
     2.64070     1.45160     0.06517     0.37674     1.37605     0.30612     0.27194     0.06450     0.11122     0.50827     4.53161
     2.65070     1.10015     0.04414     0.28577     1.04675     0.23199     0.20701     0.04562     0.08511     0.38714     3.43369
     2.66070     0.77926     0.02930     0.20481     0.74528     0.16507     0.14833     0.03180     0.06836     0.27342     2.44562
     2.67170     0.52765     0.01916     0.14454     0.51168     0.11373     0.10401     0.02290     0.06604     0.18150     1.69120
     2.68170     0.36649     0.01311     0.11196     0.36840     0.08290     0.07914     0.01934     0.08495     0.11838     1.24466
     2.69170     0.30114     0.01077     0.11069     0.32352     0.07442     0.07612     0.02165     0.13290     0.08473     1.13593
     2.70170     0.32660     0.01177     0.14162     0.37493     0.08799     0.09536     0.03017     0.21697     0.07740     1.36281
     2.71270     0.43099     0.01561     0.20285     0.51239     0.12150     0.13529     0.04479     0.34018     0.09138     1.89498
     2.72270     0.59484     0.02160     0.28817     0.71630     0.17046     0.19158     0.06437     0.49731     0.12057     2.66520
     2.73270     0.78940     0.02868     0.38588     0.95440     0.22736     0.25631     0.08650     0.67155     0.15769     3.55778
     2.74270     0.97707     0.03551     0.47887     1.18277     0.28182     0.31797     0.10746     0.83544     0.19433     4.41124
     2.75270     1.11732     0.04061     0.54806     1.35302     0.32247     0.36386     0.12301     0.95680     0.22196     5.04711
     2.76370     1.17721     0.04279     0.57757     1.42568     0.33982     0.38345     0.12964     1.00848     0.23376     5.31840
     2.77370     1.14178     0.04150     0.56025     1.38277     0.32956     0.37195     0.12575     0.97828     0.22671     5.15856
     2.78370     1.01925     0.03704     0.50009     1.23440     0.29420     0.33204     0.11226     0.87330     0.20235     4.60493
     2.79370     0.83733     0.03043     0.41083     1.01406     0.24170     0.27277     0.09222     0.71741     0.16624     3.78298
     2.80470     0.63302     0.02301     0.31059     0.76661     0.18272     0.20621     0.06972     0.54241     0.12568     2.85996
     2.81470     0.44039     0.01601     0.21609     0.53340     0.12712     0.14347     0.04851     0.37738     0.08744     1.98981
     2.82470     0.28195     0.01025     0.13834     0.34145     0.08139     0.09185     0.03106     0.24160     0.05598     1.27388
     2.83470     0.16614     0.00604     0.08152     0.20120     0.04796     0.05413     0.01830     0.14236     0.03298     0.75063
     2.84470     0.09011     0.00329     0.04421     0.10910     0.02601     0.02936     0.00993     0.07719     0.01789     0.40709
     2.85570     0.04506     0.00168     0.02211     0.05447     0.01301     0.01471     0.00497     0.03853     0.00893     0.20347
     2.86570     0.02104     0.00092     0.01033     0.02514     0.00607     0.00696     0.00235     0.01777     0.00412     0.09470
     2.87570     0.01002     0.00088     0.00494     0.01104     0.00290     0.00361     0.00121     0.00776     0.00182     0.04417
     2.88570     0.00731     0.00185     0.00364     0.00554     0.00213     0.00341     0.00114     0.00377     0.00095     0.02975
     2.89670     0.01209     0.00494     0.00609     0.00545     0.00356     0.00677     0.00230     0.00342     0.00109     0.04573
     2.90670     0.02823     0.01291     0.01427     0.01064     0.00837     0.01636     0.00566     0.00640     0.00249     0.10532
     2.91670     0.06570     0.03137     0.03326     0.02405     0.01961     0.03806     0.01347     0.01431     0.00631     0.24613
     2.92670     0.14249     0.07063     0.07226     0.05185     0.04285     0.08205     0.02982     0.03068     0.01521     0.53784
     2.93770     0.28531     0.14734     0.14501     0.10349     0.08659     0.16303     0.06109     0.06094     0.03403     1.08682
     2.94770     0.52692     0.28502     0.26867     0.19062     0.16174     0.29852     0.11582     0.11163     0.07057     2.02951
     2.95770     0.89792     0.51179     0.45977     0.32383     0.27954     0.50378     0.20343     0.18853     0.13565     3.50424
     2.96770     1.41242     0.85418     0.72746     0.50769     0.44756     0.78372     0.33141     0.29368     0.24178     5.59991
     2.97770     2.05196     1.32694     1.06508     0.73494     0.66472     1.12469     0.50143     0.42220     0.39989     8.29185
     2.98870     2.75546     1.92131     1.44551     0.98315     0.91759     1.48973     0.70560     0.56064     0.61425    11.39325
     2.99870     3.42326     2.59727     1.82100     1.21635     1.17988     1.82267     0.92531     0.68856     0.87695    14.55125
     3.00870     3.93872     3.28324     2.13402     1.39364     1.41659     2.06204     1.13284     0.78317     1.16468    17.30894
     3.01870     4.20241     3.88535     2.33209     1.48079     1.59209     2.16031     1.29720     0.82652     1.43993    19.21668
     3.02970     4.16485     4.31072     2.38250     1.46168     1.67926     2.09948     1.39188     0.81138     1.65872    19.96047
     3.03970     3.84099     4.48580     2.28187     1.34318     1.66599     1.89686     1.40150     0.74289     1.78086    19.43994
     3.04970     3.30348     4.37960     2.05406     1.15188     1.55731     1.59748     1.32567     0.63657     1.78283    17.78888
     3.05970     2.65550     4.01000     1.74172     0.92418     1.37266     1.25780     1.17860     0.51208     1.66416    15.31670
     3.06970     1.99957     3.44095     1.39299     0.69560     1.14060     0.92896     0.98466     0.38811     1.44810    12.41952
     3.08070     1.41359     2.76282     1.05115     0.49229     0.89253     0.64559     0.77224     0.27789     1.17395     9.48205
     3.09070     0.94012     2.07279     0.74802     0.32824     0.65643     0.42333     0.56781     0.18827     0.88597     6.81096
     3.10070     0.58875     1.45062     0.50117     0.20656     0.45274     0.26243     0.39071     0.12078     0.62195     4.59568
     3.11070     0.34775     0.94556     0.31574     0.12311     0.29232     0.15399     0.25115     0.07342     0.40564     2.90869
     3.12170     0.19491     0.57410     0.18738     0.07074     0.17703     0.08577     0.15082     0.04264     0.24566     1.72905
     3.13170     0.10703     0.32689     0.10691     0.04267     0.10261     0.04611     0.08521     0.02480     0.13809     0.98033
     3.14170     0.06613     0.18145     0.06454     0.03513     0.06251     0.02597     0.04722     0.01732     0.07240     0.57266
     3.15170     0.06273     0.11407     0.05375     0.04947     0.05189     0.01976     0.03010     0.01954     0.03631     0.43762
     3.16270     0.09726     0.10881     0.07379     0.09353     0.07058     0.02543     0.02963     0.03331     0.01939     0.55173
     3.17270     0.17962     0.16099     0.13040     0.18194     0.12415     0.04403     0.04475     0.06308     0.01447     0.94341
     3.18270     0.32579     0.27549     0.23404     0.33376     0.22255     0.07869     0.07706     0.11502     0.01749     1.67989
     3.19270     0.55152     0.46033     0.39525     0.56619     0.37575     0.13278     0.12896     0.19486     0.02649     2.83213
     3.20270     0.86160     0.71716     0.61717     0.88493     0.58668     0.20729     0.20100     0.30452     0.04039     4.42074
     3.21370     1.23972     1.03112     0.88784     1.27333     0.84394     0.29830     0.28906     0.43816     0.05786     6.35934
     3.22370     1.64236     1.36509     1.17606     1.68670     1.11773     0.39536     0.38292     0.58035     0.07671     8.42327
     3.23370     2.00408     1.66358     1.43450     2.05752     1.36292     0.48306     0.46742     0.70786     0.09396    10.27490
     3.24370     2.25488     1.86640     1.61287     2.31299     1.53107     0.54505     0.52630     0.79570     0.10671    11.55197
     3.25470     2.34474     1.92818     1.67483     2.40060     1.58612     0.57069     0.54837     0.82568     0.11340    11.99261
     3.26470     2.26607     1.83620     1.61455     2.30963     1.51944     0.55994     0.53253     0.79420     0.11506    11.54763
     3.27470     2.06160     1.61596     1.46205     2.07726     1.35411     0.52586     0.48992     0.71490     0.11595    10.41762
     3.28470     1.81175     1.32304     1.27696     1.77993     1.13715     0.49152     0.44121     0.61475     0.12306     8.99937
     3.29470     1.61253     1.02503     1.13205     1.50461     0.92345     0.48323     0.41135     0.52596     0.14477     7.76298
     3.30570     1.54391     0.78185     1.09259     1.32185     0.75810     0.52193     0.42174     0.47591     0.18856     7.10645
     3.31570     1.64798     0.63200     1.20025     1.26556     0.66371     0.61629     0.48454     0.47997     0.25850     7.24880
     3.32570     1.91696     0.58793     1.46153     1.32625     0.63797     0.75851     0.59858     0.53807     0.35297     8.17876
     3.33570     2.29675     0.63783     1.84427     1.45931     0.65887     0.92589     0.74924     0.63549     0.46342     9.67107
     3.34670     2.70163     0.75238     2.28331     1.60287     0.69521     1.08673     0.91131     0.74774     0.57545    11.35663
     3.35670     3.03928     0.89310     2.69447     1.69869     0.71792     1.21035     1.05659     0.84694     0.67170    12.82905
     3.36670     3.23703     1.02270     2.99744     1.70980     0.70853     1.27708     1.16198     0.90989     0.73743    13.76187
     3.37670     3.26447     1.11535     3.14055     1.62965     0.66310     1.28574     1.21839     0.92501     0.76568    14.00794
     3.38770     3.14181     1.16287     3.11912     1.48034     0.59040     1.25434     1.23436     0.89500     0.76022    13.63845
     3.39770     2.93000     1.17556     2.97399     1.30181     0.50700     1.21285     1.23207     0.83527     0.73409    12.90265
     3.40770     2.70318     1.17369     2.77261     1.13592     0.43002     1.18996     1.23676     0.76652     0.70401    12.11268
     3.41770     2.51978     1.17465     2.57886     1.01247     0.37170     1.20069     1.26376     0.70680     0.68243    11.51113
     3.42770     2.40073     1.18260     2.42623     0.94268     0.33671     1.23886     1.31002     0.66409     0.67246    11.17437
     3.43870     2.32625     1.18520     2.31072     0.92184     0.32344     1.28007     1.35480     0.63554     0.66674    11.00459
     3.44870     2.25513     1.16128     2.20101     0.93777     0.32763     1.29338     1.37003     0.61168     0.65246    10.81038
     3.45870     2.14945     1.09249     2.06563     0.98095     0.34556     1.25605     1.33543     0.58323     0.61867    10.42744
     3.46870     1.99513     0.97420     1.88977     1.04873     0.37604     1.16381     1.24787     0.54621     0.56206     9.80383
     3.47970     1.80494     0.81809     1.68415     1.14187     0.41848     1.03087     1.12220     0.50329     0.48820     9.01209
     3.48970     1.60647     0.64675     1.47356     1.25533     0.46967     0.88192     0.98261     0.46036     0.40798     8.18465
     3.49970     1.42398     0.48409     1.28127     1.37076     0.52152     0.73968     0.85037     0.42197     0.33234     7.42598
     3.50970     1.26548     0.34716     1.11650     1.45730     0.56095     0.61718     0.73539     0.38801     0.26806     6.75602
     3.51970     1.12217     0.24240     0.97300     1.48032     0.57417     0.51521     0.63584     0.35440     0.21615     6.11365
     3.53070     0.97857     0.16752     0.83723     1.41687     0.55210     0.42775     0.54349     0.31594     0.17406     5.41355
     3.54070     0.82394     0.11572     0.69843     1.26568     0.49450     0.34766     0.45115     0.27001     0.13821     4.60530
     3.55070     0.65891     0.07970     0.55527     1.04909     0.41049     0.27167     0.35753     0.21796     0.10630     3.70692
     3.56070     0.49448     0.05405     0.41520     0.80395     0.31485     0.20100     0.26684     0.16449     0.07787     2.79272
     3.57170     0.34548     0.03556     0.28953     0.56844     0.22278     0.13928     0.18585     0.11530     0.05366     1.95589
     3.58170     0.22368     0.02270     0.18737     0.37060     0.14530     0.08977     0.12017     0.07480     0.03456     1.26895
     3.59170     0.13397     0.01499     0.11256     0.22279     0.08749     0.05372     0.07208     0.04487     0.02093     0.76340
     3.60170     0.07451     0.01297     0.06374     0.12407     0.04906     0.03012     0.04057     0.02503     0.01254     0.43261
     3.61270     0.03950     0.01892     0.03674     0.06559     0.02679     0.01668     0.02280     0.01342     0.00902     0.24946
     3.62270     0.02238     0.03815     0.02753     0.03658     0.01688     0.01110     0.01586     0.00794     0.01052     0.18695
     3.63270     0.01815     0.08038     0.03444     0.02857     0.01674     0.01199     0.01816     0.00703     0.01828     0.23376
     3.64270     0.02431     0.16030     0.05902     0.03707     0.02566     0.01924     0.02997     0.01005     0.03487     0.40048
     3.65270     0.04059     0.29590     0.10542     0.06116     0.04454     0.03380     0.05307     0.01709     0.06376     0.71532
     3.66370     0.06786     0.50324     0.17829     0.10177     0.07485     0.05693     0.08967     0.02857     0.10822     1.20939
     3.67370     0.10671     0.78810     0.27940     0.15925     0.11708     0.08907     0.14072     0.04463     0.16935     1.89432
     3.68370     0.15632     1.13667     0.40448     0.23120     0.16921     0.12870     0.20433     0.06439     0.24395     2.73926
     3.69370     0.21433     1.51073     0.54167     0.31186     0.22604     0.17176     0.27543     0.08575     0.32357     3.66116
     3.70470     0.27871     1.85281     0.67410     0.39344     0.27994     0.21236     0.34698     0.10560     0.39521     4.53914
     3.71470     0.35090     2.10199     0.78644     0.47055     0.32358     0.24468     0.41382     0.12077     0.44489     5.25762
     3.72470     0.44000     2.21755     0.87301     0.54480     0.35332     0.26559     0.47704     0.12933     0.46224     5.76288
     3.73470     0.56363     2.19502     0.94407     0.62804     0.37181     0.27652     0.54635     0.13158     0.44499     6.10200
     3.74470     0.74418     2.07343     1.02402     0.73959     0.38751     0.28335     0.63839     0.13020     0.39947     6.42013
     3.75570     0.99939     1.91858     1.14230     0.89830     0.41187     0.29398     0.76953     0.12923     0.33970     6.90287
     3.76570     1.32954     1.80090     1.31862     1.11071     0.45327     0.31433     0.94605     0.13244     0.28218     7.68802
     3.77570     1.70822     1.76696     1.55027     1.36204     0.51302     0.34485     1.15602     0.14173     0.24133     8.78445
     3.78570     2.08247     1.82889     1.80891     1.61513     0.58319     0.37952     1.36866     0.15640     0.22633    10.04949
     3.79670     2.38621     1.96511     2.04828     1.82016     0.64943     0.40789     1.54209     0.17359     0.23974    11.23249
     3.80670     2.56018     2.13348     2.22016     1.93134     0.69626     0.41934     1.63779     0.18943     0.27791    12.06589
     3.81670     2.57187     2.28611     2.29036     1.92326     0.71257     0.40744     1.63397     0.20035     0.33188    12.35781
     3.82670     2.42556     2.38053     2.24704     1.79852     0.69430     0.37225     1.53203     0.20390     0.38888    12.04301
     3.83770     2.15650     2.38615     2.09959     1.58407     0.64440     0.31963     1.35402     0.19893     0.43457    11.17786
     3.84770     1.81541     2.28581     1.87130     1.31951     0.57057     0.25857     1.13268     0.18550     0.45634     9.89571
     3.85770     1.45289     2.07969     1.59120     1.04380     0.48214     0.19782     0.90033     0.16471     0.44672     8.35930
     3.86770     1.10808     1.78652     1.28833     0.78643     0.38817     0.14372     0.68194     0.13863     0.40585     6.72767
     3.87770     0.80561     1.44096     0.98966     0.56502     0.29669     0.09944     0.49241     0.11001     0.34119     5.14098
     3.88870     0.55713     1.08601     0.71781     0.38648     0.21431     0.06560     0.33843     0.08188     0.26505     3.71270
     3.89870     0.36510     0.76177     0.48902     0.25087     0.14555     0.04121     0.22056     0.05691     0.18996     2.52094
     3.90870     0.22557     0.49578     0.31150     0.15381     0.09249     0.02458     0.13569     0.03679     0.12552     1.60172
     3.91870     0.13074     0.29869     0.18477     0.08861     0.05476     0.01385     0.07838     0.02206     0.07642     0.94828
     3.92970     0.07077     0.16626     0.10172     0.04775     0.03011     0.00733     0.04232     0.01224     0.04286     0.52136
     3.93970     0.03564     0.08541     0.05186     0.02397     0.01534     0.00363     0.02127     0.00627     0.02213     0.26551
     3.94970     0.01665     0.04046     0.02443     0.01117     0.00722     0.00168     0.00992     0.00297     0.01052     0.12501
     3.95970     0.00720     0.01766     0.01063     0.00482     0.00314     0.00072     0.00428     0.00129     0.00460     0.05434
     3.96970     0.00287     0.00710     0.00426     0.00192     0.00126     0.00029     0.00171     0.00052     0.00185     0.02179
     3.98070     0.00106     0.00263     0.00158     0.00071     0.00047     0.00010     0.00063     0.00019     0.00069     0.00805
     3.99070     0.00036     0.00090     0.00054     0.00024     0.00016     0.00004     0.00021     0.00007     0.00023     0.00274
     4.00070     0.00011     0.00028     0.00017     0.00008     0.00005     0.00001     0.00007     0.00002     0.00007     0.00086
     4.01070     0.00003     0.00008     0.00005     0.00002     0.00001     0.00000     0.00002     0.00001     0.00002     0.00025
     4.02170     0.00001     0.00002     0.00001     0.00001     0.00000     0.00000     0.00001     0.00000     0.00001     0.00007
     4.03170     0.00002     0.00001     0.00000     0.00000     0.00000     0.00000     0.00001     0.00000     0.00000     0.00005
     4.04170     0.00007     0.00000     0.00000     0.00000     0.00001     0.00001     0.00003     0.00000     0.00001     0.00014
     4.05170     0.00025     0.00000     0.00000     0.00001     0.00003     0.00004     0.00010     0.00001     0.00004     0.00049
     4.06270     0.00081     0.00001     0.00001     0.00003     0.00010     0.00012     0.00032     0.00002     0.00014     0.00156
     4.07270     0.00240     0.00002     0.00003     0.00009     0.00028     0.00035     0.00095     0.00006     0.00042     0.00461
     4.08270     0.00652     0.00006     0.00007     0.00025     0.00077     0.00095     0.00260     0.00017     0.00114     0.01254
     4.09270     0.01634     0.00014     0.00018     0.00062     0.00194     0.00238     0.00651     0.00043     0.00286     0.03141
     4.10270     0.03767     0.00032     0.00042     0.00144     0.00447     0.00550     0.01501     0.00100     0.00659     0.07241
     4.11370     0.07992     0.00068     0.00090     0.00304     0.00948     0.01166     0.03184     0.00212     0.01398     0.15362
     4.12370     0.15603     0.00133     0.00176     0.00595     0.01851     0.02276     0.06216     0.00414     0.02729     0.29991
     4.13370     0.28032     0.00240     0.00316     0.01069     0.03325     0.04090     0.11167     0.00743     0.04903     0.53885
     4.14370     0.46351     0.00398     0.00526     0.01769     0.05497     0.06763     0.18464     0.01229     0.08108     0.89105
     4.15470     0.70530     0.00614     0.00811     0.02698     0.08365     0.10293     0.28094     0.01872     0.12338     1.35615
     4.16470     0.98783     0.00887     0.01173     0.03802     0.11715     0.14423     0.39344     0.02627     0.17285     1.90039
     4.17470     1.27385     0.01227     0.01626     0.04974     0.15105     0.18615     0.50721     0.03404     0.22299     2.45356
     4.18470     1.51337     0.01692     0.02254     0.06110     0.17941     0.22165     0.60215     0.04090     0.26520     2.92322
     4.19470     1.65890     0.02467     0.03308     0.07220     0.19653     0.24423     0.65893     0.04603     0.29144     3.22601
     4.20570     1.68394     0.03965     0.05360     0.08577     0.19917     0.25094     0.66620     0.04960     0.29760     3.32646
     4.21570     1.59610     0.06953     0.09454     0.10856     0.18809     0.24447     0.62556     0.05329     0.28597     3.26612
     4.22570     1.43875     0.12608     0.17196     0.15192     0.16817     0.23349     0.55238     0.06048     0.26562     3.16885
     4.23570     1.27883     0.22419     0.30603     0.23053     0.14701     0.23073     0.47064     0.07574     0.25031     3.21401
     4.24670     1.18560     0.37842     0.51602     0.35865     0.13256     0.24914     0.40584     0.10357     0.25474     3.58454
     4.25670     1.20847     0.59684     0.81155     0.54421     0.13053     0.29746     0.37680     0.14664     0.29045     4.40295
     4.26670     1.36075     0.87431     1.18232     0.78189     0.14274     0.37646     0.39103     0.20387     0.36315     5.67653
     4.27670     1.61532     1.18843     1.59164     1.04969     0.16679     0.47751     0.44358     0.26950     0.47259     7.27504
     4.28770     1.91272     1.50238     1.97924     1.31137     0.19705     0.58442     0.52011     0.33379     0.61455     8.95564
     4.29770     2.18096     1.77577     2.27625     1.52648     0.22675     0.67830     0.60214     0.38543     0.78504    10.43713
     4.30770     2.35997     1.98031     2.42801     1.66494     0.25056     0.74419     0.67329     0.41563     0.98271    11.49960
     4.31770     2.42182     2.11193     2.41444     1.71893     0.26598     0.77606     0.72387     0.42135     1.20718    12.06156
     4.32770     2.37804     2.19068     2.25925     1.70854     0.27400     0.77791     0.75279     0.40649     1.45363    12.20134
     4.33870     2.27517     2.25509     2.02117     1.67156     0.27782     0.76063     0.76631     0.38054     1.70553    12.11382
     4.34870     2.17449     2.34113     1.77246     1.65009     0.28096     0.73636     0.77399     0.35484     1.93174    12.01605
     4.35870     2.12895     2.46727     1.57412     1.67320     0.28549     0.71310     0.78451     0.33839     2.09159    12.05662
     4.36870     2.16379     2.62567     1.45758     1.74621     0.29117     0.69263     0.80162     0.33492     2.14841    12.26201
     4.37970     2.26659     2.78379     1.41937     1.84904     0.29566     0.67120     0.82231     0.34211     2.08300    12.53305
     4.38970     2.39097     2.89228     1.42702     1.94265     0.29534     0.64247     0.83718     0.35281     1.90240    12.68312
     4.39970     2.47211     2.90318     1.43455     1.98205     0.28669     0.60056     0.83297     0.35770     1.63710    12.50691
     4.40970     2.45023     2.78195     1.39959     1.93219     0.26741     0.54228     0.79783     0.34880     1.32969    11.84997
     4.41970     2.29258     2.52158     1.29772     1.77841     0.23740     0.46857     0.72628     0.32207     1.02207    10.66668
     4.43070     2.00542     2.14700     1.12890     1.53343     0.19899     0.38432     0.62230     0.27881     0.74510     9.04427
     4.44070     1.63041     1.70811     0.91437     1.23202     0.15650     0.29715     0.49837     0.22484     0.51589     7.17767
     4.45070     1.22745     1.26468     0.68666     0.91897     0.11491     0.21538     0.37118     0.16824     0.33913     5.30659
     4.46070     0.85386     0.86880     0.47683     0.63480     0.07847     0.14565     0.25629     0.11650     0.21127     3.64247
     4.47170     0.54803     0.55250     0.30567     0.40531     0.04969     0.09157     0.16365     0.07452     0.12429     2.31522
     4.48170     0.32430     0.32474     0.18066     0.23893     0.02912     0.05338     0.09647     0.04399     0.06880     1.36038
     4.49170     0.17680     0.17616     0.09842     0.12988     0.01576     0.02879     0.05247     0.02394     0.03567     0.73788
     4.50170     0.08878     0.08814     0.04939     0.06509     0.00788     0.01434     0.02630     0.01200     0.01726     0.36917
     4.51270     0.04104     0.04065     0.02283     0.03005     0.00363     0.00660     0.01214     0.00554     0.00777     0.17024
     4.52270     0.01747     0.01727     0.00971     0.01278     0.00154     0.00280     0.00516     0.00236     0.00325     0.07234
     4.53270     0.00685     0.00677     0.00381     0.00501     0.00061     0.00110     0.00203     0.00093     0.00127     0.02837
     4.54270     0.00251     0.00250     0.00141     0.00184     0.00023     0.00041     0.00075     0.00035     0.00050     0.01049
     4.55270     0.00097     0.00106     0.00061     0.00074     0.00011     0.00019     0.00032     0.00017     0.00032     0.00448
     4.56370     0.00076     0.00109     0.00068     0.00068     0.00016     0.00024     0.00035     0.00022     0.00061     0.00479
     4.57370     0.00173     0.00267     0.00180     0.00161     0.00044     0.00065     0.00088     0.00061     0.00174     0.01212
     4.58370     0.00501     0.00746     0.00531     0.00452     0.00127     0.00190     0.00250     0.00177     0.00483     0.03456
     4.59370     0.01395     0.01964     0.01476     0.01206     0.00345     0.00523     0.00671     0.00480     0.01246     0.09305
     4.60470     0.03614     0.04784     0.03797     0.02986     0.00873     0.01337     0.01669     0.01205     0.02977     0.23243
     4.61470     0.08708     0.10768     0.09034     0.06842     0.02064     0.03158     0.03846     0.02806     0.06591     0.53815
     4.62470     0.19520     0.22404     0.19890     0.14507     0.04552     0.06908     0.08208     0.06059     0.13535     1.15583
     4.63470     0.40748     0.43100     0.40562     0.28486     0.09379     0.14000     0.16237     0.12155     0.25851     2.30517
     4.64470     0.79259     0.76718     0.76705     0.51827     0.18075     0.26318     0.29791     0.22674     0.46000     4.27367
     4.65570     1.43731     1.26392     1.34654     0.87419     0.32597     0.45940     0.50738     0.39385     0.76446     7.37302
     4.66570     2.43093     1.92879     2.19733     1.36799     0.55018     0.74557     0.80286     0.63786     1.18917    11.85069
     4.67570     3.83535     2.72850     3.33782     1.98760     0.86878     1.12630     1.18122     0.96436     1.73472    17.76466
     4.68570     5.64294     3.57951     4.72637     2.68319     1.28270     1.58608     1.61747     1.36240     2.37685    24.85750
     4.69670     7.73882     4.35952     6.24606     3.36847     1.76882     2.08440     2.06294     1.80000     3.06123    32.49026
     4.70670     9.88657     4.93393     7.71241     3.93515     2.27499     2.55874     2.45247     2.22469     3.70557    39.68452
     4.71670    11.75634     5.19310     8.90425     4.28100     2.72554     2.93622     2.71923     2.57206     4.21202    45.29976
     4.72670    12.99782     5.08797     9.61360     4.33962     3.03698     3.15041     2.81279     2.78027     4.48867    48.30813
     4.73770    13.34843     4.64336     9.70640     4.10121     3.14266     3.16016     2.71497     2.80730     4.47653    48.10103
     4.74770    12.72002     3.94995     9.15838     3.61413     3.01692     2.96202     2.44482     2.64521     4.16782    44.67927
     4.75770    11.23609     3.13348     8.06804     2.97063     2.68255     2.59184     2.05317     2.32262     3.61474    38.67316
     4.76770     9.19177     2.31943     6.62757     2.27704     2.20800     2.11480     1.60757     1.89779     2.91451    31.15848
     4.77770     6.96134     1.60192     5.06937     1.62734     1.68064     1.60719     1.17361     1.44125     2.18122    23.34388
     4.78870     4.88510     1.03261     3.60582     1.08460     1.18328     1.13665     0.80090     1.01645     1.51449    16.25990
     4.79870     3.19005     0.62229     2.38296     0.67552     0.77227     0.74859     0.51653     0.66620     0.97832    10.55274
     4.80870     1.97327     0.35324     1.46406     0.39767     0.47161     0.46158     0.32720     0.40812     0.59672     6.45347
     4.81870     1.22368     0.19499     0.84099     0.23201     0.27818     0.27223     0.22594     0.23886     0.36387     3.87076
     4.82970     0.87068     0.11675     0.46188     0.15586     0.17347     0.16385     0.19991     0.14292     0.25977     2.54509
     4.83970     0.82706     0.09458     0.26036     0.15181     0.13434     0.11556     0.23506     0.10118     0.26498     2.18493
     4.84970     1.01167     0.11318     0.17580     0.21072     0.13959     0.10799     0.31715     0.09632     0.36702     2.53944
     4.85970     1.35155     0.16370     0.16230     0.32904     0.17185     0.12534     0.43020     0.11457     0.55851     3.40707
     4.86970     1.77542     0.23959     0.18849     0.50222     0.21689     0.15514     0.55519     0.14522     0.82870     4.60685
     4.88070     2.20925     0.33237     0.23339     0.71719     0.26256     0.18724     0.67136     0.17947     1.15395     5.94677
     4.89070     2.57960     0.42922     0.28218     0.94753     0.29868     0.21353     0.75956     0.20979     1.49220     7.21231
     4.90070     2.82510     0.51361     0.32383     1.15519     0.31811     0.22829     0.80748     0.23030     1.78628     8.18819
     4.91070     2.90953     0.56880     0.35078     1.29936     0.31794     0.22896     0.81225     0.23756     1.97735     8.70252
     4.92170     2.82898     0.58319     0.36006     1.34985     0.29984     0.21644     0.77979     0.23123     2.02303     8.67241
     4.93170     2.61136     0.55489     0.35445     1.29928     0.26945     0.19474     0.72172     0.21428     1.91287     8.13302
     4.94170     2.30861     0.49306     0.34322     1.16818     0.23517     0.17008     0.65143     0.19238     1.67240     7.23452
     4.95170     1.98583     0.41552     0.34164     1.00080     0.20674     0.14976     0.58145     0.17305     1.35444     6.20922
     4.96270     1.71409     0.34337     0.36937     0.85335     0.19466     0.14119     0.52346     0.16436     1.02208     5.32592
     4.97270     1.56423     0.29500     0.44677     0.77978     0.20996     0.15091     0.48886     0.17381     0.73057     4.83989
     4.98270     1.60460     0.28178     0.58943     0.81889     0.26417     0.18352     0.48810     0.20700     0.51775     4.95524
     4.99270     1.89719     0.30610     0.80164     0.98467     0.36873     0.24030     0.52841     0.26651     0.40194     5.79548
     5.00270     2.49057     0.36227     1.07084     1.26143     0.53360     0.31806     0.61064     0.35114     0.38744     7.38599
     5.01370     3.40865     0.43952     1.36618     1.60372     0.76406     0.40880     0.72748     0.45583     0.47008     9.64430
     5.02370     4.63326     0.52614     1.64350     1.94423     1.05715     0.50090     0.86434     0.57225     0.63942    12.38118
     5.03370     6.08889     0.61370     1.85655     2.21020     1.39653     0.58189     1.00307     0.68982     0.87702    15.31766
     5.04370     7.62919     0.70018     1.97088     2.34487     1.74954     0.64181     1.12717     0.79637     1.15260    18.11260
     5.05470     9.04847     0.79005     1.97466     2.32601     2.06928     0.67582     1.22555     0.87946     1.42360    20.41291
     5.06470    10.11836     0.89248     1.88185     2.17372     2.30332     0.68523     1.29416     0.92800     1.64104    21.91816
     5.07470    10.64560     1.01673     1.72684     1.94185     2.40767     0.67615     1.33585     0.93495     1.76114    22.44678
     5.08470    10.53865     1.16750     1.55321     1.69764     2.36302     0.65678     1.35742     0.90018     1.75876    21.99316
     5.09470     9.83736     1.34072     1.40021     1.49790     2.18250     0.63423     1.36588     0.83171     1.63621    20.72672
     5.10570     8.70076     1.52153     1.29268     1.37251     1.90790     0.61238     1.36527     0.74397     1.42142    18.93840
     5.11570     7.35046     1.68558     1.23549     1.31875     1.59433     0.59100     1.35418     0.65286     1.15823    16.94088
     5.12570     5.99525     1.80375     1.21462     1.30927     1.29284     0.56691     1.32617     0.57033     0.89141    14.97055
     5.13570     4.78188     1.85028     1.20367     1.30542     1.03379     0.53576     1.27267     0.50110     0.65518    13.13974
     5.14670     3.77432     1.81128     1.17471     1.27320     0.82627     0.49513     1.18802     0.44316     0.46831    11.45440
     5.15670     2.97715     1.69193     1.10900     1.19428     0.66330     0.44645     1.07446     0.39148     0.33610     9.88416
     5.16670     2.36856     1.51724     1.00403     1.07083     0.53257     0.39546     0.94416     0.34244     0.25535     8.43065
     5.17670     1.92658     1.32631     0.87349     0.92193     0.42474     0.35091     0.81676     0.29628     0.21951     7.15652
     5.18670     1.63707     1.15977     0.74032     0.77448     0.33625     0.32130     0.71328     0.25649     0.22099     6.15995
     5.19770     1.48555     1.04628     0.62677     0.65191     0.26723     0.31122     0.64750     0.22708     0.25072     5.51426
     5.20770     1.44426     0.99218     0.54492     0.56591     0.21781     0.31880     0.62052     0.20952     0.29721     5.21113
     5.21770     1.46697     0.98073     0.49339     0.51330     0.18534     0.33578     0.61974     0.20124     0.34628     5.14276
     5.22770     1.49594     0.97977     0.46007     0.48015     0.16425     0.34999     0.62384     0.19650     0.38303     5.13354
     5.23870     1.47813     0.95595     0.42905     0.44910     0.14791     0.35000     0.61155     0.18883     0.39558     5.00611
     5.24870     1.38225     0.88763     0.38810     0.40705     0.13100     0.32939     0.56936     0.17378     0.37853     4.64709
     5.25870     1.20680     0.77211     0.33282     0.34950     0.11104     0.28851     0.49597     0.15042     0.33433     4.04151
     5.26870     0.97673     0.62368     0.26684     0.28045     0.08849     0.23387     0.40093     0.12119     0.27219     3.26437
     5.27970     0.73014     0.46576     0.19854     0.20872     0.06563     0.17497     0.29952     0.09039     0.20405     2.43772
     5.28970     0.50318     0.32087     0.13652     0.14354     0.04505     0.12064     0.20638     0.06223     0.14084     1.67924
     5.29970     0.31951     0.20365     0.08664     0.09105     0.02855     0.07662     0.13102     0.03950     0.08948     1.06601
     5.30970     0.18700     0.11910     0.05088     0.05332     0.01670     0.04484     0.07669     0.02316     0.05234     0.62405
     5.31970     0.10142     0.06437     0.02820     0.02910     0.00909     0.02431     0.04164     0.01271     0.02825     0.33910
     5.33070     0.05257     0.03272     0.01633     0.01560     0.00481     0.01257     0.02171     0.00701     0.01424     0.17756
     5.34070     0.03011     0.01714     0.01361     0.01023     0.00300     0.00713     0.01276     0.00506     0.00716     0.10619
     5.35070     0.02753     0.01260     0.02047     0.01184     0.00321     0.00636     0.01223     0.00659     0.00465     0.10548
     5.36070     0.04402     0.01702     0.04043     0.02143     0.00556     0.00995     0.02000     0.01242     0.00554     0.17637
     5.37170     0.08495     0.03134     0.08042     0.04252     0.01086     0.01896     0.03843     0.02454     0.00989     0.34192
     5.38170     0.16145     0.05928     0.14994     0.08097     0.02045     0.03558     0.07202     0.04587     0.01889     0.64445
     5.39170     0.28891     0.10666     0.25862     0.14440     0.03601     0.06266     0.12637     0.07958     0.03469     1.13790
     5.40170     0.48448     0.18074     0.41215     0.24088     0.05913     0.10290     0.20659     0.12791     0.06025     1.87503
     5.41170     0.76374     0.28932     0.60759     0.37736     0.09091     0.15788     0.31560     0.19079     0.09900     2.89219
     5.42270     1.13757     0.43986     0.83024     0.55812     0.13156     0.22729     0.45275     0.26498     0.15444     4.19682
     5.43270     1.60870     0.63849     1.05532     0.78350     0.18037     0.30863     0.61356     0.34422     0.22931     5.76210
     5.44270     2.16930     0.88756     1.25331     1.04886     0.23579     0.39729     0.79062     0.42057     0.32441     7.52772
     5.45270     2.79588     1.18251     1.39893     1.34290     0.29545     0.48718     0.97410     0.48644     0.43703     9.40043
     5.46370     3.44597     1.50660     1.47831     1.64566     0.35593     0.57094     1.15187     0.53628     0.55981    11.25137
     5.47370     4.05822     1.82805     1.49149     1.92752     0.41249     0.64040     1.30890     0.56698     0.68091    12.91497
     5.48370     4.56370     2.10223     1.44964     2.15195     0.45968     0.68786     1.42774     0.57760     0.78673    14.20712
     5.49370     4.90895     2.28155     1.37064     2.28548     0.49330     0.70796     1.49229     0.56917     0.86810    14.97745
     5.50470     5.09239     2.33155     1.27608     2.30892     0.51422     0.70093     1.49447     0.54548     0.92639    15.19044
     5.51470     5.18552     2.24591     1.19154     2.22883     0.53179     0.67486     1.44159     0.51403     0.97822    14.99230
     5.52470     5.33547     2.05235     1.14670     2.07940     0.56531     0.64566     1.35809     0.48703     1.05379    14.72381
     5.53470     5.72478     1.80481     1.17242     1.91021     0.64063     0.63301     1.28032     0.47933     1.18735    14.83286
     5.54470     6.50147     1.56514     1.29205     1.76860     0.78176     0.65351     1.24392     0.50429     1.40258    15.71332
     5.55570     7.70433     1.38219     1.50960     1.68152     0.99935     0.71342     1.26977     0.56813     1.69837    17.52666
     5.56570     9.21220     1.27745     1.80132     1.64784     1.28095     0.80448     1.35519     0.66578     2.04163    20.08684
     5.57570    10.75995     1.24339     2.11574     1.64521     1.58785     0.90529     1.47473     0.78028     2.37346    22.88590
     5.58570    12.00852     1.25255     2.38572     1.64583     1.86432     0.98781     1.59076     0.88719     2.62674    25.24944
     5.59670    12.65974     1.27204     2.54985     1.63212     2.05304     1.02727     1.66846     0.96261     2.74971    26.57484
     5.60670    12.55974     1.27683     2.57205     1.60406     2.11591     1.01060     1.68835     0.99101     2.72344    26.54199
     5.61670    11.74607     1.25545     2.45276     1.57366     2.04628     0.93992     1.65039     0.96997     2.56607    25.20056
     5.62670    10.41318     1.20846     2.22437     1.55254     1.86836     0.83011     1.56831     0.90832     2.32131    22.89495
     5.63670     8.82791     1.14121     1.93510     1.53974     1.62490     0.70153     1.45895     0.82101     2.03817    20.08853
     5.64770     7.22994     1.05745     1.62989     1.51829     1.35919     0.57279     1.33320     0.72163     1.75291    17.17529
     5.65770     5.77082     0.95703     1.33836     1.46269     1.10288     0.45558     1.19337     0.61899     1.48275    14.38246
     5.66770     4.50891     0.83852     1.07350     1.35245     0.87194     0.35447     1.03767     0.51692     1.22946    11.78384
     5.67770     3.44241     0.70408     0.83779     1.18419     0.67111     0.26941     0.86750     0.41728     0.99064     9.38441
     5.68870     2.55259     0.56253     0.63173     0.97519     0.50082     0.19868     0.69214     0.32290     0.76817     7.20474
     5.69870     1.82899     0.42820     0.45789     0.75788     0.36216     0.14124     0.52849     0.23840     0.57107     5.31432
     5.70870     1.27537     0.31766     0.32135     0.56919     0.25804     0.09688     0.39674     0.16935     0.41257     3.81714
     5.71870     0.90178     0.24540     0.22709     0.44051     0.19199     0.06575     0.31524     0.12061     0.30490     2.81326
     5.72970     0.71564     0.22158     0.17789     0.39160     0.16653     0.04760     0.29691     0.09534     0.25573     2.36882
     5.73970     0.71870     0.25119     0.17375     0.42872     0.18190     0.04161     0.34740     0.09501     0.26652     2.50480
     5.74970     0.90803     0.33446     0.21235     0.54417     0.23537     0.04651     0.46412     0.12009     0.33274     3.19784
     5.75970     1.27773     0.46740     0.28975     0.71693     0.32089     0.06093     0.63557     0.17059     0.44473     4.38453
     5.76970     1.81804     0.64273     0.40079     0.91458     0.42902     0.08370     0.84201     0.24601     0.58970     5.96657
     5.78070     2.51203     0.85140     0.53935     1.09908     0.54809     0.11404     1.05816     0.34464     0.75474     7.82153
     5.79070     3.33104     1.08512     0.69859     1.23622     0.66629     0.15171     1.25909     0.46248     0.93148     9.82203
     5.80070     4.23085     1.33698     0.87085     1.30664     0.77393     0.19681     1.42654     0.59230     1.11870    11.85360
     5.81070     5.14978     1.60064     1.04785     1.31282     0.86504     0.24923     1.55270     0.72335     1.32154    13.82294
     5.82170     6.01499     1.86625     1.22028     1.27843     0.93726     0.30781     1.63939     0.84271     1.54522    15.65236
     5.83170     6.75520     2.11663     1.37877     1.24000     0.99052     0.36974     1.69342     0.93770     1.78661    17.26860
     5.84170     7.31956     2.32743     1.51557     1.23456     1.02645     0.43046     1.72168     0.99985     2.02863    18.60420
     5.85170     7.69742     2.47383     1.62775     1.28920     1.04829     0.48470     1.72941     1.02775     2.24211    19.62045
     5.86170     7.91892     2.54141     1.71852     1.41488     1.06238     0.52798     1.72134     1.02802     2.39481    20.32826
     5.87270     8.04485     2.53453     1.79630     1.60594     1.07759     0.55788     1.70494     1.01278     2.46347    20.79828
     5.88270     8.13568     2.47628     1.86995     1.84245     1.10264     0.57435     1.69069     0.99434     2.44136    21.12775
     5.89270     8.21641     2.39793     1.94197     2.09622     1.14122     0.57887     1.68917     0.97972     2.33887    21.38037
     5.90270     8.26506     2.32248     2.00442     2.33565     1.18692     0.57367     1.70498     0.96748     2.17705    21.53772
     5.91370     8.22214     2.25318     2.03974     2.53225     1.22337     0.56069     1.73324     0.94874     1.98031    21.49367
     5.92370     8.01922     2.17255     2.02746     2.66599     1.22878     0.54176     1.75840     0.91201     1.77042    21.09659
     5.93370     7.61765     2.05354     1.95299     2.72309     1.18500     0.51871     1.75931     0.84927     1.56411    20.22366
     5.94370     7.02308     1.87541     1.81363     2.69663     1.08520     0.49271     1.71549     0.75992     1.37214    18.83422
     5.95470     6.27863     1.63533     1.61980     2.58352     0.93742     0.46407     1.61417     0.65121     1.19872    16.98287
     5.96470     5.44688     1.35034     1.39085     2.38514     0.76115     0.43151     1.45456     0.53466     1.04204    14.79714
     5.97470     4.58700     1.05072     1.14880     2.11135     0.58034     0.39298     1.24829     0.42204     0.89649    12.43799
     5.98470     3.74554     0.76840     0.91369     1.78278     0.41596     0.34707     1.01630     0.32178     0.75673    10.06825
     5.99470     2.95824     0.52808     0.70133     1.43023     0.28130     0.29444     0.78315     0.23844     0.62146     7.83666
     6.00570     2.25640     0.34218     0.52346     1.08923     0.18109     0.23856     0.57157     0.17349     0.49460     5.87058
     6.01570     1.66947     0.21165     0.38905     0.79207     0.11357     0.18492     0.39767     0.12728     0.38482     4.27051
     6.02570     1.22150     0.12970     0.30546     0.56074     0.07346     0.13926     0.26912     0.10058     0.30145     3.10127
     6.03570     0.92417     0.08608     0.27930     0.40348     0.05451     0.10574     0.18576     0.09549     0.25062     2.38516
     6.04670     0.77213     0.07051     0.31724     0.31534     0.05100     0.08578     0.14177     0.11584     0.23252     2.10214
     6.05670     0.74303     0.07447     0.42572     0.28129     0.05825     0.07792     0.12833     0.16677     0.24067     2.19646
     6.06670     0.80238     0.09166     0.60932     0.28150     0.07255     0.07862     0.13590     0.25331     0.26356     2.58880
     6.07670     0.91120     0.11771     0.86689     0.29610     0.09092     0.08362     0.15590     0.37770     0.28796     3.18800
     6.08670     1.03421     0.14971     1.18554     0.30964     0.11095     0.08931     0.18168     0.53551     0.30288     3.89944
     6.09770     1.14578     0.18604     1.53664     0.31427     0.13088     0.09381     0.20918     0.71289     0.30295     4.63243
     6.10770     1.23337     0.22647     1.87615     0.31051     0.14968     0.09751     0.23715     0.88649     0.28997     5.30730
     6.11770     1.29824     0.27268     2.15373     0.30650     0.16742     0.10289     0.26725     1.02802     0.27203     5.86876
     6.12770     1.35405     0.32846     2.32819     0.31466     0.18542     0.11389     0.30361     1.11332     0.26078     6.30239
     6.13870     1.42323     0.39910     2.38380     0.34777     0.20616     0.13477     0.35177     1.13092     0.26756     6.64508
     6.14870     1.53102     0.48954     2.33785     0.41455     0.23267     0.16886     0.41674     1.08729     0.29989     6.97841
     6.15870     1.69743     0.60156     2.23519     0.51653     0.26737     0.21743     0.50070     1.00402     0.35919     7.39941
     6.16870     1.92959     0.73123     2.13175     0.64645     0.31091     0.27924     0.60088     0.90933     0.44018     7.97956
     6.17970     2.21787     0.86876     2.07478     0.78961     0.36136     0.35059     0.70965     0.82771     0.53246     8.73279
     6.18970     2.53777     1.00001     2.08919     0.92766     0.41459     0.42628     0.81601     0.77227     0.62332     9.60710
     6.19970     2.85742     1.11070     2.17359     1.04379     0.46520     0.50065     0.90862     0.74362     0.70104    10.50462
     6.20970     3.14700     1.18988     2.30455     1.12740     0.50767     0.56815     0.97866     0.73352     0.75772    11.31454
     6.21970     3.38457     1.23186     2.44495     1.17653     0.53747     0.62376     1.02095     0.73036     0.79007    11.94051
     6.23070     3.55864     1.23565     2.55314     1.19619     0.55161     0.66270     1.03373     0.72449     0.79905    12.31520
     6.24070     3.66332     1.20346     2.59135     1.19468     0.54866     0.68050     1.01727     0.70983     0.78776    12.39683
     6.25070     3.69384     1.13885     2.53419     1.17833     0.52876     0.67391     0.97274     0.68379     0.75960    12.16402
     6.26070     3.64125     1.04649     2.37383     1.14824     0.49349     0.64197     0.90265     0.64577     0.71700    11.61070
     6.27170     3.49371     0.93184     2.12249     1.09983     0.44555     0.58664     0.81068     0.59584     0.66106    10.74764
     6.28170     3.24251     0.80182     1.80746     1.02614     0.38854     0.51300     0.70232     0.53439     0.59247     9.60866
     6.29170     2.88936     0.66499     1.46491     0.92290     0.32688     0.42852     0.58474     0.46285     0.51296     8.25810
     6.30170     2.45671     0.53123     1.13015     0.79256     0.26565     0.34159     0.46655     0.38452     0.42655     6.79550
     6.31170     1.98608     0.41163     0.83203     0.64617     0.21084     0.26048     0.35666     0.30492     0.33997     5.34879
     6.32270     1.53287     0.31735     0.59003     0.50078     0.16912     0.19234     0.26322     0.23094     0.26196     4.05861
     6.33270     1.15281     0.25890     0.41408     0.37482     0.14739     0.14235     0.19274     0.16947     0.20127     3.05384
     6.34270     0.88919     0.24440     0.30609     0.28297     0.15164     0.11352     0.14906     0.12557     0.16491     2.42735
     6.35270     0.76300     0.27768     0.26144     0.23273     0.18536     0.10633     0.13281     0.10135     0.15619     2.21690
     6.36370     0.76929     0.35561     0.26988     0.22306     0.24737     0.11848     0.14111     0.09561     0.17383     2.39423
     6.37370     0.87830     0.46624     0.31609     0.24532     0.33019     0.14475     0.16750     0.10410     0.21144     2.86393
     6.38370     1.04103     0.58854     0.38049     0.28518     0.41972     0.17742     0.20259     0.12046     0.25837     3.47381
     6.39370     1.19970     0.69569     0.44163     0.32587     0.49735     0.20736     0.23551     0.13741     0.30151     4.04203
     6.40470     1.30072     0.76163     0.48027     0.35216     0.54507     0.22608     0.25625     0.14839     0.32851     4.39908
     6.41470     1.30883     0.76930     0.48388     0.35393     0.55070     0.22798     0.25821     0.14910     0.33116     4.43309
     6.42470     1.21599     0.71563     0.44973     0.32864     0.51235     0.21196     0.23998     0.13843     0.30785     4.12055
     6.43470     1.04082     0.61284     0.38501     0.28124     0.43880     0.18148     0.20544     0.11846     0.26356     3.52765
     6.44470     0.82014     0.48305     0.30342     0.22161     0.34584     0.14302     0.16192     0.09335     0.20772     2.78005
     6.45570     0.59485     0.35038     0.22009     0.16074     0.25086     0.10375     0.11745     0.06771     0.15067     2.01649
     6.46570     0.39710     0.23391     0.14691     0.10729     0.16747     0.06925     0.07840     0.04519     0.10058     1.34610
     6.47570     0.24393     0.14368     0.09025     0.06591     0.10288     0.04255     0.04816     0.02776     0.06179     0.82690
     6.48570     0.13790     0.08123     0.05102     0.03726     0.05816     0.02405     0.02723     0.01569     0.03493     0.46748
     6.49670     0.07174     0.04226     0.02654     0.01938     0.03026     0.01251     0.01416     0.00817     0.01817     0.24320
     6.50670     0.03435     0.02023     0.01271     0.00928     0.01449     0.00599     0.00678     0.00391     0.00870     0.11643
     6.51670     0.01513     0.00891     0.00560     0.00409     0.00638     0.00264     0.00299     0.00172     0.00383     0.05130
     6.52670     0.00614     0.00361     0.00227     0.00166     0.00259     0.00107     0.00121     0.00070     0.00155     0.02080
     6.53670     0.00229     0.00135     0.00085     0.00062     0.00097     0.00040     0.00045     0.00026     0.00058     0.00776
     6.54770     0.00079     0.00046     0.00029     0.00021     0.00033     0.00014     0.00016     0.00009     0.00020     0.00266
     6.55770     0.00025     0.00015     0.00009     0.00007     0.00010     0.00004     0.00005     0.00003     0.00006     0.00084
     6.56770     0.00007     0.00004     0.00003     0.00002     0.00003     0.00001     0.00001     0.00001     0.00002     0.00024
     6.57770     0.00002     0.00001     0.00001     0.00001     0.00001     0.00000     0.00000     0.00000     0.00000     0.00007
     6.58870     0.00000     0.00000     0.00000     0.00000     0.00000     0.00000     0.00000     0.00000     0.00000     0.00002
     6.59870     0.00000     0.00000     0.00000     0.00000     0.00000     0.00000     0.00000     0.00000     0.00000     0.00000
     6.60870     0.00000     0.00000     0.00000     0.00000     0.00000     0.00000     0.00000     0.00000     0.00000     0.00000
     6.61870     0.00000     0.00000     0.00000     0.00000     0.00000     0.00000     0.00000     0.00000     0.00000     0.00000
     6.62970     0.00000     0.00000     0.00000     0.00000     0.00000     0.00000     0.00000     0.00000     0.00000     0.00000
     6.63970     0.00000     0.00000     0.00000     0.00000     0.00000     0.00000     0.00000     0.00000     0.00000     0.00000
     6.64970     0.00000     0.00000     0.00000     0.00000     0.00000     0.00000     0.00000     0.00000     0.00000     0.00000
     6.65970     0.00000     0.00000     0.00000     0.00000     0.00000     0.00000     0.00000     0.00000     0.00000     0.00000
     6.66970     0.00000     0.00000     0.00000     0.00000     0.00000     0.00000     0.00000     0.00000     0.00000     0.00000
     6.68070     0.00000     0.00000     0.00000     0.00000     0.00000     0.00000     0.00000     0.00000     0.00000     0.00000
     6.69070     0.00000     0.00000     0.00000     0.00000     0.00000     0.00000     0.00000     0.00000     0.00000     0.00000
     6.70070     0.00000     0.00000     0.00000     0.00000     0.00000     0.00000     0.00000     0.00000     0.00000     0.00000
     6.71070     0.00000     0.00000     0.00000     0.00000     0.00000     0.00000     0.00000     0.00000     0.00000     0.00000
     6.72170     0.00000     0.00000     0.00000     0.00000     0.00000     0.00000     0.00000     0.00000     0.00000     0.00000
     6.73170     0.00000     0.00000     0.00000     0.00000     0.00000     0.00000     0.00000     0.00000     0.00000     0.00000
     6.74170     0.00000     0.00000     0.00000     0.00000     0.00000     0.00000     0.00000     0.00000     0.00000     0.00000
     6.75170     0.00000     0.00000     0.00000     0.00000     0.00000     0.00000     0.00000     0.00000     0.00000     0.00000
     6.76170     0.00000     0.00000     0.00000     0.00000     0.00000     0.00000     0.00000     0.00000     0.00000     0.00000
     6.77270     0.00000     0.00000     0.00000     0.00000     0.00000     0.00000     0.00000     0.00000     0.00000     0.00000
     6.78270     0.00000     0.00000     0.00000     0.00000     0.00000     0.00000     0.00000     0.00000     0.00000     0.00000
     6.79270     0.00000     0.00000     0.00000     0.00000     0.00000     0.00000     0.00000     0.00000     0.00000     0.00000
     6.80270     0.00000     0.00000     0.00000     0.00000     0.00000     0.00000     0.00000     0.00000     0.00000     0.00000
     6.81370     0.00000     0.00000     0.00000     0.00000     0.00000     0.00000     0.00000     0.00000     0.00000     0.00000
     6.82370     0.00000     0.00000     0.00000     0.00000     0.00000     0.00000     0.00000     0.00000     0.00000     0.00000
     6.83370     0.00000     0.00000     0.00000     0.00000     0.00000     0.00000     0.00000     0.00000     0.00000     0.00000
     6.84370     0.00000     0.00000     0.00000     0.00000     0.00000     0.00000     0.00000     0.00000     0.00000     0.00000
     6.85470     0.00000     0.00000     0.00000     0.00000     0.00000     0.00000     0.00000     0.00000     0.00000     0.00000
     6.86470     0.00000     0.00000     0.00000     0.00000     0.00000     0.00000     0.00000     0.00000     0.00000     0.00000
     6.87470     0.00000     0.00000     0.00000     0.00000     0.00000     0.00000     0.00000     0.00000     0.00000     0.00000
     6.88470     0.00000     0.00000     0.00000     0.00000     0.00000     0.00000     0.00000     0.00000     0.00000     0.00000
     6.89470     0.00000     0.00000     0.00000     0.00000     0.00000     0.00000     0.00000     0.00000     0.00000     0.00000
     6.90570     0.00000     0.00000     0.00000     0.00000     0.00000     0.00000     0.00000     0.00000     0.00000     0.00000
     6.91570     0.00000     0.00000     0.00000     0.00000     0.00000     0.00000     0.00000     0.00000     0.00000     0.00000
     6.92570     0.00000     0.00000     0.00000     0.00000     0.00000     0.00000     0.00000     0.00000     0.00000     0.00000
     6.93570     0.00000     0.00000     0.00000     0.00000     0.00000     0.00000     0.00000     0.00000     0.00000     0.00000
     6.94670     0.00000     0.00000     0.00000     0.00000     0.00000     0.00000     0.00000     0.00000     0.00000     0.00000
     6.95670     0.00000     0.00000     0.00000     0.00000     0.00000     0.00000     0.00000     0.00000     0.00000     0.00000
     6.96670     0.00000     0.00000     0.00000     0.00000     0.00000     0.00000     0.00000     0.00000     0.00000     0.00000
     6.97670     0.00000     0.00000     0.00000     0.00000     0.00000     0.00000     0.00000     0.00000     0.00000     0.00000
     6.98670     0.00000     0.00000     0.00000     0.00000     0.00000     0.00000     0.00000     0.00000     0.00000     0.00000
     6.99770     0.00000     0.00000     0.00000     0.00000     0.00000     0.00000     0.00000     0.00000     0.00000     0.00000
     7.00770     0.00000     0.00000     0.00000     0.00000     0.00000     0.00000     0.00000     0.00000     0.00000     0.00000
     7.01770     0.00000     0.00000     0.00000     0.00000     0.00000     0.00000     0.00000     0.00000     0.00000     0.00000
     7.02770     0.00000     0.00000     0.00000     0.00000     0.00000     0.00000     0.00000     0.00000     0.00000     0.00000
     7.03870     0.00000     0.00000     0.00000     0.00000     0.00000     0.00000     0.00000     0.00000     0.00000     0.00000
     7.04870     0.00000     0.00000     0.00000     0.00000     0.00000     0.00000     0.00000     0.00000     0.00000     0.00000
     7.05870     0.00000     0.00000     0.00000     0.00000     0.00000     0.00000     0.00000     0.00000     0.00000     0.00000
     7.06870     0.00000     0.00000     0.00000     0.00000     0.00000     0.00000     0.00000     0.00000     0.00000     0.00000
     7.07970     0.00000     0.00000     0.00000     0.00000     0.00000     0.00000     0.00000     0.00000     0.00000     0.00000
     7.08970     0.00000     0.00000     0.00000     0.00000     0.00000     0.00000     0.00000     0.00000     0.00000     0.00000
     7.09970     0.00000     0.00000     0.00000     0.00000     0.00000     0.00000     0.00000     0.00000     0.00000     0.00000
     7.10970     0.00000     0.00000     0.00000     0.00000     0.00000     0.00000     0.00000     0.00000     0.00000     0.00000
     7.11970     0.00000     0.00000     0.00000     0.00000     0.00000     0.00000     0.00000     0.00000     0.00000     0.00000
     7.13070     0.00000     0.00000     0.00000     0.00000     0.00000     0.00000     0.00000     0.00000     0.00000     0.00000
     7.14070     0.00000     0.00000     0.00000     0.00000     0.00000     0.00000     0.00000     0.00000     0.00000     0.00000
     7.15070     0.00000     0.00000     0.00000     0.00000     0.00000     0.00000     0.00000     0.00000     0.00000     0.00000
     7.16070     0.00000     0.00000     0.00000     0.00000     0.00000     0.00000     0.00000     0.00000     0.00000     0.00000
     7.17170     0.00000     0.00000     0.00000     0.00000     0.00000     0.00000     0.00000     0.00000     0.00000     0.00000
     7.18170     0.00000     0.00000     0.00000     0.00000     0.00000     0.00000     0.00000     0.00000     0.00000     0.00000
     7.19170     0.00000     0.00000     0.00000     0.00000     0.00000     0.00000     0.00000     0.00000     0.00000     0.00000
     7.20170     0.00000     0.00000     0.00000     0.00000     0.00000     0.00000     0.00000     0.00000     0.00000     0.00000
     7.21170     0.00000     0.00000     0.00000     0.00000     0.00000     0.00000     0.00000     0.00000     0.00000     0.00000
     7.22270     0.00000     0.00000     0.00000     0.00000     0.00000     0.00000     0.00000     0.00000     0.00000     0.00000
     7.23270     0.00000     0.00000     0.00000     0.00000     0.00000     0.00000     0.00000     0.00000     0.00000     0.00000
     7.24270     0.00000     0.00000     0.00000     0.00000     0.00000     0.00000     0.00000     0.00000     0.00000     0.00000
     7.25270     0.00000     0.00000     0.00000     0.00000     0.00000     0.00000     0.00000     0.00000     0.00000     0.00000
     7.26370     0.00000     0.00000     0.00000     0.00000     0.00000     0.00000     0.00000     0.00000     0.00000     0.00000
     7.27370     0.00000     0.00000     0.00000     0.00000     0.00000     0.00000     0.00000     0.00000     0.00000     0.00000
     7.28370     0.00000     0.00000     0.00000     0.00000     0.00000     0.00000     0.00000     0.00000     0.00000     0.00000
     7.29370     0.00000     0.00000     0.00000     0.00000     0.00000     0.00000     0.00000     0.00000     0.00000     0.00000
     7.30470     0.00000     0.00000     0.00000     0.00000     0.00000     0.00000     0.00000     0.00000     0.00000     0.00000
     7.31470     0.00000     0.00000     0.00000     0.00000     0.00000     0.00000     0.00000     0.00000     0.00000     0.00000
     7.32470     0.00000     0.00000     0.00000     0.00000     0.00000     0.00000     0.00000     0.00000     0.00000     0.00000
     7.33470     0.00000     0.00000     0.00000     0.00000     0.00000     0.00000     0.00000     0.00000     0.00000     0.00000
