# Supplementary material for: General synthesis and atomic arrangement identification of ordered Bi–Pd intermetallics with tunable electrocatalytic CO2 reduction selectivity
Source: Nat Commun. 2024 Feb 21;15:1573. doi: 10.1038/s41467-024-46072-7 (PMC10881518; doi:10.1038/s41467-024-46072-7)
Supplement: Supplementary file 3 — Source data [file 41467_2024_46072_MOESM3_ESM.zip › Source_Data/DFT_Calculation/PDOS/Bi1Pd3_100/TDOS.dat]

      #Energy        TDOS-UP        TDOS-DOWN
     -13.10930       0.00000       0.00000
     -13.09930       0.00000       0.00000
     -13.08830       0.00000       0.00000
     -13.07830       0.00000       0.00000
     -13.06830       0.00000       0.00000
     -13.05830       0.00000       0.00000
     -13.04730       0.00000       0.00000
     -13.03730       0.00000       0.00000
     -13.02730       0.00000       0.00000
     -13.01730       0.00000       0.00000
     -13.00730       0.00000       0.00000
     -12.99630       0.00000       0.00000
     -12.98630       0.00000       0.00000
     -12.97630       0.00000       0.00000
     -12.96630       0.00000       0.00000
     -12.95530       0.00000       0.00000
     -12.94530       0.00000       0.00000
     -12.93530       0.00000       0.00000
     -12.92530       0.00000       0.00000
     -12.91530       0.00000       0.00000
     -12.90430       0.00000       0.00000
     -12.89430       0.00000       0.00000
     -12.88430       0.00000       0.00000
     -12.87430       0.00000       0.00000
     -12.86330       0.00000       0.00000
     -12.85330       0.00000       0.00000
     -12.84330       0.00000       0.00000
     -12.83330       0.00000       0.00000
     -12.82230       0.00000       0.00000
     -12.81230       0.00000       0.00000
     -12.80230       0.00000       0.00000
     -12.79230       0.00000       0.00000
     -12.78230       0.00000       0.00000
     -12.77130       0.00000       0.00000
     -12.76130       0.00000       0.00000
     -12.75130       0.00000       0.00000
     -12.74130       0.00000       0.00000
     -12.73030       0.00000       0.00000
     -12.72030       0.00000       0.00000
     -12.71030       0.00000       0.00000
     -12.70030       0.00000       0.00000
     -12.69030       0.00000       0.00000
     -12.67930       0.00000       0.00000
     -12.66930       0.00000       0.00000
     -12.65930       0.00000       0.00000
     -12.64930       0.00000       0.00000
     -12.63830       0.00000       0.00000
     -12.62830       0.00000       0.00000
     -12.61830       0.00000       0.00000
     -12.60830       0.00000       0.00000
     -12.59730       0.00000       0.00000
     -12.58730       0.00000       0.00000
     -12.57730       0.00000       0.00000
     -12.56730       0.00000       0.00000
     -12.55730       0.00000       0.00000
     -12.54630       0.00000       0.00000
     -12.53630       0.00000       0.00000
     -12.52630       0.00000       0.00000
     -12.51630       0.00000       0.00000
     -12.50530       0.00000       0.00000
     -12.49530       0.00000       0.00000
     -12.48530       0.00000       0.00000
     -12.47530       0.00000      -0.00000
     -12.46530       0.00000      -0.00000
     -12.45430       0.00000      -0.00000
     -12.44430       0.00000      -0.00000
     -12.43430       0.00000      -0.00000
     -12.42430       0.00000      -0.00000
     -12.41330       0.00000      -0.00000
     -12.40330       0.00000      -0.00000
     -12.39330       0.00000      -0.00000
     -12.38330       0.00000      -0.00000
     -12.37230       0.00000      -0.00000
     -12.36230       0.00001      -0.00001
     -12.35230       0.00004      -0.00004
     -12.34230       0.00017      -0.00017
     -12.33230       0.00062      -0.00062
     -12.32130       0.00213      -0.00213
     -12.31130       0.00673      -0.00674
     -12.30130       0.01962      -0.01962
     -12.29130       0.05258      -0.05258
     -12.28030       0.12970      -0.12970
     -12.27030       0.29440      -0.29440
     -12.26030       0.61480      -0.61480
     -12.25030       1.18200      -1.18200
     -12.24030       2.09000      -2.09000
     -12.22930       3.40300      -3.40300
     -12.21930       5.09800      -5.09800
     -12.20930       7.02700      -7.02700
     -12.19930       8.91500      -8.91500
     -12.18830      10.41000     -10.41000
     -12.17830      11.18000     -11.18000
     -12.16830      11.06000     -11.06000
     -12.15830      10.06000     -10.06000
     -12.14730       8.42400      -8.42400
     -12.13730       6.49200      -6.49200
     -12.12730       4.60300      -4.60300
     -12.11730       3.00400      -3.00400
     -12.10730       1.80400      -1.80400
     -12.09630       0.99710      -0.99710
     -12.08630       0.50710      -0.50710
     -12.07630       0.23730      -0.23730
     -12.06630       0.10220      -0.10220
     -12.05530       0.04052      -0.04052
     -12.04530       0.01482      -0.01481
     -12.03530       0.00512      -0.00512
     -12.02530       0.00215      -0.00215
     -12.01530       0.00265      -0.00265
     -12.00430       0.00743      -0.00743
     -11.99430       0.02230      -0.02230
     -11.98430       0.06244      -0.06244
     -11.97430       0.16100      -0.16100
     -11.96330       0.38220      -0.38220
     -11.95330       0.83480      -0.83480
     -11.94330       1.67800      -1.67800
     -11.93330       3.10400      -3.10400
     -11.92230       5.28500      -5.28500
     -11.91230       8.27900      -8.27900
     -11.90230      11.94000     -11.94000
     -11.89230      15.84000     -15.84000
     -11.88230      19.34000     -19.34000
     -11.87130      21.73000     -21.73000
     -11.86130      22.48000     -22.48000
     -11.85130      21.39000     -21.39000
     -11.84130      18.74000     -18.74000
     -11.83030      15.10000     -15.10000
     -11.82030      11.20000     -11.20000
     -11.81030       7.65100      -7.65100
     -11.80030       4.81200      -4.81200
     -11.79030       2.79900      -2.79900
     -11.77930       1.53200      -1.53200
     -11.76930       0.85740      -0.85730
     -11.75930       0.62880      -0.62880
     -11.74930       0.76690      -0.76690
     -11.73830       1.26700      -1.26700
     -11.72830       2.17300      -2.17300
     -11.71830       3.53800      -3.53800
     -11.70830       5.36100      -5.36100
     -11.69730       7.56000      -7.56000
     -11.68730       9.97300      -9.97300
     -11.67730      12.41000     -12.41000
     -11.66730      14.75000     -14.75000
     -11.65730      16.97000     -16.97000
     -11.64630      19.11000     -19.11000
     -11.63630      21.22000     -21.22000
     -11.62630      23.17000     -23.17000
     -11.61630      24.66000     -24.66000
     -11.60530      25.33000     -25.33000
     -11.59530      24.92000     -24.92000
     -11.58530      23.50000     -23.50000
     -11.57530      21.57000     -21.57000
     -11.56530      19.85000     -19.85000
     -11.55430      19.14000     -19.14000
     -11.54430      19.93000     -19.93000
     -11.53430      22.36000     -22.36000
     -11.52430      26.15000     -26.15000
     -11.51330      30.85000     -30.85000
     -11.50330      35.97000     -35.97000
     -11.49330      41.09000     -41.09000
     -11.48330      45.82000     -45.82000
     -11.47230      49.64000     -49.64000
     -11.46230      51.86000     -51.86000
     -11.45230      51.79000     -51.79000
     -11.44230      49.00000     -49.00000
     -11.43230      43.56000     -43.56000
     -11.42130      36.18000     -36.18000
     -11.41130      27.94000     -27.94000
     -11.40130      20.01000     -20.01000
     -11.39130      13.25000     -13.25000
     -11.38030       8.11100      -8.11100
     -11.37030       4.58500      -4.58500
     -11.36030       2.39800      -2.39800
     -11.35030       1.17600      -1.17600
     -11.34030       0.58280      -0.58280
     -11.32930       0.38510      -0.38520
     -11.31930       0.46870      -0.46880
     -11.30930       0.81850      -0.81870
     -11.29930       1.48500      -1.48600
     -11.28830       2.54000      -2.54100
     -11.27830       4.02000      -4.02100
     -11.26830       5.87400      -5.87500
     -11.25830       7.93900      -7.93900
     -11.24830       9.96100      -9.96200
     -11.23730      11.69000     -11.69000
     -11.22730      12.98000     -12.98000
     -11.21730      13.94000     -13.94000
     -11.20730      14.89000     -14.89000
     -11.19630      16.34000     -16.34000
     -11.18630      18.87000     -18.87000
     -11.17630      22.91000     -22.91000
     -11.16630      28.65000     -28.65000
     -11.15530      35.95000     -35.95000
     -11.14530      44.30000     -44.30000
     -11.13530      52.83000     -52.83000
     -11.12530      60.49000     -60.49000
     -11.11530      66.22000     -66.22000
     -11.10430      69.28000     -69.27000
     -11.09430      69.43000     -69.43000
     -11.08430      66.97000     -66.97000
     -11.07430      62.56000     -62.56000
     -11.06330      56.96000     -56.95000
     -11.05330      50.79000     -50.79000
     -11.04330      44.56000     -44.56000
     -11.03330      38.67000     -38.67000
     -11.02330      33.53000     -33.53000
     -11.01230      29.55000     -29.55000
     -11.00230      26.98000     -26.98000
     -10.99230      25.76000     -25.76000
     -10.98230      25.45000     -25.45000
     -10.97130      25.29000     -25.29000
     -10.96130      24.53000     -24.53000
     -10.95130      22.68000     -22.68000
     -10.94130      19.68000     -19.68000
     -10.93030      15.89000     -15.89000
     -10.92030      11.88000     -11.88000
     -10.91030       8.19700      -8.19800
     -10.90030       5.21600      -5.21700
     -10.89030       3.05800      -3.05900
     -10.87930       1.65100      -1.65200
     -10.86930       0.82100      -0.82120
     -10.85930       0.37580      -0.37590
     -10.84930       0.15840      -0.15840
     -10.83830       0.06144      -0.06147
     -10.82830       0.02194      -0.02195
     -10.81830       0.00722      -0.00722
     -10.80830       0.00218      -0.00218
     -10.79830       0.00061      -0.00061
     -10.78730       0.00016      -0.00016
     -10.77730       0.00004      -0.00004
     -10.76730       0.00001      -0.00001
     -10.75730       0.00000      -0.00000
     -10.74630       0.00000      -0.00000
     -10.73630       0.00000      -0.00000
     -10.72630       0.00000      -0.00000
     -10.71630       0.00000      -0.00000
     -10.70530       0.00000      -0.00000
     -10.69530       0.00000      -0.00000
     -10.68530       0.00000      -0.00000
     -10.67530       0.00000      -0.00000
     -10.66530       0.00000      -0.00000
     -10.65430       0.00000       0.00000
     -10.64430       0.00000       0.00000
     -10.63430       0.00000       0.00000
     -10.62430       0.00000       0.00000
     -10.61330       0.00000       0.00000
     -10.60330       0.00000       0.00000
     -10.59330       0.00000       0.00000
     -10.58330       0.00000       0.00000
     -10.57330       0.00000       0.00000
     -10.56230       0.00000       0.00000
     -10.55230       0.00000       0.00000
     -10.54230       0.00000       0.00000
     -10.53230       0.00000       0.00000
     -10.52130       0.00000       0.00000
     -10.51130       0.00000       0.00000
     -10.50130       0.00000       0.00000
     -10.49130       0.00000       0.00000
     -10.48030       0.00000       0.00000
     -10.47030       0.00000       0.00000
     -10.46030       0.00000       0.00000
     -10.45030       0.00000       0.00000
     -10.44030       0.00000       0.00000
     -10.42930       0.00000       0.00000
     -10.41930       0.00000       0.00000
     -10.40930       0.00000       0.00000
     -10.39930       0.00000       0.00000
     -10.38830       0.00000       0.00000
     -10.37830       0.00000       0.00000
     -10.36830       0.00000       0.00000
     -10.35830       0.00000       0.00000
     -10.34830       0.00000       0.00000
     -10.33730       0.00000       0.00000
     -10.32730       0.00000       0.00000
     -10.31730       0.00000       0.00000
     -10.30730       0.00000       0.00000
     -10.29630       0.00000       0.00000
     -10.28630       0.00000       0.00000
     -10.27630       0.00000       0.00000
     -10.26630       0.00000       0.00000
     -10.25530       0.00000       0.00000
     -10.24530       0.00000       0.00000
     -10.23530       0.00000       0.00000
     -10.22530       0.00000       0.00000
     -10.21530       0.00000       0.00000
     -10.20430       0.00000       0.00000
     -10.19430       0.00000       0.00000
     -10.18430       0.00000       0.00000
     -10.17430       0.00000       0.00000
     -10.16330       0.00000       0.00000
     -10.15330       0.00000       0.00000
     -10.14330       0.00000       0.00000
     -10.13330       0.00000       0.00000
     -10.12330       0.00000       0.00000
     -10.11230       0.00000       0.00000
     -10.10230       0.00000       0.00000
     -10.09230       0.00000       0.00000
     -10.08230       0.00000       0.00000
     -10.07130       0.00000       0.00000
     -10.06130       0.00000       0.00000
     -10.05130       0.00000       0.00000
     -10.04130       0.00000       0.00000
     -10.03030       0.00000       0.00000
     -10.02030       0.00000       0.00000
     -10.01030       0.00000       0.00000
     -10.00030       0.00000       0.00000
      -9.99030       0.00000       0.00000
      -9.97930       0.00000       0.00000
      -9.96930       0.00000       0.00000
      -9.95930       0.00000       0.00000
      -9.94930       0.00000       0.00000
      -9.93830       0.00000       0.00000
      -9.92830       0.00000       0.00000
      -9.91830       0.00000       0.00000
      -9.90830       0.00000       0.00000
      -9.89830       0.00000       0.00000
      -9.88730       0.00000       0.00000
      -9.87730       0.00000       0.00000
      -9.86730       0.00000       0.00000
      -9.85730       0.00000       0.00000
      -9.84630       0.00000       0.00000
      -9.83630       0.00000       0.00000
      -9.82630       0.00000       0.00000
      -9.81630       0.00000       0.00000
      -9.80530       0.00000       0.00000
      -9.79530       0.00000       0.00000
      -9.78530       0.00000       0.00000
      -9.77530       0.00000       0.00000
      -9.76530       0.00000       0.00000
      -9.75430       0.00000       0.00000
      -9.74430       0.00000       0.00000
      -9.73430       0.00000       0.00000
      -9.72430       0.00000       0.00000
      -9.71330       0.00000       0.00000
      -9.70330       0.00000       0.00000
      -9.69330       0.00000       0.00000
      -9.68330       0.00000       0.00000
      -9.67330       0.00000       0.00000
      -9.66230       0.00000       0.00000
      -9.65230       0.00000       0.00000
      -9.64230       0.00000       0.00000
      -9.63230       0.00000       0.00000
      -9.62130       0.00000       0.00000
      -9.61130       0.00000       0.00000
      -9.60130       0.00000       0.00000
      -9.59130       0.00000       0.00000
      -9.58030       0.00000       0.00000
      -9.57030       0.00000       0.00000
      -9.56030       0.00000       0.00000
      -9.55030       0.00000       0.00000
      -9.54030       0.00000       0.00000
      -9.52930       0.00000       0.00000
      -9.51930       0.00000       0.00000
      -9.50930       0.00000       0.00000
      -9.49930       0.00000       0.00000
      -9.48830       0.00000       0.00000
      -9.47830       0.00000       0.00000
      -9.46830       0.00000       0.00000
      -9.45830       0.00000       0.00000
      -9.44830       0.00000       0.00000
      -9.43730       0.00000       0.00000
      -9.42730       0.00000       0.00000
      -9.41730       0.00000       0.00000
      -9.40730       0.00000       0.00000
      -9.39630       0.00000       0.00000
      -9.38630       0.00000       0.00000
      -9.37630       0.00000       0.00000
      -9.36630       0.00000       0.00000
      -9.35530       0.00000       0.00000
      -9.34530       0.00000       0.00000
      -9.33530       0.00000       0.00000
      -9.32530       0.00000       0.00000
      -9.31530       0.00000       0.00000
      -9.30430       0.00000       0.00000
      -9.29430       0.00000       0.00000
      -9.28430       0.00000       0.00000
      -9.27430       0.00000       0.00000
      -9.26330       0.00000       0.00000
      -9.25330       0.00000       0.00000
      -9.24330       0.00000       0.00000
      -9.23330       0.00000       0.00000
      -9.22330       0.00000       0.00000
      -9.21230       0.00000       0.00000
      -9.20230       0.00000       0.00000
      -9.19230       0.00000       0.00000
      -9.18230       0.00000       0.00000
      -9.17130       0.00000       0.00000
      -9.16130       0.00000       0.00000
      -9.15130       0.00000       0.00000
      -9.14130       0.00000       0.00000
      -9.13030       0.00000       0.00000
      -9.12030       0.00000       0.00000
      -9.11030       0.00000       0.00000
      -9.10030       0.00000       0.00000
      -9.09030       0.00000       0.00000
      -9.07930       0.00000       0.00000
      -9.06930       0.00000       0.00000
      -9.05930       0.00000       0.00000
      -9.04930       0.00000       0.00000
      -9.03830       0.00000       0.00000
      -9.02830       0.00000       0.00000
      -9.01830       0.00000       0.00000
      -9.00830       0.00000       0.00000
      -8.99830       0.00000       0.00000
      -8.98730       0.00000       0.00000
      -8.97730       0.00000       0.00000
      -8.96730       0.00000       0.00000
      -8.95730       0.00000       0.00000
      -8.94630       0.00000       0.00000
      -8.93630       0.00000       0.00000
      -8.92630       0.00000       0.00000
      -8.91630       0.00000       0.00000
      -8.90530       0.00000       0.00000
      -8.89530       0.00000       0.00000
      -8.88530       0.00000       0.00000
      -8.87530       0.00000       0.00000
      -8.86530       0.00000       0.00000
      -8.85430       0.00000       0.00000
      -8.84430       0.00000       0.00000
      -8.83430       0.00000       0.00000
      -8.82430       0.00000       0.00000
      -8.81330       0.00000       0.00000
      -8.80330       0.00000       0.00000
      -8.79330       0.00000       0.00000
      -8.78330       0.00000       0.00000
      -8.77330       0.00000       0.00000
      -8.76230       0.00000       0.00000
      -8.75230       0.00000       0.00000
      -8.74230       0.00000       0.00000
      -8.73230       0.00000       0.00000
      -8.72130       0.00000       0.00000
      -8.71130       0.00000       0.00000
      -8.70130       0.00000       0.00000
      -8.69130       0.00000       0.00000
      -8.68030       0.00000       0.00000
      -8.67030       0.00000       0.00000
      -8.66030       0.00000       0.00000
      -8.65030       0.00000       0.00000
      -8.64030       0.00000       0.00000
      -8.62930       0.00000       0.00000
      -8.61930       0.00000       0.00000
      -8.60930       0.00000       0.00000
      -8.59930       0.00000       0.00000
      -8.58830       0.00000       0.00000
      -8.57830       0.00000       0.00000
      -8.56830       0.00000       0.00000
      -8.55830       0.00000       0.00000
      -8.54830       0.00000       0.00000
      -8.53730       0.00000       0.00000
      -8.52730       0.00000       0.00000
      -8.51730       0.00000       0.00000
      -8.50730       0.00000       0.00000
      -8.49630       0.00000       0.00000
      -8.48630       0.00000       0.00000
      -8.47630       0.00000       0.00000
      -8.46630       0.00000       0.00000
      -8.45530       0.00000       0.00000
      -8.44530       0.00000       0.00000
      -8.43530       0.00000       0.00000
      -8.42530       0.00000       0.00000
      -8.41530       0.00000       0.00000
      -8.40430       0.00000       0.00000
      -8.39430       0.00000       0.00000
      -8.38430       0.00000       0.00000
      -8.37430       0.00000       0.00000
      -8.36330       0.00000       0.00000
      -8.35330       0.00000       0.00000
      -8.34330       0.00000       0.00000
      -8.33330       0.00000       0.00000
      -8.32330       0.00000       0.00000
      -8.31230       0.00000       0.00000
      -8.30230       0.00000       0.00000
      -8.29230       0.00000       0.00000
      -8.28230       0.00000       0.00000
      -8.27130       0.00000       0.00000
      -8.26130       0.00000       0.00000
      -8.25130       0.00000       0.00000
      -8.24130       0.00000       0.00000
      -8.23030       0.00000       0.00000
      -8.22030       0.00000       0.00000
      -8.21030       0.00000       0.00000
      -8.20030       0.00000       0.00000
      -8.19030       0.00000       0.00000
      -8.17930       0.00000       0.00000
      -8.16930       0.00000       0.00000
      -8.15930       0.00000       0.00000
      -8.14930       0.00000       0.00000
      -8.13830       0.00000       0.00000
      -8.12830       0.00000       0.00000
      -8.11830       0.00000       0.00000
      -8.10830       0.00000       0.00000
      -8.09830       0.00000       0.00000
      -8.08730       0.00000       0.00000
      -8.07730       0.00000       0.00000
      -8.06730       0.00000       0.00000
      -8.05730       0.00000       0.00000
      -8.04630       0.00000       0.00000
      -8.03630       0.00000       0.00000
      -8.02630       0.00000       0.00000
      -8.01630       0.00000       0.00000
      -8.00630       0.00000       0.00000
      -7.99530       0.00000       0.00000
      -7.98530       0.00000       0.00000
      -7.97530       0.00000       0.00000
      -7.96530       0.00000       0.00000
      -7.95430       0.00000       0.00000
      -7.94430       0.00000       0.00000
      -7.93430       0.00000       0.00000
      -7.92430       0.00000       0.00000
      -7.91330       0.00000       0.00000
      -7.90330       0.00000       0.00000
      -7.89330       0.00000       0.00000
      -7.88330       0.00000       0.00000
      -7.87330       0.00000       0.00000
      -7.86230       0.00000       0.00000
      -7.85230       0.00000       0.00000
      -7.84230       0.00000       0.00000
      -7.83230       0.00000       0.00000
      -7.82130       0.00000       0.00000
      -7.81130       0.00000       0.00000
      -7.80130       0.00000       0.00000
      -7.79130       0.00000       0.00000
      -7.78130       0.00000       0.00000
      -7.77030       0.00000       0.00000
      -7.76030       0.00000       0.00000
      -7.75030       0.00000       0.00000
      -7.74030       0.00000       0.00000
      -7.72930       0.00000       0.00000
      -7.71930       0.00000       0.00000
      -7.70930       0.00000       0.00000
      -7.69930       0.00000       0.00000
      -7.68830       0.00000       0.00000
      -7.67830       0.00000       0.00000
      -7.66830       0.00000       0.00000
      -7.65830       0.00000       0.00000
      -7.64830       0.00000       0.00000
      -7.63730       0.00000       0.00000
      -7.62730       0.00000       0.00000
      -7.61730       0.00000       0.00000
      -7.60730       0.00000       0.00000
      -7.59630       0.00000       0.00000
      -7.58630       0.00000       0.00000
      -7.57630       0.00000       0.00000
      -7.56630       0.00000       0.00000
      -7.55630       0.00000       0.00000
      -7.54530       0.00000       0.00000
      -7.53530       0.00000       0.00000
      -7.52530       0.00000       0.00000
      -7.51530       0.00000       0.00000
      -7.50430       0.00000       0.00000
      -7.49430       0.00000       0.00000
      -7.48430       0.00000       0.00000
      -7.47430       0.00000       0.00000
      -7.46330       0.00000       0.00000
      -7.45330       0.00000       0.00000
      -7.44330       0.00000       0.00000
      -7.43330       0.00000       0.00000
      -7.42330       0.00000       0.00000
      -7.41230       0.00000       0.00000
      -7.40230       0.00000       0.00000
      -7.39230       0.00000       0.00000
      -7.38230       0.00000       0.00000
      -7.37130       0.00000       0.00000
      -7.36130       0.00000       0.00000
      -7.35130       0.00000       0.00000
      -7.34130       0.00000       0.00000
      -7.33130       0.00000       0.00000
      -7.32030       0.00000       0.00000
      -7.31030       0.00000       0.00000
      -7.30030       0.00000       0.00000
      -7.29030       0.00000       0.00000
      -7.27930       0.00000       0.00000
      -7.26930       0.00000       0.00000
      -7.25930       0.00000       0.00000
      -7.24930       0.00000       0.00000
      -7.23830       0.00000       0.00000
      -7.22830       0.00000       0.00000
      -7.21830       0.00000       0.00000
      -7.20830       0.00000       0.00000
      -7.19830       0.00000       0.00000
      -7.18730       0.00000       0.00000
      -7.17730       0.00000       0.00000
      -7.16730       0.00000       0.00000
      -7.15730       0.00000       0.00000
      -7.14630       0.00000       0.00000
      -7.13630       0.00000       0.00000
      -7.12630       0.00000       0.00000
      -7.11630       0.00000       0.00000
      -7.10630       0.00000       0.00000
      -7.09530       0.00000       0.00000
      -7.08530       0.00000       0.00000
      -7.07530       0.00000       0.00000
      -7.06530       0.00000       0.00000
      -7.05430       0.00000       0.00000
      -7.04430       0.00000       0.00000
      -7.03430       0.00000       0.00000
      -7.02430       0.00000       0.00000
      -7.01330       0.00000       0.00000
      -7.00330       0.00000       0.00000
      -6.99330       0.00000       0.00000
      -6.98330       0.00000       0.00000
      -6.97330       0.00000       0.00000
      -6.96230       0.00000       0.00000
      -6.95230       0.00000       0.00000
      -6.94230       0.00000       0.00000
      -6.93230       0.00000       0.00000
      -6.92130       0.00000       0.00000
      -6.91130       0.00000       0.00000
      -6.90130       0.00000       0.00000
      -6.89130       0.00000       0.00000
      -6.88130       0.00000       0.00000
      -6.87030       0.00000       0.00000
      -6.86030       0.00000       0.00000
      -6.85030       0.00000       0.00000
      -6.84030       0.00000       0.00000
      -6.82930       0.00000       0.00000
      -6.81930       0.00000       0.00000
      -6.80930       0.00000       0.00000
      -6.79930       0.00000       0.00000
      -6.78830       0.00000       0.00000
      -6.77830       0.00000       0.00000
      -6.76830       0.00000       0.00000
      -6.75830       0.00000       0.00000
      -6.74830       0.00000       0.00000
      -6.73730       0.00000       0.00000
      -6.72730       0.00000       0.00000
      -6.71730       0.00000       0.00000
      -6.70730       0.00000       0.00000
      -6.69630       0.00000       0.00000
      -6.68630       0.00000       0.00000
      -6.67630       0.00000       0.00000
      -6.66630       0.00000       0.00000
      -6.65630       0.00000       0.00000
      -6.64530       0.00000       0.00000
      -6.63530       0.00000       0.00000
      -6.62530       0.00000       0.00000
      -6.61530       0.00000       0.00000
      -6.60430       0.00000       0.00000
      -6.59430       0.00000       0.00000
      -6.58430       0.00000       0.00000
      -6.57430       0.00000       0.00000
      -6.56330       0.00000       0.00000
      -6.55330       0.00000       0.00000
      -6.54330       0.00000       0.00000
      -6.53330       0.00000       0.00000
      -6.52330       0.00000       0.00000
      -6.51230       0.00000       0.00000
      -6.50230       0.00000       0.00000
      -6.49230       0.00000       0.00000
      -6.48230       0.00000       0.00000
      -6.47130       0.00000       0.00000
      -6.46130       0.00000       0.00000
      -6.45130       0.00000       0.00000
      -6.44130       0.00000       0.00000
      -6.43130       0.00000       0.00000
      -6.42030       0.00000       0.00000
      -6.41030       0.00000       0.00000
      -6.40030       0.00000       0.00000
      -6.39030       0.00000       0.00000
      -6.37930       0.00000       0.00000
      -6.36930       0.00000       0.00000
      -6.35930       0.00000       0.00000
      -6.34930       0.00000       0.00000
      -6.33830       0.00000       0.00000
      -6.32830       0.00000       0.00000
      -6.31830       0.00000       0.00000
      -6.30830       0.00000       0.00000
      -6.29830       0.00000       0.00000
      -6.28730       0.00000       0.00000
      -6.27730       0.00000       0.00000
      -6.26730       0.00000       0.00000
      -6.25730       0.00000       0.00000
      -6.24630       0.00000       0.00000
      -6.23630       0.00000       0.00000
      -6.22630       0.00000       0.00000
      -6.21630       0.00000       0.00000
      -6.20630       0.00000       0.00000
      -6.19530       0.00000       0.00000
      -6.18530       0.00000       0.00000
      -6.17530       0.00000       0.00000
      -6.16530       0.00000       0.00000
      -6.15430       0.00000       0.00000
      -6.14430       0.00000      -0.00000
      -6.13430       0.00000      -0.00000
      -6.12430       0.00000      -0.00000
      -6.11330       0.00000      -0.00000
      -6.10330       0.00000      -0.00000
      -6.09330       0.00000      -0.00000
      -6.08330       0.00000      -0.00000
      -6.07330       0.00000      -0.00000
      -6.06230       0.00000      -0.00000
      -6.05230       0.00000      -0.00000
      -6.04230       0.00001      -0.00001
      -6.03230       0.00003      -0.00003
      -6.02130       0.00011      -0.00011
      -6.01130       0.00044      -0.00044
      -6.00130       0.00161      -0.00161
      -5.99130       0.00544      -0.00544
      -5.98130       0.01691      -0.01691
      -5.97030       0.04833      -0.04834
      -5.96030       0.12720      -0.12720
      -5.95030       0.30810      -0.30810
      -5.94030       0.68680      -0.68680
      -5.92930       1.40900      -1.40900
      -5.91930       2.66200      -2.66200
      -5.90930       4.62800      -4.62800
      -5.89930       7.40700      -7.40700
      -5.88830      10.91000     -10.91000
      -5.87830      14.79000     -14.79000
      -5.86830      18.46000     -18.46000
      -5.85830      21.21000     -21.21000
      -5.84830      22.44000     -22.44000
      -5.83730      21.85000     -21.85000
      -5.82730      19.62000     -19.62000
      -5.81730      16.29000     -16.29000
      -5.80730      12.65000     -12.65000
      -5.79630       9.49100      -9.49100
      -5.78630       7.49200      -7.49200
      -5.77630       7.16000      -7.16000
      -5.76630       8.82700      -8.82700
      -5.75630      12.63000     -12.63000
      -5.74530      18.43000     -18.43000
      -5.73530      25.67000     -25.67000
      -5.72530      33.34000     -33.34000
      -5.71530      40.13000     -40.13000
      -5.70430      44.79000     -44.79000
      -5.69430      46.51000     -46.51000
      -5.68430      45.31000     -45.31000
      -5.67430      42.00000     -42.00000
      -5.66330      37.84000     -37.84000
      -5.65330      34.04000     -34.04000
      -5.64330      31.29000     -31.29000
      -5.63330      29.65000     -29.65000
      -5.62330      28.72000     -28.72000
      -5.61230      28.01000     -28.01000
      -5.60230      27.25000     -27.25000
      -5.59230      26.52000     -26.52000
      -5.58230      26.04000     -26.03000
      -5.57130      25.94000     -25.94000
      -5.56130      26.07000     -26.07000
      -5.55130      26.01000     -26.01000
      -5.54130      25.26000     -25.26000
      -5.53130      23.57000     -23.57000
      -5.52030      21.08000     -21.08000
      -5.51030      18.32000     -18.32000
      -5.50030      15.96000     -15.96000
      -5.49030      14.57000     -14.57000
      -5.47930      14.41000     -14.41000
      -5.46930      15.35000     -15.35000
      -5.45930      16.94000     -16.94000
      -5.44930      18.59000     -18.58000
      -5.43830      19.73000     -19.73000
      -5.42830      19.96000     -19.96000
      -5.41830      19.12000     -19.12000
      -5.40830      17.30000     -17.30000
      -5.39830      14.85000     -14.85000
      -5.38730      12.24000     -12.24000
      -5.37730      10.02000     -10.02000
      -5.36730       8.70600      -8.70600
      -5.35730       8.65800      -8.65800
      -5.34630      10.01000     -10.01000
      -5.33630      12.57000     -12.57000
      -5.32630      15.86000     -15.86000
      -5.31630      19.14000     -19.14000
      -5.30630      21.59000     -21.59000
      -5.29530      22.58000     -22.58000
      -5.28530      21.85000     -21.85000
      -5.27530      19.64000     -19.65000
      -5.26530      16.61000     -16.61000
      -5.25430      13.62000     -13.62000
      -5.24430      11.51000     -11.51000
      -5.23430      10.89000     -10.89000
      -5.22430      11.98000     -11.98000
      -5.21330      14.62000     -14.62000
      -5.20330      18.28000     -18.28000
      -5.19330      22.21000     -22.21000
      -5.18330      25.61000     -25.61000
      -5.17330      27.83000     -27.83000
      -5.16230      28.56000     -28.56000
      -5.15230      27.82000     -27.82000
      -5.14230      25.98000     -25.98000
      -5.13230      23.60000     -23.59000
      -5.12130      21.34000     -21.34000
      -5.11130      19.90000     -19.90000
      -5.10130      19.87000     -19.87000
      -5.09130      21.63000     -21.63000
      -5.08130      25.24000     -25.24000
      -5.07030      30.42000     -30.42000
      -5.06030      36.52000     -36.52000
      -5.05030      42.72000     -42.72000
      -5.04030      48.17000     -48.17000
      -5.02930      52.14000     -52.14000
      -5.01930      54.04000     -54.04000
      -5.00930      53.51000     -53.51000
      -4.99930      50.48000     -50.48000
      -4.98830      45.20000     -45.20000
      -4.97830      38.35000     -38.35000
      -4.96830      30.92000     -30.92000
      -4.95830      24.03000     -24.03000
      -4.94830      18.70000     -18.70000
      -4.93730      15.57000     -15.57000
      -4.92730      14.78000     -14.78000
      -4.91730      15.94000     -15.94000
      -4.90730      18.27000     -18.27000
      -4.89630      20.74000     -20.74000
      -4.88630      22.38000     -22.38000
      -4.87630      22.54000     -22.54000
      -4.86630      21.03000     -21.03000
      -4.85630      18.19000     -18.19000
      -4.84530      14.71000     -14.71000
      -4.83530      11.42000     -11.42000
      -4.82530       9.10600      -9.10600
      -4.81530       8.32800      -8.32800
      -4.80430       9.39800      -9.39800
      -4.79430      12.33000     -12.33000
      -4.78430      16.80000     -16.80000
      -4.77430      22.14000     -22.14000
      -4.76330      27.41000     -27.41000
      -4.75330      31.58000     -31.58000
      -4.74330      33.87000     -33.87000
      -4.73330      34.01000     -34.01000
      -4.72330      32.43000     -32.43000
      -4.71230      30.10000     -30.10000
      -4.70230      28.22000     -28.22000
      -4.69230      27.72000     -27.72000
      -4.68230      28.95000     -28.95000
      -4.67130      31.51000     -31.51000
      -4.66130      34.47000     -34.47000
      -4.65130      36.78000     -36.78000
      -4.64130      37.72000     -37.72000
      -4.63130      37.20000     -37.20000
      -4.62030      35.76000     -35.76000
      -4.61030      34.29000     -34.29000
      -4.60030      33.68000     -33.68000
      -4.59030      34.41000     -34.41000
      -4.57930      36.38000     -36.38000
      -4.56930      39.05000     -39.05000
      -4.55930      41.62000     -41.62000
      -4.54930      43.40000     -43.40000
      -4.53930      44.17000     -44.17000
      -4.52830      44.28000     -44.28000
      -4.51830      44.53000     -44.53000
      -4.50830      45.75000     -45.75000
      -4.49830      48.40000     -48.40000
      -4.48730      52.18000     -52.18000
      -4.47730      56.15000     -56.15000
      -4.46730      59.10000     -59.10000
      -4.45730      60.08000     -60.08000
      -4.44630      58.84000     -58.84000
      -4.43630      55.92000     -55.92000
      -4.42630      52.29000     -52.29000
      -4.41630      48.98000     -48.99000
      -4.40630      46.63000     -46.63000
      -4.39530      45.34000     -45.34000
      -4.38530      44.82000     -44.82000
      -4.37530      44.63000     -44.63000
      -4.36530      44.39000     -44.39000
      -4.35430      43.91000     -43.91000
      -4.34430      43.17000     -43.17000
      -4.33430      42.25000     -42.25000
      -4.32430      41.23000     -41.23000
      -4.31430      40.17000     -40.17000
      -4.30330      39.21000     -39.21000
      -4.29330      38.53000     -38.53000
      -4.28330      38.47000     -38.47000
      -4.27330      39.38000     -39.38000
      -4.26230      41.57000     -41.58000
      -4.25230      45.19000     -45.19000
      -4.24230      50.07000     -50.08000
      -4.23230      55.71000     -55.71000
      -4.22130      61.23000     -61.23000
      -4.21130      65.53000     -65.53000
      -4.20130      67.60000     -67.59000
      -4.19130      66.87000     -66.87000
      -4.18130      63.60000     -63.60000
      -4.17030      58.85000     -58.85000
      -4.16030      54.20000     -54.20000
      -4.15030      51.08000     -51.08000
      -4.14030      50.32000     -50.32000
      -4.12930      51.80000     -51.80000
      -4.11930      54.59000     -54.59000
      -4.10930      57.31000     -57.31000
      -4.09930      58.65000     -58.65000
      -4.08930      57.74000     -57.74000
      -4.07830      54.37000     -54.37000
      -4.06830      49.06000     -49.06000
      -4.05830      42.82000     -42.82000
      -4.04830      36.94000     -36.94000
      -4.03730      32.64000     -32.64000
      -4.02730      30.80000     -30.80000
      -4.01730      31.75000     -31.75000
      -4.00730      35.28000     -35.28000
      -3.99630      40.75000     -40.75000
      -3.98630      47.33000     -47.33000
      -3.97630      54.22000     -54.22000
      -3.96630      60.81000     -60.81000
      -3.95630      66.68000     -66.68000
      -3.94530      71.51000     -71.51000
      -3.93530      75.01000     -75.01000
      -3.92530      76.89000     -76.89000
      -3.91530      76.99000     -76.99000
      -3.90430      75.42000     -75.42000
      -3.89430      72.59000     -72.59000
      -3.88430      69.15000     -69.15000
      -3.87430      65.83000     -65.83000
      -3.86430      63.24000     -63.24000
      -3.85330      61.76000     -61.76000
      -3.84330      61.59000     -61.59000
      -3.83330      62.85000     -62.85000
      -3.82330      65.57000     -65.57000
      -3.81230      69.72000     -69.72000
      -3.80230      75.07000     -75.07000
      -3.79230      81.17000     -81.17000
      -3.78230      87.36000     -87.36000
      -3.77130      92.88000     -92.88000
      -3.76130      97.10000     -97.10000
      -3.75130      99.70000     -99.70000
      -3.74130     100.70000    -100.70000
      -3.73130     100.60000    -100.60000
      -3.72030      99.76000     -99.76000
      -3.71030      98.60000     -98.60000
      -3.70030      97.13000     -97.13000
      -3.69030      95.04000     -95.04000
      -3.67930      91.94000     -91.94000
      -3.66930      87.67000     -87.67000
      -3.65930      82.52000     -82.52000
      -3.64930      77.33000     -77.33000
      -3.63930      73.21000     -73.21000
      -3.62830      71.16000     -71.16000
      -3.61830      71.65000     -71.65000
      -3.60830      74.29000     -74.29000
      -3.59830      77.90000     -77.90000
      -3.58730      80.83000     -80.83000
      -3.57730      81.55000     -81.55000
      -3.56730      79.27000     -79.27000
      -3.55730      74.30000     -74.30000
      -3.54630      67.96000     -67.96000
      -3.53630      62.21000     -62.21000
      -3.52630      58.98000     -58.98000
      -3.51630      59.61000     -59.61000
      -3.50630      64.46000     -64.46000
      -3.49530      72.82000     -72.81000
      -3.48530      83.10000     -83.10000
      -3.47530      93.21000     -93.21000
      -3.46530     101.10000    -101.10000
      -3.45430     105.10000    -105.10000
      -3.44430     104.80000    -104.80000
      -3.43430     100.50000    -100.50000
      -3.42430      94.01000     -94.01000
      -3.41430      87.25000     -87.25000
      -3.40330      82.25000     -82.25000
      -3.39330      80.29000     -80.29000
      -3.38330      81.64000     -81.64000
      -3.37330      85.53000     -85.53000
      -3.36230      90.54000     -90.54000
      -3.35230      95.01000     -95.01000
      -3.34230      97.53000     -97.53000
      -3.33230      97.34000     -97.34000
      -3.32130      94.52000     -94.52000
      -3.31130      89.97000     -89.97000
      -3.30130      85.15000     -85.15000
      -3.29130      81.47000     -81.47000
      -3.28130      79.79000     -79.79000
      -3.27030      80.01000     -80.01000
      -3.26030      81.22000     -81.22000
      -3.25030      82.17000     -82.17000
      -3.24030      81.94000     -81.94000
      -3.22930      80.42000     -80.42000
      -3.21930      78.33000     -78.33000
      -3.20930      76.78000     -76.78000
      -3.19930      76.72000     -76.72000
      -3.18930      78.46000     -78.46000
      -3.17830      81.51000     -81.51000
      -3.16830      84.82000     -84.82000
      -3.15830      87.15000     -87.15000
      -3.14830      87.52000     -87.52000
      -3.13730      85.46000     -85.46000
      -3.12730      81.12000     -81.12000
      -3.11730      75.32000     -75.32000
      -3.10730      69.34000     -69.34000
      -3.09630      64.69000     -64.69000
      -3.08630      62.72000     -62.72000
      -3.07630      64.23000     -64.23000
      -3.06630      69.09000     -69.09000
      -3.05630      76.22000     -76.22000
      -3.04530      83.71000     -83.71000
      -3.03530      89.35000     -89.35000
      -3.02530      91.27000     -91.27000
      -3.01530      88.57000     -88.57000
      -3.00430      81.58000     -81.58000
      -2.99430      71.78000     -71.78000
      -2.98430      61.23000     -61.23000
      -2.97430      51.97000     -51.97000
      -2.96430      45.37000     -45.37000
      -2.95330      41.86000     -41.86000
      -2.94330      40.94000     -40.94000
      -2.93330      41.52000     -41.52000
      -2.92330      42.38000     -42.38000
      -2.91230      42.62000     -42.62000
      -2.90230      41.99000     -41.99000
      -2.89230      41.01000     -41.01000
      -2.88230      40.91000     -40.91000
      -2.87130      43.33000     -43.33000
      -2.86130      49.81000     -49.81000
      -2.85130      61.32000     -61.32000
      -2.84130      77.71000     -77.71000
      -2.83130      97.46000     -97.46000
      -2.82030     117.90000    -117.90000
      -2.81030     135.60000    -135.60000
      -2.80030     147.80000    -147.80000
      -2.79030     152.80000    -152.80000
      -2.77930     150.70000    -150.70000
      -2.76930     143.30000    -143.30000
      -2.75930     133.30000    -133.30000
      -2.74930     123.10000    -123.10000
      -2.73930     114.90000    -114.90000
      -2.72830     109.30000    -109.30000
      -2.71830     106.60000    -106.60000
      -2.70830     106.10000    -106.10000
      -2.69830     107.00000    -107.00000
      -2.68730     108.80000    -108.80000
      -2.67730     111.00000    -111.00000
      -2.66730     113.60000    -113.60000
      -2.65730     116.00000    -116.00000
      -2.64630     117.80000    -117.80000
      -2.63630     117.70000    -117.70000
      -2.62630     114.70000    -114.70000
      -2.61630     108.10000    -108.10000
      -2.60630      98.17000     -98.17000
      -2.59530      86.42000     -86.42000
      -2.58530      75.02000     -75.02000
      -2.57530      66.38000     -66.38000
      -2.56530      62.43000     -62.43000
      -2.55430      64.14000     -64.14000
      -2.54430      71.20000     -71.20000
      -2.53430      82.17000     -82.17000
      -2.52430      94.75000     -94.74000
      -2.51430     106.40000    -106.40000
      -2.50330     115.00000    -115.00000
      -2.49330     119.30000    -119.30000
      -2.48330     119.50000    -119.50000
      -2.47330     116.50000    -116.50000
      -2.46230     112.00000    -112.00000
      -2.45230     107.60000    -107.60000
      -2.44230     104.60000    -104.60000
      -2.43230     103.10000    -103.10000
      -2.42130     102.50000    -102.50000
      -2.41130     101.80000    -101.80000
      -2.40130     100.10000    -100.10000
      -2.39130      97.00000     -97.00000
      -2.38130      93.17000     -93.17000
      -2.37030      89.86000     -89.86000
      -2.36030      88.53000     -88.53000
      -2.35030      90.24000     -90.24000
      -2.34030      95.27000     -95.27000
      -2.32930     103.10000    -103.10000
      -2.31930     112.70000    -112.70000
      -2.30930     122.70000    -122.70000
      -2.29930     132.20000    -132.20000
      -2.28930     140.20000    -140.20000
      -2.27830     146.10000    -146.10000
      -2.26830     149.30000    -149.30000
      -2.25830     149.60000    -149.60000
      -2.24830     146.90000    -146.90000
      -2.23730     141.60000    -141.60000
      -2.22730     134.60000    -134.60000
      -2.21730     127.10000    -127.10000
      -2.20730     120.10000    -120.10000
      -2.19630     114.30000    -114.30000
      -2.18630     109.60000    -109.60000
      -2.17630     105.70000    -105.70000
      -2.16630     102.00000    -102.00000
      -2.15630      98.18000     -98.18000
      -2.14530      94.66000     -94.66000
      -2.13530      92.10000     -92.10000
      -2.12530      91.14000     -91.14000
      -2.11530      91.93000     -91.93000
      -2.10430      94.01000     -94.01000
      -2.09430      96.50000     -96.50000
      -2.08430      98.47000     -98.47000
      -2.07430      99.36000     -99.36000
      -2.06430      99.06000     -99.06000
      -2.05330      97.87000     -97.87000
      -2.04330      96.29000     -96.29000
      -2.03330      94.88000     -94.88000
      -2.02330      94.10000     -94.10000
      -2.01230      94.23000     -94.23000
      -2.00230      95.33000     -95.33000
      -1.99230      97.11000     -97.11000
      -1.98230      98.94000     -98.94000
      -1.97130     100.00000    -100.00000
      -1.96130      99.59000     -99.59000
      -1.95130      97.36000     -97.36000
      -1.94130      93.65000     -93.65000
      -1.93130      89.37000     -89.37000
      -1.92030      85.69000     -85.69000
      -1.91030      83.65000     -83.65000
      -1.90030      83.83000     -83.83000
      -1.89030      86.25000     -86.25000
      -1.87930      90.51000     -90.51000
      -1.86930      96.02000     -96.02000
      -1.85930     102.10000    -102.10000
      -1.84930     108.00000    -108.00000
      -1.83930     113.00000    -113.00000
      -1.82830     116.20000    -116.20000
      -1.81830     117.10000    -117.10000
      -1.80830     115.70000    -115.70000
      -1.79830     112.50000    -112.50000
      -1.78730     108.50000    -108.50000
      -1.77730     104.80000    -104.80000
      -1.76730     102.10000    -102.10000
      -1.75730     100.90000    -100.90000
      -1.74630     101.10000    -101.10000
      -1.73630     102.90000    -102.90000
      -1.72630     106.10000    -106.10000
      -1.71630     110.60000    -110.60000
      -1.70630     116.10000    -116.10000
      -1.69530     121.90000    -121.90000
      -1.68530     127.10000    -127.10000
      -1.67530     130.70000    -130.70000
      -1.66530     132.20000    -132.20000
      -1.65430     131.40000    -131.40000
      -1.64430     128.80000    -128.80000
      -1.63430     125.50000    -125.50000
      -1.62430     122.60000    -122.60000
      -1.61430     121.20000    -121.20000
      -1.60330     122.00000    -122.00000
      -1.59330     124.90000    -124.90000
      -1.58330     129.40000    -129.40000
      -1.57330     134.60000    -134.60000
      -1.56230     139.20000    -139.20000
      -1.55230     141.90000    -141.90000
      -1.54230     141.60000    -141.60000
      -1.53230     137.60000    -137.60000
      -1.52130     129.80000    -129.80000
      -1.51130     118.70000    -118.70000
      -1.50130     105.70000    -105.70000
      -1.49130      92.53000     -92.53000
      -1.48130      81.01000     -81.01000
      -1.47030      72.88000     -72.88000
      -1.46030      69.46000     -69.46000
      -1.45030      71.42000     -71.42000
      -1.44030      78.59000     -78.59000
      -1.42930      89.90000     -89.90000
      -1.41930     103.40000    -103.40000
      -1.40930     116.50000    -116.50000
      -1.39930     126.70000    -126.70000
      -1.38930     132.00000    -132.00000
      -1.37830     131.40000    -131.40000
      -1.36830     125.40000    -125.40000
      -1.35830     115.50000    -115.50000
      -1.34830     103.80000    -103.80000
      -1.33730      92.52000     -92.52000
      -1.32730      83.28000     -83.28000
      -1.31730      76.72000     -76.72000
      -1.30730      72.46000     -72.46000
      -1.29730      69.46000     -69.46000
      -1.28630      66.48000     -66.48000
      -1.27630      62.65000     -62.65000
      -1.26630      57.80000     -57.80000
      -1.25630      52.57000     -52.58000
      -1.24530      48.15000     -48.15000
      -1.23530      45.79000     -45.79000
      -1.22530      46.41000     -46.41000
      -1.21530      50.23000     -50.23000
      -1.20430      56.71000     -56.71000
      -1.19430      64.68000     -64.68000
      -1.18430      72.66000     -72.66000
      -1.17430      79.32000     -79.32000
      -1.16430      83.85000     -83.85000
      -1.15330      86.24000     -86.24000
      -1.14330      87.17000     -87.17000
      -1.13330      87.66000     -87.66000
      -1.12330      88.59000     -88.59000
      -1.11230      90.32000     -90.32000
      -1.10230      92.55000     -92.55000
      -1.09230      94.55000     -94.55000
      -1.08230      95.52000     -95.52000
      -1.07230      94.93000     -94.93000
      -1.06130      92.77000     -92.77000
      -1.05130      89.45000     -89.45000
      -1.04130      85.57000     -85.57000
      -1.03130      81.70000     -81.70000
      -1.02030      78.22000     -78.22000
      -1.01030      75.18000     -75.18000
      -1.00030      72.37000     -72.37000
      -0.99030      69.41000     -69.41000
      -0.97930      65.88000     -65.88000
      -0.96930      61.59000     -61.59000
      -0.95930      56.81000     -56.81000
      -0.94930      52.32000     -52.32000
      -0.93930      49.28000     -49.28000
      -0.92830      48.87000     -48.87000
      -0.91830      51.92000     -51.92000
      -0.90830      58.55000     -58.55000
      -0.89830      68.10000     -68.10000
      -0.88730      79.20000     -79.20000
      -0.87730      90.09000     -90.09000
      -0.86730      98.96000     -98.96000
      -0.85730     104.40000    -104.40000
      -0.84730     105.90000    -105.90000
      -0.83630     103.90000    -103.90000
      -0.82630      99.96000     -99.96000
      -0.81630      95.88000     -95.88000
      -0.80630      93.35000     -93.35000
      -0.79530      93.16000     -93.16000
      -0.78530      94.98000     -94.98000
      -0.77530      97.62000     -97.62000
      -0.76530      99.62000     -99.62000
      -0.75430      99.87000     -99.87000
      -0.74430      98.05000     -98.05000
      -0.73430      94.58000     -94.58000
      -0.72430      90.31000     -90.31000
      -0.71430      86.04000     -86.04000
      -0.70330      82.27000     -82.27000
      -0.69330      79.14000     -79.14000
      -0.68330      76.59000     -76.59000
      -0.67330      74.60000     -74.60000
      -0.66230      73.22000     -73.22000
      -0.65230      72.47000     -72.47000
      -0.64230      72.20000     -72.20000
      -0.63230      72.11000     -72.11000
      -0.62230      71.79000     -71.79000
      -0.61130      70.98000     -70.98000
      -0.60130      69.65000     -69.65000
      -0.59130      67.98000     -67.98000
      -0.58130      66.21000     -66.21000
      -0.57030      64.56000     -64.56000
      -0.56030      63.25000     -63.25000
      -0.55030      62.51000     -62.51000
      -0.54030      62.64000     -62.64000
      -0.52930      63.99000     -63.99000
      -0.51930      66.75000     -66.75000
      -0.50930      70.79000     -70.79000
      -0.49930      75.56000     -75.56000
      -0.48930      80.11000     -80.11000
      -0.47830      83.41000     -83.41000
      -0.46830      84.67000     -84.67000
      -0.45830      83.53000     -83.53000
      -0.44830      80.15000     -80.15000
      -0.43730      75.01000     -75.01000
      -0.42730      68.66000     -68.66000
      -0.41730      61.62000     -61.62000
      -0.40730      54.36000     -54.36000
      -0.39730      47.45000     -47.45000
      -0.38630      41.49000     -41.49000
      -0.37630      36.99000     -36.99000
      -0.36630      34.21000     -34.21000
      -0.35630      33.03000     -33.03000
      -0.34530      33.03000     -33.03000
      -0.33530      33.72000     -33.72000
      -0.32530      34.69000     -34.69000
      -0.31530      35.71000     -35.71000
      -0.30430      36.60000     -36.60000
      -0.29430      37.18000     -37.18000
      -0.28430      37.19000     -37.19000
      -0.27430      36.42000     -36.42000
      -0.26430      34.84000     -34.84000
      -0.25330      32.73000     -32.73000
      -0.24330      30.55000     -30.55000
      -0.23330      28.80000     -28.80000
      -0.22330      27.76000     -27.76000
      -0.21230      27.35000     -27.35000
      -0.20230      27.14000     -27.14000
      -0.19230      26.62000     -26.62000
      -0.18230      25.46000     -25.46000
      -0.17230      23.75000     -23.75000
      -0.16130      22.04000     -22.04000
      -0.15130      21.16000     -21.16000
      -0.14130      21.88000     -21.88000
      -0.13130      24.58000     -24.58000
      -0.12030      29.06000     -29.06000
      -0.11030      34.54000     -34.54000
      -0.10030      39.86000     -39.86000
      -0.09030      43.82000     -43.82000
      -0.07930      45.60000     -45.59000
      -0.06930      44.90000     -44.90000
      -0.05930      42.05000     -42.05000
      -0.04930      37.80000     -37.79000
      -0.03930      33.05000     -33.05000
      -0.02830      28.73000     -28.72000
      -0.01830      25.58000     -25.58000
      -0.00830      24.20000     -24.20000
       0.00170      25.00000     -25.00000
       0.01270      28.04000     -28.04000
       0.02270      32.93000     -32.93000
       0.03270      38.76000     -38.76000
       0.04270      44.27000     -44.27000
       0.05270      48.21000     -48.21000
       0.06370      49.80000     -49.80000
       0.07370      48.95000     -48.95000
       0.08370      46.27000     -46.27000
       0.09370      42.63000     -42.63000
       0.10470      38.83000     -38.83000
       0.11470      35.25000     -35.25000
       0.12470      31.93000     -31.93000
       0.13470      28.74000     -28.74000
       0.14570      25.62000     -25.63000
       0.15570      22.69000     -22.69000
       0.16570      20.11000     -20.11000
       0.17570      17.96000     -17.96000
       0.18570      16.14000     -16.14000
       0.19670      14.44000     -14.44000
       0.20670      12.61000     -12.61000
       0.21670      10.55000     -10.55000
       0.22670       8.34400      -8.34400
       0.23770       6.18100      -6.18000
       0.24770       4.28800      -4.28700
       0.25770       2.84400      -2.84400
       0.26770       1.96100      -1.96100
       0.27770       1.71100      -1.71000
       0.28870       2.18200      -2.18200
       0.29870       3.51900      -3.51900
       0.30870       5.90500      -5.90500
       0.31870       9.49100      -9.49100
       0.32970      14.29000     -14.29000
       0.33970      20.07000     -20.07000
       0.34970      26.34000     -26.34000
       0.35970      32.46000     -32.46000
       0.37070      37.77000     -37.77000
       0.38070      41.86000     -41.86000
       0.39070      44.60000     -44.60000
       0.40070      46.08000     -46.08000
       0.41070      46.45000     -46.45000
       0.42170      45.73000     -45.73000
       0.43170      43.84000     -43.84000
       0.44170      40.74000     -40.74000
       0.45170      36.70000     -36.70000
       0.46270      32.34000     -32.34000
       0.47270      28.61000     -28.61000
       0.48270      26.39000     -26.39000
       0.49270      26.21000     -26.21000
       0.50270      27.90000     -27.90000
       0.51370      30.65000     -30.65000
       0.52370      33.22000     -33.22000
       0.53370      34.39000     -34.39000
       0.54370      33.39000     -33.39000
       0.55470      30.15000     -30.15000
       0.56470      25.26000     -25.26000
       0.57470      19.74000     -19.74000
       0.58470      14.65000     -14.65000
       0.59570      10.86000     -10.86000
       0.60570       8.87900      -8.87900
       0.61570       8.85600      -8.85600
       0.62570      10.61000     -10.61000
       0.63570      13.71000     -13.71000
       0.64670      17.53000     -17.53000
       0.65670      21.36000     -21.36000
       0.66670      24.63000     -24.63000
       0.67670      27.10000     -27.10000
       0.68770      28.94000     -28.94000
       0.69770      30.67000     -30.67000
       0.70770      32.88000     -32.88000
       0.71770      35.86000     -35.86000
       0.72770      39.38000     -39.37000
       0.73870      42.65000     -42.65000
       0.74870      44.64000     -44.64000
       0.75870      44.49000     -44.49000
       0.76870      41.88000     -41.88000
       0.77970      37.21000     -37.21000
       0.78970      31.43000     -31.43000
       0.79970      25.71000     -25.72000
       0.80970      21.03000     -21.03000
       0.82070      17.86000     -17.86000
       0.83070      16.22000     -16.22000
       0.84070      15.79000     -15.79000
       0.85070      16.20000     -16.20000
       0.86070      17.17000     -17.17000
       0.87170      18.63000     -18.63000
       0.88170      20.50000     -20.50000
       0.89170      22.65000     -22.65000
       0.90170      24.74000     -24.74000
       0.91270      26.30000     -26.30000
       0.92270      26.98000     -26.98000
       0.93270      26.60000     -26.60000
       0.94270      25.29000     -25.29000
       0.95270      23.32000     -23.32000
       0.96370      21.03000     -21.03000
       0.97370      18.66000     -18.66000
       0.98370      16.36000     -16.36000
       0.99370      14.30000     -14.30000
       1.00470      12.66000     -12.66000
       1.01470      11.67000     -11.67000
       1.02470      11.48000     -11.48000
       1.03470      12.11000     -12.11000
       1.04570      13.37000     -13.37000
       1.05570      14.95000     -14.95000
       1.06570      16.47000     -16.47000
       1.07570      17.60000     -17.60000
       1.08570      18.11000     -18.11000
       1.09670      17.88000     -17.88000
       1.10670      16.87000     -16.87000
       1.11670      15.16000     -15.15000
       1.12670      12.89000     -12.89000
       1.13770      10.33000     -10.33000
       1.14770       7.75900      -7.75900
       1.15770       5.43500      -5.43400
       1.16770       3.53700      -3.53700
       1.17770       2.13400      -2.13400
       1.18870       1.19000      -1.19000
       1.19870       0.61310      -0.61310
       1.20870       0.29130      -0.29130
       1.21870       0.12760      -0.12760
       1.22970       0.05149      -0.05149
       1.23970       0.01914      -0.01914
       1.24970       0.00655      -0.00655
       1.25970       0.00206      -0.00206
       1.27070       0.00060      -0.00060
       1.28070       0.00016      -0.00016
       1.29070       0.00004      -0.00004
       1.30070       0.00002      -0.00002
       1.31070       0.00006      -0.00006
       1.32170       0.00024      -0.00024
       1.33170       0.00093      -0.00093
       1.34170       0.00325      -0.00325
       1.35170       0.01051      -0.01051
       1.36270       0.03132      -0.03131
       1.37270       0.08594      -0.08593
       1.38270       0.21730      -0.21730
       1.39270       0.50640      -0.50640
       1.40270       1.08800      -1.08800
       1.41370       2.15700      -2.15700
       1.42370       3.94600      -3.94600
       1.43370       6.67000      -6.66900
       1.44370      10.42000     -10.42000
       1.45470      15.07000     -15.07000
       1.46470      20.19000     -20.19000
       1.47470      25.10000     -25.10000
       1.48470      29.03000     -29.03000
       1.49570      31.32000     -31.31000
       1.50570      31.67000     -31.67000
       1.51570      30.29000     -30.29000
       1.52570      27.80000     -27.80000
       1.53570      25.08000     -25.08000
       1.54670      22.99000     -22.99000
       1.55670      22.03000     -22.03000
       1.56670      22.24000     -22.24000
       1.57670      23.16000     -23.16000
       1.58770      24.03000     -24.03000
       1.59770      24.14000     -24.14000
       1.60770      23.09000     -23.09000
       1.61770      20.97000     -20.97000
       1.62770      18.28000     -18.28000
       1.63870      15.73000     -15.73000
       1.64870      13.94000     -13.94000
       1.65870      13.26000     -13.26000
       1.66870      13.74000     -13.74000
       1.67970      15.26000     -15.26000
       1.68970      17.72000     -17.72000
       1.69970      21.12000     -21.12000
       1.70970      25.53000     -25.53000
       1.72070      30.89000     -30.89000
       1.73070      36.78000     -36.78000
       1.74070      42.37000     -42.37000
       1.75070      46.59000     -46.59000
       1.76070      48.55000     -48.56000
       1.77170      47.98000     -47.99000
       1.78170      45.37000     -45.37000
       1.79170      41.82000     -41.82000
       1.80170      38.56000     -38.56000
       1.81270      36.44000     -36.44000
       1.82270      35.59000     -35.59000
       1.83270      35.43000     -35.43000
       1.84270      35.05000     -35.05000
       1.85270      33.56000     -33.56000
       1.86370      30.54000     -30.54000
       1.87370      26.10000     -26.10000
       1.88370      20.81000     -20.81000
       1.89370      15.43000     -15.43000
       1.90470      10.62000     -10.62000
       1.91470       6.81700      -6.81700
       1.92470       4.17600      -4.17600
       1.93470       2.66500      -2.66500
       1.94470       2.19800      -2.19800
       1.95570       2.74600      -2.74500
       1.96570       4.37400      -4.37300
       1.97570       7.19500      -7.19400
       1.98570      11.25000     -11.25000
       1.99670      16.34000     -16.34000
       2.00670      21.97000     -21.97000
       2.01670      27.33000     -27.32000
       2.02670      31.46000     -31.46000
       2.03770      33.63000     -33.63000
       2.04770      33.54000     -33.54000
       2.05770      31.49000     -31.49000
       2.06770      28.27000     -28.28000
       2.07770      24.89000     -24.89000
       2.08870      22.18000     -22.18000
       2.09870      20.58000     -20.58000
       2.10870      20.06000     -20.06000
       2.11870      20.20000     -20.20000
       2.12970      20.44000     -20.44000
       2.13970      20.26000     -20.27000
       2.14970      19.33000     -19.33000
       2.15970      17.56000     -17.56000
       2.16970      15.07000     -15.07000
       2.18070      12.16000     -12.16000
       2.19070       9.19300      -9.19200
       2.20070       6.48900      -6.48800
       2.21070       4.26500      -4.26500
       2.22170       2.61000      -2.61000
       2.23170       1.49900      -1.49900
       2.24170       0.84870      -0.84840
       2.25170       0.57270      -0.57250
       2.26270       0.63290      -0.63290
       2.27270       1.06800      -1.06800
       2.28270       1.99400      -1.99400
       2.29270       3.57600      -3.57600
       2.30270       5.95100      -5.95100
       2.31370       9.13100      -9.13100
       2.32370      12.90000     -12.90000
       2.33370      16.76000     -16.76000
       2.34370      20.06000     -20.06000
       2.35470      22.08000     -22.08000
       2.36470      22.38000     -22.38000
       2.37470      20.87000     -20.87000
       2.38470      17.91000     -17.91000
       2.39470      14.16000     -14.16000
       2.40570      10.32000     -10.32000
       2.41570       6.98100      -6.98100
       2.42570       4.49200      -4.49200
       2.43570       2.98600      -2.98600
       2.44670       2.47900      -2.47900
       2.45670       2.96200      -2.96200
       2.46670       4.44500      -4.44400
       2.47670       6.91600      -6.91500
       2.48770      10.25000     -10.25000
       2.49770      14.12000     -14.12000
       2.50770      17.97000     -17.97000
       2.51770      21.14000     -21.14000
       2.52770      23.04000     -23.04000
       2.53870      23.40000     -23.40000
       2.54870      22.37000     -22.37000
       2.55870      20.47000     -20.47000
       2.56870      18.34000     -18.34000
       2.57970      16.51000     -16.51000
       2.58970      15.16000     -15.16000
       2.59970      14.18000     -14.18000
       2.60970      13.22000     -13.22000
       2.61970      11.99000     -11.99000
       2.63070      10.35000     -10.36000
       2.64070       8.40200      -8.40400
       2.65070       6.37400      -6.37500
       2.66070       4.55400      -4.55500
       2.67170       3.17900      -3.18000
       2.68170       2.39600      -2.39700
       2.69170       2.27300      -2.27300
       2.70170       2.81500      -2.81700
       2.71270       3.97400      -3.97600
       2.72270       5.61900      -5.62000
       2.73270       7.51300      -7.51400
       2.74270       9.31900      -9.32000
       2.75270      10.66000     -10.66000
       2.76370      11.24000     -11.24000
       2.77370      10.90000     -10.90000
       2.78370       9.73000      -9.72900
       2.79370       7.99300      -7.99200
       2.80470       6.04300      -6.04200
       2.81470       4.20400      -4.20300
       2.82470       2.69200      -2.69100
       2.83470       1.58600      -1.58500
       2.84470       0.86020      -0.85970
       2.85570       0.42990      -0.42970
       2.86570       0.20010      -0.19990
       2.87570       0.09319      -0.09313
       2.88570       0.06240      -0.06238
       2.89670       0.09525      -0.09525
       2.90670       0.21870      -0.21870
       2.91670       0.51030      -0.51030
       2.92670       1.11300      -1.11300
       2.93770       2.24500      -2.24500
       2.94770       4.18300      -4.18400
       2.95770       7.20500      -7.20600
       2.96770      11.48000     -11.48000
       2.97770      16.95000     -16.95000
       2.98870      23.20000     -23.20000
       2.99870      29.51000     -29.51000
       3.00870      34.94000     -34.94000
       3.01870      38.60000     -38.60000
       3.02970      39.88000     -39.88000
       3.03970      38.62000     -38.62000
       3.04970      35.14000     -35.14000
       3.05970      30.08000     -30.08000
       3.06970      24.26000     -24.26000
       3.08070      18.43000     -18.43000
       3.09070      13.18000     -13.18000
       3.10070       8.86100      -8.86000
       3.11070       5.59100      -5.59100
       3.12170       3.31500      -3.31500
       3.13170       1.87600      -1.87600
       3.14170       1.09300      -1.09300
       3.15170       0.83210      -0.83210
       3.16270       1.04600      -1.04600
       3.17270       1.78600      -1.78600
       3.18270       3.18000      -3.18000
       3.19270       5.36100      -5.36100
       3.20270       8.36800      -8.36900
       3.21370      12.04000     -12.04000
       3.22370      15.95000     -15.95000
       3.23370      19.45000     -19.45000
       3.24370      21.88000     -21.88000
       3.25470      22.74000     -22.74000
       3.26470      21.95000     -21.95000
       3.27470      19.91000     -19.91000
       3.28470      17.41000     -17.41000
       3.29470      15.39000     -15.39000
       3.30570      14.64000     -14.64000
       3.31570      15.62000     -15.62000
       3.32570      18.31000     -18.31000
       3.33570      22.22000     -22.23000
       3.34670      26.55000     -26.56000
       3.35670      30.38000     -30.38000
       3.36670      32.93000     -32.93000
       3.37670      33.83000     -33.83000
       3.38770      33.23000     -33.23000
       3.39770      31.70000     -31.70000
       3.40770      30.00000     -29.99000
       3.41770      28.70000     -28.70000
       3.42770      28.00000     -27.99000
       3.43870      27.64000     -27.64000
       3.44870      27.18000     -27.18000
       3.45870      26.19000     -26.19000
       3.46870      24.56000     -24.56000
       3.47970      22.48000     -22.48000
       3.48970      20.30000     -20.30000
       3.49970      18.29000     -18.29000
       3.50970      16.52000     -16.52000
       3.51970      14.86000     -14.86000
       3.53070      13.10000     -13.10000
       3.54070      11.11000     -11.11000
       3.55070       8.92300      -8.92200
       3.56070       6.71500      -6.71400
       3.57170       4.70000      -4.69900
       3.58170       3.04800      -3.04700
       3.59170       1.83200      -1.83200
       3.60170       1.03600      -1.03600
       3.61270       0.59190      -0.59170
       3.62270       0.43200      -0.43200
       3.63270       0.52450      -0.52470
       3.64270       0.88770      -0.88810
       3.65270       1.58100      -1.58200
       3.66370       2.67100      -2.67300
       3.67370       4.18400      -4.18600
       3.68370       6.05200      -6.05400
       3.69370       8.09200      -8.09400
       3.70470      10.04000     -10.04000
       3.71470      11.65000     -11.65000
       3.72470      12.81000     -12.81000
       3.73470      13.63000     -13.63000
       3.74470      14.44000     -14.45000
       3.75570      15.66000     -15.67000
       3.76570      17.59000     -17.60000
       3.77570      20.23000     -20.24000
       3.78570      23.23000     -23.24000
       3.79670      26.01000     -26.02000
       3.80670      27.95000     -27.96000
       3.81670      28.61000     -28.61000
       3.82670      27.84000     -27.83000
       3.83770      25.79000     -25.78000
       3.84770      22.78000     -22.77000
       3.85770      19.20000     -19.19000
       3.86770      15.42000     -15.41000
       3.87770      11.76000     -11.75000
       3.88870       8.48300      -8.47300
       3.89870       5.75300      -5.74500
       3.90870       3.65200      -3.64600
       3.91870       2.16100      -2.15700
       3.92970       1.18700      -1.18500
       3.93970       0.60450      -0.60300
       3.94970       0.28450      -0.28380
       3.95970       0.12370      -0.12330
       3.96970       0.04958      -0.04942
       3.98070       0.01832      -0.01825
       3.99070       0.00624      -0.00621
       4.00070       0.00196      -0.00195
       4.01070       0.00057      -0.00057
       4.02170       0.00018      -0.00018
       4.03170       0.00016      -0.00017
       4.04170       0.00049      -0.00053
       4.05170       0.00170      -0.00181
       4.06270       0.00547      -0.00578
       4.07270       0.01617      -0.01703
       4.08270       0.04401      -0.04618
       4.09270       0.11020      -0.11520
       4.10270       0.25410      -0.26450
       4.11370       0.53910      -0.55870
       4.12370       1.05300      -1.08600
       4.13370       1.89100      -1.94300
       4.14370       3.12700      -3.20000
       4.15470       4.75800      -4.84900
       4.16470       6.66600      -6.76500
       4.17470       8.60100      -8.69200
       4.18470      10.23000     -10.30000
       4.19470      11.25000     -11.27000
       4.20570      11.50000     -11.48000
       4.21570      11.08000     -11.02000
       4.22570      10.34000     -10.27000
       4.23570       9.83300      -9.79000
       4.24670      10.12000     -10.15000
       4.25670      11.63000     -11.78000
       4.26670      14.49000     -14.82000
       4.27670      18.48000     -19.04000
       4.28770      23.08000     -23.90000
       4.29770      27.63000     -28.67000
       4.30770      31.52000     -32.66000
       4.31770      34.37000     -35.43000
       4.32770      36.10000     -36.85000
       4.33870      36.86000     -37.14000
       4.34870      36.97000     -36.71000
       4.35870      36.73000     -36.00000
       4.36870      36.34000     -35.29000
       4.37970      35.79000     -34.64000
       4.38970      34.90000     -33.83000
       4.39970      33.36000     -32.50000
       4.40970      30.89000     -30.27000
       4.41970      27.39000     -26.99000
       4.43070      23.01000     -22.78000
       4.44070      18.16000     -18.04000
       4.45070      13.39000     -13.34000
       4.46070       9.18000      -9.15800
       4.47170       5.83200      -5.82500
       4.48170       3.42700      -3.42500
       4.49170       1.85900      -1.85900
       4.50170       0.93020      -0.93060
       4.51270       0.42900      -0.42930
       4.52270       0.18230      -0.18250
       4.53270       0.07151      -0.07159
       4.54270       0.02640      -0.02645
       4.55270       0.01112      -0.01117
       4.56370       0.01147      -0.01161
       4.57370       0.02875      -0.02916
       4.58370       0.08202      -0.08321
       4.59370       0.22100      -0.22420
       4.60470       0.55220      -0.56000
       4.61470       1.27800      -1.29500
       4.62470       2.73900      -2.77400
       4.63470       5.44400      -5.50900
       4.64470      10.04000     -10.15000
       4.65570      17.20000     -17.37000
       4.66570      27.41000     -27.63000
       4.67570      40.64000     -40.91000
       4.68570      56.15000     -56.43000
       4.69670      72.35000     -72.59000
       4.70670      87.01000     -87.16000
       4.71670      97.72000     -97.74000
       4.72670     102.50000    -102.40000
       4.73770     100.40000    -100.20000
       4.74770      91.86000     -91.59000
       4.75770      78.40000     -78.13000
       4.76770      62.39000     -62.16000
       4.77770      46.26000     -46.10000
       4.78870      31.98000     -31.89000
       4.79870      20.71000     -20.71000
       4.80870      12.80000     -12.91000
       4.81870       8.04200      -8.27900
       4.82970       5.91900      -6.32900
       4.83970       5.88900      -6.52200
       4.84970       7.47700      -8.38500
       4.85970      10.27000     -11.50000
       4.86970      13.84000     -15.45000
       4.88070      17.74000     -19.74000
       4.89070      21.46000     -23.81000
       4.90070      24.51000     -27.09000
       4.91070      26.55000     -29.07000
       4.92170      27.37000     -29.46000
       4.93170      27.01000     -28.27000
       4.94170      25.73000     -25.87000
       4.95170      23.98000     -22.98000
       4.96270      22.38000     -20.48000
       4.97270      21.61000     -19.27000
       4.98270      22.27000     -19.98000
       4.99270      24.68000     -22.81000
       5.00270      28.75000     -27.42000
       5.01370      33.94000     -33.07000
       5.02370      39.41000     -38.80000
       5.03370      44.23000     -43.68000
       5.04370      47.68000     -47.10000
       5.05470      49.39000     -48.82000
       5.06470      49.43000     -48.99000
       5.07470      48.17000     -48.04000
       5.08470      46.17000     -46.45000
       5.09470      43.99000     -44.71000
       5.10570      42.03000     -43.09000
       5.11570      40.44000     -41.64000
       5.12570      39.05000     -40.11000
       5.13570      37.47000     -38.13000
       5.14670      35.27000     -35.36000
       5.15670      32.22000     -31.70000
       5.16670      28.42000     -27.41000
       5.17670      24.29000     -23.02000
       5.18670      20.42000     -19.15000
       5.19770      17.35000     -16.25000
       5.20770      15.28000     -14.46000
       5.21770      14.08000     -13.52000
       5.22770      13.34000     -12.97000
       5.23870      12.58000     -12.30000
       5.24870      11.46000     -11.19000
       5.25870       9.87000      -9.58900
       5.26870       7.93100      -7.64600
       5.27970       5.90700      -5.64300
       5.28970       4.06400      -3.84400
       5.29970       2.57900      -2.41500
       5.30970       1.51200      -1.40400
       5.31970       0.83030      -0.77280
       5.33070       0.45920      -0.44850
       5.34070       0.33470      -0.37890
       5.35070       0.44200      -0.56830
       5.36070       0.83940      -1.09900
       5.37170       1.66700      -2.13200
       5.38170       3.13400      -3.88600
       5.39170       5.47600      -6.57200
       5.40170       8.88100     -10.32000
       5.41170      13.40000     -15.07000
       5.42270      18.87000     -20.58000
       5.43270      24.92000     -26.39000
       5.44270      31.01000     -31.99000
       5.45270      36.59000     -36.90000
       5.46370      41.14000     -40.78000
       5.47370      44.29000     -43.45000
       5.48370      45.87000     -44.87000
       5.49370      45.93000     -45.18000
       5.50470      44.82000     -44.77000
       5.51470      43.28000     -44.35000
       5.52470      42.36000     -44.85000
       5.53470      43.14000     -47.18000
       5.54470      46.44000     -51.83000
       5.55570      52.38000     -58.56000
       5.56570      60.21000     -66.24000
       5.57570      68.41000     -73.17000
       5.58570      75.13000     -77.61000
       5.59670      78.76000     -78.36000
       5.60670      78.45000     -75.22000
       5.61670      74.36000     -68.97000
       5.62670      67.46000     -60.96000
       5.63670      59.05000     -52.54000
       5.64770      50.28000     -44.60000
       5.65770      41.86000     -37.45000
       5.66770      34.07000     -30.96000
       5.67770      26.95000     -24.95000
       5.68870      20.60000     -19.41000
       5.69870      15.20000     -14.53000
       5.70870      11.05000     -10.69000
       5.71870       8.43700      -8.25900
       5.72970       7.56700      -7.48600
       5.73970       8.49500      -8.46900
       5.74970      11.10000     -11.11000
       5.75970      15.08000     -15.13000
       5.76970      19.94000     -20.03000
       5.78070      25.07000     -25.24000
       5.79070      29.89000     -30.19000
       5.80070      34.00000     -34.48000
       5.81070      37.25000     -37.99000
       5.82170      39.73000     -40.79000
       5.83170      41.67000     -43.09000
       5.84170      43.32000     -45.06000
       5.85170      44.84000     -46.75000
       5.86170      46.34000     -48.11000
       5.87270      47.90000     -49.06000
       5.88270      49.58000     -49.51000
       5.89270      51.36000     -49.43000
       5.90270      53.11000     -48.81000
       5.91370      54.58000     -47.72000
       5.92370      55.40000     -46.27000
       5.93370      55.22000     -44.57000
       5.94370      53.72000     -42.74000
       5.95470      50.72000     -40.78000
       5.96470      46.22000     -38.66000
       5.97470      40.46000     -36.30000
       5.98470      33.88000     -33.67000
       5.99470      27.09000     -30.82000
       6.00570      20.78000     -27.91000
       6.01570      15.56000     -25.15000
       6.02570      11.85000     -22.73000
       6.03570       9.85300     -20.77000
       6.04670       9.48500     -19.29000
       6.05670      10.45000     -18.23000
       6.06670      12.31000     -17.52000
       6.07670      14.57000     -17.16000
       6.08670      16.79000     -17.27000
       6.09770      18.67000     -18.10000
       6.10770      20.11000     -19.90000
       6.11770      21.23000     -22.82000
       6.12770      22.30000     -26.78000
       6.13870      23.73000     -31.46000
       6.14870      25.88000     -36.38000
       6.15870      29.01000     -40.95000
       6.16870      33.09000     -44.63000
       6.17970      37.85000     -46.99000
       6.18970      42.81000     -47.77000
       6.19970      47.43000     -46.94000
       6.20970      51.22000     -44.69000
       6.21970      53.80000     -41.40000
       6.23070      54.88000     -37.57000
       6.24070      54.30000     -33.67000
       6.25070      51.95000     -30.12000
       6.26070      47.94000     -27.13000
       6.27170      42.53000     -24.80000
       6.28170      36.17000     -23.12000
       6.29170      29.44000     -22.00000
       6.30170      22.90000     -21.38000
       6.31170      17.06000     -21.16000
       6.32270      12.27000     -21.24000
       6.33270       8.76500     -21.44000
       6.34270       6.63200     -21.54000
       6.35270       5.81700     -21.30000
       6.36370       6.13500     -20.47000
       6.37370       7.26800     -18.95000
       6.38370       8.79000     -16.75000
       6.39370      10.22000     -14.03000
       6.40470      11.12000     -11.07000
       6.41470      11.21000      -8.19800
       6.42470      10.42000      -5.66600
       6.43470       8.91800      -3.64500
       6.44470       7.02800      -2.17600
       6.45570       5.09800      -1.20300
       6.46570       3.40300      -0.61500
       6.47570       2.09000      -0.29040
       6.48570       1.18200      -0.12650
       6.49670       0.61480      -0.05081
       6.50670       0.29440      -0.01881
       6.51670       0.12970      -0.00641
       6.52670       0.05258      -0.00201
       6.53670       0.01962      -0.00058
       6.54770       0.00674      -0.00015
       6.55770       0.00213      -0.00004
       6.56770       0.00062      -0.00001
       6.57770       0.00017      -0.00000
       6.58870       0.00004      -0.00000
       6.59870       0.00001      -0.00000
       6.60870       0.00000      -0.00000
       6.61870       0.00000      -0.00000
       6.62970       0.00000      -0.00000
       6.63970       0.00000      -0.00000
       6.64970       0.00000      -0.00000
       6.65970       0.00000      -0.00000
       6.66970       0.00000      -0.00000
       6.68070       0.00000       0.00000
       6.69070       0.00000       0.00000
       6.70070       0.00000       0.00000
       6.71070       0.00000       0.00000
       6.72170       0.00000       0.00000
       6.73170       0.00000       0.00000
       6.74170       0.00000       0.00000
       6.75170       0.00000       0.00000
       6.76170       0.00000       0.00000
       6.77270       0.00000       0.00000
       6.78270       0.00000       0.00000
       6.79270       0.00000       0.00000
       6.80270       0.00000       0.00000
       6.81370       0.00000       0.00000
       6.82370       0.00000       0.00000
       6.83370       0.00000       0.00000
       6.84370       0.00000       0.00000
       6.85470       0.00000       0.00000
       6.86470       0.00000       0.00000
       6.87470       0.00000       0.00000
       6.88470       0.00000       0.00000
       6.89470       0.00000       0.00000
       6.90570       0.00000       0.00000
       6.91570       0.00000       0.00000
       6.92570       0.00000       0.00000
       6.93570       0.00000       0.00000
       6.94670       0.00000       0.00000
       6.95670       0.00000       0.00000
       6.96670       0.00000       0.00000
       6.97670       0.00000       0.00000
       6.98670       0.00000       0.00000
       6.99770       0.00000       0.00000
       7.00770       0.00000       0.00000
       7.01770       0.00000       0.00000
       7.02770       0.00000       0.00000
       7.03870       0.00000       0.00000
       7.04870       0.00000       0.00000
       7.05870       0.00000       0.00000
       7.06870       0.00000       0.00000
       7.07970       0.00000       0.00000
       7.08970       0.00000       0.00000
       7.09970       0.00000       0.00000
       7.10970       0.00000       0.00000
       7.11970       0.00000       0.00000
       7.13070       0.00000       0.00000
       7.14070       0.00000       0.00000
       7.15070       0.00000       0.00000
       7.16070       0.00000       0.00000
       7.17170       0.00000       0.00000
       7.18170       0.00000       0.00000
       7.19170       0.00000       0.00000
       7.20170       0.00000       0.00000
       7.21170       0.00000       0.00000
       7.22270       0.00000       0.00000
       7.23270       0.00000       0.00000
       7.24270       0.00000       0.00000
       7.25270       0.00000       0.00000
       7.26370       0.00000       0.00000
       7.27370       0.00000       0.00000
       7.28370       0.00000       0.00000
       7.29370       0.00000       0.00000
       7.30470       0.00000       0.00000
       7.31470       0.00000       0.00000
       7.32470       0.00000       0.00000
       7.33470       0.00000       0.00000
