# Supplementary material for: General synthesis and atomic arrangement identification of ordered Bi–Pd intermetallics with tunable electrocatalytic CO2 reduction selectivity
Source: Nat Commun. 2024 Feb 21;15:1573. doi: 10.1038/s41467-024-46072-7 (PMC10881518; doi:10.1038/s41467-024-46072-7)
Supplement: Supplementary file 3 — Source data [file 41467_2024_46072_MOESM3_ESM.zip › Source_Data/DFT_Calculation/PDOS/Bi2Pd5_001/PDOS.xlsx]

## Sheet: Sheet1
	#Energy	TDOS-UP	TDOS-DOWN
	-13.3125	0	0	0	0	0	0
	-13.3025	0	0	0	0	0	0
	-13.2925	0	0	0	0	0	0
	-13.2825	0	0	0	0	0	0
	-13.2715	0	0	0	0	0	0
	-13.2615	0	0	0	0	0	0
	-13.2515	0	0	0	0	0	0
	-13.2415	0	0	0	0	0	0
	-13.2315	0	0	0	0	0	0
	-13.2205	0	0	0	0	0	0
	-13.2105	0	0	0	0	0	0
	-13.2005	0	0	0	0	0	0
	-13.1905	0	0	0	0	0	0
	-13.1805	0	0	0	0	0	0
	-13.1695	0	0	0	0	0	0
	-13.1595	0	0	0	0	0	0
	-13.1495	0	0	0	0	0	0
	-13.1395	0	0	0	0	0	0
	-13.1295	0	0	0	0	0	0
	-13.1195	0	0	0	0	0	0
	-13.1085	0	0	0	0	0	0
	-13.0985	0	0	0	0	0	0
	-13.0885	0	0	0	0	0	0
	-13.0785	0	0	0	0	0	0
	-13.0685	0	0	0	0	0	0
	-13.0575	0	0	0	0	0	0
	-13.0475	0	0	0	0	0	0
	-13.0375	0	0	0	0	0	0
	-13.0275	0	0	0	0	0	0
	-13.0175	0	0	0	0	0	0
	-13.0075	0	0	0	0	0	0
	-12.9965	0	0	0	0	0	0
	-12.9865	0	0	0	0	0	0
	-12.9765	0	0	0	0	0	0
	-12.9665	0	0	0	0	0	0
	-12.9565	0	0	0	0	0	0
	-12.9455	0	0	0	0	0	0
	-12.9355	0	0	0	0	0	0
	-12.9255	0	0	0	0	0	0
	-12.9155	0	0	0	0	0	0
	-12.9055	0	0	0	0	0	0
	-12.8945	0	0	0	0	0	0
	-12.8845	0	0	0	0	0	0
	-12.8745	0	0	0	0	0	0
	-12.8645	0	0	0	0	0	0
	-12.8545	0	0	0	0	0	0
	-12.8445	0	0	0	0	0	0
	-12.8335	0	0	0	0	0	0
	-12.8235	0	0	0	0	0	0
	-12.8135	0	0	0	0	0	0
	-12.8035	0	0	0	0	0	0
	-12.7935	0	0	0	0	0	0
	-12.7825	0	0	0	0	0	0
	-12.7725	0	0	0	0	0	0
	-12.7625	0	0	0	0	0	0
	-12.7525	0	0	0	0	0	0
	-12.7425	0	0	0	0	0	0
	-12.7315	0	0	0	0	0	0
	-12.7215	0	0	0	0	0	0
	-12.7115	0	0	0	0	0	0
	-12.7015	0	0	0	0	0	0
	-12.6915	0	0	0	0	0	0
	-12.6815	0	0	0	0	0	0
	-12.6705	0	0	0	0	0	0
	-12.6605	0	0	0	0	0	0
	-12.6505	0	0	0	0	0	0
	-12.6405	0	0	0	0	0	0
	-12.6305	0	0	0	0	0	0
	-12.6195	0	0	0	0	0	0
	-12.6095	0	0	0	0	0	0
	-12.5995	0	0	0	0	0	0
	-12.5895	0	0	0	0	0	0
	-12.5795	0	0	0	0	0	0
	-12.5695	1e-05	-1e-05	0	0	0	0
	-12.5585	5e-05	-5e-05	0	0	0	0
	-12.5485	0.00018	-0.00018	0	0	0	0
	-12.5385	0.00067	-0.00067	0	0	0	0
	-12.5285	0.00228	-0.00228	0	0	2e-05	-2e-05
	-12.5185	0.00715	-0.00715	0	0	7e-05	-7e-05
	-12.5075	0.02064	-0.02064	0	0	0.00018	-0.00018
	-12.4975	0.05489	-0.05488	0	0	0.00048	-0.00048
	-12.4875	0.1344	-0.1344	0	0	0.00119	-0.00119
	-12.4775	0.3031	-0.3031	1e-05	-1e-05	0.00268	-0.00268
	-12.4675	0.6293	-0.6293	2e-05	-2e-05	0.00557	-0.00557
	-12.4565	1.203	-1.203	5e-05	-5e-05	0.01065	-0.01065
	-12.4465	2.119	-2.119	8e-05	-8e-05	0.01876	-0.01876
	-12.4365	3.436	-3.436	0.00013	-0.00013	0.03041	-0.03041
	-12.4265	5.13	-5.13	0.00019	-0.00019	0.04542	-0.04541
	-12.4165	7.054	-7.054	0.00026	-0.00026	0.06245	-0.06244
	-12.4065	8.932	-8.932	0.00032	-0.00032	0.07907	-0.07906
	-12.3955	10.42	-10.42	0.00038	-0.00038	0.09219	-0.09219
	-12.3855	11.18	-11.18	0.00041	-0.00041	0.09899	-0.09899
	-12.3755	11.06	-11.06	0.00041	-0.00041	0.0979	-0.0979
	-12.3655	10.07	-10.07	0.00036	-0.00036	0.08914	-0.08915
	-12.3555	8.444	-8.444	0.00031	-0.00031	0.07474	-0.07474
	-12.3445	6.52	-6.521	0.00024	-0.00024	0.05773	-0.05773
	-12.3345	4.637	-4.637	0.00017	-0.00017	0.04104	-0.04104
	-12.3245	3.036	-3.036	0.00011	-0.00011	0.02688	-0.02688
	-12.3145	1.831	-1.831	7e-05	-7e-05	0.0162	-0.0162
	-12.3045	1.017	-1.017	4e-05	-4e-05	0.00901	-0.00901
	-12.2935	0.5199	-0.5199	1e-05	-1e-05	0.00461	-0.00461
	-12.2835	0.2448	-0.2448	1e-05	-1e-05	0.00218	-0.00218
	-12.2735	0.1062	-0.1062	0	0	0.00095	-0.00095
	-12.2635	0.04239	-0.04239	0	0	0.00037	-0.00037
	-12.2535	0.01559	-0.01559	0	0	0.00015	-0.00015
	-12.2435	0.00528	-0.00528	0	0	6e-05	-6e-05
	-12.2325	0.00165	-0.00165	0	0	0	0
	-12.2225	0.00049	-0.00049	0	0	0	0
	-12.2125	0.00021	-0.00021	0	0	0	0
	-12.2025	0.00036	-0.00036	0	0	0	0
	-12.1925	0.00117	-0.00117	0	0	2e-05	-2e-05
	-12.1815	0.00382	-0.00382	0	0	0.0001	-0.0001
	-12.1715	0.01154	-0.01154	0	0	0.00029	-0.00029
	-12.1615	0.03214	-0.03214	0	0	0.00078	-0.00078
	-12.1515	0.0824	-0.08239	0	0	0.00203	-0.00203
	-12.1415	0.1946	-0.1945	1e-05	-1e-05	0.00479	-0.00479
	-12.1315	0.423	-0.4229	2e-05	-2e-05	0.01043	-0.01043
	-12.1205	0.8469	-0.8468	5e-05	-5e-05	0.02088	-0.02088
	-12.1105	1.561	-1.561	9e-05	-9e-05	0.0385	-0.0385
	-12.1005	2.651	-2.651	0.00016	-0.00016	0.06539	-0.06539
	-12.0905	4.144	-4.144	0.00025	-0.00025	0.10221	-0.10221
	-12.0805	5.967	-5.966	0.00036	-0.00036	0.14716	-0.14716
	-12.0695	7.911	-7.91	0.00047	-0.00047	0.19512	-0.19511
	-12.0595	9.659	-9.658	0.00058	-0.00058	0.23822	-0.23822
	-12.0495	10.86	-10.86	0.00066	-0.00066	0.26788	-0.26787
	-12.0395	11.25	-11.25	0.00067	-0.00067	0.27749	-0.27749
	-12.0295	10.74	-10.74	0.00064	-0.00064	0.26498	-0.26499
	-12.0185	9.48	-9.48	0.00057	-0.00057	0.23379	-0.2338
	-12.0085	7.782	-7.782	0.00048	-0.00048	0.19193	-0.19194
	-11.9985	6.067	-6.067	0.0004	-0.0004	0.14967	-0.14968
	-11.9885	4.745	-4.745	0.00037	-0.00037	0.11716	-0.11718
	-11.9785	4.153	-4.153	0.00041	-0.00041	0.10285	-0.10285
	-11.9685	4.526	-4.526	0.00058	-0.00058	0.1127	-0.1127
	-11.9575	5.981	-5.981	0.00087	-0.00087	0.14982	-0.14981
	-11.9475	8.481	-8.481	0.00129	-0.00129	0.2136	-0.2136
	-11.9375	11.79	-11.79	0.00181	-0.00181	0.29849	-0.29846
	-11.9275	15.46	-15.46	0.00238	-0.00238	0.39306	-0.39305
	-11.9175	18.84	-18.84	0.00288	-0.00288	0.48115	-0.48115
	-11.9065	21.25	-21.25	0.00323	-0.00323	0.54513	-0.54511
	-11.8965	22.16	-22.16	0.00335	-0.00335	0.57106	-0.57106
	-11.8865	21.38	-21.38	0.0032	-0.0032	0.55351	-0.55352
	-11.8765	19.15	-19.15	0.00286	-0.00286	0.49809	-0.49811
	-11.8665	16.04	-16.04	0.00238	-0.00238	0.41994	-0.41994
	-11.8565	12.85	-12.85	0.00189	-0.00189	0.33959	-0.33961
	-11.8455	10.35	-10.35	0.00153	-0.00153	0.27768	-0.27768
	-11.8355	9.121	-9.121	0.00135	-0.00135	0.25009	-0.25006
	-11.8255	9.449	-9.449	0.00143	-0.00143	0.26501	-0.265
	-11.8155	11.28	-11.28	0.00172	-0.00172	0.3213	-0.32129
	-11.8055	14.22	-14.22	0.0022	-0.0022	0.40803	-0.40802
	-11.7945	17.59	-17.59	0.00273	-0.00273	0.5062	-0.50618
	-11.7845	20.55	-20.55	0.00319	-0.00319	0.59252	-0.59249
	-11.7745	22.36	-22.36	0.00348	-0.00348	0.64562	-0.64561
	-11.7645	22.55	-22.55	0.0035	-0.0035	0.65294	-0.65294
	-11.7545	21.11	-21.11	0.0033	-0.0033	0.61531	-0.61531
	-11.7435	18.5	-18.5	0.00291	-0.00291	0.54697	-0.54697
	-11.7335	15.45	-15.45	0.00246	-0.00246	0.47074	-0.47075
	-11.7235	12.74	-12.74	0.00209	-0.00209	0.41019	-0.41021
	-11.7135	10.93	-10.93	0.00186	-0.00186	0.38168	-0.38168
	-11.7035	10.2	-10.2	0.00183	-0.00183	0.38936	-0.38936
	-11.6935	10.37	-10.37	0.00195	-0.00195	0.42451	-0.4245
	-11.6825	10.99	-10.99	0.00212	-0.00212	0.46921	-0.46921
	-11.6725	11.53	-11.53	0.00224	-0.00224	0.50298	-0.50297
	-11.6625	11.59	-11.59	0.00228	-0.00228	0.51011	-0.51011
	-11.6525	11	-11	0.00216	-0.00216	0.48549	-0.48549
	-11.6425	9.917	-9.917	0.00198	-0.00198	0.43652	-0.43653
	-11.6315	8.741	-8.742	0.0018	-0.0018	0.38119	-0.38119
	-11.6215	8.027	-8.027	0.00175	-0.00175	0.34334	-0.34334
	-11.6115	8.334	-8.334	0.00195	-0.00195	0.34684	-0.34683
	-11.6015	10.11	-10.11	0.00253	-0.00253	0.41062	-0.41061
	-11.5915	13.6	-13.6	0.00355	-0.00355	0.54483	-0.54482
	-11.5805	18.74	-18.74	0.00501	-0.00501	0.74831	-0.74829
	-11.5705	25.21	-25.21	0.00684	-0.00684	1.00774	-1.00772
	-11.5605	32.38	-32.38	0.00887	-0.00887	1.29879	-1.29874
	-11.5505	39.45	-39.45	0.01093	-0.01093	1.58934	-1.58929
	-11.5405	45.58	-45.58	0.01275	-0.01275	1.84542	-1.84539
	-11.5305	50.03	-50.03	0.01412	-0.01412	2.0378	-2.0378
	-11.5195	52.36	-52.36	0.0149	-0.0149	2.14806	-2.14803
	-11.5095	52.5	-52.5	0.01505	-0.01505	2.17263	-2.17262
	-11.4995	50.77	-50.77	0.01464	-0.01464	2.12318	-2.12318
	-11.4895	47.84	-47.84	0.01389	-0.01389	2.02293	-2.02295
	-11.4795	44.49	-44.49	0.01304	-0.01304	1.89874	-1.89876
	-11.4685	41.4	-41.4	0.01228	-0.01228	1.77367	-1.7737
	-11.4585	38.92	-38.92	0.01174	-0.01174	1.6604	-1.66045
	-11.4485	37.02	-37.02	0.01135	-0.01135	1.56087	-1.56088
	-11.4385	35.36	-35.36	0.011	-0.011	1.47019	-1.4702
	-11.4285	33.56	-33.56	0.01047	-0.01047	1.38387	-1.38389
	-11.4185	31.37	-31.38	0.00969	-0.00969	1.30482	-1.30482
	-11.4075	28.92	-28.92	0.00863	-0.00863	1.24575	-1.24575
	-11.3975	26.62	-26.62	0.00741	-0.00741	1.22666	-1.22665
	-11.3875	25.07	-25.07	0.00627	-0.00627	1.26786	-1.26782
	-11.3775	24.8	-24.8	0.00543	-0.00543	1.38197	-1.38197
	-11.3675	26.08	-26.08	0.00509	-0.00509	1.56855	-1.56854
	-11.3565	28.81	-28.81	0.00526	-0.00526	1.81179	-1.81171
	-11.3465	32.54	-32.54	0.00587	-0.00587	2.08184	-2.08183
	-11.3365	36.51	-36.51	0.0067	-0.0067	2.33929	-2.33926
	-11.3265	39.88	-39.88	0.00754	-0.00754	2.54174	-2.54174
	-11.3165	41.91	-41.91	0.00809	-0.00809	2.65403	-2.65406
	-11.3055	42.19	-42.19	0.00824	-0.00824	2.65947	-2.65949
	-11.2955	40.77	-40.77	0.00793	-0.00793	2.56574	-2.56576
	-11.2855	38.13	-38.13	0.0073	-0.0073	2.40295	-2.40299
	-11.2755	34.95	-34.95	0.00646	-0.00646	2.21131	-2.21133
	-11.2655	31.84	-31.84	0.00564	-0.00564	2.02506	-2.0251
	-11.2555	29.1	-29.1	0.00491	-0.00491	1.86046	-1.86047
	-11.2445	26.69	-26.69	0.00431	-0.00431	1.71347	-1.71351
	-11.2345	24.37	-24.37	0.00383	-0.00383	1.5677	-1.56773
	-11.2245	21.87	-21.87	0.00338	-0.00338	1.40759	-1.40762
	-11.2145	19.12	-19.12	0.00293	-0.00293	1.22975	-1.22975
	-11.2045	16.34	-16.34	0.00249	-0.00249	1.04839	-1.0484
	-11.1935	14	-14	0.0021	-0.0021	0.89416	-0.89417
	-11.1835	12.75	-12.75	0.00186	-0.00186	0.80696	-0.80696
	-11.1735	13.27	-13.27	0.00186	-0.00186	0.82561	-0.82561
	-11.1635	16.07	-16.07	0.0022	-0.0022	0.97689	-0.97691
	-11.1535	21.28	-21.28	0.00288	-0.00288	1.26414	-1.26415
	-11.1435	28.55	-28.55	0.00389	-0.00389	1.65952	-1.65952
	-11.1325	36.93	-36.93	0.00512	-0.00512	2.10275	-2.10275
	-11.1225	45.01	-45.01	0.00636	-0.00636	2.51073	-2.51072
	-11.1125	51.2	-51.2	0.00737	-0.00737	2.79708	-2.7971
	-11.1025	54.18	-54.18	0.00794	-0.00794	2.89709	-2.89709
	-11.0925	53.35	-53.35	0.00796	-0.00796	2.78919	-2.78919
	-11.0815	49.03	-49.03	0.00739	-0.00739	2.501	-2.50099
	-11.0715	42.39	-42.39	0.00635	-0.00635	2.10131	-2.10131
	-11.0615	35.08	-35.08	0.00511	-0.00511	1.67636	-1.67636
	-11.0515	28.69	-28.69	0.00388	-0.00388	1.30433	-1.30433
	-11.0415	24.32	-24.32	0.00282	-0.00282	1.03505	-1.03506
	-11.0305	22.26	-22.26	0.00205	-0.00205	0.8812	-0.88121
	-11.0205	22.1	-22.1	0.00155	-0.00155	0.82258	-0.82258
	-11.0105	22.86	-22.86	0.00127	-0.00127	0.81815	-0.81816
	-11.0005	23.45	-23.45	0.00112	-0.00112	0.82244	-0.82244
	-10.9905	23.03	-23.03	0.001	-0.001	0.79981	-0.79981
	-10.9805	21.2	-21.2	0.00088	-0.00088	0.73338	-0.73338
	-10.9695	18.13	-18.13	0.00074	-0.00074	0.62597	-0.62595
	-10.9595	14.33	-14.33	0.00057	-0.00057	0.49439	-0.49439
	-10.9495	10.45	-10.45	0.00041	-0.00041	0.36033	-0.36033
	-10.9395	7.019	-7.019	0.00028	-0.00028	0.24207	-0.24207
	-10.9295	4.345	-4.345	0.00018	-0.00018	0.14983	-0.14983
	-10.9185	2.477	-2.477	0.0001	-0.0001	0.08543	-0.08543
	-10.9085	1.302	-1.302	6e-05	-6e-05	0.04495	-0.04494
	-10.8985	0.6355	-0.6355	2e-05	-2e-05	0.022	-0.022
	-10.8885	0.3018	-0.3018	0	0	0.0107	-0.0107
	-10.8785	0.1788	-0.1788	0	0	0.00702	-0.00702
	-10.8675	0.2157	-0.2157	4e-05	-4e-05	0.00968	-0.00968
	-10.8575	0.4428	-0.4428	7e-05	-7e-05	0.02067	-0.02067
	-10.8475	0.9834	-0.9834	0.00017	-0.00017	0.04595	-0.04595
	-10.8375	2.066	-2.066	0.00037	-0.00037	0.09595	-0.09595
	-10.8275	4.016	-4.016	0.00072	-0.00072	0.18532	-0.18532
	-10.8175	7.202	-7.202	0.0013	-0.0013	0.33028	-0.33029
	-10.8065	11.91	-11.91	0.00217	-0.00217	0.54308	-0.54308
	-10.7965	18.16	-18.16	0.00333	-0.00333	0.82386	-0.82388
	-10.7865	25.54	-25.54	0.00468	-0.00468	1.15312	-1.15313
	-10.7765	33.12	-33.12	0.00611	-0.00611	1.48915	-1.48917
	-10.7665	39.61	-39.61	0.00733	-0.00733	1.7745	-1.7745
	-10.7555	43.68	-43.68	0.0081	-0.0081	1.9513	-1.9513
	-10.7455	44.43	-44.43	0.00826	-0.00826	1.97983	-1.97983
	-10.7355	41.67	-41.67	0.00776	-0.00776	1.8539	-1.8539
	-10.7255	36.05	-36.05	0.00673	-0.00673	1.60195	-1.60194
	-10.7155	28.75	-28.75	0.00537	-0.00537	1.27743	-1.2774
	-10.7055	21.16	-21.16	0.00396	-0.00396	0.94005	-0.94004
	-10.6945	14.35	-14.35	0.00268	-0.00268	0.63839	-0.63839
	-10.6845	8.983	-8.983	0.00168	-0.00168	0.40008	-0.40008
	-10.6745	5.185	-5.184	0.00098	-0.00098	0.23139	-0.23137
	-10.6645	2.76	-2.76	0.00051	-0.00051	0.12348	-0.12348
	-10.6545	1.355	-1.355	0.00026	-0.00026	0.06081	-0.06081
	-10.6435	0.6133	-0.6133	0.00012	-0.00012	0.02763	-0.02763
	-10.6335	0.2561	-0.2561	5e-05	-5e-05	0.01159	-0.01159
	-10.6235	0.09859	-0.09859	2e-05	-2e-05	0.00449	-0.00449
	-10.6135	0.03501	-0.03501	0	0	0.0016	-0.0016
	-10.6035	0.01146	-0.01146	0	0	0.00053	-0.00053
	-10.5925	0.00346	-0.00346	0	0	0.00016	-0.00016
	-10.5825	0.00096	-0.00096	0	0	5e-05	-5e-05
	-10.5725	0.00025	-0.00025	0	0	0	0
	-10.5625	6e-05	-6e-05	0	0	0	0
	-10.5525	1e-05	-1e-05	0	0	0	0
	-10.5425	0	0	0	0	0	0
	-10.5315	0	0	0	0	0	0
	-10.5215	0	0	0	0	0	0
	-10.5115	0	0	0	0	0	0
	-10.5015	0	0	0	0	0	0
	-10.4915	0	0	0	0	0	0
	-10.4805	0	0	0	0	0	0
	-10.4705	0	0	0	0	0	0
	-10.4605	0	0	0	0	0	0
	-10.4505	0	0	0	0	0	0
	-10.4405	0	0	0	0	0	0
	-10.4305	0	0	0	0	0	0
	-10.4195	0	0	0	0	0	0
	-10.4095	0	0	0	0	0	0
	-10.3995	0	0	0	0	0	0
	-10.3895	0	0	0	0	0	0
	-10.3795	0	0	0	0	0	0
	-10.3685	0	0	0	0	0	0
	-10.3585	0	0	0	0	0	0
	-10.3485	0	0	0	0	0	0
	-10.3385	0	0	0	0	0	0
	-10.3285	0	0	0	0	0	0
	-10.3175	0	0	0	0	0	0
	-10.3075	0	0	0	0	0	0
	-10.2975	0	0	0	0	0	0
	-10.2875	0	0	0	0	0	0
	-10.2775	0	0	0	0	0	0
	-10.2675	0	0	0	0	0	0
	-10.2565	0	0	0	0	0	0
	-10.2465	0	0	0	0	0	0
	-10.2365	0	0	0	0	0	0
	-10.2265	0	0	0	0	0	0
	-10.2165	0	0	0	0	0	0
	-10.2055	0	0	0	0	0	0
	-10.1955	0	0	0	0	0	0
	-10.1855	0	0	0	0	0	0
	-10.1755	0	0	0	0	0	0
	-10.1655	0	0	0	0	0	0
	-10.1545	0	0	0	0	0	0
	-10.1445	0	0	0	0	0	0
	-10.1345	0	0	0	0	0	0
	-10.1245	0	0	0	0	0	0
	-10.1145	0	0	0	0	0	0
	-10.1045	0	0	0	0	0	0
	-10.0935	0	0	0	0	0	0
	-10.0835	0	0	0	0	0	0
	-10.0735	0	0	0	0	0	0
	-10.0635	0	0	0	0	0	0
	-10.0535	0	0	0	0	0	0
	-10.0425	0	0	0	0	0	0
	-10.0325	0	0	0	0	0	0
	-10.0225	0	0	0	0	0	0
	-10.0125	0	0	0	0	0	0
	-10.0025	0	0	0	0	0	0
	-9.99246	0	0	0	0	0	0
	-9.98146	0	0	0	0	0	0
	-9.97146	0	0	0	0	0	0
	-9.96146	0	0	0	0	0	0
	-9.95146	0	0	0	0	0	0
	-9.94146	0	0	0	0	0	0
	-9.93046	0	0	0	0	0	0
	-9.92046	0	0	0	0	0	0
	-9.91046	0	0	0	0	0	0
	-9.90046	0	0	0	0	0	0
	-9.89046	0	0	0	0	0	0
	-9.87946	0	0	0	0	0	0
	-9.86946	0	0	0	0	0	0
	-9.85946	0	0	0	0	0	0
	-9.84946	0	0	0	0	0	0
	-9.83946	0	0	0	0	0	0
	-9.82946	0	0	0	0	0	0
	-9.81846	0	0	0	0	0	0
	-9.80846	0	0	0	0	0	0
	-9.79846	0	0	0	0	0	0
	-9.78846	0	0	0	0	0	0
	-9.77846	0	0	0	0	0	0
	-9.76746	0	0	0	0	0	0
	-9.75746	0	0	0	0	0	0
	-9.74746	0	0	0	0	0	0
	-9.73746	0	0	0	0	0	0
	-9.72746	0	0	0	0	0	0
	-9.71646	0	0	0	0	0	0
	-9.70646	0	0	0	0	0	0
	-9.69646	0	0	0	0	0	0
	-9.68646	0	0	0	0	0	0
	-9.67646	0	0	0	0	0	0
	-9.66646	0	0	0	0	0	0
	-9.65546	0	0	0	0	0	0
	-9.64546	0	0	0	0	0	0
	-9.63546	0	0	0	0	0	0
	-9.62546	0	0	0	0	0	0
	-9.61546	0	0	0	0	0	0
	-9.60446	0	0	0	0	0	0
	-9.59446	0	0	0	0	0	0
	-9.58446	0	0	0	0	0	0
	-9.57446	0	0	0	0	0	0
	-9.56446	0	0	0	0	0	0
	-9.55446	0	0	0	0	0	0
	-9.54346	0	0	0	0	0	0
	-9.53346	0	0	0	0	0	0
	-9.52346	0	0	0	0	0	0
	-9.51346	0	0	0	0	0	0
	-9.50346	0	0	0	0	0	0
	-9.49246	0	0	0	0	0	0
	-9.48246	0	0	0	0	0	0
	-9.47246	0	0	0	0	0	0
	-9.46246	0	0	0	0	0	0
	-9.45246	0	0	0	0	0	0
	-9.44146	0	0	0	0	0	0
	-9.43146	0	0	0	0	0	0
	-9.42146	0	0	0	0	0	0
	-9.41146	0	0	0	0	0	0
	-9.40146	0	0	0	0	0	0
	-9.39146	0	0	0	0	0	0
	-9.38046	0	0	0	0	0	0
	-9.37046	0	0	0	0	0	0
	-9.36046	0	0	0	0	0	0
	-9.35046	0	0	0	0	0	0
	-9.34046	0	0	0	0	0	0
	-9.32946	0	0	0	0	0	0
	-9.31946	0	0	0	0	0	0
	-9.30946	0	0	0	0	0	0
	-9.29946	0	0	0	0	0	0
	-9.28946	0	0	0	0	0	0
	-9.27946	0	0	0	0	0	0
	-9.26846	0	0	0	0	0	0
	-9.25846	0	0	0	0	0	0
	-9.24846	0	0	0	0	0	0
	-9.23846	0	0	0	0	0	0
	-9.22846	0	0	0	0	0	0
	-9.21746	0	0	0	0	0	0
	-9.20746	0	0	0	0	0	0
	-9.19746	0	0	0	0	0	0
	-9.18746	0	0	0	0	0	0
	-9.17746	0	0	0	0	0	0
	-9.16646	0	0	0	0	0	0
	-9.15646	0	0	0	0	0	0
	-9.14646	0	0	0	0	0	0
	-9.13646	0	0	0	0	0	0
	-9.12646	0	0	0	0	0	0
	-9.11646	0	0	0	0	0	0
	-9.10546	0	0	0	0	0	0
	-9.09546	0	0	0	0	0	0
	-9.08546	0	0	0	0	0	0
	-9.07546	0	0	0	0	0	0
	-9.06546	0	0	0	0	0	0
	-9.05446	0	0	0	0	0	0
	-9.04446	0	0	0	0	0	0
	-9.03446	0	0	0	0	0	0
	-9.02446	0	0	0	0	0	0
	-9.01446	0	0	0	0	0	0
	-9.00346	0	0	0	0	0	0
	-8.99346	0	0	0	0	0	0
	-8.98346	0	0	0	0	0	0
	-8.97346	0	0	0	0	0	0
	-8.96346	0	0	0	0	0	0
	-8.95346	0	0	0	0	0	0
	-8.94246	0	0	0	0	0	0
	-8.93246	0	0	0	0	0	0
	-8.92246	0	0	0	0	0	0
	-8.91246	0	0	0	0	0	0
	-8.90246	0	0	0	0	0	0
	-8.89146	0	0	0	0	0	0
	-8.88146	0	0	0	0	0	0
	-8.87146	0	0	0	0	0	0
	-8.86146	0	0	0	0	0	0
	-8.85146	0	0	0	0	0	0
	-8.84146	0	0	0	0	0	0
	-8.83046	0	0	0	0	0	0
	-8.82046	0	0	0	0	0	0
	-8.81046	0	0	0	0	0	0
	-8.80046	0	0	0	0	0	0
	-8.79046	0	0	0	0	0	0
	-8.77946	0	0	0	0	0	0
	-8.76946	0	0	0	0	0	0
	-8.75946	0	0	0	0	0	0
	-8.74946	0	0	0	0	0	0
	-8.73946	0	0	0	0	0	0
	-8.72846	0	0	0	0	0	0
	-8.71846	0	0	0	0	0	0
	-8.70846	0	0	0	0	0	0
	-8.69846	0	0	0	0	0	0
	-8.68846	0	0	0	0	0	0
	-8.67846	0	0	0	0	0	0
	-8.66746	0	0	0	0	0	0
	-8.65746	0	0	0	0	0	0
	-8.64746	0	0	0	0	0	0
	-8.63746	0	0	0	0	0	0
	-8.62746	0	0	0	0	0	0
	-8.61646	0	0	0	0	0	0
	-8.60646	0	0	0	0	0	0
	-8.59646	0	0	0	0	0	0
	-8.58646	0	0	0	0	0	0
	-8.57646	0	0	0	0	0	0
	-8.56646	0	0	0	0	0	0
	-8.55546	0	0	0	0	0	0
	-8.54546	0	0	0	0	0	0
	-8.53546	0	0	0	0	0	0
	-8.52546	0	0	0	0	0	0
	-8.51546	0	0	0	0	0	0
	-8.50446	0	0	0	0	0	0
	-8.49446	0	0	0	0	0	0
	-8.48446	0	0	0	0	0	0
	-8.47446	0	0	0	0	0	0
	-8.46446	0	0	0	0	0	0
	-8.45346	0	0	0	0	0	0
	-8.44346	0	0	0	0	0	0
	-8.43346	0	0	0	0	0	0
	-8.42346	0	0	0	0	0	0
	-8.41346	0	0	0	0	0	0
	-8.40346	0	0	0	0	0	0
	-8.39246	0	0	0	0	0	0
	-8.38246	0	0	0	0	0	0
	-8.37246	0	0	0	0	0	0
	-8.36246	0	0	0	0	0	0
	-8.35246	0	0	0	0	0	0
	-8.34146	0	0	0	0	0	0
	-8.33146	0	0	0	0	0	0
	-8.32146	0	0	0	0	0	0
	-8.31146	0	0	0	0	0	0
	-8.30146	0	0	0	0	0	0
	-8.29046	0	0	0	0	0	0
	-8.28046	0	0	0	0	0	0
	-8.27046	0	0	0	0	0	0
	-8.26046	0	0	0	0	0	0
	-8.25046	0	0	0	0	0	0
	-8.24046	0	0	0	0	0	0
	-8.22946	0	0	0	0	0	0
	-8.21946	0	0	0	0	0	0
	-8.20946	0	0	0	0	0	0
	-8.19946	0	0	0	0	0	0
	-8.18946	0	0	0	0	0	0
	-8.17846	0	0	0	0	0	0
	-8.16846	0	0	0	0	0	0
	-8.15846	0	0	0	0	0	0
	-8.14846	0	0	0	0	0	0
	-8.13846	0	0	0	0	0	0
	-8.12846	0	0	0	0	0	0
	-8.11746	0	0	0	0	0	0
	-8.10746	0	0	0	0	0	0
	-8.09746	0	0	0	0	0	0
	-8.08746	0	0	0	0	0	0
	-8.07746	0	0	0	0	0	0
	-8.06646	0	0	0	0	0	0
	-8.05646	0	0	0	0	0	0
	-8.04646	0	0	0	0	0	0
	-8.03646	0	0	0	0	0	0
	-8.02646	0	0	0	0	0	0
	-8.01546	0	0	0	0	0	0
	-8.00546	0	0	0	0	0	0
	-7.99546	0	0	0	0	0	0
	-7.98546	0	0	0	0	0	0
	-7.97546	0	0	0	0	0	0
	-7.96546	0	0	0	0	0	0
	-7.95446	0	0	0	0	0	0
	-7.94446	0	0	0	0	0	0
	-7.93446	0	0	0	0	0	0
	-7.92446	0	0	0	0	0	0
	-7.91446	0	0	0	0	0	0
	-7.90346	0	0	0	0	0	0
	-7.89346	0	0	0	0	0	0
	-7.88346	0	0	0	0	0	0
	-7.87346	0	0	0	0	0	0
	-7.86346	0	0	0	0	0	0
	-7.85346	0	0	0	0	0	0
	-7.84246	0	0	0	0	0	0
	-7.83246	0	0	0	0	0	0
	-7.82246	0	0	0	0	0	0
	-7.81246	0	0	0	0	0	0
	-7.80246	0	0	0	0	0	0
	-7.79146	0	0	0	0	0	0
	-7.78146	0	0	0	0	0	0
	-7.77146	0	0	0	0	0	0
	-7.76146	0	0	0	0	0	0
	-7.75146	0	0	0	0	0	0
	-7.74046	0	0	0	0	0	0
	-7.73046	0	0	0	0	0	0
	-7.72046	0	0	0	0	0	0
	-7.71046	0	0	0	0	0	0
	-7.70046	0	0	0	0	0	0
	-7.69046	0	0	0	0	0	0
	-7.67946	0	0	0	0	0	0
	-7.66946	0	0	0	0	0	0
	-7.65946	0	0	0	0	0	0
	-7.64946	0	0	0	0	0	0
	-7.63946	0	0	0	0	0	0
	-7.62846	0	0	0	0	0	0
	-7.61846	0	0	0	0	0	0
	-7.60846	0	0	0	0	0	0
	-7.59846	0	0	0	0	0	0
	-7.58846	0	0	0	0	0	0
	-7.57746	0	0	0	0	0	0
	-7.56746	0	0	0	0	0	0
	-7.55746	0	0	0	0	0	0
	-7.54746	0	0	0	0	0	0
	-7.53746	0	0	0	0	0	0
	-7.52746	0	0	0	0	0	0
	-7.51646	0	0	0	0	0	0
	-7.50646	0	0	0	0	0	0
	-7.49646	0	0	0	0	0	0
	-7.48646	0	0	0	0	0	0
	-7.47646	0	0	0	0	0	0
	-7.46546	0	0	0	0	0	0
	-7.45546	0	0	0	0	0	0
	-7.44546	0	0	0	0	0	0
	-7.43546	0	0	0	0	0	0
	-7.42546	0	0	0	0	0	0
	-7.41546	0	0	0	0	0	0
	-7.40446	0	0	0	0	0	0
	-7.39446	0	0	0	0	0	0
	-7.38446	0	0	0	0	0	0
	-7.37446	0	0	0	0	0	0
	-7.36446	0	0	0	0	0	0
	-7.35346	0	0	0	0	0	0
	-7.34346	0	0	0	0	0	0
	-7.33346	0	0	0	0	0	0
	-7.32346	0	0	0	0	0	0
	-7.31346	0	0	0	0	0	0
	-7.30246	0	0	0	0	0	0
	-7.29246	0	0	0	0	0	0
	-7.28246	0	0	0	0	0	0
	-7.27246	0	0	0	0	0	0
	-7.26246	0	0	0	0	0	0
	-7.25246	0	0	0	0	0	0
	-7.24146	0	0	0	0	0	0
	-7.23146	0	0	0	0	0	0
	-7.22146	0	0	0	0	0	0
	-7.21146	0	0	0	0	0	0
	-7.20146	0	0	0	0	0	0
	-7.19046	0	0	0	0	0	0
	-7.18046	0	0	0	0	0	0
	-7.17046	0	0	0	0	0	0
	-7.16046	0	0	0	0	0	0
	-7.15046	0	0	0	0	0	0
	-7.13946	0	0	0	0	0	0
	-7.12946	0	0	0	0	0	0
	-7.11946	0	0	0	0	0	0
	-7.10946	0	0	0	0	0	0
	-7.09946	0	0	0	0	0	0
	-7.08946	0	0	0	0	0	0
	-7.07846	0	0	0	0	0	0
	-7.06846	0	0	0	0	0	0
	-7.05846	0	0	0	0	0	0
	-7.04846	0	0	0	0	0	0
	-7.03846	0	0	0	0	0	0
	-7.02746	0	0	0	0	0	0
	-7.01746	0	0	0	0	0	0
	-7.00746	0	0	0	0	0	0
	-6.99746	0	0	0	0	0	0
	-6.98746	0	0	0	0	0	0
	-6.97746	0	0	0	0	0	0
	-6.96646	0	0	0	0	0	0
	-6.95646	0	0	0	0	0	0
	-6.94646	0	0	0	0	0	0
	-6.93646	0	0	0	0	0	0
	-6.92646	0	0	0	0	0	0
	-6.91546	0	0	0	0	0	0
	-6.90546	0	0	0	0	0	0
	-6.89546	0	0	0	0	0	0
	-6.88546	0	0	0	0	0	0
	-6.87546	0	0	0	0	0	0
	-6.86446	0	0	0	0	0	0
	-6.85446	0	0	0	0	0	0
	-6.84446	0	0	0	0	0	0
	-6.83446	0	0	0	0	0	0
	-6.82446	0	0	0	0	0	0
	-6.81446	0	0	0	0	0	0
	-6.80346	0	0	0	0	0	0
	-6.79346	0	0	0	0	0	0
	-6.78346	0	0	0	0	0	0
	-6.77346	0	0	0	0	0	0
	-6.76346	0	0	0	0	0	0
	-6.75246	0	0	0	0	0	0
	-6.74246	0	0	0	0	0	0
	-6.73246	0	0	0	0	0	0
	-6.72246	0	0	0	0	0	0
	-6.71246	0	0	0	0	0	0
	-6.70246	0	0	0	0	0	0
	-6.69146	0	0	0	0	0	0
	-6.68146	0	0	0	0	0	0
	-6.67146	0	0	0	0	0	0
	-6.66146	0	0	0	0	0	0
	-6.65146	0	0	0	0	0	0
	-6.64046	0	0	0	0	0	0
	-6.63046	0	0	0	0	0	0
	-6.62046	0	0	0	0	0	0
	-6.61046	0	0	0	0	0	0
	-6.60046	0	0	0	0	0	0
	-6.58946	0	0	0	0	0	0
	-6.57946	0	0	0	0	0	0
	-6.56946	0	0	0	0	0	0
	-6.55946	0	0	0	0	0	0
	-6.54946	0	0	0	0	0	0
	-6.53946	0	0	0	0	0	0
	-6.52846	0	0	0	0	0	0
	-6.51846	0	0	0	0	0	0
	-6.50846	0	0	0	0	0	0
	-6.49846	0	0	0	0	0	0
	-6.48846	0	0	0	0	0	0
	-6.47746	0	0	0	0	0	0
	-6.46746	0	0	0	0	0	0
	-6.45746	0	0	0	0	0	0
	-6.44746	0	0	0	0	0	0
	-6.43746	0	0	0	0	0	0
	-6.42646	0	0	0	0	0	0
	-6.41646	0	0	0	0	0	0
	-6.40646	0	0	0	0	0	0
	-6.39646	0	0	0	0	0	0
	-6.38646	0	0	0	0	0	0
	-6.37646	0	0	0	0	0	0
	-6.36546	0	0	0	0	0	0
	-6.35546	0	0	0	0	0	0
	-6.34546	0	0	0	0	0	0
	-6.33546	0	0	0	0	0	0
	-6.32546	0	0	0	0	0	0
	-6.31446	0	0	0	0	0	0
	-6.30446	0	0	0	0	0	0
	-6.29446	0	0	0	0	0	0
	-6.28446	0	0	0	0	0	0
	-6.27446	0	0	0	0	0	0
	-6.26446	0	0	0	0	0	0
	-6.25346	0	0	0	0	0	0
	-6.24346	0	0	0	0	0	0
	-6.23346	0	0	0	0	0	0
	-6.22346	0	0	0	0	0	0
	-6.21346	0	0	0	0	0	0
	-6.20246	0	0	0	0	0	0
	-6.19246	0	0	0	0	0	0
	-6.18246	0	0	0	0	0	0
	-6.17246	0	0	0	0	0	0
	-6.16246	0	0	0	0	0	0
	-6.15146	0	0	0	0	0	0
	-6.14146	0	0	0	0	0	0
	-6.13146	1e-05	-1e-05	0	0	0	0
	-6.12146	4e-05	-4e-05	0	0	0	0
	-6.11146	0.00018	-0.00018	0	0	3e-05	-3e-05
	-6.10146	0.00069	-0.00069	0	0	0.00012	-0.00012
	-6.09046	0.00246	-0.00246	0	0	0.00043	-0.00043
	-6.08046	0.00806	-0.00806	0	0	0.0014	-0.0014
	-6.07046	0.02428	-0.02427	2e-05	-2e-05	0.0042	-0.0042
	-6.06046	0.06733	-0.06732	7e-05	-7e-05	0.01165	-0.01165
	-6.05046	0.1719	-0.1719	0.00018	-0.00018	0.02975	-0.02975
	-6.03946	0.4044	-0.4044	0.00045	-0.00045	0.06998	-0.06997
	-6.02946	0.8758	-0.8757	0.00098	-0.00098	0.15157	-0.15154
	-6.01946	1.747	-1.746	0.00195	-0.00195	0.30227	-0.30224
	-6.00946	3.208	-3.208	0.00358	-0.00358	0.55515	-0.55511
	-5.99946	5.425	-5.425	0.00608	-0.00608	0.93898	-0.9389
	-5.98946	8.45	-8.45	0.00946	-0.00946	1.4626	-1.46253
	-5.97846	12.12	-12.12	0.01358	-0.01358	2.09852	-2.09846
	-5.96846	16.02	-16.02	0.01797	-0.01797	2.77427	-2.77419
	-5.95846	19.52	-19.52	0.02193	-0.02193	3.38168	-3.38163
	-5.94846	21.93	-21.93	0.02476	-0.02476	3.80624	-3.80621
	-5.93846	22.8	-22.8	0.026	-0.026	3.96855	-3.96854
	-5.92746	22.02	-22.02	0.02564	-0.02564	3.85976	-3.85975
	-5.91746	19.98	-19.98	0.02428	-0.02428	3.55289	-3.55292
	-5.90746	17.4	-17.4	0.02293	-0.02293	3.18252	-3.18254
	-5.89746	15.14	-15.14	0.02272	-0.02272	2.90241	-2.90234
	-5.88746	13.87	-13.87	0.02454	-0.02454	2.83698	-2.83692
	-5.87646	14	-14	0.02885	-0.02885	3.04904	-3.04894
	-5.86646	15.53	-15.53	0.03549	-0.03549	3.52886	-3.52874
	-5.85646	18.16	-18.16	0.04379	-0.04379	4.2057	-4.20553
	-5.84646	21.41	-21.41	0.05274	-0.05274	4.97013	-4.96993
	-5.83646	24.67	-24.67	0.06111	-0.06111	5.69642	-5.69623
	-5.82646	27.37	-27.37	0.06768	-0.06768	6.26311	-6.263
	-5.81546	29	-28.99	0.07129	-0.07129	6.57113	-6.57111
	-5.80546	29.24	-29.24	0.0713	-0.07131	6.56568	-6.56569
	-5.79546	28.12	-28.12	0.06769	-0.0677	6.25748	-6.25766
	-5.78546	26	-26	0.06122	-0.06122	5.73305	-5.73322
	-5.77546	23.55	-23.55	0.05338	-0.05339	5.13962	-5.13976
	-5.76446	21.54	-21.54	0.0459	-0.0459	4.64344	-4.64365
	-5.75446	20.56	-20.56	0.04022	-0.04022	4.37184	-4.37198
	-5.74446	20.78	-20.78	0.03705	-0.03706	4.36358	-4.36378
	-5.73446	21.89	-21.89	0.03612	-0.03612	4.5539	-4.55395
	-5.72446	23.19	-23.19	0.03645	-0.03645	4.80175	-4.80178
	-5.71346	23.93	-23.93	0.03694	-0.03694	4.95383	-4.95383
	-5.70346	23.62	-23.62	0.03687	-0.03687	4.91429	-4.91427
	-5.69346	22.25	-22.25	0.03635	-0.03635	4.69208	-4.6921
	-5.68346	20.35	-20.35	0.03631	-0.03631	4.40808	-4.40803
	-5.67346	18.77	-18.77	0.03826	-0.03825	4.25971	-4.25963
	-5.66346	18.45	-18.45	0.04372	-0.04371	4.46426	-4.46419
	-5.65246	20.14	-20.14	0.05371	-0.05371	5.20026	-5.19996
	-5.64246	24.27	-24.27	0.06863	-0.06863	6.56489	-6.56468
	-5.63246	30.78	-30.78	0.08802	-0.08802	8.54833	-8.54804
	-5.62246	39.18	-39.18	0.11064	-0.11063	11.0165	-11.0162
	-5.61246	48.51	-48.51	0.13453	-0.13452	13.7119	-13.7116
	-5.60146	57.44	-57.44	0.15712	-0.15711	16.2729	-16.2725
	-5.59146	64.51	-64.51	0.1754	-0.1754	18.2954	-18.2953
	-5.58146	68.4	-68.4	0.18642	-0.18642	19.4215	-19.4212
	-5.57146	68.35	-68.35	0.18816	-0.18817	19.4462	-19.4464
	-5.56146	64.39	-64.39	0.18004	-0.18005	18.3908	-18.3909
	-5.55146	57.37	-57.37	0.16343	-0.16343	16.5073	-16.5076
	-5.54046	48.7	-48.7	0.14136	-0.14136	14.1944	-14.1948
	-5.53046	39.93	-39.93	0.11759	-0.11759	11.888	-11.8884
	-5.52046	32.3	-32.3	0.09562	-0.09562	9.92956	-9.9299
	-5.51046	26.46	-26.46	0.07789	-0.07789	8.49521	-8.49545
	-5.50046	22.52	-22.52	0.06536	-0.06536	7.5974	-7.59791
	-5.48946	20.13	-20.13	0.05777	-0.05778	7.13307	-7.13315
	-5.47946	18.8	-18.8	0.05408	-0.05408	6.95208	-6.95208
	-5.46946	18.04	-18.04	0.05296	-0.05295	6.90886	-6.90881
	-5.45946	17.48	-17.48	0.05302	-0.05302	6.88638	-6.88625
	-5.44946	16.86	-16.86	0.05308	-0.05307	6.79655	-6.79655
	-5.43846	16.03	-16.03	0.0522	-0.0522	6.5819	-6.58186
	-5.42846	14.96	-14.96	0.05006	-0.05006	6.23245	-6.2325
	-5.41846	13.77	-13.77	0.04693	-0.04693	5.80051	-5.80051
	-5.40846	12.73	-12.73	0.04382	-0.04382	5.40084	-5.40081
	-5.39846	12.21	-12.21	0.04226	-0.04226	5.18121	-5.18124
	-5.38846	12.58	-12.58	0.04384	-0.04384	5.27219	-5.2722
	-5.37746	14.08	-14.08	0.04989	-0.04989	5.74092	-5.74086
	-5.36746	16.81	-16.81	0.06128	-0.06127	6.57495	-6.57487
	-5.35746	20.7	-20.7	0.07827	-0.07827	7.69051	-7.69046
	-5.34746	25.54	-25.54	0.10045	-0.10045	8.97165	-8.97161
	-5.33746	30.98	-30.98	0.12661	-0.12661	10.2922	-10.2921
	-5.32646	36.51	-36.51	0.15436	-0.15436	11.5209	-11.5209
	-5.31646	41.41	-41.41	0.18023	-0.18023	12.513	-12.513
	-5.30646	44.89	-44.89	0.19998	-0.19998	13.1073	-13.1074
	-5.29646	46.18	-46.18	0.20959	-0.20958	13.153	-13.1531
	-5.28646	44.84	-44.84	0.20655	-0.20656	12.5579	-12.5578
	-5.27546	40.91	-40.91	0.19074	-0.19074	11.336	-11.3361
	-5.26546	34.95	-34.95	0.16456	-0.16456	9.62475	-9.62487
	-5.25546	27.88	-27.88	0.13243	-0.13243	7.65601	-7.6561
	-5.24546	20.74	-20.74	0.09924	-0.09924	5.69161	-5.69175
	-5.23546	14.39	-14.39	0.06928	-0.06928	3.95466	-3.95479
	-5.22546	9.358	-9.359	0.04521	-0.04521	2.58732	-2.58752
	-5.21446	5.827	-5.827	0.02806	-0.02806	1.6432	-1.6433
	-5.20446	3.725	-3.726	0.01753	-0.01753	1.11169	-1.11172
	-5.19446	2.86	-2.86	0.01265	-0.01265	0.95182	-0.95187
	-5.18446	3.016	-3.016	0.01235	-0.01235	1.11757	-1.11758
	-5.17446	3.997	-3.997	0.01567	-0.01567	1.56309	-1.56312
	-5.16346	5.611	-5.611	0.02166	-0.02166	2.23238	-2.23238
	-5.15346	7.631	-7.631	0.02939	-0.02939	3.04696	-3.04697
	-5.14346	9.799	-9.799	0.03789	-0.03789	3.9066	-3.9066
	-5.13346	11.87	-11.87	0.04629	-0.04629	4.71208	-4.71201
	-5.12346	13.72	-13.72	0.05417	-0.05417	5.4013	-5.40109
	-5.11346	15.36	-15.36	0.06178	-0.06178	5.97779	-5.97758
	-5.10246	16.96	-16.96	0.06984	-0.06984	6.50506	-6.50481
	-5.09246	18.72	-18.72	0.07902	-0.07902	7.063	-7.06275
	-5.08246	20.68	-20.68	0.08932	-0.08932	7.68628	-7.68592
	-5.07246	22.66	-22.66	0.09953	-0.09953	8.32186	-8.32148
	-5.06246	24.25	-24.25	0.10772	-0.10772	8.84898	-8.84885
	-5.05146	25.07	-25.07	0.11194	-0.11194	9.14879	-9.14867
	-5.04146	25.01	-25.01	0.1116	-0.1116	9.20555	-9.20575
	-5.03146	24.41	-24.42	0.1082	-0.10821	9.17425	-9.17444
	-5.02146	24.04	-24.04	0.10515	-0.10515	9.36297	-9.36305
	-5.01146	24.8	-24.8	0.10664	-0.10665	10.1243	-10.1244
	-5.00046	27.36	-27.36	0.11594	-0.11594	11.702	-11.7015
	-4.99046	31.79	-31.79	0.13379	-0.13378	14.079	-14.079
	-4.98046	37.44	-37.44	0.15785	-0.15785	16.934	-16.934
	-4.97046	43.14	-43.14	0.18348	-0.18348	19.7242	-19.7239
	-4.96046	47.67	-47.67	0.20558	-0.20558	21.8838	-21.8837
	-4.95046	50.25	-50.25	0.22104	-0.22104	23.0636	-23.0638
	-4.93946	50.92	-50.92	0.23004	-0.23004	23.2754	-23.2757
	-4.92946	50.42	-50.42	0.23604	-0.23604	22.8686	-22.8687
	-4.91946	49.82	-49.82	0.24367	-0.24367	22.3403	-22.341
	-4.90946	49.88	-49.88	0.25612	-0.25612	22.0784	-22.0785
	-4.89946	50.7	-50.7	0.27309	-0.27308	22.172	-22.1721
	-4.88846	51.67	-51.67	0.29075	-0.29075	22.4055	-22.4055
	-4.87846	51.87	-51.87	0.30369	-0.30369	22.4166	-22.4167
	-4.86846	50.6	-50.6	0.30769	-0.30769	21.9221	-21.9221
	-4.85846	47.8	-47.8	0.302	-0.30201	20.8782	-20.8782
	-4.84846	44.03	-44.03	0.28966	-0.28966	19.4985	-19.4985
	-4.83846	40.29	-40.29	0.27608	-0.27609	18.1449	-18.1449
	-4.82746	37.55	-37.55	0.26679	-0.26679	17.1672	-17.1671
	-4.81746	36.44	-36.44	0.26571	-0.2657	16.7956	-16.7955
	-4.80746	37.18	-37.18	0.2744	-0.2744	17.1061	-17.106
	-4.79746	39.56	-39.56	0.29223	-0.29223	18.0443	-18.0442
	-4.78746	43.05	-43.05	0.31702	-0.31702	19.4468	-19.4463
	-4.77646	46.94	-46.94	0.34512	-0.34511	21.0615	-21.0614
	-4.76646	50.39	-50.38	0.37165	-0.37163	22.5598	-22.5596
	-4.75646	52.59	-52.59	0.39094	-0.39093	23.6011	-23.6013
	-4.74646	52.98	-52.98	0.3976	-0.3976	23.924	-23.9238
	-4.73646	51.44	-51.44	0.38844	-0.38844	23.4534	-23.4538
	-4.72546	48.35	-48.35	0.36365	-0.36365	22.3532	-22.3537
	-4.71546	44.48	-44.48	0.32714	-0.32714	20.9659	-20.9663
	-4.70546	40.72	-40.72	0.28534	-0.28534	19.6804	-19.6808
	-4.69546	37.74	-37.74	0.24506	-0.24506	18.7835	-18.7838
	-4.68546	35.85	-35.85	0.21171	-0.21172	18.3902	-18.3903
	-4.67546	35.04	-35.04	0.18845	-0.18845	18.4826	-18.4827
	-4.66446	35.18	-35.18	0.17641	-0.1764	19.0075	-19.0076
	-4.65446	36.2	-36.2	0.17548	-0.17548	19.958	-19.9578
	-4.64446	38.07	-38.07	0.1846	-0.1846	21.3664	-21.3662
	-4.63446	40.72	-40.72	0.2017	-0.20169	23.2142	-23.2141
	-4.62446	43.81	-43.81	0.22324	-0.22324	25.3236	-25.3236
	-4.61346	46.77	-46.77	0.24455	-0.24455	27.3482	-27.3481
	-4.60346	48.94	-48.94	0.26075	-0.26075	28.8711	-28.8711
	-4.59346	49.85	-49.85	0.26857	-0.26857	29.5865	-29.5865
	-4.58346	49.46	-49.46	0.26759	-0.26759	29.451	-29.451
	-4.57346	48.18	-48.18	0.2604	-0.26041	28.6944	-28.6946
	-4.56246	46.64	-46.64	0.25121	-0.25123	27.6968	-27.6969
	-4.55246	45.32	-45.32	0.24389	-0.24389	26.7872	-26.7876
	-4.54246	44.38	-44.38	0.24034	-0.24034	26.1073	-26.1074
	-4.53246	43.66	-43.66	0.24014	-0.24013	25.5976	-25.5977
	-4.52246	42.93	-42.93	0.24203	-0.24203	25.148	-25.1479
	-4.51246	42.21	-42.21	0.24559	-0.24559	24.7616	-24.7618
	-4.50146	41.87	-41.87	0.25251	-0.25251	24.646	-24.6462
	-4.49146	42.52	-42.52	0.26617	-0.26618	25.1364	-25.1363
	-4.48146	44.63	-44.63	0.28982	-0.28982	26.4954	-26.4953
	-4.47146	48.17	-48.17	0.32414	-0.32414	28.7082	-28.7083
	-4.46146	52.54	-52.54	0.36601	-0.36601	31.4098	-31.4098
	-4.45046	56.71	-56.71	0.40904	-0.40903	33.9925	-33.9925
	-4.44046	59.7	-59.7	0.44582	-0.44582	35.846	-35.846
	-4.43046	60.95	-60.95	0.47079	-0.4708	36.6292	-36.6293
	-4.42046	60.58	-60.58	0.4821	-0.4821	36.3995	-36.3995
	-4.41046	59.28	-59.28	0.48173	-0.48173	35.5666	-35.5666
	-4.40046	57.96	-57.96	0.47398	-0.47398	34.704	-34.7042
	-4.38946	57.38	-57.38	0.46333	-0.46331	34.2846	-34.2844
	-4.37946	57.81	-57.81	0.45278	-0.45277	34.505	-34.5049
	-4.36946	59.01	-59.01	0.44373	-0.44373	35.2286	-35.2285
	-4.35946	60.39	-60.39	0.43651	-0.43651	36.0996	-36.0996
	-4.34946	61.33	-61.33	0.43196	-0.43196	36.7267	-36.7266
	-4.33846	61.49	-61.49	0.43195	-0.43194	36.8882	-36.8883
	-4.32846	61	-61	0.4395	-0.4395	36.6476	-36.6475
	-4.31846	60.46	-60.46	0.45825	-0.45825	36.3839	-36.3839
	-4.30846	60.81	-60.81	0.4908	-0.4908	36.6728	-36.6729
	-4.29846	62.94	-62.93	0.5376	-0.5376	38.0899	-38.0902
	-4.28746	67.37	-67.37	0.59578	-0.59579	40.994	-40.9939
	-4.27746	73.99	-73.99	0.65924	-0.65924	45.3408	-45.3406
	-4.26746	81.97	-81.97	0.71911	-0.7191	50.6285	-50.6283
	-4.25746	89.93	-89.93	0.7663	-0.76631	56.0071	-56.0067
	-4.24746	96.33	-96.33	0.79326	-0.79325	60.4915	-60.4916
	-4.23746	99.88	-99.88	0.79596	-0.79596	63.2326	-63.2326
	-4.22646	99.89	-99.89	0.77476	-0.77476	63.7362	-63.7364
	-4.21646	96.41	-96.41	0.73409	-0.73409	61.9762	-61.9765
	-4.20646	90.21	-90.21	0.68143	-0.68145	58.3843	-58.3848
	-4.19646	82.55	-82.55	0.62556	-0.62557	53.7253	-53.7255
	-4.18646	74.86	-74.86	0.57492	-0.57492	48.8953	-48.8955
	-4.17546	68.43	-68.43	0.53582	-0.53583	44.7096	-44.71
	-4.16546	64.07	-64.07	0.51164	-0.51165	41.7264	-41.7266
	-4.15546	62.07	-62.07	0.50236	-0.50237	40.1505	-40.1507
	-4.14546	62.16	-62.16	0.50533	-0.50534	39.8786	-39.8787
	-4.13546	63.79	-63.79	0.51671	-0.51671	40.615	-40.6152
	-4.12546	66.31	-66.31	0.53303	-0.53303	42.027	-42.0267
	-4.11446	69.23	-69.23	0.55219	-0.55219	43.8698	-43.8697
	-4.10446	72.25	-72.25	0.57354	-0.57354	45.9843	-45.9843
	-4.09446	75.17	-75.17	0.59718	-0.59718	48.2472	-48.2471
	-4.08446	77.74	-77.74	0.62242	-0.62242	50.4535	-50.4535
	-4.07446	79.58	-79.58	0.64713	-0.64713	52.2829	-52.2831
	-4.06346	80.2	-80.2	0.66726	-0.66725	53.3349	-53.3348
	-4.05346	79.15	-79.15	0.67794	-0.67794	53.2492	-53.2492
	-4.04346	76.23	-76.23	0.67477	-0.67477	51.8459	-51.8461
	-4.03346	71.64	-71.64	0.65582	-0.65582	49.2146	-49.2151
	-4.02346	65.98	-65.98	0.62303	-0.62303	45.7293	-45.7294
	-4.01246	60.13	-60.13	0.58228	-0.58228	41.9587	-41.9588
	-4.00246	55.08	-55.08	0.54229	-0.54229	38.5561	-38.5563
	-3.99246	51.67	-51.67	0.51285	-0.51285	36.1072	-36.1076
	-3.98246	50.44	-50.45	0.50192	-0.50193	35.0159	-35.0162
	-3.97246	51.52	-51.52	0.51355	-0.51355	35.4312	-35.4313
	-3.96246	54.59	-54.59	0.54627	-0.54627	37.2251	-37.2251
	-3.95146	59.06	-59.06	0.59347	-0.59347	40.0579	-40.0574
	-3.94146	64.2	-64.2	0.64517	-0.64517	43.4918	-43.4917
	-3.93146	69.37	-69.37	0.69139	-0.69139	47.1191	-47.1191
	-3.92146	74.17	-74.17	0.72548	-0.72548	50.654	-50.654
	-3.91146	78.42	-78.42	0.7459	-0.7459	53.9703	-53.9702
	-3.90046	82.2	-82.2	0.75668	-0.75668	57.067	-57.0669
	-3.89046	85.68	-85.68	0.76492	-0.76491	60.0311	-60.0303
	-3.88046	89.09	-89.09	0.77831	-0.77831	62.9862	-62.9861
	-3.87046	92.63	-92.63	0.80195	-0.80195	66.0501	-66.0499
	-3.86046	96.42	-96.42	0.83718	-0.83718	69.3057	-69.3055
	-3.84946	100.4	-100.4	0.8812	-0.8812	72.746	-72.7456
	-3.83946	104.6	-104.6	0.92879	-0.92879	76.265	-76.2651
	-3.82946	108.5	-108.5	0.97433	-0.97432	79.6684	-79.668
	-3.81946	111.9	-111.9	1.0131	-1.01311	82.72	-82.7197
	-3.80946	114.6	-114.6	1.04165	-1.04166	85.173	-85.1729
	-3.79946	116.2	-116.2	1.05728	-1.05728	86.7874	-86.7877
	-3.78846	116.5	-116.5	1.05731	-1.05731	87.3406	-87.3406
	-3.77846	115.4	-115.4	1.03944	-1.03943	86.6545	-86.6543
	-3.76846	112.7	-112.7	1.00284	-1.00284	84.6772	-84.677
	-3.75846	108.5	-108.5	0.94983	-0.94983	81.5223	-81.5225
	-3.74846	103.1	-103.1	0.88536	-0.88536	77.5072	-77.5075
	-3.73746	97.21	-97.21	0.81643	-0.81643	73.0523	-73.0521
	-3.72746	91.19	-91.19	0.7495	-0.74952	68.5677	-68.5677
	-3.71746	85.45	-85.45	0.68891	-0.68892	64.3338	-64.3341
	-3.70746	80.12	-80.12	0.63585	-0.63587	60.4394	-60.4398
	-3.69746	75.16	-75.16	0.58937	-0.58938	56.838	-56.8381
	-3.68746	70.52	-70.52	0.54809	-0.54809	53.4691	-53.4693
	-3.67646	66.35	-66.35	0.51206	-0.51206	50.4411	-50.4412
	-3.66646	63.14	-63.14	0.48455	-0.48455	48.1301	-48.1301
	-3.65646	61.68	-61.68	0.47191	-0.47191	47.1642	-47.1641
	-3.64646	62.85	-62.85	0.48129	-0.48129	48.2281	-48.2277
	-3.63646	67.2	-67.2	0.51777	-0.51776	51.7468	-51.7463
	-3.62546	74.59	-74.59	0.58086	-0.58086	57.6131	-57.6124
	-3.61546	84.1	-84.1	0.66292	-0.66291	65.0731	-65.0726
	-3.60546	94.14	-94.14	0.75051	-0.75051	72.9016	-72.9013
	-3.59546	103	-103	0.82848	-0.82848	79.773	-79.773
	-3.58546	109.5	-109.5	0.88439	-0.88439	84.7115	-84.7114
	-3.57446	113	-113	0.9123	-0.91231	87.3884	-87.3884
	-3.56446	114	-114	0.91366	-0.91367	88.1221	-88.1222
	-3.55446	113.3	-113.3	0.89557	-0.89557	87.6398	-87.6404
	-3.54446	112	-112	0.86714	-0.86715	86.7108	-86.7105
	-3.53446	110.7	-110.7	0.83662	-0.83662	85.8544	-85.8547
	-3.52446	109.6	-109.6	0.80918	-0.80917	85.1997	-85.1998
	-3.51346	108.5	-108.5	0.78671	-0.78671	84.5814	-84.5815
	-3.50346	107.2	-107.2	0.7685	-0.76849	83.7327	-83.733
	-3.49346	105.6	-105.6	0.75319	-0.7532	82.5529	-82.5531
	-3.48346	103.8	-103.8	0.74028	-0.74028	81.2988	-81.2991
	-3.47346	102.7	-102.7	0.73157	-0.73156	80.5999	-80.5998
	-3.46246	103.3	-103.3	0.73079	-0.73079	81.2492	-81.2491
	-3.45246	106.3	-106.3	0.74109	-0.74109	83.806	-83.8058
	-3.44246	111.4	-111.4	0.76208	-0.76208	88.1602	-88.1602
	-3.43246	117.5	-117.5	0.78744	-0.78744	93.3162	-93.3169
	-3.42246	122.6	-122.6	0.80545	-0.80545	97.5574	-97.557
	-3.41246	124.2	-124.2	0.80281	-0.8028	98.9981	-98.9983
	-3.40146	120.8	-120.8	0.77022	-0.77022	96.3399	-96.3399
	-3.39146	112.2	-112.2	0.70709	-0.70709	89.4215	-89.4216
	-3.38146	99.8	-99.8	0.62305	-0.62305	79.3875	-79.3876
	-3.37146	86.14	-86.15	0.53486	-0.53486	68.3186	-68.3187
	-3.36146	74.16	-74.16	0.46108	-0.46108	58.5408	-58.5409
	-3.35046	66.19	-66.19	0.41639	-0.41639	51.954	-51.9544
	-3.34046	63.54	-63.54	0.40801	-0.408	49.5968	-49.5968
	-3.33046	66.32	-66.32	0.4352	-0.4352	51.5825	-51.5823
	-3.32046	73.74	-73.74	0.4911	-0.49109	57.2949	-57.2949
	-3.31046	84.44	-84.44	0.56521	-0.56521	65.675	-65.6749
	-3.29946	96.75	-96.75	0.64611	-0.64612	75.4115	-75.411
	-3.28946	108.9	-108.9	0.72258	-0.72258	85.0603	-85.0602
	-3.27946	119	-119	0.78472	-0.78472	93.1609	-93.1607
	-3.26946	125.7	-125.7	0.82475	-0.82475	98.4297	-98.4297
	-3.25946	127.8	-127.8	0.83872	-0.83871	100.065	-100.065
	-3.24946	125.3	-125.3	0.82691	-0.82691	97.9827	-97.9829
	-3.23846	119.1	-119.1	0.79449	-0.79449	92.9222	-92.9221
	-3.22846	110.8	-110.8	0.74971	-0.74969	86.2493	-86.2493
	-3.21846	102.5	-102.5	0.70206	-0.70205	79.6065	-79.6065
	-3.20846	95.92	-95.92	0.6597	-0.6597	74.4451	-74.4452
	-3.19846	92.3	-92.3	0.62783	-0.62783	71.7007	-71.7007
	-3.18746	91.99	-91.99	0.60814	-0.60814	71.6269	-71.6268
	-3.17746	94.58	-94.58	0.59949	-0.59949	73.8442	-73.8442
	-3.16746	99.13	-99.13	0.59881	-0.59882	77.5615	-77.5614
	-3.15746	104.5	-104.5	0.60277	-0.60277	81.8386	-81.8383
	-3.14746	109.6	-109.6	0.60867	-0.60867	85.8651	-85.865
	-3.13646	113.9	-113.9	0.61527	-0.61527	89.1315	-89.1316
	-3.12646	117.1	-117.1	0.62336	-0.62336	91.4994	-91.499
	-3.11646	119.3	-119.3	0.63498	-0.63498	93.1465	-93.1462
	-3.10646	120.9	-120.9	0.65266	-0.65266	94.3988	-94.3983
	-3.09646	122.2	-122.2	0.6774	-0.67738	95.5208	-95.5203
	-3.08646	123.4	-123.4	0.70763	-0.70763	96.5339	-96.5334
	-3.07546	124	-124	0.73815	-0.73815	97.1521	-97.152
	-3.06546	123.5	-123.5	0.76128	-0.76127	96.8922	-96.8921
	-3.05546	121.2	-121.2	0.76902	-0.76901	95.2759	-95.2758
	-3.04546	117	-117	0.75624	-0.75622	92.1163	-92.1163
	-3.03546	111.1	-111.1	0.72299	-0.72298	87.6946	-87.6948
	-3.02446	104.5	-104.5	0.67512	-0.67512	82.7724	-82.7728
	-3.01446	98.52	-98.52	0.62245	-0.62246	78.4136	-78.4133
	-3.00446	94.5	-94.5	0.57575	-0.57575	75.6475	-75.6474
	-2.99446	93.29	-93.29	0.54282	-0.54281	75.1245	-75.1249
	-2.98446	95.01	-95.01	0.52658	-0.52658	76.909	-76.9091
	-2.97446	99.01	-99.01	0.52502	-0.52501	80.4388	-80.4387
	-2.96346	104	-104	0.53255	-0.53254	84.7277	-84.7274
	-2.95346	108.7	-108.7	0.54257	-0.54257	88.6421	-88.6422
	-2.94346	111.7	-111.7	0.54943	-0.54943	91.2074	-91.2076
	-2.93346	112.4	-112.4	0.5497	-0.5497	91.8302	-91.8305
	-2.92346	110.4	-110.4	0.54263	-0.54262	90.3986	-90.3989
	-2.91246	106.3	-106.3	0.5302	-0.5302	87.2928	-87.2932
	-2.90246	101.1	-101.1	0.51656	-0.51656	83.2917	-83.2926
	-2.89246	95.95	-95.95	0.5068	-0.50681	79.3971	-79.3974
	-2.88246	92.09	-92.09	0.50548	-0.50547	76.5493	-76.5495
	-2.87246	90.25	-90.26	0.51435	-0.51435	75.3279	-75.3283
	-2.86146	90.5	-90.5	0.53116	-0.53116	75.7492	-75.7501
	-2.85146	92.15	-92.15	0.54985	-0.54984	77.2371	-77.2373
	-2.84146	94.04	-94.04	0.56228	-0.56228	78.8308	-78.831
	-2.83146	94.98	-94.98	0.56133	-0.56133	79.5575	-79.5578
	-2.82146	94.2	-94.2	0.54399	-0.54399	78.8083	-78.8086
	-2.81146	91.66	-91.66	0.51231	-0.51231	76.5653	-76.5655
	-2.80046	88.01	-88.01	0.47323	-0.47323	73.3942	-73.3945
	-2.79046	84.34	-84.34	0.43591	-0.43591	70.2078	-70.2078
	-2.78046	81.74	-81.74	0.4089	-0.40889	67.915	-67.9148
	-2.77046	80.94	-80.94	0.39755	-0.39755	67.108	-67.108
	-2.76046	82.08	-82.08	0.40308	-0.40308	67.94	-67.9397
	-2.74946	84.89	-84.89	0.42331	-0.42331	70.1868	-70.1868
	-2.73946	88.89	-88.89	0.45434	-0.45433	73.5025	-73.5028
	-2.72946	93.72	-93.72	0.4923	-0.4923	77.6176	-77.617
	-2.71946	99.23	-99.23	0.53423	-0.53422	82.4097	-82.409
	-2.70946	105.3	-105.3	0.57723	-0.57723	87.7838	-87.7835
	-2.69846	111.7	-111.7	0.61808	-0.61808	93.4715	-93.4711
	-2.68846	117.7	-117.7	0.65266	-0.65267	98.9341	-98.9342
	-2.67846	122.7	-122.7	0.67699	-0.67699	103.452	-103.451
	-2.66846	125.7	-125.7	0.68856	-0.68856	106.318	-106.318
	-2.65846	126.3	-126.3	0.68764	-0.68764	107.078	-107.078
	-2.64846	124.4	-124.4	0.67738	-0.67737	105.647	-105.648
	-2.63746	120.4	-120.4	0.66267	-0.66268	102.352	-102.353
	-2.62746	114.9	-114.9	0.64818	-0.64818	97.7238	-97.7246
	-2.61746	108.7	-108.7	0.63645	-0.63647	92.4067	-92.4072
	-2.60746	102.5	-102.5	0.62701	-0.62702	86.9544	-86.9543
	-2.59746	96.65	-96.65	0.61662	-0.61661	81.7831	-81.7831
	-2.58646	91.44	-91.44	0.60137	-0.60138	77.1591	-77.1591
	-2.57646	87.01	-87.01	0.57894	-0.57893	73.2611	-73.261
	-2.56646	83.54	-83.54	0.55035	-0.55034	70.2736	-70.2735
	-2.55646	81.27	-81.27	0.52038	-0.52037	68.4194	-68.4192
	-2.54646	80.54	-80.54	0.49632	-0.49631	67.9623	-67.9621
	-2.53646	81.74	-81.74	0.48585	-0.48585	69.1808	-69.1807
	-2.52546	85.18	-85.18	0.49499	-0.49499	72.2861	-72.2855
	-2.51546	90.97	-90.97	0.52627	-0.52627	77.3253	-77.3249
	-2.50546	98.83	-98.83	0.57778	-0.57777	84.0408	-84.0407
	-2.49546	108	-108	0.64302	-0.64302	91.7556	-91.7554
	-2.48546	117.1	-117.1	0.71179	-0.71179	99.3648	-99.3645
	-2.47446	124.6	-124.6	0.77258	-0.77258	105.535	-105.535
	-2.46446	129.1	-129.1	0.81575	-0.81575	109.059	-109.059
	-2.45446	129.8	-129.8	0.83647	-0.83647	109.255	-109.254
	-2.44446	126.7	-126.7	0.83592	-0.83593	106.194	-106.194
	-2.43446	120.8	-120.8	0.82053	-0.82053	100.688	-100.689
	-2.42346	113.4	-113.4	0.79906	-0.79906	93.9908	-93.9913
	-2.41346	106.2	-106.2	0.77908	-0.77908	87.4154	-87.4156
	-2.40346	100.1	-100.1	0.76509	-0.76509	82.0071	-82.0073
	-2.39346	95.97	-95.97	0.75782	-0.75782	78.4112	-78.4111
	-2.38346	94.04	-94.04	0.75534	-0.75534	76.8546	-76.8543
	-2.37346	94.23	-94.23	0.75503	-0.75503	77.2603	-77.2598
	-2.36246	96.27	-96.27	0.75467	-0.75467	79.3427	-79.3427
	-2.35246	99.66	-99.66	0.75354	-0.75354	82.6607	-82.6604
	-2.34246	103.8	-103.8	0.75246	-0.75245	86.6746	-86.674
	-2.33246	108.1	-108.1	0.75413	-0.75413	90.8325	-90.8324
	-2.32246	112.1	-112.1	0.76344	-0.76343	94.6965	-94.6965
	-2.31146	115.4	-115.4	0.78691	-0.78691	98.049	-98.0489
	-2.30146	118.2	-118.2	0.83177	-0.83176	100.934	-100.934
	-2.29146	120.7	-120.7	0.90292	-0.90291	103.554	-103.554
	-2.28146	123.2	-123.2	0.99946	-0.99946	106.072	-106.072
	-2.27146	125.5	-125.5	1.11213	-1.11212	108.392	-108.392
	-2.26146	127.1	-127.1	1.22387	-1.22386	110.098	-110.097
	-2.25046	127.4	-127.4	1.31347	-1.31347	110.569	-110.569
	-2.24046	125.8	-125.8	1.36317	-1.36317	109.333	-109.333
	-2.23046	122.2	-122.2	1.36502	-1.36502	106.375	-106.375
	-2.22046	117.4	-117.4	1.3242	-1.32418	102.335	-102.335
	-2.21046	112.5	-112.5	1.25597	-1.25598	98.282	-98.2822
	-2.19946	108.9	-108.9	1.1798	-1.17981	95.3081	-95.3083
	-2.18946	107.3	-107.3	1.11048	-1.11048	93.9988	-93.9995
	-2.17946	107.5	-107.5	1.05483	-1.05485	94.1732	-94.1729
	-2.16946	108.6	-108.6	1.01154	-1.01154	95.0295	-95.0293
	-2.15946	109.4	-109.4	0.97597	-0.97595	95.6064	-95.6066
	-2.14846	109.3	-109.3	0.94561	-0.94561	95.3278	-95.3282
	-2.13846	108.3	-108.3	0.92312	-0.92312	94.3636	-94.3636
	-2.12846	107.4	-107.4	0.91697	-0.91698	93.5928	-93.5932
	-2.11846	108	-108	0.9374	-0.9374	94.2469	-94.2471
	-2.10846	111.2	-111.2	0.99242	-0.99242	97.3678	-97.3684
	-2.09846	117.6	-117.6	1.0831	-1.0831	103.336	-103.337
	-2.08746	126.6	-126.6	1.20113	-1.20114	111.636	-111.636
	-2.07746	136.7	-136.7	1.32847	-1.32846	120.884	-120.883
	-2.06746	145.9	-145.9	1.44155	-1.44155	129.213	-129.213
	-2.05746	152	-152	1.51683	-1.51683	134.818	-134.818
	-2.04746	153.8	-153.8	1.53864	-1.53863	136.558	-136.558
	-2.03646	151.2	-151.2	1.50483	-1.50483	134.317	-134.316
	-2.02646	145.1	-145.1	1.42705	-1.42704	129.055	-129.054
	-2.01646	137.4	-137.4	1.32682	-1.32682	122.38	-122.38
	-2.00646	129.9	-129.9	1.22723	-1.22722	115.902	-115.901
	-1.99646	124	-124	1.14444	-1.14443	110.634	-110.634
	-1.98546	119.7	-119.7	1.08442	-1.08443	106.753	-106.754
	-1.97546	116.5	-116.5	1.044	-1.04399	103.769	-103.769
	-1.96546	113.7	-113.7	1.0157	-1.01569	100.992	-100.992
	-1.95546	110.5	-110.5	0.99332	-0.99333	97.97	-97.9694
	-1.94546	107.1	-107.1	0.97488	-0.97488	94.7353	-94.7353
	-1.93546	103.8	-103.8	0.96291	-0.9629	91.7453	-91.7452
	-1.92446	101.4	-101.4	0.96172	-0.96171	89.6458	-89.6457
	-1.91446	100.5	-100.5	0.97486	-0.97486	89.0029	-89.0034
	-1.90446	101.6	-101.6	1.00244	-1.00245	90.067	-90.0675
	-1.89446	104.4	-104.4	1.04041	-1.04041	92.6599	-92.6608
	-1.88446	108.3	-108.3	1.08144	-1.08145	96.2118	-96.2123
	-1.87346	112.5	-112.5	1.11726	-1.11727	99.9347	-99.9355
	-1.86346	116.2	-116.2	1.14148	-1.14149	103.083	-103.083
	-1.85346	118.7	-118.7	1.1515	-1.15151	105.2	-105.201
	-1.84346	119.9	-119.9	1.14918	-1.14918	106.266	-106.267
	-1.83346	120.3	-120.3	1.13888	-1.13889	106.609	-106.609
	-1.82346	120.3	-120.3	1.12505	-1.12504	106.645	-106.645
	-1.81246	120.1	-120.1	1.10907	-1.10907	106.621	-106.62
	-1.80246	119.7	-119.7	1.0889	-1.08891	106.443	-106.442
	-1.79246	118.7	-118.7	1.06011	-1.06011	105.753	-105.752
	-1.78246	116.7	-116.7	1.01882	-1.01883	104.161	-104.161
	-1.77246	113.6	-113.6	0.96512	-0.96512	101.54	-101.541
	-1.76146	109.7	-109.7	0.90406	-0.90406	98.2345	-98.2347
	-1.75146	105.9	-105.9	0.84576	-0.84575	95.0177	-95.0182
	-1.74146	103.4	-103.4	0.80206	-0.80206	92.8688	-92.8697
	-1.73146	103	-103	0.78297	-0.78297	92.6158	-92.6166
	-1.72146	105.3	-105.3	0.79285	-0.79284	94.6337	-94.6361
	-1.71046	110	-110	0.82872	-0.82872	98.6516	-98.652
	-1.70046	116	-116	0.88083	-0.88083	103.823	-103.823
	-1.69046	122	-122	0.93587	-0.93587	108.958	-108.958
	-1.68046	126.6	-126.6	0.98093	-0.98091	112.913	-112.913
	-1.67046	129	-129	1.00698	-1.00698	114.859	-114.859
	-1.66046	128.7	-128.7	1.01172	-1.01171	114.515	-114.514
	-1.64946	126.1	-126.1	0.99797	-0.99796	112.105	-112.105
	-1.63946	121.8	-121.8	0.97364	-0.97364	108.293	-108.293
	-1.62946	117	-117	0.94799	-0.94797	104.023	-104.023
	-1.61946	112.9	-112.9	0.93068	-0.93068	100.341	-100.341
	-1.60946	110.6	-110.6	0.93007	-0.93008	98.2285	-98.2287
	-1.59846	110.9	-110.9	0.95171	-0.9517	98.4053	-98.4055
	-1.58846	114.2	-114.2	0.99736	-0.99735	101.169	-101.169
	-1.57846	120.2	-120.2	1.06383	-1.06382	106.319	-106.32
	-1.56846	128.2	-128.2	1.14339	-1.14341	113.224	-113.224
	-1.55846	137	-137	1.2255	-1.22551	120.983	-120.983
	-1.54846	145.6	-145.6	1.29847	-1.29847	128.598	-128.598
	-1.53746	152.9	-152.9	1.35254	-1.35253	135.146	-135.146
	-1.52746	157.9	-157.9	1.38058	-1.38057	139.808	-139.808
	-1.51746	159.9	-159.9	1.37892	-1.37891	141.92	-141.919
	-1.50746	158.5	-158.5	1.3476	-1.34759	141.037	-141.037
	-1.49746	153.8	-153.8	1.29034	-1.29034	137.11	-137.11
	-1.48646	146.3	-146.3	1.21472	-1.21471	130.621	-130.62
	-1.47646	137.4	-137.4	1.13096	-1.13096	122.569	-122.568
	-1.46646	128.3	-128.3	1.05038	-1.05038	114.272	-114.271
	-1.45646	120.6	-120.6	0.98204	-0.98204	106.988	-106.987
	-1.44646	115	-115	0.93128	-0.93128	101.601	-101.601
	-1.43546	112	-112	0.89932	-0.89932	98.4773	-98.477
	-1.42546	111.4	-111.4	0.88421	-0.88419	97.5294	-97.5295
	-1.41546	112.7	-112.7	0.88222	-0.88225	98.4163	-98.4166
	-1.40546	115.4	-115.4	0.88921	-0.8892	100.7	-100.701
	-1.39546	119	-119	0.90034	-0.90035	103.922	-103.922
	-1.38546	123	-123	0.91106	-0.91107	107.655	-107.655
	-1.37446	127.1	-127.1	0.91799	-0.91799	111.523	-111.524
	-1.36446	131	-131	0.91992	-0.91992	115.234	-115.234
	-1.35446	134.5	-134.5	0.91752	-0.91751	118.529	-118.53
	-1.34446	137.2	-137.2	0.91202	-0.91202	121.093	-121.093
	-1.33446	138.6	-138.6	0.90292	-0.90292	122.403	-122.403
	-1.32346	137.9	-137.9	0.88613	-0.88613	121.737	-121.737
	-1.31346	134.2	-134.2	0.85575	-0.85575	118.378	-118.378
	-1.30346	127.1	-127.1	0.80669	-0.80668	111.977	-111.977
	-1.29346	116.9	-116.9	0.73864	-0.73864	102.906	-102.905
	-1.28346	104.9	-104.9	0.6579	-0.65789	92.305	-92.3047
	-1.27246	93.04	-93.04	0.57582	-0.57582	81.8294	-81.8288
	-1.26246	83.18	-83.18	0.50483	-0.50483	73.0824	-73.0822
	-1.25246	76.55	-76.55	0.45367	-0.45368	67.108	-67.1076
	-1.24246	73.38	-73.38	0.42437	-0.42437	64.108	-64.1078
	-1.23246	73	-73	0.4125	-0.4125	63.518	-63.5176
	-1.22246	74.17	-74.17	0.40963	-0.40962	64.3447	-64.3437
	-1.21146	75.65	-75.65	0.40714	-0.40713	65.5384	-65.5378
	-1.20146	76.47	-76.47	0.39947	-0.39947	66.3043	-66.3044
	-1.19146	76.22	-76.22	0.38567	-0.38566	66.2649	-66.2648
	-1.18146	75.08	-75.08	0.3696	-0.3696	65.515	-65.5149
	-1.17146	73.75	-73.75	0.35842	-0.35842	64.579	-64.5788
	-1.16046	73.21	-73.21	0.36032	-0.36032	64.2285	-64.2284
	-1.15046	74.35	-74.35	0.3816	-0.3816	65.1858	-65.1857
	-1.14046	77.58	-77.58	0.42417	-0.42416	67.7826	-67.7824
	-1.13046	82.61	-82.61	0.48422	-0.48422	71.7713	-71.7712
	-1.12046	88.52	-88.52	0.55298	-0.55297	76.3939	-76.3937
	-1.11046	94.12	-94.12	0.61911	-0.61911	80.7047	-80.705
	-1.09946	98.43	-98.43	0.67184	-0.67184	83.9505	-83.9504
	-1.08946	101	-101	0.70348	-0.70348	85.8013	-85.8016
	-1.07946	101.7	-101.7	0.71063	-0.71063	86.3366	-86.337
	-1.06946	101	-101	0.69385	-0.69384	85.8322	-85.8321
	-1.05946	99.16	-99.16	0.6569	-0.6569	84.5086	-84.5087
	-1.04846	96.29	-96.29	0.60567	-0.60567	82.4464	-82.4469
	-1.03846	92.63	-92.63	0.5472	-0.5472	79.6831	-79.6833
	-1.02846	88.5	-88.5	0.48897	-0.48897	76.3978	-76.398
	-1.01846	84.52	-84.52	0.43796	-0.43796	73.0417	-73.0417
	-1.00846	81.5	-81.5	0.39956	-0.39955	70.2905	-70.2905
	-0.99746	80.2	-80.2	0.37648	-0.37649	68.828	-68.828
	-0.98746	80.99	-80.99	0.3686	-0.3686	69.0611	-69.0607
	-0.97746	83.74	-83.74	0.37297	-0.37296	70.9339	-70.9331
	-0.96746	87.8	-87.8	0.38529	-0.38529	73.9528	-73.9522
	-0.95746	92.31	-92.31	0.40117	-0.40117	77.4059	-77.4055
	-0.94746	96.52	-96.52	0.41723	-0.41723	80.6546	-80.6542
	-0.93646	100	-100	0.43164	-0.43164	83.3495	-83.3493
	-0.92646	102.7	-102.7	0.44384	-0.44384	85.4999	-85.5
	-0.91646	105	-105	0.45395	-0.45395	87.3888	-87.3882
	-0.90646	107.2	-107.2	0.46287	-0.46287	89.3955	-89.3953
	-0.89646	109.8	-109.8	0.47225	-0.47225	91.767	-91.7666
	-0.88546	112.7	-112.7	0.48385	-0.48385	94.4556	-94.4557
	-0.87546	115.7	-115.7	0.49884	-0.49886	97.0395	-97.0393
	-0.86546	118	-118	0.5166	-0.5166	98.777	-98.7772
	-0.85546	118.5	-118.5	0.53368	-0.53369	98.8368	-98.8371
	-0.84546	116.4	-116.4	0.54415	-0.54415	96.5255	-96.5252
	-0.83546	111.1	-111.1	0.54111	-0.54112	91.573	-91.5734
	-0.82446	102.9	-102.9	0.51919	-0.51919	84.2546	-84.2561
	-0.81446	92.35	-92.35	0.47685	-0.47685	75.3334	-75.3337
	-0.80446	80.77	-80.77	0.41738	-0.41738	65.8638	-65.864
	-0.79446	69.49	-69.49	0.34816	-0.34816	56.9333	-56.9337
	-0.78446	59.69	-59.7	0.27848	-0.27849	49.4022	-49.4026
	-0.77346	52.15	-52.15	0.21685	-0.21684	43.7747	-43.7749
	-0.76346	47.13	-47.13	0.16875	-0.16874	40.1708	-40.1708
	-0.75346	44.51	-44.51	0.13612	-0.13612	38.3898	-38.3898
	-0.74346	43.82	-43.82	0.11777	-0.11777	38.0219	-38.0218
	-0.73346	44.44	-44.44	0.11079	-0.11079	38.5614	-38.5613
	-0.72246	45.79	-45.79	0.11201	-0.11201	39.5448	-39.5444
	-0.71246	47.51	-47.51	0.11921	-0.11921	40.7101	-40.71
	-0.70246	49.62	-49.62	0.13182	-0.13183	42.1056	-42.1054
	-0.69246	52.52	-52.52	0.15047	-0.15047	44.0858	-44.0857
	-0.68246	56.7	-56.7	0.17602	-0.17601	47.098	-47.0978
	-0.67246	62.37	-62.37	0.2079	-0.2079	51.3427	-51.3422
	-0.66146	69.02	-69.02	0.24298	-0.24298	56.4497	-56.4495
	-0.65146	75.39	-75.38	0.27572	-0.27572	61.4006	-61.4
	-0.64146	79.77	-79.77	0.29957	-0.29957	64.7845	-64.7843
	-0.63146	80.64	-80.64	0.30945	-0.30945	65.2976	-65.2974
	-0.62146	77.28	-77.28	0.30394	-0.30394	62.2715	-62.2715
	-0.61046	70.08	-70.08	0.28569	-0.28569	55.9582	-55.9588
	-0.60046	60.38	-60.38	0.26033	-0.26033	47.4224	-47.423
	-0.59046	49.96	-49.96	0.23407	-0.23408	38.1577	-38.1577
	-0.58046	40.44	-40.45	0.21152	-0.21152	29.6058	-29.606
	-0.57046	32.95	-32.95	0.19498	-0.19498	22.7961	-22.7965
	-0.55946	27.97	-27.97	0.1848	-0.1848	18.2211	-18.2213
	-0.54946	25.49	-25.49	0.18077	-0.18078	15.9092	-15.9094
	-0.53946	25.24	-25.24	0.18299	-0.18299	15.5866	-15.5868
	-0.52946	26.8	-26.8	0.19194	-0.19194	16.8285	-16.8286
	-0.51946	29.71	-29.71	0.208	-0.208	19.157	-19.157
	-0.50946	33.46	-33.46	0.2306	-0.2306	22.1168	-22.1166
	-0.49846	37.57	-37.57	0.25764	-0.25764	25.3073	-25.3072
	-0.48846	41.58	-41.58	0.28558	-0.28558	28.4134	-28.4133
	-0.47846	45.07	-45.07	0.30958	-0.30957	31.1771	-31.1769
	-0.46846	47.63	-47.63	0.32447	-0.32446	33.3547	-33.3546
	-0.45846	48.86	-48.86	0.32573	-0.32572	34.6854	-34.685
	-0.44746	48.41	-48.41	0.31083	-0.31083	34.9013	-34.9011
	-0.43746	46.09	-46.09	0.28044	-0.28044	33.8096	-33.8093
	-0.42746	42.01	-42.01	0.23867	-0.23867	31.3887	-31.3885
	-0.41746	36.6	-36.6	0.19211	-0.19211	27.846	-27.8461
	-0.40746	30.59	-30.59	0.14844	-0.14844	23.6102	-23.6106
	-0.39746	24.84	-24.84	0.11469	-0.11469	19.2574	-19.2577
	-0.38646	20.22	-20.22	0.09626	-0.09626	15.3982	-15.399
	-0.37646	17.45	-17.45	0.0963	-0.0963	12.5673	-12.5679
	-0.36646	16.93	-16.93	0.11541	-0.11541	11.1084	-11.109
	-0.35646	18.66	-18.66	0.15115	-0.15115	11.103	-11.1037
	-0.34646	22.15	-22.15	0.19773	-0.19773	12.3373	-12.3379
	-0.33546	26.5	-26.5	0.24622	-0.24622	14.3244	-14.3248
	-0.32546	30.55	-30.56	0.28601	-0.28601	16.4134	-16.4137
	-0.31546	33.2	-33.2	0.30773	-0.30772	17.96	-17.9601
	-0.30546	33.72	-33.72	0.30592	-0.30591	18.5192	-18.519
	-0.29546	32.02	-32.02	0.28099	-0.28098	17.9895	-17.9892
	-0.28446	28.66	-28.66	0.23903	-0.23903	16.6339	-16.6334
	-0.27446	24.62	-24.62	0.1896	-0.18958	14.9733	-14.9728
	-0.26446	20.95	-20.95	0.1426	-0.14259	13.5805	-13.5802
	-0.25446	18.47	-18.47	0.10576	-0.10576	12.8834	-12.8828
	-0.24446	17.56	-17.56	0.08346	-0.08346	13.044	-13.043
	-0.23446	18.19	-18.19	0.07672	-0.07671	13.9709	-13.9707
	-0.22346	20.08	-20.08	0.08432	-0.08432	15.4314	-15.4307
	-0.21346	22.88	-22.88	0.10374	-0.10374	17.1977	-17.1976
	-0.20346	26.34	-26.34	0.13191	-0.13191	19.1484	-19.1484
	-0.19346	30.31	-30.31	0.16551	-0.16551	21.2785	-21.2784
	-0.18346	34.62	-34.62	0.20106	-0.20105	23.6114	-23.6113
	-0.17246	39.04	-39.04	0.2348	-0.2348	26.0893	-26.0891
	-0.16246	43.11	-43.11	0.26273	-0.26273	28.4805	-28.4802
	-0.15246	46.21	-46.21	0.28078	-0.28078	30.3861	-30.3861
	-0.14246	47.66	-47.66	0.28552	-0.28552	31.3346	-31.3348
	-0.13246	46.95	-46.95	0.27504	-0.27504	30.9503	-30.9505
	-0.12146	43.93	-43.93	0.24992	-0.24992	29.0731	-29.0734
	-0.11146	38.89	-38.89	0.21356	-0.21356	25.8498	-25.85
	-0.10146	32.5	-32.5	0.17154	-0.17154	21.697	-21.6973
	-0.09146	25.69	-25.69	0.13033	-0.13036	17.1943	-17.1943
	-0.08146	19.37	-19.37	0.09591	-0.09592	12.9367	-12.9369
	-0.07146	14.31	-14.31	0.07264	-0.07264	9.41401	-9.41416
	-0.06046	11	-11	0.06319	-0.06319	6.94278	-6.94277
	-0.05046	9.657	-9.657	0.0689	-0.0689	5.66601	-5.66599
	-0.04046	10.32	-10.32	0.09045	-0.09045	5.59824	-5.59812
	-0.03046	12.88	-12.88	0.12835	-0.12835	6.68308	-6.68288
	-0.02046	17.21	-17.21	0.1832	-0.18318	8.83685	-8.83664
	-0.00946	23.13	-23.13	0.25511	-0.25511	11.9533	-11.9533
	0.00054	30.36	-30.36	0.34274	-0.34274	15.8703	-15.8703
	0.01054	38.45	-38.45	0.44172	-0.44173	20.3055	-20.3054
	0.02054	46.67	-46.67	0.5436	-0.54359	24.8184	-24.8183
	0.03054	54.06	-54.06	0.63623	-0.63622	28.8341	-28.834
	0.04054	59.58	-59.58	0.70643	-0.70643	31.7675	-31.7673
	0.05154	62.44	-62.44	0.74389	-0.74388	33.1941	-33.1939
	0.06154	62.35	-62.35	0.74517	-0.74516	32.9986	-32.9985
	0.07154	59.65	-59.65	0.71442	-0.7144	31.4116	-31.4114
	0.08154	55.11	-55.11	0.6617	-0.6617	28.8931	-28.893
	0.09154	49.63	-49.63	0.59832	-0.59831	25.946	-25.9456
	0.10254	43.94	-43.94	0.53315	-0.53315	22.9513	-22.9514
	0.11254	38.48	-38.48	0.47128	-0.47128	20.1155	-20.1156
	0.12254	33.53	-33.53	0.41575	-0.41575	17.5483	-17.5483
	0.13254	29.38	-29.38	0.37006	-0.37006	15.3824	-15.3825
	0.14254	26.49	-26.49	0.33974	-0.33975	13.8452	-13.8452
	0.15354	25.4	-25.4	0.33102	-0.33102	13.2198	-13.2199
	0.16354	26.45	-26.45	0.34737	-0.34737	13.7129	-13.7129
	0.17354	29.55	-29.55	0.38596	-0.38596	15.3047	-15.3046
	0.18354	34.01	-34.01	0.43622	-0.43622	17.6637	-17.6637
	0.19354	38.64	-38.64	0.4821	-0.48211	20.1914	-20.1913
	0.20354	42.09	-42.09	0.50705	-0.50705	22.1747	-22.1747
	0.21454	43.24	-43.24	0.49965	-0.49965	23.0089	-23.009
	0.22454	41.6	-41.6	0.45803	-0.45803	22.3793	-22.3794
	0.23454	37.39	-37.39	0.38961	-0.38962	20.3497	-20.3498
	0.24454	31.45	-31.45	0.30802	-0.30802	17.3068	-17.307
	0.25454	24.92	-24.92	0.22834	-0.22838	13.8244	-13.8248
	0.26554	18.9	-18.9	0.16247	-0.16248	10.4843	-10.4845
	0.27554	14.2	-14.2	0.117	-0.117	7.73497	-7.73531
	0.28554	11.23	-11.23	0.09308	-0.09309	5.81745	-5.81758
	0.29554	9.963	-9.963	0.08763	-0.08764	4.76005	-4.76023
	0.30554	10.06	-10.06	0.09502	-0.09503	4.42727	-4.42735
	0.31554	11.01	-11.01	0.10873	-0.10874	4.59576	-4.59594
	0.32654	12.3	-12.31	0.12281	-0.12282	5.03697	-5.037
	0.33654	13.57	-13.57	0.13327	-0.13327	5.58946	-5.58952
	0.34654	14.7	-14.7	0.13913	-0.13912	6.19814	-6.19812
	0.35654	15.84	-15.84	0.14272	-0.14272	6.91418	-6.91405
	0.36654	17.32	-17.32	0.14887	-0.14887	7.85399	-7.85373
	0.37754	19.5	-19.5	0.16343	-0.16342	9.13799	-9.13794
	0.38754	22.63	-22.63	0.19132	-0.19133	10.8449	-10.8447
	0.39754	26.78	-26.78	0.23519	-0.2352	12.9817	-12.9817
	0.40754	31.85	-31.85	0.29466	-0.29465	15.4907	-15.4907
	0.41754	37.53	-37.53	0.36605	-0.36606	18.2382	-18.2381
	0.42854	43.32	-43.32	0.44298	-0.44298	21.0078	-21.0076
	0.43854	48.54	-48.54	0.51654	-0.51652	23.4905	-23.4904
	0.44854	52.39	-52.39	0.57618	-0.57616	25.291	-25.2909
	0.45854	54.05	-54.05	0.61157	-0.61156	26.0179	-26.0178
	0.46854	52.97	-52.97	0.6149	-0.61488	25.4064	-25.4064
	0.47854	49.08	-49.08	0.58403	-0.58401	23.4332	-23.4331
	0.48954	42.96	-42.96	0.52416	-0.52415	20.3774	-20.3773
	0.49954	35.65	-35.65	0.44724	-0.44724	16.7556	-16.7556
	0.50954	28.44	-28.44	0.36845	-0.36844	13.1779	-13.1779
	0.51954	22.43	-22.43	0.30183	-0.30182	10.1697	-10.1699
	0.52954	18.27	-18.27	0.25602	-0.25602	8.04721	-8.04721
	0.54054	16.09	-16.09	0.23275	-0.23274	6.88449	-6.88446
	0.55054	15.63	-15.63	0.22805	-0.22805	6.57498	-6.57496
	0.56054	16.42	-16.42	0.23568	-0.23568	6.9343	-6.9343
	0.57054	18.07	-18.07	0.25077	-0.25077	7.79632	-7.79624
	0.58054	20.38	-20.38	0.27185	-0.27184	9.04754	-9.04743
	0.59154	23.22	-23.22	0.30043	-0.30041	10.6043	-10.6042
	0.60154	26.44	-26.44	0.33811	-0.33811	12.3427	-12.3424
	0.61154	29.71	-29.71	0.38323	-0.38322	14.0429	-14.0428
	0.62154	32.43	-32.43	0.42895	-0.42891	15.3923	-15.3921
	0.63154	33.9	-33.9	0.46429	-0.46429	16.0643	-16.0641
	0.64154	33.6	-33.6	0.47828	-0.47828	15.8252	-15.8252
	0.65254	31.39	-31.39	0.46477	-0.46477	14.6502	-14.6503
	0.66254	27.63	-27.63	0.42607	-0.42607	12.743	-12.7431
	0.67254	23.15	-23.15	0.37328	-0.37329	10.4938	-10.4941
	0.68254	18.98	-18.98	0.3229	-0.32292	8.36596	-8.36617
	0.69254	16.07	-16.07	0.29185	-0.29186	6.76801	-6.7681
	0.70354	15.03	-15.03	0.29195	-0.29194	5.95981	-5.95991
	0.71354	16.05	-16.05	0.32627	-0.32626	6.0073	-6.0073
	0.72354	18.82	-18.82	0.38804	-0.38804	6.7922	-6.79222
	0.73354	22.7	-22.7	0.46258	-0.46259	8.06063	-8.06049
	0.74354	26.86	-26.86	0.53166	-0.53166	9.49773	-9.49762
	0.75354	30.58	-30.58	0.57959	-0.5796	10.8096	-10.8095
	0.76454	33.36	-33.36	0.59806	-0.59807	11.7921	-11.792
	0.77454	35.09	-35.08	0.58903	-0.58902	12.3709	-12.3707
	0.78454	35.93	-35.93	0.56295	-0.56293	12.5983	-12.598
	0.79454	36.23	-36.23	0.53478	-0.53478	12.6163	-12.6162
	0.80454	36.35	-36.35	0.51807	-0.51806	12.5982	-12.5981
	0.81554	36.49	-36.49	0.51989	-0.51988	12.6787	-12.6786
	0.82554	36.66	-36.66	0.53891	-0.53892	12.9085	-12.9086
	0.83554	36.69	-36.69	0.56593	-0.56595	13.2321	-13.2323
	0.84554	36.3	-36.3	0.5874	-0.58741	13.5134	-13.5138
	0.85554	35.26	-35.26	0.59043	-0.59042	13.5953	-13.5955
	0.86654	33.45	-33.45	0.56743	-0.56744	13.3624	-13.3625
	0.87654	30.95	-30.95	0.51842	-0.51842	12.7892	-12.7894
	0.88654	28.01	-28.01	0.45068	-0.45067	11.9315	-11.9316
	0.89654	24.92	-24.92	0.37582	-0.37583	10.8906	-10.8907
	0.90654	21.94	-21.94	0.30595	-0.30597	9.77409	-9.77406
	0.91654	19.3	-19.3	0.25082	-0.25082	8.68208	-8.6822
	0.92754	17.22	-17.22	0.21682	-0.21682	7.71795	-7.71807
	0.93754	15.94	-15.95	0.20714	-0.20716	7.00444	-7.00465
	0.94754	15.75	-15.75	0.2224	-0.22241	6.68245	-6.68273
	0.95754	16.88	-16.88	0.26105	-0.26106	6.88303	-6.88335
	0.96754	19.48	-19.48	0.31952	-0.31953	7.68725	-7.6876
	0.97854	23.48	-23.48	0.39254	-0.39256	9.08835	-9.08877
	0.98854	28.59	-28.6	0.47345	-0.47347	10.97	-10.9704
	0.99854	34.29	-34.29	0.55473	-0.55477	13.0983	-13.099
	1.00854	39.81	-39.81	0.62833	-0.62838	15.1439	-15.1446
	1.01854	44.27	-44.28	0.68577	-0.68585	16.7329	-16.7336
	1.02854	46.86	-46.87	0.7194	-0.71943	17.5316	-17.5321
	1.03954	47.04	-47.04	0.72376	-0.72377	17.3478	-17.3482
	1.04954	44.75	-44.75	0.69768	-0.6977	16.1961	-16.1963
	1.05954	40.45	-40.45	0.64559	-0.64558	14.3106	-14.3104
	1.06954	35.02	-35.02	0.57675	-0.57674	12.0668	-12.0661
	1.07954	29.44	-29.43	0.50307	-0.50299	9.8659	-9.86516
	1.09054	24.52	-24.52	0.43525	-0.43514	8.0122	-8.01141
	1.10054	20.71	-20.71	0.37973	-0.37967	6.64448	-6.64362
	1.11054	18.02	-18.02	0.33754	-0.33747	5.73994	-5.73928
	1.12054	16.21	-16.2	0.30553	-0.30548	5.1793	-5.17876
	1.13054	14.97	-14.97	0.27964	-0.27961	4.83981	-4.83947
	1.14154	14.21	-14.21	0.25823	-0.2582	4.67438	-4.67416
	1.15154	14.07	-14.07	0.2438	-0.24378	4.74026	-4.74015
	1.16154	14.92	-14.92	0.242	-0.24198	5.16585	-5.16584
	1.17154	17.06	-17.06	0.25846	-0.25845	6.06996	-6.06998
	1.18154	20.54	-20.54	0.29482	-0.29482	7.46602	-7.46614
	1.19154	24.92	-24.92	0.34604	-0.34604	9.19477	-9.1949
	1.20254	29.33	-29.33	0.40033	-0.40033	10.9289	-10.929
	1.21254	32.65	-32.65	0.44244	-0.44244	12.2543	-12.2544
	1.22254	33.93	-33.93	0.45873	-0.45872	12.8054	-12.8053
	1.23254	32.7	-32.7	0.44208	-0.44208	12.3975	-12.3975
	1.24254	29.13	-29.13	0.39442	-0.39441	11.0919	-11.0917
	1.25354	23.98	-23.98	0.32542	-0.3254	9.16849	-9.16828
	1.26354	18.31	-18.3	0.24916	-0.24915	7.02345	-7.02329
	1.27354	13.11	-13.11	0.17947	-0.17946	5.04437	-5.04423
	1.28354	9.133	-9.132	0.12679	-0.12679	3.52073	-3.52063
	1.29354	6.797	-6.797	0.09725	-0.09725	2.61473	-2.6147
	1.30454	6.228	-6.228	0.09322	-0.09322	2.37749	-2.37757
	1.31454	7.356	-7.357	0.11436	-0.11436	2.78213	-2.78227
	1.32454	9.967	-9.968	0.15825	-0.15827	3.74121	-3.74158
	1.33454	13.7	-13.7	0.2202	-0.22021	5.10793	-5.10827
	1.34454	18.05	-18.06	0.29344	-0.29345	6.67869	-6.67908
	1.35454	22.46	-22.46	0.36976	-0.36981	8.22022	-8.22053
	1.36554	26.4	-26.4	0.44199	-0.44202	9.52625	-9.52669
	1.37554	29.58	-29.58	0.50534	-0.50537	10.4824	-10.483
	1.38554	32	-32	0.5589	-0.55894	11.0985	-11.0991
	1.39554	33.85	-33.86	0.60347	-0.60349	11.4833	-11.484
	1.40554	35.34	-35.34	0.63939	-0.63944	11.7643	-11.7651
	1.41654	36.45	-36.45	0.66364	-0.66369	11.9954	-11.9957
	1.42654	36.9	-36.9	0.67016	-0.67017	12.1106	-12.111
	1.43654	36.25	-36.25	0.65165	-0.65166	11.952	-11.9521
	1.44654	34.11	-34.11	0.60418	-0.60415	11.3561	-11.3559
	1.45654	30.41	-30.41	0.52951	-0.52949	10.2479	-10.2473
	1.46654	25.48	-25.48	0.43582	-0.43577	8.69535	-8.69461
	1.47754	19.94	-19.94	0.33529	-0.33526	6.88956	-6.88854
	1.48754	14.52	-14.52	0.24034	-0.2403	5.07378	-5.07291
	1.49754	9.815	-9.813	0.16013	-0.16009	3.46342	-3.46283
	1.50754	6.145	-6.144	0.09899	-0.09896	2.18734	-2.18683
	1.51754	3.56	-3.559	0.05671	-0.05669	1.27652	-1.27614
	1.52854	1.906	-1.905	0.03007	-0.03006	0.68783	-0.6876
	1.53854	0.9425	-0.9422	0.01476	-0.01475	0.342	-0.34187
	1.54854	0.4303	-0.4301	0.00668	-0.00668	0.15684	-0.15678
	1.55854	0.1813	-0.1812	0.0028	-0.0028	0.06633	-0.0663
	1.56854	0.07045	-0.07041	0.00108	-0.00108	0.02585	-0.02584
	1.57954	0.02525	-0.02523	0.00039	-0.00038	0.00928	-0.00927
	1.58954	0.00835	-0.00834	0.00013	-0.00013	0.00308	-0.00308
	1.59954	0.00257	-0.00257	4e-05	-4e-05	0.00094	-0.00094
	1.60954	0.00084	-0.00084	0	0	0.00029	-0.00029
	1.61954	0.00068	-0.00068	3e-05	-3e-05	0.00013	-0.00013
	1.62954	0.00178	-0.00178	6e-05	-6e-05	0.00027	-0.00027
	1.64054	0.00564	-0.00564	0.00017	-0.00017	0.00082	-0.00082
	1.65054	0.01691	-0.01691	0.0005	-0.0005	0.00246	-0.00246
	1.66054	0.04699	-0.04698	0.0014	-0.0014	0.007	-0.007
	1.67054	0.1209	-0.1209	0.00354	-0.00354	0.0185	-0.0185
	1.68054	0.2884	-0.2884	0.00831	-0.00831	0.0455	-0.04549
	1.69154	0.6388	-0.6387	0.01802	-0.01802	0.10436	-0.10434
	1.70154	1.316	-1.315	0.03618	-0.03617	0.22357	-0.22353
	1.71154	2.523	-2.523	0.0673	-0.06729	0.44789	-0.44781
	1.72154	4.515	-4.514	0.11626	-0.11624	0.83948	-0.83937
	1.73154	7.544	-7.543	0.18669	-0.18666	1.47244	-1.47228
	1.74254	11.79	-11.78	0.27912	-0.2791	2.41598	-2.41573
	1.75254	17.23	-17.23	0.38923	-0.38922	3.70507	-3.70466
	1.76254	23.57	-23.57	0.50689	-0.50687	5.30418	-5.30388
	1.77254	30.16	-30.16	0.6172	-0.61715	7.07898	-7.07869
	1.78254	36.08	-36.08	0.70313	-0.70314	8.79326	-8.79306
	1.79254	40.29	-40.29	0.74976	-0.74976	10.1505	-10.1504
	1.80354	41.96	-41.96	0.74808	-0.74809	10.8733	-10.8733
	1.81354	40.67	-40.67	0.69787	-0.69786	10.794	-10.7942
	1.82354	36.64	-36.64	0.60797	-0.60799	9.91883	-9.91899
	1.83354	30.64	-30.64	0.49401	-0.49404	8.42835	-8.4286
	1.84354	23.75	-23.75	0.37398	-0.374	6.61885	-6.61934
	1.85454	17.06	-17.06	0.26364	-0.26365	4.80288	-4.80328
	1.86454	11.37	-11.37	0.17381	-0.17385	3.22552	-3.22583
	1.87454	7.115	-7.116	0.10944	-0.10946	2.02235	-2.02259
	1.88454	4.361	-4.362	0.0712	-0.07121	1.22525	-1.22547
	1.89454	2.994	-2.995	0.05807	-0.05809	0.80277	-0.80301
	1.90454	2.857	-2.858	0.06963	-0.06966	0.70464	-0.70497
	1.91554	3.845	-3.847	0.10692	-0.10698	0.89042	-0.89084
	1.92554	5.894	-5.897	0.17137	-0.17145	1.33266	-1.33327
	1.93554	8.904	-8.907	0.26214	-0.26226	1.99938	-2.00014
	1.94554	12.62	-12.63	0.37341	-0.37351	2.82929	-2.8302
	1.95554	16.59	-16.6	0.49304	-0.49318	3.71833	-3.71912
	1.96654	20.23	-20.23	0.60504	-0.60514	4.53214	-4.53291
	1.97654	22.96	-22.96	0.69506	-0.69513	5.1473	-5.1476
	1.98654	24.51	-24.51	0.7581	-0.75816	5.50479	-5.50469
	1.99654	25.08	-25.08	0.80281	-0.80284	5.65117	-5.65087
	2.00654	25.29	-25.29	0.85091	-0.85097	5.73899	-5.73887
	2.01754	26.02	-26.02	0.92903	-0.92902	5.9736	-5.97356
	2.02754	28.01	-28.01	1.05563	-1.05576	6.52741	-6.52754
	2.03754	31.49	-31.49	1.23029	-1.23041	7.45112	-7.45152
	2.04754	36	-36	1.42836	-1.42846	8.62745	-8.62807
	2.05754	40.47	-40.48	1.60642	-1.60648	9.79074	-9.7915
	2.06754	43.58	-43.59	1.71601	-1.71602	10.6111	-10.6115
	2.07854	44.22	-44.22	1.72091	-1.72082	10.8115	-10.8114
	2.08854	41.9	-41.9	1.60992	-1.60977	10.2672	-10.2666
	2.09854	36.89	-36.89	1.40013	-1.39987	9.04781	-9.04708
	2.10854	30.11	-30.11	1.13001	-1.12969	7.3827	-7.38176
	2.11854	22.76	-22.75	0.84536	-0.84514	5.57061	-5.5696
	2.12954	15.91	-15.9	0.58586	-0.58569	3.88476	-3.88357
	2.13954	10.28	-10.28	0.37596	-0.37578	2.50261	-2.50169
	2.14954	6.145	-6.141	0.22331	-0.2232	1.48915	-1.48849
	2.15954	3.396	-3.394	0.12282	-0.12274	0.81881	-0.81839
	2.16954	1.745	-1.743	0.06275	-0.06269	0.41756	-0.41733
	2.17954	0.8565	-0.8559	0.03039	-0.03036	0.20178	-0.20164
	2.19054	0.4599	-0.4596	0.01547	-0.01547	0.10299	-0.10293
	2.20054	0.3861	-0.386	0.01146	-0.01146	0.07755	-0.07753
	2.21054	0.5709	-0.5711	0.0154	-0.0154	0.10598	-0.10599
	2.22054	1.032	-1.032	0.02707	-0.02709	0.18745	-0.18752
	2.23054	1.832	-1.833	0.04783	-0.04785	0.33153	-0.33163
	2.24154	3.033	-3.034	0.07911	-0.07912	0.5484	-0.54851
	2.25154	4.634	-4.635	0.12083	-0.12086	0.838	-0.83813
	2.26154	6.527	-6.528	0.17017	-0.17018	1.18092	-1.18114
	2.27154	8.479	-8.48	0.22101	-0.22103	1.53609	-1.53622
	2.28154	10.18	-10.18	0.26523	-0.26526	1.84884	-1.84894
	2.29254	11.34	-11.34	0.29516	-0.29518	2.07102	-2.07108
	2.30254	11.82	-11.82	0.30718	-0.30719	2.18508	-2.18513
	2.31254	11.74	-11.74	0.30396	-0.30398	2.22216	-2.22218
	2.32254	11.46	-11.46	0.29504	-0.29502	2.26299	-2.26307
	2.33254	11.53	-11.53	0.29406	-0.29408	2.41691	-2.41695
	2.34254	12.43	-12.43	0.31442	-0.31443	2.78205	-2.78231
	2.35354	14.47	-14.47	0.36421	-0.36424	3.40323	-3.40369
	2.36354	17.55	-17.56	0.44295	-0.44303	4.23991	-4.24049
	2.37354	21.25	-21.26	0.54105	-0.54118	5.16465	-5.16555
	2.38354	24.87	-24.88	0.64219	-0.64235	5.99499	-5.99554
	2.39354	27.68	-27.68	0.72817	-0.72829	6.54854	-6.54917
	2.40454	29.1	-29.1	0.78365	-0.78369	6.70335	-6.70364
	2.41454	28.89	-28.89	0.79961	-0.79974	6.43179	-6.43198
	2.42454	27.15	-27.15	0.77507	-0.77513	5.80445	-5.80424
	2.43454	24.27	-24.27	0.71619	-0.71621	4.95937	-4.95878
	2.44454	20.81	-20.81	0.6355	-0.63544	4.06219	-4.06183
	2.45554	17.4	-17.4	0.5507	-0.55059	3.27452	-3.27381
	2.46554	14.71	-14.7	0.48321	-0.48307	2.73365	-2.73302
	2.47554	13.32	-13.32	0.45512	-0.45502	2.54737	-2.54696
	2.48554	13.72	-13.71	0.48552	-0.4855	2.78542	-2.7855
	2.49554	16.1	-16.1	0.58458	-0.58459	3.4639	-3.46463
	2.50554	20.32	-20.33	0.74839	-0.74847	4.52689	-4.52809
	2.51654	25.81	-25.81	0.95598	-0.95609	5.83606	-5.8376
	2.52654	31.62	-31.63	1.17149	-1.17156	7.18212	-7.18401
	2.53654	36.65	-36.66	1.35123	-1.35144	8.32546	-8.32707
	2.54654	39.88	-39.89	1.4556	-1.45564	9.05091	-9.05266
	2.55654	40.65	-40.65	1.4604	-1.46036	9.22486	-9.22538
	2.56754	38.81	-38.81	1.36387	-1.36377	8.82254	-8.82277
	2.57754	34.74	-34.74	1.18597	-1.18591	7.92767	-7.92689
	2.58754	29.18	-29.17	0.96108	-0.96094	6.69879	-6.69749
	2.59754	23.01	-23	0.72636	-0.72609	5.32472	-5.32256
	2.60754	17.03	-17.02	0.51233	-0.51217	3.97927	-3.97692
	2.61754	11.82	-11.81	0.33755	-0.3374	2.79282	-2.79047
	2.62854	7.688	-7.681	0.20782	-0.20769	1.83756	-1.83562
	2.63854	4.679	-4.673	0.11959	-0.11949	1.13111	-1.1297
	2.64854	2.661	-2.657	0.06439	-0.06431	0.65036	-0.64935
	2.65854	1.417	-1.415	0.03257	-0.03254	0.34943	-0.34877
	2.66854	0.7203	-0.7189	0.01595	-0.01592	0.17769	-0.17732
	2.67954	0.3867	-0.3861	0.0087	-0.00869	0.09203	-0.09184
	2.68954	0.3007	-0.3006	0.00767	-0.00767	0.06334	-0.06329
	2.69954	0.4193	-0.4197	0.01199	-0.012	0.07798	-0.07802
	2.70954	0.7645	-0.7653	0.02266	-0.02269	0.13608	-0.13621
	2.71954	1.402	-1.404	0.04191	-0.04194	0.24731	-0.24757
	2.73054	2.41	-2.412	0.07212	-0.07219	0.42428	-0.42466
	2.74054	3.826	-3.829	0.11453	-0.1146	0.67335	-0.67383
	2.75054	5.596	-5.6	0.16752	-0.16762	0.9848	-0.98536
	2.76054	7.539	-7.542	0.22567	-0.22577	1.32668	-1.3271
	2.77054	9.353	-9.356	0.27999	-0.28009	1.64571	-1.64628
	2.78054	10.69	-10.69	0.31998	-0.32004	1.88035	-1.88061
	2.79154	11.25	-11.25	0.33699	-0.33704	1.97909	-1.97888
	2.80154	10.92	-10.91	0.32768	-0.32766	1.91967	-1.91935
	2.81154	9.79	-9.787	0.29559	-0.29553	1.71947	-1.71892
	2.82154	8.175	-8.172	0.25117	-0.25109	1.43012	-1.42949
	2.83154	6.496	-6.493	0.20945	-0.20936	1.12313	-1.12255
	2.84254	5.198	-5.195	0.18773	-0.18767	0.87156	-0.87108
	2.85254	4.677	-4.676	0.20343	-0.2034	0.73704	-0.73668
	2.86254	5.239	-5.238	0.27207	-0.27207	0.76356	-0.7634
	2.87254	7.07	-7.07	0.40442	-0.40449	0.97491	-0.97491
	2.88254	10.2	-10.2	0.60224	-0.60233	1.37118	-1.37128
	2.89254	14.43	-14.43	0.85308	-0.85317	1.92301	-1.92309
	2.90354	19.3	-19.3	1.12778	-1.12792	2.56649	-2.56666
	2.91354	24.13	-24.13	1.38345	-1.38353	3.20764	-3.20768
	2.92354	28.11	-28.1	1.57288	-1.57288	3.73848	-3.73854
	2.93354	30.51	-30.51	1.65842	-1.65832	4.06226	-4.0623
	2.94354	30.92	-30.91	1.62404	-1.624	4.12138	-4.12139
	2.95454	29.31	-29.31	1.48077	-1.48072	3.91397	-3.91381
	2.96454	26.1	-26.1	1.26243	-1.26236	3.4933	-3.49324
	2.97454	22	-22	1.01515	-1.0151	2.95484	-2.95506
	2.98454	17.83	-17.84	0.78509	-0.78508	2.41125	-2.41158
	2.99454	14.38	-14.38	0.60942	-0.60952	1.96922	-1.96977
	3.00554	12.23	-12.23	0.5122	-0.51237	1.71089	-1.71157
	3.01554	11.69	-11.7	0.50479	-0.50498	1.68289	-1.68374
	3.02554	12.82	-12.82	0.5877	-0.58794	1.89331	-1.89407
	3.03554	15.38	-15.39	0.7526	-0.7527	2.31334	-2.31401
	3.04554	18.97	-18.97	0.98211	-0.98225	2.88369	-2.88403
	3.05554	23.03	-23.03	1.2502	-1.25033	3.52198	-3.52218
	3.06654	26.94	-26.93	1.52234	-1.52226	4.13416	-4.13392
	3.07654	30.12	-30.11	1.7587	-1.75853	4.62763	-4.62694
	3.08654	32.12	-32.12	1.92219	-1.92208	4.9275	-4.9266
	3.09654	32.71	-32.71	1.98729	-1.98712	4.99234	-4.99157
	3.10654	31.9	-31.89	1.94651	-1.9463	4.82303	-4.82219
	3.11754	29.91	-29.9	1.81271	-1.81251	4.4589	-4.45831
	3.12754	27.09	-27.08	1.61273	-1.61252	3.96292	-3.96247
	3.13754	23.77	-23.77	1.37773	-1.37769	3.40095	-3.40053
	3.14754	20.24	-20.24	1.13476	-1.13472	2.82555	-2.82544
	3.15754	16.66	-16.66	0.90243	-0.90242	2.27196	-2.27198
	3.16854	13.19	-13.19	0.69149	-0.69148	1.76093	-1.76098
	3.17854	9.967	-9.967	0.50791	-0.50796	1.3069	-1.30698
	3.18854	7.125	-7.126	0.35513	-0.35516	0.92173	-0.9218
	3.19854	4.786	-4.787	0.2346	-0.23461	0.61294	-0.61303
	3.20854	3.003	-3.004	0.14544	-0.14544	0.38187	-0.38194
	3.21854	1.753	-1.753	0.08416	-0.08417	0.22177	-0.22181
	3.22954	0.9484	-0.9486	0.04527	-0.04529	0.11957	-0.11962
	3.23954	0.4747	-0.4748	0.02257	-0.02257	0.05972	-0.05974
	3.24954	0.2196	-0.2196	0.01042	-0.01042	0.02758	-0.02759
	3.25954	0.094	-0.09403	0.00446	-0.00446	0.01181	-0.01182
	3.26954	0.03823	-0.03824	0.00183	-0.00183	0.00488	-0.00488
	3.28054	0.01813	-0.01814	0.00093	-0.00093	0.00255	-0.00255
	3.29054	0.01939	-0.0194	0.00118	-0.00118	0.00333	-0.00333
	3.30054	0.04434	-0.04438	0.00283	-0.00283	0.00814	-0.00814
	3.31054	0.1143	-0.1144	0.00734	-0.00734	0.02115	-0.02116
	3.32054	0.2781	-0.2783	0.01789	-0.0179	0.05152	-0.05155
	3.33054	0.6248	-0.6253	0.04019	-0.04022	0.11576	-0.11586
	3.34154	1.293	-1.294	0.0832	-0.08326	0.23962	-0.23975
	3.35154	2.465	-2.466	0.15859	-0.15866	0.45673	-0.45696
	3.36154	4.327	-4.329	0.27837	-0.27848	0.80169	-0.802
	3.37154	6.994	-6.997	0.44997	-0.45012	1.2959	-1.2964
	3.38154	10.41	-10.42	0.66995	-0.67013	1.92951	-1.93009
	3.39254	14.29	-14.29	0.91881	-0.91908	2.64663	-2.64736
	3.40254	18.07	-18.07	1.16141	-1.16167	3.34594	-3.34666
	3.41254	21.09	-21.09	1.35401	-1.35415	3.90194	-3.90279
	3.42254	22.76	-22.77	1.45831	-1.45856	4.20576	-4.20652
	3.43254	22.83	-22.84	1.45608	-1.45635	4.20556	-4.20661
	3.44354	21.47	-21.48	1.35695	-1.35743	3.93182	-3.93333
	3.45354	19.27	-19.28	1.19617	-1.19679	3.48775	-3.49019
	3.46354	16.99	-17.01	1.0211	-1.02212	3.01346	-3.01675
	3.47354	15.33	-15.36	0.87481	-0.87597	2.63478	-2.63866
	3.48354	14.67	-14.71	0.78232	-0.7835	2.42585	-2.42965
	3.49354	15.04	-15.07	0.74631	-0.74711	2.39343	-2.39664
	3.50454	16.12	-16.14	0.75147	-0.75164	2.49121	-2.49229
	3.51454	17.49	-17.49	0.77478	-0.77419	2.64575	-2.64432
	3.52454	18.72	-18.71	0.796	-0.79469	2.78731	-2.78379
	3.53454	19.55	-19.52	0.80516	-0.80327	2.87118	-2.8656
	3.54454	19.92	-19.89	0.80466	-0.80256	2.88609	-2.87956
	3.55554	19.98	-19.95	0.80792	-0.80596	2.85271	-2.84666
	3.56554	20.06	-20.04	0.8341	-0.83254	2.81723	-2.81216
	3.57554	20.54	-20.52	0.90155	-0.90041	2.83523	-2.83182
	3.58554	21.71	-21.7	1.01965	-1.01894	2.95381	-2.95161
	3.59554	23.67	-23.66	1.18261	-1.1823	3.19138	-3.19061
	3.60554	26.23	-26.23	1.36881	-1.36875	3.52873	-3.52844
	3.61654	28.95	-28.95	1.54586	-1.54555	3.91	-3.91007
	3.62654	31.33	-31.33	1.68246	-1.68193	4.26386	-4.26343
	3.63654	33.04	-33.02	1.76171	-1.76061	4.52957	-4.52819
	3.64654	34.03	-33.99	1.78849	-1.78651	4.67827	-4.67549
	3.65654	34.58	-34.52	1.7872	-1.78417	4.71924	-4.71457
	3.66754	35.12	-35.01	1.7905	-1.78625	4.68863	-4.6816
	3.67754	35.97	-35.83	1.82233	-1.81699	4.62675	-4.6176
	3.68754	37.19	-37.01	1.88637	-1.88043	4.55616	-4.54612
	3.69754	38.43	-38.24	1.96182	-1.95638	4.46972	-4.46057
	3.70754	39.13	-38.95	2.0123	-2.00853	4.33568	-4.32987
	3.71854	38.74	-38.58	2.00164	-2.0006	4.11823	-4.11733
	3.72854	36.97	-36.87	1.9105	-1.91258	3.80083	-3.80551
	3.73854	34.01	-33.96	1.74495	-1.74989	3.40177	-3.41105
	3.74854	30.41	-30.41	1.53426	-1.54072	2.97332	-2.98486
	3.75854	26.9	-26.93	1.31824	-1.32479	2.5827	-2.59398
	3.76854	24.07	-24.12	1.13174	-1.13727	2.28764	-2.29672
	3.77954	22.21	-22.29	0.99392	-0.99813	2.11639	-2.12302
	3.78954	21.24	-21.33	0.90502	-0.90812	2.06133	-2.06604
	3.79954	20.79	-20.91	0.85089	-0.85368	2.08371	-2.08825
	3.80954	20.41	-20.55	0.81124	-0.81432	2.12925	-2.1345
	3.81954	19.69	-19.84	0.76738	-0.77087	2.1424	-2.14874
	3.83054	18.37	-18.53	0.70688	-0.71057	2.08099	-2.08758
	3.84054	16.41	-16.54	0.62551	-0.629	1.92492	-1.93106
	3.85054	13.9	-14	0.52658	-0.52948	1.68025	-1.68518
	3.86054	11.1	-11.17	0.41876	-0.42083	1.37536	-1.37869
	3.87054	8.322	-8.365	0.31274	-0.3141	1.05075	-1.0526
	3.88154	5.827	-5.85	0.21845	-0.21917	0.74662	-0.74746
	3.89154	3.799	-3.809	0.14212	-0.14249	0.49217	-0.49238
	3.90154	2.3	-2.304	0.08593	-0.08607	0.30044	-0.30036
	3.91154	1.291	-1.292	0.04821	-0.04826	0.16975	-0.1696
	3.92154	0.6748	-0.6751	0.02525	-0.02527	0.08921	-0.08911
	3.93154	0.3389	-0.3399	0.01291	-0.01292	0.04526	-0.04527
	3.94254	0.1951	-0.1985	0.00801	-0.0081	0.0269	-0.02712
	3.95254	0.2006	-0.2098	0.00942	-0.00969	0.02915	-0.02981
	3.96254	0.3747	-0.3971	0.0187	-0.01938	0.05551	-0.05713
	3.97254	0.8132	-0.8624	0.04097	-0.04242	0.11999	-0.12347
	3.98254	1.701	-1.799	0.08552	-0.08836	0.24855	-0.25541
	3.99354	3.308	-3.486	0.16575	-0.1708	0.47799	-0.49025
	4.00354	5.952	-6.244	0.29723	-0.30533	0.84946	-0.86933
	4.01354	9.906	-10.34	0.49322	-0.50487	1.39479	-1.4236
	4.02354	15.26	-15.83	0.75811	-0.77292	2.11711	-2.15445
	4.03354	21.78	-22.45	1.08073	-1.09701	2.97346	-3.01584
	4.04354	28.83	-29.51	1.43141	-1.4461	3.86942	-3.90976
	4.05454	35.47	-36.03	1.76574	-1.77488	4.67335	-4.70312
	4.06454	40.65	-40.97	2.03557	-2.03589	5.25371	-5.2645
	4.07454	43.59	-43.58	2.20473	-2.19441	5.52124	-5.50848
	4.08454	44	-43.65	2.26198	-2.24166	5.46418	-5.42841
	4.09454	42.24	-41.63	2.22595	-2.19886	5.15435	-5.10158
	4.10554	39.18	-38.44	2.13931	-2.10989	4.72503	-4.66463
	4.11554	35.92	-35.17	2.05437	-2.02678	4.32761	-4.26857
	4.12554	33.41	-32.75	2.01486	-1.99225	4.0841	-4.03353
	4.13554	32.2	-31.69	2.04291	-2.02652	4.05541	-4.01572
	4.14554	32.34	-31.96	2.13245	-2.12154	4.22773	-4.19812
	4.15654	33.42	-33.14	2.25271	-2.24536	4.52345	-4.5004
	4.16654	34.79	-34.53	2.35874	-2.3527	4.82718	-4.80638
	4.17654	35.71	-35.45	2.40535	-2.39908	5.01978	-4.99797
	4.18654	35.65	-35.37	2.36054	-2.35337	5.01208	-4.98866
	4.19654	34.3	-34.02	2.21371	-2.20683	4.76661	-4.74399
	4.20654	31.67	-31.43	1.97728	-1.97248	4.30281	-4.28554
	4.21754	27.98	-27.85	1.68037	-1.67999	3.68413	-3.67718
	4.22754	23.64	-23.65	1.36039	-1.36574	2.9959	-3.00203
	4.23754	19.12	-19.27	1.0538	-1.06463	2.32236	-2.34161
	4.24754	14.87	-15.13	0.79088	-0.80568	1.73326	-1.76193
	4.25754	11.36	-11.67	0.59524	-0.61145	1.27952	-1.31223
	4.26854	8.956	-9.262	0.48535	-0.50041	0.99661	-1.0278
	4.27854	7.998	-8.255	0.47616	-0.48829	0.90967	-0.93519
	4.28854	8.708	-8.895	0.57872	-0.58708	1.03499	-1.05307
	4.29854	11.17	-11.28	0.79626	-0.80111	1.37617	-1.38701
	4.30854	15.24	-15.31	1.1187	-1.12084	1.91615	-1.92136
	4.31954	20.57	-20.59	1.51731	-1.51791	2.60865	-2.6105
	4.32954	26.5	-26.51	1.9447	-1.94501	3.37694	-3.3776
	4.33954	32.23	-32.24	2.34174	-2.34256	4.12148	-4.12306
	4.34954	36.93	-36.96	2.64952	-2.65178	4.73981	-4.74382
	4.35954	39.92	-39.99	2.82527	-2.82937	5.14987	-5.15776
	4.36954	40.89	-40.99	2.85301	-2.85967	5.31339	-5.32643
	4.38054	39.92	-40.09	2.74909	-2.75893	5.24572	-5.26591
	4.39054	37.54	-37.78	2.55648	-2.57041	5.01385	-5.04314
	4.40054	34.54	-34.88	2.33318	-2.35221	4.71713	-4.75689
	4.41054	31.79	-32.24	2.13693	-2.16101	4.4581	-4.50845
	4.42054	30.01	-30.55	2.01068	-2.03861	4.31573	-4.37366
	4.43154	29.61	-30.18	1.97614	-2.00457	4.33129	-4.38966
	4.44154	30.69	-31.2	2.03462	-2.05884	4.51103	-4.56
	4.45154	33.12	-33.45	2.17486	-2.18974	4.84271	-4.87181
	4.46154	36.6	-36.68	2.38015	-2.38162	5.30847	-5.31004
	4.47154	40.78	-40.57	2.62978	-2.61634	5.88407	-5.85549
	4.48154	45.17	-44.69	2.89452	-2.86793	6.52211	-6.46685
	4.49254	49.13	-48.45	3.13259	-3.0969	7.13577	-7.06214
	4.50254	51.92	-51.1	3.29275	-3.25283	7.60178	-7.51943
	4.51254	52.84	-51.96	3.3275	-3.28734	7.7939	-7.71057
	4.52254	51.58	-50.67	3.21232	-3.17417	7.63006	-7.5513
	4.53254	48.34	-47.42	2.95965	-2.92432	7.11607	-7.0443
	4.54354	43.84	-42.94	2.61761	-2.58575	6.35402	-6.28944
	4.55354	39.07	-38.23	2.25437	-2.22748	5.50468	-5.45045
	4.56354	34.89	-34.22	1.93367	-1.91453	4.73137	-4.69204
	4.57354	31.79	-31.4	1.69509	-1.68692	4.14508	-4.12586
	4.58354	29.82	-29.77	1.54659	-1.55144	3.7757	-3.78031
	4.59454	28.63	-28.94	1.47002	-1.48741	3.58077	-3.60833
	4.60454	27.79	-28.38	1.43451	-1.46131	3.47789	-3.52345
	4.61454	26.92	-27.66	1.41064	-1.44184	3.38531	-3.44015
	4.62454	25.81	-26.57	1.3797	-1.41002	3.25108	-3.30615
	4.63454	24.48	-25.15	1.3368	-1.36236	3.06552	-3.11383
	4.64454	23.1	-23.62	1.29025	-1.30904	2.85717	-2.89513
	4.65554	21.94	-22.3	1.2571	-1.26927	2.6767	-2.70376
	4.66554	21.3	-21.53	1.25666	-1.26342	2.57754	-2.5954
	4.67554	21.38	-21.51	1.30192	-1.3051	2.59276	-2.60388
	4.68554	22.17	-22.24	1.39079	-1.3918	2.71858	-2.7252
	4.69554	23.36	-23.4	1.50151	-1.50151	2.90772	-2.91207
	4.70654	24.43	-24.47	1.59616	-1.59604	3.08	-3.08337
	4.71654	24.79	-24.83	1.63377	-1.634	3.1493	-3.15306
	4.72654	24.03	-24.11	1.58601	-1.58716	3.0565	-3.06189
	4.73654	22.15	-22.3	1.45068	-1.45344	2.79447	-2.80335
	4.74654	19.61	-19.88	1.25396	-1.25889	2.41215	-2.42623
	4.75654	17.18	-17.6	1.04165	-1.04908	1.99662	-2.01749
	4.76754	15.67	-16.29	0.86308	-0.87276	1.64275	-1.67105
	4.77754	15.78	-16.6	0.75747	-0.76812	1.42541	-1.45974
	4.78754	17.84	-18.82	0.74537	-0.75423	1.3845	-1.42061
	4.79754	21.85	-22.86	0.82827	-0.83173	1.52463	-1.55543
	4.80754	27.5	-28.35	0.99349	-0.98759	1.82424	-1.84114
	4.81854	34.23	-34.72	1.21909	-1.20116	2.24594	-2.24147
	4.82854	41.32	-41.3	1.47798	-1.44791	2.74228	-2.71289
	4.83854	47.94	-47.37	1.73971	-1.70055	3.25702	-3.20518
	4.84854	53.23	-52.21	1.97285	-1.93047	3.72696	-3.66087
	4.85854	56.45	-55.2	2.15068	-2.11229	4.08945	-4.02086
	4.86954	57.16	-55.94	2.25906	-2.23042	4.29793	-4.23836
	4.87954	55.38	-54.41	2.3029	-2.28737	4.33864	-4.29584
	4.88954	51.65	-51.03	2.30715	-2.30462	4.23963	-4.2161
	4.89954	46.88	-46.61	2.30749	-2.31512	4.0613	-4.05483
	4.90954	42.06	-42.06	2.33365	-2.34718	3.87207	-3.87785
	4.91954	37.9	-38.06	2.3931	-2.40845	3.71871	-3.73122
	4.93054	34.68	-34.91	2.4663	-2.48061	3.60993	-3.62471
	4.94054	32.25	-32.48	2.51677	-2.52865	3.52325	-3.53776
	4.95054	30.28	-30.5	2.51307	-2.52259	3.43082	-3.44427
	4.96054	28.55	-28.75	2.44825	-2.45631	3.3274	-3.33995
	4.97054	27.06	-27.27	2.34634	-2.35372	3.24043	-3.25249
	4.98154	26.02	-26.21	2.24905	-2.25614	3.21557	-3.22642
	4.99154	25.57	-25.71	2.19229	-2.19794	3.28423	-3.29217
	5.00154	25.64	-25.7	2.18416	-2.18679	3.43566	-3.43773
	5.01154	25.91	-25.83	2.19935	-2.19705	3.61	-3.60312
	5.02154	25.95	-25.68	2.19106	-2.18285	3.71894	-3.70156
	5.03254	25.4	-24.96	2.11468	-2.10106	3.68411	-3.65611
	5.04254	24.2	-23.6	1.94837	-1.93148	3.46946	-3.43343
	5.05254	22.51	-21.82	1.70215	-1.68494	3.09492	-3.05502
	5.06254	20.65	-19.95	1.41065	-1.39624	2.62335	-2.58462
	5.07254	18.85	-18.24	1.11749	-1.10816	2.13255	-2.10001
	5.08254	17.24	-16.78	0.86047	-0.85679	1.6892	-1.66562
	5.09354	15.82	-15.52	0.66417	-0.66443	1.33596	-1.32139
	5.10354	14.66	-14.45	0.54205	-0.54244	1.09625	-1.08659
	5.11354	13.95	-13.71	0.50326	-0.49837	0.98582	-0.97429
	5.12354	14.05	-13.64	0.55759	-0.54215	1.02312	-1.00193
	5.13354	15.38	-14.67	0.71462	-0.68553	1.2277	-1.1915
	5.14454	18.14	-17.12	0.97617	-0.93464	1.60741	-1.5565
	5.15454	22.18	-20.96	1.32608	-1.27854	2.14069	-2.08291
	5.16454	26.88	-25.71	1.72399	-1.68144	2.76506	-2.71448
	5.17454	31.31	-30.48	2.10887	-2.08359	3.38109	-3.35423
	5.18454	34.5	-34.25	2.41345	-2.41524	3.8755	-3.88519
	5.19454	35.8	-36.24	2.58575	-2.61786	4.15675	-4.20723
	5.20554	35.08	-36.15	2.60547	-2.66425	4.18476	-4.27082
	5.21554	32.78	-34.28	2.491	-2.56708	3.9833	-4.09226
	5.22554	29.68	-31.39	2.28869	-2.37113	3.62762	-3.74426
	5.23554	26.68	-28.4	2.05596	-2.13604	3.21644	-3.32953
	5.24554	24.54	-26.19	1.84577	-1.91948	2.8448	-2.94918
	5.25654	23.84	-25.44	1.69963	-1.76744	2.58933	-2.6861
	5.26654	24.98	-26.6	1.65036	-1.71495	2.50839	-2.60074
	5.27654	28.21	-29.89	1.72576	-1.78808	2.64584	-2.73488
	5.28654	33.53	-35.22	1.94639	-2.00337	3.0287	-3.10916
	5.29654	40.55	-42.06	2.31542	-2.35933	3.65285	-3.71323
	5.30754	48.37	-49.46	2.80602	-2.82671	4.46626	-4.49203
	5.31754	55.67	-56.11	3.35476	-3.34412	5.36188	-5.34196
	5.32754	60.99	-60.68	3.87042	-3.82607	6.19292	-6.12513
	5.33754	63.21	-62.21	4.25724	-4.1849	6.8096	-6.70285
	5.34754	61.9	-60.42	4.44766	-4.35831	7.10767	-6.97897
	5.35754	57.51	-55.83	4.42724	-4.33451	7.07014	-6.9386
	5.36854	51.29	-49.65	4.2465	-4.16139	6.77857	-6.65853
	5.37854	44.9	-43.45	4.00666	-3.93441	6.39189	-6.28943
	5.38854	39.95	-38.73	3.82415	-3.76585	6.08982	-6.00433
	5.39854	37.54	-36.54	3.78863	-3.7437	6.00779	-5.93598
	5.40854	38	-37.21	3.92907	-3.89793	6.18646	-6.12789
	5.41954	40.8	-40.29	4.20117	-4.1881	6.55542	-6.51529
	5.42954	44.81	-44.68	4.50469	-4.51555	6.96202	-6.95052
	5.43954	48.66	-49	4.71926	-4.76019	7.23069	-7.25765
	5.44954	51.18	-52.02	4.75103	-4.82218	7.23022	-7.29941
	5.45954	51.76	-52.98	4.56472	-4.65993	6.92129	-7.02677
	5.46954	50.5	-51.85	4.19445	-4.30027	6.36763	-6.49347
	5.48054	48.07	-49.26	3.72597	-3.82719	5.70449	-5.83127
	5.49054	45.41	-46.21	3.26256	-3.34714	5.08588	-5.19698
	5.50054	43.35	-43.64	2.88877	-2.95164	4.62757	-4.71519
	5.51054	42.31	-42.14	2.64568	-2.68893	4.37373	-4.43961
	5.52054	42.23	-41.78	2.52617	-2.55719	4.2942	-4.34641
	5.53154	42.67	-42.13	2.4897	-2.51658	4.3106	-4.35822
	5.54154	43.04	-42.59	2.48363	-2.51248	4.33389	-4.38286
	5.55154	42.87	-42.6	2.46553	-2.49873	4.29917	-4.35048
	5.56154	41.99	-41.91	2.41647	-2.45272	4.18448	-4.23512
	5.57154	40.61	-40.67	2.34425	-2.37939	4.01208	-4.05603
	5.58254	39.26	-39.37	2.27682	-2.30544	3.83469	-3.86497
	5.59254	38.56	-38.62	2.25071	-2.26669	3.71362	-3.72386
	5.60254	39	-38.93	2.2945	-2.29204	3.69533	-3.67998
	5.61254	40.66	-40.42	2.41435	-2.3894	3.78986	-3.74617
	5.62254	43.1	-42.68	2.5853	-2.53668	3.96123	-3.89043
	5.63254	45.42	-44.89	2.75448	-2.6852	4.13431	-4.04294
	5.64354	46.58	-46.03	2.85758	-2.77427	4.21913	-4.11799
	5.65354	45.81	-45.33	2.84226	-2.75398	4.14471	-4.0467
	5.66354	42.93	-42.58	2.69046	-2.6055	3.88991	-3.80602
	5.67354	38.47	-38.26	2.42778	-2.35153	3.49461	-3.43169
	5.68354	33.49	-33.41	2.11621	-2.05063	3.0494	-3.00975
	5.69454	29.2	-29.22	1.83382	-1.77864	2.66534	-2.64876
	5.70454	26.53	-26.68	1.65059	-1.60603	2.43939	-2.44777
	5.71454	25.92	-26.27	1.61077	-1.5814	2.42895	-2.47036
	5.72454	27.25	-27.94	1.72867	-1.7245	2.64484	-2.73596
	5.73454	30.05	-31.25	1.99571	-2.03009	3.06167	-3.22633
	5.74554	33.82	-35.61	2.39253	-2.47576	3.63716	-3.89892
	5.75554	38.22	-40.49	2.89771	-3.02668	4.32865	-4.69719
	5.76554	43.11	-45.45	3.48853	-3.63508	5.09741	-5.55287
	5.77554	48.45	-50.06	4.13349	-4.23916	5.90233	-6.3835
	5.78554	54.06	-53.84	4.78491	-4.76692	6.6875	-7.09694
	5.79554	59.46	-56.3	5.37578	-5.15109	7.37802	-7.60746
	5.80654	63.92	-57.07	5.8318	-5.34635	7.88769	-7.86015
	5.81654	66.67	-56.09	6.08673	-5.34574	8.14095	-7.85063
	5.82654	67.22	-53.71	6.10568	-5.18135	8.09656	-7.62607
	5.83654	65.58	-50.63	5.89518	-4.90855	7.76569	-7.26219
	5.84654	62.3	-47.63	5.5057	-4.58439	7.2121	-6.83234
	5.85754	58.31	-45.32	5.01565	-4.24875	6.535	-6.38045
	5.86754	54.57	-43.96	4.50942	-3.91738	5.84042	-5.91495
	5.87754	51.75	-43.42	4.05426	-3.58807	5.21205	-5.42219
	5.88754	50.07	-43.27	3.68547	-3.25231	4.6924	-4.8861
	5.89754	49.23	-42.98	3.40368	-2.90494	4.2798	-4.30557
	5.90754	48.62	-42.08	3.18265	-2.5506	3.94083	-3.70105
	5.91854	47.51	-40.3	2.98413	-2.20299	3.63068	-3.10797
	5.92854	45.35	-37.71	2.77417	-1.88211	3.31357	-2.5675
	5.93854	41.97	-34.63	2.53417	-1.60948	2.97513	-2.11633
	5.94854	37.55	-31.55	2.26533	-1.40398	2.62477	-1.7791
	5.95854	32.63	-28.93	1.98587	-1.27616	2.28878	-1.56402
	5.96954	27.82	-27.01	1.72157	-1.22425	1.99725	-1.46066
	5.97954	23.64	-25.74	1.49471	-1.23162	1.77003	-1.44075
	5.98954	20.32	-24.8	1.31438	-1.26865	1.60763	-1.46306
	5.99954	17.8	-23.74	1.17388	-1.29934	1.49003	-1.48223
	6.00954	15.77	-22.17	1.05444	-1.29127	1.38511	-1.46021
	6.02054	13.86	-19.91	0.93522	-1.22575	1.26195	-1.37671
	6.03054	11.84	-17.07	0.80247	-1.10387	1.1035	-1.23505
	6.04054	9.642	-13.98	0.6549	-0.94667	0.91182	-1.06075
	6.05054	7.387	-11.11	0.50221	-0.78807	0.70465	-0.89381
	6.06054	5.278	-8.894	0.35898	-0.66459	0.50612	-0.77644
	6.07054	3.5	-7.639	0.23802	-0.60418	0.33656	-0.7404
	6.08154	2.146	-7.425	0.14597	-0.61781	0.20674	-0.79704
	6.09154	1.215	-8.087	0.08263	-0.69598	0.11718	-0.93236
	6.10154	0.6344	-9.259	0.04314	-0.81067	0.06122	-1.10885
	6.11154	0.3053	-10.46	0.02076	-0.92282	0.02948	-1.27464
	6.12154	0.1354	-11.23	0.00921	-0.9938	0.01306	-1.37852
	6.13254	0.0553	-11.26	0.00375	-0.9969	0.00535	-1.38528
	6.14254	0.0208	-10.44	0.00141	-0.92532	0.00201	-1.28676
	6.15254	0.00721	-8.942	0.0005	-0.79246	0.00069	-1.10239
	6.16254	0.0023	-7.057	0.00015	-0.62548	0.00022	-0.87019
	6.17254	0.00068	-5.131	5e-05	-0.45479	6e-05	-0.63275
	6.18354	0.00018	-3.436	1e-05	-0.30454	0	-0.42373
	6.19354	5e-05	-2.119	0	-0.18781	0	-0.26132
	6.20354	1e-05	-1.203	0	-0.10666	0	-0.1484
	6.21354	0	-0.6293	0	-0.05578	0	-0.07761
	6.22354	0	-0.3031	0	-0.02687	0	-0.03738
	6.23354	0	-0.1344	0	-0.01191	0	-0.01658
	6.24454	0	-0.05489	0	-0.00486	0	-0.00677
	6.25454	0	-0.02064	0	-0.00183	0	-0.00255
	6.26454	0	-0.00715	0	-0.00064	0	-0.00088
	6.27454	0	-0.00228	0	-0.0002	0	-0.00028
	6.28454	0	-0.00067	0	-6e-05	0	-8e-05
	6.29554	0	-0.00018	0	-1e-05	0	-1e-05
	6.30554	0	-5e-05	0	0	0	0
	6.31554	0	-1e-05	0	0	0	0
	6.32554	0	0	0	0	0	0
	6.33554	0	0	0	0	0	0
	6.34554	0	0	0	0	0	0
	6.35654	0	0	0	0	0	0
	6.36654	0	0	0	0	0	0
	6.37654	0	0	0	0	0	0
	6.38654	0	0	0	0	0	0
	6.39654	0	0	0	0	0	0
	6.40754	0	0	0	0	0	0
	6.41754	0	0	0	0	0	0
	6.42754	0	0	0	0	0	0
	6.43754	0	0	0	0	0	0
	6.44754	0	0	0	0	0	0
	6.45854	0	0	0	0	0	0
	6.46854	0	0	0	0	0	0
	6.47854	0	0	0	0	0	0
	6.48854	0	0	0	0	0	0
	6.49854	0	0	0	0	0	0
	6.50854	0	0	0	0	0	0
	6.51954	0	0	0	0	0	0
	6.52954	0	0	0	0	0	0
	6.53954	0	0	0	0	0	0
	6.54954	0	0	0	0	0	0
	6.55954	0	0	0	0	0	0
	6.57054	0	0	0	0	0	0
	6.58054	0	0	0	0	0	0
	6.59054	0	0	0	0	0	0
	6.60054	0	0	0	0	0	0
	6.61054	0	0	0	0	0	0
	6.62054	0	0	0	0	0	0
	6.63154	0	0	0	0	0	0
	6.64154	0	0	0	0	0	0
	6.65154	0	0	0	0	0	0
	6.66154	0	0	0	0	0	0
	6.67154	0	0	0	0	0	0
	6.68254	0	0	0	0	0	0
	6.69254	0	0	0	0	0	0
	6.70254	0	0	0	0	0	0
	6.71254	0	0	0	0	0	0
	6.72254	0	0	0	0	0	0
	6.73354	0	0	0	0	0	0
	6.74354	0	0	0	0	0	0
	6.75354	0	0	0	0	0	0
	6.76354	0	0	0	0	0	0
	6.77354	0	0	0	0	0	0
	6.78354	0	0	0	0	0	0
	6.79454	0	0	0	0	0	0
	6.80454	0	0	0	0	0	0
	6.81454	0	0	0	0	0	0
	6.82454	0	0	0	0	0	0
	6.83454	0	0	0	0	0	0
	6.84554	0	0	0	0	0	0
	6.85554	0	0	0	0	0	0
	6.86554	0	0	0	0	0	0
	6.87554	0	0	0	0	0	0
	6.88554	0	0	0	0	0	0
	6.89654	0	0	0	0	0	0
	6.90654	0	0	0	0	0	0
	6.91654	0	0	0	0	0	0
	6.92654	0	0	0	0	0	0
	6.93654	0	0	0	0	0	0
	6.94654	0	0	0	0	0	0
	6.95754	0	0	0	0	0	0
	6.96754	0	0	0	0	0	0
	6.97754	0	0	0	0	0	0
	6.98754	0	0	0	0	0	0
	6.99754	0	0	0	0	0	0
	7.00854	0	0	0	0	0	0
	7.01854	0	0	0	0	0	0
	7.02854	0	0	0	0	0	0
	7.03854	0	0	0	0	0	0
[truncated: 1 more rows]
