# Supplementary material for: General synthesis and atomic arrangement identification of ordered Bi–Pd intermetallics with tunable electrocatalytic CO2 reduction selectivity
Source: Nat Commun. 2024 Feb 21;15:1573. doi: 10.1038/s41467-024-46072-7 (PMC10881518; doi:10.1038/s41467-024-46072-7)
Supplement: Supplementary file 3 — Source data [file 41467_2024_46072_MOESM3_ESM.zip › Source_Data/DFT_Calculation/PDOS/Bi2Pd5_001/PDOS_Bi_DW.dat]

     #Energy           s          py          pz          px         dxy         dyz         dz2         dxz         dx2       tot  
   -13.31246     0.00000     0.00000     0.00000     0.00000     0.00000     0.00000     0.00000     0.00000     0.00000     0.00000
   -13.30246     0.00000     0.00000     0.00000     0.00000     0.00000     0.00000     0.00000     0.00000     0.00000     0.00000
   -13.29246     0.00000     0.00000     0.00000     0.00000     0.00000     0.00000     0.00000     0.00000     0.00000     0.00000
   -13.28246     0.00000     0.00000     0.00000     0.00000     0.00000     0.00000     0.00000     0.00000     0.00000     0.00000
   -13.27146     0.00000     0.00000     0.00000     0.00000     0.00000     0.00000     0.00000     0.00000     0.00000     0.00000
   -13.26146     0.00000     0.00000     0.00000     0.00000     0.00000     0.00000     0.00000     0.00000     0.00000     0.00000
   -13.25146     0.00000     0.00000     0.00000     0.00000     0.00000     0.00000     0.00000     0.00000     0.00000     0.00000
   -13.24146     0.00000     0.00000     0.00000     0.00000     0.00000     0.00000     0.00000     0.00000     0.00000     0.00000
   -13.23146     0.00000     0.00000     0.00000     0.00000     0.00000     0.00000     0.00000     0.00000     0.00000     0.00000
   -13.22046     0.00000     0.00000     0.00000     0.00000     0.00000     0.00000     0.00000     0.00000     0.00000     0.00000
   -13.21046     0.00000     0.00000     0.00000     0.00000     0.00000     0.00000     0.00000     0.00000     0.00000     0.00000
   -13.20046     0.00000     0.00000     0.00000     0.00000     0.00000     0.00000     0.00000     0.00000     0.00000     0.00000
   -13.19046     0.00000     0.00000     0.00000     0.00000     0.00000     0.00000     0.00000     0.00000     0.00000     0.00000
   -13.18046     0.00000     0.00000     0.00000     0.00000     0.00000     0.00000     0.00000     0.00000     0.00000     0.00000
   -13.16946     0.00000     0.00000     0.00000     0.00000     0.00000     0.00000     0.00000     0.00000     0.00000     0.00000
   -13.15946     0.00000     0.00000     0.00000     0.00000     0.00000     0.00000     0.00000     0.00000     0.00000     0.00000
   -13.14946     0.00000     0.00000     0.00000     0.00000     0.00000     0.00000     0.00000     0.00000     0.00000     0.00000
   -13.13946     0.00000     0.00000     0.00000     0.00000     0.00000     0.00000     0.00000     0.00000     0.00000     0.00000
   -13.12946     0.00000     0.00000     0.00000     0.00000     0.00000     0.00000     0.00000     0.00000     0.00000     0.00000
   -13.11946     0.00000     0.00000     0.00000     0.00000     0.00000     0.00000     0.00000     0.00000     0.00000     0.00000
   -13.10846     0.00000     0.00000     0.00000     0.00000     0.00000     0.00000     0.00000     0.00000     0.00000     0.00000
   -13.09846     0.00000     0.00000     0.00000     0.00000     0.00000     0.00000     0.00000     0.00000     0.00000     0.00000
   -13.08846     0.00000     0.00000     0.00000     0.00000     0.00000     0.00000     0.00000     0.00000     0.00000     0.00000
   -13.07846     0.00000     0.00000     0.00000     0.00000     0.00000     0.00000     0.00000     0.00000     0.00000     0.00000
   -13.06846     0.00000     0.00000     0.00000     0.00000     0.00000     0.00000     0.00000     0.00000     0.00000     0.00000
   -13.05746     0.00000     0.00000     0.00000     0.00000     0.00000     0.00000     0.00000     0.00000     0.00000     0.00000
   -13.04746     0.00000     0.00000     0.00000     0.00000     0.00000     0.00000     0.00000     0.00000     0.00000     0.00000
   -13.03746     0.00000     0.00000     0.00000     0.00000     0.00000     0.00000     0.00000     0.00000     0.00000     0.00000
   -13.02746     0.00000     0.00000     0.00000     0.00000     0.00000     0.00000     0.00000     0.00000     0.00000     0.00000
   -13.01746     0.00000     0.00000     0.00000     0.00000     0.00000     0.00000     0.00000     0.00000     0.00000     0.00000
   -13.00746     0.00000     0.00000     0.00000     0.00000     0.00000     0.00000     0.00000     0.00000     0.00000     0.00000
   -12.99646     0.00000     0.00000     0.00000     0.00000     0.00000     0.00000     0.00000     0.00000     0.00000     0.00000
   -12.98646     0.00000     0.00000     0.00000     0.00000     0.00000     0.00000     0.00000     0.00000     0.00000     0.00000
   -12.97646     0.00000     0.00000     0.00000     0.00000     0.00000     0.00000     0.00000     0.00000     0.00000     0.00000
   -12.96646     0.00000     0.00000     0.00000     0.00000     0.00000     0.00000     0.00000     0.00000     0.00000     0.00000
   -12.95646     0.00000     0.00000     0.00000     0.00000     0.00000     0.00000     0.00000     0.00000     0.00000     0.00000
   -12.94546     0.00000     0.00000     0.00000     0.00000     0.00000     0.00000     0.00000     0.00000     0.00000     0.00000
   -12.93546     0.00000     0.00000     0.00000     0.00000     0.00000     0.00000     0.00000     0.00000     0.00000     0.00000
   -12.92546     0.00000     0.00000     0.00000     0.00000     0.00000     0.00000     0.00000     0.00000     0.00000     0.00000
   -12.91546     0.00000     0.00000     0.00000     0.00000     0.00000     0.00000     0.00000     0.00000     0.00000     0.00000
   -12.90546     0.00000     0.00000     0.00000     0.00000     0.00000     0.00000     0.00000     0.00000     0.00000     0.00000
   -12.89446     0.00000     0.00000     0.00000     0.00000     0.00000     0.00000     0.00000     0.00000     0.00000     0.00000
   -12.88446     0.00000     0.00000     0.00000     0.00000     0.00000     0.00000     0.00000     0.00000     0.00000     0.00000
   -12.87446     0.00000     0.00000     0.00000     0.00000     0.00000     0.00000     0.00000     0.00000     0.00000     0.00000
   -12.86446     0.00000     0.00000     0.00000     0.00000     0.00000     0.00000     0.00000     0.00000     0.00000     0.00000
   -12.85446     0.00000     0.00000     0.00000     0.00000     0.00000     0.00000     0.00000     0.00000     0.00000     0.00000
   -12.84446     0.00000     0.00000     0.00000     0.00000     0.00000     0.00000     0.00000     0.00000     0.00000     0.00000
   -12.83346     0.00000     0.00000     0.00000     0.00000     0.00000     0.00000     0.00000     0.00000     0.00000     0.00000
   -12.82346     0.00000     0.00000     0.00000     0.00000     0.00000     0.00000     0.00000     0.00000     0.00000     0.00000
   -12.81346     0.00000     0.00000     0.00000     0.00000     0.00000     0.00000     0.00000     0.00000     0.00000     0.00000
   -12.80346     0.00000     0.00000     0.00000     0.00000     0.00000     0.00000     0.00000     0.00000     0.00000     0.00000
   -12.79346     0.00000     0.00000     0.00000     0.00000     0.00000     0.00000     0.00000     0.00000     0.00000     0.00000
   -12.78246     0.00000     0.00000     0.00000     0.00000     0.00000     0.00000     0.00000     0.00000     0.00000     0.00000
   -12.77246     0.00000     0.00000     0.00000     0.00000     0.00000     0.00000     0.00000     0.00000     0.00000     0.00000
   -12.76246     0.00000     0.00000     0.00000     0.00000     0.00000     0.00000     0.00000     0.00000     0.00000     0.00000
   -12.75246     0.00000     0.00000     0.00000     0.00000     0.00000     0.00000     0.00000     0.00000     0.00000     0.00000
   -12.74246     0.00000     0.00000     0.00000     0.00000     0.00000     0.00000     0.00000     0.00000     0.00000     0.00000
   -12.73146     0.00000     0.00000     0.00000     0.00000     0.00000     0.00000     0.00000     0.00000     0.00000     0.00000
   -12.72146     0.00000     0.00000     0.00000     0.00000     0.00000     0.00000     0.00000     0.00000     0.00000     0.00000
   -12.71146     0.00000     0.00000     0.00000     0.00000     0.00000     0.00000     0.00000     0.00000     0.00000     0.00000
   -12.70146     0.00000     0.00000     0.00000     0.00000     0.00000     0.00000     0.00000     0.00000     0.00000     0.00000
   -12.69146     0.00000     0.00000     0.00000     0.00000     0.00000     0.00000     0.00000     0.00000     0.00000     0.00000
   -12.68146    -0.00000    -0.00000    -0.00000    -0.00000    -0.00000    -0.00000    -0.00000    -0.00000    -0.00000    -0.00000
   -12.67046    -0.00000    -0.00000    -0.00000    -0.00000    -0.00000    -0.00000    -0.00000    -0.00000    -0.00000    -0.00000
   -12.66046    -0.00000    -0.00000    -0.00000    -0.00000    -0.00000    -0.00000    -0.00000    -0.00000    -0.00000    -0.00000
   -12.65046    -0.00000    -0.00000    -0.00000    -0.00000    -0.00000    -0.00000    -0.00000    -0.00000    -0.00000    -0.00000
   -12.64046    -0.00000    -0.00000    -0.00000    -0.00000    -0.00000    -0.00000    -0.00000    -0.00000    -0.00000    -0.00000
   -12.63046    -0.00000    -0.00000    -0.00000    -0.00000    -0.00000    -0.00000    -0.00000    -0.00000    -0.00000    -0.00000
   -12.61946    -0.00000    -0.00000    -0.00000    -0.00000    -0.00000    -0.00000    -0.00000    -0.00000    -0.00000    -0.00000
   -12.60946    -0.00000    -0.00000    -0.00000    -0.00000    -0.00000    -0.00000    -0.00000    -0.00000    -0.00000    -0.00000
   -12.59946    -0.00000    -0.00000    -0.00000    -0.00000    -0.00000    -0.00000    -0.00000    -0.00000    -0.00000    -0.00000
   -12.58946    -0.00000    -0.00000    -0.00000    -0.00000    -0.00000    -0.00000    -0.00000    -0.00000    -0.00000    -0.00000
   -12.57946    -0.00000    -0.00000    -0.00000    -0.00000    -0.00000    -0.00000    -0.00000    -0.00000    -0.00000    -0.00000
   -12.56946    -0.00001    -0.00000    -0.00000    -0.00000    -0.00000    -0.00000    -0.00000    -0.00000    -0.00000    -0.00001
   -12.55846    -0.00003    -0.00000    -0.00000    -0.00000    -0.00000    -0.00000    -0.00000    -0.00000    -0.00000    -0.00003
   -12.54846    -0.00013    -0.00000    -0.00000    -0.00000    -0.00000    -0.00000    -0.00000    -0.00000    -0.00000    -0.00013
   -12.53846    -0.00047    -0.00000    -0.00000    -0.00000    -0.00000    -0.00000    -0.00000    -0.00000    -0.00000    -0.00047
   -12.52846    -0.00160    -0.00000    -0.00000    -0.00000    -0.00000    -0.00000    -0.00000    -0.00000    -0.00000    -0.00160
   -12.51846    -0.00502    -0.00000    -0.00001    -0.00000    -0.00000    -0.00000    -0.00000    -0.00000    -0.00000    -0.00503
   -12.50746    -0.01451    -0.00000    -0.00002    -0.00000    -0.00000    -0.00000    -0.00000    -0.00000    -0.00000    -0.01453
   -12.49746    -0.03858    -0.00000    -0.00006    -0.00000    -0.00000    -0.00000    -0.00000    -0.00000    -0.00000    -0.03865
   -12.48746    -0.09448    -0.00000    -0.00015    -0.00000    -0.00000    -0.00000    -0.00000    -0.00000    -0.00000    -0.09464
   -12.47746    -0.21304    -0.00000    -0.00035    -0.00000    -0.00000    -0.00000    -0.00001    -0.00000    -0.00000    -0.21340
   -12.46746    -0.44238    -0.00000    -0.00072    -0.00001    -0.00000    -0.00000    -0.00002    -0.00000    -0.00000    -0.44313
   -12.45646    -0.84587    -0.00000    -0.00137    -0.00002    -0.00000    -0.00000    -0.00003    -0.00001    -0.00001    -0.84730
   -12.44646    -1.48947    -0.00000    -0.00242    -0.00003    -0.00000    -0.00000    -0.00005    -0.00001    -0.00002    -1.49199
   -12.43646    -2.41545    -0.00000    -0.00392    -0.00005    -0.00000    -0.00000    -0.00009    -0.00002    -0.00002    -2.41954
   -12.42646    -3.60626    -0.00000    -0.00586    -0.00008    -0.00000    -0.00000    -0.00013    -0.00002    -0.00004    -3.61238
   -12.41646    -4.95886    -0.00000    -0.00805    -0.00011    -0.00000    -0.00000    -0.00018    -0.00003    -0.00005    -4.96728
   -12.40646    -6.27911    -0.00000    -0.01020    -0.00014    -0.00000    -0.00000    -0.00022    -0.00004    -0.00006    -6.28977
   -12.39546    -7.32195    -0.00000    -0.01189    -0.00016    -0.00000    -0.00000    -0.00026    -0.00005    -0.00007    -7.33438
   -12.38546    -7.86198    -0.00000    -0.01277    -0.00017    -0.00000    -0.00000    -0.00028    -0.00005    -0.00008    -7.87533
   -12.37546    -7.77421    -0.00000    -0.01262    -0.00017    -0.00000    -0.00000    -0.00028    -0.00005    -0.00008    -7.78741
   -12.36546    -7.07918    -0.00000    -0.01149    -0.00016    -0.00000    -0.00000    -0.00025    -0.00004    -0.00007    -7.09120
   -12.35546    -5.93641    -0.00000    -0.00964    -0.00013    -0.00000    -0.00000    -0.00021    -0.00004    -0.00006    -5.94649
   -12.34446    -4.58392    -0.00000    -0.00744    -0.00010    -0.00000    -0.00000    -0.00016    -0.00003    -0.00005    -4.59170
   -12.33446    -3.25983    -0.00000    -0.00529    -0.00007    -0.00000    -0.00000    -0.00012    -0.00002    -0.00003    -3.26537
   -12.32446    -2.13469    -0.00000    -0.00347    -0.00005    -0.00000    -0.00000    -0.00008    -0.00001    -0.00002    -2.13832
   -12.31446    -1.28721    -0.00000    -0.00209    -0.00003    -0.00000    -0.00000    -0.00005    -0.00001    -0.00001    -1.28939
   -12.30446    -0.71477    -0.00000    -0.00116    -0.00002    -0.00000    -0.00000    -0.00003    -0.00000    -0.00001    -0.71598
   -12.29346    -0.36551    -0.00000    -0.00059    -0.00001    -0.00000    -0.00000    -0.00001    -0.00000    -0.00000    -0.36613
   -12.28346    -0.17210    -0.00000    -0.00028    -0.00000    -0.00000    -0.00000    -0.00001    -0.00000    -0.00000    -0.17239
   -12.27346    -0.07463    -0.00000    -0.00012    -0.00000    -0.00000    -0.00000    -0.00000    -0.00000    -0.00000    -0.07476
   -12.26346    -0.02980    -0.00000    -0.00005    -0.00000    -0.00000    -0.00000    -0.00000    -0.00000    -0.00000    -0.02985
   -12.25346    -0.01096    -0.00000    -0.00002    -0.00000    -0.00000    -0.00000    -0.00000    -0.00000    -0.00000    -0.01098
   -12.24346    -0.00371    -0.00000    -0.00001    -0.00000    -0.00000    -0.00000    -0.00000    -0.00000    -0.00000    -0.00372
   -12.23246    -0.00116    -0.00000    -0.00000    -0.00000    -0.00000    -0.00000    -0.00000    -0.00000    -0.00000    -0.00116
   -12.22246    -0.00035    -0.00000    -0.00000    -0.00000    -0.00000    -0.00000    -0.00000    -0.00000    -0.00000    -0.00035
   -12.21246    -0.00015    -0.00000    -0.00000    -0.00000    -0.00000    -0.00000    -0.00000    -0.00000    -0.00000    -0.00015
   -12.20246    -0.00026    -0.00000    -0.00000    -0.00000    -0.00000    -0.00000    -0.00000    -0.00000    -0.00000    -0.00026
   -12.19246    -0.00087    -0.00000    -0.00000    -0.00000    -0.00000    -0.00000    -0.00000    -0.00000    -0.00000    -0.00087
   -12.18146    -0.00283    -0.00000    -0.00000    -0.00001    -0.00000    -0.00000    -0.00000    -0.00000    -0.00000    -0.00284
   -12.17146    -0.00855    -0.00000    -0.00000    -0.00002    -0.00000    -0.00000    -0.00000    -0.00000    -0.00000    -0.00858
   -12.16146    -0.02380    -0.00000    -0.00001    -0.00007    -0.00000    -0.00000    -0.00000    -0.00000    -0.00000    -0.02388
   -12.15146    -0.06102    -0.00000    -0.00003    -0.00018    -0.00000    -0.00000    -0.00000    -0.00000    -0.00000    -0.06123
   -12.14146    -0.14409    -0.00000    -0.00007    -0.00042    -0.00000    -0.00000    -0.00000    -0.00000    -0.00001    -0.14459
   -12.13146    -0.31324    -0.00000    -0.00015    -0.00091    -0.00000    -0.00000    -0.00000    -0.00000    -0.00002    -0.31433
   -12.12046    -0.62715    -0.00000    -0.00030    -0.00183    -0.00000    -0.00000    -0.00000    -0.00001    -0.00004    -0.62933
   -12.11046    -1.15634    -0.00000    -0.00055    -0.00337    -0.00000    -0.00000    -0.00000    -0.00001    -0.00008    -1.16035
   -12.10046    -1.96314    -0.00000    -0.00093    -0.00572    -0.00000    -0.00000    -0.00001    -0.00002    -0.00013    -1.96995
   -12.09046    -3.06934    -0.00000    -0.00146    -0.00894    -0.00000    -0.00000    -0.00001    -0.00004    -0.00020    -3.07999
   -12.08046    -4.41885    -0.00000    -0.00210    -0.01287    -0.00000    -0.00000    -0.00002    -0.00005    -0.00029    -4.43418
   -12.06946    -5.85865    -0.00000    -0.00278    -0.01707    -0.00000    -0.00000    -0.00002    -0.00007    -0.00038    -5.87898
   -12.05946    -7.15326    -0.00000    -0.00340    -0.02084    -0.00000    -0.00000    -0.00003    -0.00008    -0.00047    -7.17808
   -12.04946    -8.04391    -0.00000    -0.00383    -0.02343    -0.00000    -0.00000    -0.00003    -0.00010    -0.00053    -8.07182
   -12.03946    -8.33255    -0.00000    -0.00398    -0.02427    -0.00000    -0.00000    -0.00003    -0.00010    -0.00054    -8.36147
   -12.02946    -7.95694    -0.00000    -0.00386    -0.02315    -0.00000    -0.00000    -0.00003    -0.00009    -0.00052    -7.98459
   -12.01846    -7.02048    -0.00000    -0.00355    -0.02036    -0.00000    -0.00000    -0.00003    -0.00008    -0.00046    -7.04496
   -12.00846    -5.76244    -0.00000    -0.00326    -0.01656    -0.00000    -0.00000    -0.00004    -0.00007    -0.00037    -5.78275
   -11.99846    -4.49029    -0.00000    -0.00333    -0.01257    -0.00000    -0.00000    -0.00006    -0.00006    -0.00028    -4.50659
   -11.98846    -3.50745    -0.00000    -0.00418    -0.00919    -0.00000    -0.00000    -0.00010    -0.00006    -0.00021    -3.52119
   -11.97846    -3.06188    -0.00000    -0.00633    -0.00701    -0.00000    -0.00000    -0.00018    -0.00008    -0.00015    -3.07564
   -11.96846    -3.32694    -0.00000    -0.01028    -0.00643    -0.00000    -0.00000    -0.00031    -0.00013    -0.00014    -3.34423
   -11.95746    -4.38678    -0.00000    -0.01642    -0.00768    -0.00000    -0.00000    -0.00051    -0.00021    -0.00015    -4.41174
   -11.94746    -6.21469    -0.00000    -0.02471    -0.01080    -0.00000    -0.00000    -0.00077    -0.00032    -0.00020    -6.25150
   -11.93746    -8.63926    -0.00000    -0.03457    -0.01562    -0.00000    -0.00000    -0.00106    -0.00047    -0.00028    -8.69127
   -11.92746   -11.32316    -0.00000    -0.04471    -0.02159    -0.00000    -0.00000    -0.00136    -0.00064    -0.00038   -11.39184
   -11.91746   -13.80039    -0.00001    -0.05339    -0.02782    -0.00000    -0.00000    -0.00161    -0.00080    -0.00047   -13.88450
   -11.90646   -15.56589    -0.00004    -0.05883    -0.03312    -0.00000    -0.00000    -0.00176    -0.00093    -0.00054   -15.66111
   -11.89646   -16.23434    -0.00010    -0.05983    -0.03635    -0.00000    -0.00000    -0.00177    -0.00100    -0.00058   -16.33397
   -11.88646   -15.66472    -0.00028    -0.05616    -0.03677    -0.00000    -0.00000    -0.00164    -0.00098    -0.00058   -15.76114
   -11.87646   -14.02832    -0.00069    -0.04870    -0.03426    -0.00001    -0.00001    -0.00141    -0.00090    -0.00053   -14.11482
   -11.86646   -11.76142    -0.00159    -0.03908    -0.02942    -0.00002    -0.00002    -0.00112    -0.00076    -0.00046   -11.83388
   -11.85646    -9.44045    -0.00335    -0.02916    -0.02331    -0.00005    -0.00004    -0.00083    -0.00059    -0.00038    -9.49816
   -11.84546    -7.63567    -0.00651    -0.02050    -0.01710    -0.00010    -0.00008    -0.00059    -0.00043    -0.00033    -7.68131
   -11.83546    -6.77717    -0.01166    -0.01403    -0.01172    -0.00017    -0.00014    -0.00043    -0.00030    -0.00031    -6.81593
   -11.82546    -7.08086    -0.01921    -0.01003    -0.00766    -0.00029    -0.00023    -0.00035    -0.00022    -0.00034    -7.11919
   -11.81546    -8.50625    -0.02915    -0.00824    -0.00500    -0.00044    -0.00035    -0.00034    -0.00017    -0.00042    -8.55037
   -11.80546   -10.75640    -0.04075    -0.00807    -0.00353    -0.00061    -0.00050    -0.00039    -0.00016    -0.00054   -10.81094
   -11.79446   -13.31973    -0.05244    -0.00883    -0.00289    -0.00079    -0.00064    -0.00046    -0.00016    -0.00068   -13.38662
   -11.78446   -15.57366    -0.06216    -0.00983    -0.00271    -0.00093    -0.00076    -0.00053    -0.00018    -0.00079   -15.65155
   -11.77446   -16.94654    -0.06784    -0.01054    -0.00274    -0.00102    -0.00083    -0.00057    -0.00019    -0.00087   -17.03113
   -11.76446   -17.09138    -0.06819    -0.01066    -0.00283    -0.00102    -0.00083    -0.00058    -0.00020    -0.00087   -17.17655
   -11.75446   -16.00368    -0.06311    -0.01016    -0.00298    -0.00095    -0.00077    -0.00056    -0.00020    -0.00082   -16.08322
   -11.74346   -14.02658    -0.05379    -0.00931    -0.00333    -0.00081    -0.00065    -0.00051    -0.00022    -0.00072   -14.09591
   -11.73346   -11.72237    -0.04222    -0.00850    -0.00408    -0.00063    -0.00051    -0.00047    -0.00025    -0.00060   -11.77963
   -11.72346    -9.67648    -0.03051    -0.00816    -0.00542    -0.00046    -0.00037    -0.00046    -0.00031    -0.00049    -9.72267
   -11.71346    -8.31096    -0.02031    -0.00857    -0.00746    -0.00030    -0.00025    -0.00048    -0.00041    -0.00042    -8.34917
   -11.70346    -7.76908    -0.01245    -0.00974    -0.01007    -0.00019    -0.00015    -0.00055    -0.00055    -0.00039    -7.80317
   -11.69346    -7.90982    -0.00703    -0.01141    -0.01293    -0.00011    -0.00009    -0.00065    -0.00070    -0.00040    -7.94313
   -11.68246    -8.39160    -0.00367    -0.01311    -0.01551    -0.00006    -0.00005    -0.00075    -0.00084    -0.00042    -8.42599
   -11.67246    -8.81138    -0.00180    -0.01432    -0.01724    -0.00003    -0.00002    -0.00082    -0.00093    -0.00044    -8.84698
   -11.66246    -8.85766    -0.00091    -0.01466    -0.01771    -0.00003    -0.00002    -0.00084    -0.00095    -0.00044    -8.89321
   -11.65246    -8.41207    -0.00066    -0.01405    -0.01680    -0.00004    -0.00002    -0.00079    -0.00090    -0.00041    -8.44575
   -11.64246    -7.58831    -0.00091    -0.01276    -0.01474    -0.00008    -0.00004    -0.00070    -0.00079    -0.00037    -7.61870
   -11.63146    -6.69853    -0.00171    -0.01140    -0.01204    -0.00017    -0.00008    -0.00059    -0.00065    -0.00031    -6.72548
   -11.62146    -6.16906    -0.00327    -0.01077    -0.00933    -0.00032    -0.00015    -0.00050    -0.00051    -0.00027    -6.19417
   -11.61146    -6.43147    -0.00590    -0.01171    -0.00715    -0.00058    -0.00027    -0.00045    -0.00040    -0.00025    -6.45818
   -11.60146    -7.83224    -0.00989    -0.01502    -0.00588    -0.00097    -0.00046    -0.00049    -0.00035    -0.00026    -7.86556
   -11.59146   -10.55050    -0.01544    -0.02122    -0.00570    -0.00150    -0.00072    -0.00064    -0.00037    -0.00032   -10.59641
   -11.58046   -14.55023    -0.02250    -0.03052    -0.00657    -0.00215    -0.00106    -0.00090    -0.00047    -0.00043   -14.61483
   -11.57046   -19.57164    -0.03067    -0.04261    -0.00834    -0.00289    -0.00146    -0.00129    -0.00064    -0.00056   -19.66009
   -11.56046   -25.12672    -0.03927    -0.05665    -0.01069    -0.00362    -0.00189    -0.00178    -0.00087    -0.00071   -25.24221
   -11.55046   -30.59670    -0.04741    -0.07129    -0.01323    -0.00428    -0.00232    -0.00234    -0.00113    -0.00086   -30.73956
   -11.54046   -35.33096    -0.05411    -0.08487    -0.01554    -0.00476    -0.00269    -0.00292    -0.00139    -0.00099   -35.49823
   -11.53046   -38.76888    -0.05851    -0.09584    -0.01721    -0.00503    -0.00296    -0.00346    -0.00160    -0.00107   -38.95456
   -11.51946   -40.56250    -0.06001    -0.10307    -0.01795    -0.00506    -0.00310    -0.00391    -0.00173    -0.00110   -40.75843
   -11.50946   -40.66186    -0.05844    -0.10619    -0.01771    -0.00489    -0.00308    -0.00423    -0.00177    -0.00108   -40.85925
   -11.49946   -39.33104    -0.05411    -0.10554    -0.01670    -0.00460    -0.00293    -0.00440    -0.00170    -0.00101   -39.52203
   -11.48946   -37.07755    -0.04784    -0.10194    -0.01531    -0.00430    -0.00268    -0.00444    -0.00156    -0.00091   -37.25653
   -11.47946   -34.50823    -0.04079    -0.09627    -0.01402    -0.00410    -0.00241    -0.00435    -0.00138    -0.00080   -34.67234
   -11.46846   -32.14855    -0.03415    -0.08919    -0.01321    -0.00409    -0.00217    -0.00415    -0.00119    -0.00068   -32.29738
   -11.45846   -30.26668    -0.02876    -0.08105    -0.01306    -0.00428    -0.00201    -0.00385    -0.00102    -0.00058   -30.40129
   -11.44846   -28.83604    -0.02491    -0.07205    -0.01349    -0.00459    -0.00194    -0.00346    -0.00087    -0.00049   -28.95784
   -11.43846   -27.59385    -0.02234    -0.06244    -0.01421    -0.00490    -0.00190    -0.00301    -0.00076    -0.00043   -27.70384
   -11.42846   -26.22634    -0.02041    -0.05270    -0.01494    -0.00505    -0.00186    -0.00253    -0.00066    -0.00037   -26.32489
   -11.41846   -24.55562    -0.01849    -0.04357    -0.01549    -0.00492    -0.00177    -0.00207    -0.00059    -0.00034   -24.64286
   -11.40746   -22.66678    -0.01618    -0.03592    -0.01587    -0.00449    -0.00161    -0.00168    -0.00054    -0.00031   -22.74337
   -11.39746   -20.90091    -0.01345    -0.03069    -0.01626    -0.00381    -0.00140    -0.00138    -0.00051    -0.00031   -20.96871
   -11.38746   -19.72224    -0.01058    -0.02875    -0.01686    -0.00302    -0.00119    -0.00122    -0.00052    -0.00032   -19.78470
   -11.37746   -19.55157    -0.00796    -0.03077    -0.01781    -0.00226    -0.00104    -0.00120    -0.00057    -0.00036   -19.61355
   -11.36746   -20.59980    -0.00591    -0.03701    -0.01907    -0.00165    -0.00100    -0.00133    -0.00068    -0.00043   -20.66688
   -11.35646   -22.79281    -0.00460    -0.04715    -0.02046    -0.00124    -0.00108    -0.00158    -0.00083    -0.00053   -22.87028
   -11.34646   -25.76391    -0.00399    -0.06006    -0.02173    -0.00102    -0.00128    -0.00191    -0.00101    -0.00065   -25.85555
   -11.33646   -28.92419    -0.00388    -0.07383    -0.02268    -0.00094    -0.00153    -0.00227    -0.00120    -0.00076   -29.03128
   -11.32646   -31.60139    -0.00402    -0.08607    -0.02318    -0.00095    -0.00176    -0.00259    -0.00137    -0.00087   -31.72218
   -11.31646   -33.20386    -0.00414    -0.09459    -0.02321    -0.00096    -0.00191    -0.00280    -0.00148    -0.00094   -33.33390
   -11.30546   -33.41349    -0.00408    -0.09804    -0.02290    -0.00094    -0.00192    -0.00288    -0.00153    -0.00097   -33.54674
   -11.29546   -32.26835    -0.00376    -0.09644    -0.02243    -0.00086    -0.00178    -0.00282    -0.00151    -0.00096   -32.39892
   -11.28546   -30.14840    -0.00321    -0.09104    -0.02207    -0.00074    -0.00153    -0.00266    -0.00144    -0.00093   -30.27201
   -11.27546   -27.60130    -0.00253    -0.08374    -0.02200    -0.00058    -0.00120    -0.00245    -0.00134    -0.00089   -27.71604
   -11.26546   -25.10200    -0.00184    -0.07626    -0.02227    -0.00042    -0.00088    -0.00224    -0.00124    -0.00086   -25.20800
   -11.25546   -22.90331    -0.00123    -0.06957    -0.02271    -0.00028    -0.00059    -0.00205    -0.00116    -0.00083   -23.00174
   -11.24446   -20.98145    -0.00076    -0.06370    -0.02300    -0.00017    -0.00036    -0.00188    -0.00108    -0.00082   -21.07323
   -11.23446   -19.13714    -0.00044    -0.05810    -0.02274    -0.00010    -0.00021    -0.00172    -0.00100    -0.00080   -19.22224
   -11.22446   -17.16461    -0.00024    -0.05217    -0.02164    -0.00005    -0.00011    -0.00155    -0.00091    -0.00076   -17.24203
   -11.21446   -15.00425    -0.00016    -0.04577    -0.01964    -0.00003    -0.00005    -0.00135    -0.00080    -0.00070   -15.07275
   -11.20446   -12.81964    -0.00019    -0.03954    -0.01697    -0.00003    -0.00003    -0.00114    -0.00067    -0.00062   -12.87882
   -11.19346   -10.98975    -0.00037    -0.03480    -0.01408    -0.00004    -0.00002    -0.00094    -0.00055    -0.00055   -11.04110
   -11.18346   -10.02550    -0.00079    -0.03343    -0.01155    -0.00008    -0.00003    -0.00080    -0.00044    -0.00051   -10.07313
   -11.17346   -10.45340    -0.00162    -0.03742    -0.00989    -0.00016    -0.00005    -0.00074    -0.00038    -0.00053   -10.50419
   -11.16346   -12.67030    -0.00306    -0.04842    -0.00945    -0.00031    -0.00010    -0.00080    -0.00036    -0.00063   -12.73342
   -11.15346   -16.79630    -0.00534    -0.06713    -0.01027    -0.00054    -0.00017    -0.00097    -0.00039    -0.00081   -16.88191
   -11.14346   -22.54275    -0.00857    -0.09267    -0.01213    -0.00087    -0.00027    -0.00124    -0.00045    -0.00106   -22.66001
   -11.13246   -29.16718    -0.01269    -0.12230    -0.01452    -0.00129    -0.00040    -0.00155    -0.00054    -0.00134   -29.32180
   -11.12246   -35.54692    -0.01728    -0.15149    -0.01680    -0.00175    -0.00055    -0.00184    -0.00062    -0.00160   -35.73886
   -11.11246   -40.43216    -0.02168    -0.17489    -0.01836    -0.00220    -0.00068    -0.00204    -0.00068    -0.00177   -40.65447
   -11.10246   -42.78837    -0.02506    -0.18775    -0.01876    -0.00254    -0.00079    -0.00210    -0.00068    -0.00183   -43.02788
   -11.09246   -42.13173    -0.02667    -0.18740    -0.01785    -0.00271    -0.00085    -0.00201    -0.00065    -0.00174   -42.37160
   -11.08146   -38.72134    -0.02616    -0.17443    -0.01583    -0.00266    -0.00084    -0.00178    -0.00057    -0.00154   -38.94513
   -11.07146   -33.48724    -0.02367    -0.15240    -0.01315    -0.00240    -0.00077    -0.00146    -0.00046    -0.00126   -33.68282
   -11.06146   -27.73011    -0.01980    -0.12686    -0.01034    -0.00200    -0.00067    -0.00113    -0.00036    -0.00095   -27.89221
   -11.05146   -22.70714    -0.01536    -0.10346    -0.00787    -0.00155    -0.00056    -0.00084    -0.00026    -0.00067   -22.83771
   -11.04146   -19.28103    -0.01116    -0.08636    -0.00604    -0.00111    -0.00046    -0.00062    -0.00019    -0.00044   -19.38741
   -11.03046   -17.69568    -0.00771    -0.07703    -0.00492    -0.00076    -0.00040    -0.00048    -0.00014    -0.00027   -17.78740
   -11.02046   -17.60094    -0.00522    -0.07438    -0.00439    -0.00049    -0.00037    -0.00041    -0.00012    -0.00016   -17.68649
   -11.01046   -18.23233    -0.00361    -0.07536    -0.00423    -0.00032    -0.00036    -0.00039    -0.00010    -0.00010   -18.31680
   -11.00046   -18.72292    -0.00264    -0.07636    -0.00417    -0.00022    -0.00035    -0.00038    -0.00010    -0.00007   -18.80719
   -10.99046   -18.38743    -0.00205    -0.07447    -0.00402    -0.00016    -0.00034    -0.00036    -0.00009    -0.00005   -18.46897
   -10.98046   -16.93435    -0.00165    -0.06835    -0.00367    -0.00012    -0.00031    -0.00033    -0.00008    -0.00004   -17.00890
   -10.96946   -14.48118    -0.00132    -0.05836    -0.00313    -0.00010    -0.00026    -0.00028    -0.00007    -0.00003   -14.54472
   -10.95946   -11.44622    -0.00100    -0.04609    -0.00247    -0.00007    -0.00020    -0.00022    -0.00006    -0.00002   -11.49636
   -10.94946    -8.34560    -0.00072    -0.03359    -0.00180    -0.00005    -0.00015    -0.00016    -0.00004    -0.00001    -8.38212
   -10.93946    -5.60639    -0.00048    -0.02257    -0.00121    -0.00003    -0.00010    -0.00011    -0.00003    -0.00001    -5.63092
   -10.92946    -3.47062    -0.00030    -0.01397    -0.00075    -0.00002    -0.00006    -0.00007    -0.00002    -0.00001    -3.48580
   -10.91846    -1.97881    -0.00017    -0.00796    -0.00043    -0.00001    -0.00004    -0.00004    -0.00001    -0.00000    -1.98747
   -10.90846    -1.04027    -0.00009    -0.00419    -0.00022    -0.00001    -0.00002    -0.00002    -0.00001    -0.00000    -1.04482
   -10.89846    -0.50775    -0.00005    -0.00205    -0.00011    -0.00000    -0.00001    -0.00001    -0.00000    -0.00000    -0.50998
   -10.88846    -0.24122    -0.00003    -0.00099    -0.00005    -0.00000    -0.00000    -0.00000    -0.00000    -0.00000    -0.24231
   -10.87846    -0.14325    -0.00004    -0.00062    -0.00003    -0.00000    -0.00000    -0.00000    -0.00000    -0.00000    -0.14396
   -10.86746    -0.17353    -0.00010    -0.00081    -0.00005    -0.00001    -0.00001    -0.00001    -0.00000    -0.00001    -0.17452
   -10.85746    -0.35680    -0.00025    -0.00172    -0.00010    -0.00003    -0.00001    -0.00001    -0.00000    -0.00002    -0.35895
   -10.84746    -0.79267    -0.00058    -0.00383    -0.00023    -0.00006    -0.00003    -0.00003    -0.00001    -0.00004    -0.79749
   -10.83746    -1.66550    -0.00124    -0.00805    -0.00048    -0.00014    -0.00006    -0.00007    -0.00002    -0.00008    -1.67565
   -10.82746    -3.23769    -0.00244    -0.01564    -0.00095    -0.00027    -0.00012    -0.00013    -0.00005    -0.00015    -3.25745
   -10.81746    -5.80638    -0.00440    -0.02804    -0.00173    -0.00049    -0.00021    -0.00024    -0.00008    -0.00028    -5.84186
   -10.80646    -9.60271    -0.00732    -0.04635    -0.00291    -0.00081    -0.00036    -0.00040    -0.00014    -0.00046    -9.66145
   -10.79646   -14.64448    -0.01121    -0.07066    -0.00451    -0.00124    -0.00055    -0.00062    -0.00021    -0.00071   -14.73417
   -10.78646   -20.59604    -0.01580    -0.09933    -0.00644    -0.00174    -0.00077    -0.00087    -0.00029    -0.00101   -20.72230
   -10.77646   -26.70847    -0.02052    -0.12877    -0.00850    -0.00226    -0.00100    -0.00114    -0.00038    -0.00133   -26.87237
   -10.76646   -31.94079    -0.02453    -0.15399    -0.01034    -0.00271    -0.00119    -0.00136    -0.00046    -0.00161   -32.13698
   -10.75546   -35.22549    -0.02701    -0.16981    -0.01161    -0.00298    -0.00131    -0.00150    -0.00051    -0.00180   -35.44202
   -10.74546   -35.82632    -0.02739    -0.17271    -0.01201    -0.00302    -0.00133    -0.00153    -0.00052    -0.00186   -36.04669
   -10.73546   -33.60266    -0.02557    -0.16200    -0.01147    -0.00282    -0.00124    -0.00144    -0.00049    -0.00177   -33.80947
   -10.72546   -29.06721    -0.02199    -0.14015    -0.01010    -0.00243    -0.00107    -0.00124    -0.00043    -0.00156   -29.24617
   -10.71546   -23.18890    -0.01741    -0.11184    -0.00820    -0.00192    -0.00085    -0.00099    -0.00035    -0.00126   -23.33172
   -10.70546   -17.06182    -0.01269    -0.08232    -0.00614    -0.00140    -0.00062    -0.00073    -0.00026    -0.00095   -17.16692
   -10.69446   -11.57663    -0.00852    -0.05588    -0.00424    -0.00094    -0.00041    -0.00049    -0.00018    -0.00066   -11.64796
   -10.68446    -7.24472    -0.00527    -0.03499    -0.00270    -0.00058    -0.00026    -0.00031    -0.00011    -0.00042    -7.28935
   -10.67446    -4.18146    -0.00300    -0.02021    -0.00159    -0.00033    -0.00015    -0.00018    -0.00007    -0.00025    -4.20722
   -10.66446    -2.22566    -0.00157    -0.01076    -0.00086    -0.00017    -0.00008    -0.00009    -0.00004    -0.00013    -2.23937
   -10.65446    -1.09252    -0.00076    -0.00529    -0.00043    -0.00008    -0.00004    -0.00005    -0.00002    -0.00007    -1.09925
   -10.64346    -0.49463    -0.00034    -0.00240    -0.00020    -0.00004    -0.00002    -0.00002    -0.00001    -0.00003    -0.49768
   -10.63346    -0.20652    -0.00014    -0.00100    -0.00008    -0.00002    -0.00001    -0.00001    -0.00000    -0.00001    -0.20779
   -10.62346    -0.07952    -0.00005    -0.00039    -0.00003    -0.00001    -0.00000    -0.00000    -0.00000    -0.00001    -0.08001
   -10.61346    -0.02824    -0.00002    -0.00014    -0.00001    -0.00000    -0.00000    -0.00000    -0.00000    -0.00000    -0.02841
   -10.60346    -0.00925    -0.00001    -0.00004    -0.00000    -0.00000    -0.00000    -0.00000    -0.00000    -0.00000    -0.00930
   -10.59246    -0.00279    -0.00000    -0.00001    -0.00000    -0.00000    -0.00000    -0.00000    -0.00000    -0.00000    -0.00281
   -10.58246    -0.00078    -0.00000    -0.00000    -0.00000    -0.00000    -0.00000    -0.00000    -0.00000    -0.00000    -0.00078
   -10.57246    -0.00020    -0.00000    -0.00000    -0.00000    -0.00000    -0.00000    -0.00000    -0.00000    -0.00000    -0.00020
   -10.56246    -0.00005    -0.00000    -0.00000    -0.00000    -0.00000    -0.00000    -0.00000    -0.00000    -0.00000    -0.00005
   -10.55246    -0.00001    -0.00000    -0.00000    -0.00000    -0.00000    -0.00000    -0.00000    -0.00000    -0.00000    -0.00001
   -10.54246    -0.00000    -0.00000    -0.00000    -0.00000    -0.00000    -0.00000    -0.00000    -0.00000    -0.00000    -0.00000
   -10.53146    -0.00000    -0.00000    -0.00000    -0.00000    -0.00000    -0.00000    -0.00000    -0.00000    -0.00000    -0.00000
   -10.52146    -0.00000    -0.00000    -0.00000    -0.00000    -0.00000    -0.00000    -0.00000    -0.00000    -0.00000    -0.00000
   -10.51146    -0.00000    -0.00000    -0.00000    -0.00000    -0.00000    -0.00000    -0.00000    -0.00000    -0.00000    -0.00000
   -10.50146    -0.00000    -0.00000    -0.00000    -0.00000    -0.00000    -0.00000    -0.00000    -0.00000    -0.00000    -0.00000
   -10.49146    -0.00000    -0.00000    -0.00000    -0.00000    -0.00000    -0.00000    -0.00000    -0.00000    -0.00000    -0.00000
   -10.48046    -0.00000    -0.00000    -0.00000    -0.00000    -0.00000    -0.00000    -0.00000    -0.00000    -0.00000    -0.00000
   -10.47046    -0.00000    -0.00000    -0.00000    -0.00000    -0.00000    -0.00000    -0.00000    -0.00000    -0.00000    -0.00000
   -10.46046    -0.00000    -0.00000    -0.00000    -0.00000    -0.00000    -0.00000    -0.00000    -0.00000    -0.00000    -0.00000
   -10.45046    -0.00000    -0.00000    -0.00000    -0.00000    -0.00000    -0.00000    -0.00000    -0.00000    -0.00000    -0.00000
   -10.44046     0.00000     0.00000     0.00000     0.00000     0.00000     0.00000     0.00000     0.00000     0.00000     0.00000
   -10.43046     0.00000     0.00000     0.00000     0.00000     0.00000     0.00000     0.00000     0.00000     0.00000     0.00000
   -10.41946     0.00000     0.00000     0.00000     0.00000     0.00000     0.00000     0.00000     0.00000     0.00000     0.00000
   -10.40946     0.00000     0.00000     0.00000     0.00000     0.00000     0.00000     0.00000     0.00000     0.00000     0.00000
   -10.39946     0.00000     0.00000     0.00000     0.00000     0.00000     0.00000     0.00000     0.00000     0.00000     0.00000
   -10.38946     0.00000     0.00000     0.00000     0.00000     0.00000     0.00000     0.00000     0.00000     0.00000     0.00000
   -10.37946     0.00000     0.00000     0.00000     0.00000     0.00000     0.00000     0.00000     0.00000     0.00000     0.00000
   -10.36846     0.00000     0.00000     0.00000     0.00000     0.00000     0.00000     0.00000     0.00000     0.00000     0.00000
   -10.35846     0.00000     0.00000     0.00000     0.00000     0.00000     0.00000     0.00000     0.00000     0.00000     0.00000
   -10.34846     0.00000     0.00000     0.00000     0.00000     0.00000     0.00000     0.00000     0.00000     0.00000     0.00000
   -10.33846     0.00000     0.00000     0.00000     0.00000     0.00000     0.00000     0.00000     0.00000     0.00000     0.00000
   -10.32846     0.00000     0.00000     0.00000     0.00000     0.00000     0.00000     0.00000     0.00000     0.00000     0.00000
   -10.31746     0.00000     0.00000     0.00000     0.00000     0.00000     0.00000     0.00000     0.00000     0.00000     0.00000
   -10.30746     0.00000     0.00000     0.00000     0.00000     0.00000     0.00000     0.00000     0.00000     0.00000     0.00000
   -10.29746     0.00000     0.00000     0.00000     0.00000     0.00000     0.00000     0.00000     0.00000     0.00000     0.00000
   -10.28746     0.00000     0.00000     0.00000     0.00000     0.00000     0.00000     0.00000     0.00000     0.00000     0.00000
   -10.27746     0.00000     0.00000     0.00000     0.00000     0.00000     0.00000     0.00000     0.00000     0.00000     0.00000
   -10.26746     0.00000     0.00000     0.00000     0.00000     0.00000     0.00000     0.00000     0.00000     0.00000     0.00000
   -10.25646     0.00000     0.00000     0.00000     0.00000     0.00000     0.00000     0.00000     0.00000     0.00000     0.00000
   -10.24646     0.00000     0.00000     0.00000     0.00000     0.00000     0.00000     0.00000     0.00000     0.00000     0.00000
   -10.23646     0.00000     0.00000     0.00000     0.00000     0.00000     0.00000     0.00000     0.00000     0.00000     0.00000
   -10.22646     0.00000     0.00000     0.00000     0.00000     0.00000     0.00000     0.00000     0.00000     0.00000     0.00000
   -10.21646     0.00000     0.00000     0.00000     0.00000     0.00000     0.00000     0.00000     0.00000     0.00000     0.00000
   -10.20546     0.00000     0.00000     0.00000     0.00000     0.00000     0.00000     0.00000     0.00000     0.00000     0.00000
   -10.19546     0.00000     0.00000     0.00000     0.00000     0.00000     0.00000     0.00000     0.00000     0.00000     0.00000
   -10.18546     0.00000     0.00000     0.00000     0.00000     0.00000     0.00000     0.00000     0.00000     0.00000     0.00000
   -10.17546     0.00000     0.00000     0.00000     0.00000     0.00000     0.00000     0.00000     0.00000     0.00000     0.00000
   -10.16546     0.00000     0.00000     0.00000     0.00000     0.00000     0.00000     0.00000     0.00000     0.00000     0.00000
   -10.15446     0.00000     0.00000     0.00000     0.00000     0.00000     0.00000     0.00000     0.00000     0.00000     0.00000
   -10.14446     0.00000     0.00000     0.00000     0.00000     0.00000     0.00000     0.00000     0.00000     0.00000     0.00000
   -10.13446     0.00000     0.00000     0.00000     0.00000     0.00000     0.00000     0.00000     0.00000     0.00000     0.00000
   -10.12446     0.00000     0.00000     0.00000     0.00000     0.00000     0.00000     0.00000     0.00000     0.00000     0.00000
   -10.11446     0.00000     0.00000     0.00000     0.00000     0.00000     0.00000     0.00000     0.00000     0.00000     0.00000
   -10.10446     0.00000     0.00000     0.00000     0.00000     0.00000     0.00000     0.00000     0.00000     0.00000     0.00000
   -10.09346     0.00000     0.00000     0.00000     0.00000     0.00000     0.00000     0.00000     0.00000     0.00000     0.00000
   -10.08346     0.00000     0.00000     0.00000     0.00000     0.00000     0.00000     0.00000     0.00000     0.00000     0.00000
   -10.07346     0.00000     0.00000     0.00000     0.00000     0.00000     0.00000     0.00000     0.00000     0.00000     0.00000
   -10.06346     0.00000     0.00000     0.00000     0.00000     0.00000     0.00000     0.00000     0.00000     0.00000     0.00000
   -10.05346     0.00000     0.00000     0.00000     0.00000     0.00000     0.00000     0.00000     0.00000     0.00000     0.00000
   -10.04246     0.00000     0.00000     0.00000     0.00000     0.00000     0.00000     0.00000     0.00000     0.00000     0.00000
   -10.03246     0.00000     0.00000     0.00000     0.00000     0.00000     0.00000     0.00000     0.00000     0.00000     0.00000
   -10.02246     0.00000     0.00000     0.00000     0.00000     0.00000     0.00000     0.00000     0.00000     0.00000     0.00000
   -10.01246     0.00000     0.00000     0.00000     0.00000     0.00000     0.00000     0.00000     0.00000     0.00000     0.00000
   -10.00246     0.00000     0.00000     0.00000     0.00000     0.00000     0.00000     0.00000     0.00000     0.00000     0.00000
    -9.99246     0.00000     0.00000     0.00000     0.00000     0.00000     0.00000     0.00000     0.00000     0.00000     0.00000
    -9.98146     0.00000     0.00000     0.00000     0.00000     0.00000     0.00000     0.00000     0.00000     0.00000     0.00000
    -9.97146     0.00000     0.00000     0.00000     0.00000     0.00000     0.00000     0.00000     0.00000     0.00000     0.00000
    -9.96146     0.00000     0.00000     0.00000     0.00000     0.00000     0.00000     0.00000     0.00000     0.00000     0.00000
    -9.95146     0.00000     0.00000     0.00000     0.00000     0.00000     0.00000     0.00000     0.00000     0.00000     0.00000
    -9.94146     0.00000     0.00000     0.00000     0.00000     0.00000     0.00000     0.00000     0.00000     0.00000     0.00000
    -9.93046     0.00000     0.00000     0.00000     0.00000     0.00000     0.00000     0.00000     0.00000     0.00000     0.00000
    -9.92046     0.00000     0.00000     0.00000     0.00000     0.00000     0.00000     0.00000     0.00000     0.00000     0.00000
    -9.91046     0.00000     0.00000     0.00000     0.00000     0.00000     0.00000     0.00000     0.00000     0.00000     0.00000
    -9.90046     0.00000     0.00000     0.00000     0.00000     0.00000     0.00000     0.00000     0.00000     0.00000     0.00000
    -9.89046     0.00000     0.00000     0.00000     0.00000     0.00000     0.00000     0.00000     0.00000     0.00000     0.00000
    -9.87946     0.00000     0.00000     0.00000     0.00000     0.00000     0.00000     0.00000     0.00000     0.00000     0.00000
    -9.86946     0.00000     0.00000     0.00000     0.00000     0.00000     0.00000     0.00000     0.00000     0.00000     0.00000
    -9.85946     0.00000     0.00000     0.00000     0.00000     0.00000     0.00000     0.00000     0.00000     0.00000     0.00000
    -9.84946     0.00000     0.00000     0.00000     0.00000     0.00000     0.00000     0.00000     0.00000     0.00000     0.00000
    -9.83946     0.00000     0.00000     0.00000     0.00000     0.00000     0.00000     0.00000     0.00000     0.00000     0.00000
    -9.82946     0.00000     0.00000     0.00000     0.00000     0.00000     0.00000     0.00000     0.00000     0.00000     0.00000
    -9.81846     0.00000     0.00000     0.00000     0.00000     0.00000     0.00000     0.00000     0.00000     0.00000     0.00000
    -9.80846     0.00000     0.00000     0.00000     0.00000     0.00000     0.00000     0.00000     0.00000     0.00000     0.00000
    -9.79846     0.00000     0.00000     0.00000     0.00000     0.00000     0.00000     0.00000     0.00000     0.00000     0.00000
    -9.78846     0.00000     0.00000     0.00000     0.00000     0.00000     0.00000     0.00000     0.00000     0.00000     0.00000
    -9.77846     0.00000     0.00000     0.00000     0.00000     0.00000     0.00000     0.00000     0.00000     0.00000     0.00000
    -9.76746     0.00000     0.00000     0.00000     0.00000     0.00000     0.00000     0.00000     0.00000     0.00000     0.00000
    -9.75746     0.00000     0.00000     0.00000     0.00000     0.00000     0.00000     0.00000     0.00000     0.00000     0.00000
    -9.74746     0.00000     0.00000     0.00000     0.00000     0.00000     0.00000     0.00000     0.00000     0.00000     0.00000
    -9.73746     0.00000     0.00000     0.00000     0.00000     0.00000     0.00000     0.00000     0.00000     0.00000     0.00000
    -9.72746     0.00000     0.00000     0.00000     0.00000     0.00000     0.00000     0.00000     0.00000     0.00000     0.00000
    -9.71646     0.00000     0.00000     0.00000     0.00000     0.00000     0.00000     0.00000     0.00000     0.00000     0.00000
    -9.70646     0.00000     0.00000     0.00000     0.00000     0.00000     0.00000     0.00000     0.00000     0.00000     0.00000
    -9.69646     0.00000     0.00000     0.00000     0.00000     0.00000     0.00000     0.00000     0.00000     0.00000     0.00000
    -9.68646     0.00000     0.00000     0.00000     0.00000     0.00000     0.00000     0.00000     0.00000     0.00000     0.00000
    -9.67646     0.00000     0.00000     0.00000     0.00000     0.00000     0.00000     0.00000     0.00000     0.00000     0.00000
    -9.66646     0.00000     0.00000     0.00000     0.00000     0.00000     0.00000     0.00000     0.00000     0.00000     0.00000
    -9.65546     0.00000     0.00000     0.00000     0.00000     0.00000     0.00000     0.00000     0.00000     0.00000     0.00000
    -9.64546     0.00000     0.00000     0.00000     0.00000     0.00000     0.00000     0.00000     0.00000     0.00000     0.00000
    -9.63546     0.00000     0.00000     0.00000     0.00000     0.00000     0.00000     0.00000     0.00000     0.00000     0.00000
    -9.62546     0.00000     0.00000     0.00000     0.00000     0.00000     0.00000     0.00000     0.00000     0.00000     0.00000
    -9.61546     0.00000     0.00000     0.00000     0.00000     0.00000     0.00000     0.00000     0.00000     0.00000     0.00000
    -9.60446     0.00000     0.00000     0.00000     0.00000     0.00000     0.00000     0.00000     0.00000     0.00000     0.00000
    -9.59446     0.00000     0.00000     0.00000     0.00000     0.00000     0.00000     0.00000     0.00000     0.00000     0.00000
    -9.58446     0.00000     0.00000     0.00000     0.00000     0.00000     0.00000     0.00000     0.00000     0.00000     0.00000
    -9.57446     0.00000     0.00000     0.00000     0.00000     0.00000     0.00000     0.00000     0.00000     0.00000     0.00000
    -9.56446     0.00000     0.00000     0.00000     0.00000     0.00000     0.00000     0.00000     0.00000     0.00000     0.00000
    -9.55446     0.00000     0.00000     0.00000     0.00000     0.00000     0.00000     0.00000     0.00000     0.00000     0.00000
    -9.54346     0.00000     0.00000     0.00000     0.00000     0.00000     0.00000     0.00000     0.00000     0.00000     0.00000
    -9.53346     0.00000     0.00000     0.00000     0.00000     0.00000     0.00000     0.00000     0.00000     0.00000     0.00000
    -9.52346     0.00000     0.00000     0.00000     0.00000     0.00000     0.00000     0.00000     0.00000     0.00000     0.00000
    -9.51346     0.00000     0.00000     0.00000     0.00000     0.00000     0.00000     0.00000     0.00000     0.00000     0.00000
    -9.50346     0.00000     0.00000     0.00000     0.00000     0.00000     0.00000     0.00000     0.00000     0.00000     0.00000
    -9.49246     0.00000     0.00000     0.00000     0.00000     0.00000     0.00000     0.00000     0.00000     0.00000     0.00000
    -9.48246     0.00000     0.00000     0.00000     0.00000     0.00000     0.00000     0.00000     0.00000     0.00000     0.00000
    -9.47246     0.00000     0.00000     0.00000     0.00000     0.00000     0.00000     0.00000     0.00000     0.00000     0.00000
    -9.46246     0.00000     0.00000     0.00000     0.00000     0.00000     0.00000     0.00000     0.00000     0.00000     0.00000
    -9.45246     0.00000     0.00000     0.00000     0.00000     0.00000     0.00000     0.00000     0.00000     0.00000     0.00000
    -9.44146     0.00000     0.00000     0.00000     0.00000     0.00000     0.00000     0.00000     0.00000     0.00000     0.00000
    -9.43146     0.00000     0.00000     0.00000     0.00000     0.00000     0.00000     0.00000     0.00000     0.00000     0.00000
    -9.42146     0.00000     0.00000     0.00000     0.00000     0.00000     0.00000     0.00000     0.00000     0.00000     0.00000
    -9.41146     0.00000     0.00000     0.00000     0.00000     0.00000     0.00000     0.00000     0.00000     0.00000     0.00000
    -9.40146     0.00000     0.00000     0.00000     0.00000     0.00000     0.00000     0.00000     0.00000     0.00000     0.00000
    -9.39146     0.00000     0.00000     0.00000     0.00000     0.00000     0.00000     0.00000     0.00000     0.00000     0.00000
    -9.38046     0.00000     0.00000     0.00000     0.00000     0.00000     0.00000     0.00000     0.00000     0.00000     0.00000
    -9.37046     0.00000     0.00000     0.00000     0.00000     0.00000     0.00000     0.00000     0.00000     0.00000     0.00000
    -9.36046     0.00000     0.00000     0.00000     0.00000     0.00000     0.00000     0.00000     0.00000     0.00000     0.00000
    -9.35046     0.00000     0.00000     0.00000     0.00000     0.00000     0.00000     0.00000     0.00000     0.00000     0.00000
    -9.34046     0.00000     0.00000     0.00000     0.00000     0.00000     0.00000     0.00000     0.00000     0.00000     0.00000
    -9.32946     0.00000     0.00000     0.00000     0.00000     0.00000     0.00000     0.00000     0.00000     0.00000     0.00000
    -9.31946     0.00000     0.00000     0.00000     0.00000     0.00000     0.00000     0.00000     0.00000     0.00000     0.00000
    -9.30946     0.00000     0.00000     0.00000     0.00000     0.00000     0.00000     0.00000     0.00000     0.00000     0.00000
    -9.29946     0.00000     0.00000     0.00000     0.00000     0.00000     0.00000     0.00000     0.00000     0.00000     0.00000
    -9.28946     0.00000     0.00000     0.00000     0.00000     0.00000     0.00000     0.00000     0.00000     0.00000     0.00000
    -9.27946     0.00000     0.00000     0.00000     0.00000     0.00000     0.00000     0.00000     0.00000     0.00000     0.00000
    -9.26846     0.00000     0.00000     0.00000     0.00000     0.00000     0.00000     0.00000     0.00000     0.00000     0.00000
    -9.25846     0.00000     0.00000     0.00000     0.00000     0.00000     0.00000     0.00000     0.00000     0.00000     0.00000
    -9.24846     0.00000     0.00000     0.00000     0.00000     0.00000     0.00000     0.00000     0.00000     0.00000     0.00000
    -9.23846     0.00000     0.00000     0.00000     0.00000     0.00000     0.00000     0.00000     0.00000     0.00000     0.00000
    -9.22846     0.00000     0.00000     0.00000     0.00000     0.00000     0.00000     0.00000     0.00000     0.00000     0.00000
    -9.21746     0.00000     0.00000     0.00000     0.00000     0.00000     0.00000     0.00000     0.00000     0.00000     0.00000
    -9.20746     0.00000     0.00000     0.00000     0.00000     0.00000     0.00000     0.00000     0.00000     0.00000     0.00000
    -9.19746     0.00000     0.00000     0.00000     0.00000     0.00000     0.00000     0.00000     0.00000     0.00000     0.00000
    -9.18746     0.00000     0.00000     0.00000     0.00000     0.00000     0.00000     0.00000     0.00000     0.00000     0.00000
    -9.17746     0.00000     0.00000     0.00000     0.00000     0.00000     0.00000     0.00000     0.00000     0.00000     0.00000
    -9.16646     0.00000     0.00000     0.00000     0.00000     0.00000     0.00000     0.00000     0.00000     0.00000     0.00000
    -9.15646     0.00000     0.00000     0.00000     0.00000     0.00000     0.00000     0.00000     0.00000     0.00000     0.00000
    -9.14646     0.00000     0.00000     0.00000     0.00000     0.00000     0.00000     0.00000     0.00000     0.00000     0.00000
    -9.13646     0.00000     0.00000     0.00000     0.00000     0.00000     0.00000     0.00000     0.00000     0.00000     0.00000
    -9.12646     0.00000     0.00000     0.00000     0.00000     0.00000     0.00000     0.00000     0.00000     0.00000     0.00000
    -9.11646     0.00000     0.00000     0.00000     0.00000     0.00000     0.00000     0.00000     0.00000     0.00000     0.00000
    -9.10546     0.00000     0.00000     0.00000     0.00000     0.00000     0.00000     0.00000     0.00000     0.00000     0.00000
    -9.09546     0.00000     0.00000     0.00000     0.00000     0.00000     0.00000     0.00000     0.00000     0.00000     0.00000
    -9.08546     0.00000     0.00000     0.00000     0.00000     0.00000     0.00000     0.00000     0.00000     0.00000     0.00000
    -9.07546     0.00000     0.00000     0.00000     0.00000     0.00000     0.00000     0.00000     0.00000     0.00000     0.00000
    -9.06546     0.00000     0.00000     0.00000     0.00000     0.00000     0.00000     0.00000     0.00000     0.00000     0.00000
    -9.05446     0.00000     0.00000     0.00000     0.00000     0.00000     0.00000     0.00000     0.00000     0.00000     0.00000
    -9.04446     0.00000     0.00000     0.00000     0.00000     0.00000     0.00000     0.00000     0.00000     0.00000     0.00000
    -9.03446     0.00000     0.00000     0.00000     0.00000     0.00000     0.00000     0.00000     0.00000     0.00000     0.00000
    -9.02446     0.00000     0.00000     0.00000     0.00000     0.00000     0.00000     0.00000     0.00000     0.00000     0.00000
    -9.01446     0.00000     0.00000     0.00000     0.00000     0.00000     0.00000     0.00000     0.00000     0.00000     0.00000
    -9.00346     0.00000     0.00000     0.00000     0.00000     0.00000     0.00000     0.00000     0.00000     0.00000     0.00000
    -8.99346     0.00000     0.00000     0.00000     0.00000     0.00000     0.00000     0.00000     0.00000     0.00000     0.00000
    -8.98346     0.00000     0.00000     0.00000     0.00000     0.00000     0.00000     0.00000     0.00000     0.00000     0.00000
    -8.97346     0.00000     0.00000     0.00000     0.00000     0.00000     0.00000     0.00000     0.00000     0.00000     0.00000
    -8.96346     0.00000     0.00000     0.00000     0.00000     0.00000     0.00000     0.00000     0.00000     0.00000     0.00000
    -8.95346     0.00000     0.00000     0.00000     0.00000     0.00000     0.00000     0.00000     0.00000     0.00000     0.00000
    -8.94246     0.00000     0.00000     0.00000     0.00000     0.00000     0.00000     0.00000     0.00000     0.00000     0.00000
    -8.93246     0.00000     0.00000     0.00000     0.00000     0.00000     0.00000     0.00000     0.00000     0.00000     0.00000
    -8.92246     0.00000     0.00000     0.00000     0.00000     0.00000     0.00000     0.00000     0.00000     0.00000     0.00000
    -8.91246     0.00000     0.00000     0.00000     0.00000     0.00000     0.00000     0.00000     0.00000     0.00000     0.00000
    -8.90246     0.00000     0.00000     0.00000     0.00000     0.00000     0.00000     0.00000     0.00000     0.00000     0.00000
    -8.89146     0.00000     0.00000     0.00000     0.00000     0.00000     0.00000     0.00000     0.00000     0.00000     0.00000
    -8.88146     0.00000     0.00000     0.00000     0.00000     0.00000     0.00000     0.00000     0.00000     0.00000     0.00000
    -8.87146     0.00000     0.00000     0.00000     0.00000     0.00000     0.00000     0.00000     0.00000     0.00000     0.00000
    -8.86146     0.00000     0.00000     0.00000     0.00000     0.00000     0.00000     0.00000     0.00000     0.00000     0.00000
    -8.85146     0.00000     0.00000     0.00000     0.00000     0.00000     0.00000     0.00000     0.00000     0.00000     0.00000
    -8.84146     0.00000     0.00000     0.00000     0.00000     0.00000     0.00000     0.00000     0.00000     0.00000     0.00000
    -8.83046     0.00000     0.00000     0.00000     0.00000     0.00000     0.00000     0.00000     0.00000     0.00000     0.00000
    -8.82046     0.00000     0.00000     0.00000     0.00000     0.00000     0.00000     0.00000     0.00000     0.00000     0.00000
    -8.81046     0.00000     0.00000     0.00000     0.00000     0.00000     0.00000     0.00000     0.00000     0.00000     0.00000
    -8.80046     0.00000     0.00000     0.00000     0.00000     0.00000     0.00000     0.00000     0.00000     0.00000     0.00000
    -8.79046     0.00000     0.00000     0.00000     0.00000     0.00000     0.00000     0.00000     0.00000     0.00000     0.00000
    -8.77946     0.00000     0.00000     0.00000     0.00000     0.00000     0.00000     0.00000     0.00000     0.00000     0.00000
    -8.76946     0.00000     0.00000     0.00000     0.00000     0.00000     0.00000     0.00000     0.00000     0.00000     0.00000
    -8.75946     0.00000     0.00000     0.00000     0.00000     0.00000     0.00000     0.00000     0.00000     0.00000     0.00000
    -8.74946     0.00000     0.00000     0.00000     0.00000     0.00000     0.00000     0.00000     0.00000     0.00000     0.00000
    -8.73946     0.00000     0.00000     0.00000     0.00000     0.00000     0.00000     0.00000     0.00000     0.00000     0.00000
    -8.72846     0.00000     0.00000     0.00000     0.00000     0.00000     0.00000     0.00000     0.00000     0.00000     0.00000
    -8.71846     0.00000     0.00000     0.00000     0.00000     0.00000     0.00000     0.00000     0.00000     0.00000     0.00000
    -8.70846     0.00000     0.00000     0.00000     0.00000     0.00000     0.00000     0.00000     0.00000     0.00000     0.00000
    -8.69846     0.00000     0.00000     0.00000     0.00000     0.00000     0.00000     0.00000     0.00000     0.00000     0.00000
    -8.68846     0.00000     0.00000     0.00000     0.00000     0.00000     0.00000     0.00000     0.00000     0.00000     0.00000
    -8.67846     0.00000     0.00000     0.00000     0.00000     0.00000     0.00000     0.00000     0.00000     0.00000     0.00000
    -8.66746     0.00000     0.00000     0.00000     0.00000     0.00000     0.00000     0.00000     0.00000     0.00000     0.00000
    -8.65746     0.00000     0.00000     0.00000     0.00000     0.00000     0.00000     0.00000     0.00000     0.00000     0.00000
    -8.64746     0.00000     0.00000     0.00000     0.00000     0.00000     0.00000     0.00000     0.00000     0.00000     0.00000
    -8.63746     0.00000     0.00000     0.00000     0.00000     0.00000     0.00000     0.00000     0.00000     0.00000     0.00000
    -8.62746     0.00000     0.00000     0.00000     0.00000     0.00000     0.00000     0.00000     0.00000     0.00000     0.00000
    -8.61646     0.00000     0.00000     0.00000     0.00000     0.00000     0.00000     0.00000     0.00000     0.00000     0.00000
    -8.60646     0.00000     0.00000     0.00000     0.00000     0.00000     0.00000     0.00000     0.00000     0.00000     0.00000
    -8.59646     0.00000     0.00000     0.00000     0.00000     0.00000     0.00000     0.00000     0.00000     0.00000     0.00000
    -8.58646     0.00000     0.00000     0.00000     0.00000     0.00000     0.00000     0.00000     0.00000     0.00000     0.00000
    -8.57646     0.00000     0.00000     0.00000     0.00000     0.00000     0.00000     0.00000     0.00000     0.00000     0.00000
    -8.56646     0.00000     0.00000     0.00000     0.00000     0.00000     0.00000     0.00000     0.00000     0.00000     0.00000
    -8.55546     0.00000     0.00000     0.00000     0.00000     0.00000     0.00000     0.00000     0.00000     0.00000     0.00000
    -8.54546     0.00000     0.00000     0.00000     0.00000     0.00000     0.00000     0.00000     0.00000     0.00000     0.00000
    -8.53546     0.00000     0.00000     0.00000     0.00000     0.00000     0.00000     0.00000     0.00000     0.00000     0.00000
    -8.52546     0.00000     0.00000     0.00000     0.00000     0.00000     0.00000     0.00000     0.00000     0.00000     0.00000
    -8.51546     0.00000     0.00000     0.00000     0.00000     0.00000     0.00000     0.00000     0.00000     0.00000     0.00000
    -8.50446     0.00000     0.00000     0.00000     0.00000     0.00000     0.00000     0.00000     0.00000     0.00000     0.00000
    -8.49446     0.00000     0.00000     0.00000     0.00000     0.00000     0.00000     0.00000     0.00000     0.00000     0.00000
    -8.48446     0.00000     0.00000     0.00000     0.00000     0.00000     0.00000     0.00000     0.00000     0.00000     0.00000
    -8.47446     0.00000     0.00000     0.00000     0.00000     0.00000     0.00000     0.00000     0.00000     0.00000     0.00000
    -8.46446     0.00000     0.00000     0.00000     0.00000     0.00000     0.00000     0.00000     0.00000     0.00000     0.00000
    -8.45346     0.00000     0.00000     0.00000     0.00000     0.00000     0.00000     0.00000     0.00000     0.00000     0.00000
    -8.44346     0.00000     0.00000     0.00000     0.00000     0.00000     0.00000     0.00000     0.00000     0.00000     0.00000
    -8.43346     0.00000     0.00000     0.00000     0.00000     0.00000     0.00000     0.00000     0.00000     0.00000     0.00000
    -8.42346     0.00000     0.00000     0.00000     0.00000     0.00000     0.00000     0.00000     0.00000     0.00000     0.00000
    -8.41346     0.00000     0.00000     0.00000     0.00000     0.00000     0.00000     0.00000     0.00000     0.00000     0.00000
    -8.40346     0.00000     0.00000     0.00000     0.00000     0.00000     0.00000     0.00000     0.00000     0.00000     0.00000
    -8.39246     0.00000     0.00000     0.00000     0.00000     0.00000     0.00000     0.00000     0.00000     0.00000     0.00000
    -8.38246     0.00000     0.00000     0.00000     0.00000     0.00000     0.00000     0.00000     0.00000     0.00000     0.00000
    -8.37246     0.00000     0.00000     0.00000     0.00000     0.00000     0.00000     0.00000     0.00000     0.00000     0.00000
    -8.36246     0.00000     0.00000     0.00000     0.00000     0.00000     0.00000     0.00000     0.00000     0.00000     0.00000
    -8.35246     0.00000     0.00000     0.00000     0.00000     0.00000     0.00000     0.00000     0.00000     0.00000     0.00000
    -8.34146     0.00000     0.00000     0.00000     0.00000     0.00000     0.00000     0.00000     0.00000     0.00000     0.00000
    -8.33146     0.00000     0.00000     0.00000     0.00000     0.00000     0.00000     0.00000     0.00000     0.00000     0.00000
    -8.32146     0.00000     0.00000     0.00000     0.00000     0.00000     0.00000     0.00000     0.00000     0.00000     0.00000
    -8.31146     0.00000     0.00000     0.00000     0.00000     0.00000     0.00000     0.00000     0.00000     0.00000     0.00000
    -8.30146     0.00000     0.00000     0.00000     0.00000     0.00000     0.00000     0.00000     0.00000     0.00000     0.00000
    -8.29046     0.00000     0.00000     0.00000     0.00000     0.00000     0.00000     0.00000     0.00000     0.00000     0.00000
    -8.28046     0.00000     0.00000     0.00000     0.00000     0.00000     0.00000     0.00000     0.00000     0.00000     0.00000
    -8.27046     0.00000     0.00000     0.00000     0.00000     0.00000     0.00000     0.00000     0.00000     0.00000     0.00000
    -8.26046     0.00000     0.00000     0.00000     0.00000     0.00000     0.00000     0.00000     0.00000     0.00000     0.00000
    -8.25046     0.00000     0.00000     0.00000     0.00000     0.00000     0.00000     0.00000     0.00000     0.00000     0.00000
    -8.24046     0.00000     0.00000     0.00000     0.00000     0.00000     0.00000     0.00000     0.00000     0.00000     0.00000
    -8.22946     0.00000     0.00000     0.00000     0.00000     0.00000     0.00000     0.00000     0.00000     0.00000     0.00000
    -8.21946     0.00000     0.00000     0.00000     0.00000     0.00000     0.00000     0.00000     0.00000     0.00000     0.00000
    -8.20946     0.00000     0.00000     0.00000     0.00000     0.00000     0.00000     0.00000     0.00000     0.00000     0.00000
    -8.19946     0.00000     0.00000     0.00000     0.00000     0.00000     0.00000     0.00000     0.00000     0.00000     0.00000
    -8.18946     0.00000     0.00000     0.00000     0.00000     0.00000     0.00000     0.00000     0.00000     0.00000     0.00000
    -8.17846     0.00000     0.00000     0.00000     0.00000     0.00000     0.00000     0.00000     0.00000     0.00000     0.00000
    -8.16846     0.00000     0.00000     0.00000     0.00000     0.00000     0.00000     0.00000     0.00000     0.00000     0.00000
    -8.15846     0.00000     0.00000     0.00000     0.00000     0.00000     0.00000     0.00000     0.00000     0.00000     0.00000
    -8.14846     0.00000     0.00000     0.00000     0.00000     0.00000     0.00000     0.00000     0.00000     0.00000     0.00000
    -8.13846     0.00000     0.00000     0.00000     0.00000     0.00000     0.00000     0.00000     0.00000     0.00000     0.00000
    -8.12846     0.00000     0.00000     0.00000     0.00000     0.00000     0.00000     0.00000     0.00000     0.00000     0.00000
    -8.11746     0.00000     0.00000     0.00000     0.00000     0.00000     0.00000     0.00000     0.00000     0.00000     0.00000
    -8.10746     0.00000     0.00000     0.00000     0.00000     0.00000     0.00000     0.00000     0.00000     0.00000     0.00000
    -8.09746     0.00000     0.00000     0.00000     0.00000     0.00000     0.00000     0.00000     0.00000     0.00000     0.00000
    -8.08746     0.00000     0.00000     0.00000     0.00000     0.00000     0.00000     0.00000     0.00000     0.00000     0.00000
    -8.07746     0.00000     0.00000     0.00000     0.00000     0.00000     0.00000     0.00000     0.00000     0.00000     0.00000
    -8.06646     0.00000     0.00000     0.00000     0.00000     0.00000     0.00000     0.00000     0.00000     0.00000     0.00000
    -8.05646     0.00000     0.00000     0.00000     0.00000     0.00000     0.00000     0.00000     0.00000     0.00000     0.00000
    -8.04646     0.00000     0.00000     0.00000     0.00000     0.00000     0.00000     0.00000     0.00000     0.00000     0.00000
    -8.03646     0.00000     0.00000     0.00000     0.00000     0.00000     0.00000     0.00000     0.00000     0.00000     0.00000
    -8.02646     0.00000     0.00000     0.00000     0.00000     0.00000     0.00000     0.00000     0.00000     0.00000     0.00000
    -8.01546     0.00000     0.00000     0.00000     0.00000     0.00000     0.00000     0.00000     0.00000     0.00000     0.00000
    -8.00546     0.00000     0.00000     0.00000     0.00000     0.00000     0.00000     0.00000     0.00000     0.00000     0.00000
    -7.99546     0.00000     0.00000     0.00000     0.00000     0.00000     0.00000     0.00000     0.00000     0.00000     0.00000
    -7.98546     0.00000     0.00000     0.00000     0.00000     0.00000     0.00000     0.00000     0.00000     0.00000     0.00000
    -7.97546     0.00000     0.00000     0.00000     0.00000     0.00000     0.00000     0.00000     0.00000     0.00000     0.00000
    -7.96546     0.00000     0.00000     0.00000     0.00000     0.00000     0.00000     0.00000     0.00000     0.00000     0.00000
    -7.95446     0.00000     0.00000     0.00000     0.00000     0.00000     0.00000     0.00000     0.00000     0.00000     0.00000
    -7.94446     0.00000     0.00000     0.00000     0.00000     0.00000     0.00000     0.00000     0.00000     0.00000     0.00000
    -7.93446     0.00000     0.00000     0.00000     0.00000     0.00000     0.00000     0.00000     0.00000     0.00000     0.00000
    -7.92446     0.00000     0.00000     0.00000     0.00000     0.00000     0.00000     0.00000     0.00000     0.00000     0.00000
    -7.91446     0.00000     0.00000     0.00000     0.00000     0.00000     0.00000     0.00000     0.00000     0.00000     0.00000
    -7.90346     0.00000     0.00000     0.00000     0.00000     0.00000     0.00000     0.00000     0.00000     0.00000     0.00000
    -7.89346     0.00000     0.00000     0.00000     0.00000     0.00000     0.00000     0.00000     0.00000     0.00000     0.00000
    -7.88346     0.00000     0.00000     0.00000     0.00000     0.00000     0.00000     0.00000     0.00000     0.00000     0.00000
    -7.87346     0.00000     0.00000     0.00000     0.00000     0.00000     0.00000     0.00000     0.00000     0.00000     0.00000
    -7.86346     0.00000     0.00000     0.00000     0.00000     0.00000     0.00000     0.00000     0.00000     0.00000     0.00000
    -7.85346     0.00000     0.00000     0.00000     0.00000     0.00000     0.00000     0.00000     0.00000     0.00000     0.00000
    -7.84246     0.00000     0.00000     0.00000     0.00000     0.00000     0.00000     0.00000     0.00000     0.00000     0.00000
    -7.83246     0.00000     0.00000     0.00000     0.00000     0.00000     0.00000     0.00000     0.00000     0.00000     0.00000
    -7.82246     0.00000     0.00000     0.00000     0.00000     0.00000     0.00000     0.00000     0.00000     0.00000     0.00000
    -7.81246     0.00000     0.00000     0.00000     0.00000     0.00000     0.00000     0.00000     0.00000     0.00000     0.00000
    -7.80246     0.00000     0.00000     0.00000     0.00000     0.00000     0.00000     0.00000     0.00000     0.00000     0.00000
    -7.79146     0.00000     0.00000     0.00000     0.00000     0.00000     0.00000     0.00000     0.00000     0.00000     0.00000
    -7.78146     0.00000     0.00000     0.00000     0.00000     0.00000     0.00000     0.00000     0.00000     0.00000     0.00000
    -7.77146     0.00000     0.00000     0.00000     0.00000     0.00000     0.00000     0.00000     0.00000     0.00000     0.00000
    -7.76146     0.00000     0.00000     0.00000     0.00000     0.00000     0.00000     0.00000     0.00000     0.00000     0.00000
    -7.75146     0.00000     0.00000     0.00000     0.00000     0.00000     0.00000     0.00000     0.00000     0.00000     0.00000
    -7.74046     0.00000     0.00000     0.00000     0.00000     0.00000     0.00000     0.00000     0.00000     0.00000     0.00000
    -7.73046     0.00000     0.00000     0.00000     0.00000     0.00000     0.00000     0.00000     0.00000     0.00000     0.00000
    -7.72046     0.00000     0.00000     0.00000     0.00000     0.00000     0.00000     0.00000     0.00000     0.00000     0.00000
    -7.71046     0.00000     0.00000     0.00000     0.00000     0.00000     0.00000     0.00000     0.00000     0.00000     0.00000
    -7.70046     0.00000     0.00000     0.00000     0.00000     0.00000     0.00000     0.00000     0.00000     0.00000     0.00000
    -7.69046     0.00000     0.00000     0.00000     0.00000     0.00000     0.00000     0.00000     0.00000     0.00000     0.00000
    -7.67946     0.00000     0.00000     0.00000     0.00000     0.00000     0.00000     0.00000     0.00000     0.00000     0.00000
    -7.66946     0.00000     0.00000     0.00000     0.00000     0.00000     0.00000     0.00000     0.00000     0.00000     0.00000
    -7.65946     0.00000     0.00000     0.00000     0.00000     0.00000     0.00000     0.00000     0.00000     0.00000     0.00000
    -7.64946     0.00000     0.00000     0.00000     0.00000     0.00000     0.00000     0.00000     0.00000     0.00000     0.00000
    -7.63946     0.00000     0.00000     0.00000     0.00000     0.00000     0.00000     0.00000     0.00000     0.00000     0.00000
    -7.62846     0.00000     0.00000     0.00000     0.00000     0.00000     0.00000     0.00000     0.00000     0.00000     0.00000
    -7.61846     0.00000     0.00000     0.00000     0.00000     0.00000     0.00000     0.00000     0.00000     0.00000     0.00000
    -7.60846     0.00000     0.00000     0.00000     0.00000     0.00000     0.00000     0.00000     0.00000     0.00000     0.00000
    -7.59846     0.00000     0.00000     0.00000     0.00000     0.00000     0.00000     0.00000     0.00000     0.00000     0.00000
    -7.58846     0.00000     0.00000     0.00000     0.00000     0.00000     0.00000     0.00000     0.00000     0.00000     0.00000
    -7.57746     0.00000     0.00000     0.00000     0.00000     0.00000     0.00000     0.00000     0.00000     0.00000     0.00000
    -7.56746     0.00000     0.00000     0.00000     0.00000     0.00000     0.00000     0.00000     0.00000     0.00000     0.00000
    -7.55746     0.00000     0.00000     0.00000     0.00000     0.00000     0.00000     0.00000     0.00000     0.00000     0.00000
    -7.54746     0.00000     0.00000     0.00000     0.00000     0.00000     0.00000     0.00000     0.00000     0.00000     0.00000
    -7.53746     0.00000     0.00000     0.00000     0.00000     0.00000     0.00000     0.00000     0.00000     0.00000     0.00000
    -7.52746     0.00000     0.00000     0.00000     0.00000     0.00000     0.00000     0.00000     0.00000     0.00000     0.00000
    -7.51646     0.00000     0.00000     0.00000     0.00000     0.00000     0.00000     0.00000     0.00000     0.00000     0.00000
    -7.50646     0.00000     0.00000     0.00000     0.00000     0.00000     0.00000     0.00000     0.00000     0.00000     0.00000
    -7.49646     0.00000     0.00000     0.00000     0.00000     0.00000     0.00000     0.00000     0.00000     0.00000     0.00000
    -7.48646     0.00000     0.00000     0.00000     0.00000     0.00000     0.00000     0.00000     0.00000     0.00000     0.00000
    -7.47646     0.00000     0.00000     0.00000     0.00000     0.00000     0.00000     0.00000     0.00000     0.00000     0.00000
    -7.46546     0.00000     0.00000     0.00000     0.00000     0.00000     0.00000     0.00000     0.00000     0.00000     0.00000
    -7.45546     0.00000     0.00000     0.00000     0.00000     0.00000     0.00000     0.00000     0.00000     0.00000     0.00000
    -7.44546     0.00000     0.00000     0.00000     0.00000     0.00000     0.00000     0.00000     0.00000     0.00000     0.00000
    -7.43546     0.00000     0.00000     0.00000     0.00000     0.00000     0.00000     0.00000     0.00000     0.00000     0.00000
    -7.42546     0.00000     0.00000     0.00000     0.00000     0.00000     0.00000     0.00000     0.00000     0.00000     0.00000
    -7.41546     0.00000     0.00000     0.00000     0.00000     0.00000     0.00000     0.00000     0.00000     0.00000     0.00000
    -7.40446     0.00000     0.00000     0.00000     0.00000     0.00000     0.00000     0.00000     0.00000     0.00000     0.00000
    -7.39446     0.00000     0.00000     0.00000     0.00000     0.00000     0.00000     0.00000     0.00000     0.00000     0.00000
    -7.38446     0.00000     0.00000     0.00000     0.00000     0.00000     0.00000     0.00000     0.00000     0.00000     0.00000
    -7.37446     0.00000     0.00000     0.00000     0.00000     0.00000     0.00000     0.00000     0.00000     0.00000     0.00000
    -7.36446     0.00000     0.00000     0.00000     0.00000     0.00000     0.00000     0.00000     0.00000     0.00000     0.00000
    -7.35346     0.00000     0.00000     0.00000     0.00000     0.00000     0.00000     0.00000     0.00000     0.00000     0.00000
    -7.34346     0.00000     0.00000     0.00000     0.00000     0.00000     0.00000     0.00000     0.00000     0.00000     0.00000
    -7.33346     0.00000     0.00000     0.00000     0.00000     0.00000     0.00000     0.00000     0.00000     0.00000     0.00000
    -7.32346     0.00000     0.00000     0.00000     0.00000     0.00000     0.00000     0.00000     0.00000     0.00000     0.00000
    -7.31346     0.00000     0.00000     0.00000     0.00000     0.00000     0.00000     0.00000     0.00000     0.00000     0.00000
    -7.30246     0.00000     0.00000     0.00000     0.00000     0.00000     0.00000     0.00000     0.00000     0.00000     0.00000
    -7.29246     0.00000     0.00000     0.00000     0.00000     0.00000     0.00000     0.00000     0.00000     0.00000     0.00000
    -7.28246     0.00000     0.00000     0.00000     0.00000     0.00000     0.00000     0.00000     0.00000     0.00000     0.00000
    -7.27246     0.00000     0.00000     0.00000     0.00000     0.00000     0.00000     0.00000     0.00000     0.00000     0.00000
    -7.26246     0.00000     0.00000     0.00000     0.00000     0.00000     0.00000     0.00000     0.00000     0.00000     0.00000
    -7.25246     0.00000     0.00000     0.00000     0.00000     0.00000     0.00000     0.00000     0.00000     0.00000     0.00000
    -7.24146     0.00000     0.00000     0.00000     0.00000     0.00000     0.00000     0.00000     0.00000     0.00000     0.00000
    -7.23146     0.00000     0.00000     0.00000     0.00000     0.00000     0.00000     0.00000     0.00000     0.00000     0.00000
    -7.22146     0.00000     0.00000     0.00000     0.00000     0.00000     0.00000     0.00000     0.00000     0.00000     0.00000
    -7.21146     0.00000     0.00000     0.00000     0.00000     0.00000     0.00000     0.00000     0.00000     0.00000     0.00000
    -7.20146     0.00000     0.00000     0.00000     0.00000     0.00000     0.00000     0.00000     0.00000     0.00000     0.00000
    -7.19046     0.00000     0.00000     0.00000     0.00000     0.00000     0.00000     0.00000     0.00000     0.00000     0.00000
    -7.18046     0.00000     0.00000     0.00000     0.00000     0.00000     0.00000     0.00000     0.00000     0.00000     0.00000
    -7.17046     0.00000     0.00000     0.00000     0.00000     0.00000     0.00000     0.00000     0.00000     0.00000     0.00000
    -7.16046     0.00000     0.00000     0.00000     0.00000     0.00000     0.00000     0.00000     0.00000     0.00000     0.00000
    -7.15046     0.00000     0.00000     0.00000     0.00000     0.00000     0.00000     0.00000     0.00000     0.00000     0.00000
    -7.13946     0.00000     0.00000     0.00000     0.00000     0.00000     0.00000     0.00000     0.00000     0.00000     0.00000
    -7.12946     0.00000     0.00000     0.00000     0.00000     0.00000     0.00000     0.00000     0.00000     0.00000     0.00000
    -7.11946     0.00000     0.00000     0.00000     0.00000     0.00000     0.00000     0.00000     0.00000     0.00000     0.00000
    -7.10946     0.00000     0.00000     0.00000     0.00000     0.00000     0.00000     0.00000     0.00000     0.00000     0.00000
    -7.09946     0.00000     0.00000     0.00000     0.00000     0.00000     0.00000     0.00000     0.00000     0.00000     0.00000
    -7.08946     0.00000     0.00000     0.00000     0.00000     0.00000     0.00000     0.00000     0.00000     0.00000     0.00000
    -7.07846     0.00000     0.00000     0.00000     0.00000     0.00000     0.00000     0.00000     0.00000     0.00000     0.00000
    -7.06846     0.00000     0.00000     0.00000     0.00000     0.00000     0.00000     0.00000     0.00000     0.00000     0.00000
    -7.05846     0.00000     0.00000     0.00000     0.00000     0.00000     0.00000     0.00000     0.00000     0.00000     0.00000
    -7.04846     0.00000     0.00000     0.00000     0.00000     0.00000     0.00000     0.00000     0.00000     0.00000     0.00000
    -7.03846     0.00000     0.00000     0.00000     0.00000     0.00000     0.00000     0.00000     0.00000     0.00000     0.00000
    -7.02746     0.00000     0.00000     0.00000     0.00000     0.00000     0.00000     0.00000     0.00000     0.00000     0.00000
    -7.01746     0.00000     0.00000     0.00000     0.00000     0.00000     0.00000     0.00000     0.00000     0.00000     0.00000
    -7.00746     0.00000     0.00000     0.00000     0.00000     0.00000     0.00000     0.00000     0.00000     0.00000     0.00000
    -6.99746     0.00000     0.00000     0.00000     0.00000     0.00000     0.00000     0.00000     0.00000     0.00000     0.00000
    -6.98746     0.00000     0.00000     0.00000     0.00000     0.00000     0.00000     0.00000     0.00000     0.00000     0.00000
    -6.97746     0.00000     0.00000     0.00000     0.00000     0.00000     0.00000     0.00000     0.00000     0.00000     0.00000
    -6.96646     0.00000     0.00000     0.00000     0.00000     0.00000     0.00000     0.00000     0.00000     0.00000     0.00000
    -6.95646     0.00000     0.00000     0.00000     0.00000     0.00000     0.00000     0.00000     0.00000     0.00000     0.00000
    -6.94646     0.00000     0.00000     0.00000     0.00000     0.00000     0.00000     0.00000     0.00000     0.00000     0.00000
    -6.93646     0.00000     0.00000     0.00000     0.00000     0.00000     0.00000     0.00000     0.00000     0.00000     0.00000
    -6.92646     0.00000     0.00000     0.00000     0.00000     0.00000     0.00000     0.00000     0.00000     0.00000     0.00000
    -6.91546     0.00000     0.00000     0.00000     0.00000     0.00000     0.00000     0.00000     0.00000     0.00000     0.00000
    -6.90546     0.00000     0.00000     0.00000     0.00000     0.00000     0.00000     0.00000     0.00000     0.00000     0.00000
    -6.89546     0.00000     0.00000     0.00000     0.00000     0.00000     0.00000     0.00000     0.00000     0.00000     0.00000
    -6.88546     0.00000     0.00000     0.00000     0.00000     0.00000     0.00000     0.00000     0.00000     0.00000     0.00000
    -6.87546     0.00000     0.00000     0.00000     0.00000     0.00000     0.00000     0.00000     0.00000     0.00000     0.00000
    -6.86446     0.00000     0.00000     0.00000     0.00000     0.00000     0.00000     0.00000     0.00000     0.00000     0.00000
    -6.85446     0.00000     0.00000     0.00000     0.00000     0.00000     0.00000     0.00000     0.00000     0.00000     0.00000
    -6.84446     0.00000     0.00000     0.00000     0.00000     0.00000     0.00000     0.00000     0.00000     0.00000     0.00000
    -6.83446     0.00000     0.00000     0.00000     0.00000     0.00000     0.00000     0.00000     0.00000     0.00000     0.00000
    -6.82446     0.00000     0.00000     0.00000     0.00000     0.00000     0.00000     0.00000     0.00000     0.00000     0.00000
    -6.81446     0.00000     0.00000     0.00000     0.00000     0.00000     0.00000     0.00000     0.00000     0.00000     0.00000
    -6.80346     0.00000     0.00000     0.00000     0.00000     0.00000     0.00000     0.00000     0.00000     0.00000     0.00000
    -6.79346     0.00000     0.00000     0.00000     0.00000     0.00000     0.00000     0.00000     0.00000     0.00000     0.00000
    -6.78346     0.00000     0.00000     0.00000     0.00000     0.00000     0.00000     0.00000     0.00000     0.00000     0.00000
    -6.77346     0.00000     0.00000     0.00000     0.00000     0.00000     0.00000     0.00000     0.00000     0.00000     0.00000
    -6.76346     0.00000     0.00000     0.00000     0.00000     0.00000     0.00000     0.00000     0.00000     0.00000     0.00000
    -6.75246     0.00000     0.00000     0.00000     0.00000     0.00000     0.00000     0.00000     0.00000     0.00000     0.00000
    -6.74246     0.00000     0.00000     0.00000     0.00000     0.00000     0.00000     0.00000     0.00000     0.00000     0.00000
    -6.73246     0.00000     0.00000     0.00000     0.00000     0.00000     0.00000     0.00000     0.00000     0.00000     0.00000
    -6.72246     0.00000     0.00000     0.00000     0.00000     0.00000     0.00000     0.00000     0.00000     0.00000     0.00000
    -6.71246     0.00000     0.00000     0.00000     0.00000     0.00000     0.00000     0.00000     0.00000     0.00000     0.00000
    -6.70246     0.00000     0.00000     0.00000     0.00000     0.00000     0.00000     0.00000     0.00000     0.00000     0.00000
    -6.69146     0.00000     0.00000     0.00000     0.00000     0.00000     0.00000     0.00000     0.00000     0.00000     0.00000
    -6.68146     0.00000     0.00000     0.00000     0.00000     0.00000     0.00000     0.00000     0.00000     0.00000     0.00000
    -6.67146     0.00000     0.00000     0.00000     0.00000     0.00000     0.00000     0.00000     0.00000     0.00000     0.00000
    -6.66146     0.00000     0.00000     0.00000     0.00000     0.00000     0.00000     0.00000     0.00000     0.00000     0.00000
    -6.65146     0.00000     0.00000     0.00000     0.00000     0.00000     0.00000     0.00000     0.00000     0.00000     0.00000
    -6.64046     0.00000     0.00000     0.00000     0.00000     0.00000     0.00000     0.00000     0.00000     0.00000     0.00000
    -6.63046     0.00000     0.00000     0.00000     0.00000     0.00000     0.00000     0.00000     0.00000     0.00000     0.00000
    -6.62046     0.00000     0.00000     0.00000     0.00000     0.00000     0.00000     0.00000     0.00000     0.00000     0.00000
    -6.61046     0.00000     0.00000     0.00000     0.00000     0.00000     0.00000     0.00000     0.00000     0.00000     0.00000
    -6.60046     0.00000     0.00000     0.00000     0.00000     0.00000     0.00000     0.00000     0.00000     0.00000     0.00000
    -6.58946     0.00000     0.00000     0.00000     0.00000     0.00000     0.00000     0.00000     0.00000     0.00000     0.00000
    -6.57946     0.00000     0.00000     0.00000     0.00000     0.00000     0.00000     0.00000     0.00000     0.00000     0.00000
    -6.56946     0.00000     0.00000     0.00000     0.00000     0.00000     0.00000     0.00000     0.00000     0.00000     0.00000
    -6.55946     0.00000     0.00000     0.00000     0.00000     0.00000     0.00000     0.00000     0.00000     0.00000     0.00000
    -6.54946     0.00000     0.00000     0.00000     0.00000     0.00000     0.00000     0.00000     0.00000     0.00000     0.00000
    -6.53946     0.00000     0.00000     0.00000     0.00000     0.00000     0.00000     0.00000     0.00000     0.00000     0.00000
    -6.52846     0.00000     0.00000     0.00000     0.00000     0.00000     0.00000     0.00000     0.00000     0.00000     0.00000
    -6.51846     0.00000     0.00000     0.00000     0.00000     0.00000     0.00000     0.00000     0.00000     0.00000     0.00000
    -6.50846     0.00000     0.00000     0.00000     0.00000     0.00000     0.00000     0.00000     0.00000     0.00000     0.00000
    -6.49846     0.00000     0.00000     0.00000     0.00000     0.00000     0.00000     0.00000     0.00000     0.00000     0.00000
    -6.48846     0.00000     0.00000     0.00000     0.00000     0.00000     0.00000     0.00000     0.00000     0.00000     0.00000
    -6.47746     0.00000     0.00000     0.00000     0.00000     0.00000     0.00000     0.00000     0.00000     0.00000     0.00000
    -6.46746     0.00000     0.00000     0.00000     0.00000     0.00000     0.00000     0.00000     0.00000     0.00000     0.00000
    -6.45746     0.00000     0.00000     0.00000     0.00000     0.00000     0.00000     0.00000     0.00000     0.00000     0.00000
    -6.44746     0.00000     0.00000     0.00000     0.00000     0.00000     0.00000     0.00000     0.00000     0.00000     0.00000
    -6.43746     0.00000     0.00000     0.00000     0.00000     0.00000     0.00000     0.00000     0.00000     0.00000     0.00000
    -6.42646     0.00000     0.00000     0.00000     0.00000     0.00000     0.00000     0.00000     0.00000     0.00000     0.00000
    -6.41646     0.00000     0.00000     0.00000     0.00000     0.00000     0.00000     0.00000     0.00000     0.00000     0.00000
    -6.40646     0.00000     0.00000     0.00000     0.00000     0.00000     0.00000     0.00000     0.00000     0.00000     0.00000
    -6.39646     0.00000     0.00000     0.00000     0.00000     0.00000     0.00000     0.00000     0.00000     0.00000     0.00000
    -6.38646     0.00000     0.00000     0.00000     0.00000     0.00000     0.00000     0.00000     0.00000     0.00000     0.00000
    -6.37646     0.00000     0.00000     0.00000     0.00000     0.00000     0.00000     0.00000     0.00000     0.00000     0.00000
    -6.36546     0.00000     0.00000     0.00000     0.00000     0.00000     0.00000     0.00000     0.00000     0.00000     0.00000
    -6.35546     0.00000     0.00000     0.00000     0.00000     0.00000     0.00000     0.00000     0.00000     0.00000     0.00000
    -6.34546     0.00000     0.00000     0.00000     0.00000     0.00000     0.00000     0.00000     0.00000     0.00000     0.00000
    -6.33546     0.00000     0.00000     0.00000     0.00000     0.00000     0.00000     0.00000     0.00000     0.00000     0.00000
    -6.32546     0.00000     0.00000     0.00000     0.00000     0.00000     0.00000     0.00000     0.00000     0.00000     0.00000
    -6.31446     0.00000     0.00000     0.00000     0.00000     0.00000     0.00000     0.00000     0.00000     0.00000     0.00000
    -6.30446     0.00000     0.00000     0.00000     0.00000     0.00000     0.00000     0.00000     0.00000     0.00000     0.00000
    -6.29446     0.00000     0.00000     0.00000     0.00000     0.00000     0.00000     0.00000     0.00000     0.00000     0.00000
    -6.28446     0.00000     0.00000     0.00000     0.00000     0.00000     0.00000     0.00000     0.00000     0.00000     0.00000
    -6.27446     0.00000     0.00000     0.00000     0.00000     0.00000     0.00000     0.00000     0.00000     0.00000     0.00000
    -6.26446     0.00000     0.00000     0.00000     0.00000     0.00000     0.00000     0.00000     0.00000     0.00000     0.00000
    -6.25346     0.00000     0.00000     0.00000     0.00000     0.00000     0.00000     0.00000     0.00000     0.00000     0.00000
    -6.24346     0.00000     0.00000     0.00000     0.00000     0.00000     0.00000     0.00000     0.00000     0.00000     0.00000
    -6.23346    -0.00000    -0.00000    -0.00000    -0.00000    -0.00000    -0.00000    -0.00000    -0.00000    -0.00000    -0.00000
    -6.22346    -0.00000    -0.00000    -0.00000    -0.00000    -0.00000    -0.00000    -0.00000    -0.00000    -0.00000    -0.00000
    -6.21346    -0.00000    -0.00000    -0.00000    -0.00000    -0.00000    -0.00000    -0.00000    -0.00000    -0.00000    -0.00000
    -6.20246    -0.00000    -0.00000    -0.00000    -0.00000    -0.00000    -0.00000    -0.00000    -0.00000    -0.00000    -0.00000
    -6.19246    -0.00000    -0.00000    -0.00000    -0.00000    -0.00000    -0.00000    -0.00000    -0.00000    -0.00000    -0.00000
    -6.18246    -0.00000    -0.00000    -0.00000    -0.00000    -0.00000    -0.00000    -0.00000    -0.00000    -0.00000    -0.00000
    -6.17246    -0.00000    -0.00000    -0.00000    -0.00000    -0.00000    -0.00000    -0.00000    -0.00000    -0.00000    -0.00000
    -6.16246    -0.00000    -0.00000    -0.00000    -0.00000    -0.00000    -0.00000    -0.00000    -0.00000    -0.00000    -0.00000
    -6.15146    -0.00000    -0.00000    -0.00000    -0.00000    -0.00000    -0.00000    -0.00000    -0.00000    -0.00000    -0.00000
    -6.14146    -0.00000    -0.00000    -0.00000    -0.00000    -0.00000    -0.00000    -0.00000    -0.00000    -0.00000    -0.00000
    -6.13146    -0.00000    -0.00000    -0.00000    -0.00000    -0.00000    -0.00000    -0.00000    -0.00000    -0.00000    -0.00000
    -6.12146    -0.00000    -0.00001    -0.00000    -0.00000    -0.00000    -0.00000    -0.00000    -0.00000    -0.00000    -0.00001
    -6.11146    -0.00000    -0.00003    -0.00001    -0.00002    -0.00000    -0.00000    -0.00000    -0.00000    -0.00000    -0.00005
    -6.10146    -0.00001    -0.00010    -0.00003    -0.00007    -0.00000    -0.00000    -0.00000    -0.00000    -0.00000    -0.00021
    -6.09046    -0.00002    -0.00036    -0.00009    -0.00027    -0.00000    -0.00000    -0.00000    -0.00000    -0.00000    -0.00074
    -6.08046    -0.00008    -0.00117    -0.00029    -0.00087    -0.00000    -0.00000    -0.00000    -0.00000    -0.00000    -0.00242
    -6.07046    -0.00024    -0.00352    -0.00089    -0.00262    -0.00000    -0.00001    -0.00000    -0.00001    -0.00000    -0.00728
    -6.06046    -0.00065    -0.00976    -0.00246    -0.00726    -0.00001    -0.00003    -0.00001    -0.00002    -0.00000    -0.02020
    -6.05046    -0.00167    -0.02493    -0.00628    -0.01853    -0.00003    -0.00008    -0.00002    -0.00004    -0.00001    -0.05160
    -6.03946    -0.00392    -0.05864    -0.01476    -0.04358    -0.00008    -0.00020    -0.00005    -0.00010    -0.00002    -0.12135
    -6.02946    -0.00849    -0.12698    -0.03197    -0.09439    -0.00017    -0.00043    -0.00011    -0.00022    -0.00005    -0.26281
    -6.01946    -0.01692    -0.25326    -0.06377    -0.18825    -0.00033    -0.00086    -0.00023    -0.00044    -0.00009    -0.52415
    -6.00946    -0.03108    -0.46513    -0.11713    -0.34571    -0.00061    -0.00158    -0.00041    -0.00081    -0.00017    -0.96264
    -5.99946    -0.05257    -0.78661    -0.19813    -0.58472    -0.00103    -0.00268    -0.00070    -0.00138    -0.00029    -1.62810
    -5.98946    -0.08189    -1.22485    -0.30874    -0.91074    -0.00160    -0.00417    -0.00109    -0.00215    -0.00045    -2.53569
    -5.97846    -0.11751    -1.75691    -0.44326    -1.30663    -0.00229    -0.00598    -0.00158    -0.00308    -0.00065    -3.63789
    -5.96846    -0.15535    -2.32044    -0.58689    -1.72661    -0.00303    -0.00790    -0.00210    -0.00408    -0.00086    -4.80727
    -5.95846    -0.18938    -2.82216    -0.71762    -2.10347    -0.00368    -0.00961    -0.00261    -0.00498    -0.00105    -5.85455
    -5.94846    -0.21321    -3.16077    -0.81328    -2.36377    -0.00412    -0.01077    -0.00305    -0.00564    -0.00118    -6.57580
    -5.93846    -0.22242    -3.26117    -0.86040    -2.45652    -0.00426    -0.01112    -0.00344    -0.00594    -0.00124    -6.82650
    -5.92746    -0.21651    -3.10082    -0.86229    -2.37163    -0.00405    -0.01059    -0.00388    -0.00591    -0.00121    -6.57689
    -5.91746    -0.19971    -2.72192    -0.84132    -2.14950    -0.00357    -0.00934    -0.00456    -0.00568    -0.00113    -5.93674
    -5.90746    -0.17954    -2.21698    -0.83308    -1.86582    -0.00294    -0.00772    -0.00574    -0.00550    -0.00103    -5.11835
    -5.89746    -0.16459    -1.70138    -0.87486    -1.60746    -0.00233    -0.00619    -0.00762    -0.00560    -0.00098    -4.37101
    -5.88746    -0.16178    -1.28251    -0.99190    -1.44368    -0.00191    -0.00519    -0.01026    -0.00617    -0.00101    -3.90441
    -5.87646    -0.17447    -1.04146    -1.18726    -1.40708    -0.00182    -0.00515    -0.01348    -0.00726    -0.00114    -3.83911
    -5.86646    -0.20181    -1.02414    -1.43933    -1.48932    -0.00216    -0.00637    -0.01685    -0.00873    -0.00138    -4.19008
    -5.85646    -0.23960    -1.24125    -1.70810    -1.65140    -0.00298    -0.00898    -0.01976    -0.01037    -0.00170    -4.88413
    -5.84646    -0.28142    -1.66706    -1.94692    -1.83998    -0.00424    -0.01290    -0.02165    -0.01189    -0.00206    -5.78812
    -5.83646    -0.32021    -2.23717    -2.11433    -2.00326    -0.00581    -0.01773    -0.02214    -0.01302    -0.00241    -6.73608
    -5.82646    -0.34927    -2.85074    -2.18347    -2.10206    -0.00745    -0.02276    -0.02116    -0.01360    -0.00271    -7.55321
    -5.81546    -0.36328    -3.38940    -2.14629    -2.11578    -0.00885    -0.02705    -0.01898    -0.01351    -0.00290    -8.08604
    -5.80546    -0.35921    -3.74853    -2.01067    -2.04434    -0.00975    -0.02976    -0.01604    -0.01280    -0.00296    -8.23406
    -5.79546    -0.33751    -3.87362    -1.79957    -1.90902    -0.00998    -0.03040    -0.01287    -0.01155    -0.00290    -7.98742
    -5.78546    -0.30216    -3.78724    -1.54711    -1.74930    -0.00957    -0.02904    -0.00988    -0.00997    -0.00276    -7.44703
    -5.77546    -0.26042    -3.58200    -1.29291    -1.61711    -0.00873    -0.02633    -0.00739    -0.00831    -0.00263    -6.80582
    -5.76446    -0.22061    -3.38545    -1.07461    -1.56162    -0.00779    -0.02319    -0.00553    -0.00681    -0.00258    -6.28819
    -5.75446    -0.18964    -3.30667    -0.91820    -1.61264    -0.00702    -0.02054    -0.00431    -0.00566    -0.00269    -6.06738
    -5.74446    -0.17073    -3.38859    -0.83196    -1.76541    -0.00660    -0.01889    -0.00366    -0.00496    -0.00295    -6.19375
    -5.73446    -0.16260    -3.58966    -0.80262    -1.97745    -0.00650    -0.01821    -0.00344    -0.00466    -0.00331    -6.56845
    -5.72446    -0.16053    -3.80076    -0.80476    -2.18309    -0.00654    -0.01806    -0.00350    -0.00468    -0.00367    -6.98560
    -5.71346    -0.15860    -3.89613    -0.80890    -2.31696    -0.00652    -0.01781    -0.00375    -0.00493    -0.00393    -7.21752
    -5.70346    -0.15249    -3.78467    -0.79749    -2.34484    -0.00626    -0.01694    -0.00419    -0.00542    -0.00406    -7.11637
    -5.69346    -0.14116    -3.45077    -0.77196    -2.27913    -0.00571    -0.01529    -0.00494    -0.00630    -0.00411    -6.67936
    -5.68346    -0.12758    -2.96067    -0.75688    -2.17703    -0.00499    -0.01307    -0.00621    -0.00782    -0.00422    -6.05846
    -5.67346    -0.11781    -2.43973    -0.79417    -2.11833    -0.00434    -0.01083    -0.00823    -0.01027    -0.00458    -5.50831
    -5.66346    -0.11964    -2.03690    -0.93491    -2.17418    -0.00407    -0.00925    -0.01115    -0.01387    -0.00537    -5.30933
    -5.65246    -0.14094    -1.88551    -1.22693    -2.38073    -0.00447    -0.00902    -0.01495    -0.01859    -0.00668    -5.68781
    -5.64246    -0.18812    -2.07612    -1.70361    -2.72994    -0.00576    -0.01070    -0.01941    -0.02425    -0.00851    -6.76643
    -5.63246    -0.26458    -2.63596    -2.36824    -3.17872    -0.00803    -0.01462    -0.02415    -0.03047    -0.01075    -8.53551
    -5.62246    -0.36878    -3.51806    -3.18378    -3.66823    -0.01114    -0.02072    -0.02875    -0.03685    -0.01317   -10.84948
    -5.61246    -0.49309    -4.59396    -4.06576    -4.14080    -0.01472    -0.02845    -0.03284    -0.04305    -0.01546   -13.42814
    -5.60146    -0.62308    -5.67130    -4.88974    -4.54819    -0.01819    -0.03673    -0.03610    -0.04877    -0.01732   -15.88943
    -5.59146    -0.73974    -6.52708    -5.51735    -4.84950    -0.02088    -0.04408    -0.03834    -0.05367    -0.01843   -17.80907
    -5.58146    -0.82383    -6.96867    -5.83154    -5.00885    -0.02219    -0.04897    -0.03939    -0.05729    -0.01858   -18.81931
    -5.57146    -0.86135    -6.88943    -5.77450    -4.99843    -0.02184    -0.05030    -0.03923    -0.05906    -0.01774   -18.71186
    -5.56146    -0.84817    -6.30285    -5.36822    -4.80918    -0.01988    -0.04772    -0.03794    -0.05849    -0.01602   -17.50846
    -5.55146    -0.79171    -5.33467    -4.70738    -4.46583    -0.01674    -0.04180    -0.03583    -0.05533    -0.01373   -15.46302
    -5.54046    -0.70801    -4.17631    -3.92831    -4.02475    -0.01304    -0.03381    -0.03338    -0.04987    -0.01126   -12.97874
    -5.53046    -0.61635    -3.02341    -3.16923    -3.56350    -0.00940    -0.02523    -0.03111    -0.04288    -0.00897   -10.49007
    -5.52046    -0.53233    -2.02407    -2.53257    -3.15312    -0.00626    -0.01738    -0.02939    -0.03544    -0.00715    -8.33771
    -5.51046    -0.46442    -1.25281    -2.06944    -2.83837    -0.00386    -0.01104    -0.02836    -0.02865    -0.00598    -6.70292
    -5.50046    -0.41251    -0.71665    -1.78151    -2.62777    -0.00220    -0.00647    -0.02784    -0.02337    -0.00548    -5.60380
    -5.48946    -0.37116    -0.37885    -1.63960    -2.50039    -0.00116    -0.00350    -0.02749    -0.02002    -0.00561    -4.94778
    -5.47946    -0.33356    -0.18504    -1.60020    -2.42273    -0.00056    -0.00174    -0.02699    -0.01855    -0.00624    -4.59562
    -5.46946    -0.29505    -0.08350    -1.61940    -2.36234    -0.00025    -0.00080    -0.02613    -0.01857    -0.00720    -4.41325
    -5.45946    -0.25451    -0.03489    -1.65834    -2.29307    -0.00011    -0.00034    -0.02486    -0.01944    -0.00827    -4.29382
    -5.44946    -0.21383    -0.01377    -1.68582    -2.19871    -0.00004    -0.00015    -0.02328    -0.02041    -0.00919    -4.16520
    -5.43846    -0.17598    -0.00602    -1.67994    -2.06633    -0.00002    -0.00009    -0.02155    -0.02080    -0.00974    -3.98048
    -5.42846    -0.14388    -0.00531    -1.63426    -1.89545    -0.00003    -0.00014    -0.01989    -0.02017    -0.00983    -3.72895
    -5.41846    -0.11962    -0.01068    -1.56289    -1.69945    -0.00007    -0.00035    -0.01859    -0.01844    -0.00948    -3.43956
    -5.40846    -0.10460    -0.02581    -1.49734    -1.50966    -0.00016    -0.00086    -0.01804    -0.01586    -0.00890    -3.18125
    -5.39846    -0.09956    -0.05978    -1.47826    -1.37060    -0.00037    -0.00197    -0.01858    -0.01296    -0.00838    -3.05046
    -5.38846    -0.10435    -0.12870    -1.53519    -1.33069    -0.00078    -0.00419    -0.02036    -0.01032    -0.00819    -3.14276
    -5.37746    -0.11763    -0.25688    -1.67402    -1.43027    -0.00151    -0.00823    -0.02318    -0.00845    -0.00852    -3.52869
    -5.36746    -0.13679    -0.47558    -1.87179    -1.69506    -0.00270    -0.01494    -0.02653    -0.00767    -0.00943    -4.24050
    -5.35746    -0.15842    -0.81742    -2.08495    -2.13065    -0.00446    -0.02511    -0.02970    -0.00809    -0.01091    -5.26971
    -5.34746    -0.17904    -1.30570    -2.26321    -2.72092    -0.00679    -0.03911    -0.03204    -0.00961    -0.01290    -6.56932
    -5.33746    -0.19577    -1.93966    -2.36851    -3.41956    -0.00957    -0.05649    -0.03320    -0.01200    -0.01535    -8.05011
    -5.32646    -0.20666    -2.68191    -2.38033    -4.14841    -0.01246    -0.07575    -0.03317    -0.01483    -0.01815    -9.57166
    -5.31646    -0.21047    -3.45335    -2.29721    -4.79937    -0.01501    -0.09438    -0.03218    -0.01759    -0.02107   -10.94062
    -5.30646    -0.20640    -4.14227    -2.12926    -5.25139    -0.01674    -0.10937    -0.03050    -0.01969    -0.02368   -11.92929
    -5.29646    -0.19420    -4.62914    -1.89437    -5.40281    -0.01731    -0.11794    -0.02826    -0.02064    -0.02543   -12.33011
    -5.28646    -0.17438    -4.81773    -1.61251    -5.20397    -0.01661    -0.11845    -0.02550    -0.02020    -0.02580   -12.01515
    -5.27546    -0.14851    -4.66805    -1.30745    -4.67779    -0.01480    -0.11081    -0.02220    -0.01839    -0.02454   -10.99254
    -5.26546    -0.11931    -4.20791    -1.00439    -3.91522    -0.01225    -0.09657    -0.01844    -0.01556    -0.02174    -9.41140
    -5.25546    -0.09001    -3.52586    -0.72792    -3.04678    -0.00944    -0.07839    -0.01449    -0.01224    -0.01787    -7.52299
    -5.24546    -0.06362    -2.74413    -0.49573    -2.20281    -0.00677    -0.05924    -0.01068    -0.00896    -0.01359    -5.60553
    -5.23546    -0.04227    -1.98165    -0.31785    -1.48198    -0.00452    -0.04166    -0.00735    -0.00619    -0.00956    -3.89303
    -5.22546    -0.02698    -1.32628    -0.19503    -0.93624    -0.00281    -0.02723    -0.00474    -0.00420    -0.00623    -2.52976
    -5.21446    -0.01788    -0.82218    -0.12231    -0.57461    -0.00163    -0.01653    -0.00292    -0.00319    -0.00379    -1.56504
    -5.20446    -0.01467    -0.47179    -0.09290    -0.38034    -0.00088    -0.00932    -0.00184    -0.00326    -0.00223    -0.97722
    -5.19446    -0.01709    -0.25086    -0.10130    -0.32826    -0.00044    -0.00488    -0.00139    -0.00455    -0.00139    -0.71016
    -5.18446    -0.02501    -0.12485    -0.14442    -0.39505    -0.00021    -0.00239    -0.00145    -0.00720    -0.00110    -0.70170
    -5.17446    -0.03817    -0.06199    -0.22003    -0.56050    -0.00011    -0.00116    -0.00193    -0.01126    -0.00121    -0.89636
    -5.16346    -0.05571    -0.04041    -0.32422    -0.80173    -0.00008    -0.00072    -0.00273    -0.01655    -0.00158    -1.24373
    -5.15346    -0.07571    -0.05091    -0.44928    -1.08606    -0.00011    -0.00085    -0.00374    -0.02256    -0.00213    -1.69135
    -5.14346    -0.09509    -0.09735    -0.58442    -1.36920    -0.00023    -0.00159    -0.00486    -0.02845    -0.00276    -2.18394
    -5.13346    -0.11041    -0.19562    -0.71961    -1.60242    -0.00047    -0.00318    -0.00600    -0.03320    -0.00344    -2.67434
    -5.12346    -0.11860    -0.37055    -0.85092    -1.74792    -0.00089    -0.00601    -0.00713    -0.03599    -0.00415    -3.14216
    -5.11346    -0.11831    -0.64881    -0.98386    -1.78925    -0.00156    -0.01052    -0.00830    -0.03647    -0.00493    -3.60200
    -5.10246    -0.11026    -1.04687    -1.13063    -1.73983    -0.00252    -0.01698    -0.00962    -0.03488    -0.00584    -4.09742
    -5.09246    -0.09693    -1.55603    -1.30172    -1.63417    -0.00374    -0.02523    -0.01117    -0.03195    -0.00693    -4.66787
    -5.08246    -0.08157    -2.13086    -1.49413    -1.51079    -0.00513    -0.03455    -0.01293    -0.02855    -0.00816    -5.30666
    -5.07246    -0.06708    -2.69049    -1.68696    -1.39874    -0.00649    -0.04360    -0.01471    -0.02536    -0.00937    -5.94283
    -5.06246    -0.05529    -3.13524    -1.84592    -1.30896    -0.00760    -0.05077    -0.01626    -0.02274    -0.01035    -6.45313
    -5.05146    -0.04700    -3.38091    -1.94178    -1.24198    -0.00828    -0.05463    -0.01739    -0.02073    -0.01091    -6.72360
    -5.04146    -0.04259    -3.39090    -1.97074    -1.20151    -0.00848    -0.05457    -0.01819    -0.01937    -0.01099    -6.71735
    -5.03146    -0.04266    -3.19682    -1.96757    -1.20634    -0.00833    -0.05103    -0.01917    -0.01891    -0.01077    -6.52160
    -5.02146    -0.04836    -2.88714    -2.00111    -1.29279    -0.00810    -0.04537    -0.02119    -0.01988    -0.01061    -6.33455
    -5.01146    -0.06103    -2.57749    -2.15145    -1.50086    -0.00811    -0.03943    -0.02519    -0.02295    -0.01097    -6.39748
    -5.00046    -0.08131    -2.36547    -2.47440    -1.85421    -0.00864    -0.03478    -0.03177    -0.02857    -0.01218    -6.89133
    -4.99046    -0.10828    -2.29546    -2.96936    -2.33697    -0.00981    -0.03225    -0.04080    -0.03659    -0.01433    -7.84385
    -4.98046    -0.13887    -2.35207    -3.57013    -2.88828    -0.01163    -0.03175    -0.05123    -0.04608    -0.01716    -9.10719
    -4.97046    -0.16844    -2.47632    -4.15638    -3.41541    -0.01415    -0.03252    -0.06124    -0.05540    -0.02017   -10.40003
    -4.96046    -0.19220    -2.60248    -4.60182    -3.82545    -0.01764    -0.03365    -0.06879    -0.06272    -0.02278   -11.42753
    -4.95046    -0.20690    -2.69553    -4.81872    -4.06498    -0.02275    -0.03462    -0.07240    -0.06666    -0.02461   -12.00716
    -4.93946    -0.21232    -2.76940    -4.79588    -4.13943    -0.03048    -0.03554    -0.07165    -0.06678    -0.02559   -12.14706
    -4.92946    -0.21104    -2.87849    -4.59604    -4.10930    -0.04185    -0.03708    -0.06737    -0.06374    -0.02600   -12.03090
    -4.91946    -0.20690    -3.08434    -4.32154    -4.05297    -0.05733    -0.04001    -0.06120    -0.05887    -0.02626   -11.90942
    -4.90946    -0.20301    -3.41293    -4.06344    -4.02612    -0.07620    -0.04469    -0.05495    -0.05362    -0.02666   -11.96161
    -4.89946    -0.20006    -3.83014    -3.86281    -4.03099    -0.09622    -0.05070    -0.05000    -0.04892    -0.02724   -12.19709
    -4.88846    -0.19638    -4.24289    -3.70440    -4.02141    -0.11393    -0.05693    -0.04706    -0.04505    -0.02778   -12.45583
    -4.87846    -0.18928    -4.53582    -3.53964    -3.93571    -0.12561    -0.06203    -0.04628    -0.04177    -0.02800   -12.50413
    -4.86846    -0.17687    -4.62269    -3.32739    -3.73353    -0.12853    -0.06518    -0.04753    -0.03874    -0.02771   -12.16816
    -4.85846    -0.15932    -4.48757    -3.05956    -3.42309    -0.12214    -0.06653    -0.05052    -0.03581    -0.02701   -11.43155
    -4.84846    -0.13884    -4.19415    -2.76658    -3.05544    -0.10831    -0.06733    -0.05479    -0.03311    -0.02612   -10.44467
    -4.83846    -0.11855    -3.85957    -2.50244    -2.70574    -0.09091    -0.06941    -0.05958    -0.03089    -0.02530    -9.46236
    -4.82746    -0.10130    -3.60293    -2.32319    -2.44311    -0.07461    -0.07425    -0.06389    -0.02935    -0.02469    -8.73733
    -4.81746    -0.08887    -3.49944    -2.27240    -2.31324    -0.06365    -0.08231    -0.06677    -0.02863    -0.02434    -8.43966
    -4.80746    -0.08182    -3.55698    -2.37361    -2.33412    -0.06088    -0.09273    -0.06774    -0.02876    -0.02429    -8.62093
    -4.79746    -0.07979    -3.72710    -2.62826    -2.49494    -0.06715    -0.10368    -0.06699    -0.02979    -0.02462    -9.22233
    -4.78746    -0.08180    -3.93655    -3.00846    -2.75738    -0.08138    -0.11323    -0.06526    -0.03170    -0.02545   -10.10120
    -4.77646    -0.08628    -4.12321    -3.45264    -3.05854    -0.10067    -0.12003    -0.06337    -0.03427    -0.02677   -11.06578
    -4.76646    -0.09122    -4.25489    -3.86935    -3.31693    -0.12097    -0.12360    -0.06167    -0.03705    -0.02834   -11.90401
    -4.75646    -0.09445    -4.32780    -4.15618    -3.45450    -0.13788    -0.12415    -0.05988    -0.03941    -0.02961   -12.42385
    -4.74646    -0.09422    -4.35264    -4.23264    -3.42173    -0.14771    -0.12202    -0.05720    -0.04074    -0.02993   -12.49884
    -4.73646    -0.08988    -4.34578    -4.07084    -3.21848    -0.14844    -0.11744    -0.05292    -0.04083    -0.02881   -12.11342
    -4.72546    -0.08213    -4.32091    -3.70852    -2.89618    -0.14025    -0.11052    -0.04682    -0.03990    -0.02616   -11.37139
    -4.71546    -0.07277    -4.29122    -3.23310    -2.53759    -0.12531    -0.10153    -0.03936    -0.03861    -0.02233   -10.46181
    -4.70546    -0.06409    -4.26295    -2.75100    -2.22659    -0.10689    -0.09123    -0.03154    -0.03769    -0.01799    -9.58998
    -4.69546    -0.05812    -4.23049    -2.35060    -2.02160    -0.08846    -0.08048    -0.02453    -0.03763    -0.01396    -8.90587
    -4.68546    -0.05630    -4.17006    -2.08325    -1.94544    -0.07269    -0.07023    -0.01932    -0.03857    -0.01091    -8.46677
    -4.67546    -0.05950    -4.04656    -1.96520    -1.99368    -0.06105    -0.06110    -0.01659    -0.04040    -0.00931    -8.25339
    -4.66446    -0.06820    -3.82996    -1.99177    -2.15133    -0.05390    -0.05329    -0.01677    -0.04301    -0.00943    -8.21767
    -4.65446    -0.08258    -3.51510    -2.15259    -2.40164    -0.05073    -0.04677    -0.02011    -0.04650    -0.01137    -8.32739
    -4.64446    -0.10220    -3.12457    -2.43495    -2.72436    -0.05050    -0.04141    -0.02663    -0.05103    -0.01503    -8.57068
    -4.63446    -0.12551    -2.70420    -2.81564    -3.08867    -0.05188    -0.03710    -0.03598    -0.05665    -0.02008    -8.93572
    -4.62446    -0.14958    -2.30191    -3.25148    -3.44176    -0.05343    -0.03383    -0.04720    -0.06290    -0.02588    -9.36799
    -4.61346    -0.17036    -1.95693    -3.67892    -3.71640    -0.05390    -0.03171    -0.05865    -0.06878    -0.03151    -9.76716
    -4.60346    -0.18370    -1.69656    -4.03050    -3.85211    -0.05259    -0.03111    -0.06821    -0.07294    -0.03590   -10.02362
    -4.59346    -0.18661    -1.54102    -4.25519    -3.81557    -0.04958    -0.03270    -0.07386    -0.07426    -0.03817   -10.06696
    -4.58346    -0.17845    -1.51071    -4.33844    -3.61806    -0.04577    -0.03746    -0.07431    -0.07224    -0.03781    -9.91326
    -4.57346    -0.16101    -1.61970    -4.30365    -3.31028    -0.04245    -0.04625    -0.06946    -0.06728    -0.03497    -9.65505
    -4.56246    -0.13796    -1.86676    -4.19118    -2.96068    -0.04075    -0.05923    -0.06047    -0.06046    -0.03032    -9.40780
    -4.55246    -0.11352    -2.22071    -4.03593    -2.63234    -0.04118    -0.07540    -0.04934    -0.05311    -0.02486    -9.24640
    -4.54246    -0.09138    -2.61805    -3.84793    -2.36589    -0.04338    -0.09241    -0.03836    -0.04652    -0.01967    -9.16357
    -4.53246    -0.07401    -2.97459    -3.61810    -2.18252    -0.04636    -0.10693    -0.02952    -0.04170    -0.01562    -9.08937
    -4.52246    -0.06283    -3.21420    -3.33766    -2.09710    -0.04905    -0.11571    -0.02429    -0.03960    -0.01338    -8.95383
    -4.51246    -0.05857    -3.29304    -3.01946    -2.13038    -0.05071    -0.11659    -0.02364    -0.04121    -0.01344    -8.74705
    -4.50146    -0.06162    -3.21535    -2.70692    -2.30889    -0.05125    -0.10938    -0.02813    -0.04761    -0.01614    -8.54529
    -4.49146    -0.07201    -3.02847    -2.46039    -2.64815    -0.05113    -0.09587    -0.03789    -0.05962    -0.02167    -8.47520
    -4.48146    -0.08898    -2.79911    -2.33086    -3.13087    -0.05099    -0.07920    -0.05248    -0.07728    -0.02987    -8.63963
    -4.47146    -0.11059    -2.58909    -2.33572    -3.69076    -0.05130    -0.06285    -0.07061    -0.09924    -0.04014    -9.05031
    -4.46146    -0.13368    -2.43862    -2.44784    -4.21844    -0.05224    -0.04971    -0.09006    -0.12264    -0.05136    -9.60459
    -4.45046    -0.15450    -2.37056    -2.60552    -4.59433    -0.05380    -0.04160    -0.10797    -0.14360    -0.06206   -10.13396
    -4.44046    -0.16972    -2.39957    -2.73738    -4.73030    -0.05603    -0.03922    -0.12142    -0.15828    -0.07087   -10.48280
    -4.43046    -0.17735    -2.54192    -2.78733    -4.60496    -0.05912    -0.04233    -0.12832    -0.16412    -0.07691   -10.58236
    -4.42046    -0.17761    -2.81495    -2.73581    -4.27228    -0.06325    -0.04987    -0.12803    -0.16082    -0.08013   -10.48274
    -4.41046    -0.17249    -3.22265    -2.60058    -3.84622    -0.06829    -0.06018    -0.12158    -0.15049    -0.08119   -10.32366
    -4.40046    -0.16498    -3.74456    -2.42683    -3.45840    -0.07365    -0.07122    -0.11128    -0.13687    -0.08096   -10.26875
    -4.38946    -0.15771    -4.32776    -2.26563    -3.21444    -0.07838    -0.08097    -0.09986    -0.12406    -0.08004   -10.42884
    -4.37946    -0.15221    -4.89672    -2.15564    -3.16410    -0.08167    -0.08801    -0.08957    -0.11512    -0.07840   -10.82145
    -4.36946    -0.14848    -5.36848    -2.11041    -3.29007    -0.08329    -0.09210    -0.08164    -0.11127    -0.07543   -11.36117
    -4.35946    -0.14560    -5.67534    -2.12033    -3.52231    -0.08383    -0.09427    -0.07626    -0.11178    -0.07037   -11.90010
    -4.34946    -0.14255    -5.78157    -2.15982    -3.76799    -0.08455    -0.09670    -0.07295    -0.11469    -0.06307   -12.28389
    -4.33846    -0.13897    -5.69424    -2.20194    -3.94603    -0.08690    -0.10190    -0.07123    -0.11779    -0.05412   -12.41312
    -4.32846    -0.13571    -5.46145    -2.23209    -4.01384    -0.09205    -0.11197    -0.07109    -0.11958    -0.04481   -12.28259
    -4.31846    -0.13476    -5.16327    -2.25533    -3.98106    -0.10045    -0.12774    -0.07323    -0.11992    -0.03691   -11.99267
    -4.30846    -0.13888    -4.89052    -2.29808    -3.90087    -0.11171    -0.14828    -0.07879    -0.11989    -0.03213   -11.71915
    -4.29846    -0.15070    -4.72522    -2.39797    -3.84858    -0.12466    -0.17094    -0.08890    -0.12132    -0.03178   -11.66007
    -4.28746    -0.17161    -4.71787    -2.58605    -3.88738    -0.13746    -0.19188    -0.10392    -0.12593    -0.03660   -11.95870
    -4.27746    -0.20072    -4.87815    -2.87088    -4.03931    -0.14815    -0.20734    -0.12291    -0.13419    -0.04665   -12.64830
    -4.26746    -0.23441    -5.17316    -3.22394    -4.27559    -0.15474    -0.21447    -0.14363    -0.14507    -0.06119   -13.62621
    -4.25746    -0.26687    -5.53742    -3.58428    -4.52380    -0.15594    -0.21241    -0.16294    -0.15633    -0.07869   -14.67867
    -4.24746    -0.29162    -5.88723    -3.87424    -4.69777    -0.15127    -0.20219    -0.17774    -0.16510    -0.09695   -15.54412
    -4.23746    -0.30342    -6.13787    -4.02474    -4.72513    -0.14119    -0.18628    -0.18597    -0.16904    -0.11348   -15.98713
    -4.22646    -0.29995    -6.21945    -3.99838    -4.57519    -0.12702    -0.16765    -0.18706    -0.16688    -0.12615   -15.86772
    -4.21646    -0.28254    -6.09172    -3.80173    -4.26953    -0.11051    -0.14881    -0.18214    -0.15879    -0.13384   -15.17962
    -4.20646    -0.25557    -5.74764    -3.48288    -3.87378    -0.09349    -0.13135    -0.17347    -0.14627    -0.13687   -14.04131
    -4.19646    -0.22526    -5.21822    -3.11574    -3.47933    -0.07744    -0.11592    -0.16387    -0.13166    -0.13668   -12.66412
    -4.18646    -0.19781    -4.56461    -2.77787    -3.18003    -0.06341    -0.10276    -0.15576    -0.11771    -0.13528   -11.29524
    -4.17546    -0.17781    -3.87223    -2.52714    -3.04612    -0.05207    -0.09228    -0.15062    -0.10688    -0.13398   -10.15912
    -4.16546    -0.16744    -3.23522    -2.38991    -3.10390    -0.04384    -0.08533    -0.14857    -0.10092    -0.13299    -9.40811
    -4.15546    -0.16653    -2.73850    -2.35902    -3.32992    -0.03902    -0.08314    -0.14845    -0.10039    -0.13137    -9.09632
    -4.14546    -0.17346    -2.43902    -2.40549    -3.65728    -0.03776    -0.08664    -0.14836    -0.10471    -0.12787    -9.18058
    -4.13546    -0.18627    -2.35204    -2.49683    -3.99618    -0.04000    -0.09579    -0.14667    -0.11237    -0.12188    -9.54804
    -4.12546    -0.20358    -2.44950    -2.61048    -4.26083    -0.04545    -0.10923    -0.14271    -0.12149    -0.11415   -10.05741
    -4.11446    -0.22469    -2.66994    -2.73881    -4.39382    -0.05366    -0.12442    -0.13715    -0.13036    -0.10660   -10.57945
    -4.10446    -0.24882    -2.93803    -2.88130    -4.37940    -0.06418    -0.13840    -0.13164    -0.13772    -0.10160   -11.02110
    -4.09446    -0.27421    -3.18588    -3.03339    -4.23430    -0.07655    -0.14881    -0.12805    -0.14277    -0.10100   -11.32496
    -4.08446    -0.29761    -3.36543    -3.17469    -3.99578    -0.09017    -0.15427    -0.12755    -0.14503    -0.10540   -11.45594
    -4.07446    -0.31453    -3.45213    -3.27015    -3.69947    -0.10397    -0.15462    -0.13022    -0.14424    -0.11408   -11.38340
    -4.06346    -0.32088    -3.43549    -3.27994    -3.37409    -0.11620    -0.15032    -0.13505    -0.14038    -0.12530   -11.07767
    -4.05346    -0.31445    -3.31381    -3.17599    -3.03745    -0.12468    -0.14204    -0.14043    -0.13378    -0.13701   -10.51964
    -4.04346    -0.29599    -3.09320    -2.95602    -2.70343    -0.12734    -0.13035    -0.14467    -0.12518    -0.14723    -9.72340
    -4.03346    -0.26936    -2.79260    -2.64488    -2.38890    -0.12328    -0.11598    -0.14649    -0.11566    -0.15441    -8.75156
    -4.02346    -0.24007    -2.45288    -2.28968    -2.11196    -0.11363    -0.10030    -0.14527    -0.10638    -0.15745    -7.71763
    -4.01246    -0.21389    -2.13767    -1.94511    -1.88933    -0.10145    -0.08559    -0.14123    -0.09830    -0.15571    -6.76829
    -4.00246    -0.19519    -1.92311    -1.65719    -1.73022    -0.09134    -0.07488    -0.13509    -0.09199    -0.14899    -6.04800
    -3.99246    -0.18628    -1.87849    -1.45787    -1.63277    -0.08812    -0.07128    -0.12814    -0.08757    -0.13774    -5.66826
    -3.98246    -0.18745    -2.04078    -1.35935    -1.58479    -0.09537    -0.07703    -0.12166    -0.08487    -0.12300    -5.67430
    -3.97246    -0.19773    -2.39966    -1.35969    -1.56758    -0.11406    -0.09263    -0.11678    -0.08355    -0.10653    -6.03820
    -3.96246    -0.21573    -2.89083    -1.44986    -1.55921    -0.14195    -0.11621    -0.11435    -0.08335    -0.09041    -6.66189
    -3.95146    -0.24034    -3.40952    -1.61843    -1.54376    -0.17377    -0.14363    -0.11488    -0.08433    -0.07686    -7.40552
    -3.94146    -0.27104    -3.83815    -1.85608    -1.51570    -0.20250    -0.16935    -0.11872    -0.08684    -0.06776    -8.12615
    -3.93146    -0.30734    -4.07783    -2.15238    -1.48147    -0.22158    -0.18788    -0.12606    -0.09149    -0.06438    -8.71042
    -3.92146    -0.34805    -4.07828    -2.48950    -1.45859    -0.22708    -0.19572    -0.13673    -0.09882    -0.06713    -9.09988
    -3.91146    -0.39032    -3.85092    -2.83792    -1.46813    -0.21918    -0.19223    -0.14988    -0.10900    -0.07561    -9.29319
    -3.90046    -0.43000    -3.45957    -3.15761    -1.52608    -0.20194    -0.18031    -0.16399    -0.12165    -0.08879    -9.32994
    -3.89046    -0.46256    -2.99518    -3.41127    -1.63802    -0.18170    -0.16484    -0.17710    -0.13594    -0.10533    -9.27193
    -3.88046    -0.48472    -2.54683    -3.57416    -1.79588    -0.16488    -0.15103    -0.18753    -0.15100    -0.12387    -9.17990
    -3.87046    -0.49548    -2.17616    -3.64359    -1.97969    -0.15565    -0.14255    -0.19429    -0.16622    -0.14324    -9.09688
    -3.86046    -0.49601    -1.90866    -3.63520    -2.16131    -0.15516    -0.14051    -0.19758    -0.18148    -0.16245    -9.03837
    -3.84946    -0.48845    -1.73792    -3.57231    -2.31272    -0.16186    -0.14362    -0.19828    -0.19698    -0.18046    -8.99259
    -3.83946    -0.47487    -1.63936    -3.47303    -2.40837    -0.17298    -0.14925    -0.19763    -0.21282    -0.19611    -8.92443
    -3.82946    -0.45660    -1.58561    -3.34625    -2.43580    -0.18580    -0.15491    -0.19656    -0.22890    -0.20815    -8.79859
    -3.81946    -0.43445    -1.55688    -3.19522    -2.39510    -0.19851    -0.15904    -0.19535    -0.24481    -0.21540    -8.59476
    -3.80946    -0.40959    -1.54414    -3.02306    -2.30207    -0.20997    -0.16118    -0.19376    -0.25973    -0.21702    -8.32050
    -3.79946    -0.38347    -1.54749    -2.83822    -2.18111    -0.21907    -0.16146    -0.19124    -0.27255    -0.21296    -8.00757
    -3.78846    -0.35771    -1.57228    -2.65118    -2.05917    -0.22410    -0.15998    -0.18716    -0.28204    -0.20403    -7.69765
    -3.77846    -0.33328    -1.62336    -2.47028    -1.95721    -0.22311    -0.15668    -0.18105    -0.28692    -0.19167    -7.42356
    -3.76846    -0.31040    -1.70426    -2.29637    -1.88694    -0.21475    -0.15136    -0.17280    -0.28604    -0.17789    -7.20081
    -3.75846    -0.28878    -1.81431    -2.12569    -1.84865    -0.19923    -0.14423    -0.16259    -0.27891    -0.16487    -7.02726
    -3.74846    -0.26826    -1.94444    -1.95244    -1.83484    -0.17820    -0.13577    -0.15087    -0.26575    -0.15477    -6.88533
    -3.73746    -0.24921    -2.07518    -1.77529    -1.83308    -0.15443    -0.12663    -0.13828    -0.24775    -0.14934    -6.74920
    -3.72746    -0.23275    -2.17753    -1.60103    -1.82962    -0.13061    -0.11718    -0.12544    -0.22673    -0.14956    -6.59045
    -3.71746    -0.21991    -2.22039    -1.44013    -1.81337    -0.10853    -0.10738    -0.11297    -0.20477    -0.15527    -6.38271
    -3.70746    -0.21136    -2.18006    -1.30469    -1.77820    -0.08906    -0.09698    -0.10128    -0.18370    -0.16485    -6.11017
    -3.69746    -0.20685    -2.05097    -1.20266    -1.72459    -0.07250    -0.08586    -0.09063    -0.16475    -0.17564    -5.77444
    -3.68746    -0.20551    -1.84849    -1.13608    -1.65853    -0.05926    -0.07439    -0.08123    -0.14866    -0.18455    -5.39671
    -3.67646    -0.20669    -1.60616    -1.10302    -1.59092    -0.05016    -0.06361    -0.07339    -0.13569    -0.18921    -5.01885
    -3.66646    -0.21046    -1.36666    -1.10139    -1.53563    -0.04646    -0.05501    -0.06774    -0.12621    -0.18913    -4.69869
    -3.65646    -0.21830    -1.17395    -1.13253    -1.50730    -0.04947    -0.05030    -0.06526    -0.12088    -0.18600    -4.50399
    -3.64646    -0.23235    -1.06029    -1.20132    -1.51755    -0.05995    -0.05085    -0.06706    -0.12053    -0.18290    -4.49279
    -3.63646    -0.25450    -1.03994    -1.31298    -1.57184    -0.07758    -0.05739    -0.07396    -0.12569    -0.18314    -4.69703
    -3.62546    -0.28463    -1.10503    -1.46695    -1.66401    -0.10061    -0.06966    -0.08597    -0.13598    -0.18864    -5.10147
    -3.61546    -0.31990    -1.22749    -1.65158    -1.77629    -0.12600    -0.08632    -0.10194    -0.14966    -0.19899    -5.63817
    -3.60546    -0.35476    -1.36735    -1.84380    -1.88304    -0.15010    -0.10525    -0.11967    -0.16391    -0.21158    -6.19946
    -3.59546    -0.38236    -1.48442    -2.01339    -1.95749    -0.16962    -0.12406    -0.13647    -0.17542    -0.22291    -6.66614
    -3.58546    -0.39708    -1.54996    -2.13094    -1.98262    -0.18249    -0.14054    -0.14999    -0.18158    -0.22979    -6.94498
    -3.57446    -0.39630    -1.55217    -2.17952    -1.95636    -0.18835    -0.15321    -0.15887    -0.18126    -0.23062    -6.99666
    -3.56446    -0.38120    -1.49652    -2.15745    -1.89156    -0.18817    -0.16129    -0.16306    -0.17521    -0.22594    -6.84041
    -3.55446    -0.35611    -1.39991    -2.08037    -1.81028    -0.18382    -0.16486    -0.16352    -0.16551    -0.21786    -6.54225
    -3.54446    -0.32702    -1.28396    -1.97482    -1.73507    -0.17751    -0.16477    -0.16141    -0.15462    -0.20884    -6.18803
    -3.53446    -0.29899    -1.17019    -1.86984    -1.67955    -0.17151    -0.16242    -0.15757    -0.14445    -0.20067    -5.85520
    -3.52446    -0.27532    -1.07676    -1.78672    -1.64638    -0.16780    -0.15962    -0.15220    -0.13576    -0.19379    -5.59435
    -3.51346    -0.25669    -1.01675    -1.73448    -1.62724    -0.16790    -0.15800    -0.14514    -0.12839    -0.18728    -5.42187
    -3.50346    -0.24209    -0.99674    -1.70705    -1.60986    -0.17220    -0.15850    -0.13632    -0.12179    -0.17968    -5.32423
    -3.49346    -0.22995    -1.01661    -1.69089    -1.58502    -0.18021    -0.16099    -0.12628    -0.11580    -0.16992    -5.27566
    -3.48346    -0.21939    -1.07098    -1.67393    -1.55104    -0.19051    -0.16436    -0.11624    -0.11102    -0.15815    -5.25563
    -3.47346    -0.21141    -1.15187    -1.65310    -1.51457    -0.20159    -0.16722    -0.10803    -0.10873    -0.14599    -5.26252
    -3.46246    -0.20839    -1.25063    -1.63915    -1.48752    -0.21239    -0.16855    -0.10356    -0.11029    -0.13600    -5.31647
    -3.45246    -0.21287    -1.35701    -1.64966    -1.48071    -0.22218    -0.16794    -0.10405    -0.11630    -0.13062    -5.44134
    -3.44246    -0.22595    -1.45662    -1.69826    -1.49647    -0.23027    -0.16521    -0.10949    -0.12614    -0.13097    -5.63938
    -3.43246    -0.24578    -1.52955    -1.78302    -1.52636    -0.23503    -0.16027    -0.11835    -0.13766    -0.13613    -5.87215
    -3.42246    -0.26716    -1.55251    -1.88233    -1.55201    -0.23410    -0.15247    -0.12795    -0.14772    -0.14321    -6.05946
    -3.41246    -0.28333    -1.50810    -1.96111    -1.55086    -0.22505    -0.14108    -0.13513    -0.15313    -0.14841    -6.10621
    -3.40146    -0.28800    -1.39379    -1.98521    -1.50387    -0.20677    -0.12601    -0.13758    -0.15149    -0.14837    -5.94111
    -3.39146    -0.27817    -1.22601    -1.93766    -1.40379    -0.18057    -0.10834    -0.13447    -0.14212    -0.14159    -5.55273
    -3.38146    -0.25527    -1.03959    -1.82792    -1.25826    -0.15018    -0.09040    -0.12693    -0.12646    -0.12908    -5.00409
    -3.37146    -0.22504    -0.87639    -1.69166    -1.08953    -0.12070    -0.07523    -0.11758    -0.10743    -0.11392    -4.41748
    -3.36146    -0.19593    -0.77282    -1.57947    -0.92926    -0.09709    -0.06562    -0.10942    -0.08866    -0.10029    -3.93856
    -3.35046    -0.17656    -0.74881    -1.54211    -0.81107    -0.08282    -0.06317    -0.10477    -0.07349    -0.09214    -3.69493
    -3.34046    -0.17405    -0.80265    -1.61700    -0.76274    -0.07920    -0.06787    -0.10462    -0.06421    -0.09210    -3.76444
    -3.33046    -0.19261    -0.91320    -1.81991    -0.80173    -0.08562    -0.07822    -0.10855    -0.06184    -0.10097    -4.16265
    -3.32046    -0.23284    -1.04719    -2.14253    -0.93245    -0.10009    -0.09169    -0.11542    -0.06625    -0.11764    -4.84610
    -3.31046    -0.29162    -1.16923    -2.55239    -1.14656    -0.11993    -0.10559    -0.12392    -0.07645    -0.13932    -5.72502
    -3.29946    -0.36236    -1.25117    -2.99717    -1.42418    -0.14216    -0.11774    -0.13329    -0.09089    -0.16204    -6.68100
    -3.28946    -0.43557    -1.27798    -3.40869    -1.73527    -0.16362    -0.12695    -0.14317    -0.10750    -0.18134    -7.58009
    -3.27946    -0.50062    -1.24884    -3.71758    -2.04198    -0.18116    -0.13319    -0.15343    -0.12381    -0.19313    -8.29374
    -3.26946    -0.54780    -1.17497    -3.86509    -2.30356    -0.19191    -0.13734    -0.16350    -0.13721    -0.19479    -8.71618
    -3.25946    -0.57087    -1.07475    -3.82326    -2.48283    -0.19412    -0.14084    -0.17239    -0.14544    -0.18592    -8.79043
    -3.24946    -0.56833    -0.96920    -3.60352    -2.55489    -0.18753    -0.14516    -0.17873    -0.14707    -0.16842    -8.52284
    -3.23846    -0.54397    -0.87722    -3.25632    -2.51694    -0.17388    -0.15119    -0.18105    -0.14226    -0.14611    -7.98894
    -3.22846    -0.50547    -0.81285    -2.85746    -2.39034    -0.15613    -0.15878    -0.17846    -0.13260    -0.12372    -7.31581
    -3.21846    -0.46244    -0.78304    -2.49028    -2.21599    -0.13774    -0.16668    -0.17123    -0.12079    -0.10561    -6.65380
    -3.20846    -0.42383    -0.78839    -2.22021    -2.04453    -0.12149    -0.17278    -0.16074    -0.10991    -0.09478    -6.13667
    -3.19846    -0.39607    -0.82563    -2.08114    -1.92006    -0.10897    -0.17511    -0.14925    -0.10228    -0.09222    -5.85073
    -3.18746    -0.38149    -0.89163    -2.06959    -1.86824    -0.10039    -0.17271    -0.13907    -0.09895    -0.09702    -5.81909
    -3.17746    -0.37861    -0.98479    -2.15044    -1.89380    -0.09505    -0.16627    -0.13189    -0.09949    -0.10679    -6.00713
    -3.16746    -0.38304    -1.10371    -2.27289    -1.98289    -0.09186    -0.15778    -0.12805    -0.10251    -0.11862    -6.34135
    -3.15746    -0.38971    -1.24259    -2.38850    -2.11780    -0.08994    -0.14982    -0.12681    -0.10632    -0.12988    -6.74138
    -3.14746    -0.39473    -1.38725    -2.46606    -2.28248    -0.08901    -0.14427    -0.12680    -0.10964    -0.13895    -7.13920
    -3.13646    -0.39645    -1.51474    -2.49773    -2.46745    -0.08957    -0.14170    -0.12676    -0.11186    -0.14538    -7.49164
    -3.12646    -0.39567    -1.59922    -2.49665    -2.66745    -0.09293    -0.14160    -0.12598    -0.11305    -0.14980    -7.78235
    -3.11646    -0.39409    -1.62237    -2.48705    -2.87416    -0.10092    -0.14286    -0.12450    -0.11359    -0.15311    -8.01266
    -3.10646    -0.39345    -1.57967    -2.49447    -3.07297    -0.11528    -0.14455    -0.12279    -0.11386    -0.15618    -8.19320
    -3.09646    -0.39403    -1.48341    -2.53552    -3.23849    -0.13685    -0.14622    -0.12118    -0.11394    -0.15919    -8.32883
    -3.08646    -0.39450    -1.35676    -2.61266    -3.34162    -0.16481    -0.14783    -0.11971    -0.11364    -0.16164    -8.41317
    -3.07546    -0.39225    -1.22412    -2.71240    -3.35226    -0.19621    -0.14930    -0.11774    -0.11248    -0.16242    -8.41918
    -3.06546    -0.38436    -1.10365    -2.80764    -3.25552    -0.22631    -0.15033    -0.11441    -0.10992    -0.16030    -8.31243
    -3.05546    -0.36864    -1.00441    -2.86430    -3.05008    -0.24963    -0.15052    -0.10887    -0.10557    -0.15442    -8.05643
    -3.04546    -0.34459    -0.92892    -2.85230    -2.75869    -0.26171    -0.14968    -0.10077    -0.09942    -0.14464    -7.64073
    -3.03546    -0.31358    -0.87709    -2.75366    -2.41831    -0.26046    -0.14818    -0.09059    -0.09195    -0.13180    -7.08563
    -3.02446    -0.27935    -0.84911    -2.57529    -2.07553    -0.24709    -0.14681    -0.07956    -0.08414    -0.11752    -6.45440
    -3.01446    -0.24737    -0.84454    -2.34882    -1.77400    -0.22545    -0.14638    -0.06952    -0.07723    -0.10388    -5.83719
    -3.00446    -0.22384    -0.86042    -2.12302    -1.54396    -0.20090    -0.14714    -0.06248    -0.07243    -0.09280    -5.32700
    -2.99446    -0.21401    -0.88959    -1.95050    -1.39897    -0.17825    -0.14839    -0.06013    -0.07044    -0.08560    -4.99589
    -2.98446    -0.22063    -0.92277    -1.86799    -1.33218    -0.16074    -0.14870    -0.06330    -0.07121    -0.08263    -4.87017
    -2.97446    -0.24244    -0.95226    -1.88366    -1.32150    -0.14948    -0.14663    -0.07176    -0.07391    -0.08323    -4.92487
    -2.96346    -0.27385    -0.97764    -1.97126    -1.33664    -0.14405    -0.14137    -0.08414    -0.07706    -0.08592    -5.09194
    -2.95346    -0.30599    -1.00449    -2.08017    -1.34625    -0.14319    -0.13320    -0.09828    -0.07907    -0.08883    -5.27947
    -2.94346    -0.32918    -1.04160    -2.15018    -1.32704    -0.14546    -0.12332    -0.11178    -0.07869    -0.09018    -5.39742
    -2.93346    -0.33586    -1.09320    -2.13493    -1.26706    -0.14950    -0.11323    -0.12262    -0.07556    -0.08879    -5.38076
    -2.92346    -0.32312    -1.15312    -2.01798    -1.17011    -0.15401    -0.10413    -0.12966    -0.07033    -0.08449    -5.20695
    -2.91246    -0.29351    -1.20526    -1.81729    -1.05143    -0.15796    -0.09656    -0.13308    -0.06453    -0.07807    -4.89769
    -2.90246    -0.25400    -1.22993    -1.57762    -0.93380    -0.16077    -0.09059    -0.13408    -0.06009    -0.07103    -4.51191
    -2.89246    -0.21317    -1.21344    -1.35337    -0.83998    -0.16271    -0.08609    -0.13434    -0.05865    -0.06502    -4.12676
    -2.88246    -0.17883    -1.15460    -1.19042    -0.78642    -0.16469    -0.08306    -0.13553    -0.06099    -0.06120    -3.81575
    -2.87246    -0.15573    -1.06434    -1.11281    -0.77896    -0.16776    -0.08158    -0.13835    -0.06671    -0.05995    -3.62619
    -2.86146    -0.14504    -0.95955    -1.11869    -0.81279    -0.17215    -0.08157    -0.14234    -0.07435    -0.06075    -3.56723
    -2.85146    -0.14476    -0.85487    -1.18470    -0.87508    -0.17672    -0.08255    -0.14615    -0.08185    -0.06257    -3.60925
    -2.84146    -0.15115    -0.75762    -1.27598    -0.94992    -0.17915    -0.08358    -0.14802    -0.08724    -0.06429    -3.69693
    -2.83146    -0.16015    -0.66818    -1.35752    -1.02327    -0.17688    -0.08361    -0.14649    -0.08927    -0.06508    -3.77046
    -2.82146    -0.16870    -0.58443    -1.40567    -1.08703    -0.16847    -0.08192    -0.14104    -0.08786    -0.06470    -3.78983
    -2.81146    -0.17541    -0.50615    -1.41336    -1.14128    -0.15426    -0.07843    -0.13211    -0.08410    -0.06341    -3.74853
    -2.80046    -0.18071    -0.43671    -1.39166    -1.19454    -0.13650    -0.07375    -0.12107    -0.08000    -0.06191    -3.67684
    -2.79046    -0.18617    -0.38157    -1.36312    -1.25865    -0.11839    -0.06888    -0.10983    -0.07780    -0.06101    -3.62542
    -2.78046    -0.19357    -0.34514    -1.35182    -1.34577    -0.10302    -0.06478    -0.10039    -0.07927    -0.06143    -3.64519
    -2.77046    -0.20379    -0.32928    -1.37305    -1.45891    -0.09244    -0.06207    -0.09434    -0.08514    -0.06356    -3.76257
    -2.76046    -0.21611    -0.33337    -1.42589    -1.58954    -0.08740    -0.06096    -0.09254    -0.09485    -0.06733    -3.96800
    -2.74946    -0.22851    -0.35702    -1.49372    -1.71869    -0.08777    -0.06158    -0.09493    -0.10671    -0.07232    -4.22125
    -2.73946    -0.23828    -0.40193    -1.55329    -1.82447    -0.09310    -0.06417    -0.10065    -0.11851    -0.07790    -4.47230
    -2.72946    -0.24309    -0.47184    -1.58397    -1.89102    -0.10301    -0.06928    -0.10830    -0.12818    -0.08353    -4.68223
    -2.71946    -0.24180    -0.56961    -1.57629    -1.91474    -0.11712    -0.07743    -0.11624    -0.13448    -0.08895    -4.83667
    -2.70946    -0.23454    -0.69306    -1.53525    -1.90310    -0.13466    -0.08869    -0.12287    -0.13685    -0.09416    -4.94318
    -2.69846    -0.22238    -0.83236    -1.47289    -1.86940    -0.15398    -0.10224    -0.12690    -0.13567    -0.09929    -5.01511
    -2.68846    -0.20698    -0.97102    -1.40331    -1.82432    -0.17258    -0.11637    -0.12754    -0.13170    -0.10448    -5.05830
    -2.67846    -0.19012    -1.09126    -1.33481    -1.77052    -0.18774    -0.12890    -0.12470    -0.12596    -0.10969    -5.06370
    -2.66846    -0.17376    -1.17982    -1.27026    -1.70251    -0.19741    -0.13787    -0.11913    -0.11941    -0.11474    -5.01491
    -2.65846    -0.15979    -1.23299    -1.21024    -1.61270    -0.20092    -0.14213    -0.11222    -0.11296    -0.11941    -4.90336
    -2.64846    -0.15013    -1.25593    -1.15711    -1.49443    -0.19931    -0.14154    -0.10573    -0.10727    -0.12352    -4.73499
    -2.63746    -0.14625    -1.25995    -1.11682    -1.34984    -0.19475    -0.13681    -0.10132    -0.10281    -0.12699    -4.53554
    -2.62746    -0.14869    -1.25665    -1.09649    -1.18804    -0.18957    -0.12900    -0.10002    -0.09979    -0.12980    -4.33805
    -2.61746    -0.15685    -1.25419    -1.09993    -1.02497    -0.18542    -0.11921    -0.10189    -0.09811    -0.13184    -4.17242
    -2.60746    -0.16880    -1.25601    -1.12393    -0.87712    -0.18266    -0.10841    -0.10590    -0.09737    -0.13268    -4.05288
    -2.59746    -0.18192    -1.26085    -1.15885    -0.75722    -0.18047    -0.09736    -0.11019    -0.09692    -0.13167    -3.97546
    -2.58646    -0.19374    -1.26379    -1.19243    -0.67212    -0.17749    -0.08681    -0.11276    -0.09608    -0.12824    -3.92346
    -2.57646    -0.20263    -1.25820    -1.21566    -0.62277    -0.17251    -0.07751    -0.11216    -0.09443    -0.12232    -3.87819
    -2.56646    -0.20818    -1.23917    -1.22607    -0.60605    -0.16520    -0.07028    -0.10819    -0.09197    -0.11470    -3.82980
    -2.55646    -0.21096    -1.20957    -1.22719    -0.61699    -0.15635    -0.06601    -0.10192    -0.08918    -0.10691    -3.78507
    -2.54646    -0.21203    -1.18378    -1.22611    -0.65074    -0.14767    -0.06561    -0.09536    -0.08690    -0.10077    -3.76898
    -2.53646    -0.21236    -1.18872    -1.22791    -0.70354    -0.14127    -0.06992    -0.09074    -0.08608    -0.09784    -3.81838
    -2.52546    -0.21269    -1.25788    -1.23492    -0.77328    -0.13913    -0.07960    -0.08980    -0.08754    -0.09892    -3.97376
    -2.51546    -0.21369    -1.41926    -1.24663    -0.85952    -0.14245    -0.09479    -0.09330    -0.09182    -0.10391    -4.26536
    -2.50546    -0.21587    -1.68060    -1.26094    -0.96256    -0.15130    -0.11476    -0.10085    -0.09894    -0.11192    -4.69774
    -2.49546    -0.21957    -2.01997    -1.27565    -1.08238    -0.16438    -0.13769    -0.11098    -0.10837    -0.12160    -5.24059
    -2.48546    -0.22479    -2.38678    -1.29027    -1.21682    -0.17913    -0.16072    -0.12155    -0.11906    -0.13133    -5.83044
    -2.47446    -0.23072    -2.71463    -1.30313    -1.36226    -0.19233    -0.18070    -0.13032    -0.12964    -0.13959    -6.38333
    -2.46446    -0.23603    -2.94273    -1.31342    -1.51213    -0.20097    -0.19497    -0.13562    -0.13897    -0.14522    -6.82006
    -2.45446    -0.23911    -3.03484    -1.31854    -1.65878    -0.20326    -0.20237    -0.13680    -0.14642    -0.14762    -7.08773
    -2.44446    -0.23864    -2.98967    -1.31677    -1.79365    -0.19908    -0.20346    -0.13442    -0.15209    -0.14688    -7.17465
    -2.43446    -0.23419    -2.83396    -1.30813    -1.90644    -0.18992    -0.20017    -0.12991    -0.15676    -0.14377    -7.10324
    -2.42346    -0.22661    -2.60984    -1.29587    -1.98678    -0.17812    -0.19504    -0.12497    -0.16133    -0.13960    -6.91817
    -2.41346    -0.21774    -2.35675    -1.28650    -2.02551    -0.16588    -0.18995    -0.12099    -0.16629    -0.13597    -6.66559
    -2.40346    -0.21015    -2.10459    -1.28815    -2.01822    -0.15469    -0.18561    -0.11875    -0.17169    -0.13435    -6.38620
    -2.39346    -0.20598    -1.87348    -1.30694    -1.96577    -0.14523    -0.18160    -0.11834    -0.17694    -0.13571    -6.10998
    -2.38346    -0.20623    -1.68102    -1.34310    -1.87669    -0.13773    -0.17695    -0.11946    -0.18105    -0.14015    -5.86238
    -2.37346    -0.21028    -1.54600    -1.38899    -1.76159    -0.13243    -0.17114    -0.12148    -0.18307    -0.14691    -5.66188
    -2.36246    -0.21599    -1.48998    -1.42956    -1.63073    -0.12981    -0.16447    -0.12369    -0.18229    -0.15441    -5.52094
    -2.35246    -0.22035    -1.52642    -1.44713    -1.49213    -0.13048    -0.15819    -0.12527    -0.17856    -0.16104    -5.43956
    -2.34246    -0.22072    -1.65341    -1.42801    -1.35038    -0.13473    -0.15386    -0.12563    -0.17221    -0.16602    -5.40498
    -2.33246    -0.21561    -1.84684    -1.36843    -1.20901    -0.14222    -0.15273    -0.12448    -0.16441    -0.17029    -5.39403
    -2.32246    -0.20538    -2.06278    -1.27781    -1.07330    -0.15174    -0.15521    -0.12244    -0.15692    -0.17712    -5.38269
    -2.31146    -0.19234    -2.24740    -1.17769    -0.95162    -0.16146    -0.16076    -0.12100    -0.15205    -0.19164    -5.35596
    -2.30146    -0.18001    -2.35127    -1.09576    -0.85481    -0.16935    -0.16797    -0.12244    -0.15219    -0.21981    -5.31361
    -2.29146    -0.17191    -2.34594    -1.05690    -0.79035    -0.17393    -0.17517    -0.12899    -0.15906    -0.26576    -5.26801
    -2.28146    -0.17017    -2.23118    -1.07377    -0.76063    -0.17460    -0.18072    -0.14181    -0.17284    -0.32949    -5.23521
    -2.27146    -0.17463    -2.03596    -1.14006    -0.75937    -0.17186    -0.18355    -0.15994    -0.19159    -0.40518    -5.22213
    -2.26146    -0.18271    -1.80488    -1.23104    -0.77290    -0.16706    -0.18341    -0.18036    -0.21130    -0.48173    -5.21539
    -2.25046    -0.19046    -1.58218    -1.31095    -0.78420    -0.16161    -0.18053    -0.19864    -0.22685    -0.54584    -5.18127
    -2.24046    -0.19412    -1.40074    -1.34627    -0.77888    -0.15658    -0.17563    -0.21077    -0.23363    -0.58656    -5.08318
    -2.23046    -0.19182    -1.27257    -1.31833    -0.75047    -0.15219    -0.16949    -0.21458    -0.22931    -0.59945    -4.89821
    -2.22046    -0.18418    -1.19429    -1.23039    -0.70277    -0.14813    -0.16278    -0.21065    -0.21480    -0.58782    -4.63582
    -2.21046    -0.17374    -1.15460    -1.10540    -0.64809    -0.14387    -0.15617    -0.20172    -0.19400    -0.56022    -4.33783
    -2.19946    -0.16368    -1.14232    -0.97672    -0.60166    -0.13919    -0.15039    -0.19123    -0.17232    -0.52668    -4.06419
    -2.18946    -0.15621    -1.14955    -0.87541    -0.57654    -0.13430    -0.14612    -0.18175    -0.15485    -0.49346    -3.86819
    -2.17946    -0.15167    -1.16974    -0.82092    -0.57844    -0.12945    -0.14385    -0.17407    -0.14506    -0.46242    -3.77561
    -2.16946    -0.14899    -1.19357    -0.81675    -0.60528    -0.12501    -0.14368    -0.16748    -0.14397    -0.43140    -3.77614
    -2.15946    -0.14648    -1.20783    -0.85268    -0.64784    -0.12103    -0.14539    -0.16064    -0.15074    -0.39815    -3.83080
    -2.14846    -0.14328    -1.19910    -0.90975    -0.69376    -0.11768    -0.14878    -0.15282    -0.16333    -0.36300    -3.89149
    -2.13846    -0.13968    -1.16066    -0.96801    -0.73082    -0.11535    -0.15396    -0.14449    -0.17933    -0.32999    -3.92230
    -2.12846    -0.13694    -1.09839    -1.01308    -0.75124    -0.11517    -0.16146    -0.13746    -0.19650    -0.30639    -3.91664
    -2.11846    -0.13671    -1.03133    -1.04128    -0.75358    -0.11857    -0.17197    -0.13421    -0.21305    -0.29960    -3.90032
    -2.10846    -0.13998    -0.98597    -1.05817    -0.74341    -0.12671    -0.18583    -0.13724    -0.22747    -0.31517    -3.91996
    -2.09846    -0.14670    -0.98656    -1.07646    -0.73048    -0.13986    -0.20256    -0.14806    -0.23877    -0.35385    -4.02330
    -2.08746    -0.15564    -1.04537    -1.10593    -0.72390    -0.15677    -0.22070    -0.16653    -0.24633    -0.41081    -4.23198
    -2.07746    -0.16484    -1.15668    -1.14766    -0.72758    -0.17496    -0.23806    -0.19035    -0.24971    -0.47538    -4.52522
    -2.06746    -0.17210    -1.29700    -1.19116    -0.73750    -0.19143    -0.25233    -0.21530    -0.24880    -0.53369    -4.83932
    -2.05746    -0.17570    -1.43072    -1.21885    -0.74370    -0.20395    -0.26144    -0.23601    -0.24375    -0.57168    -5.08580
    -2.04746    -0.17493    -1.52331    -1.21490    -0.73495    -0.21180    -0.26456    -0.24777    -0.23491    -0.57959    -5.18672
    -2.03646    -0.17047    -1.55016    -1.17458    -0.70526    -0.21622    -0.26220    -0.24802    -0.22322    -0.55517    -5.10529
    -2.02646    -0.16434    -1.50458    -1.10829    -0.65738    -0.21938    -0.25589    -0.23766    -0.21033    -0.50378    -4.86162
    -2.01646    -0.15937    -1.39801    -1.03854    -0.60211    -0.22297    -0.24755    -0.22052    -0.19842    -0.43736    -4.52486
    -2.00646    -0.15834    -1.25186    -0.99031    -0.55419    -0.22698    -0.23855    -0.20231    -0.18979    -0.36959    -4.18193
    -1.99646    -0.16288    -1.08877    -0.98059    -0.52573    -0.22927    -0.22900    -0.18813    -0.18627    -0.31176    -3.90241
    -1.98546    -0.17285    -0.92534    -1.01069    -0.52198    -0.22664    -0.21803    -0.18111    -0.18861    -0.27004    -3.71529
    -1.97546    -0.18637    -0.77084    -1.06596    -0.53951    -0.21648    -0.20469    -0.18135    -0.19629    -0.24518    -3.60667
    -1.96546    -0.20051    -0.62969    -1.12160    -0.56883    -0.19861    -0.18910    -0.18637    -0.20770    -0.23391    -3.53630
    -1.95546    -0.21240    -0.50603    -1.15223    -0.59799    -0.17559    -0.17280    -0.19272    -0.22057    -0.23165    -3.46199
    -1.94546    -0.22057    -0.40596    -1.14144    -0.61711    -0.15213    -0.15873    -0.19730    -0.23236    -0.23436    -3.35995
    -1.93546    -0.22552    -0.33738    -1.08672    -0.62126    -0.13357    -0.15002    -0.19867    -0.24090    -0.23974    -3.23378
    -1.92446    -0.22990    -0.30806    -0.99929    -0.61143    -0.12416    -0.14878    -0.19721    -0.24452    -0.24704    -3.11038
    -1.91446    -0.23752    -0.32260    -0.89910    -0.59309    -0.12575    -0.15548    -0.19456    -0.24267    -0.25640    -3.02718
    -1.90446    -0.25224    -0.38010    -0.80803    -0.57411    -0.13745    -0.16842    -0.19247    -0.23612    -0.26799    -3.01692
    -1.89446    -0.27633    -0.47224    -0.74304    -0.56168    -0.15589    -0.18438    -0.19208    -0.22674    -0.28132    -3.09370
    -1.88446    -0.30946    -0.58346    -0.71257    -0.55997    -0.17627    -0.19931    -0.19332    -0.21734    -0.29521    -3.24691
    -1.87346    -0.34859    -0.69304    -0.71552    -0.56898    -0.19360    -0.20960    -0.19534    -0.21074    -0.30799    -3.44340
    -1.86346    -0.38909    -0.78010    -0.74380    -0.58510    -0.20406    -0.21296    -0.19708    -0.20937    -0.31802    -3.63959
    -1.85346    -0.42627    -0.82951    -0.78604    -0.60263    -0.20592    -0.20899    -0.19787    -0.21470    -0.32403    -3.79596
    -1.84346    -0.45751    -0.83676    -0.83143    -0.61596    -0.19952    -0.19929    -0.19756    -0.22710    -0.32571    -3.89084
    -1.83346    -0.48296    -0.80895    -0.87231    -0.62113    -0.18699    -0.18664    -0.19630    -0.24549    -0.32347    -3.92424
    -1.82346    -0.50493    -0.76106    -0.90457    -0.61649    -0.17122    -0.17405    -0.19432    -0.26729    -0.31816    -3.91209
    -1.81246    -0.52607    -0.71011    -0.92554    -0.60178    -0.15486    -0.16377    -0.19128    -0.28854    -0.31062    -3.87257
    -1.80246    -0.54692    -0.66892    -0.93263    -0.57767    -0.13996    -0.15657    -0.18649    -0.30472    -0.30117    -3.81505
    -1.79246    -0.56469    -0.64308    -0.92199    -0.54483    -0.12774    -0.15199    -0.17901    -0.31163    -0.28974    -3.73469
    -1.78246    -0.57400    -0.63199    -0.89013    -0.50458    -0.11881    -0.14880    -0.16825    -0.30706    -0.27591    -3.61953
    -1.77246    -0.56991    -0.63162    -0.83676    -0.45975    -0.11327    -0.14580    -0.15450    -0.29184    -0.25971    -3.46316
    -1.76146    -0.55091    -0.63751    -0.76737    -0.41530    -0.11088    -0.14229    -0.13916    -0.26945    -0.24228    -3.27516
    -1.75146    -0.52167    -0.64633    -0.69405    -0.37820    -0.11106    -0.13816    -0.12469    -0.24548    -0.22636    -3.08601
    -1.74146    -0.49201    -0.65580    -0.63336    -0.35612    -0.11302    -0.13370    -0.11405    -0.22539    -0.21590    -2.93934
    -1.73146    -0.47415    -0.66432    -0.60147    -0.35519    -0.11584    -0.12930    -0.10986    -0.21301    -0.21496    -2.87809
    -1.72146    -0.47771    -0.67097    -0.60874    -0.37776    -0.11868    -0.12522    -0.11356    -0.20937    -0.22601    -2.92803
    -1.71046    -0.50523    -0.67636    -0.65542    -0.42117    -0.12107    -0.12165    -0.12486    -0.21273    -0.24841    -3.08690
    -1.70046    -0.55083    -0.68270    -0.73021    -0.47768    -0.12288    -0.11879    -0.14165    -0.21956    -0.27795    -3.32224
    -1.69046    -0.60177    -0.69225    -0.81288    -0.53662    -0.12436    -0.11682    -0.16062    -0.22601    -0.30806    -3.57938
    -1.68046    -0.64306    -0.70544    -0.88059    -0.58783    -0.12581    -0.11585    -0.17827    -0.22929    -0.33169    -3.79782
    -1.67046    -0.66329    -0.71903    -0.91451    -0.62435    -0.12722    -0.11575    -0.19196    -0.22799    -0.34406    -3.92816
    -1.66046    -0.65869    -0.72651    -0.90619    -0.64456    -0.12807    -0.11606    -0.20065    -0.22254    -0.34439    -3.94766
    -1.64946    -0.63402    -0.72105    -0.85919    -0.65146    -0.12737    -0.11614    -0.20485    -0.21406    -0.33554    -3.86368
    -1.63946    -0.60041    -0.70051    -0.78680    -0.65072    -0.12426    -0.11554    -0.20632    -0.20416    -0.32336    -3.71208
    -1.62946    -0.57161    -0.67030    -0.70665    -0.64860    -0.11838    -0.11430    -0.20702    -0.19393    -0.31434    -3.54513
    -1.61946    -0.56001    -0.64383    -0.63554    -0.65094    -0.11036    -0.11313    -0.20880    -0.18409    -0.31430    -3.42101
    -1.60946    -0.57434    -0.63798    -0.58551    -0.66346    -0.10185    -0.11325    -0.21303    -0.17480    -0.32715    -3.39135
    -1.59846    -0.61857    -0.66636    -0.56277    -0.69151    -0.09497    -0.11596    -0.22066    -0.16588    -0.35423    -3.49091
    -1.58846    -0.69205    -0.73298    -0.56842    -0.73960    -0.09178    -0.12230    -0.23214    -0.15715    -0.39398    -3.73040
    -1.57846    -0.78970    -0.82953    -0.59934    -0.80881    -0.09377    -0.13277    -0.24739    -0.14845    -0.44144    -4.09120
    -1.56846    -0.90255    -0.93766    -0.64940    -0.89519    -0.10182    -0.14729    -0.26537    -0.13995    -0.48898    -4.52821
    -1.55846    -1.01826    -1.03527    -0.70926    -0.98840    -0.11615    -0.16521    -0.28419    -0.13213    -0.52783    -4.97670
    -1.54846    -1.12278    -1.10463    -0.76772    -1.07393    -0.13643    -0.18532    -0.30103    -0.12558    -0.55011    -5.36754
    -1.53746    -1.20213    -1.13667    -0.81270    -1.13565    -0.16167    -0.20586    -0.31272    -0.12089    -0.55139    -5.63969
    -1.52746    -1.24439    -1.13142    -0.83416    -1.16177    -0.18996    -0.22430    -0.31658    -0.11834    -0.53139    -5.75231
    -1.51746    -1.24260    -1.09644    -0.82670    -1.14770    -0.21830    -0.23789    -0.31105    -0.11787    -0.49380    -5.69236
    -1.50746    -1.19666    -1.04196    -0.79178    -1.09702    -0.24290    -0.24419    -0.29630    -0.11909    -0.44511    -5.47501
    -1.49746    -1.11464    -0.97815    -0.73807    -1.02208    -0.26008    -0.24170    -0.27444    -0.12150    -0.39262    -5.14326
    -1.48646    -1.01159    -0.91541    -0.67902    -0.94019    -0.26735    -0.23067    -0.24903    -0.12458    -0.34308    -4.76093
    -1.47646    -0.90624    -0.86420    -0.62957    -0.86870    -0.26431    -0.21322    -0.22414    -0.12783    -0.30146    -4.39969
    -1.46646    -0.81602    -0.83341    -0.60170    -0.81994    -0.25292    -0.19290    -0.20335    -0.13073    -0.27048    -4.12144
    -1.45646    -0.75299    -0.82742    -0.60190    -0.79791    -0.23658    -0.17344    -0.18883    -0.13270    -0.25049    -3.96225
    -1.44646    -0.72199    -0.84308    -0.63085    -0.79889    -0.21877    -0.15788    -0.18134    -0.13333    -0.23996    -3.92609
    -1.43546    -0.72126    -0.86913    -0.68434    -0.81494    -0.20201    -0.14766    -0.18066    -0.13242    -0.23657    -3.98898
    -1.42546    -0.74445    -0.88985    -0.75477    -0.83821    -0.18746    -0.14263    -0.18600    -0.13032    -0.23778    -4.11148
    -1.41546    -0.78209    -0.89006    -0.83211    -0.86406    -0.17522    -0.14163    -0.19635    -0.12771    -0.24134    -4.25055
    -1.40546    -0.82278    -0.86288    -0.90502    -0.89126    -0.16518    -0.14316    -0.21023    -0.12535    -0.24528    -4.37113
    -1.39546    -0.85451    -0.81108    -0.96240    -0.92102    -0.15747    -0.14608    -0.22570    -0.12363    -0.24747    -4.44934
    -1.38546    -0.86738    -0.74475    -0.99627    -0.95573    -0.15260    -0.14971    -0.24025    -0.12250    -0.24601    -4.47519
    -1.37446    -0.85715    -0.67975    -1.00540    -0.99850    -0.15111    -0.15377    -0.25156    -0.12165    -0.23990    -4.45879
    -1.36446    -0.82743    -0.62927    -0.99658    -1.05291    -0.15326    -0.15813    -0.25823    -0.12082    -0.22948    -4.42611
    -1.35446    -0.78857    -0.60127    -0.98245    -1.12127    -0.15862    -0.16249    -0.26002    -0.11998    -0.21640    -4.41109
    -1.34446    -0.75264    -0.59625    -0.97528    -1.20049    -0.16596    -0.16624    -0.25756    -0.11927    -0.20299    -4.43668
    -1.33446    -0.72723    -0.60784    -0.98027    -1.27921    -0.17322    -0.16840    -0.25174    -0.11854    -0.19102    -4.49747
    -1.32346    -0.71146    -0.62494    -0.99207    -1.33771    -0.17806    -0.16781    -0.24252    -0.11721    -0.18053    -4.55233
    -1.31346    -0.69655    -0.63540    -0.99681    -1.35326    -0.17827    -0.16346    -0.22937    -0.11435    -0.17030    -4.53779
    -1.30346    -0.67111    -0.62946    -0.98029    -1.30916    -0.17255    -0.15500    -0.21151    -0.10915    -0.15847    -4.39670
    -1.29346    -0.62766    -0.60324    -0.93660    -1.20293    -0.16102    -0.14299    -0.18908    -0.10151    -0.14404    -4.10909
    -1.28346    -0.56758    -0.55955    -0.87359    -1.04995    -0.14529    -0.12900    -0.16358    -0.09238    -0.12764    -3.70857
    -1.27246    -0.50050    -0.50664    -0.81054    -0.87836    -0.12790    -0.11524    -0.13769    -0.08347    -0.11152    -3.27186
    -1.26246    -0.44009    -0.45505    -0.77011    -0.71939    -0.11148    -0.10391    -0.11446    -0.07651    -0.09847    -2.88947
    -1.25246    -0.39762    -0.41407    -0.76730    -0.59683    -0.09783    -0.09664    -0.09613    -0.07253    -0.09055    -2.62950
    -1.24246    -0.37747    -0.38886    -0.80202    -0.52002    -0.08749    -0.09400    -0.08348    -0.07135    -0.08805    -2.51275
    -1.23246    -0.37600    -0.37993    -0.85819    -0.48380    -0.08002    -0.09550    -0.07586    -0.07178    -0.08934    -2.51041
    -1.22246    -0.38401    -0.38382    -0.91032    -0.47325    -0.07449    -0.09970    -0.07172    -0.07212    -0.09159    -2.56101
    -1.21146    -0.39134    -0.39474    -0.93429    -0.47137    -0.07016    -0.10460    -0.06939    -0.07101    -0.09197    -2.59887
    -1.20146    -0.39096    -0.40674    -0.91783    -0.46610    -0.06690    -0.10808    -0.06769    -0.06793    -0.08887    -2.58109
    -1.19146    -0.38183    -0.41548    -0.86586    -0.45434    -0.06521    -0.10833    -0.06623    -0.06341    -0.08248    -2.50319
    -1.18146    -0.36889    -0.41984    -0.79979    -0.44212    -0.06613    -0.10446    -0.06539    -0.05889    -0.07473    -2.40024
    -1.17146    -0.36139    -0.42245    -0.75011    -0.44204    -0.07075    -0.09670    -0.06612    -0.05630    -0.06855    -2.33440
    -1.16046    -0.36937    -0.42865    -0.74645    -0.46827    -0.07977    -0.08646    -0.06967    -0.05751    -0.06691    -2.37305
    -1.15046    -0.40037    -0.44484    -0.80766    -0.53160    -0.09294    -0.07583    -0.07706    -0.06391    -0.07186    -2.56607
    -1.14046    -0.45615    -0.47547    -0.93472    -0.63500    -0.10870    -0.06696    -0.08859    -0.07596    -0.08395    -2.92549
    -1.13046    -0.53130    -0.52213    -1.10896    -0.77157    -0.12431    -0.06138    -0.10348    -0.09302    -0.10203    -3.41818
    -1.12046    -0.61436    -0.58381    -1.29701    -0.92555    -0.13650    -0.05982    -0.11980    -0.11332    -0.12353    -3.97370
    -1.11046    -0.69081    -0.65843    -1.45968    -1.07603    -0.14259    -0.06222    -0.13491    -0.13430    -0.14509    -4.50406
    -1.09946    -0.74715    -0.74398    -1.56362    -1.20184    -0.14140    -0.06802    -0.14615    -0.15299    -0.16328    -4.92843
    -1.08946    -0.77477    -0.83828    -1.59194    -1.28621    -0.13374    -0.07642    -0.15153    -0.16662    -0.17517    -5.19468
    -1.07946    -0.77161    -0.93700    -1.54574    -1.31973    -0.12201    -0.08638    -0.15018    -0.17304    -0.17902    -5.28472
    -1.06946    -0.74200    -1.03182    -1.44283    -1.30150    -0.10927    -0.09664    -0.14242    -0.17125    -0.17426    -5.21199
    -1.05946    -0.69520    -1.11053    -1.31058    -1.23922    -0.09815    -0.10570    -0.12964    -0.16152    -0.16189    -5.01244
    -1.04846    -0.64314    -1.15971    -1.17939    -1.14794    -0.09012    -0.11198    -0.11385    -0.14544    -0.14428    -4.73585
    -1.03846    -0.59879    -1.17024    -1.07449    -1.04825    -0.08530    -0.11419    -0.09743    -0.12560    -0.12468    -4.43898
    -1.02846    -0.57405    -1.14245    -1.01666    -0.96158    -0.08308    -0.11176    -0.08262    -0.10486    -0.10665    -4.18371
    -1.01846    -0.57744    -1.08854    -1.01753    -0.90555    -0.08263    -0.10507    -0.07117    -0.08585    -0.09324    -4.02701
    -1.00846    -0.61248    -1.03005    -1.07955    -0.88900    -0.08334    -0.09547    -0.06406    -0.07035    -0.08633    -4.01063
    -0.99746    -0.67609    -0.99156    -1.19485    -0.90940    -0.08490    -0.08480    -0.06138    -0.05921    -0.08620    -4.14839
    -0.98746    -0.75870    -0.99210    -1.34601    -0.95376    -0.08703    -0.07493    -0.06251    -0.05243    -0.09170    -4.41916
    -0.97746    -0.84680    -1.03812    -1.51032    -1.00346    -0.08918    -0.06720    -0.06636    -0.04950    -0.10072    -4.77167
    -0.96746    -0.92665    -1.12160    -1.66564    -1.04133    -0.09063    -0.06223    -0.07181    -0.04976    -0.11086    -5.14052
    -0.95746    -0.98748    -1.22252    -1.79556    -1.05743    -0.09064    -0.05992    -0.07797    -0.05257    -0.12007    -5.46415
    -0.94746    -1.02386    -1.31537    -1.89230    -1.05169    -0.08895    -0.05967    -0.08424    -0.05733    -0.12704    -5.70045
    -0.93646    -1.03523    -1.37685    -1.95581    -1.03203    -0.08602    -0.06066    -0.09026    -0.06337    -0.13133    -5.83156
    -0.92646    -1.02462    -1.39247    -1.98996    -1.01008    -0.08285    -0.06206    -0.09577    -0.06990    -0.13326    -5.86096
    -0.91646    -0.99751    -1.35949    -1.99997    -0.99775    -0.08033    -0.06313    -0.10061    -0.07605    -0.13383    -5.80867
    -0.90646    -0.96166    -1.28681    -1.99352    -1.00514    -0.07882    -0.06344    -0.10489    -0.08119    -0.13453    -5.71000
    -0.89646    -0.92649    -1.19091    -1.98019    -1.04028    -0.07806    -0.06283    -0.10909    -0.08514    -0.13713    -5.61013
    -0.88546    -0.90251    -1.08998    -1.97063    -1.10828    -0.07708    -0.06139    -0.11397    -0.08820    -0.14321    -5.55525
    -0.87546    -0.89732    -0.99839    -1.97433    -1.20901    -0.07474    -0.05936    -0.12027    -0.09089    -0.15360    -5.57790
    -0.86546    -0.91260    -0.92357    -1.99201    -1.33321    -0.07035    -0.05692    -0.12815    -0.09348    -0.16770    -5.67799
    -0.85546    -0.94132    -0.86643    -2.01295    -1.46150    -0.06393    -0.05417    -0.13675    -0.09562    -0.18322    -5.81588
    -0.84546    -0.96867    -0.82487    -2.01459    -1.56583    -0.05608    -0.05105    -0.14421    -0.09635    -0.19646    -5.91812
    -0.83546    -0.97606    -0.79780    -1.97144    -1.61604    -0.04790    -0.04754    -0.14800    -0.09442    -0.20326    -5.90246
    -0.82446    -0.94760    -0.78636    -1.86190    -1.58907    -0.04047    -0.04370    -0.14585    -0.08890    -0.20027    -5.70412
    -0.81446    -0.87592    -0.79326    -1.68049    -1.47711    -0.03467    -0.03973    -0.13659    -0.07962    -0.18624    -5.30364
    -0.80446    -0.76524    -0.81909    -1.44056    -1.29156    -0.03095    -0.03596    -0.12066    -0.06737    -0.16244    -4.73382
    -0.79446    -0.63006    -0.86002    -1.17261    -1.06014    -0.02934    -0.03273    -0.10004    -0.05368    -0.13237    -4.07100
    -0.78446    -0.49105    -0.90776    -0.91516    -0.81907    -0.02949    -0.03032    -0.07774    -0.04035    -0.10059    -3.41153
    -0.77346    -0.36847    -0.95178    -0.70604    -0.60290    -0.03078    -0.02887    -0.05691    -0.02894    -0.07134    -2.84603
    -0.76346    -0.27735    -0.98387    -0.57130    -0.43596    -0.03254    -0.02839    -0.03982    -0.02044    -0.04755    -2.43723
    -0.75346    -0.22507    -0.99958    -0.52088    -0.32889    -0.03417    -0.02877    -0.02762    -0.01517    -0.03039    -2.21053
    -0.74346    -0.21152    -0.99916    -0.54740    -0.27918    -0.03526    -0.02975    -0.02025    -0.01291    -0.01960    -2.15502
    -0.73346    -0.23199    -0.98618    -0.63016    -0.27571    -0.03565    -0.03103    -0.01687    -0.01313    -0.01411    -2.23482
    -0.72246    -0.28116    -0.96747    -0.74180    -0.30406    -0.03541    -0.03230    -0.01630    -0.01534    -0.01266    -2.40649
    -0.71246    -0.35657    -0.95322    -0.85718    -0.35169    -0.03483    -0.03337    -0.01748    -0.01921    -0.01432    -2.63786
    -0.70246    -0.46038    -0.95717    -0.96125    -0.41107    -0.03442    -0.03432    -0.01977    -0.02470    -0.01862    -2.92169
    -0.69246    -0.59778    -0.99153    -1.05259    -0.47979    -0.03475    -0.03542    -0.02298    -0.03192    -0.02540    -3.27216
    -0.68246    -0.77172    -1.06389    -1.13980    -0.55823    -0.03636    -0.03709    -0.02721    -0.04085    -0.03450    -3.70967
    -0.67246    -0.97598    -1.16853    -1.23261    -0.64528    -0.03944    -0.03955    -0.03257    -0.05097    -0.04537    -4.23029
    -0.66146    -1.19002    -1.28480    -1.33162    -0.73597    -0.04368    -0.04258    -0.03882    -0.06104    -0.05686    -4.78539
    -0.65146    -1.38127    -1.38040    -1.42390    -0.82224    -0.04820    -0.04550    -0.04536    -0.06931    -0.06735    -5.28353
    -0.64146    -1.51145    -1.42162    -1.48662    -0.89772    -0.05171    -0.04730    -0.05128    -0.07398    -0.07530    -5.61698
    -0.63146    -1.55196    -1.38521    -1.49771    -0.96323    -0.05298    -0.04704    -0.05580    -0.07387    -0.07976    -5.70756
    -0.62146    -1.49384    -1.26787    -1.44920    -1.02904    -0.05122    -0.04426    -0.05860    -0.06896    -0.08090    -5.54389
    -0.61046    -1.35217    -1.08602    -1.35053    -1.11067    -0.04640    -0.03916    -0.05992    -0.06041    -0.07980    -5.18508
    -0.60046    -1.15914    -0.87046    -1.22504    -1.21934    -0.03928    -0.03263    -0.06031    -0.05015    -0.07796    -4.73432
    -0.59046    -0.95305    -0.65652    -1.09853    -1.35305    -0.03112    -0.02594    -0.06026    -0.04021    -0.07655    -4.29522
    -0.58046    -0.76527    -0.47479    -0.98937    -1.49361    -0.02329    -0.02042    -0.05977    -0.03214    -0.07590    -3.93456
    -0.57046    -0.61351    -0.34529    -0.90413    -1.61446    -0.01695    -0.01720    -0.05843    -0.02684    -0.07556    -3.67236
    -0.55946    -0.50242    -0.27668    -0.84068    -1.69195    -0.01274    -0.01696    -0.05565    -0.02457    -0.07488    -3.49654
    -0.54946    -0.42813    -0.26787    -0.79511    -1.71993    -0.01083    -0.01986    -0.05118    -0.02528    -0.07363    -3.39182
    -0.53946    -0.38426    -0.31128    -0.76732    -1.71092    -0.01094    -0.02544    -0.04539    -0.02881    -0.07241    -3.35676
    -0.52946    -0.36526    -0.39551    -0.76174    -1.69199    -0.01250    -0.03268    -0.03925    -0.03500    -0.07251    -3.40644
    -0.51946    -0.36699    -0.50887    -0.78432    -1.68918    -0.01483    -0.04011    -0.03400    -0.04365    -0.07541    -3.55737
    -0.50946    -0.38545    -0.64178    -0.83741    -1.71782    -0.01731    -0.04618    -0.03065    -0.05434    -0.08212    -3.81307
    -0.49846    -0.41528    -0.78905    -0.91619    -1.77578    -0.01947    -0.04960    -0.02969    -0.06631    -0.09257    -4.15395
    -0.48846    -0.44936    -0.94909    -1.00711    -1.84408    -0.02114    -0.04982    -0.03085    -0.07835    -0.10542    -4.53520
    -0.47846    -0.47874    -1.11954    -1.08986    -1.89569    -0.02236    -0.04707    -0.03323    -0.08877    -0.11814    -4.89341
    -0.46846    -0.49420    -1.29211    -1.14139    -1.89929    -0.02329    -0.04227    -0.03561    -0.09573    -0.12756    -5.15147
    -0.45846    -0.48835    -1.44886    -1.14157    -1.83178    -0.02405    -0.03652    -0.03676    -0.09758    -0.13081    -5.23629
    -0.44746    -0.45772    -1.56271    -1.08036    -1.68323    -0.02457    -0.03076    -0.03589    -0.09346    -0.12615    -5.09484
    -0.43746    -0.40445    -1.60658    -0.96213    -1.46261    -0.02460    -0.02554    -0.03284    -0.08372    -0.11374    -4.71622
    -0.42746    -0.33649    -1.56322    -0.80619    -1.19433    -0.02387    -0.02097    -0.02820    -0.06996    -0.09567    -4.13890
    -0.41746    -0.26587    -1.43376    -0.64290    -0.91518    -0.02219    -0.01697    -0.02310    -0.05454    -0.07531    -3.44983
    -0.40746    -0.20630    -1.23924    -0.50742    -0.66122    -0.01959    -0.01344    -0.01897    -0.04000    -0.05644    -2.76262
    -0.39746    -0.17077    -1.01625    -0.43345    -0.46117    -0.01635    -0.01033    -0.01732    -0.02836    -0.04233    -2.19633
    -0.38646    -0.16987    -0.80682    -0.44871    -0.33121    -0.01290    -0.00772    -0.01948    -0.02088    -0.03528    -1.85286
    -0.37646    -0.21063    -0.65050    -0.57135    -0.27516    -0.00971    -0.00573    -0.02647    -0.01794    -0.03645    -1.80393
    -0.36646    -0.29491    -0.57556    -0.80503    -0.28665    -0.00715    -0.00446    -0.03868    -0.01923    -0.04589    -2.07756
    -0.35646    -0.41725    -0.59504    -1.13280    -0.35160    -0.00543    -0.00392    -0.05553    -0.02388    -0.06239    -2.64784
    -0.34646    -0.56246    -0.70368    -1.51254    -0.44968    -0.00456    -0.00405    -0.07513    -0.03059    -0.08340    -3.42609
    -0.33546    -0.70671    -0.87698    -1.87937    -0.55579    -0.00439    -0.00467    -0.09440    -0.03768    -0.10508    -4.26506
    -0.32546    -0.82130    -1.07453    -2.15919    -0.64336    -0.00467    -0.00553    -0.10955    -0.04339    -0.12287    -4.98440
    -0.31546    -0.88080    -1.24730    -2.28833    -0.69014    -0.00512    -0.00636    -0.11725    -0.04630    -0.13269    -5.41430
    -0.30546    -0.87141    -1.35243    -2.23547    -0.68392    -0.00553    -0.00694    -0.11569    -0.04561    -0.13214    -5.44913
    -0.29546    -0.79631    -1.36448    -2.01309    -0.62643    -0.00579    -0.00714    -0.10525    -0.04150    -0.12130    -5.08129
    -0.28446    -0.67512    -1.28539    -1.67206    -0.53281    -0.00591    -0.00699    -0.08840    -0.03500    -0.10273    -4.40442
    -0.27446    -0.53801    -1.14221    -1.28352    -0.42701    -0.00603    -0.00667    -0.06878    -0.02764    -0.08046    -3.58033
    -0.26446    -0.41719    -0.97562    -0.91482    -0.33506    -0.00631    -0.00638    -0.05010    -0.02106    -0.05874    -2.78528
    -0.25446    -0.34003    -0.82635    -0.61546    -0.27957    -0.00688    -0.00635    -0.03516    -0.01657    -0.04080    -2.16717
    -0.24446    -0.32474    -0.72320    -0.40863    -0.27651    -0.00782    -0.00673    -0.02545    -0.01501    -0.02845    -1.81654
    -0.23446    -0.37907    -0.68065    -0.29630    -0.33387    -0.00918    -0.00765    -0.02122    -0.01668    -0.02198    -1.76662
    -0.22346    -0.49968    -0.70327    -0.26780    -0.45081    -0.01111    -0.00927    -0.02183    -0.02139    -0.02072    -2.00589
    -0.21346    -0.67206    -0.79327    -0.30843    -0.61770    -0.01395    -0.01187    -0.02613    -0.02842    -0.02337    -2.49521
    -0.20346    -0.87185    -0.95506    -0.40460    -0.81656    -0.01828    -0.01580    -0.03271    -0.03669    -0.02843    -3.17998
    -0.19346    -1.06818    -1.19313    -0.54429    -1.02322    -0.02471    -0.02141    -0.04010    -0.04485    -0.03444    -3.99433
    -0.18346    -1.23055    -1.50453    -0.71545    -1.21193    -0.03361    -0.02879    -0.04697    -0.05157    -0.04011    -4.86352
    -0.17246    -1.33489    -1.87062    -0.90193    -1.35963    -0.04471    -0.03752    -0.05227    -0.05584    -0.04446    -5.70187
    -0.16246    -1.36880    -2.25435    -1.08158    -1.44947    -0.05678    -0.04664    -0.05531    -0.05713    -0.04687    -6.41694
    -0.15246    -1.33205    -2.60455    -1.22648    -1.47184    -0.06785    -0.05466    -0.05574    -0.05546    -0.04707    -6.91571
    -0.14246    -1.23400    -2.86671    -1.30838    -1.42430    -0.07560    -0.06007    -0.05354    -0.05125    -0.04506    -7.11892
    -0.13246    -1.08956    -2.99426    -1.30684    -1.31166    -0.07818    -0.06168    -0.04897    -0.04513    -0.04108    -6.97736
    -0.12146    -0.91634    -2.96254    -1.21741    -1.14689    -0.07484    -0.05910    -0.04253    -0.03786    -0.03559    -6.49310
    -0.11146    -0.73305    -2.77022    -1.05493    -0.95146    -0.06624    -0.05281    -0.03503    -0.03020    -0.02928    -5.72323
    -0.10146    -0.55831    -2.44363    -0.84932    -0.75387    -0.05419    -0.04401    -0.02744    -0.02291    -0.02299    -4.77667
    -0.09146    -0.40922    -2.02798    -0.63710    -0.58596    -0.04098    -0.03425    -0.02083    -0.01667    -0.01763    -3.79061
    -0.08146    -0.29963    -1.58023    -0.45108    -0.47880    -0.02868    -0.02497    -0.01617    -0.01204    -0.01406    -2.90564
    -0.07146    -0.23899    -1.15596    -0.31365    -0.45863    -0.01866    -0.01728    -0.01424    -0.00944    -0.01302    -2.23987
    -0.06046    -0.23166    -0.79946    -0.23602    -0.54366    -0.01149    -0.01190    -0.01555    -0.00921    -0.01504    -1.87399
    -0.05046    -0.27748    -0.53819    -0.22159    -0.74129    -0.00715    -0.00930    -0.02034    -0.01171    -0.02040    -1.84747
    -0.04046    -0.37187    -0.38485    -0.27118    -1.04481    -0.00534    -0.00998    -0.02852    -0.01746    -0.02915    -2.16315
    -0.03046    -0.50673    -0.34202    -0.38733    -1.43234    -0.00581    -0.01461    -0.03971    -0.02717    -0.04105    -2.79677
    -0.02046    -0.67166    -0.40671    -0.57552    -1.86927    -0.00842    -0.02405    -0.05331    -0.04175    -0.05565    -3.70634
    -0.00946    -0.85615    -0.57128    -0.84151    -2.31811    -0.01310    -0.03898    -0.06864    -0.06198    -0.07241    -4.84216
     0.00054    -1.05133    -0.81905    -1.18483    -2.74652    -0.01965    -0.05936    -0.08498    -0.08802    -0.09073    -6.14447
     0.01054    -1.24957    -1.11921    -1.59110    -3.13477    -0.02748    -0.08392    -0.10165    -0.11883    -0.10985    -7.53638
     0.02054    -1.44207    -1.42561    -2.02670    -3.47109    -0.03555    -0.10992    -0.11777    -0.15172    -0.12863    -8.90907
     0.03054    -1.61420    -1.68467    -2.44047    -3.74536    -0.04255    -0.13379    -0.13210    -0.18249    -0.14529   -10.12092
     0.04054    -1.74523    -1.84834    -2.77599    -3.93974    -0.04716    -0.15219    -0.14317    -0.20632    -0.15759   -11.01572
     0.05154    -1.81130    -1.89248    -2.98972    -4.03024    -0.04861    -0.16317    -0.14947    -0.21926    -0.16337   -11.46763
     0.06154    -1.79477    -1.82318    -3.06418    -3.99465    -0.04692    -0.16711    -0.15010    -0.21963    -0.16140   -11.42195
     0.07154    -1.69169    -1.67507    -3.01410    -3.83019    -0.04285    -0.16609    -0.14510    -0.20844    -0.15192   -10.92546
     0.08154    -1.51522    -1.49401    -2.87456    -3.55386    -0.03763    -0.16283    -0.13555    -0.18900    -0.13669   -10.09935
     0.09154    -1.29262    -1.32037    -2.68362    -3.19991    -0.03249    -0.15901    -0.12300    -0.16548    -0.11833    -9.09483
     0.10254    -1.05623    -1.17860    -2.46637    -2.80670    -0.02840    -0.15489    -0.10899    -0.14140    -0.09947    -8.04105
     0.11254    -0.83442    -1.07925    -2.23263    -2.40651    -0.02603    -0.14942    -0.09466    -0.11906    -0.08211    -7.02409
     0.12254    -0.64702    -1.03043    -1.98544    -2.02282    -0.02600    -0.14188    -0.08080    -0.09961    -0.06746    -6.10146
     0.13254    -0.50476    -1.05091    -1.73528    -1.67596    -0.02917    -0.13288    -0.06817    -0.08362    -0.05622    -5.33697
     0.14254    -0.41175    -1.17476    -1.50452    -1.38605    -0.03652    -0.12496    -0.05764    -0.07174    -0.04889    -4.81682
     0.15354    -0.36729    -1.44318    -1.32443    -1.17302    -0.04889    -0.12153    -0.05013    -0.06464    -0.04583    -4.63895
     0.16354    -0.36630    -1.88509    -1.22013    -1.04842    -0.06623    -0.12522    -0.04624    -0.06268    -0.04700    -4.86731
     0.17354    -0.39809    -2.49523    -1.19606    -1.00681    -0.08708    -0.13631    -0.04576    -0.06523    -0.05158    -5.48214
     0.18354    -0.44622    -3.21740    -1.23002    -1.02333    -0.10827    -0.15202    -0.04759    -0.07046    -0.05788    -6.35319
     0.19354    -0.49096    -3.94624    -1.27976    -1.05841    -0.12567    -0.16723    -0.04993    -0.07569    -0.06359    -7.25748
     0.20354    -0.51386    -4.55037    -1.29838    -1.07032    -0.13529    -0.17624    -0.05090    -0.07815    -0.06647    -7.93998
     0.21454    -0.50367    -4.90566    -1.25245    -1.02935    -0.13461    -0.17480    -0.04918    -0.07600    -0.06506    -8.19079
     0.22454    -0.45931    -4.93296    -1.13410    -0.92662    -0.12365    -0.16178    -0.04444    -0.06892    -0.05924    -7.91104
     0.23454    -0.39028    -4.62196    -0.96291    -0.77454    -0.10481    -0.13912    -0.03740    -0.05812    -0.05017    -7.13930
     0.24454    -0.31305    -4.03468    -0.77755    -0.59916    -0.08193    -0.11098    -0.02940    -0.04582    -0.03989    -6.03247
     0.25454    -0.24581    -3.27965    -0.62320    -0.42887    -0.05915    -0.08213    -0.02199    -0.03447    -0.03064    -4.80589
     0.26554    -0.20397    -2.48259    -0.53946    -0.28540    -0.03941    -0.05640    -0.01639    -0.02603    -0.02425    -3.67389
     0.27554    -0.19710    -1.75052    -0.55217    -0.17914    -0.02427    -0.03598    -0.01330    -0.02162    -0.02183    -2.79594
     0.28554    -0.22750    -1.15301    -0.66823    -0.11027    -0.01385    -0.02138    -0.01281    -0.02144    -0.02361    -2.25209
     0.29554    -0.28990    -0.71962    -0.87335    -0.07219    -0.00742    -0.01190    -0.01454    -0.02481    -0.02897    -2.04270
     0.30554    -0.37187    -0.44899    -1.13180    -0.05591    -0.00392    -0.00637    -0.01771    -0.03044    -0.03659    -2.10361
     0.31554    -0.45574    -0.32660    -1.39131    -0.05336    -0.00244    -0.00360    -0.02135    -0.03665    -0.04470    -2.33575
     0.32654    -0.52283    -0.33913    -1.59469    -0.05932    -0.00235    -0.00270    -0.02456    -0.04169    -0.05152    -2.63878
     0.33654    -0.55892    -0.48153    -1.69735    -0.07275    -0.00333    -0.00311    -0.02674    -0.04426    -0.05583    -2.94382
     0.34654    -0.55983    -0.75438    -1.68247    -0.09748    -0.00527    -0.00457    -0.02792    -0.04384    -0.05752    -3.23329
     0.35654    -0.53426    -1.15348    -1.56838    -0.14258    -0.00815    -0.00693    -0.02882    -0.04094    -0.05788    -3.54141
     0.36654    -0.50230    -1.65897    -1.40582    -0.22183    -0.01188    -0.01009    -0.03073    -0.03689    -0.05928    -3.93780
     0.37754    -0.49003    -2.22771    -1.25816    -0.35204    -0.01633    -0.01395    -0.03514    -0.03352    -0.06448    -4.49136
     0.38754    -0.52319    -2.79825    -1.18292    -0.55024    -0.02142    -0.01844    -0.04325    -0.03253    -0.07569    -5.24592
     0.39754    -0.62017    -3.30730    -1.21441    -0.82961    -0.02719    -0.02363    -0.05550    -0.03517    -0.09371    -6.20669
     0.40754    -0.78847    -3.70486    -1.35649    -1.19479    -0.03398    -0.02982    -0.07133    -0.04188    -0.11764    -7.33926
     0.41754    -1.02195    -3.96717    -1.58453    -1.63674    -0.04227    -0.03737    -0.08921    -0.05228    -0.14493    -8.57645
     0.42854    -1.30022    -4.09266    -1.85471    -2.12875    -0.05236    -0.04650    -0.10692    -0.06521    -0.17199    -9.81932
     0.43854    -1.58905    -4.08785    -2.11408    -2.62218    -0.06393    -0.05681    -0.12196    -0.07881    -0.19501   -10.92968
     0.44854    -1.84387    -3.95675    -2.31092    -3.05234    -0.07569    -0.06713    -0.13196    -0.09079    -0.21059   -11.74005
     0.45854    -2.01714    -3.69906    -2.40417    -3.34689    -0.08552    -0.07558    -0.13527    -0.09881    -0.21638   -12.07882
     0.46854    -2.07167    -3.31778    -2.37364    -3.44704    -0.09106    -0.08012    -0.13107    -0.10107    -0.21156   -11.82503
     0.47854    -1.99194    -2.83414    -2.22450    -3.32839    -0.09054    -0.07933    -0.11994    -0.09690    -0.19730   -10.96299
     0.48954    -1.79196    -2.28920    -1.99128    -3.01370    -0.08364    -0.07298    -0.10367    -0.08708    -0.17678    -9.61030
     0.49954    -1.51160    -1.74078    -1.73008    -2.57058    -0.07156    -0.06222    -0.08495    -0.07365    -0.15486    -8.00027
     0.50954    -1.20575    -1.24661    -1.50258    -2.08884    -0.05663    -0.04911    -0.06674    -0.05929    -0.13667    -6.41223
     0.51954    -0.92599    -0.85224    -1.35774    -1.65578    -0.04157    -0.03605    -0.05148    -0.04651    -0.12621    -5.09358
     0.52954    -0.70638    -0.58608    -1.31501    -1.33042    -0.02865    -0.02504    -0.04054    -0.03689    -0.12490    -4.19390
     0.54054    -0.55763    -0.46177    -1.35930    -1.13131    -0.01935    -0.01746    -0.03406    -0.03086    -0.13101    -3.74275
     0.55054    -0.47030    -0.48591    -1.44916    -1.04588    -0.01440    -0.01414    -0.03128    -0.02791    -0.14032    -3.67930
     0.56054    -0.42437    -0.66209    -1.53428    -1.04774    -0.01408    -0.01562    -0.03110    -0.02706    -0.14782    -3.90416
     0.57054    -0.39989    -0.98778    -1.57835    -1.11627    -0.01854    -0.02242    -0.03271    -0.02748    -0.14962    -4.33305
     0.58054    -0.38406    -1.44404    -1.57155    -1.24742    -0.02784    -0.03498    -0.03583    -0.02876    -0.14443    -4.91893
     0.59154    -0.37302    -1.98446    -1.53048    -1.45012    -0.04176    -0.05332    -0.04067    -0.03098    -0.13368    -5.63849
     0.60154    -0.36862    -2.53258    -1.48633    -1.73035    -0.05932    -0.07643    -0.04746    -0.03434    -0.12056    -6.45598
     0.61154    -0.37285    -2.99072    -1.46389    -2.07160    -0.07856    -0.10186    -0.05583    -0.03873    -0.10824    -7.28228
     0.62154    -0.38380    -3.26803    -1.46656    -2.42438    -0.09650    -0.12585    -0.06456    -0.04349    -0.09851    -7.97168
     0.63154    -0.39454    -3.30456    -1.47439    -2.71333    -0.10986    -0.14401    -0.07173    -0.04749    -0.09120    -8.35111
     0.64154    -0.39614    -3.09580    -1.45578    -2.86153    -0.11587    -0.15275    -0.07535    -0.04950    -0.08481    -8.28754
     0.65254    -0.38237    -2.69151    -1.38506    -2.82225    -0.11340    -0.15071    -0.07419    -0.04879    -0.07768    -7.74595
     0.66254    -0.35366    -2.18179    -1.25773    -2.59987    -0.10355    -0.13949    -0.06834    -0.04560    -0.06909    -6.81912
     0.67254    -0.31850    -1.66737    -1.09582    -2.25330    -0.08935    -0.12362    -0.05937    -0.04117    -0.05978    -5.70826
     0.68254    -0.29098    -1.23671    -0.94093    -1.87625    -0.07499    -0.10917    -0.04974    -0.03741    -0.05161    -4.66778
     0.69254    -0.28630    -0.95114    -0.83842    -1.56535    -0.06455    -0.10214    -0.04203    -0.03633    -0.04681    -3.93306
     0.70354    -0.31574    -0.84327    -0.82142    -1.38965    -0.06098    -0.10652    -0.03809    -0.03933    -0.04702    -3.66202
     0.71354    -0.38247    -0.92295    -0.89983    -1.37211    -0.06538    -0.12307    -0.03853    -0.04665    -0.05263    -3.90363
     0.72354    -0.48062    -1.18405    -1.05718    -1.48579    -0.07689    -0.14878    -0.04271    -0.05719    -0.06247    -4.59568
     0.73354    -0.59748    -1.60668    -1.25716    -1.66596    -0.09303    -0.17766    -0.04894    -0.06877    -0.07419    -5.58986
     0.74354    -0.71891    -2.15445    -1.45738    -1.83288    -0.11045    -0.20226    -0.05523    -0.07874    -0.08498    -6.69528
     0.75354    -0.83519    -2.76817    -1.62610    -1.91944    -0.12589    -0.21624    -0.06000    -0.08492    -0.09255    -7.72849
     0.76454    -0.94514    -3.36730    -1.75417    -1.89282    -0.13707    -0.21616    -0.06261    -0.08631    -0.09592    -8.55750
     0.77454    -1.05433    -3.85376    -1.85962    -1.76419    -0.14331    -0.20306    -0.06353    -0.08345    -0.09567    -9.12092
     0.78454    -1.16893    -4.13718    -1.97618    -1.58413    -0.14568    -0.18152    -0.06412    -0.07807    -0.09354    -9.42936
     0.79454    -1.28791    -4.15964    -2.13583    -1.42122    -0.14665    -0.15837    -0.06590    -0.07233    -0.09153    -9.53938
     0.80454    -1.39832    -3.92086    -2.35285    -1.33655    -0.14927    -0.14007    -0.06990    -0.06788    -0.09094    -9.52664
     0.81554    -1.47771    -3.48249    -2.61186    -1.36161    -0.15577    -0.13066    -0.07612    -0.06539    -0.09194    -9.45355
     0.82554    -1.50253    -2.95597    -2.86970    -1.48700    -0.16679    -0.13066    -0.08346    -0.06445    -0.09356    -9.35411
     0.83554    -1.45759    -2.46870    -3.06657    -1.66545    -0.18069    -0.13722    -0.09000    -0.06387    -0.09417    -9.22425
     0.84554    -1.34238    -2.13346    -3.14376    -1.82786    -0.19395    -0.14536    -0.09360    -0.06231    -0.09219    -9.03486
     0.85554    -1.17078    -2.01992    -3.06130    -1.90827    -0.20259    -0.14985    -0.09259    -0.05874    -0.08665    -8.75071
     0.86654    -0.96632    -2.14249    -2.81179    -1.86511    -0.20363    -0.14706    -0.08637    -0.05284    -0.07754    -8.35316
     0.87654    -0.75498    -2.45705    -2.42435    -1.69463    -0.19604    -0.13594    -0.07563    -0.04499    -0.06582    -7.84943
     0.88654    -0.55942    -2.87112    -1.95714    -1.43219    -0.18097    -0.11804    -0.06221    -0.03618    -0.05327    -7.27055
     0.89654    -0.39622    -3.26176    -1.48027    -1.13483    -0.16088    -0.09650    -0.04862    -0.02773    -0.04210    -6.64890
     0.90654    -0.27488    -3.50990    -1.05909    -0.86637    -0.13841    -0.07475    -0.03737    -0.02090    -0.03454    -6.01619
     0.91654    -0.19913    -3.53424    -0.73888    -0.67976    -0.11571    -0.05539    -0.03052    -0.01669    -0.03251    -5.40284
     0.92754    -0.16854    -3.31617    -0.54158    -0.60926    -0.09444    -0.03993    -0.02935    -0.01575    -0.03735    -4.85238
     0.93754    -0.17996    -2.91031    -0.46836    -0.66933    -0.07618    -0.02892    -0.03426    -0.01834    -0.04946    -4.43512
     0.94754    -0.22837    -2.42825    -0.50716    -0.85761    -0.06275    -0.02251    -0.04476    -0.02439    -0.06800    -4.24380
     0.95754    -0.30716    -2.00456    -0.63932    -1.15860    -0.05630    -0.02081    -0.05957    -0.03357    -0.09081    -4.37070
     0.96754    -0.40805    -1.76182    -0.84319    -1.54722    -0.05870    -0.02407    -0.07668    -0.04546    -0.11462    -4.87980
     0.97854    -0.52169    -1.77905    -1.09522    -1.99234    -0.07095    -0.03237    -0.09377    -0.05960    -0.13587    -5.78087
     0.98854    -0.63784    -2.07383    -1.36868    -2.45975    -0.09218    -0.04528    -0.10863    -0.07564    -0.15174    -7.01358
     0.99854    -0.74639    -2.59473    -1.63223    -2.91303    -0.11926    -0.06138    -0.11960    -0.09329    -0.16124    -8.44116
     1.00854    -0.83726    -3.22772    -1.85206    -3.31462    -0.14699    -0.07815    -0.12583    -0.11211    -0.16530    -9.86003
     1.01854    -0.90121    -3.81975    -1.99600    -3.62626    -0.16906    -0.09232    -0.12725    -0.13112    -0.16610   -11.02906
     1.02854    -0.93033    -4.21549    -2.04185    -3.81160    -0.18006    -0.10075    -0.12450    -0.14854    -0.16558   -11.71871
     1.03954    -0.92036    -4.30580    -1.98595    -3.84450    -0.17697    -0.10139    -0.11881    -0.16201    -0.16459   -11.78039
     1.04954    -0.87219    -4.05813    -1.84911    -3.71954    -0.16031    -0.09406    -0.11187    -0.16904    -0.16242   -11.19666
     1.05954    -0.79311    -3.52476    -1.67333    -3.45556    -0.13378    -0.08039    -0.10581    -0.16800    -0.15760   -10.09236
     1.06954    -0.69584    -2.82050    -1.51045    -3.10021    -0.10280    -0.06332    -0.10277    -0.15887    -0.14898    -8.70373
     1.07954    -0.59523    -2.07894    -1.40380    -2.71221    -0.07278    -0.04595    -0.10431    -0.14331    -0.13664    -7.29317
     1.09054    -0.50433    -1.41137    -1.37531    -2.34810    -0.04753    -0.03073    -0.11063    -0.12426    -0.12199    -6.07425
     1.10054    -0.43097    -0.88289    -1.41711    -2.04365    -0.02879    -0.01897    -0.12020    -0.10484    -0.10687    -5.15429
     1.11054    -0.37659    -0.50973    -1.49876    -1.80731    -0.01661    -0.01087    -0.12985    -0.08733    -0.09281    -4.52985
     1.12054    -0.33819    -0.27373    -1.58495    -1.62503    -0.01015    -0.00593    -0.13598    -0.07288    -0.08054    -4.12739
     1.13054    -0.31210    -0.14125    -1.65898    -1.47887    -0.00856    -0.00343    -0.13584    -0.06170    -0.07008    -3.87080
     1.14154    -0.29756    -0.07920    -1.73903    -1.36137    -0.01157    -0.00270    -0.12883    -0.05375    -0.06135    -3.73537
     1.15154    -0.29836    -0.06267    -1.87999    -1.28618    -0.01961    -0.00334    -0.11692    -0.04924    -0.05467    -3.77096
     1.16154    -0.32119    -0.07630    -2.15642    -1.28381    -0.03351    -0.00519    -0.10376    -0.04874    -0.05078    -4.07970
     1.17154    -0.37126    -0.11148    -2.62582    -1.38447    -0.05385    -0.00815    -0.09330    -0.05276    -0.05039    -4.75148
     1.18154    -0.44714    -0.16205    -3.29194    -1.59689    -0.08004    -0.01205    -0.08809    -0.06104    -0.05360    -5.79284
     1.19154    -0.53793    -0.22098    -4.08055    -1.89324    -0.10967    -0.01650    -0.08832    -0.07216    -0.05939    -7.07875
     1.20254    -0.62410    -0.27854    -4.84554    -2.20887    -0.13839    -0.02082    -0.09190    -0.08346    -0.06576    -8.35738
     1.21254    -0.68318    -0.32361    -5.40842    -2.45805    -0.16083    -0.02419    -0.09536    -0.09180    -0.07026    -9.31569
     1.22254    -0.69723    -0.34639    -5.61586    -2.56392    -0.17212    -0.02590    -0.09538    -0.09449    -0.07083    -9.68213
     1.23254    -0.65934    -0.34157    -5.39968    -2.48393    -0.16962    -0.02557    -0.08998    -0.09033    -0.06658    -9.32658
     1.24254    -0.57627    -0.31056    -4.79570    -2.22630    -0.15404    -0.02332    -0.07912    -0.07992    -0.05801    -8.30324
     1.25354    -0.46491    -0.26115    -3.93414    -1.84382    -0.12887    -0.01981    -0.06451    -0.06547    -0.04674    -6.82944
     1.26354    -0.34650    -0.20502    -2.98980    -1.41394    -0.09956    -0.01607    -0.04871    -0.04997    -0.03484    -5.20441
     1.27354    -0.23959    -0.15468    -2.12584    -1.01304    -0.07147    -0.01328    -0.03420    -0.03634    -0.02417    -3.71260
     1.28354    -0.15609    -0.12100    -1.46136    -0.69813    -0.04857    -0.01270    -0.02273    -0.02685    -0.01594    -2.56337
     1.29354    -0.10044    -0.11212    -1.05692    -0.50030    -0.03298    -0.01557    -0.01507    -0.02298    -0.01065    -1.86703
     1.30454    -0.07171    -0.13344    -0.92614    -0.42863    -0.02512    -0.02298    -0.01127    -0.02553    -0.00832    -1.65314
     1.31454    -0.06634    -0.18726    -1.05036    -0.47783    -0.02426    -0.03567    -0.01095    -0.03476    -0.00872    -1.89615
     1.32454    -0.08038    -0.27179    -1.38869    -0.63434    -0.02901    -0.05359    -0.01363    -0.05037    -0.01167    -2.53347
     1.33454    -0.11061    -0.37973    -1.87765    -0.87939    -0.03754    -0.07546    -0.01886    -0.07122    -0.01713    -3.46760
     1.34454    -0.15482    -0.49826    -2.43371    -1.19039    -0.04777    -0.09867    -0.02636    -0.09539    -0.02526    -4.57064
     1.35454    -0.21183    -0.61169    -2.96108    -1.54495    -0.05749    -0.11966    -0.03599    -0.12031    -0.03636    -5.69935
     1.36554    -0.28081    -0.70674    -3.37627    -1.92612    -0.06483    -0.13517    -0.04779    -0.14353    -0.05070    -6.73196
     1.37554    -0.36047    -0.77836    -3.63122    -2.32728    -0.06879    -0.14323    -0.06184    -0.16326    -0.06825    -7.60270
     1.38554    -0.44762    -0.83280    -3.73033    -2.74778    -0.06950    -0.14429    -0.07805    -0.17883    -0.08827    -8.31746
     1.39554    -0.53562    -0.88380    -3.72252    -3.18325    -0.06807    -0.14069    -0.09569    -0.19007    -0.10897    -8.92870
     1.40554    -0.61347    -0.94499    -3.67279    -3.60972    -0.06603    -0.13561    -0.11316    -0.19707    -0.12757    -9.48040
     1.41654    -0.66807    -1.01926    -3.62445    -3.97633    -0.06446    -0.13142    -0.12801    -0.19907    -0.14073    -9.95179
     1.42654    -0.68734    -1.09454    -3.57805    -4.21286    -0.06352    -0.12863    -0.13743    -0.19501    -0.14558   -10.24296
     1.43654    -0.66475    -1.14543    -3.49262    -4.25031    -0.06240    -0.12571    -0.13908    -0.18366    -0.14081   -10.20476
     1.44654    -0.60222    -1.14622    -3.31240    -4.05026    -0.05989    -0.12019    -0.13206    -0.16495    -0.12706    -9.71525
     1.45654    -0.50970    -1.08002    -3.00126    -3.62294    -0.05503    -0.11015    -0.11728    -0.14020    -0.10683    -8.74340
     1.46654    -0.40245    -0.94945    -2.56438    -3.02768    -0.04767    -0.09530    -0.09711    -0.11210    -0.08359    -7.37972
     1.47754    -0.29608    -0.77438    -2.04821    -2.35704    -0.03856    -0.07702    -0.07484    -0.08397    -0.06087    -5.81097
     1.48754    -0.20285    -0.58376    -1.52057    -1.70538    -0.02894    -0.05778    -0.05362    -0.05872    -0.04124    -4.25285
     1.49754    -0.12931    -0.40619    -1.04552    -1.14482    -0.02009    -0.04009    -0.03566    -0.03826    -0.02599    -2.88594
     1.50754    -0.07667    -0.26059    -0.66448    -0.71216    -0.01287    -0.02568    -0.02199    -0.02319    -0.01523    -1.81287
     1.51754    -0.04226    -0.15406    -0.38995    -0.41008    -0.00760    -0.01517    -0.01257    -0.01305    -0.00830    -1.05304
     1.52854    -0.02164    -0.08390    -0.21111    -0.21842    -0.00414    -0.00826    -0.00665    -0.00681    -0.00420    -0.56513
     1.53854    -0.01028    -0.04208    -0.10540    -0.10753    -0.00208    -0.00414    -0.00325    -0.00330    -0.00198    -0.28003
     1.54854    -0.00453    -0.01944    -0.04849    -0.04890    -0.00096    -0.00191    -0.00147    -0.00148    -0.00086    -0.12805
     1.55854    -0.00185    -0.00827    -0.02057    -0.02053    -0.00041    -0.00081    -0.00062    -0.00061    -0.00035    -0.05402
     1.56854    -0.00070    -0.00324    -0.00804    -0.00796    -0.00016    -0.00032    -0.00024    -0.00023    -0.00013    -0.02102
     1.57954    -0.00025    -0.00117    -0.00289    -0.00284    -0.00006    -0.00011    -0.00008    -0.00008    -0.00005    -0.00754
     1.58954    -0.00008    -0.00039    -0.00096    -0.00094    -0.00002    -0.00004    -0.00003    -0.00003    -0.00001    -0.00249
     1.59954    -0.00003    -0.00012    -0.00030    -0.00029    -0.00001    -0.00001    -0.00001    -0.00001    -0.00000    -0.00077
     1.60954    -0.00001    -0.00003    -0.00009    -0.00008    -0.00000    -0.00000    -0.00000    -0.00000    -0.00000    -0.00024
     1.61954    -0.00003    -0.00001    -0.00007    -0.00003    -0.00000    -0.00000    -0.00001    -0.00001    -0.00001    -0.00016
     1.62954    -0.00010    -0.00002    -0.00017    -0.00004    -0.00000    -0.00000    -0.00002    -0.00002    -0.00002    -0.00037
     1.64054    -0.00032    -0.00007    -0.00052    -0.00011    -0.00000    -0.00000    -0.00005    -0.00006    -0.00006    -0.00119
     1.65054    -0.00096    -0.00026    -0.00157    -0.00032    -0.00000    -0.00001    -0.00016    -0.00017    -0.00016    -0.00362
     1.66054    -0.00262    -0.00092    -0.00434    -0.00092    -0.00001    -0.00002    -0.00045    -0.00047    -0.00045    -0.01020
     1.67054    -0.00662    -0.00296    -0.01116    -0.00246    -0.00004    -0.00007    -0.00112    -0.00118    -0.00113    -0.02675
     1.68054    -0.01545    -0.00879    -0.02659    -0.00611    -0.00012    -0.00020    -0.00261    -0.00274    -0.00264    -0.06525
     1.69154    -0.03331    -0.02403    -0.05878    -0.01419    -0.00034    -0.00054    -0.00561    -0.00585    -0.00568    -0.14832
     1.70154    -0.06644    -0.06045    -0.12082    -0.03081    -0.00086    -0.00136    -0.01112    -0.01153    -0.01130    -0.31469
     1.71154    -0.12266    -0.14005    -0.23121    -0.06261    -0.00200    -0.00315    -0.02039    -0.02098    -0.02077    -0.62384
     1.72154    -0.20989    -0.29881    -0.41256    -0.11910    -0.00429    -0.00674    -0.03459    -0.03524    -0.03538    -1.15660
     1.73154    -0.33328    -0.58704    -0.68758    -0.21198    -0.00845    -0.01326    -0.05437    -0.05471    -0.05587    -2.00654
     1.74254    -0.49193    -1.06208    -1.07145    -0.35271    -0.01534    -0.02404    -0.07924    -0.07856    -0.08192    -3.25728
     1.75254    -0.67592    -1.76949    -1.56239    -0.54808    -0.02565    -0.04013    -0.10731    -0.10446    -0.11167    -4.94509
     1.76254    -0.86583    -2.71470    -2.13183    -0.79411    -0.03947    -0.06169    -0.13518    -0.12874    -0.14179    -7.01333
     1.77254    -1.03573    -3.83581    -2.72245    -1.07127    -0.05595    -0.08730    -0.15865    -0.14733    -0.16792    -9.28242
     1.78254    -1.15817    -4.99003    -3.25096    -1.34336    -0.07302    -0.11383    -0.17377    -0.15676    -0.18576   -11.44566
     1.79254    -1.21180    -5.97937    -3.62556    -1.56349    -0.08775    -0.13664    -0.17787    -0.15532    -0.19218   -13.12998
     1.80354    -1.18669    -6.59639    -3.77147    -1.68677    -0.09713    -0.15108    -0.17030    -0.14355    -0.18603   -13.98939
     1.81354    -1.08750    -6.70195    -3.65341    -1.68497    -0.09899    -0.15380    -0.15258    -0.12392    -0.16857   -13.82570
     1.82354    -0.93201    -6.27105    -3.29060    -1.55624    -0.09292    -0.14419    -0.12797    -0.10002    -0.14289   -12.65790
     1.83354    -0.74621    -5.40306    -2.75138    -1.32867    -0.08032    -0.12448    -0.10041    -0.07555    -0.11328   -10.72336
     1.84354    -0.55756    -4.28712    -2.13366    -1.04774    -0.06399    -0.09906    -0.07367    -0.05342    -0.08386    -8.40008
     1.85454    -0.38859    -3.13339    -1.53279    -0.76388    -0.04705    -0.07273    -0.05056    -0.03538    -0.05793    -6.08232
     1.86454    -0.25329    -2.11078    -1.02251    -0.51759    -0.03218    -0.04967    -0.03263    -0.02200    -0.03737    -4.07800
     1.87454    -0.15694    -1.31443    -0.63971    -0.33283    -0.02107    -0.03243    -0.02031    -0.01298    -0.02267    -2.55336
     1.88454    -0.09860    -0.76526    -0.39104    -0.21923    -0.01455    -0.02226    -0.01338    -0.00763    -0.01339    -1.54535
     1.89454    -0.07482    -0.43486    -0.26582    -0.17839    -0.01301    -0.01971    -0.01153    -0.00520    -0.00864    -1.01198
     1.90454    -0.08303    -0.27519    -0.24951    -0.21127    -0.01688    -0.02534    -0.01470    -0.00514    -0.00760    -0.88865
     1.91554    -0.12272    -0.24056    -0.33166    -0.32158    -0.02678    -0.04007    -0.02324    -0.00716    -0.00973    -1.12349
     1.92554    -0.19433    -0.29651    -0.50600    -0.51337    -0.04327    -0.06468    -0.03755    -0.01116    -0.01479    -1.68165
     1.93554    -0.29626    -0.41760    -0.76287    -0.78332    -0.06620    -0.09893    -0.05748    -0.01700    -0.02265    -2.52231
     1.94554    -0.42105    -0.58038    -1.07981    -1.11200    -0.09397    -0.14037    -0.08164    -0.02434    -0.03319    -3.56676
     1.95554    -0.55443    -0.75754    -1.41695    -1.45983    -0.12315    -0.18393    -0.10714    -0.03256    -0.04640    -4.68193
     1.96654    -0.67687    -0.91754    -1.72073    -1.77310    -0.14894    -0.22235    -0.12992    -0.04107    -0.06286    -5.69338
     1.97654    -0.76993    -1.03186    -1.94011    -1.99902    -0.16657    -0.24833    -0.14599    -0.04975    -0.08449    -6.43604
     1.98654    -0.82410    -1.08469    -2.04585    -2.11016    -0.17302    -0.25724    -0.15307    -0.05961    -0.11522    -6.82295
     1.99654    -0.84396    -1.08181    -2.04714    -2.12027    -0.16838    -0.24896    -0.15164    -0.07325    -0.16061    -6.89602
     2.00654    -0.84800    -1.05107    -1.99250    -2.08490    -0.15628    -0.22851    -0.14542    -0.09449    -0.22627    -6.82745
     2.01754    -0.86085    -1.03377    -1.95320    -2.08561    -0.14242    -0.20427    -0.14002    -0.12735    -0.31496    -6.86245
     2.02754    -0.90199    -1.06810    -1.99315    -2.19646    -0.13270    -0.18473    -0.14099    -0.17414    -0.42320    -7.21546
     2.03754    -0.97595    -1.17224    -2.14263    -2.45082    -0.13064    -0.17540    -0.15154    -0.23347    -0.53936    -7.97205
     2.04754    -1.06835    -1.33372    -2.37991    -2.82065    -0.13622    -0.17699    -0.17113    -0.29902    -0.64510    -9.03108
     2.05754    -1.15043    -1.51090    -2.63743    -3.22023    -0.14591    -0.18518    -0.19532    -0.36020    -0.71987   -10.12547
     2.06754    -1.19030    -1.64726    -2.82529    -3.53126    -0.15421    -0.19307    -0.21704    -0.40460    -0.74710   -10.91013
     2.07854    -1.16514    -1.69127    -2.86350    -3.64612    -0.15588    -0.19375    -0.22909    -0.42193    -0.72017   -11.08686
     2.08854    -1.06933    -1.61703    -2.71507    -3.50911    -0.14789    -0.18314    -0.22653    -0.40760    -0.64461   -10.52030
     2.09854    -0.91566    -1.43101    -2.39182    -3.12980    -0.13040    -0.16118    -0.20837    -0.36422    -0.53570    -9.26817
     2.10854    -0.72967    -1.16874    -1.95248    -2.58041    -0.10634    -0.13137    -0.17760    -0.30094    -0.41344    -7.56100
     2.11854    -0.54031    -0.88048    -1.47420    -1.96503    -0.08002    -0.09881    -0.14004    -0.22980    -0.29647    -5.70516
     2.12954    -0.37150    -0.61083    -1.02866    -1.38037    -0.05551    -0.06853    -0.10205    -0.16209    -0.19751    -3.97704
     2.13954    -0.23699    -0.39039    -0.66308    -0.89477    -0.03547    -0.04379    -0.06864    -0.10560    -0.12228    -2.56100
     2.14954    -0.14026    -0.22980    -0.39484    -0.53503    -0.02088    -0.02577    -0.04264    -0.06354    -0.07037    -1.52312
     2.15954    -0.07703    -0.12458    -0.21761    -0.29532    -0.01132    -0.01397    -0.02447    -0.03532    -0.03766    -0.83728
     2.16954    -0.03947    -0.06218    -0.11229    -0.15119    -0.00565    -0.00697    -0.01303    -0.01821    -0.01883    -0.42782
     2.17954    -0.01950    -0.02859    -0.05774    -0.07371    -0.00260    -0.00321    -0.00662    -0.00888    -0.00905    -0.20990
     2.19054    -0.01084    -0.01210    -0.03791    -0.03891    -0.00110    -0.00136    -0.00366    -0.00455    -0.00480    -0.11522
     2.20054    -0.00978    -0.00472    -0.04500    -0.03174    -0.00043    -0.00053    -0.00309    -0.00337    -0.00404    -0.10270
     2.21054    -0.01513    -0.00169    -0.08002    -0.04613    -0.00015    -0.00019    -0.00451    -0.00453    -0.00602    -0.15839
     2.22054    -0.02767    -0.00057    -0.15130    -0.08304    -0.00005    -0.00006    -0.00811    -0.00796    -0.01091    -0.28967
     2.23054    -0.04924    -0.00019    -0.27091    -0.14734    -0.00002    -0.00002    -0.01438    -0.01405    -0.01938    -0.51553
     2.24154    -0.08152    -0.00013    -0.44897    -0.24387    -0.00001    -0.00002    -0.02379    -0.02322    -0.03208    -0.85361
     2.25154    -0.12454    -0.00028    -0.68595    -0.37261    -0.00002    -0.00004    -0.03634    -0.03547    -0.04899    -1.30424
     2.26154    -0.17538    -0.00084    -0.96551    -0.52487    -0.00005    -0.00012    -0.05114    -0.04991    -0.06896    -1.83679
     2.27154    -0.22776    -0.00241    -1.25325    -0.68205    -0.00015    -0.00034    -0.06632    -0.06474    -0.08948    -2.38650
     2.28154    -0.27316    -0.00638    -1.50021    -0.81935    -0.00040    -0.00090    -0.07933    -0.07745    -0.10718    -2.86436
     2.29254    -0.30367    -0.01556    -1.66196    -0.91400    -0.00097    -0.00220    -0.08766    -0.08562    -0.11873    -3.19036
     2.30254    -0.31534    -0.03495    -1.71137    -0.95594    -0.00218    -0.00495    -0.08987    -0.08784    -0.12235    -3.32478
     2.31254    -0.31083    -0.07229    -1.65801    -0.95544    -0.00450    -0.01025    -0.08619    -0.08438    -0.11866    -3.30054
     2.32254    -0.29970    -0.13770    -1.54395    -0.94368    -0.00858    -0.01951    -0.07882    -0.07733    -0.11078    -3.22007
     2.33254    -0.29614    -0.24149    -1.43371    -0.96406    -0.01505    -0.03423    -0.07120    -0.06999    -0.10361    -3.22949
     2.34254    -0.31455    -0.39014    -1.39168    -1.05667    -0.02431    -0.05528    -0.06706    -0.06578    -0.10200    -3.46746
     2.35354    -0.36477    -0.58034    -1.45706    -1.24134    -0.03615    -0.08224    -0.06937    -0.06719    -0.10929    -4.00777
     2.36354    -0.44888    -0.79489    -1.62986    -1.50544    -0.04952    -0.11266    -0.07964    -0.07510    -0.12611    -4.82210
     2.37354    -0.56018    -1.00271    -1.86828    -1.80466    -0.06247    -0.14212    -0.09769    -0.08861    -0.15029    -5.77701
     2.38354    -0.68470    -1.16484    -2.10630    -2.07353    -0.07257    -0.16509    -0.12177    -0.10545    -0.17747    -6.67172
     2.39354    -0.80472    -1.24616    -2.27400    -2.24731    -0.07765    -0.17662    -0.14889    -0.12260    -0.20253    -7.30049
     2.40454    -0.90215    -1.22804    -2.32093    -2.28245    -0.07654    -0.17405    -0.17523    -0.13706    -0.22081    -7.51727
     2.41454    -0.96210    -1.11567    -2.23093    -2.17039    -0.06958    -0.15819    -0.19660    -0.14631    -0.22906    -7.27882
     2.42454    -0.97464    -0.93624    -2.02366    -1.93687    -0.05853    -0.13291    -0.20893    -0.14874    -0.22602    -6.64653
     2.43454    -0.93701    -0.73088    -1.74323    -1.63116    -0.04604    -0.10411    -0.20964    -0.14401    -0.21241    -5.75848
     2.44454    -0.85505    -0.54229    -1.44673    -1.31064    -0.03495    -0.07806    -0.19817    -0.13334    -0.19092    -4.79013
     2.45554    -0.74355    -0.40552    -1.19203    -1.02791    -0.02771    -0.06002    -0.17684    -0.11964    -0.16638    -3.91961
     2.46554    -0.62464    -0.34421    -1.03082    -0.82615    -0.02621    -0.05373    -0.15040    -0.10730    -0.14543    -3.30889
     2.47554    -0.52414    -0.37041    -1.00563    -0.73871    -0.03161    -0.06137    -0.12492    -0.10141    -0.13571    -3.09391
     2.48554    -0.46560    -0.48538    -1.14326    -0.79008    -0.04430    -0.08341    -0.10619    -0.10657    -0.14503    -3.36981
     2.49554    -0.46509    -0.67788    -1.44671    -0.99554    -0.06357    -0.11826    -0.09804    -0.12542    -0.17930    -4.16983
     2.50554    -0.52634    -0.92200    -1.88721    -1.35647    -0.08726    -0.16169    -0.10153    -0.15744    -0.24055    -5.44049
     2.51654    -0.63925    -1.17657    -2.40004    -1.85478    -0.11167    -0.20665    -0.11473    -0.19842    -0.32462    -7.02673
     2.52654    -0.78107    -1.39044    -2.89589    -2.44695    -0.13208    -0.24437    -0.13356    -0.24088    -0.42067    -8.68592
     2.53654    -0.92079    -1.51633    -3.27734    -3.06533    -0.14411    -0.26655    -0.15273    -0.27599    -0.51206   -10.13123
     2.54654    -1.02653    -1.52371    -3.46904    -3.62427    -0.14481    -0.26778    -0.16730    -0.29577    -0.57998   -11.09919
     2.55654    -1.07336    -1.40989    -3.43515    -4.03269    -0.13400    -0.24779    -0.17352    -0.29560    -0.60945   -11.41144
     2.56754    -1.04952    -1.20173    -3.18795    -4.21810    -0.11418    -0.21119    -0.16975    -0.27532    -0.59333   -11.02106
     2.57754    -0.95894    -0.94301    -2.77913    -4.13922    -0.08963    -0.16577    -0.15641    -0.23908    -0.53502   -10.00620
     2.58754    -0.81862    -0.68155    -2.28059    -3.80367    -0.06478    -0.11977    -0.13562    -0.19375    -0.44702    -8.54537
     2.59754    -0.65289    -0.45362    -1.76404    -3.26660    -0.04311    -0.07973    -0.11053    -0.14664    -0.34608    -6.86323
     2.60754    -0.48652    -0.27799    -1.28714    -2.61646    -0.02642    -0.04886    -0.08459    -0.10379    -0.24851    -5.18028
     2.61754    -0.33859    -0.15688    -0.88539    -1.95014    -0.01491    -0.02758    -0.06065    -0.06873    -0.16553    -3.66841
     2.62854    -0.21996    -0.08154    -0.57331    -1.35053    -0.00775    -0.01433    -0.04067    -0.04259    -0.10235    -2.43303
     2.63854    -0.13334    -0.03902    -0.34865    -0.86754    -0.00371    -0.00686    -0.02544    -0.02470    -0.05878    -1.50805
     2.64854    -0.07543    -0.01720    -0.19874    -0.51632    -0.00163    -0.00302    -0.01484    -0.01342    -0.03140    -0.87201
     2.65854    -0.04013    -0.00698    -0.10608    -0.28477    -0.00066    -0.00123    -0.00812    -0.00686    -0.01567    -0.47050
     2.66854    -0.02100    -0.00261    -0.05357    -0.14650    -0.00025    -0.00046    -0.00432    -0.00340    -0.00749    -0.23960
     2.67954    -0.01315    -0.00090    -0.02725    -0.07306    -0.00009    -0.00016    -0.00264    -0.00191    -0.00389    -0.12304
     2.68954    -0.01420    -0.00028    -0.01779    -0.04180    -0.00003    -0.00005    -0.00265    -0.00175    -0.00319    -0.08174
     2.69954    -0.02466    -0.00008    -0.02059    -0.03905    -0.00001    -0.00001    -0.00440    -0.00280    -0.00478    -0.09639
     2.70954    -0.04774    -0.00002    -0.03508    -0.05982    -0.00000    -0.00000    -0.00841    -0.00532    -0.00896    -0.16535
     2.71954    -0.08863    -0.00001    -0.06340    -0.10538    -0.00000    -0.00000    -0.01557    -0.00984    -0.01653    -0.29936
     2.73054    -0.15261    -0.00000    -0.10865    -0.17966    -0.00000    -0.00000    -0.02681    -0.01693    -0.02845    -0.51310
     2.74054    -0.24235    -0.00000    -0.17237    -0.28474    -0.00000    -0.00000    -0.04255    -0.02689    -0.04516    -0.81406
     2.75054    -0.35445    -0.00000    -0.25209    -0.41634    -0.00000    -0.00000    -0.06224    -0.03933    -0.06605    -1.19051
     2.76054    -0.47744    -0.00001    -0.33951    -0.56073    -0.00000    -0.00000    -0.08384    -0.05297    -0.08896    -1.60347
     2.77054    -0.59219    -0.00002    -0.42116    -0.69553    -0.00002    -0.00002    -0.10399    -0.06570    -0.11036    -1.98899
     2.78054    -0.67652    -0.00008    -0.48110    -0.79451    -0.00006    -0.00006    -0.11879    -0.07505    -0.12608    -2.27225
     2.79154    -0.71190    -0.00025    -0.50638    -0.83599    -0.00019    -0.00020    -0.12501    -0.07903    -0.13261    -2.39156
     2.80154    -0.69068    -0.00074    -0.49146    -0.81062    -0.00058    -0.00059    -0.12125    -0.07672    -0.12852    -2.32117
     2.81154    -0.61907    -0.00204    -0.44106    -0.72544    -0.00159    -0.00162    -0.10863    -0.06889    -0.11480    -2.08314
     2.82154    -0.51620    -0.00517    -0.36921    -0.60197    -0.00403    -0.00409    -0.09045    -0.05778    -0.09474    -1.74363
     2.83154    -0.40853    -0.01203    -0.29571    -0.46962    -0.00938    -0.00952    -0.07130    -0.04648    -0.07268    -1.39526
     2.84254    -0.32384    -0.02580    -0.24196    -0.35807    -0.02011    -0.02041    -0.05595    -0.03834    -0.05286    -1.13734
     2.85254    -0.28645    -0.05092    -0.22808    -0.29152    -0.03969    -0.04029    -0.04861    -0.03638    -0.03843    -1.06038
     2.86254    -0.31521    -0.09256    -0.27185    -0.28645    -0.07215    -0.07323    -0.05251    -0.04301    -0.03117    -1.23814
     2.87254    -0.42207    -0.15494    -0.38726    -0.35122    -0.12077    -0.12260    -0.06991    -0.05957    -0.03164    -1.71997
     2.88254    -0.61019    -0.23884    -0.58257    -0.48511    -0.18620    -0.18896    -0.10173    -0.08592    -0.03952    -2.51903
     2.89254    -0.87023    -0.33903    -0.85636    -0.67743    -0.26430    -0.26823    -0.14711    -0.11981    -0.05372    -3.59622
     2.90354    -1.17773    -0.44319    -1.19261    -0.90556    -0.34547    -0.35066    -0.20268    -0.15670    -0.07241    -4.84701
     2.91354    -1.49304    -0.53349    -1.55853    -1.13662    -0.41589    -0.42209    -0.26236    -0.19020    -0.09299    -6.10521
     2.92354    -1.76786    -0.59140    -1.90725    -1.33233    -0.46100    -0.46788    -0.31805    -0.21361    -0.11234    -7.17172
     2.93354    -1.95503    -0.60366    -2.18559    -1.45772    -0.47060    -0.47761    -0.36085    -0.22198    -0.12728    -7.86033
     2.94354    -2.02068    -0.56757    -2.34561    -1.49092    -0.44243    -0.44900    -0.38344    -0.21378    -0.13535    -8.04878
     2.95454    -1.95616    -0.49135    -2.36083    -1.42927    -0.38311    -0.38880    -0.38194    -0.19139    -0.13548    -7.71834
     2.96454    -1.77581    -0.39196    -2.23193    -1.29064    -0.30572    -0.31021    -0.35734    -0.16054    -0.12855    -6.95271
     2.97454    -1.51716    -0.28853    -1.99166    -1.10888    -0.22535    -0.22858    -0.31521    -0.12852    -0.11744    -5.92133
     2.98454    -1.22837    -0.19703    -1.69726    -0.92575    -0.15475    -0.15663    -0.26492    -0.10232    -0.10646    -4.83349
     2.99454    -0.95761    -0.12742    -1.41689    -0.78145    -0.10214    -0.10267    -0.21689    -0.08746    -0.10036    -3.89288
     3.00554    -0.74390    -0.08361    -1.21286    -0.70647    -0.07140    -0.07022    -0.18044    -0.08726    -0.10305    -3.25922
     3.01554    -0.60985    -0.06569    -1.12728    -0.71540    -0.06386    -0.06025    -0.16163    -0.10288    -0.11636    -3.02321
     3.02554    -0.56099    -0.07236    -1.17422    -0.80478    -0.08017    -0.07280    -0.16238    -0.13344    -0.13915    -3.20028
     3.03554    -0.58817    -0.10227    -1.33937    -0.95418    -0.12078    -0.10778    -0.18050    -0.17626    -0.16738    -3.73670
     3.04554    -0.67199    -0.15334    -1.58652    -1.13175    -0.18488    -0.16409    -0.21086    -0.22725    -0.19517    -4.52586
     3.05554    -0.78866    -0.22119    -1.86652    -1.30210    -0.26818    -0.23769    -0.24660    -0.28131    -0.21655    -5.42879
     3.06654    -0.91421    -0.29728    -2.12772    -1.43478    -0.36096    -0.31981    -0.28095    -0.33320    -0.22734    -6.29625
     3.07654    -1.02828    -0.36906    -2.32663    -1.51047    -0.44830    -0.39713    -0.30836    -0.37828    -0.22646    -6.99296
     3.08654    -1.11665    -0.42228    -2.43412    -1.52369    -0.51300    -0.45439    -0.32529    -0.41352    -0.21588    -7.41882
     3.09654    -1.17218    -0.44499    -2.43828    -1.48106    -0.54067    -0.47890    -0.33050    -0.43759    -0.19946    -7.52362
     3.10654    -1.19367    -0.43190    -2.34678    -1.39696    -0.52470    -0.46479    -0.32472    -0.45056    -0.18153    -7.31561
     3.11754    -1.18378    -0.38598    -2.17918    -1.28729    -0.46896    -0.41538    -0.30998    -0.45319    -0.16500    -6.84874
     3.12754    -1.14487    -0.31767    -1.96161    -1.16442    -0.38595    -0.34188    -0.28853    -0.44535    -0.15081    -6.20110
     3.13754    -1.07776    -0.24078    -1.71624    -1.03476    -0.29252    -0.25914    -0.26196    -0.42605    -0.13802    -5.44724
     3.14754    -0.98186    -0.16806    -1.45993    -0.89977    -0.20416    -0.18084    -0.23117    -0.39378    -0.12477    -4.64435
     3.15754    -0.85863    -0.10800    -1.20307    -0.75923    -0.13121    -0.11624    -0.19695    -0.34851    -0.10951    -3.83136
     3.16854    -0.71429    -0.06393    -0.95387    -0.61541    -0.07766    -0.06879    -0.16057    -0.29260    -0.09186    -3.03899
     3.17854    -0.56054    -0.03484    -0.72168    -0.47423    -0.04233    -0.03750    -0.12416    -0.23124    -0.07273    -2.29925
     3.18854    -0.41213    -0.01749    -0.51665    -0.34438    -0.02124    -0.01882    -0.09036    -0.17084    -0.05390    -1.64581
     3.19854    -0.28246    -0.00808    -0.34747    -0.23404    -0.00982    -0.00870    -0.06147    -0.11747    -0.03715    -1.10665
     3.20854    -0.17970    -0.00344    -0.21823    -0.14809    -0.00418    -0.00370    -0.03891    -0.07491    -0.02374    -0.69490
     3.21854    -0.10586    -0.00135    -0.12743    -0.08692    -0.00164    -0.00145    -0.02285    -0.04420    -0.01403    -0.40573
     3.22954    -0.05765    -0.00049    -0.06899    -0.04722    -0.00059    -0.00052    -0.01242    -0.02410    -0.00766    -0.21962
     3.23954    -0.02898    -0.00016    -0.03454    -0.02370    -0.00020    -0.00017    -0.00623    -0.01212    -0.00385    -0.10996
     3.24954    -0.01344    -0.00006    -0.01598    -0.01098    -0.00006    -0.00006    -0.00289    -0.00562    -0.00179    -0.05087
     3.25954    -0.00576    -0.00005    -0.00683    -0.00472    -0.00002    -0.00002    -0.00124    -0.00241    -0.00077    -0.02181
     3.26954    -0.00232    -0.00013    -0.00272    -0.00196    -0.00002    -0.00004    -0.00050    -0.00097    -0.00030    -0.00896
     3.28054    -0.00100    -0.00041    -0.00111    -0.00106    -0.00006    -0.00012    -0.00021    -0.00043    -0.00011    -0.00453
     3.29054    -0.00085    -0.00129    -0.00074    -0.00146    -0.00019    -0.00037    -0.00017    -0.00040    -0.00005    -0.00551
     3.30054    -0.00174    -0.00371    -0.00131    -0.00362    -0.00053    -0.00106    -0.00034    -0.00085    -0.00005    -0.01321
     3.31054    -0.00441    -0.00984    -0.00323    -0.00943    -0.00141    -0.00280    -0.00085    -0.00218    -0.00010    -0.03426
     3.32054    -0.01070    -0.02402    -0.00782    -0.02297    -0.00345    -0.00684    -0.00207    -0.00530    -0.00024    -0.08341
     3.33054    -0.02404    -0.05398    -0.01757    -0.05161    -0.00775    -0.01537    -0.00466    -0.01190    -0.00054    -0.18742
     3.34154    -0.04975    -0.11171    -0.03635    -0.10682    -0.01605    -0.03182    -0.00964    -0.02462    -0.00113    -0.38788
     3.35154    -0.09482    -0.21292    -0.06929    -0.20359    -0.03058    -0.06064    -0.01837    -0.04692    -0.00215    -0.73927
     3.36154    -0.16643    -0.37366    -0.12162    -0.35726    -0.05367    -0.10643    -0.03225    -0.08235    -0.00378    -1.29746
     3.37154    -0.26904    -0.60388    -0.19672    -0.57745    -0.08674    -0.17199    -0.05215    -0.13311    -0.00613    -2.09720
     3.38154    -0.40071    -0.89871    -0.29311    -0.85959    -0.12909    -0.25596    -0.07768    -0.19820    -0.00920    -3.12225
     3.39254    -0.54987    -1.23167    -0.40283    -1.17856    -0.17693    -0.35079    -0.10666    -0.27189    -0.01281    -4.28202
     3.40254    -0.69596    -1.55445    -0.51125    -1.48870    -0.22331    -0.44273    -0.13514    -0.34378    -0.01671    -5.41203
     3.41254    -0.81369    -1.80669    -0.60108    -1.73346    -0.25944    -0.51453    -0.15833    -0.40113    -0.02072    -6.30907
     3.42254    -0.88154    -1.93329    -0.65867    -1.86202    -0.27771    -0.55070    -0.17228    -0.43281    -0.02506    -6.79407
     3.43254    -0.89077    -1.90551    -0.68072    -1.84984    -0.27371    -0.54272    -0.17556    -0.43378    -0.03058    -6.78319
     3.44354    -0.85014    -1.72940    -0.67781    -1.70736    -0.24841    -0.49256    -0.17028    -0.40734    -0.03884    -6.32214
     3.45354    -0.78376    -1.44518    -0.67192    -1.47762    -0.20758    -0.41166    -0.16143    -0.36438    -0.05174    -5.57528
     3.46354    -0.72250    -1.11240    -0.68942    -1.22173    -0.15979    -0.31686    -0.15532    -0.31938    -0.07077    -4.76818
     3.47354    -0.69269    -0.78846    -0.75025    -0.99794    -0.11328    -0.22459    -0.15683    -0.28512    -0.09615    -4.10531
     3.48354    -0.70729    -0.51480    -0.86065    -0.84528    -0.07405    -0.14666    -0.16795    -0.26876    -0.12608    -3.71150
     3.49354    -0.76283    -0.31007    -1.01028    -0.77730    -0.04487    -0.08836    -0.18685    -0.27033    -0.15670    -3.60758
     3.50454    -0.84297    -0.17350    -1.17594    -0.78489    -0.02586    -0.04953    -0.20903    -0.28409    -0.18313    -3.72892
     3.51454    -0.92635    -0.09334    -1.32875    -0.84501    -0.01588    -0.02688    -0.22910    -0.30174    -0.20059    -3.96764
     3.52454    -0.99467    -0.05571    -1.44292    -0.93032    -0.01398    -0.01659    -0.24244    -0.31544    -0.20624    -4.21830
     3.53454    -1.03866    -0.05059    -1.50102    -1.01670    -0.02058    -0.01601    -0.24688    -0.32007    -0.19973    -4.41024
     3.54454    -1.06079    -0.07452    -1.49699    -1.08839    -0.03802    -0.02450    -0.24277    -0.31421    -0.18306    -4.52325
     3.55554    -1.07426    -0.13005    -1.43679    -1.14126    -0.07029    -0.04324    -0.23272    -0.29954    -0.16017    -4.58832
     3.56554    -1.09957    -0.22269    -1.33706    -1.18313    -0.12178    -0.07421    -0.22090    -0.28031    -0.13534    -4.67499
     3.57554    -1.15774    -0.35566    -1.22292    -1.23008    -0.19499    -0.11864    -0.21183    -0.26188    -0.11307    -4.86681
     3.58554    -1.26144    -0.52473    -1.12221    -1.29848    -0.28792    -0.17519    -0.20913    -0.24965    -0.09705    -5.22580
     3.59554    -1.40775    -0.71378    -1.05936    -1.39549    -0.39194    -0.23870    -0.21423    -0.24705    -0.09038    -5.75868
     3.60554    -1.57537    -0.89543    -1.04865    -1.51241    -0.49245    -0.30052    -0.22601    -0.25480    -0.09497    -6.40061
     3.61654    -1.73046    -1.03765    -1.09120    -1.62672    -0.57220    -0.35048    -0.24089    -0.27066    -0.11132    -7.03158
     3.62654    -1.83962    -1.11363    -1.17642    -1.71133    -0.61763    -0.38106    -0.25465    -0.29046    -0.13813    -7.52292
     3.63654    -1.88584    -1.11304    -1.28736    -1.74774    -0.62400    -0.39035    -0.26406    -0.30985    -0.17235    -7.79458
     3.64654    -1.87663    -1.04659    -1.40711    -1.73603    -0.59866    -0.38377    -0.26837    -0.32605    -0.20966    -7.85286
     3.65654    -1.84064    -0.94263    -1.52307    -1.69458    -0.55779    -0.37207    -0.26976    -0.33886    -0.24569    -7.78509
     3.66754    -1.81404    -0.83451    -1.62767    -1.65331    -0.52016    -0.36662    -0.27204    -0.35036    -0.27707    -7.71577
     3.67754    -1.82070    -0.74863    -1.71539    -1.63647    -0.49857    -0.37402    -0.27874    -0.36362    -0.30204    -7.73818
     3.68754    -1.86084    -0.69482    -1.77894    -1.65404    -0.49511    -0.39290    -0.29128    -0.38071    -0.32043    -7.86906
     3.69754    -1.90869    -0.66513    -1.80654    -1.69397    -0.50092    -0.41426    -0.30779    -0.40095    -0.33246    -8.03071
     3.70754    -1.92471    -0.64100    -1.78449    -1.72961    -0.50118    -0.42525    -0.32372    -0.42055    -0.33783    -8.08835
     3.71854    -1.87502    -0.60326    -1.70278    -1.73103    -0.48230    -0.41519    -0.33337    -0.43389    -0.33585    -7.91269
     3.72854    -1.74698    -0.54107    -1.56415    -1.67955    -0.43784    -0.37994    -0.33259    -0.43617    -0.32604    -7.44435
     3.73854    -1.55656    -0.45533    -1.38622    -1.57782    -0.37082    -0.32304    -0.32039    -0.42617    -0.30947    -6.72582
     3.74854    -1.33912    -0.35629    -1.20153    -1.44709    -0.29111    -0.25413    -0.29921    -0.40728    -0.28899    -5.88475
     3.75854    -1.13718    -0.25802    -1.04768    -1.32020    -0.21116    -0.18453    -0.27385    -0.38664    -0.26861    -5.08788
     3.76854    -0.98227    -0.17248    -0.95673    -1.22721    -0.14129    -0.12352    -0.24855    -0.37219    -0.25172    -4.47596
     3.77954    -0.88633    -0.10632    -0.94599    -1.18447    -0.08713    -0.07620    -0.22570    -0.36949    -0.23961    -4.12124
     3.78954    -0.84295    -0.06039    -1.01278    -1.18987    -0.04950    -0.04329    -0.20496    -0.37923    -0.23114    -4.01410
     3.79954    -0.83126    -0.03159    -1.13459    -1.22505    -0.02590    -0.02265    -0.18452    -0.39722    -0.22339    -4.07617
     3.80954    -0.82724    -0.01523    -1.27397    -1.26230    -0.01248    -0.01092    -0.16243    -0.41543    -0.21306    -4.19306
     3.81954    -0.80934    -0.00676    -1.38758    -1.27299    -0.00554    -0.00484    -0.13803    -0.42459    -0.19787    -4.24754
     3.83054    -0.76493    -0.00276    -1.43556    -1.23544    -0.00226    -0.00198    -0.11217    -0.41702    -0.17714    -4.14925
     3.84054    -0.69001    -0.00104    -1.39467    -1.14028    -0.00085    -0.00075    -0.08669    -0.38896    -0.15175    -3.85500
     3.85054    -0.58911    -0.00036    -1.26395    -0.99288    -0.00030    -0.00026    -0.06358    -0.34161    -0.12373    -3.37578
     3.86054    -0.47330    -0.00012    -1.06427    -0.81063    -0.00009    -0.00008    -0.04423    -0.28087    -0.09556    -2.76916
     3.87054    -0.35614    -0.00003    -0.83033    -0.61790    -0.00003    -0.00002    -0.02918    -0.21527    -0.06960    -2.11850
     3.88154    -0.25007    -0.00001    -0.59905    -0.43820    -0.00001    -0.00001    -0.01824    -0.15330    -0.04761    -1.50651
     3.89154    -0.16332    -0.00001    -0.39932    -0.28840    -0.00000    -0.00000    -0.01080    -0.10122    -0.03047    -0.99354
     3.90154    -0.09897    -0.00003    -0.24568    -0.17577    -0.00000    -0.00001    -0.00604    -0.06184    -0.01818    -0.60653
     3.91154    -0.05560    -0.00011    -0.13950    -0.09918    -0.00001    -0.00004    -0.00320    -0.03492    -0.01009    -0.34265
     3.92154    -0.02902    -0.00037    -0.07318    -0.05199    -0.00005    -0.00012    -0.00165    -0.01824    -0.00521    -0.17982
     3.93154    -0.01442    -0.00114    -0.03598    -0.02610    -0.00015    -0.00037    -0.00099    -0.00887    -0.00254    -0.09056
     3.94254    -0.00784    -0.00327    -0.01796    -0.01478    -0.00042    -0.00105    -0.00109    -0.00424    -0.00130    -0.05196
     3.95254    -0.00708    -0.00862    -0.01267    -0.01455    -0.00111    -0.00278    -0.00223    -0.00255    -0.00102    -0.05262
     3.96254    -0.01218    -0.02092    -0.01794    -0.02627    -0.00271    -0.00675    -0.00528    -0.00301    -0.00163    -0.09668
     3.97254    -0.02575    -0.04675    -0.03630    -0.05591    -0.00605    -0.01508    -0.01199    -0.00582    -0.00348    -0.20712
     3.98254    -0.05316    -0.09623    -0.07503    -0.11492    -0.01245    -0.03104    -0.02531    -0.01217    -0.00739    -0.42770
     3.99354    -0.10225    -0.18240    -0.14562    -0.21942    -0.02359    -0.05884    -0.04942    -0.02423    -0.01472    -0.82050
     4.00354    -0.18197    -0.31836    -0.26180    -0.38677    -0.04118    -0.10270    -0.08921    -0.04505    -0.02719    -1.45423
     4.01354    -0.29941    -0.51173    -0.43526    -0.62900    -0.06620    -0.16506    -0.14897    -0.07807    -0.04657    -2.38026
     4.02354    -0.45596    -0.75749    -0.66960    -0.94394    -0.09799    -0.24434    -0.23034    -0.12621    -0.07404    -3.59991
     4.03354    -0.64320    -1.03273    -0.95373    -1.30799    -0.13359    -0.33306    -0.33013    -0.19080    -0.10943    -5.03467
     4.04354    -0.84162    -1.29625    -1.25914    -1.67463    -0.16775    -0.41814    -0.43930    -0.27031    -0.15060    -6.51774
     4.05454    -1.02319    -1.49945    -1.54264    -1.98353    -0.19417    -0.48343    -0.54384    -0.35996    -0.19348    -7.82367
     4.06454    -1.15827    -1.59850    -1.75639    -2.17727    -0.20741    -0.51502    -0.62831    -0.45239    -0.23276    -8.72631
     4.07454    -1.22447    -1.57348    -1.86247    -2.22158    -0.20518    -0.50593    -0.68045    -0.53943    -0.26342    -9.07640
     4.08454    -1.21395    -1.43576    -1.84426    -2.11602    -0.18961    -0.45932    -0.69576    -0.61469    -0.28228    -8.85167
     4.09454    -1.13638    -1.22739    -1.71321    -1.89559    -0.16727    -0.38758    -0.67933    -0.67575    -0.28893    -8.17142
     4.10554    -1.01570    -1.00696    -1.50466    -1.61675    -0.14735    -0.30818    -0.64420    -0.72424    -0.28592    -7.25397
     4.11554    -0.88272    -0.83445    -1.26758    -1.33748    -0.13946    -0.23846    -0.60728    -0.76446    -0.27712    -6.34902
     4.12554    -0.76643    -0.75328    -1.05060    -1.10112    -0.15093    -0.19081    -0.58365    -0.80028    -0.26658    -5.66368
     4.13554    -0.68624    -0.78109    -0.89135    -0.92791    -0.18472    -0.17040    -0.58234    -0.83230    -0.25676    -5.31310
     4.14554    -0.64798    -0.90621    -0.81041    -0.81772    -0.23768    -0.17491    -0.60386    -0.85681    -0.24828    -5.30386
     4.15654    -0.64419    -1.09080    -0.81094    -0.75765    -0.30080    -0.19621    -0.64097    -0.86699    -0.24039    -5.54895
     4.16654    -0.65792    -1.27991    -0.88212    -0.73126    -0.36056    -0.22289    -0.68150    -0.85588    -0.23187    -5.90392
     4.17654    -0.66895    -1.41675    -1.00323    -0.72382    -0.40253    -0.24343    -0.71220    -0.81903    -0.22189    -6.21184
     4.18654    -0.66030    -1.45808    -1.14733    -0.72422    -0.41559    -0.24919    -0.72209    -0.75644    -0.21006    -6.34328
     4.19654    -0.62311    -1.38716    -1.28420    -0.72344    -0.39584    -0.23662    -0.70531    -0.67263    -0.19643    -6.22474
     4.20654    -0.55789    -1.21714    -1.38344    -0.71307    -0.34749    -0.20755    -0.66127    -0.57524    -0.18093    -5.84402
     4.21754    -0.47301    -0.98461    -1.41844    -0.68537    -0.28110    -0.16816    -0.59411    -0.47323    -0.16339    -5.24142
     4.22754    -0.38084    -0.73545    -1.37494    -0.63501    -0.20989    -0.12647    -0.51085    -0.37474    -0.14379    -4.49198
     4.23754    -0.29412    -0.51067    -1.25367    -0.56215    -0.14543    -0.09004    -0.42012    -0.28617    -0.12287    -3.68525
     4.24754    -0.22388    -0.33788    -1.07293    -0.47343    -0.09551    -0.06474    -0.33084    -0.21203    -0.10256    -2.91380
     4.25754    -0.17934    -0.23080    -0.86605    -0.38135    -0.06367    -0.05480    -0.25153    -0.15527    -0.08618    -2.26898
     4.26854    -0.16890    -0.19441    -0.67115    -0.30128    -0.05072    -0.06379    -0.18961    -0.11796    -0.07833    -1.83615
     4.27854    -0.20085    -0.23139    -0.52380    -0.24742    -0.05650    -0.09521    -0.15066    -0.10153    -0.08439    -1.69173
     4.28854    -0.28273    -0.34642    -0.45024    -0.22947    -0.08103    -0.15207    -0.13758    -0.10653    -0.10987    -1.89592
     4.29854    -0.41840    -0.54574    -0.46456    -0.25032    -0.12446    -0.23513    -0.15002    -0.13192    -0.15958    -2.48014
     4.30854    -0.60436    -0.83260    -0.56926    -0.30535    -0.18610    -0.34019    -0.18390    -0.17420    -0.23645    -3.43240
     4.31954    -0.82659    -1.20044    -0.75601    -0.38284    -0.26286    -0.45652    -0.23160    -0.22696    -0.33997    -4.68379
     4.32954    -1.05951    -1.62719    -1.00592    -0.46619    -0.34847    -0.56737    -0.28287    -0.28135    -0.46495    -6.10382
     4.33954    -1.27136    -2.07259    -1.28996    -0.53808    -0.43345    -0.65340    -0.32692    -0.32798    -0.60081    -7.51455
     4.34954    -1.42863    -2.48084    -1.57071    -0.58514    -0.50628    -0.69822    -0.35513    -0.35976    -0.73239    -8.71710
     4.35954    -1.50693    -2.79045    -1.80692    -0.60266    -0.55566    -0.69357    -0.36333    -0.37447    -0.84234    -9.53633
     4.36954    -1.49575    -2.94631    -1.96275    -0.59688    -0.57313    -0.64169    -0.35314    -0.37618    -0.91553    -9.86135
     4.38054    -1.40169    -2.91562    -2.01728    -0.58417    -0.55517    -0.55437    -0.33136    -0.37429    -0.94374    -9.67770
     4.39054    -1.24609    -2.70040    -1.97165    -0.58667    -0.50462    -0.44848    -0.30749    -0.38076    -0.92906    -9.07521
     4.40054    -1.05903    -2.33830    -1.85118    -0.62598    -0.43032    -0.34130    -0.29092    -0.40586    -0.88381    -8.22669
     4.41054    -0.87288    -1.89507    -1.69682    -0.71597    -0.34535    -0.24669    -0.28803    -0.45442    -0.82652    -7.34174
     4.42054    -0.71372    -1.44765    -1.55262    -0.85733    -0.26421    -0.17384    -0.30116    -0.52355    -0.77585    -6.60994
     4.43154    -0.59588    -1.06647    -1.45405    -1.03527    -0.19996    -0.12775    -0.32896    -0.60342    -0.74448    -6.15625
     4.44154    -0.52063    -0.80058    -1.42190    -1.22294    -0.16241    -0.11079    -0.36819    -0.68070    -0.73675    -6.02489
     4.45154    -0.47885    -0.67223    -1.46181    -1.38665    -0.15710    -0.12381    -0.41605    -0.74314    -0.74964    -6.18929
     4.46154    -0.45596    -0.67706    -1.56761    -1.49851    -0.18496    -0.16615    -0.47119    -0.78349    -0.77583    -6.58075
     4.47154    -0.43796    -0.78845    -1.72318    -1.54112    -0.24205    -0.23460    -0.53287    -0.80039    -0.80643    -7.10705
     4.48154    -0.41525    -0.96244    -1.90173    -1.51206    -0.31931    -0.32184    -0.59845    -0.79627    -0.83206    -7.65941
     4.49254    -0.38406    -1.14586    -2.06633    -1.42119    -0.40301    -0.41566    -0.66121    -0.77405    -0.84297    -8.11434
     4.50254    -0.34543    -1.28593    -2.17506    -1.28599    -0.47700    -0.50028    -0.71055    -0.73497    -0.83003    -8.34524
     4.51254    -0.30332    -1.34252    -2.19420    -1.12476    -0.52637    -0.56013    -0.73496    -0.67869    -0.78719    -8.25214
     4.52254    -0.26257    -1.29895    -2.10943    -0.95528    -0.54220    -0.58455    -0.72712    -0.60589    -0.71441    -7.80040
     4.53254    -0.22800    -1.16396    -1.93465    -0.79319    -0.52471    -0.57221    -0.68753    -0.52069    -0.61918    -7.04411
     4.54354    -0.20342    -0.96909    -1.70614    -0.65206    -0.48330    -0.53181    -0.62503    -0.43078    -0.51483    -6.11646
     4.55354    -0.19136    -0.75407    -1.46885    -0.54251    -0.43344    -0.47894    -0.55299    -0.34579    -0.41632    -5.18427
     4.56354    -0.19294    -0.55548    -1.26002    -0.47116    -0.39056    -0.43036    -0.48401    -0.27394    -0.33566    -4.39412
     4.57354    -0.20848    -0.39666    -1.09907    -0.44068    -0.36436    -0.39757    -0.42585    -0.21985    -0.27929    -3.83180
     4.58354    -0.23800    -0.28479    -0.98766    -0.45072    -0.35586    -0.38283    -0.38052    -0.18413    -0.24810    -3.51260
     4.59454    -0.28164    -0.21482    -0.91699    -0.49891    -0.35768    -0.37977    -0.34625    -0.16444    -0.23927    -3.39976
     4.60454    -0.33875    -0.17535    -0.87619    -0.58101    -0.35844    -0.37694    -0.32031    -0.15724    -0.24838    -3.43261
     4.61454    -0.40623    -0.15589    -0.85728    -0.68943    -0.34806    -0.36398    -0.30078    -0.15876    -0.27026    -3.55067
     4.62454    -0.47723    -0.15143    -0.85470    -0.81192    -0.32233    -0.33644    -0.28658    -0.16540    -0.29927    -3.70529
     4.63454    -0.54163    -0.16466    -0.86399    -0.93279    -0.28458    -0.29773    -0.27693    -0.17367    -0.32945    -3.86542
     4.64454    -0.58918    -0.20500    -0.88142    -1.03811    -0.24425    -0.25767    -0.27084    -0.18064    -0.35564    -4.02275
     4.65554    -0.61363    -0.28487    -0.90574    -1.12148    -0.21299    -0.22851    -0.26778    -0.18465    -0.37534    -4.19499
     4.66554    -0.61551    -0.41399    -0.93952    -1.18678    -0.20033    -0.22031    -0.26792    -0.18567    -0.38919    -4.41924
     4.67554    -0.60157    -0.59238    -0.98685    -1.24472    -0.21029    -0.23710    -0.27209    -0.18510    -0.40052    -4.73063
     4.68554    -0.58061    -0.80498    -1.04785    -1.30365    -0.23973    -0.27508    -0.28034    -0.18453    -0.41212    -5.12889
     4.69554    -0.55850    -1.02072    -1.11302    -1.36073    -0.27920    -0.32350    -0.29074    -0.18443    -0.42364    -5.55447
     4.70654    -0.53504    -1.19863    -1.16278    -1.39856    -0.31573    -0.36747    -0.29887    -0.18361    -0.43036    -5.89105
     4.71654    -0.50504    -1.29913    -1.17352    -1.39307    -0.33679    -0.39274    -0.29946    -0.17991    -0.42510    -6.00476
     4.72654    -0.46243    -1.29801    -1.12858    -1.32437    -0.33426    -0.39007    -0.28902    -0.17178    -0.40203    -5.80056
     4.73654    -0.40494    -1.19492    -1.02748    -1.18990    -0.30687    -0.35819    -0.26828    -0.16000    -0.36010    -5.27067
     4.74654    -0.33646    -1.01368    -0.88864    -1.00694    -0.25995    -0.30341    -0.24281    -0.14821    -0.30451    -4.50462
     4.75654    -0.26638    -0.79347    -0.74407    -0.80809    -0.20330    -0.23701    -0.22126    -0.14236    -0.24515    -3.66108
     4.76754    -0.20653    -0.57604    -0.62910    -0.63023    -0.14721    -0.17100    -0.21234    -0.14890    -0.19331    -2.91466
     4.77754    -0.16836    -0.39495    -0.57207    -0.50324    -0.10010    -0.11475    -0.22148    -0.17303    -0.15876    -2.40674
     4.78754    -0.16122    -0.27111    -0.58850    -0.44479    -0.06690    -0.07341    -0.24890    -0.21733    -0.14769    -2.21985
     4.79754    -0.19220    -0.21455    -0.67975    -0.46051    -0.04965    -0.04833    -0.28971    -0.28129    -0.16275    -2.37876
     4.80754    -0.26642    -0.22897    -0.83529    -0.54674    -0.04856    -0.03851    -0.33578    -0.36111    -0.20363    -2.86503
     4.81854    -0.38607    -0.31517    -1.03598    -0.69401    -0.06304    -0.04207    -0.37840    -0.45019    -0.26746    -3.63240
     4.82854    -0.54783    -0.47018    -1.25646    -0.88684    -0.09181    -0.05701    -0.41077    -0.53949    -0.34883    -4.60922
     4.83854    -0.73975    -0.68371    -1.46734    -1.10308    -0.13217    -0.08125    -0.42929    -0.61845    -0.43939    -5.69443
     4.84854    -0.93965    -0.93400    -1.63825    -1.31281    -0.17925    -0.11235    -0.43346    -0.67697    -0.52844    -6.75518
     4.85854    -1.11726    -1.18872    -1.74243    -1.48221    -0.22598    -0.14770    -0.42553    -0.70816    -0.60492    -7.64291
     4.86954    -1.24133    -1.41135    -1.76307    -1.58045    -0.26434    -0.18512    -0.40922    -0.71117    -0.66057    -8.22663
     4.87954    -1.28904    -1.57342    -1.69981    -1.58977    -0.28777    -0.22387    -0.38960    -0.69267    -0.69346    -8.43942
     4.88954    -1.25497    -1.66435    -1.56859    -1.51198    -0.29327    -0.26491    -0.37233    -0.66540    -0.70871    -8.30451
     4.89954    -1.15226    -1.69319    -1.39870    -1.36840    -0.28254    -0.31001    -0.36245    -0.64361    -0.71651    -7.92767
     4.90954    -1.00882    -1.68156    -1.22257    -1.19232    -0.26092    -0.35969    -0.36262    -0.63706    -0.72689    -7.45245
     4.91954    -0.85589    -1.64960    -1.06532    -1.01638    -0.23499    -0.41142    -0.37163    -0.64626    -0.74415    -6.99564
     4.93054    -0.71939    -1.60526    -0.93816    -0.86320    -0.21061    -0.45972    -0.38406    -0.66160    -0.76462    -6.60661
     4.94054    -0.61417    -1.54318    -0.83848    -0.74150    -0.19152    -0.49855    -0.39209    -0.66753    -0.77896    -6.26598
     4.95054    -0.54449    -1.45279    -0.75618    -0.64897    -0.18028    -0.52599    -0.38904    -0.64947    -0.77781    -5.92502
     4.96054    -0.50796    -1.33128    -0.68137    -0.57897    -0.17920    -0.54738    -0.37196    -0.60044    -0.75733    -5.55590
     4.97054    -0.49873    -1.18996    -0.60984    -0.52543    -0.19110    -0.57502    -0.34291    -0.52372    -0.72097    -5.17767
     4.98154    -0.50896    -1.05191    -0.54329    -0.48451    -0.21820    -0.62310    -0.30728    -0.43095    -0.67661    -4.84480
     4.99154    -0.52822    -0.94099    -0.48607    -0.45305    -0.26002    -0.69936    -0.27090    -0.33666    -0.63100    -4.60628
     5.00154    -0.54388    -0.86950    -0.44220    -0.42685    -0.31145    -0.79847    -0.23765    -0.25313    -0.58609    -4.46923
     5.01154    -0.54352    -0.83220    -0.41411    -0.40056    -0.36237    -0.90033    -0.20856    -0.18718    -0.53861    -4.38743
     5.02154    -0.51886    -0.80925    -0.40404    -0.36986    -0.39998    -0.97586    -0.18293    -0.14030    -0.48378    -4.28486
     5.03254    -0.46916    -0.77602    -0.41564    -0.33378    -0.41304    -0.99789    -0.16006    -0.11063    -0.41944    -4.09567
     5.04254    -0.40128    -0.71458    -0.45305    -0.29525    -0.39605    -0.95189    -0.14020    -0.09491    -0.34843    -3.79563
     5.05254    -0.32686    -0.62037    -0.51764    -0.25953    -0.35125    -0.84193    -0.12448    -0.08983    -0.27745    -3.40934
     5.06254    -0.25764    -0.50269    -0.60330    -0.23116    -0.28768    -0.68861    -0.11380    -0.09212    -0.21403    -2.99102
     5.07254    -0.20138    -0.37875    -0.69457    -0.21154    -0.21778    -0.52092    -0.10795    -0.09819    -0.16332    -2.59440
     5.08254    -0.16060    -0.26687    -0.76943    -0.19838    -0.15346    -0.36679    -0.10543    -0.10441    -0.12670    -2.25207
     5.09354    -0.13372    -0.18084    -0.80658    -0.18723    -0.10322    -0.24669    -0.10448    -0.10753    -0.10251    -1.97279
     5.10354    -0.11803    -0.12867    -0.79412    -0.17430    -0.07195    -0.17214    -0.10435    -0.10589    -0.08811    -1.75755
     5.11354    -0.11199    -0.11388    -0.73507    -0.15841    -0.06176    -0.14854    -0.10638    -0.09997    -0.08172    -1.61772
     5.12354    -0.11632    -0.13773    -0.64676    -0.14166    -0.07369    -0.17899    -0.11390    -0.09227    -0.08330    -1.58462
     5.13354    -0.13310    -0.19999    -0.55420    -0.12829    -0.10838    -0.26592    -0.13088    -0.08634    -0.09401    -1.70111
     5.14454    -0.16375    -0.29762    -0.48065    -0.12282    -0.16528    -0.40915    -0.15988    -0.08550    -0.11483    -1.99948
     5.15454    -0.20706    -0.42185    -0.43983    -0.12836    -0.24084    -0.60085    -0.20011    -0.09163    -0.14511    -2.47565
     5.16454    -0.25816    -0.55624    -0.43293    -0.14608    -0.32676    -0.82110    -0.24664    -0.10490    -0.18204    -3.07485
     5.17454    -0.30976    -0.67782    -0.45086    -0.17599    -0.40969    -1.03663    -0.29158    -0.12434    -0.22135    -3.69802
     5.18454    -0.35445    -0.76207    -0.48064    -0.21827    -0.47386    -1.20687    -0.32666    -0.14891    -0.25894    -4.23067
     5.19454    -0.38782    -0.79067    -0.51152    -0.27401    -0.50545    -1.29496    -0.34645    -0.17829    -0.29271    -4.58188
     5.20554    -0.40963    -0.75828    -0.53885    -0.34459    -0.49733    -1.28062    -0.35025    -0.21295    -0.32310    -4.71561
     5.21554    -0.42324    -0.67567    -0.56363    -0.42960    -0.45230    -1.16769    -0.34200    -0.25297    -0.35212    -4.65922
     5.22554    -0.43280    -0.56754    -0.58985    -0.52463    -0.38194    -0.98276    -0.32827    -0.29666    -0.38150    -4.48595
     5.23554    -0.44077    -0.46682    -0.62035    -0.62107    -0.30356    -0.76565    -0.31551    -0.34012    -0.41120    -4.28506
     5.24554    -0.44697    -0.40815    -0.65704    -0.70878    -0.23527    -0.55722    -0.30859    -0.37827    -0.44013    -4.14041
     5.25654    -0.44994    -0.42316    -0.70145    -0.78139    -0.19216    -0.38852    -0.31072    -0.40728    -0.46876    -4.12339
     5.26654    -0.44951    -0.53744    -0.75724    -0.84026    -0.18468    -0.27694    -0.32431    -0.42709    -0.50193    -4.29939
     5.27654    -0.44787    -0.76756    -0.83008    -0.89502    -0.21850    -0.22739    -0.35118    -0.44153    -0.54948    -4.72860
     5.28654    -0.44864    -1.11648    -0.92292    -0.95817    -0.29494    -0.23709    -0.39174    -0.45656    -0.62304    -5.44958
     5.29654    -0.45425    -1.56764    -1.03100    -1.03714    -0.41099    -0.29976    -0.44283    -0.47620    -0.72955    -6.44936
     5.30754    -0.46317    -2.08041    -1.13818    -1.12722    -0.55871    -0.40720    -0.49661    -0.49950    -0.86469    -7.63570
     5.31754    -0.46954    -2.59022    -1.21947    -1.21037    -0.72438    -0.54873    -0.54124    -0.51990    -1.00987    -8.83372
     5.32754    -0.46532    -3.02004    -1.24913    -1.26078    -0.88937    -0.70986    -0.56435    -0.52744    -1.13505    -9.82134
     5.33754    -0.44396    -3.29646    -1.21066    -1.25534    -1.03324    -0.87271    -0.55727    -0.51366    -1.20802   -10.39132
     5.34754    -0.40347    -3.37422    -1.10412    -1.18326    -1.13923    -1.01935    -0.51849    -0.47510    -1.20614   -10.42338
     5.35754    -0.34783    -3.25146    -0.94729    -1.05185    -1.20033    -1.13842    -0.45497    -0.41575    -1.12504    -9.93293
     5.36854    -0.28598    -2.97465    -0.77043    -0.88490    -1.22320    -1.23067    -0.38022    -0.34566    -0.98164    -9.07735
     5.37854    -0.22909    -2.62696    -0.60791    -0.71578    -1.22632    -1.31055    -0.31091    -0.27838    -0.80825    -8.11415
     5.38854    -0.18746    -2.30365    -0.48976    -0.57804    -1.23331    -1.40080    -0.26245    -0.22695    -0.64234    -7.32477
     5.39854    -0.16821    -2.08213    -0.43594    -0.49714    -1.26149    -1.52067    -0.24577    -0.20083    -0.51494    -6.92712
     5.40854    -0.17353    -2.00001    -0.45374    -0.48488    -1.31333    -1.67332    -0.26461    -0.20398    -0.44269    -7.01009
     5.41954    -0.20049    -2.04566    -0.53781    -0.53784    -1.37391    -1.83938    -0.31499    -0.23431    -0.42551    -7.50990
     5.42954    -0.24154    -2.16610    -0.67220    -0.63931    -1.41630    -1.98021    -0.38585    -0.28448    -0.44871    -8.23470
     5.43954    -0.28628    -2.28826    -0.83421    -0.76406    -1.41318    -2.05162    -0.46170    -0.34395    -0.48974    -8.93300
     5.44954    -0.32431    -2.34887    -1.00044    -0.88525    -1.34856    -2.01948    -0.52668    -0.40198    -0.52548    -9.38105
     5.45954    -0.34796    -2.31422    -1.15341    -0.98180    -1.22473    -1.87578    -0.56919    -0.45086    -0.53937    -9.45732
     5.46954    -0.35474    -2.19327    -1.28759    -1.04428    -1.06089    -1.64009    -0.58528    -0.48823    -0.52578    -9.18015
     5.48054    -0.34785    -2.02733    -1.40993    -1.07678    -0.88675    -1.35332    -0.57939    -0.51741    -0.49032    -8.68908
     5.49054    -0.33482    -1.86897    -1.53635    -1.09410    -0.73049    -1.06281    -0.56182    -0.54534    -0.44668    -8.18138
     5.50054    -0.32463    -1.75577    -1.68379    -1.11495    -0.60991    -0.80748    -0.54436    -0.57896    -0.41093    -7.83079
     5.51054    -0.32431    -1.69399    -1.85883    -1.15443    -0.52815    -0.60779    -0.53543    -0.62130    -0.39626    -7.72047
     5.52054    -0.33644    -1.65809    -2.05361    -1.21846    -0.47561    -0.46493    -0.53758    -0.66989    -0.40918    -7.82379
     5.53154    -0.35869    -1.60614    -2.24483    -1.30234    -0.43623    -0.36664    -0.54789    -0.71711    -0.44871    -8.02858
     5.54154    -0.38465    -1.50161    -2.40042    -1.39291    -0.39526    -0.29609    -0.56017    -0.75363    -0.50733    -8.19207
     5.55154    -0.40685    -1.33167    -2.49094    -1.47486    -0.34475    -0.23933    -0.56851    -0.77205    -0.57409    -8.20305
     5.56154    -0.41962    -1.10977    -2.49934    -1.53514    -0.28513    -0.18888    -0.57019    -0.77036    -0.63816    -8.01661
     5.57154    -0.42145    -0.87011    -2.42681    -1.56896    -0.22317    -0.14334    -0.56692    -0.75355    -0.69241    -7.66672
     5.58254    -0.41551    -0.65134    -2.29394    -1.58232    -0.16776    -0.10477    -0.56433    -0.73281    -0.73577    -7.24856
     5.59254    -0.40805    -0.48377    -2.13292    -1.58920    -0.12614    -0.07578    -0.56971    -0.72271    -0.77235    -6.88063
     5.60254    -0.40523    -0.38100    -1.97796    -1.60673    -0.10156    -0.05752    -0.58830    -0.73599    -0.80867    -6.66298
     5.61254    -0.41004    -0.33945    -1.85138    -1.64540    -0.09295    -0.04904    -0.62037    -0.77873    -0.84831    -6.63568
     5.62254    -0.42053    -0.34247    -1.75703    -1.70339    -0.09584    -0.04770    -0.65918    -0.84587    -0.88809    -6.76010
     5.63254    -0.43056    -0.36698    -1.68006    -1.76329    -0.10402    -0.05008    -0.69229    -0.92129    -0.91752    -6.92609
     5.64354    -0.43255    -0.39029    -1.59656    -1.79815    -0.11134    -0.05291    -0.70593    -0.98147    -0.92262    -6.99183
     5.65354    -0.42073    -0.39580    -1.48595    -1.78372    -0.11333    -0.05394    -0.69056    -1.00375    -0.89240    -6.84019
     5.66354    -0.39422    -0.37658    -1.34198    -1.71021    -0.10820    -0.05258    -0.64522    -0.97453    -0.82497    -6.42849
     5.67354    -0.35765    -0.33613    -1.17750    -1.59108    -0.09707    -0.05021    -0.57899    -0.89498    -0.73028    -5.81389
     5.68354    -0.31983    -0.28660    -1.01929    -1.46115    -0.08353    -0.05036    -0.50809    -0.78086    -0.62779    -5.13752
     5.69454    -0.29060    -0.24560    -0.89742    -1.36469    -0.07274    -0.05878    -0.44996    -0.65683    -0.54033    -4.57695
     5.70454    -0.27701    -0.23335    -0.83299    -1.33885    -0.07052    -0.08346    -0.41746    -0.54737    -0.48722    -4.28824
     5.71454    -0.28077    -0.27126    -0.83012    -1.39802    -0.08299    -0.13417    -0.41551    -0.46948    -0.47925    -4.36158
     5.72454    -0.29797    -0.38090    -0.87534    -1.52765    -0.11621    -0.22106    -0.44098    -0.42853    -0.51772    -4.80635
     5.73454    -0.32076    -0.58177    -0.94368    -1.68938    -0.17567    -0.35155    -0.48623    -0.41989    -0.59675    -5.56569
     5.74554    -0.34066    -0.88585    -1.00920    -1.83804    -0.26512    -0.52616    -0.54342    -0.43340    -0.70766    -6.54952
     5.75554    -0.35172    -1.28935    -1.05382    -1.93625    -0.38482    -0.73489    -0.60727    -0.45874    -0.84096    -7.65783
     5.76554    -0.35191    -1.76460    -1.07122    -1.96723    -0.53029    -0.95656    -0.67406    -0.48782    -0.98635    -8.79005
     5.77554    -0.34252    -2.25887    -1.06380    -1.93343    -0.69268    -1.16305    -0.73902    -0.51498    -1.12943    -9.83778
     5.78554    -0.32599    -2.70310    -1.03672    -1.84699    -0.86114    -1.32778    -0.79314    -0.53505    -1.24981   -10.67973
     5.79554    -0.30411    -3.03054    -0.99213    -1.72034    -1.02653    -1.43508    -0.82374    -0.54223    -1.32351   -11.19821
     5.80654    -0.27755    -3.19819    -0.92882    -1.55984    -1.18436    -1.48358    -0.81849    -0.53087    -1.32905   -11.31073
     5.81654    -0.24665    -3.20120    -0.84600    -1.36916    -1.33426    -1.48429    -0.77144    -0.49806    -1.25769   -11.00877
     5.82654    -0.21291    -3.07103    -0.74794    -1.15504    -1.47590    -1.45324    -0.68733    -0.44631    -1.11857   -10.36827
     5.83654    -0.17977    -2.86229    -0.64696    -0.93205    -1.60409    -1.40195    -0.58106    -0.38384    -0.93761    -9.52962
     5.84654    -0.15206    -2.62853    -0.56045    -0.72044    -1.70507    -1.33421    -0.47299    -0.32253    -0.74959    -8.64587
     5.85754    -0.13464    -2.40660    -0.50495    -0.54089    -1.75865    -1.24824    -0.38160    -0.27366    -0.58660    -7.83585
     5.86754    -0.13050    -2.20895    -0.49009    -0.40727    -1.74473    -1.14142    -0.31794    -0.24426    -0.46903    -7.15419
     5.87754    -0.13974    -2.02781    -0.51436    -0.32297    -1.65256    -1.01550    -0.28321    -0.23497    -0.40183    -6.59295
     5.88754    -0.15921    -1.84811    -0.56593    -0.28163    -1.48709    -0.87734    -0.27044    -0.24080    -0.37664    -6.10718
     5.89754    -0.18341    -1.65691    -0.62630    -0.27081    -1.26794    -0.73718    -0.26868    -0.25351    -0.37763    -5.64237
     5.90754    -0.20592    -1.45039    -0.67625    -0.27709    -1.02536    -0.60474    -0.26750    -0.26496    -0.38804    -5.16025
     5.91854    -0.22114    -1.23548    -0.70165    -0.28996    -0.79020    -0.48730    -0.26033    -0.26967    -0.39549    -4.65123
     5.92854    -0.22592    -1.02611    -0.69688    -0.30398    -0.58647    -0.38890    -0.24583    -0.26636    -0.39455    -4.13501
     5.93854    -0.22022    -0.83954    -0.66532    -0.31859    -0.42758    -0.31084    -0.22690    -0.25742    -0.38674    -3.65316
     5.94854    -0.20687    -0.69119    -0.61685    -0.33614    -0.31638    -0.25310    -0.20871    -0.24754    -0.37825    -3.25501
     5.95854    -0.19027    -0.59086    -0.56327    -0.35903    -0.24815    -0.21443    -0.19605    -0.24128    -0.37625    -2.97960
     5.96954    -0.17457    -0.53985    -0.51369    -0.38695    -0.21403    -0.19252    -0.19140    -0.24106    -0.38524    -2.83932
     5.97954    -0.16217    -0.53028    -0.47189    -0.41583    -0.20346    -0.18351    -0.19391    -0.24624    -0.40450    -2.81180
     5.98954    -0.15316    -0.54620    -0.43619    -0.43840    -0.20576    -0.18215    -0.19992    -0.25301    -0.42781    -2.84260
     5.99954    -0.14570    -0.56781    -0.40145    -0.44683    -0.21118    -0.18255    -0.20429    -0.25602    -0.44530    -2.86114
     6.00954    -0.13732    -0.57648    -0.36249    -0.43565    -0.21202    -0.17947    -0.20218    -0.25045    -0.44715    -2.80320
     6.02054    -0.12633    -0.56067    -0.31683    -0.40436    -0.20385    -0.16965    -0.19093    -0.23385    -0.42747    -2.63393
     6.03054    -0.11296    -0.51964    -0.26578    -0.35865    -0.18609    -0.15275    -0.17091    -0.20721    -0.38691    -2.36090
     6.04054    -0.09961    -0.46388    -0.21412    -0.30964    -0.16218    -0.13139    -0.14545    -0.17481    -0.33284    -2.03392
     6.05054    -0.09027    -0.41237    -0.16828    -0.27154    -0.13804    -0.11019    -0.11973    -0.14288    -0.27723    -1.73054
     6.06054    -0.08944    -0.38644    -0.13435    -0.25821    -0.12035    -0.09420    -0.09922    -0.11776    -0.23306    -1.53303
     6.07054    -0.10057    -0.40307    -0.11624    -0.27949    -0.11433    -0.08735    -0.08801    -0.10416    -0.21033    -1.50354
     6.08154    -0.12456    -0.46853    -0.11463    -0.33763    -0.12208    -0.09121    -0.08771    -0.10376    -0.21305    -1.66316
     6.09154    -0.15880    -0.57498    -0.12660    -0.42506    -0.14175    -0.10432    -0.09695    -0.11478    -0.23818    -1.98142
     6.10154    -0.19712    -0.70031    -0.14625    -0.52476    -0.16781    -0.12254    -0.11173    -0.13241    -0.27618    -2.37911
     6.11154    -0.23095    -0.81353    -0.16602    -0.61347    -0.19248    -0.14002    -0.12656    -0.15007    -0.31369    -2.74678
     6.12154    -0.25177    -0.88377    -0.17862    -0.66828    -0.20794    -0.15104    -0.13601    -0.16132    -0.33749    -2.97623
     6.13254    -0.25388    -0.88970    -0.17914    -0.67365    -0.20887    -0.15161    -0.13631    -0.16170    -0.33841    -2.99327
     6.14254    -0.23613    -0.82707    -0.16626    -0.62647    -0.19397    -0.14078    -0.12647    -0.15004    -0.31406    -2.78124
     6.15254    -0.20240    -0.70865    -0.14238    -0.53697    -0.16615    -0.12058    -0.10829    -0.12849    -0.26895    -2.38287
     6.16254    -0.15982    -0.55960    -0.11238    -0.42398    -0.13116    -0.09517    -0.08547    -0.10141    -0.21227    -1.88125
     6.17254    -0.11621    -0.40686    -0.08172    -0.30831    -0.09537    -0.06920    -0.06215    -0.07373    -0.15434    -1.36790
     6.18354    -0.07783    -0.27248    -0.05472    -0.20645    -0.06386    -0.04634    -0.04162    -0.04937    -0.10335    -0.91602
     6.19354    -0.04800    -0.16803    -0.03374    -0.12734    -0.03939    -0.02858    -0.02566    -0.03045    -0.06373    -0.56493
     6.20354    -0.02726    -0.09543    -0.01916    -0.07231    -0.02237    -0.01623    -0.01457    -0.01729    -0.03620    -0.32082
     6.21354    -0.01426    -0.04991    -0.01002    -0.03782    -0.01170    -0.00849    -0.00762    -0.00904    -0.01893    -0.16779
     6.22354    -0.00687    -0.02404    -0.00483    -0.01821    -0.00563    -0.00409    -0.00367    -0.00436    -0.00912    -0.08081
     6.23354    -0.00304    -0.01066    -0.00214    -0.00808    -0.00250    -0.00181    -0.00163    -0.00193    -0.00404    -0.03584
     6.24454    -0.00124    -0.00435    -0.00087    -0.00330    -0.00102    -0.00074    -0.00066    -0.00079    -0.00165    -0.01464
     6.25454    -0.00047    -0.00164    -0.00033    -0.00124    -0.00038    -0.00028    -0.00025    -0.00030    -0.00062    -0.00550
     6.26454    -0.00016    -0.00057    -0.00011    -0.00043    -0.00013    -0.00010    -0.00009    -0.00010    -0.00022    -0.00191
     6.27454    -0.00005    -0.00018    -0.00004    -0.00014    -0.00004    -0.00003    -0.00003    -0.00003    -0.00007    -0.00061
     6.28454    -0.00002    -0.00005    -0.00001    -0.00004    -0.00001    -0.00001    -0.00001    -0.00001    -0.00002    -0.00018
     6.29554    -0.00000    -0.00001    -0.00000    -0.00001    -0.00000    -0.00000    -0.00000    -0.00000    -0.00001    -0.00005
     6.30554    -0.00000    -0.00000    -0.00000    -0.00000    -0.00000    -0.00000    -0.00000    -0.00000    -0.00000    -0.00001
     6.31554    -0.00000    -0.00000    -0.00000    -0.00000    -0.00000    -0.00000    -0.00000    -0.00000    -0.00000    -0.00000
     6.32554    -0.00000    -0.00000    -0.00000    -0.00000    -0.00000    -0.00000    -0.00000    -0.00000    -0.00000    -0.00000
     6.33554    -0.00000    -0.00000    -0.00000    -0.00000    -0.00000    -0.00000    -0.00000    -0.00000    -0.00000    -0.00000
     6.34554    -0.00000    -0.00000    -0.00000    -0.00000    -0.00000    -0.00000    -0.00000    -0.00000    -0.00000    -0.00000
     6.35654    -0.00000    -0.00000    -0.00000    -0.00000    -0.00000    -0.00000    -0.00000    -0.00000    -0.00000    -0.00000
     6.36654    -0.00000    -0.00000    -0.00000    -0.00000    -0.00000    -0.00000    -0.00000    -0.00000    -0.00000    -0.00000
     6.37654    -0.00000    -0.00000    -0.00000    -0.00000    -0.00000    -0.00000    -0.00000    -0.00000    -0.00000    -0.00000
     6.38654    -0.00000    -0.00000    -0.00000    -0.00000    -0.00000    -0.00000    -0.00000    -0.00000    -0.00000    -0.00000
     6.39654    -0.00000    -0.00000    -0.00000    -0.00000    -0.00000    -0.00000    -0.00000    -0.00000    -0.00000    -0.00000
     6.40754    -0.00000    -0.00000    -0.00000    -0.00000    -0.00000    -0.00000    -0.00000    -0.00000    -0.00000    -0.00000
     6.41754    -0.00000    -0.00000    -0.00000    -0.00000    -0.00000    -0.00000    -0.00000    -0.00000    -0.00000    -0.00000
     6.42754     0.00000     0.00000     0.00000     0.00000     0.00000     0.00000     0.00000     0.00000     0.00000     0.00000
     6.43754     0.00000     0.00000     0.00000     0.00000     0.00000     0.00000     0.00000     0.00000     0.00000     0.00000
     6.44754     0.00000     0.00000     0.00000     0.00000     0.00000     0.00000     0.00000     0.00000     0.00000     0.00000
     6.45854     0.00000     0.00000     0.00000     0.00000     0.00000     0.00000     0.00000     0.00000     0.00000     0.00000
     6.46854     0.00000     0.00000     0.00000     0.00000     0.00000     0.00000     0.00000     0.00000     0.00000     0.00000
     6.47854     0.00000     0.00000     0.00000     0.00000     0.00000     0.00000     0.00000     0.00000     0.00000     0.00000
     6.48854     0.00000     0.00000     0.00000     0.00000     0.00000     0.00000     0.00000     0.00000     0.00000     0.00000
     6.49854     0.00000     0.00000     0.00000     0.00000     0.00000     0.00000     0.00000     0.00000     0.00000     0.00000
     6.50854     0.00000     0.00000     0.00000     0.00000     0.00000     0.00000     0.00000     0.00000     0.00000     0.00000
     6.51954     0.00000     0.00000     0.00000     0.00000     0.00000     0.00000     0.00000     0.00000     0.00000     0.00000
     6.52954     0.00000     0.00000     0.00000     0.00000     0.00000     0.00000     0.00000     0.00000     0.00000     0.00000
     6.53954     0.00000     0.00000     0.00000     0.00000     0.00000     0.00000     0.00000     0.00000     0.00000     0.00000
     6.54954     0.00000     0.00000     0.00000     0.00000     0.00000     0.00000     0.00000     0.00000     0.00000     0.00000
     6.55954     0.00000     0.00000     0.00000     0.00000     0.00000     0.00000     0.00000     0.00000     0.00000     0.00000
     6.57054     0.00000     0.00000     0.00000     0.00000     0.00000     0.00000     0.00000     0.00000     0.00000     0.00000
     6.58054     0.00000     0.00000     0.00000     0.00000     0.00000     0.00000     0.00000     0.00000     0.00000     0.00000
     6.59054     0.00000     0.00000     0.00000     0.00000     0.00000     0.00000     0.00000     0.00000     0.00000     0.00000
     6.60054     0.00000     0.00000     0.00000     0.00000     0.00000     0.00000     0.00000     0.00000     0.00000     0.00000
     6.61054     0.00000     0.00000     0.00000     0.00000     0.00000     0.00000     0.00000     0.00000     0.00000     0.00000
     6.62054     0.00000     0.00000     0.00000     0.00000     0.00000     0.00000     0.00000     0.00000     0.00000     0.00000
     6.63154     0.00000     0.00000     0.00000     0.00000     0.00000     0.00000     0.00000     0.00000     0.00000     0.00000
     6.64154     0.00000     0.00000     0.00000     0.00000     0.00000     0.00000     0.00000     0.00000     0.00000     0.00000
     6.65154     0.00000     0.00000     0.00000     0.00000     0.00000     0.00000     0.00000     0.00000     0.00000     0.00000
     6.66154     0.00000     0.00000     0.00000     0.00000     0.00000     0.00000     0.00000     0.00000     0.00000     0.00000
     6.67154     0.00000     0.00000     0.00000     0.00000     0.00000     0.00000     0.00000     0.00000     0.00000     0.00000
     6.68254     0.00000     0.00000     0.00000     0.00000     0.00000     0.00000     0.00000     0.00000     0.00000     0.00000
     6.69254     0.00000     0.00000     0.00000     0.00000     0.00000     0.00000     0.00000     0.00000     0.00000     0.00000
     6.70254     0.00000     0.00000     0.00000     0.00000     0.00000     0.00000     0.00000     0.00000     0.00000     0.00000
     6.71254     0.00000     0.00000     0.00000     0.00000     0.00000     0.00000     0.00000     0.00000     0.00000     0.00000
     6.72254     0.00000     0.00000     0.00000     0.00000     0.00000     0.00000     0.00000     0.00000     0.00000     0.00000
     6.73354     0.00000     0.00000     0.00000     0.00000     0.00000     0.00000     0.00000     0.00000     0.00000     0.00000
     6.74354     0.00000     0.00000     0.00000     0.00000     0.00000     0.00000     0.00000     0.00000     0.00000     0.00000
     6.75354     0.00000     0.00000     0.00000     0.00000     0.00000     0.00000     0.00000     0.00000     0.00000     0.00000
     6.76354     0.00000     0.00000     0.00000     0.00000     0.00000     0.00000     0.00000     0.00000     0.00000     0.00000
     6.77354     0.00000     0.00000     0.00000     0.00000     0.00000     0.00000     0.00000     0.00000     0.00000     0.00000
     6.78354     0.00000     0.00000     0.00000     0.00000     0.00000     0.00000     0.00000     0.00000     0.00000     0.00000
     6.79454     0.00000     0.00000     0.00000     0.00000     0.00000     0.00000     0.00000     0.00000     0.00000     0.00000
     6.80454     0.00000     0.00000     0.00000     0.00000     0.00000     0.00000     0.00000     0.00000     0.00000     0.00000
     6.81454     0.00000     0.00000     0.00000     0.00000     0.00000     0.00000     0.00000     0.00000     0.00000     0.00000
     6.82454     0.00000     0.00000     0.00000     0.00000     0.00000     0.00000     0.00000     0.00000     0.00000     0.00000
     6.83454     0.00000     0.00000     0.00000     0.00000     0.00000     0.00000     0.00000     0.00000     0.00000     0.00000
     6.84554     0.00000     0.00000     0.00000     0.00000     0.00000     0.00000     0.00000     0.00000     0.00000     0.00000
     6.85554     0.00000     0.00000     0.00000     0.00000     0.00000     0.00000     0.00000     0.00000     0.00000     0.00000
     6.86554     0.00000     0.00000     0.00000     0.00000     0.00000     0.00000     0.00000     0.00000     0.00000     0.00000
     6.87554     0.00000     0.00000     0.00000     0.00000     0.00000     0.00000     0.00000     0.00000     0.00000     0.00000
     6.88554     0.00000     0.00000     0.00000     0.00000     0.00000     0.00000     0.00000     0.00000     0.00000     0.00000
     6.89654     0.00000     0.00000     0.00000     0.00000     0.00000     0.00000     0.00000     0.00000     0.00000     0.00000
     6.90654     0.00000     0.00000     0.00000     0.00000     0.00000     0.00000     0.00000     0.00000     0.00000     0.00000
     6.91654     0.00000     0.00000     0.00000     0.00000     0.00000     0.00000     0.00000     0.00000     0.00000     0.00000
     6.92654     0.00000     0.00000     0.00000     0.00000     0.00000     0.00000     0.00000     0.00000     0.00000     0.00000
     6.93654     0.00000     0.00000     0.00000     0.00000     0.00000     0.00000     0.00000     0.00000     0.00000     0.00000
     6.94654     0.00000     0.00000     0.00000     0.00000     0.00000     0.00000     0.00000     0.00000     0.00000     0.00000
     6.95754     0.00000     0.00000     0.00000     0.00000     0.00000     0.00000     0.00000     0.00000     0.00000     0.00000
     6.96754     0.00000     0.00000     0.00000     0.00000     0.00000     0.00000     0.00000     0.00000     0.00000     0.00000
     6.97754     0.00000     0.00000     0.00000     0.00000     0.00000     0.00000     0.00000     0.00000     0.00000     0.00000
     6.98754     0.00000     0.00000     0.00000     0.00000     0.00000     0.00000     0.00000     0.00000     0.00000     0.00000
     6.99754     0.00000     0.00000     0.00000     0.00000     0.00000     0.00000     0.00000     0.00000     0.00000     0.00000
     7.00854     0.00000     0.00000     0.00000     0.00000     0.00000     0.00000     0.00000     0.00000     0.00000     0.00000
     7.01854     0.00000     0.00000     0.00000     0.00000     0.00000     0.00000     0.00000     0.00000     0.00000     0.00000
     7.02854     0.00000     0.00000     0.00000     0.00000     0.00000     0.00000     0.00000     0.00000     0.00000     0.00000
     7.03854     0.00000     0.00000     0.00000     0.00000     0.00000     0.00000     0.00000     0.00000     0.00000     0.00000
     7.04854     0.00000     0.00000     0.00000     0.00000     0.00000     0.00000     0.00000     0.00000     0.00000     0.00000
