# Supplementary material for: General synthesis and atomic arrangement identification of ordered Bi–Pd intermetallics with tunable electrocatalytic CO2 reduction selectivity
Source: Nat Commun. 2024 Feb 21;15:1573. doi: 10.1038/s41467-024-46072-7 (PMC10881518; doi:10.1038/s41467-024-46072-7)
Supplement: Supplementary file 3 — Source data [file 41467_2024_46072_MOESM3_ESM.zip › Source_Data/DFT_Calculation/PDOS/Bi2Pd5_001/PDOS_Bi_UP.dat]

     #Energy           s          py          pz          px         dxy         dyz         dz2         dxz         dx2       tot  
   -13.31246     0.00000     0.00000     0.00000     0.00000     0.00000     0.00000     0.00000     0.00000     0.00000     0.00000
   -13.30246     0.00000     0.00000     0.00000     0.00000     0.00000     0.00000     0.00000     0.00000     0.00000     0.00000
   -13.29246     0.00000     0.00000     0.00000     0.00000     0.00000     0.00000     0.00000     0.00000     0.00000     0.00000
   -13.28246     0.00000     0.00000     0.00000     0.00000     0.00000     0.00000     0.00000     0.00000     0.00000     0.00000
   -13.27146     0.00000     0.00000     0.00000     0.00000     0.00000     0.00000     0.00000     0.00000     0.00000     0.00000
   -13.26146     0.00000     0.00000     0.00000     0.00000     0.00000     0.00000     0.00000     0.00000     0.00000     0.00000
   -13.25146     0.00000     0.00000     0.00000     0.00000     0.00000     0.00000     0.00000     0.00000     0.00000     0.00000
   -13.24146     0.00000     0.00000     0.00000     0.00000     0.00000     0.00000     0.00000     0.00000     0.00000     0.00000
   -13.23146     0.00000     0.00000     0.00000     0.00000     0.00000     0.00000     0.00000     0.00000     0.00000     0.00000
   -13.22046     0.00000     0.00000     0.00000     0.00000     0.00000     0.00000     0.00000     0.00000     0.00000     0.00000
   -13.21046     0.00000     0.00000     0.00000     0.00000     0.00000     0.00000     0.00000     0.00000     0.00000     0.00000
   -13.20046     0.00000     0.00000     0.00000     0.00000     0.00000     0.00000     0.00000     0.00000     0.00000     0.00000
   -13.19046     0.00000     0.00000     0.00000     0.00000     0.00000     0.00000     0.00000     0.00000     0.00000     0.00000
   -13.18046     0.00000     0.00000     0.00000     0.00000     0.00000     0.00000     0.00000     0.00000     0.00000     0.00000
   -13.16946     0.00000     0.00000     0.00000     0.00000     0.00000     0.00000     0.00000     0.00000     0.00000     0.00000
   -13.15946     0.00000     0.00000     0.00000     0.00000     0.00000     0.00000     0.00000     0.00000     0.00000     0.00000
   -13.14946     0.00000     0.00000     0.00000     0.00000     0.00000     0.00000     0.00000     0.00000     0.00000     0.00000
   -13.13946     0.00000     0.00000     0.00000     0.00000     0.00000     0.00000     0.00000     0.00000     0.00000     0.00000
   -13.12946     0.00000     0.00000     0.00000     0.00000     0.00000     0.00000     0.00000     0.00000     0.00000     0.00000
   -13.11946     0.00000     0.00000     0.00000     0.00000     0.00000     0.00000     0.00000     0.00000     0.00000     0.00000
   -13.10846     0.00000     0.00000     0.00000     0.00000     0.00000     0.00000     0.00000     0.00000     0.00000     0.00000
   -13.09846     0.00000     0.00000     0.00000     0.00000     0.00000     0.00000     0.00000     0.00000     0.00000     0.00000
   -13.08846     0.00000     0.00000     0.00000     0.00000     0.00000     0.00000     0.00000     0.00000     0.00000     0.00000
   -13.07846     0.00000     0.00000     0.00000     0.00000     0.00000     0.00000     0.00000     0.00000     0.00000     0.00000
   -13.06846     0.00000     0.00000     0.00000     0.00000     0.00000     0.00000     0.00000     0.00000     0.00000     0.00000
   -13.05746     0.00000     0.00000     0.00000     0.00000     0.00000     0.00000     0.00000     0.00000     0.00000     0.00000
   -13.04746     0.00000     0.00000     0.00000     0.00000     0.00000     0.00000     0.00000     0.00000     0.00000     0.00000
   -13.03746     0.00000     0.00000     0.00000     0.00000     0.00000     0.00000     0.00000     0.00000     0.00000     0.00000
   -13.02746     0.00000     0.00000     0.00000     0.00000     0.00000     0.00000     0.00000     0.00000     0.00000     0.00000
   -13.01746     0.00000     0.00000     0.00000     0.00000     0.00000     0.00000     0.00000     0.00000     0.00000     0.00000
   -13.00746     0.00000     0.00000     0.00000     0.00000     0.00000     0.00000     0.00000     0.00000     0.00000     0.00000
   -12.99646     0.00000     0.00000     0.00000     0.00000     0.00000     0.00000     0.00000     0.00000     0.00000     0.00000
   -12.98646     0.00000     0.00000     0.00000     0.00000     0.00000     0.00000     0.00000     0.00000     0.00000     0.00000
   -12.97646     0.00000     0.00000     0.00000     0.00000     0.00000     0.00000     0.00000     0.00000     0.00000     0.00000
   -12.96646     0.00000     0.00000     0.00000     0.00000     0.00000     0.00000     0.00000     0.00000     0.00000     0.00000
   -12.95646     0.00000     0.00000     0.00000     0.00000     0.00000     0.00000     0.00000     0.00000     0.00000     0.00000
   -12.94546     0.00000     0.00000     0.00000     0.00000     0.00000     0.00000     0.00000     0.00000     0.00000     0.00000
   -12.93546     0.00000     0.00000     0.00000     0.00000     0.00000     0.00000     0.00000     0.00000     0.00000     0.00000
   -12.92546     0.00000     0.00000     0.00000     0.00000     0.00000     0.00000     0.00000     0.00000     0.00000     0.00000
   -12.91546     0.00000     0.00000     0.00000     0.00000     0.00000     0.00000     0.00000     0.00000     0.00000     0.00000
   -12.90546     0.00000     0.00000     0.00000     0.00000     0.00000     0.00000     0.00000     0.00000     0.00000     0.00000
   -12.89446     0.00000     0.00000     0.00000     0.00000     0.00000     0.00000     0.00000     0.00000     0.00000     0.00000
   -12.88446     0.00000     0.00000     0.00000     0.00000     0.00000     0.00000     0.00000     0.00000     0.00000     0.00000
   -12.87446     0.00000     0.00000     0.00000     0.00000     0.00000     0.00000     0.00000     0.00000     0.00000     0.00000
   -12.86446     0.00000     0.00000     0.00000     0.00000     0.00000     0.00000     0.00000     0.00000     0.00000     0.00000
   -12.85446     0.00000     0.00000     0.00000     0.00000     0.00000     0.00000     0.00000     0.00000     0.00000     0.00000
   -12.84446     0.00000     0.00000     0.00000     0.00000     0.00000     0.00000     0.00000     0.00000     0.00000     0.00000
   -12.83346     0.00000     0.00000     0.00000     0.00000     0.00000     0.00000     0.00000     0.00000     0.00000     0.00000
   -12.82346     0.00000     0.00000     0.00000     0.00000     0.00000     0.00000     0.00000     0.00000     0.00000     0.00000
   -12.81346     0.00000     0.00000     0.00000     0.00000     0.00000     0.00000     0.00000     0.00000     0.00000     0.00000
   -12.80346     0.00000     0.00000     0.00000     0.00000     0.00000     0.00000     0.00000     0.00000     0.00000     0.00000
   -12.79346     0.00000     0.00000     0.00000     0.00000     0.00000     0.00000     0.00000     0.00000     0.00000     0.00000
   -12.78246     0.00000     0.00000     0.00000     0.00000     0.00000     0.00000     0.00000     0.00000     0.00000     0.00000
   -12.77246     0.00000     0.00000     0.00000     0.00000     0.00000     0.00000     0.00000     0.00000     0.00000     0.00000
   -12.76246     0.00000     0.00000     0.00000     0.00000     0.00000     0.00000     0.00000     0.00000     0.00000     0.00000
   -12.75246     0.00000     0.00000     0.00000     0.00000     0.00000     0.00000     0.00000     0.00000     0.00000     0.00000
   -12.74246     0.00000     0.00000     0.00000     0.00000     0.00000     0.00000     0.00000     0.00000     0.00000     0.00000
   -12.73146     0.00000     0.00000     0.00000     0.00000     0.00000     0.00000     0.00000     0.00000     0.00000     0.00000
   -12.72146     0.00000     0.00000     0.00000     0.00000     0.00000     0.00000     0.00000     0.00000     0.00000     0.00000
   -12.71146     0.00000     0.00000     0.00000     0.00000     0.00000     0.00000     0.00000     0.00000     0.00000     0.00000
   -12.70146     0.00000     0.00000     0.00000     0.00000     0.00000     0.00000     0.00000     0.00000     0.00000     0.00000
   -12.69146     0.00000     0.00000     0.00000     0.00000     0.00000     0.00000     0.00000     0.00000     0.00000     0.00000
   -12.68146     0.00000     0.00000     0.00000     0.00000     0.00000     0.00000     0.00000     0.00000     0.00000     0.00000
   -12.67046     0.00000     0.00000     0.00000     0.00000     0.00000     0.00000     0.00000     0.00000     0.00000     0.00000
   -12.66046     0.00000     0.00000     0.00000     0.00000     0.00000     0.00000     0.00000     0.00000     0.00000     0.00000
   -12.65046     0.00000     0.00000     0.00000     0.00000     0.00000     0.00000     0.00000     0.00000     0.00000     0.00000
   -12.64046     0.00000     0.00000     0.00000     0.00000     0.00000     0.00000     0.00000     0.00000     0.00000     0.00000
   -12.63046     0.00000     0.00000     0.00000     0.00000     0.00000     0.00000     0.00000     0.00000     0.00000     0.00000
   -12.61946     0.00000     0.00000     0.00000     0.00000     0.00000     0.00000     0.00000     0.00000     0.00000     0.00000
   -12.60946     0.00000     0.00000     0.00000     0.00000     0.00000     0.00000     0.00000     0.00000     0.00000     0.00000
   -12.59946     0.00000     0.00000     0.00000     0.00000     0.00000     0.00000     0.00000     0.00000     0.00000     0.00000
   -12.58946     0.00000     0.00000     0.00000     0.00000     0.00000     0.00000     0.00000     0.00000     0.00000     0.00000
   -12.57946     0.00000     0.00000     0.00000     0.00000     0.00000     0.00000     0.00000     0.00000     0.00000     0.00000
   -12.56946     0.00001     0.00000     0.00000     0.00000     0.00000     0.00000     0.00000     0.00000     0.00000     0.00001
   -12.55846     0.00003     0.00000     0.00000     0.00000     0.00000     0.00000     0.00000     0.00000     0.00000     0.00003
   -12.54846     0.00013     0.00000     0.00000     0.00000     0.00000     0.00000     0.00000     0.00000     0.00000     0.00013
   -12.53846     0.00047     0.00000     0.00000     0.00000     0.00000     0.00000     0.00000     0.00000     0.00000     0.00047
   -12.52846     0.00160     0.00000     0.00000     0.00000     0.00000     0.00000     0.00000     0.00000     0.00000     0.00161
   -12.51846     0.00503     0.00000     0.00001     0.00000     0.00000     0.00000     0.00000     0.00000     0.00000     0.00503
   -12.50746     0.01451     0.00000     0.00002     0.00000     0.00000     0.00000     0.00000     0.00000     0.00000     0.01454
   -12.49746     0.03859     0.00000     0.00006     0.00000     0.00000     0.00000     0.00000     0.00000     0.00000     0.03865
   -12.48746     0.09449     0.00000     0.00015     0.00000     0.00000     0.00000     0.00000     0.00000     0.00000     0.09465
   -12.47746     0.21306     0.00000     0.00035     0.00000     0.00000     0.00000     0.00001     0.00000     0.00000     0.21342
   -12.46746     0.44244     0.00000     0.00072     0.00001     0.00000     0.00000     0.00002     0.00000     0.00000     0.44319
   -12.45646     0.84596     0.00000     0.00137     0.00002     0.00000     0.00000     0.00003     0.00001     0.00001     0.84739
   -12.44646     1.48960     0.00000     0.00242     0.00003     0.00000     0.00000     0.00005     0.00001     0.00002     1.49213
   -12.43646     2.41558     0.00000     0.00392     0.00005     0.00000     0.00000     0.00009     0.00002     0.00002     2.41968
   -12.42646     3.60628     0.00000     0.00586     0.00008     0.00000     0.00000     0.00013     0.00002     0.00004     3.61240
   -12.41646     4.95907     0.00000     0.00805     0.00011     0.00000     0.00000     0.00018     0.00003     0.00005     4.96749
   -12.40646     6.27953     0.00000     0.01020     0.00014     0.00000     0.00000     0.00022     0.00004     0.00006     6.29019
   -12.39546     7.32195     0.00000     0.01189     0.00016     0.00000     0.00000     0.00026     0.00005     0.00007     7.33438
   -12.38546     7.86209     0.00000     0.01277     0.00017     0.00000     0.00000     0.00028     0.00005     0.00008     7.87544
   -12.37546     7.77422     0.00000     0.01262     0.00017     0.00000     0.00000     0.00028     0.00005     0.00008     7.78742
   -12.36546     7.07898     0.00000     0.01149     0.00016     0.00000     0.00000     0.00025     0.00004     0.00007     7.09100
   -12.35546     5.93620     0.00000     0.00964     0.00013     0.00000     0.00000     0.00021     0.00004     0.00006     5.94628
   -12.34446     4.58379     0.00000     0.00744     0.00010     0.00000     0.00000     0.00016     0.00003     0.00005     4.59157
   -12.33446     3.25971     0.00000     0.00529     0.00007     0.00000     0.00000     0.00012     0.00002     0.00003     3.26525
   -12.32446     2.13457     0.00000     0.00347     0.00005     0.00000     0.00000     0.00008     0.00001     0.00002     2.13819
   -12.31446     1.28708     0.00000     0.00209     0.00003     0.00000     0.00000     0.00005     0.00001     0.00001     1.28926
   -12.30446     0.71472     0.00000     0.00116     0.00002     0.00000     0.00000     0.00003     0.00000     0.00001     0.71593
   -12.29346     0.36546     0.00000     0.00059     0.00001     0.00000     0.00000     0.00001     0.00000     0.00000     0.36608
   -12.28346     0.17209     0.00000     0.00028     0.00000     0.00000     0.00000     0.00001     0.00000     0.00000     0.17238
   -12.27346     0.07462     0.00000     0.00012     0.00000     0.00000     0.00000     0.00000     0.00000     0.00000     0.07475
   -12.26346     0.02980     0.00000     0.00005     0.00000     0.00000     0.00000     0.00000     0.00000     0.00000     0.02985
   -12.25346     0.01096     0.00000     0.00002     0.00000     0.00000     0.00000     0.00000     0.00000     0.00000     0.01098
   -12.24346     0.00371     0.00000     0.00001     0.00000     0.00000     0.00000     0.00000     0.00000     0.00000     0.00372
   -12.23246     0.00116     0.00000     0.00000     0.00000     0.00000     0.00000     0.00000     0.00000     0.00000     0.00116
   -12.22246     0.00035     0.00000     0.00000     0.00000     0.00000     0.00000     0.00000     0.00000     0.00000     0.00035
   -12.21246     0.00015     0.00000     0.00000     0.00000     0.00000     0.00000     0.00000     0.00000     0.00000     0.00015
   -12.20246     0.00026     0.00000     0.00000     0.00000     0.00000     0.00000     0.00000     0.00000     0.00000     0.00026
   -12.19246     0.00087     0.00000     0.00000     0.00000     0.00000     0.00000     0.00000     0.00000     0.00000     0.00087
   -12.18146     0.00283     0.00000     0.00000     0.00001     0.00000     0.00000     0.00000     0.00000     0.00000     0.00284
   -12.17146     0.00855     0.00000     0.00000     0.00002     0.00000     0.00000     0.00000     0.00000     0.00000     0.00858
   -12.16146     0.02380     0.00000     0.00001     0.00007     0.00000     0.00000     0.00000     0.00000     0.00000     0.02389
   -12.15146     0.06103     0.00000     0.00003     0.00018     0.00000     0.00000     0.00000     0.00000     0.00000     0.06124
   -12.14146     0.14410     0.00000     0.00007     0.00042     0.00000     0.00000     0.00000     0.00000     0.00001     0.14460
   -12.13146     0.31329     0.00000     0.00015     0.00091     0.00000     0.00000     0.00000     0.00000     0.00002     0.31438
   -12.12046     0.62721     0.00000     0.00030     0.00183     0.00000     0.00000     0.00000     0.00001     0.00004     0.62939
   -12.11046     1.15642     0.00000     0.00055     0.00337     0.00000     0.00000     0.00000     0.00001     0.00008     1.16043
   -12.10046     1.96326     0.00000     0.00093     0.00572     0.00000     0.00000     0.00001     0.00002     0.00013     1.97007
   -12.09046     3.06947     0.00000     0.00146     0.00894     0.00000     0.00000     0.00001     0.00004     0.00020     3.08012
   -12.08046     4.41895     0.00000     0.00210     0.01287     0.00000     0.00000     0.00002     0.00005     0.00029     4.43428
   -12.06946     5.85887     0.00000     0.00278     0.01707     0.00000     0.00000     0.00002     0.00007     0.00038     5.87919
   -12.05946     7.15347     0.00000     0.00340     0.02084     0.00000     0.00000     0.00003     0.00008     0.00047     7.17829
   -12.04946     8.04412     0.00000     0.00383     0.02343     0.00000     0.00000     0.00003     0.00010     0.00053     8.07203
   -12.03946     8.33255     0.00000     0.00398     0.02427     0.00000     0.00000     0.00003     0.00010     0.00054     8.36148
   -12.02946     7.95694     0.00000     0.00386     0.02315     0.00000     0.00000     0.00003     0.00009     0.00052     7.98459
   -12.01846     7.02048     0.00000     0.00355     0.02036     0.00000     0.00000     0.00003     0.00008     0.00046     7.04496
   -12.00846     5.76214     0.00000     0.00326     0.01656     0.00000     0.00000     0.00004     0.00007     0.00037     5.78244
   -11.99846     4.49010     0.00000     0.00333     0.01257     0.00000     0.00000     0.00006     0.00006     0.00028     4.50640
   -11.98846     3.50728     0.00000     0.00418     0.00919     0.00000     0.00000     0.00010     0.00006     0.00021     3.52102
   -11.97846     3.06189     0.00000     0.00633     0.00701     0.00000     0.00000     0.00018     0.00008     0.00015     3.07564
   -11.96846     3.32708     0.00000     0.01028     0.00643     0.00000     0.00000     0.00031     0.00013     0.00014     3.34437
   -11.95746     4.38697     0.00000     0.01642     0.00768     0.00000     0.00000     0.00051     0.00021     0.00015     4.41193
   -11.94746     6.21480     0.00000     0.02471     0.01080     0.00000     0.00000     0.00077     0.00032     0.00020     6.25161
   -11.93746     8.63987     0.00000     0.03457     0.01562     0.00000     0.00000     0.00106     0.00047     0.00028     8.69188
   -11.92746    11.32346     0.00000     0.04471     0.02159     0.00000     0.00000     0.00136     0.00064     0.00038    11.39214
   -11.91746    13.80059     0.00001     0.05339     0.02782     0.00000     0.00000     0.00161     0.00080     0.00047    13.88470
   -11.90646    15.56589     0.00004     0.05883     0.03312     0.00000     0.00000     0.00176     0.00093     0.00054    15.66111
   -11.89646    16.23446     0.00010     0.05983     0.03635     0.00000     0.00000     0.00177     0.00100     0.00058    16.33410
   -11.88646    15.66473     0.00028     0.05616     0.03677     0.00000     0.00000     0.00164     0.00098     0.00058    15.76115
   -11.87646    14.02833     0.00069     0.04870     0.03426     0.00001     0.00001     0.00141     0.00090     0.00053    14.11483
   -11.86646    11.76016     0.00159     0.03908     0.02942     0.00002     0.00002     0.00112     0.00076     0.00046    11.83262
   -11.85646     9.44024     0.00335     0.02916     0.02331     0.00005     0.00004     0.00083     0.00059     0.00038     9.49795
   -11.84546     7.63586     0.00651     0.02050     0.01710     0.00010     0.00008     0.00059     0.00043     0.00033     7.68150
   -11.83546     6.77767     0.01166     0.01403     0.01172     0.00017     0.00014     0.00043     0.00030     0.00031     6.81643
   -11.82546     7.08114     0.01921     0.01003     0.00766     0.00029     0.00023     0.00035     0.00022     0.00034     7.11947
   -11.81546     8.50654     0.02916     0.00824     0.00500     0.00044     0.00035     0.00034     0.00017     0.00042     8.55066
   -11.80546    10.75680     0.04075     0.00807     0.00353     0.00061     0.00050     0.00039     0.00016     0.00054    10.81135
   -11.79446    13.31973     0.05245     0.00883     0.00289     0.00079     0.00064     0.00046     0.00016     0.00068    13.38662
   -11.78446    15.57366     0.06216     0.00983     0.00271     0.00093     0.00076     0.00053     0.00018     0.00079    15.65155
   -11.77446    16.94654     0.06784     0.01054     0.00274     0.00102     0.00083     0.00057     0.00019     0.00087    17.03113
   -11.76446    17.09138     0.06819     0.01066     0.00283     0.00102     0.00083     0.00058     0.00020     0.00087    17.17655
   -11.75446    16.00367     0.06311     0.01016     0.00298     0.00095     0.00077     0.00056     0.00020     0.00082    16.08321
   -11.74346    14.02658     0.05379     0.00931     0.00333     0.00081     0.00065     0.00051     0.00022     0.00072    14.09591
   -11.73346    11.72217     0.04222     0.00850     0.00408     0.00063     0.00051     0.00047     0.00025     0.00060    11.77943
   -11.72346     9.67629     0.03051     0.00816     0.00542     0.00046     0.00037     0.00046     0.00031     0.00049     9.72248
   -11.71346     8.31076     0.02031     0.00857     0.00746     0.00030     0.00025     0.00048     0.00041     0.00042     8.34897
   -11.70346     7.76909     0.01245     0.00974     0.01007     0.00019     0.00015     0.00055     0.00055     0.00039     7.80318
   -11.69346     7.90954     0.00703     0.01141     0.01293     0.00011     0.00009     0.00065     0.00070     0.00040     7.94285
   -11.68246     8.39159     0.00367     0.01311     0.01551     0.00006     0.00005     0.00075     0.00084     0.00042     8.42598
   -11.67246     8.81135     0.00180     0.01432     0.01724     0.00003     0.00002     0.00082     0.00093     0.00044     8.84695
   -11.66246     8.85758     0.00091     0.01466     0.01771     0.00003     0.00002     0.00084     0.00095     0.00044     8.89313
   -11.65246     8.41196     0.00066     0.01405     0.01680     0.00004     0.00002     0.00079     0.00090     0.00041     8.44564
   -11.64246     7.58819     0.00091     0.01276     0.01474     0.00008     0.00004     0.00070     0.00079     0.00037     7.61858
   -11.63146     6.69845     0.00171     0.01140     0.01204     0.00017     0.00008     0.00059     0.00065     0.00031     6.72540
   -11.62146     6.16887     0.00327     0.01077     0.00933     0.00032     0.00015     0.00050     0.00051     0.00027     6.19398
   -11.61146     6.43158     0.00590     0.01171     0.00715     0.00058     0.00027     0.00045     0.00040     0.00025     6.45829
   -11.60146     7.83225     0.00989     0.01502     0.00588     0.00097     0.00046     0.00049     0.00035     0.00026     7.86557
   -11.59146    10.55100     0.01544     0.02122     0.00570     0.00150     0.00072     0.00064     0.00037     0.00032    10.59691
   -11.58046    14.55293     0.02250     0.03052     0.00657     0.00215     0.00106     0.00090     0.00047     0.00043    14.61753
   -11.57046    19.57204     0.03067     0.04261     0.00834     0.00289     0.00146     0.00129     0.00064     0.00056    19.66050
   -11.56046    25.12952     0.03927     0.05665     0.01069     0.00362     0.00189     0.00178     0.00087     0.00071    25.24501
   -11.55046    30.59810     0.04741     0.07129     0.01323     0.00428     0.00232     0.00234     0.00113     0.00086    30.74096
   -11.54046    35.33297     0.05411     0.08487     0.01554     0.00476     0.00269     0.00292     0.00139     0.00099    35.50024
   -11.53046    38.77209     0.05851     0.09584     0.01721     0.00503     0.00296     0.00346     0.00160     0.00107    38.95777
   -11.51946    40.56362     0.06001     0.10307     0.01795     0.00506     0.00310     0.00391     0.00173     0.00110    40.75955
   -11.50946    40.66186     0.05844     0.10619     0.01771     0.00489     0.00308     0.00423     0.00177     0.00108    40.85924
   -11.49946    39.33104     0.05411     0.10554     0.01670     0.00460     0.00293     0.00440     0.00170     0.00101    39.52203
   -11.48946    37.07755     0.04784     0.10194     0.01531     0.00430     0.00268     0.00444     0.00156     0.00091    37.25652
   -11.47946    34.50823     0.04079     0.09627     0.01402     0.00410     0.00241     0.00435     0.00138     0.00080    34.67234
   -11.46846    32.14755     0.03415     0.08918     0.01321     0.00409     0.00217     0.00415     0.00119     0.00068    32.29638
   -11.45846    30.26569     0.02876     0.08105     0.01306     0.00428     0.00201     0.00385     0.00102     0.00058    30.40030
   -11.44846    28.83584     0.02491     0.07205     0.01349     0.00459     0.00194     0.00346     0.00087     0.00049    28.95764
   -11.43846    27.59365     0.02234     0.06244     0.01421     0.00490     0.00190     0.00301     0.00076     0.00043    27.70364
   -11.42846    26.22504     0.02041     0.05270     0.01494     0.00505     0.00186     0.00253     0.00066     0.00037    26.32358
   -11.41846    24.55529     0.01849     0.04357     0.01549     0.00492     0.00177     0.00207     0.00059     0.00034    24.64253
   -11.40746    22.66655     0.01618     0.03592     0.01587     0.00449     0.00161     0.00168     0.00054     0.00031    22.74314
   -11.39746    20.90100     0.01345     0.03069     0.01626     0.00381     0.00140     0.00138     0.00051     0.00031    20.96880
   -11.38746    19.72233     0.01058     0.02875     0.01686     0.00302     0.00119     0.00122     0.00052     0.00032    19.78479
   -11.37746    19.55167     0.00796     0.03077     0.01781     0.00226     0.00104     0.00120     0.00057     0.00036    19.61365
   -11.36746    20.60001     0.00591     0.03701     0.01907     0.00165     0.00100     0.00133     0.00068     0.00043    20.66709
   -11.35646    22.79382     0.00460     0.04716     0.02046     0.00124     0.00108     0.00158     0.00083     0.00053    22.87129
   -11.34646    25.76493     0.00399     0.06006     0.02173     0.00102     0.00128     0.00191     0.00101     0.00065    25.85658
   -11.33646    28.92419     0.00388     0.07383     0.02268     0.00094     0.00153     0.00227     0.00120     0.00076    29.03128
   -11.32646    31.60241     0.00402     0.08607     0.02318     0.00095     0.00176     0.00259     0.00137     0.00087    31.72321
   -11.31646    33.20387     0.00414     0.09459     0.02321     0.00096     0.00191     0.00280     0.00148     0.00094    33.33391
   -11.30546    33.41351     0.00408     0.09804     0.02290     0.00094     0.00192     0.00288     0.00153     0.00097    33.54676
   -11.29546    32.26827     0.00376     0.09644     0.02243     0.00086     0.00178     0.00282     0.00151     0.00096    32.39884
   -11.28546    30.14840     0.00321     0.09104     0.02207     0.00074     0.00153     0.00266     0.00144     0.00093    30.27201
   -11.27546    27.59930     0.00253     0.08374     0.02200     0.00058     0.00120     0.00245     0.00134     0.00089    27.71404
   -11.26546    25.10200     0.00184     0.07626     0.02227     0.00042     0.00088     0.00224     0.00124     0.00086    25.20800
   -11.25546    22.90318     0.00123     0.06957     0.02271     0.00028     0.00059     0.00205     0.00116     0.00083    23.00160
   -11.24446    20.98105     0.00076     0.06370     0.02300     0.00017     0.00036     0.00188     0.00108     0.00082    21.07283
   -11.23446    19.13674     0.00044     0.05810     0.02274     0.00010     0.00021     0.00172     0.00100     0.00080    19.22184
   -11.22446    17.16441     0.00024     0.05217     0.02164     0.00005     0.00011     0.00155     0.00091     0.00076    17.24183
   -11.21446    15.00415     0.00016     0.04577     0.01964     0.00003     0.00005     0.00135     0.00080     0.00070    15.07265
   -11.20446    12.81914     0.00019     0.03954     0.01697     0.00003     0.00003     0.00114     0.00067     0.00062    12.87832
   -11.19346    10.98975     0.00037     0.03480     0.01408     0.00004     0.00002     0.00094     0.00055     0.00055    11.04110
   -11.18346    10.02550     0.00079     0.03342     0.01155     0.00008     0.00003     0.00080     0.00044     0.00051    10.07313
   -11.17346    10.45340     0.00162     0.03742     0.00989     0.00016     0.00005     0.00074     0.00038     0.00053    10.50419
   -11.16346    12.67020     0.00306     0.04842     0.00945     0.00031     0.00010     0.00080     0.00036     0.00063    12.73332
   -11.15346    16.79630     0.00534     0.06713     0.01027     0.00054     0.00017     0.00097     0.00039     0.00081    16.88191
   -11.14346    22.54275     0.00857     0.09267     0.01213     0.00087     0.00027     0.00124     0.00045     0.00106    22.66001
   -11.13246    29.16718     0.01269     0.12230     0.01452     0.00129     0.00040     0.00155     0.00054     0.00134    29.32180
   -11.12246    35.54662     0.01728     0.15148     0.01680     0.00175     0.00055     0.00184     0.00062     0.00160    35.73855
   -11.11246    40.43215     0.02168     0.17489     0.01836     0.00220     0.00068     0.00204     0.00068     0.00177    40.65446
   -11.10246    42.78826     0.02506     0.18775     0.01876     0.00254     0.00079     0.00210     0.00068     0.00183    43.02777
   -11.09246    42.13172     0.02667     0.18740     0.01785     0.00271     0.00085     0.00201     0.00065     0.00174    42.37159
   -11.08146    38.72234     0.02616     0.17442     0.01583     0.00266     0.00084     0.00178     0.00057     0.00154    38.94612
   -11.07146    33.48824     0.02367     0.15240     0.01315     0.00240     0.00077     0.00146     0.00046     0.00126    33.68382
   -11.06146    27.73010     0.01980     0.12686     0.01034     0.00200     0.00067     0.00113     0.00036     0.00095    27.89220
   -11.05146    22.70712     0.01536     0.10346     0.00787     0.00155     0.00056     0.00084     0.00026     0.00067    22.83769
   -11.04146    19.28101     0.01116     0.08636     0.00604     0.00111     0.00046     0.00062     0.00019     0.00044    19.38739
   -11.03046    17.69468     0.00771     0.07703     0.00492     0.00076     0.00040     0.00048     0.00014     0.00027    17.78640
   -11.02046    17.60094     0.00522     0.07438     0.00439     0.00049     0.00037     0.00041     0.00012     0.00016    17.68649
   -11.01046    18.23231     0.00361     0.07536     0.00423     0.00032     0.00036     0.00039     0.00010     0.00010    18.31678
   -11.00046    18.72289     0.00264     0.07637     0.00417     0.00022     0.00035     0.00038     0.00010     0.00007    18.80718
   -10.99046    18.38742     0.00205     0.07447     0.00402     0.00016     0.00034     0.00036     0.00009     0.00005    18.46896
   -10.98046    16.93434     0.00165     0.06835     0.00367     0.00012     0.00031     0.00033     0.00008     0.00004    17.00889
   -10.96946    14.48118     0.00132     0.05836     0.00313     0.00010     0.00026     0.00028     0.00007     0.00003    14.54472
   -10.95946    11.44622     0.00100     0.04609     0.00247     0.00007     0.00020     0.00022     0.00006     0.00002    11.49635
   -10.94946     8.34560     0.00072     0.03359     0.00180     0.00005     0.00015     0.00016     0.00004     0.00001     8.38212
   -10.93946     5.60739     0.00048     0.02257     0.00121     0.00003     0.00010     0.00011     0.00003     0.00001     5.63192
   -10.92946     3.47062     0.00030     0.01397     0.00075     0.00002     0.00006     0.00007     0.00002     0.00001     3.48580
   -10.91846     1.97881     0.00017     0.00796     0.00043     0.00001     0.00004     0.00004     0.00001     0.00000     1.98747
   -10.90846     1.04027     0.00009     0.00419     0.00022     0.00001     0.00002     0.00002     0.00001     0.00000     1.04482
   -10.89846     0.50775     0.00005     0.00205     0.00011     0.00000     0.00001     0.00001     0.00000     0.00000     0.50998
   -10.88846     0.24123     0.00003     0.00099     0.00005     0.00000     0.00000     0.00000     0.00000     0.00000     0.24232
   -10.87846     0.14325     0.00004     0.00062     0.00003     0.00000     0.00000     0.00000     0.00000     0.00000     0.14396
   -10.86746     0.17352     0.00010     0.00081     0.00005     0.00001     0.00001     0.00001     0.00000     0.00001     0.17451
   -10.85746     0.35680     0.00025     0.00172     0.00010     0.00003     0.00001     0.00001     0.00000     0.00002     0.35895
   -10.84746     0.79267     0.00058     0.00383     0.00023     0.00006     0.00003     0.00003     0.00001     0.00004     0.79749
   -10.83746     1.66549     0.00124     0.00805     0.00048     0.00014     0.00006     0.00007     0.00002     0.00008     1.67564
   -10.82746     3.23768     0.00244     0.01564     0.00095     0.00027     0.00012     0.00013     0.00005     0.00015     3.25743
   -10.81746     5.80638     0.00440     0.02804     0.00173     0.00049     0.00021     0.00024     0.00008     0.00028     5.84186
   -10.80646     9.60270     0.00732     0.04635     0.00291     0.00081     0.00036     0.00040     0.00014     0.00046     9.66144
   -10.79646    14.64448     0.01121     0.07066     0.00451     0.00124     0.00055     0.00062     0.00021     0.00071    14.73417
   -10.78646    20.59603     0.01580     0.09933     0.00644     0.00174     0.00077     0.00087     0.00029     0.00101    20.72230
   -10.77646    26.70847     0.02052     0.12877     0.00850     0.00226     0.00100     0.00114     0.00038     0.00133    26.87237
   -10.76646    31.94079     0.02453     0.15399     0.01034     0.00271     0.00119     0.00136     0.00046     0.00161    32.13698
   -10.75546    35.22549     0.02701     0.16981     0.01161     0.00298     0.00131     0.00150     0.00051     0.00180    35.44202
   -10.74546    35.82632     0.02739     0.17271     0.01201     0.00302     0.00133     0.00153     0.00052     0.00186    36.04669
   -10.73546    33.60276     0.02557     0.16200     0.01147     0.00282     0.00124     0.00144     0.00049     0.00177    33.80957
   -10.72546    29.06721     0.02199     0.14015     0.01010     0.00243     0.00107     0.00124     0.00043     0.00156    29.24617
   -10.71546    23.18890     0.01741     0.11184     0.00820     0.00192     0.00085     0.00099     0.00035     0.00126    23.33172
   -10.70546    17.06182     0.01269     0.08232     0.00614     0.00140     0.00062     0.00073     0.00026     0.00095    17.16692
   -10.69446    11.57763     0.00852     0.05588     0.00424     0.00094     0.00041     0.00049     0.00018     0.00066    11.64896
   -10.68446     7.24472     0.00527     0.03499     0.00270     0.00058     0.00026     0.00031     0.00011     0.00042     7.28935
   -10.67446     4.18146     0.00300     0.02021     0.00159     0.00033     0.00015     0.00018     0.00007     0.00025     4.20722
   -10.66446     2.22566     0.00157     0.01076     0.00086     0.00017     0.00008     0.00009     0.00004     0.00013     2.23937
   -10.65446     1.09262     0.00076     0.00529     0.00043     0.00008     0.00004     0.00005     0.00002     0.00007     1.09935
   -10.64346     0.49473     0.00034     0.00240     0.00020     0.00004     0.00002     0.00002     0.00001     0.00003     0.49778
   -10.63346     0.20652     0.00014     0.00100     0.00008     0.00002     0.00001     0.00001     0.00000     0.00001     0.20779
   -10.62346     0.07952     0.00005     0.00039     0.00003     0.00001     0.00000     0.00000     0.00000     0.00001     0.08001
   -10.61346     0.02824     0.00002     0.00014     0.00001     0.00000     0.00000     0.00000     0.00000     0.00000     0.02841
   -10.60346     0.00925     0.00001     0.00004     0.00000     0.00000     0.00000     0.00000     0.00000     0.00000     0.00930
   -10.59246     0.00279     0.00000     0.00001     0.00000     0.00000     0.00000     0.00000     0.00000     0.00000     0.00281
   -10.58246     0.00078     0.00000     0.00000     0.00000     0.00000     0.00000     0.00000     0.00000     0.00000     0.00078
   -10.57246     0.00020     0.00000     0.00000     0.00000     0.00000     0.00000     0.00000     0.00000     0.00000     0.00020
   -10.56246     0.00005     0.00000     0.00000     0.00000     0.00000     0.00000     0.00000     0.00000     0.00000     0.00005
   -10.55246     0.00001     0.00000     0.00000     0.00000     0.00000     0.00000     0.00000     0.00000     0.00000     0.00001
   -10.54246     0.00000     0.00000     0.00000     0.00000     0.00000     0.00000     0.00000     0.00000     0.00000     0.00000
   -10.53146     0.00000     0.00000     0.00000     0.00000     0.00000     0.00000     0.00000     0.00000     0.00000     0.00000
   -10.52146     0.00000     0.00000     0.00000     0.00000     0.00000     0.00000     0.00000     0.00000     0.00000     0.00000
   -10.51146     0.00000     0.00000     0.00000     0.00000     0.00000     0.00000     0.00000     0.00000     0.00000     0.00000
   -10.50146     0.00000     0.00000     0.00000     0.00000     0.00000     0.00000     0.00000     0.00000     0.00000     0.00000
   -10.49146     0.00000     0.00000     0.00000     0.00000     0.00000     0.00000     0.00000     0.00000     0.00000     0.00000
   -10.48046     0.00000     0.00000     0.00000     0.00000     0.00000     0.00000     0.00000     0.00000     0.00000     0.00000
   -10.47046     0.00000     0.00000     0.00000     0.00000     0.00000     0.00000     0.00000     0.00000     0.00000     0.00000
   -10.46046     0.00000     0.00000     0.00000     0.00000     0.00000     0.00000     0.00000     0.00000     0.00000     0.00000
   -10.45046     0.00000     0.00000     0.00000     0.00000     0.00000     0.00000     0.00000     0.00000     0.00000     0.00000
   -10.44046     0.00000     0.00000     0.00000     0.00000     0.00000     0.00000     0.00000     0.00000     0.00000     0.00000
   -10.43046     0.00000     0.00000     0.00000     0.00000     0.00000     0.00000     0.00000     0.00000     0.00000     0.00000
   -10.41946     0.00000     0.00000     0.00000     0.00000     0.00000     0.00000     0.00000     0.00000     0.00000     0.00000
   -10.40946     0.00000     0.00000     0.00000     0.00000     0.00000     0.00000     0.00000     0.00000     0.00000     0.00000
   -10.39946     0.00000     0.00000     0.00000     0.00000     0.00000     0.00000     0.00000     0.00000     0.00000     0.00000
   -10.38946     0.00000     0.00000     0.00000     0.00000     0.00000     0.00000     0.00000     0.00000     0.00000     0.00000
   -10.37946     0.00000     0.00000     0.00000     0.00000     0.00000     0.00000     0.00000     0.00000     0.00000     0.00000
   -10.36846     0.00000     0.00000     0.00000     0.00000     0.00000     0.00000     0.00000     0.00000     0.00000     0.00000
   -10.35846     0.00000     0.00000     0.00000     0.00000     0.00000     0.00000     0.00000     0.00000     0.00000     0.00000
   -10.34846     0.00000     0.00000     0.00000     0.00000     0.00000     0.00000     0.00000     0.00000     0.00000     0.00000
   -10.33846     0.00000     0.00000     0.00000     0.00000     0.00000     0.00000     0.00000     0.00000     0.00000     0.00000
   -10.32846     0.00000     0.00000     0.00000     0.00000     0.00000     0.00000     0.00000     0.00000     0.00000     0.00000
   -10.31746     0.00000     0.00000     0.00000     0.00000     0.00000     0.00000     0.00000     0.00000     0.00000     0.00000
   -10.30746     0.00000     0.00000     0.00000     0.00000     0.00000     0.00000     0.00000     0.00000     0.00000     0.00000
   -10.29746     0.00000     0.00000     0.00000     0.00000     0.00000     0.00000     0.00000     0.00000     0.00000     0.00000
   -10.28746     0.00000     0.00000     0.00000     0.00000     0.00000     0.00000     0.00000     0.00000     0.00000     0.00000
   -10.27746     0.00000     0.00000     0.00000     0.00000     0.00000     0.00000     0.00000     0.00000     0.00000     0.00000
   -10.26746     0.00000     0.00000     0.00000     0.00000     0.00000     0.00000     0.00000     0.00000     0.00000     0.00000
   -10.25646     0.00000     0.00000     0.00000     0.00000     0.00000     0.00000     0.00000     0.00000     0.00000     0.00000
   -10.24646     0.00000     0.00000     0.00000     0.00000     0.00000     0.00000     0.00000     0.00000     0.00000     0.00000
   -10.23646     0.00000     0.00000     0.00000     0.00000     0.00000     0.00000     0.00000     0.00000     0.00000     0.00000
   -10.22646     0.00000     0.00000     0.00000     0.00000     0.00000     0.00000     0.00000     0.00000     0.00000     0.00000
   -10.21646     0.00000     0.00000     0.00000     0.00000     0.00000     0.00000     0.00000     0.00000     0.00000     0.00000
   -10.20546     0.00000     0.00000     0.00000     0.00000     0.00000     0.00000     0.00000     0.00000     0.00000     0.00000
   -10.19546     0.00000     0.00000     0.00000     0.00000     0.00000     0.00000     0.00000     0.00000     0.00000     0.00000
   -10.18546     0.00000     0.00000     0.00000     0.00000     0.00000     0.00000     0.00000     0.00000     0.00000     0.00000
   -10.17546     0.00000     0.00000     0.00000     0.00000     0.00000     0.00000     0.00000     0.00000     0.00000     0.00000
   -10.16546     0.00000     0.00000     0.00000     0.00000     0.00000     0.00000     0.00000     0.00000     0.00000     0.00000
   -10.15446     0.00000     0.00000     0.00000     0.00000     0.00000     0.00000     0.00000     0.00000     0.00000     0.00000
   -10.14446     0.00000     0.00000     0.00000     0.00000     0.00000     0.00000     0.00000     0.00000     0.00000     0.00000
   -10.13446     0.00000     0.00000     0.00000     0.00000     0.00000     0.00000     0.00000     0.00000     0.00000     0.00000
   -10.12446     0.00000     0.00000     0.00000     0.00000     0.00000     0.00000     0.00000     0.00000     0.00000     0.00000
   -10.11446     0.00000     0.00000     0.00000     0.00000     0.00000     0.00000     0.00000     0.00000     0.00000     0.00000
   -10.10446     0.00000     0.00000     0.00000     0.00000     0.00000     0.00000     0.00000     0.00000     0.00000     0.00000
   -10.09346     0.00000     0.00000     0.00000     0.00000     0.00000     0.00000     0.00000     0.00000     0.00000     0.00000
   -10.08346     0.00000     0.00000     0.00000     0.00000     0.00000     0.00000     0.00000     0.00000     0.00000     0.00000
   -10.07346     0.00000     0.00000     0.00000     0.00000     0.00000     0.00000     0.00000     0.00000     0.00000     0.00000
   -10.06346     0.00000     0.00000     0.00000     0.00000     0.00000     0.00000     0.00000     0.00000     0.00000     0.00000
   -10.05346     0.00000     0.00000     0.00000     0.00000     0.00000     0.00000     0.00000     0.00000     0.00000     0.00000
   -10.04246     0.00000     0.00000     0.00000     0.00000     0.00000     0.00000     0.00000     0.00000     0.00000     0.00000
   -10.03246     0.00000     0.00000     0.00000     0.00000     0.00000     0.00000     0.00000     0.00000     0.00000     0.00000
   -10.02246     0.00000     0.00000     0.00000     0.00000     0.00000     0.00000     0.00000     0.00000     0.00000     0.00000
   -10.01246     0.00000     0.00000     0.00000     0.00000     0.00000     0.00000     0.00000     0.00000     0.00000     0.00000
   -10.00246     0.00000     0.00000     0.00000     0.00000     0.00000     0.00000     0.00000     0.00000     0.00000     0.00000
    -9.99246     0.00000     0.00000     0.00000     0.00000     0.00000     0.00000     0.00000     0.00000     0.00000     0.00000
    -9.98146     0.00000     0.00000     0.00000     0.00000     0.00000     0.00000     0.00000     0.00000     0.00000     0.00000
    -9.97146     0.00000     0.00000     0.00000     0.00000     0.00000     0.00000     0.00000     0.00000     0.00000     0.00000
    -9.96146     0.00000     0.00000     0.00000     0.00000     0.00000     0.00000     0.00000     0.00000     0.00000     0.00000
    -9.95146     0.00000     0.00000     0.00000     0.00000     0.00000     0.00000     0.00000     0.00000     0.00000     0.00000
    -9.94146     0.00000     0.00000     0.00000     0.00000     0.00000     0.00000     0.00000     0.00000     0.00000     0.00000
    -9.93046     0.00000     0.00000     0.00000     0.00000     0.00000     0.00000     0.00000     0.00000     0.00000     0.00000
    -9.92046     0.00000     0.00000     0.00000     0.00000     0.00000     0.00000     0.00000     0.00000     0.00000     0.00000
    -9.91046     0.00000     0.00000     0.00000     0.00000     0.00000     0.00000     0.00000     0.00000     0.00000     0.00000
    -9.90046     0.00000     0.00000     0.00000     0.00000     0.00000     0.00000     0.00000     0.00000     0.00000     0.00000
    -9.89046     0.00000     0.00000     0.00000     0.00000     0.00000     0.00000     0.00000     0.00000     0.00000     0.00000
    -9.87946     0.00000     0.00000     0.00000     0.00000     0.00000     0.00000     0.00000     0.00000     0.00000     0.00000
    -9.86946     0.00000     0.00000     0.00000     0.00000     0.00000     0.00000     0.00000     0.00000     0.00000     0.00000
    -9.85946     0.00000     0.00000     0.00000     0.00000     0.00000     0.00000     0.00000     0.00000     0.00000     0.00000
    -9.84946     0.00000     0.00000     0.00000     0.00000     0.00000     0.00000     0.00000     0.00000     0.00000     0.00000
    -9.83946     0.00000     0.00000     0.00000     0.00000     0.00000     0.00000     0.00000     0.00000     0.00000     0.00000
    -9.82946     0.00000     0.00000     0.00000     0.00000     0.00000     0.00000     0.00000     0.00000     0.00000     0.00000
    -9.81846     0.00000     0.00000     0.00000     0.00000     0.00000     0.00000     0.00000     0.00000     0.00000     0.00000
    -9.80846     0.00000     0.00000     0.00000     0.00000     0.00000     0.00000     0.00000     0.00000     0.00000     0.00000
    -9.79846     0.00000     0.00000     0.00000     0.00000     0.00000     0.00000     0.00000     0.00000     0.00000     0.00000
    -9.78846     0.00000     0.00000     0.00000     0.00000     0.00000     0.00000     0.00000     0.00000     0.00000     0.00000
    -9.77846     0.00000     0.00000     0.00000     0.00000     0.00000     0.00000     0.00000     0.00000     0.00000     0.00000
    -9.76746     0.00000     0.00000     0.00000     0.00000     0.00000     0.00000     0.00000     0.00000     0.00000     0.00000
    -9.75746     0.00000     0.00000     0.00000     0.00000     0.00000     0.00000     0.00000     0.00000     0.00000     0.00000
    -9.74746     0.00000     0.00000     0.00000     0.00000     0.00000     0.00000     0.00000     0.00000     0.00000     0.00000
    -9.73746     0.00000     0.00000     0.00000     0.00000     0.00000     0.00000     0.00000     0.00000     0.00000     0.00000
    -9.72746     0.00000     0.00000     0.00000     0.00000     0.00000     0.00000     0.00000     0.00000     0.00000     0.00000
    -9.71646     0.00000     0.00000     0.00000     0.00000     0.00000     0.00000     0.00000     0.00000     0.00000     0.00000
    -9.70646     0.00000     0.00000     0.00000     0.00000     0.00000     0.00000     0.00000     0.00000     0.00000     0.00000
    -9.69646     0.00000     0.00000     0.00000     0.00000     0.00000     0.00000     0.00000     0.00000     0.00000     0.00000
    -9.68646     0.00000     0.00000     0.00000     0.00000     0.00000     0.00000     0.00000     0.00000     0.00000     0.00000
    -9.67646     0.00000     0.00000     0.00000     0.00000     0.00000     0.00000     0.00000     0.00000     0.00000     0.00000
    -9.66646     0.00000     0.00000     0.00000     0.00000     0.00000     0.00000     0.00000     0.00000     0.00000     0.00000
    -9.65546     0.00000     0.00000     0.00000     0.00000     0.00000     0.00000     0.00000     0.00000     0.00000     0.00000
    -9.64546     0.00000     0.00000     0.00000     0.00000     0.00000     0.00000     0.00000     0.00000     0.00000     0.00000
    -9.63546     0.00000     0.00000     0.00000     0.00000     0.00000     0.00000     0.00000     0.00000     0.00000     0.00000
    -9.62546     0.00000     0.00000     0.00000     0.00000     0.00000     0.00000     0.00000     0.00000     0.00000     0.00000
    -9.61546     0.00000     0.00000     0.00000     0.00000     0.00000     0.00000     0.00000     0.00000     0.00000     0.00000
    -9.60446     0.00000     0.00000     0.00000     0.00000     0.00000     0.00000     0.00000     0.00000     0.00000     0.00000
    -9.59446     0.00000     0.00000     0.00000     0.00000     0.00000     0.00000     0.00000     0.00000     0.00000     0.00000
    -9.58446     0.00000     0.00000     0.00000     0.00000     0.00000     0.00000     0.00000     0.00000     0.00000     0.00000
    -9.57446     0.00000     0.00000     0.00000     0.00000     0.00000     0.00000     0.00000     0.00000     0.00000     0.00000
    -9.56446     0.00000     0.00000     0.00000     0.00000     0.00000     0.00000     0.00000     0.00000     0.00000     0.00000
    -9.55446     0.00000     0.00000     0.00000     0.00000     0.00000     0.00000     0.00000     0.00000     0.00000     0.00000
    -9.54346     0.00000     0.00000     0.00000     0.00000     0.00000     0.00000     0.00000     0.00000     0.00000     0.00000
    -9.53346     0.00000     0.00000     0.00000     0.00000     0.00000     0.00000     0.00000     0.00000     0.00000     0.00000
    -9.52346     0.00000     0.00000     0.00000     0.00000     0.00000     0.00000     0.00000     0.00000     0.00000     0.00000
    -9.51346     0.00000     0.00000     0.00000     0.00000     0.00000     0.00000     0.00000     0.00000     0.00000     0.00000
    -9.50346     0.00000     0.00000     0.00000     0.00000     0.00000     0.00000     0.00000     0.00000     0.00000     0.00000
    -9.49246     0.00000     0.00000     0.00000     0.00000     0.00000     0.00000     0.00000     0.00000     0.00000     0.00000
    -9.48246     0.00000     0.00000     0.00000     0.00000     0.00000     0.00000     0.00000     0.00000     0.00000     0.00000
    -9.47246     0.00000     0.00000     0.00000     0.00000     0.00000     0.00000     0.00000     0.00000     0.00000     0.00000
    -9.46246     0.00000     0.00000     0.00000     0.00000     0.00000     0.00000     0.00000     0.00000     0.00000     0.00000
    -9.45246     0.00000     0.00000     0.00000     0.00000     0.00000     0.00000     0.00000     0.00000     0.00000     0.00000
    -9.44146     0.00000     0.00000     0.00000     0.00000     0.00000     0.00000     0.00000     0.00000     0.00000     0.00000
    -9.43146     0.00000     0.00000     0.00000     0.00000     0.00000     0.00000     0.00000     0.00000     0.00000     0.00000
    -9.42146     0.00000     0.00000     0.00000     0.00000     0.00000     0.00000     0.00000     0.00000     0.00000     0.00000
    -9.41146     0.00000     0.00000     0.00000     0.00000     0.00000     0.00000     0.00000     0.00000     0.00000     0.00000
    -9.40146     0.00000     0.00000     0.00000     0.00000     0.00000     0.00000     0.00000     0.00000     0.00000     0.00000
    -9.39146     0.00000     0.00000     0.00000     0.00000     0.00000     0.00000     0.00000     0.00000     0.00000     0.00000
    -9.38046     0.00000     0.00000     0.00000     0.00000     0.00000     0.00000     0.00000     0.00000     0.00000     0.00000
    -9.37046     0.00000     0.00000     0.00000     0.00000     0.00000     0.00000     0.00000     0.00000     0.00000     0.00000
    -9.36046     0.00000     0.00000     0.00000     0.00000     0.00000     0.00000     0.00000     0.00000     0.00000     0.00000
    -9.35046     0.00000     0.00000     0.00000     0.00000     0.00000     0.00000     0.00000     0.00000     0.00000     0.00000
    -9.34046     0.00000     0.00000     0.00000     0.00000     0.00000     0.00000     0.00000     0.00000     0.00000     0.00000
    -9.32946     0.00000     0.00000     0.00000     0.00000     0.00000     0.00000     0.00000     0.00000     0.00000     0.00000
    -9.31946     0.00000     0.00000     0.00000     0.00000     0.00000     0.00000     0.00000     0.00000     0.00000     0.00000
    -9.30946     0.00000     0.00000     0.00000     0.00000     0.00000     0.00000     0.00000     0.00000     0.00000     0.00000
    -9.29946     0.00000     0.00000     0.00000     0.00000     0.00000     0.00000     0.00000     0.00000     0.00000     0.00000
    -9.28946     0.00000     0.00000     0.00000     0.00000     0.00000     0.00000     0.00000     0.00000     0.00000     0.00000
    -9.27946     0.00000     0.00000     0.00000     0.00000     0.00000     0.00000     0.00000     0.00000     0.00000     0.00000
    -9.26846     0.00000     0.00000     0.00000     0.00000     0.00000     0.00000     0.00000     0.00000     0.00000     0.00000
    -9.25846     0.00000     0.00000     0.00000     0.00000     0.00000     0.00000     0.00000     0.00000     0.00000     0.00000
    -9.24846     0.00000     0.00000     0.00000     0.00000     0.00000     0.00000     0.00000     0.00000     0.00000     0.00000
    -9.23846     0.00000     0.00000     0.00000     0.00000     0.00000     0.00000     0.00000     0.00000     0.00000     0.00000
    -9.22846     0.00000     0.00000     0.00000     0.00000     0.00000     0.00000     0.00000     0.00000     0.00000     0.00000
    -9.21746     0.00000     0.00000     0.00000     0.00000     0.00000     0.00000     0.00000     0.00000     0.00000     0.00000
    -9.20746     0.00000     0.00000     0.00000     0.00000     0.00000     0.00000     0.00000     0.00000     0.00000     0.00000
    -9.19746     0.00000     0.00000     0.00000     0.00000     0.00000     0.00000     0.00000     0.00000     0.00000     0.00000
    -9.18746     0.00000     0.00000     0.00000     0.00000     0.00000     0.00000     0.00000     0.00000     0.00000     0.00000
    -9.17746     0.00000     0.00000     0.00000     0.00000     0.00000     0.00000     0.00000     0.00000     0.00000     0.00000
    -9.16646     0.00000     0.00000     0.00000     0.00000     0.00000     0.00000     0.00000     0.00000     0.00000     0.00000
    -9.15646     0.00000     0.00000     0.00000     0.00000     0.00000     0.00000     0.00000     0.00000     0.00000     0.00000
    -9.14646     0.00000     0.00000     0.00000     0.00000     0.00000     0.00000     0.00000     0.00000     0.00000     0.00000
    -9.13646     0.00000     0.00000     0.00000     0.00000     0.00000     0.00000     0.00000     0.00000     0.00000     0.00000
    -9.12646     0.00000     0.00000     0.00000     0.00000     0.00000     0.00000     0.00000     0.00000     0.00000     0.00000
    -9.11646     0.00000     0.00000     0.00000     0.00000     0.00000     0.00000     0.00000     0.00000     0.00000     0.00000
    -9.10546     0.00000     0.00000     0.00000     0.00000     0.00000     0.00000     0.00000     0.00000     0.00000     0.00000
    -9.09546     0.00000     0.00000     0.00000     0.00000     0.00000     0.00000     0.00000     0.00000     0.00000     0.00000
    -9.08546     0.00000     0.00000     0.00000     0.00000     0.00000     0.00000     0.00000     0.00000     0.00000     0.00000
    -9.07546     0.00000     0.00000     0.00000     0.00000     0.00000     0.00000     0.00000     0.00000     0.00000     0.00000
    -9.06546     0.00000     0.00000     0.00000     0.00000     0.00000     0.00000     0.00000     0.00000     0.00000     0.00000
    -9.05446     0.00000     0.00000     0.00000     0.00000     0.00000     0.00000     0.00000     0.00000     0.00000     0.00000
    -9.04446     0.00000     0.00000     0.00000     0.00000     0.00000     0.00000     0.00000     0.00000     0.00000     0.00000
    -9.03446     0.00000     0.00000     0.00000     0.00000     0.00000     0.00000     0.00000     0.00000     0.00000     0.00000
    -9.02446     0.00000     0.00000     0.00000     0.00000     0.00000     0.00000     0.00000     0.00000     0.00000     0.00000
    -9.01446     0.00000     0.00000     0.00000     0.00000     0.00000     0.00000     0.00000     0.00000     0.00000     0.00000
    -9.00346     0.00000     0.00000     0.00000     0.00000     0.00000     0.00000     0.00000     0.00000     0.00000     0.00000
    -8.99346     0.00000     0.00000     0.00000     0.00000     0.00000     0.00000     0.00000     0.00000     0.00000     0.00000
    -8.98346     0.00000     0.00000     0.00000     0.00000     0.00000     0.00000     0.00000     0.00000     0.00000     0.00000
    -8.97346     0.00000     0.00000     0.00000     0.00000     0.00000     0.00000     0.00000     0.00000     0.00000     0.00000
    -8.96346     0.00000     0.00000     0.00000     0.00000     0.00000     0.00000     0.00000     0.00000     0.00000     0.00000
    -8.95346     0.00000     0.00000     0.00000     0.00000     0.00000     0.00000     0.00000     0.00000     0.00000     0.00000
    -8.94246     0.00000     0.00000     0.00000     0.00000     0.00000     0.00000     0.00000     0.00000     0.00000     0.00000
    -8.93246     0.00000     0.00000     0.00000     0.00000     0.00000     0.00000     0.00000     0.00000     0.00000     0.00000
    -8.92246     0.00000     0.00000     0.00000     0.00000     0.00000     0.00000     0.00000     0.00000     0.00000     0.00000
    -8.91246     0.00000     0.00000     0.00000     0.00000     0.00000     0.00000     0.00000     0.00000     0.00000     0.00000
    -8.90246     0.00000     0.00000     0.00000     0.00000     0.00000     0.00000     0.00000     0.00000     0.00000     0.00000
    -8.89146     0.00000     0.00000     0.00000     0.00000     0.00000     0.00000     0.00000     0.00000     0.00000     0.00000
    -8.88146     0.00000     0.00000     0.00000     0.00000     0.00000     0.00000     0.00000     0.00000     0.00000     0.00000
    -8.87146     0.00000     0.00000     0.00000     0.00000     0.00000     0.00000     0.00000     0.00000     0.00000     0.00000
    -8.86146     0.00000     0.00000     0.00000     0.00000     0.00000     0.00000     0.00000     0.00000     0.00000     0.00000
    -8.85146     0.00000     0.00000     0.00000     0.00000     0.00000     0.00000     0.00000     0.00000     0.00000     0.00000
    -8.84146     0.00000     0.00000     0.00000     0.00000     0.00000     0.00000     0.00000     0.00000     0.00000     0.00000
    -8.83046     0.00000     0.00000     0.00000     0.00000     0.00000     0.00000     0.00000     0.00000     0.00000     0.00000
    -8.82046     0.00000     0.00000     0.00000     0.00000     0.00000     0.00000     0.00000     0.00000     0.00000     0.00000
    -8.81046     0.00000     0.00000     0.00000     0.00000     0.00000     0.00000     0.00000     0.00000     0.00000     0.00000
    -8.80046     0.00000     0.00000     0.00000     0.00000     0.00000     0.00000     0.00000     0.00000     0.00000     0.00000
    -8.79046     0.00000     0.00000     0.00000     0.00000     0.00000     0.00000     0.00000     0.00000     0.00000     0.00000
    -8.77946     0.00000     0.00000     0.00000     0.00000     0.00000     0.00000     0.00000     0.00000     0.00000     0.00000
    -8.76946     0.00000     0.00000     0.00000     0.00000     0.00000     0.00000     0.00000     0.00000     0.00000     0.00000
    -8.75946     0.00000     0.00000     0.00000     0.00000     0.00000     0.00000     0.00000     0.00000     0.00000     0.00000
    -8.74946     0.00000     0.00000     0.00000     0.00000     0.00000     0.00000     0.00000     0.00000     0.00000     0.00000
    -8.73946     0.00000     0.00000     0.00000     0.00000     0.00000     0.00000     0.00000     0.00000     0.00000     0.00000
    -8.72846     0.00000     0.00000     0.00000     0.00000     0.00000     0.00000     0.00000     0.00000     0.00000     0.00000
    -8.71846     0.00000     0.00000     0.00000     0.00000     0.00000     0.00000     0.00000     0.00000     0.00000     0.00000
    -8.70846     0.00000     0.00000     0.00000     0.00000     0.00000     0.00000     0.00000     0.00000     0.00000     0.00000
    -8.69846     0.00000     0.00000     0.00000     0.00000     0.00000     0.00000     0.00000     0.00000     0.00000     0.00000
    -8.68846     0.00000     0.00000     0.00000     0.00000     0.00000     0.00000     0.00000     0.00000     0.00000     0.00000
    -8.67846     0.00000     0.00000     0.00000     0.00000     0.00000     0.00000     0.00000     0.00000     0.00000     0.00000
    -8.66746     0.00000     0.00000     0.00000     0.00000     0.00000     0.00000     0.00000     0.00000     0.00000     0.00000
    -8.65746     0.00000     0.00000     0.00000     0.00000     0.00000     0.00000     0.00000     0.00000     0.00000     0.00000
    -8.64746     0.00000     0.00000     0.00000     0.00000     0.00000     0.00000     0.00000     0.00000     0.00000     0.00000
    -8.63746     0.00000     0.00000     0.00000     0.00000     0.00000     0.00000     0.00000     0.00000     0.00000     0.00000
    -8.62746     0.00000     0.00000     0.00000     0.00000     0.00000     0.00000     0.00000     0.00000     0.00000     0.00000
    -8.61646     0.00000     0.00000     0.00000     0.00000     0.00000     0.00000     0.00000     0.00000     0.00000     0.00000
    -8.60646     0.00000     0.00000     0.00000     0.00000     0.00000     0.00000     0.00000     0.00000     0.00000     0.00000
    -8.59646     0.00000     0.00000     0.00000     0.00000     0.00000     0.00000     0.00000     0.00000     0.00000     0.00000
    -8.58646     0.00000     0.00000     0.00000     0.00000     0.00000     0.00000     0.00000     0.00000     0.00000     0.00000
    -8.57646     0.00000     0.00000     0.00000     0.00000     0.00000     0.00000     0.00000     0.00000     0.00000     0.00000
    -8.56646     0.00000     0.00000     0.00000     0.00000     0.00000     0.00000     0.00000     0.00000     0.00000     0.00000
    -8.55546     0.00000     0.00000     0.00000     0.00000     0.00000     0.00000     0.00000     0.00000     0.00000     0.00000
    -8.54546     0.00000     0.00000     0.00000     0.00000     0.00000     0.00000     0.00000     0.00000     0.00000     0.00000
    -8.53546     0.00000     0.00000     0.00000     0.00000     0.00000     0.00000     0.00000     0.00000     0.00000     0.00000
    -8.52546     0.00000     0.00000     0.00000     0.00000     0.00000     0.00000     0.00000     0.00000     0.00000     0.00000
    -8.51546     0.00000     0.00000     0.00000     0.00000     0.00000     0.00000     0.00000     0.00000     0.00000     0.00000
    -8.50446     0.00000     0.00000     0.00000     0.00000     0.00000     0.00000     0.00000     0.00000     0.00000     0.00000
    -8.49446     0.00000     0.00000     0.00000     0.00000     0.00000     0.00000     0.00000     0.00000     0.00000     0.00000
    -8.48446     0.00000     0.00000     0.00000     0.00000     0.00000     0.00000     0.00000     0.00000     0.00000     0.00000
    -8.47446     0.00000     0.00000     0.00000     0.00000     0.00000     0.00000     0.00000     0.00000     0.00000     0.00000
    -8.46446     0.00000     0.00000     0.00000     0.00000     0.00000     0.00000     0.00000     0.00000     0.00000     0.00000
    -8.45346     0.00000     0.00000     0.00000     0.00000     0.00000     0.00000     0.00000     0.00000     0.00000     0.00000
    -8.44346     0.00000     0.00000     0.00000     0.00000     0.00000     0.00000     0.00000     0.00000     0.00000     0.00000
    -8.43346     0.00000     0.00000     0.00000     0.00000     0.00000     0.00000     0.00000     0.00000     0.00000     0.00000
    -8.42346     0.00000     0.00000     0.00000     0.00000     0.00000     0.00000     0.00000     0.00000     0.00000     0.00000
    -8.41346     0.00000     0.00000     0.00000     0.00000     0.00000     0.00000     0.00000     0.00000     0.00000     0.00000
    -8.40346     0.00000     0.00000     0.00000     0.00000     0.00000     0.00000     0.00000     0.00000     0.00000     0.00000
    -8.39246     0.00000     0.00000     0.00000     0.00000     0.00000     0.00000     0.00000     0.00000     0.00000     0.00000
    -8.38246     0.00000     0.00000     0.00000     0.00000     0.00000     0.00000     0.00000     0.00000     0.00000     0.00000
    -8.37246     0.00000     0.00000     0.00000     0.00000     0.00000     0.00000     0.00000     0.00000     0.00000     0.00000
    -8.36246     0.00000     0.00000     0.00000     0.00000     0.00000     0.00000     0.00000     0.00000     0.00000     0.00000
    -8.35246     0.00000     0.00000     0.00000     0.00000     0.00000     0.00000     0.00000     0.00000     0.00000     0.00000
    -8.34146     0.00000     0.00000     0.00000     0.00000     0.00000     0.00000     0.00000     0.00000     0.00000     0.00000
    -8.33146     0.00000     0.00000     0.00000     0.00000     0.00000     0.00000     0.00000     0.00000     0.00000     0.00000
    -8.32146     0.00000     0.00000     0.00000     0.00000     0.00000     0.00000     0.00000     0.00000     0.00000     0.00000
    -8.31146     0.00000     0.00000     0.00000     0.00000     0.00000     0.00000     0.00000     0.00000     0.00000     0.00000
    -8.30146     0.00000     0.00000     0.00000     0.00000     0.00000     0.00000     0.00000     0.00000     0.00000     0.00000
    -8.29046     0.00000     0.00000     0.00000     0.00000     0.00000     0.00000     0.00000     0.00000     0.00000     0.00000
    -8.28046     0.00000     0.00000     0.00000     0.00000     0.00000     0.00000     0.00000     0.00000     0.00000     0.00000
    -8.27046     0.00000     0.00000     0.00000     0.00000     0.00000     0.00000     0.00000     0.00000     0.00000     0.00000
    -8.26046     0.00000     0.00000     0.00000     0.00000     0.00000     0.00000     0.00000     0.00000     0.00000     0.00000
    -8.25046     0.00000     0.00000     0.00000     0.00000     0.00000     0.00000     0.00000     0.00000     0.00000     0.00000
    -8.24046     0.00000     0.00000     0.00000     0.00000     0.00000     0.00000     0.00000     0.00000     0.00000     0.00000
    -8.22946     0.00000     0.00000     0.00000     0.00000     0.00000     0.00000     0.00000     0.00000     0.00000     0.00000
    -8.21946     0.00000     0.00000     0.00000     0.00000     0.00000     0.00000     0.00000     0.00000     0.00000     0.00000
    -8.20946     0.00000     0.00000     0.00000     0.00000     0.00000     0.00000     0.00000     0.00000     0.00000     0.00000
    -8.19946     0.00000     0.00000     0.00000     0.00000     0.00000     0.00000     0.00000     0.00000     0.00000     0.00000
    -8.18946     0.00000     0.00000     0.00000     0.00000     0.00000     0.00000     0.00000     0.00000     0.00000     0.00000
    -8.17846     0.00000     0.00000     0.00000     0.00000     0.00000     0.00000     0.00000     0.00000     0.00000     0.00000
    -8.16846     0.00000     0.00000     0.00000     0.00000     0.00000     0.00000     0.00000     0.00000     0.00000     0.00000
    -8.15846     0.00000     0.00000     0.00000     0.00000     0.00000     0.00000     0.00000     0.00000     0.00000     0.00000
    -8.14846     0.00000     0.00000     0.00000     0.00000     0.00000     0.00000     0.00000     0.00000     0.00000     0.00000
    -8.13846     0.00000     0.00000     0.00000     0.00000     0.00000     0.00000     0.00000     0.00000     0.00000     0.00000
    -8.12846     0.00000     0.00000     0.00000     0.00000     0.00000     0.00000     0.00000     0.00000     0.00000     0.00000
    -8.11746     0.00000     0.00000     0.00000     0.00000     0.00000     0.00000     0.00000     0.00000     0.00000     0.00000
    -8.10746     0.00000     0.00000     0.00000     0.00000     0.00000     0.00000     0.00000     0.00000     0.00000     0.00000
    -8.09746     0.00000     0.00000     0.00000     0.00000     0.00000     0.00000     0.00000     0.00000     0.00000     0.00000
    -8.08746     0.00000     0.00000     0.00000     0.00000     0.00000     0.00000     0.00000     0.00000     0.00000     0.00000
    -8.07746     0.00000     0.00000     0.00000     0.00000     0.00000     0.00000     0.00000     0.00000     0.00000     0.00000
    -8.06646     0.00000     0.00000     0.00000     0.00000     0.00000     0.00000     0.00000     0.00000     0.00000     0.00000
    -8.05646     0.00000     0.00000     0.00000     0.00000     0.00000     0.00000     0.00000     0.00000     0.00000     0.00000
    -8.04646     0.00000     0.00000     0.00000     0.00000     0.00000     0.00000     0.00000     0.00000     0.00000     0.00000
    -8.03646     0.00000     0.00000     0.00000     0.00000     0.00000     0.00000     0.00000     0.00000     0.00000     0.00000
    -8.02646     0.00000     0.00000     0.00000     0.00000     0.00000     0.00000     0.00000     0.00000     0.00000     0.00000
    -8.01546     0.00000     0.00000     0.00000     0.00000     0.00000     0.00000     0.00000     0.00000     0.00000     0.00000
    -8.00546     0.00000     0.00000     0.00000     0.00000     0.00000     0.00000     0.00000     0.00000     0.00000     0.00000
    -7.99546     0.00000     0.00000     0.00000     0.00000     0.00000     0.00000     0.00000     0.00000     0.00000     0.00000
    -7.98546     0.00000     0.00000     0.00000     0.00000     0.00000     0.00000     0.00000     0.00000     0.00000     0.00000
    -7.97546     0.00000     0.00000     0.00000     0.00000     0.00000     0.00000     0.00000     0.00000     0.00000     0.00000
    -7.96546     0.00000     0.00000     0.00000     0.00000     0.00000     0.00000     0.00000     0.00000     0.00000     0.00000
    -7.95446     0.00000     0.00000     0.00000     0.00000     0.00000     0.00000     0.00000     0.00000     0.00000     0.00000
    -7.94446     0.00000     0.00000     0.00000     0.00000     0.00000     0.00000     0.00000     0.00000     0.00000     0.00000
    -7.93446     0.00000     0.00000     0.00000     0.00000     0.00000     0.00000     0.00000     0.00000     0.00000     0.00000
    -7.92446     0.00000     0.00000     0.00000     0.00000     0.00000     0.00000     0.00000     0.00000     0.00000     0.00000
    -7.91446     0.00000     0.00000     0.00000     0.00000     0.00000     0.00000     0.00000     0.00000     0.00000     0.00000
    -7.90346     0.00000     0.00000     0.00000     0.00000     0.00000     0.00000     0.00000     0.00000     0.00000     0.00000
    -7.89346     0.00000     0.00000     0.00000     0.00000     0.00000     0.00000     0.00000     0.00000     0.00000     0.00000
    -7.88346     0.00000     0.00000     0.00000     0.00000     0.00000     0.00000     0.00000     0.00000     0.00000     0.00000
    -7.87346     0.00000     0.00000     0.00000     0.00000     0.00000     0.00000     0.00000     0.00000     0.00000     0.00000
    -7.86346     0.00000     0.00000     0.00000     0.00000     0.00000     0.00000     0.00000     0.00000     0.00000     0.00000
    -7.85346     0.00000     0.00000     0.00000     0.00000     0.00000     0.00000     0.00000     0.00000     0.00000     0.00000
    -7.84246     0.00000     0.00000     0.00000     0.00000     0.00000     0.00000     0.00000     0.00000     0.00000     0.00000
    -7.83246     0.00000     0.00000     0.00000     0.00000     0.00000     0.00000     0.00000     0.00000     0.00000     0.00000
    -7.82246     0.00000     0.00000     0.00000     0.00000     0.00000     0.00000     0.00000     0.00000     0.00000     0.00000
    -7.81246     0.00000     0.00000     0.00000     0.00000     0.00000     0.00000     0.00000     0.00000     0.00000     0.00000
    -7.80246     0.00000     0.00000     0.00000     0.00000     0.00000     0.00000     0.00000     0.00000     0.00000     0.00000
    -7.79146     0.00000     0.00000     0.00000     0.00000     0.00000     0.00000     0.00000     0.00000     0.00000     0.00000
    -7.78146     0.00000     0.00000     0.00000     0.00000     0.00000     0.00000     0.00000     0.00000     0.00000     0.00000
    -7.77146     0.00000     0.00000     0.00000     0.00000     0.00000     0.00000     0.00000     0.00000     0.00000     0.00000
    -7.76146     0.00000     0.00000     0.00000     0.00000     0.00000     0.00000     0.00000     0.00000     0.00000     0.00000
    -7.75146     0.00000     0.00000     0.00000     0.00000     0.00000     0.00000     0.00000     0.00000     0.00000     0.00000
    -7.74046     0.00000     0.00000     0.00000     0.00000     0.00000     0.00000     0.00000     0.00000     0.00000     0.00000
    -7.73046     0.00000     0.00000     0.00000     0.00000     0.00000     0.00000     0.00000     0.00000     0.00000     0.00000
    -7.72046     0.00000     0.00000     0.00000     0.00000     0.00000     0.00000     0.00000     0.00000     0.00000     0.00000
    -7.71046     0.00000     0.00000     0.00000     0.00000     0.00000     0.00000     0.00000     0.00000     0.00000     0.00000
    -7.70046     0.00000     0.00000     0.00000     0.00000     0.00000     0.00000     0.00000     0.00000     0.00000     0.00000
    -7.69046     0.00000     0.00000     0.00000     0.00000     0.00000     0.00000     0.00000     0.00000     0.00000     0.00000
    -7.67946     0.00000     0.00000     0.00000     0.00000     0.00000     0.00000     0.00000     0.00000     0.00000     0.00000
    -7.66946     0.00000     0.00000     0.00000     0.00000     0.00000     0.00000     0.00000     0.00000     0.00000     0.00000
    -7.65946     0.00000     0.00000     0.00000     0.00000     0.00000     0.00000     0.00000     0.00000     0.00000     0.00000
    -7.64946     0.00000     0.00000     0.00000     0.00000     0.00000     0.00000     0.00000     0.00000     0.00000     0.00000
    -7.63946     0.00000     0.00000     0.00000     0.00000     0.00000     0.00000     0.00000     0.00000     0.00000     0.00000
    -7.62846     0.00000     0.00000     0.00000     0.00000     0.00000     0.00000     0.00000     0.00000     0.00000     0.00000
    -7.61846     0.00000     0.00000     0.00000     0.00000     0.00000     0.00000     0.00000     0.00000     0.00000     0.00000
    -7.60846     0.00000     0.00000     0.00000     0.00000     0.00000     0.00000     0.00000     0.00000     0.00000     0.00000
    -7.59846     0.00000     0.00000     0.00000     0.00000     0.00000     0.00000     0.00000     0.00000     0.00000     0.00000
    -7.58846     0.00000     0.00000     0.00000     0.00000     0.00000     0.00000     0.00000     0.00000     0.00000     0.00000
    -7.57746     0.00000     0.00000     0.00000     0.00000     0.00000     0.00000     0.00000     0.00000     0.00000     0.00000
    -7.56746     0.00000     0.00000     0.00000     0.00000     0.00000     0.00000     0.00000     0.00000     0.00000     0.00000
    -7.55746     0.00000     0.00000     0.00000     0.00000     0.00000     0.00000     0.00000     0.00000     0.00000     0.00000
    -7.54746     0.00000     0.00000     0.00000     0.00000     0.00000     0.00000     0.00000     0.00000     0.00000     0.00000
    -7.53746     0.00000     0.00000     0.00000     0.00000     0.00000     0.00000     0.00000     0.00000     0.00000     0.00000
    -7.52746     0.00000     0.00000     0.00000     0.00000     0.00000     0.00000     0.00000     0.00000     0.00000     0.00000
    -7.51646     0.00000     0.00000     0.00000     0.00000     0.00000     0.00000     0.00000     0.00000     0.00000     0.00000
    -7.50646     0.00000     0.00000     0.00000     0.00000     0.00000     0.00000     0.00000     0.00000     0.00000     0.00000
    -7.49646     0.00000     0.00000     0.00000     0.00000     0.00000     0.00000     0.00000     0.00000     0.00000     0.00000
    -7.48646     0.00000     0.00000     0.00000     0.00000     0.00000     0.00000     0.00000     0.00000     0.00000     0.00000
    -7.47646     0.00000     0.00000     0.00000     0.00000     0.00000     0.00000     0.00000     0.00000     0.00000     0.00000
    -7.46546     0.00000     0.00000     0.00000     0.00000     0.00000     0.00000     0.00000     0.00000     0.00000     0.00000
    -7.45546     0.00000     0.00000     0.00000     0.00000     0.00000     0.00000     0.00000     0.00000     0.00000     0.00000
    -7.44546     0.00000     0.00000     0.00000     0.00000     0.00000     0.00000     0.00000     0.00000     0.00000     0.00000
    -7.43546     0.00000     0.00000     0.00000     0.00000     0.00000     0.00000     0.00000     0.00000     0.00000     0.00000
    -7.42546     0.00000     0.00000     0.00000     0.00000     0.00000     0.00000     0.00000     0.00000     0.00000     0.00000
    -7.41546     0.00000     0.00000     0.00000     0.00000     0.00000     0.00000     0.00000     0.00000     0.00000     0.00000
    -7.40446     0.00000     0.00000     0.00000     0.00000     0.00000     0.00000     0.00000     0.00000     0.00000     0.00000
    -7.39446     0.00000     0.00000     0.00000     0.00000     0.00000     0.00000     0.00000     0.00000     0.00000     0.00000
    -7.38446     0.00000     0.00000     0.00000     0.00000     0.00000     0.00000     0.00000     0.00000     0.00000     0.00000
    -7.37446     0.00000     0.00000     0.00000     0.00000     0.00000     0.00000     0.00000     0.00000     0.00000     0.00000
    -7.36446     0.00000     0.00000     0.00000     0.00000     0.00000     0.00000     0.00000     0.00000     0.00000     0.00000
    -7.35346     0.00000     0.00000     0.00000     0.00000     0.00000     0.00000     0.00000     0.00000     0.00000     0.00000
    -7.34346     0.00000     0.00000     0.00000     0.00000     0.00000     0.00000     0.00000     0.00000     0.00000     0.00000
    -7.33346     0.00000     0.00000     0.00000     0.00000     0.00000     0.00000     0.00000     0.00000     0.00000     0.00000
    -7.32346     0.00000     0.00000     0.00000     0.00000     0.00000     0.00000     0.00000     0.00000     0.00000     0.00000
    -7.31346     0.00000     0.00000     0.00000     0.00000     0.00000     0.00000     0.00000     0.00000     0.00000     0.00000
    -7.30246     0.00000     0.00000     0.00000     0.00000     0.00000     0.00000     0.00000     0.00000     0.00000     0.00000
    -7.29246     0.00000     0.00000     0.00000     0.00000     0.00000     0.00000     0.00000     0.00000     0.00000     0.00000
    -7.28246     0.00000     0.00000     0.00000     0.00000     0.00000     0.00000     0.00000     0.00000     0.00000     0.00000
    -7.27246     0.00000     0.00000     0.00000     0.00000     0.00000     0.00000     0.00000     0.00000     0.00000     0.00000
    -7.26246     0.00000     0.00000     0.00000     0.00000     0.00000     0.00000     0.00000     0.00000     0.00000     0.00000
    -7.25246     0.00000     0.00000     0.00000     0.00000     0.00000     0.00000     0.00000     0.00000     0.00000     0.00000
    -7.24146     0.00000     0.00000     0.00000     0.00000     0.00000     0.00000     0.00000     0.00000     0.00000     0.00000
    -7.23146     0.00000     0.00000     0.00000     0.00000     0.00000     0.00000     0.00000     0.00000     0.00000     0.00000
    -7.22146     0.00000     0.00000     0.00000     0.00000     0.00000     0.00000     0.00000     0.00000     0.00000     0.00000
    -7.21146     0.00000     0.00000     0.00000     0.00000     0.00000     0.00000     0.00000     0.00000     0.00000     0.00000
    -7.20146     0.00000     0.00000     0.00000     0.00000     0.00000     0.00000     0.00000     0.00000     0.00000     0.00000
    -7.19046     0.00000     0.00000     0.00000     0.00000     0.00000     0.00000     0.00000     0.00000     0.00000     0.00000
    -7.18046     0.00000     0.00000     0.00000     0.00000     0.00000     0.00000     0.00000     0.00000     0.00000     0.00000
    -7.17046     0.00000     0.00000     0.00000     0.00000     0.00000     0.00000     0.00000     0.00000     0.00000     0.00000
    -7.16046     0.00000     0.00000     0.00000     0.00000     0.00000     0.00000     0.00000     0.00000     0.00000     0.00000
    -7.15046     0.00000     0.00000     0.00000     0.00000     0.00000     0.00000     0.00000     0.00000     0.00000     0.00000
    -7.13946     0.00000     0.00000     0.00000     0.00000     0.00000     0.00000     0.00000     0.00000     0.00000     0.00000
    -7.12946     0.00000     0.00000     0.00000     0.00000     0.00000     0.00000     0.00000     0.00000     0.00000     0.00000
    -7.11946     0.00000     0.00000     0.00000     0.00000     0.00000     0.00000     0.00000     0.00000     0.00000     0.00000
    -7.10946     0.00000     0.00000     0.00000     0.00000     0.00000     0.00000     0.00000     0.00000     0.00000     0.00000
    -7.09946     0.00000     0.00000     0.00000     0.00000     0.00000     0.00000     0.00000     0.00000     0.00000     0.00000
    -7.08946     0.00000     0.00000     0.00000     0.00000     0.00000     0.00000     0.00000     0.00000     0.00000     0.00000
    -7.07846     0.00000     0.00000     0.00000     0.00000     0.00000     0.00000     0.00000     0.00000     0.00000     0.00000
    -7.06846     0.00000     0.00000     0.00000     0.00000     0.00000     0.00000     0.00000     0.00000     0.00000     0.00000
    -7.05846     0.00000     0.00000     0.00000     0.00000     0.00000     0.00000     0.00000     0.00000     0.00000     0.00000
    -7.04846     0.00000     0.00000     0.00000     0.00000     0.00000     0.00000     0.00000     0.00000     0.00000     0.00000
    -7.03846     0.00000     0.00000     0.00000     0.00000     0.00000     0.00000     0.00000     0.00000     0.00000     0.00000
    -7.02746     0.00000     0.00000     0.00000     0.00000     0.00000     0.00000     0.00000     0.00000     0.00000     0.00000
    -7.01746     0.00000     0.00000     0.00000     0.00000     0.00000     0.00000     0.00000     0.00000     0.00000     0.00000
    -7.00746     0.00000     0.00000     0.00000     0.00000     0.00000     0.00000     0.00000     0.00000     0.00000     0.00000
    -6.99746     0.00000     0.00000     0.00000     0.00000     0.00000     0.00000     0.00000     0.00000     0.00000     0.00000
    -6.98746     0.00000     0.00000     0.00000     0.00000     0.00000     0.00000     0.00000     0.00000     0.00000     0.00000
    -6.97746     0.00000     0.00000     0.00000     0.00000     0.00000     0.00000     0.00000     0.00000     0.00000     0.00000
    -6.96646     0.00000     0.00000     0.00000     0.00000     0.00000     0.00000     0.00000     0.00000     0.00000     0.00000
    -6.95646     0.00000     0.00000     0.00000     0.00000     0.00000     0.00000     0.00000     0.00000     0.00000     0.00000
    -6.94646     0.00000     0.00000     0.00000     0.00000     0.00000     0.00000     0.00000     0.00000     0.00000     0.00000
    -6.93646     0.00000     0.00000     0.00000     0.00000     0.00000     0.00000     0.00000     0.00000     0.00000     0.00000
    -6.92646     0.00000     0.00000     0.00000     0.00000     0.00000     0.00000     0.00000     0.00000     0.00000     0.00000
    -6.91546     0.00000     0.00000     0.00000     0.00000     0.00000     0.00000     0.00000     0.00000     0.00000     0.00000
    -6.90546     0.00000     0.00000     0.00000     0.00000     0.00000     0.00000     0.00000     0.00000     0.00000     0.00000
    -6.89546     0.00000     0.00000     0.00000     0.00000     0.00000     0.00000     0.00000     0.00000     0.00000     0.00000
    -6.88546     0.00000     0.00000     0.00000     0.00000     0.00000     0.00000     0.00000     0.00000     0.00000     0.00000
    -6.87546     0.00000     0.00000     0.00000     0.00000     0.00000     0.00000     0.00000     0.00000     0.00000     0.00000
    -6.86446     0.00000     0.00000     0.00000     0.00000     0.00000     0.00000     0.00000     0.00000     0.00000     0.00000
    -6.85446     0.00000     0.00000     0.00000     0.00000     0.00000     0.00000     0.00000     0.00000     0.00000     0.00000
    -6.84446     0.00000     0.00000     0.00000     0.00000     0.00000     0.00000     0.00000     0.00000     0.00000     0.00000
    -6.83446     0.00000     0.00000     0.00000     0.00000     0.00000     0.00000     0.00000     0.00000     0.00000     0.00000
    -6.82446     0.00000     0.00000     0.00000     0.00000     0.00000     0.00000     0.00000     0.00000     0.00000     0.00000
    -6.81446     0.00000     0.00000     0.00000     0.00000     0.00000     0.00000     0.00000     0.00000     0.00000     0.00000
    -6.80346     0.00000     0.00000     0.00000     0.00000     0.00000     0.00000     0.00000     0.00000     0.00000     0.00000
    -6.79346     0.00000     0.00000     0.00000     0.00000     0.00000     0.00000     0.00000     0.00000     0.00000     0.00000
    -6.78346     0.00000     0.00000     0.00000     0.00000     0.00000     0.00000     0.00000     0.00000     0.00000     0.00000
    -6.77346     0.00000     0.00000     0.00000     0.00000     0.00000     0.00000     0.00000     0.00000     0.00000     0.00000
    -6.76346     0.00000     0.00000     0.00000     0.00000     0.00000     0.00000     0.00000     0.00000     0.00000     0.00000
    -6.75246     0.00000     0.00000     0.00000     0.00000     0.00000     0.00000     0.00000     0.00000     0.00000     0.00000
    -6.74246     0.00000     0.00000     0.00000     0.00000     0.00000     0.00000     0.00000     0.00000     0.00000     0.00000
    -6.73246     0.00000     0.00000     0.00000     0.00000     0.00000     0.00000     0.00000     0.00000     0.00000     0.00000
    -6.72246     0.00000     0.00000     0.00000     0.00000     0.00000     0.00000     0.00000     0.00000     0.00000     0.00000
    -6.71246     0.00000     0.00000     0.00000     0.00000     0.00000     0.00000     0.00000     0.00000     0.00000     0.00000
    -6.70246     0.00000     0.00000     0.00000     0.00000     0.00000     0.00000     0.00000     0.00000     0.00000     0.00000
    -6.69146     0.00000     0.00000     0.00000     0.00000     0.00000     0.00000     0.00000     0.00000     0.00000     0.00000
    -6.68146     0.00000     0.00000     0.00000     0.00000     0.00000     0.00000     0.00000     0.00000     0.00000     0.00000
    -6.67146     0.00000     0.00000     0.00000     0.00000     0.00000     0.00000     0.00000     0.00000     0.00000     0.00000
    -6.66146     0.00000     0.00000     0.00000     0.00000     0.00000     0.00000     0.00000     0.00000     0.00000     0.00000
    -6.65146     0.00000     0.00000     0.00000     0.00000     0.00000     0.00000     0.00000     0.00000     0.00000     0.00000
    -6.64046     0.00000     0.00000     0.00000     0.00000     0.00000     0.00000     0.00000     0.00000     0.00000     0.00000
    -6.63046     0.00000     0.00000     0.00000     0.00000     0.00000     0.00000     0.00000     0.00000     0.00000     0.00000
    -6.62046     0.00000     0.00000     0.00000     0.00000     0.00000     0.00000     0.00000     0.00000     0.00000     0.00000
    -6.61046     0.00000     0.00000     0.00000     0.00000     0.00000     0.00000     0.00000     0.00000     0.00000     0.00000
    -6.60046     0.00000     0.00000     0.00000     0.00000     0.00000     0.00000     0.00000     0.00000     0.00000     0.00000
    -6.58946     0.00000     0.00000     0.00000     0.00000     0.00000     0.00000     0.00000     0.00000     0.00000     0.00000
    -6.57946     0.00000     0.00000     0.00000     0.00000     0.00000     0.00000     0.00000     0.00000     0.00000     0.00000
    -6.56946     0.00000     0.00000     0.00000     0.00000     0.00000     0.00000     0.00000     0.00000     0.00000     0.00000
    -6.55946     0.00000     0.00000     0.00000     0.00000     0.00000     0.00000     0.00000     0.00000     0.00000     0.00000
    -6.54946     0.00000     0.00000     0.00000     0.00000     0.00000     0.00000     0.00000     0.00000     0.00000     0.00000
    -6.53946     0.00000     0.00000     0.00000     0.00000     0.00000     0.00000     0.00000     0.00000     0.00000     0.00000
    -6.52846     0.00000     0.00000     0.00000     0.00000     0.00000     0.00000     0.00000     0.00000     0.00000     0.00000
    -6.51846     0.00000     0.00000     0.00000     0.00000     0.00000     0.00000     0.00000     0.00000     0.00000     0.00000
    -6.50846     0.00000     0.00000     0.00000     0.00000     0.00000     0.00000     0.00000     0.00000     0.00000     0.00000
    -6.49846     0.00000     0.00000     0.00000     0.00000     0.00000     0.00000     0.00000     0.00000     0.00000     0.00000
    -6.48846     0.00000     0.00000     0.00000     0.00000     0.00000     0.00000     0.00000     0.00000     0.00000     0.00000
    -6.47746     0.00000     0.00000     0.00000     0.00000     0.00000     0.00000     0.00000     0.00000     0.00000     0.00000
    -6.46746     0.00000     0.00000     0.00000     0.00000     0.00000     0.00000     0.00000     0.00000     0.00000     0.00000
    -6.45746     0.00000     0.00000     0.00000     0.00000     0.00000     0.00000     0.00000     0.00000     0.00000     0.00000
    -6.44746     0.00000     0.00000     0.00000     0.00000     0.00000     0.00000     0.00000     0.00000     0.00000     0.00000
    -6.43746     0.00000     0.00000     0.00000     0.00000     0.00000     0.00000     0.00000     0.00000     0.00000     0.00000
    -6.42646     0.00000     0.00000     0.00000     0.00000     0.00000     0.00000     0.00000     0.00000     0.00000     0.00000
    -6.41646     0.00000     0.00000     0.00000     0.00000     0.00000     0.00000     0.00000     0.00000     0.00000     0.00000
    -6.40646     0.00000     0.00000     0.00000     0.00000     0.00000     0.00000     0.00000     0.00000     0.00000     0.00000
    -6.39646     0.00000     0.00000     0.00000     0.00000     0.00000     0.00000     0.00000     0.00000     0.00000     0.00000
    -6.38646     0.00000     0.00000     0.00000     0.00000     0.00000     0.00000     0.00000     0.00000     0.00000     0.00000
    -6.37646     0.00000     0.00000     0.00000     0.00000     0.00000     0.00000     0.00000     0.00000     0.00000     0.00000
    -6.36546     0.00000     0.00000     0.00000     0.00000     0.00000     0.00000     0.00000     0.00000     0.00000     0.00000
    -6.35546     0.00000     0.00000     0.00000     0.00000     0.00000     0.00000     0.00000     0.00000     0.00000     0.00000
    -6.34546     0.00000     0.00000     0.00000     0.00000     0.00000     0.00000     0.00000     0.00000     0.00000     0.00000
    -6.33546     0.00000     0.00000     0.00000     0.00000     0.00000     0.00000     0.00000     0.00000     0.00000     0.00000
    -6.32546     0.00000     0.00000     0.00000     0.00000     0.00000     0.00000     0.00000     0.00000     0.00000     0.00000
    -6.31446     0.00000     0.00000     0.00000     0.00000     0.00000     0.00000     0.00000     0.00000     0.00000     0.00000
    -6.30446     0.00000     0.00000     0.00000     0.00000     0.00000     0.00000     0.00000     0.00000     0.00000     0.00000
    -6.29446     0.00000     0.00000     0.00000     0.00000     0.00000     0.00000     0.00000     0.00000     0.00000     0.00000
    -6.28446     0.00000     0.00000     0.00000     0.00000     0.00000     0.00000     0.00000     0.00000     0.00000     0.00000
    -6.27446     0.00000     0.00000     0.00000     0.00000     0.00000     0.00000     0.00000     0.00000     0.00000     0.00000
    -6.26446     0.00000     0.00000     0.00000     0.00000     0.00000     0.00000     0.00000     0.00000     0.00000     0.00000
    -6.25346     0.00000     0.00000     0.00000     0.00000     0.00000     0.00000     0.00000     0.00000     0.00000     0.00000
    -6.24346     0.00000     0.00000     0.00000     0.00000     0.00000     0.00000     0.00000     0.00000     0.00000     0.00000
    -6.23346     0.00000     0.00000     0.00000     0.00000     0.00000     0.00000     0.00000     0.00000     0.00000     0.00000
    -6.22346     0.00000     0.00000     0.00000     0.00000     0.00000     0.00000     0.00000     0.00000     0.00000     0.00000
    -6.21346     0.00000     0.00000     0.00000     0.00000     0.00000     0.00000     0.00000     0.00000     0.00000     0.00000
    -6.20246     0.00000     0.00000     0.00000     0.00000     0.00000     0.00000     0.00000     0.00000     0.00000     0.00000
    -6.19246     0.00000     0.00000     0.00000     0.00000     0.00000     0.00000     0.00000     0.00000     0.00000     0.00000
    -6.18246     0.00000     0.00000     0.00000     0.00000     0.00000     0.00000     0.00000     0.00000     0.00000     0.00000
    -6.17246     0.00000     0.00000     0.00000     0.00000     0.00000     0.00000     0.00000     0.00000     0.00000     0.00000
    -6.16246     0.00000     0.00000     0.00000     0.00000     0.00000     0.00000     0.00000     0.00000     0.00000     0.00000
    -6.15146     0.00000     0.00000     0.00000     0.00000     0.00000     0.00000     0.00000     0.00000     0.00000     0.00000
    -6.14146     0.00000     0.00000     0.00000     0.00000     0.00000     0.00000     0.00000     0.00000     0.00000     0.00000
    -6.13146     0.00000     0.00000     0.00000     0.00000     0.00000     0.00000     0.00000     0.00000     0.00000     0.00000
    -6.12146     0.00000     0.00001     0.00000     0.00000     0.00000     0.00000     0.00000     0.00000     0.00000     0.00001
    -6.11146     0.00000     0.00003     0.00001     0.00002     0.00000     0.00000     0.00000     0.00000     0.00000     0.00005
    -6.10146     0.00001     0.00010     0.00003     0.00007     0.00000     0.00000     0.00000     0.00000     0.00000     0.00021
    -6.09046     0.00002     0.00036     0.00009     0.00027     0.00000     0.00000     0.00000     0.00000     0.00000     0.00074
    -6.08046     0.00008     0.00117     0.00029     0.00087     0.00000     0.00000     0.00000     0.00000     0.00000     0.00242
    -6.07046     0.00024     0.00352     0.00089     0.00262     0.00000     0.00001     0.00000     0.00001     0.00000     0.00729
    -6.06046     0.00065     0.00976     0.00246     0.00726     0.00001     0.00003     0.00001     0.00002     0.00000     0.02021
    -6.05046     0.00167     0.02494     0.00628     0.01853     0.00003     0.00008     0.00002     0.00004     0.00001     0.05161
    -6.03946     0.00392     0.05865     0.01477     0.04359     0.00008     0.00020     0.00005     0.00010     0.00002     0.12137
    -6.02946     0.00849     0.12699     0.03198     0.09439     0.00017     0.00043     0.00011     0.00022     0.00005     0.26283
    -6.01946     0.01693     0.25330     0.06377     0.18825     0.00033     0.00086     0.00023     0.00044     0.00009     0.52420
    -6.00946     0.03109     0.46515     0.11714     0.34572     0.00061     0.00158     0.00041     0.00081     0.00017     0.96269
    -5.99946     0.05257     0.78667     0.19813     0.58474     0.00103     0.00268     0.00070     0.00138     0.00029     1.62819
    -5.98946     0.08190     1.22506     0.30876     0.91079     0.00160     0.00417     0.00109     0.00215     0.00045     2.53597
    -5.97846     0.11751     1.75691     0.44328     1.30666     0.00229     0.00598     0.00158     0.00308     0.00065     3.63795
    -5.96846     0.15536     2.32056     0.58690     1.72672     0.00303     0.00790     0.00210     0.00408     0.00086     4.80751
    -5.95846     0.18938     2.82218     0.71765     2.10358     0.00368     0.00961     0.00261     0.00498     0.00105     5.85471
    -5.94846     0.21320     3.16077     0.81329     2.36379     0.00412     0.01077     0.00305     0.00564     0.00118     6.57582
    -5.93846     0.22242     3.26116     0.86040     2.45653     0.00426     0.01112     0.00344     0.00594     0.00124     6.82650
    -5.92746     0.21651     3.10083     0.86230     2.37163     0.00405     0.01059     0.00388     0.00591     0.00121     6.57691
    -5.91746     0.19971     2.72181     0.84133     2.14941     0.00357     0.00934     0.00456     0.00568     0.00113     5.93654
    -5.90746     0.17954     2.21698     0.83308     1.86581     0.00294     0.00772     0.00574     0.00550     0.00103     5.11834
    -5.89746     0.16459     1.70116     0.87489     1.60746     0.00233     0.00619     0.00762     0.00560     0.00098     4.37082
    -5.88746     0.16179     1.28251     0.99193     1.44367     0.00191     0.00519     0.01026     0.00617     0.00101     3.90444
    -5.87646     0.17447     1.04148     1.18727     1.40709     0.00182     0.00515     0.01348     0.00726     0.00114     3.83915
    -5.86646     0.20182     1.02423     1.43945     1.48946     0.00216     0.00637     0.01685     0.00873     0.00138     4.19044
    -5.85646     0.23960     1.24139     1.70823     1.65141     0.00298     0.00898     0.01976     0.01037     0.00170     4.88442
    -5.84646     0.28144     1.66726     1.94693     1.83999     0.00424     0.01290     0.02165     0.01189     0.00206     5.78837
    -5.83646     0.32021     2.23717     2.11442     2.00331     0.00581     0.01773     0.02214     0.01302     0.00241     6.73622
    -5.82646     0.34929     2.85094     2.18346     2.10207     0.00745     0.02276     0.02116     0.01360     0.00271     7.55342
    -5.81546     0.36327     3.38951     2.14626     2.11579     0.00885     0.02705     0.01898     0.01351     0.00290     8.08613
    -5.80546     0.35922     3.74852     2.01066     2.04435     0.00975     0.02976     0.01604     0.01279     0.00296     8.23406
    -5.79546     0.33749     3.87362     1.79933     1.90902     0.00998     0.03040     0.01286     0.01155     0.00290     7.98716
    -5.78546     0.30216     3.78725     1.54705     1.74928     0.00957     0.02904     0.00988     0.00997     0.00276     7.44696
    -5.77546     0.26041     3.58201     1.29291     1.61707     0.00873     0.02632     0.00739     0.00831     0.00263     6.80577
    -5.76446     0.22060     3.38525     1.07457     1.56159     0.00779     0.02319     0.00553     0.00681     0.00258     6.28791
    -5.75446     0.18963     3.30647     0.91816     1.61262     0.00702     0.02054     0.00431     0.00566     0.00269     6.06711
    -5.74446     0.17073     3.38849     0.83194     1.76537     0.00660     0.01888     0.00366     0.00496     0.00295     6.19359
    -5.73446     0.16260     3.58966     0.80261     1.97743     0.00650     0.01821     0.00344     0.00466     0.00331     6.56842
    -5.72446     0.16053     3.80076     0.80474     2.18308     0.00654     0.01806     0.00350     0.00468     0.00367     6.98556
    -5.71346     0.15862     3.89603     0.80890     2.31695     0.00652     0.01781     0.00375     0.00493     0.00393     7.21743
    -5.70346     0.15249     3.78468     0.79749     2.34484     0.00626     0.01694     0.00419     0.00542     0.00406     7.11638
    -5.69346     0.14117     3.45077     0.77196     2.27916     0.00571     0.01529     0.00494     0.00630     0.00411     6.67940
    -5.68346     0.12758     2.96067     0.75690     2.17707     0.00499     0.01307     0.00621     0.00782     0.00422     6.05853
    -5.67346     0.11781     2.43974     0.79419     2.11841     0.00434     0.01083     0.00823     0.01028     0.00458     5.50841
    -5.66346     0.11964     2.03691     0.93495     2.17431     0.00407     0.00925     0.01116     0.01387     0.00537     5.30952
    -5.65246     0.14094     1.88559     1.22700     2.38075     0.00447     0.00902     0.01495     0.01859     0.00668     5.68799
    -5.64246     0.18813     2.07627     1.70365     2.72998     0.00576     0.01070     0.01941     0.02425     0.00851     6.76666
    -5.63246     0.26460     2.63610     2.36837     3.17874     0.00803     0.01462     0.02415     0.03047     0.01075     8.53582
    -5.62246     0.36878     3.51811     3.18399     3.66844     0.01114     0.02072     0.02875     0.03686     0.01317    10.84995
    -5.61246     0.49310     4.59411     4.06577     4.14092     0.01472     0.02845     0.03284     0.04305     0.01547    13.42843
    -5.60146     0.62312     5.67140     4.88985     4.54821     0.01819     0.03673     0.03610     0.04878     0.01732    15.88970
    -5.59146     0.73975     6.52708     5.51747     4.84950     0.02088     0.04408     0.03834     0.05367     0.01843    17.80919
    -5.58146     0.82384     6.96887     5.83165     5.00886     0.02219     0.04897     0.03939     0.05729     0.01858    18.81964
    -5.57146     0.86135     6.88921     5.77449     4.99844     0.02184     0.05030     0.03922     0.05906     0.01774    18.71164
    -5.56146     0.84817     6.30265     5.36802     4.80898     0.01988     0.04771     0.03794     0.05849     0.01602    17.50785
    -5.55146     0.79170     5.33445     4.70737     4.46582     0.01674     0.04180     0.03583     0.05533     0.01373    15.46277
    -5.54046     0.70799     4.17618     3.92820     4.02455     0.01304     0.03381     0.03338     0.04987     0.01126    12.97828
    -5.53046     0.61632     3.02331     3.16913     3.56339     0.00940     0.02523     0.03111     0.04288     0.00897    10.48972
    -5.52046     0.53231     2.02400     2.53254     3.15298     0.00626     0.01738     0.02939     0.03544     0.00715     8.33746
    -5.51046     0.46441     1.25265     2.06932     2.83823     0.00386     0.01104     0.02836     0.02865     0.00598     6.70248
    -5.50046     0.41250     0.71656     1.78148     2.62775     0.00220     0.00647     0.02784     0.02337     0.00548     5.60365
    -5.48946     0.37116     0.37879     1.63958     2.50036     0.00116     0.00350     0.02749     0.02001     0.00561     4.94765
    -5.47946     0.33355     0.18501     1.60018     2.42271     0.00056     0.00174     0.02699     0.01855     0.00624     4.59554
    -5.46946     0.29505     0.08349     1.61950     2.36234     0.00025     0.00080     0.02613     0.01857     0.00721     4.41333
    -5.45946     0.25451     0.03488     1.65836     2.29306     0.00011     0.00034     0.02486     0.01944     0.00827     4.29383
    -5.44946     0.21383     0.01377     1.68582     2.19870     0.00004     0.00015     0.02329     0.02041     0.00919     4.16519
    -5.43846     0.17599     0.00602     1.67996     2.06641     0.00002     0.00009     0.02155     0.02080     0.00974     3.98059
    -5.42846     0.14388     0.00531     1.63426     1.89546     0.00003     0.00014     0.01989     0.02017     0.00983     3.72896
    -5.41846     0.11962     0.01068     1.56289     1.69946     0.00007     0.00035     0.01859     0.01844     0.00948     3.43957
    -5.40846     0.10460     0.02581     1.49735     1.50964     0.00016     0.00086     0.01804     0.01586     0.00890     3.18123
    -5.39846     0.09956     0.05978     1.47826     1.37060     0.00037     0.00197     0.01858     0.01296     0.00838     3.05047
    -5.38846     0.10436     0.12870     1.53520     1.33069     0.00078     0.00419     0.02036     0.01032     0.00819     3.14278
    -5.37746     0.11763     0.25689     1.67402     1.43024     0.00151     0.00823     0.02318     0.00845     0.00852     3.52867
    -5.36746     0.13680     0.47560     1.87189     1.69515     0.00270     0.01494     0.02653     0.00767     0.00944     4.24071
    -5.35746     0.15842     0.81747     2.08495     2.13065     0.00446     0.02511     0.02970     0.00809     0.01091     5.26976
    -5.34746     0.17904     1.30575     2.26320     2.72093     0.00679     0.03911     0.03204     0.00961     0.01290     6.56937
    -5.33746     0.19577     1.93976     2.36850     3.41946     0.00957     0.05649     0.03320     0.01200     0.01535     8.05010
    -5.32646     0.20666     2.68196     2.38028     4.14840     0.01246     0.07575     0.03317     0.01483     0.01815     9.57165
    -5.31646     0.21047     3.45339     2.29699     4.79927     0.01501     0.09438     0.03218     0.01759     0.02107    10.94034
    -5.30646     0.20640     4.14229     2.12925     5.25149     0.01674     0.10937     0.03050     0.01969     0.02368    11.92940
    -5.29646     0.19420     4.62925     1.89432     5.40282     0.01731     0.11795     0.02826     0.02064     0.02543    12.33018
    -5.28646     0.17438     4.81794     1.61244     5.20397     0.01661     0.11845     0.02550     0.02019     0.02580    12.01529
    -5.27546     0.14851     4.66805     1.30741     4.67779     0.01480     0.11081     0.02220     0.01839     0.02454    10.99250
    -5.26546     0.11931     4.20790     1.00436     3.91520     0.01225     0.09657     0.01844     0.01556     0.02174     9.41133
    -5.25546     0.09001     3.52583     0.72790     3.04678     0.00944     0.07839     0.01449     0.01224     0.01787     7.52294
    -5.24546     0.06362     2.74400     0.49573     2.20281     0.00677     0.05924     0.01068     0.00896     0.01359     5.60539
    -5.23546     0.04227     1.98159     0.31784     1.48198     0.00452     0.04166     0.00735     0.00619     0.00956     3.89297
    -5.22546     0.02698     1.32619     0.19503     0.93624     0.00281     0.02723     0.00474     0.00420     0.00623     2.52966
    -5.21446     0.01788     0.82212     0.12231     0.57460     0.00163     0.01653     0.00292     0.00319     0.00379     1.56497
    -5.20446     0.01467     0.47176     0.09290     0.38034     0.00088     0.00932     0.00184     0.00326     0.00223     0.97719
    -5.19446     0.01709     0.25081     0.10130     0.32825     0.00044     0.00488     0.00139     0.00455     0.00139     0.71011
    -5.18446     0.02501     0.12484     0.14442     0.39505     0.00021     0.00239     0.00145     0.00720     0.00110     0.70168
    -5.17446     0.03817     0.06199     0.22003     0.56049     0.00011     0.00116     0.00193     0.01126     0.00121     0.89635
    -5.16346     0.05571     0.04041     0.32422     0.80172     0.00008     0.00072     0.00273     0.01655     0.00158     1.24372
    -5.15346     0.07571     0.05092     0.44929     1.08595     0.00011     0.00085     0.00374     0.02256     0.00213     1.69125
    -5.14346     0.09509     0.09738     0.58444     1.36921     0.00023     0.00159     0.00486     0.02845     0.00276     2.18399
    -5.13346     0.11041     0.19565     0.71964     1.60242     0.00047     0.00318     0.00600     0.03320     0.00344     2.67440
    -5.12346     0.11860     0.37059     0.85095     1.74793     0.00089     0.00601     0.00713     0.03599     0.00415     3.14223
    -5.11346     0.11831     0.64887     0.98391     1.78927     0.00156     0.01052     0.00830     0.03647     0.00493     3.60213
    -5.10246     0.11026     1.04712     1.13087     1.73985     0.00252     0.01698     0.00962     0.03488     0.00584     4.09794
    -5.09246     0.09694     1.55619     1.30176     1.63420     0.00374     0.02523     0.01117     0.03195     0.00693     4.66811
    -5.08246     0.08157     2.13106     1.49415     1.51083     0.00513     0.03455     0.01293     0.02855     0.00816     5.30693
    -5.07246     0.06709     2.69055     1.68699     1.39874     0.00649     0.04360     0.01471     0.02536     0.00937     5.94290
    -5.06246     0.05529     3.13545     1.84603     1.30897     0.00760     0.05077     0.01626     0.02274     0.01035     6.45347
    -5.05146     0.04700     3.38092     1.94190     1.24198     0.00828     0.05463     0.01739     0.02073     0.01091     6.72374
    -5.04146     0.04259     3.39092     1.97074     1.20155     0.00848     0.05457     0.01819     0.01937     0.01099     6.71740
    -5.03146     0.04266     3.19682     1.96759     1.20635     0.00833     0.05102     0.01917     0.01891     0.01077     6.52162
    -5.02146     0.04836     2.88713     2.00113     1.29281     0.00810     0.04537     0.02119     0.01988     0.01061     6.33457
    -5.01146     0.06103     2.57747     2.15146     1.50075     0.00811     0.03942     0.02519     0.02295     0.01097     6.39735
    -5.00046     0.08131     2.36535     2.47443     1.85420     0.00864     0.03478     0.03177     0.02857     0.01218     6.89123
    -4.99046     0.10828     2.29542     2.96959     2.33706     0.00981     0.03225     0.04080     0.03660     0.01433     7.84413
    -4.98046     0.13887     2.35199     3.57017     2.88838     0.01163     0.03175     0.05123     0.04608     0.01716     9.10726
    -4.97046     0.16845     2.47629     4.15639     3.41553     0.01415     0.03252     0.06124     0.05540     0.02017    10.40014
    -4.96046     0.19221     2.60236     4.60192     3.82546     0.01764     0.03365     0.06879     0.06272     0.02278    11.42752
    -4.95046     0.20690     2.69552     4.81872     4.06498     0.02275     0.03462     0.07240     0.06666     0.02461    12.00716
    -4.93946     0.21233     2.76939     4.79588     4.13942     0.03048     0.03554     0.07165     0.06678     0.02559    12.14705
    -4.92946     0.21103     2.87851     4.59594     4.10930     0.04185     0.03708     0.06737     0.06374     0.02600    12.03082
    -4.91946     0.20690     3.08438     4.32134     4.05297     0.05733     0.04001     0.06120     0.05887     0.02626    11.90925
    -4.90946     0.20301     3.41292     4.06334     4.02602     0.07620     0.04469     0.05495     0.05362     0.02666    11.96141
    -4.89946     0.20006     3.83013     3.86280     4.03099     0.09623     0.05070     0.05000     0.04892     0.02724    12.19707
    -4.88846     0.19638     4.24289     3.70439     4.02139     0.11393     0.05693     0.04706     0.04505     0.02778    12.45580
    -4.87846     0.18929     4.53582     3.53963     3.93568     0.12561     0.06203     0.04628     0.04177     0.02800    12.50410
    -4.86846     0.17686     4.62267     3.32738     3.73350     0.12853     0.06518     0.04753     0.03874     0.02771    12.16809
    -4.85846     0.15932     4.48753     3.05958     3.42306     0.12214     0.06652     0.05052     0.03581     0.02701    11.43151
    -4.84846     0.13884     4.19395     2.76669     3.05543     0.10831     0.06733     0.05479     0.03311     0.02612    10.44457
    -4.83846     0.11855     3.85947     2.50246     2.70574     0.09091     0.06940     0.05958     0.03089     0.02530     9.46228
    -4.82746     0.10130     3.60283     2.32319     2.44310     0.07461     0.07425     0.06389     0.02935     0.02469     8.73721
    -4.81746     0.08887     3.49936     2.27243     2.31325     0.06366     0.08231     0.06677     0.02863     0.02434     8.43963
    -4.80746     0.08182     3.55701     2.37362     2.33421     0.06088     0.09273     0.06774     0.02876     0.02429     8.62106
    -4.79746     0.07979     3.72711     2.62827     2.49493     0.06715     0.10368     0.06699     0.02979     0.02462     9.22234
    -4.78746     0.08180     3.93656     3.00848     2.75748     0.08138     0.11323     0.06526     0.03170     0.02545    10.10133
    -4.77646     0.08628     4.12335     3.45264     3.05863     0.10068     0.12003     0.06337     0.03427     0.02677    11.06602
    -4.76646     0.09122     4.25500     3.86935     3.31702     0.12098     0.12361     0.06167     0.03705     0.02834    11.90422
    -4.75646     0.09445     4.32791     4.15618     3.45450     0.13788     0.12416     0.05988     0.03941     0.02961    12.42396
    -4.74646     0.09422     4.35276     4.23254     3.42173     0.14771     0.12202     0.05720     0.04074     0.02993    12.49886
    -4.73646     0.08988     4.34581     4.07083     3.21838     0.14844     0.11744     0.05292     0.04083     0.02881    12.11334
    -4.72546     0.08213     4.32092     3.70851     2.89618     0.14025     0.11052     0.04682     0.03990     0.02616    11.37140
    -4.71546     0.07277     4.29123     3.23309     2.53749     0.12531     0.10153     0.03936     0.03861     0.02233    10.46172
    -4.70546     0.06409     4.26295     2.75097     2.22658     0.10689     0.09123     0.03154     0.03769     0.01799     9.58993
    -4.69546     0.05812     4.23050     2.35058     2.02161     0.08846     0.08048     0.02453     0.03763     0.01396     8.90586
    -4.68546     0.05630     4.17006     2.08323     1.94541     0.07268     0.07023     0.01932     0.03857     0.01091     8.46671
    -4.67546     0.05951     4.04647     1.96518     1.99370     0.06105     0.06110     0.01659     0.04040     0.00931     8.25329
    -4.66446     0.06821     3.82994     1.99178     2.15136     0.05390     0.05329     0.01677     0.04302     0.00943     8.21769
    -4.65446     0.08258     3.51509     2.15262     2.40166     0.05073     0.04677     0.02011     0.04650     0.01137     8.32743
    -4.64446     0.10220     3.12458     2.43497     2.72437     0.05050     0.04141     0.02663     0.05103     0.01503     8.57073
    -4.63446     0.12551     2.70421     2.81555     3.08871     0.05188     0.03710     0.03599     0.05665     0.02008     8.93568
    -4.62446     0.14958     2.30190     3.25148     3.44176     0.05343     0.03383     0.04720     0.06290     0.02588     9.36798
    -4.61346     0.17037     1.95693     3.67912     3.71640     0.05390     0.03171     0.05865     0.06878     0.03151     9.76736
    -4.60346     0.18370     1.69656     4.03053     3.85212     0.05259     0.03111     0.06821     0.07294     0.03590    10.02366
    -4.59346     0.18660     1.54103     4.25519     3.81557     0.04958     0.03270     0.07386     0.07426     0.03817    10.06697
    -4.58346     0.17845     1.51070     4.33844     3.61795     0.04577     0.03746     0.07431     0.07224     0.03781     9.91313
    -4.57346     0.16101     1.61972     4.30375     3.31026     0.04245     0.04624     0.06946     0.06728     0.03497     9.65515
    -4.56246     0.13796     1.86677     4.19128     2.96076     0.04075     0.05923     0.06046     0.06045     0.03032     9.40799
    -4.55246     0.11352     2.22082     4.03592     2.63230     0.04118     0.07540     0.04934     0.05311     0.02486     9.24646
    -4.54246     0.09138     2.61806     3.84792     2.36586     0.04338     0.09241     0.03836     0.04652     0.01967     9.16354
    -4.53246     0.07401     2.97460     3.61808     2.18251     0.04637     0.10693     0.02952     0.04170     0.01562     9.08935
    -4.52246     0.06283     3.21419     3.33764     2.09710     0.04905     0.11571     0.02429     0.03960     0.01338     8.95380
    -4.51246     0.05857     3.29303     3.01946     2.13037     0.05071     0.11659     0.02364     0.04121     0.01344     8.74703
    -4.50146     0.06162     3.21535     2.70692     2.30889     0.05125     0.10938     0.02813     0.04761     0.01614     8.54529
    -4.49146     0.07201     3.02846     2.46039     2.64814     0.05113     0.09586     0.03789     0.05962     0.02167     8.47517
    -4.48146     0.08898     2.79918     2.33085     3.13087     0.05099     0.07920     0.05248     0.07728     0.02987     8.63969
    -4.47146     0.11059     2.58898     2.33572     3.69088     0.05130     0.06285     0.07061     0.09924     0.04014     9.05032
    -4.46146     0.13368     2.43867     2.44784     4.21843     0.05224     0.04971     0.09006     0.12264     0.05136     9.60463
    -4.45046     0.15450     2.37056     2.60551     4.59432     0.05380     0.04160     0.10797     0.14360     0.06207    10.13394
    -4.44046     0.16972     2.39955     2.73737     4.73031     0.05603     0.03922     0.12142     0.15828     0.07087    10.48278
    -4.43046     0.17735     2.54202     2.78732     4.60486     0.05912     0.04232     0.12832     0.16412     0.07691    10.58235
    -4.42046     0.17761     2.81495     2.73582     4.27229     0.06325     0.04987     0.12803     0.16082     0.08013    10.48276
    -4.41046     0.17249     3.22265     2.60059     3.84613     0.06829     0.06018     0.12158     0.15049     0.08119    10.32358
    -4.40046     0.16498     3.74457     2.42683     3.45830     0.07365     0.07122     0.11128     0.13687     0.08096    10.26866
    -4.38946     0.15771     4.32777     2.26563     3.21444     0.07838     0.08097     0.09986     0.12406     0.08006    10.42887
    -4.37946     0.15221     4.89674     2.15564     3.16420     0.08167     0.08801     0.08957     0.11513     0.07840    10.82157
    -4.36946     0.14849     5.36851     2.11044     3.29007     0.08329     0.09210     0.08164     0.11127     0.07543    11.36123
    -4.35946     0.14561     5.67534     2.12043     3.52241     0.08383     0.09427     0.07626     0.11178     0.07037    11.90030
    -4.34946     0.14255     5.78171     2.15983     3.76798     0.08455     0.09670     0.07295     0.11469     0.06307    12.28403
    -4.33846     0.13897     5.69425     2.20194     3.94603     0.08691     0.10190     0.07123     0.11779     0.05412    12.41313
    -4.32846     0.13571     5.46145     2.23209     4.01385     0.09205     0.11197     0.07109     0.11958     0.04481    12.28261
    -4.31846     0.13476     5.16327     2.25533     3.98106     0.10045     0.12774     0.07323     0.11992     0.03691    11.99267
    -4.30846     0.13888     4.89042     2.29808     3.90087     0.11171     0.14828     0.07879     0.11989     0.03213    11.71905
    -4.29846     0.15070     4.72513     2.39797     3.84858     0.12466     0.17094     0.08890     0.12132     0.03178    11.65998
    -4.28746     0.17161     4.71787     2.58606     3.88740     0.13746     0.19188     0.10392     0.12592     0.03660    11.95872
    -4.27746     0.20072     4.87815     2.87088     4.03934     0.14815     0.20734     0.12292     0.13418     0.04665    12.64833
    -4.26746     0.23441     5.17317     3.22396     4.27560     0.15475     0.21447     0.14363     0.14507     0.06119    13.62625
    -4.25746     0.26687     5.53753     3.58429     4.52381     0.15594     0.21240     0.16294     0.15633     0.07869    14.67880
    -4.24746     0.29162     5.88725     3.87434     4.69778     0.15127     0.20220     0.17774     0.16510     0.09695    15.54425
    -4.23746     0.30342     6.13785     4.02465     4.72513     0.14119     0.18628     0.18597     0.16904     0.11348    15.98702
    -4.22646     0.29994     6.21948     3.99840     4.57510     0.12702     0.16765     0.18706     0.16688     0.12615    15.86767
    -4.21646     0.28253     6.09173     3.80173     4.26953     0.11051     0.14881     0.18214     0.15879     0.13384    15.17961
    -4.20646     0.25557     5.74763     3.48288     3.87368     0.09349     0.13134     0.17347     0.14626     0.13687    14.04119
    -4.19646     0.22526     5.21821     3.11574     3.47931     0.07744     0.11591     0.16387     0.13166     0.13668    12.66409
    -4.18646     0.19781     4.56440     2.77778     3.18001     0.06341     0.10276     0.15576     0.11771     0.13528    11.29492
    -4.17546     0.17781     3.87223     2.52714     3.04610     0.05207     0.09227     0.15062     0.10688     0.13398    10.15910
    -4.16546     0.16744     3.23521     2.38992     3.10390     0.04384     0.08533     0.14856     0.10092     0.13299     9.40810
    -4.15546     0.16653     2.73849     2.35891     3.32993     0.03902     0.08314     0.14844     0.10039     0.13137     9.09621
    -4.14546     0.17346     2.43891     2.40549     3.65728     0.03776     0.08664     0.14836     0.10471     0.12786     9.18047
    -4.13546     0.18627     2.35203     2.49684     3.99619     0.04000     0.09579     0.14667     0.11237     0.12188     9.54804
    -4.12546     0.20358     2.44940     2.61048     4.26083     0.04545     0.10923     0.14271     0.12149     0.11415    10.05731
    -4.11446     0.22469     2.66996     2.73882     4.39382     0.05366     0.12442     0.13715     0.13036     0.10660    10.57948
    -4.10446     0.24882     2.93804     2.88130     4.37939     0.06418     0.13840     0.13164     0.13772     0.10160    11.02110
    -4.09446     0.27421     3.18589     3.03339     4.23430     0.07655     0.14881     0.12805     0.14277     0.10100    11.32497
    -4.08446     0.29762     3.36544     3.17470     3.99578     0.09017     0.15427     0.12755     0.14503     0.10540    11.45597
    -4.07446     0.31453     3.45214     3.27016     3.69948     0.10397     0.15462     0.13022     0.14424     0.11408    11.38344
    -4.06346     0.32088     3.43549     3.27994     3.37409     0.11621     0.15032     0.13505     0.14038     0.12530    11.07767
    -4.05346     0.31445     3.31381     3.17595     3.03744     0.12468     0.14204     0.14043     0.13378     0.13701    10.51959
    -4.04346     0.29599     3.09320     2.95599     2.70351     0.12734     0.13035     0.14467     0.12518     0.14723     9.72345
    -4.03346     0.26936     2.79260     2.64484     2.38889     0.12328     0.11598     0.14649     0.11566     0.15441     8.75151
    -4.02346     0.24006     2.45277     2.28967     2.11196     0.11363     0.10030     0.14527     0.10638     0.15745     7.71750
    -4.01246     0.21389     2.13767     1.94511     1.88929     0.10145     0.08559     0.14123     0.09830     0.15571     6.76825
    -4.00246     0.19519     1.92300     1.65718     1.73022     0.09134     0.07488     0.13509     0.09199     0.14899     6.04787
    -3.99246     0.18628     1.87848     1.45785     1.63276     0.08812     0.07128     0.12814     0.08757     0.13774     5.66821
    -3.98246     0.18745     2.04077     1.35934     1.58479     0.09537     0.07703     0.12166     0.08487     0.12299     5.67428
    -3.97246     0.19773     2.39964     1.35969     1.56756     0.11406     0.09263     0.11678     0.08355     0.10653     6.03816
    -3.96246     0.21573     2.89083     1.44983     1.55921     0.14195     0.11621     0.11435     0.08335     0.09041     6.66186
    -3.95146     0.24034     3.40952     1.61842     1.54377     0.17377     0.14363     0.11488     0.08433     0.07686     7.40553
    -3.94146     0.27104     3.83815     1.85608     1.51572     0.20250     0.16935     0.11872     0.08684     0.06776     8.12618
    -3.93146     0.30734     4.07783     2.15237     1.48147     0.22158     0.18788     0.12606     0.09149     0.06438     8.71042
    -3.92146     0.34805     4.07828     2.48950     1.45859     0.22708     0.19572     0.13673     0.09882     0.06713     9.09989
    -3.91146     0.39032     3.85093     2.83792     1.46814     0.21918     0.19223     0.14988     0.10900     0.07561     9.29322
    -3.90046     0.43000     3.45958     3.15761     1.52608     0.20194     0.18031     0.16399     0.12165     0.08879     9.32995
    -3.89046     0.46254     2.99520     3.41127     1.63802     0.18170     0.16484     0.17711     0.13594     0.10533     9.27194
    -3.88046     0.48473     2.54683     3.57416     1.79589     0.16488     0.15103     0.18753     0.15100     0.12387     9.17991
    -3.87046     0.49547     2.17617     3.64349     1.97968     0.15565     0.14255     0.19429     0.16622     0.14324     9.09677
    -3.86046     0.49601     1.90866     3.63520     2.16132     0.15516     0.14051     0.19758     0.18148     0.16245     9.03838
    -3.84946     0.48845     1.73794     3.57232     2.31271     0.16186     0.14362     0.19828     0.19698     0.18046     8.99261
    -3.83946     0.47487     1.63936     3.47303     2.40837     0.17298     0.14925     0.19763     0.21282     0.19611     8.92443
    -3.82946     0.45660     1.58561     3.34624     2.43580     0.18580     0.15491     0.19656     0.22891     0.20815     8.79857
    -3.81946     0.43445     1.55688     3.19521     2.39508     0.19851     0.15904     0.19534     0.24481     0.21540     8.59473
    -3.80946     0.40960     1.54414     3.02305     2.30207     0.20997     0.16118     0.19376     0.25973     0.21701     8.32049
    -3.79946     0.38348     1.54748     2.83823     2.18111     0.21907     0.16146     0.19124     0.27255     0.21296     8.00758
    -3.78846     0.35771     1.57229     2.65119     2.05918     0.22410     0.15998     0.18716     0.28204     0.20403     7.69769
    -3.77846     0.33328     1.62336     2.47027     1.95721     0.22311     0.15668     0.18106     0.28692     0.19167     7.42355
    -3.76846     0.31042     1.70428     2.29648     1.88694     0.21475     0.15136     0.17280     0.28604     0.17789     7.20096
    -3.75846     0.28879     1.81432     2.12569     1.84865     0.19923     0.14423     0.16259     0.27891     0.16487     7.02728
    -3.74846     0.26825     1.94444     1.95244     1.83484     0.17820     0.13577     0.15087     0.26575     0.15477     6.88532
    -3.73746     0.24921     2.07518     1.77531     1.83308     0.15443     0.12663     0.13828     0.24775     0.14934     6.74922
    -3.72746     0.23276     2.17753     1.60104     1.82963     0.13060     0.11717     0.12544     0.22673     0.14956     6.59047
    -3.71746     0.21991     2.22038     1.44014     1.81337     0.10853     0.10738     0.11297     0.20476     0.15527     6.38271
    -3.70746     0.21136     2.18004     1.30469     1.77822     0.08905     0.09698     0.10128     0.18369     0.16485     6.11017
    -3.69746     0.20685     2.05097     1.20266     1.72459     0.07250     0.08585     0.09063     0.16475     0.17564     5.77444
    -3.68746     0.20551     1.84846     1.13608     1.65851     0.05926     0.07439     0.08123     0.14866     0.18455     5.39666
    -3.67646     0.20669     1.60614     1.10302     1.59093     0.05016     0.06361     0.07339     0.13569     0.18921     5.01884
    -3.66646     0.21046     1.36663     1.10139     1.53563     0.04646     0.05501     0.06774     0.12621     0.18913     4.69866
    -3.65646     0.21831     1.17393     1.13254     1.50729     0.04947     0.05030     0.06526     0.12088     0.18600     4.50397
    -3.64646     0.23235     1.06029     1.20132     1.51756     0.05995     0.05085     0.06706     0.12053     0.18290     4.49280
    -3.63646     0.25450     1.03995     1.31300     1.57185     0.07758     0.05739     0.07396     0.12570     0.18314     4.69707
    -3.62546     0.28462     1.10505     1.46694     1.66402     0.10061     0.06966     0.08597     0.13598     0.18864     5.10150
    -3.61546     0.31990     1.22750     1.65159     1.77629     0.12601     0.08632     0.10194     0.14966     0.19899     5.63820
    -3.60546     0.35476     1.36735     1.84381     1.88304     0.15010     0.10525     0.11967     0.16391     0.21158     6.19947
    -3.59546     0.38236     1.48452     2.01340     1.95748     0.16962     0.12406     0.13647     0.17542     0.22291     6.66624
    -3.58546     0.39708     1.55006     2.13094     1.98261     0.18249     0.14054     0.14999     0.18158     0.22979     6.94507
    -3.57446     0.39630     1.55218     2.17951     1.95636     0.18834     0.15321     0.15887     0.18126     0.23062     6.99666
    -3.56446     0.38119     1.49652     2.15745     1.89155     0.18816     0.16129     0.16306     0.17521     0.22594     6.84039
    -3.55446     0.35611     1.39991     2.08038     1.81028     0.18382     0.16486     0.16352     0.16551     0.21786     6.54226
    -3.54446     0.32701     1.28395     1.97482     1.73506     0.17751     0.16476     0.16141     0.15462     0.20884     6.18798
    -3.53446     0.29899     1.17018     1.86984     1.67955     0.17151     0.16242     0.15757     0.14445     0.20067     5.85519
    -3.52446     0.27532     1.07677     1.78670     1.64638     0.16781     0.15962     0.15220     0.13576     0.19379     5.59434
    -3.51346     0.25669     1.01675     1.73448     1.62723     0.16790     0.15800     0.14514     0.12839     0.18728     5.42185
    -3.50346     0.24209     0.99673     1.70704     1.60988     0.17221     0.15850     0.13632     0.12179     0.17968     5.32424
    -3.49346     0.22995     1.01661     1.69089     1.58502     0.18021     0.16099     0.12628     0.11580     0.16991     5.27566
    -3.48346     0.21939     1.07098     1.67393     1.55104     0.19051     0.16436     0.11624     0.11102     0.15815     5.25563
    -3.47346     0.21141     1.15187     1.65310     1.51458     0.20159     0.16722     0.10803     0.10874     0.14599     5.26253
    -3.46246     0.20839     1.25064     1.63915     1.48751     0.21239     0.16855     0.10356     0.11029     0.13600     5.31647
    -3.45246     0.21287     1.35701     1.64967     1.48071     0.22218     0.16794     0.10405     0.11630     0.13062     5.44135
    -3.44246     0.22595     1.45662     1.69826     1.49648     0.23027     0.16521     0.10949     0.12614     0.13097     5.63938
    -3.43246     0.24578     1.52955     1.78302     1.52637     0.23503     0.16027     0.11835     0.13766     0.13613     5.87216
    -3.42246     0.26716     1.55251     1.88233     1.55201     0.23410     0.15247     0.12795     0.14772     0.14321     6.05946
    -3.41246     0.28333     1.50800     1.96112     1.55086     0.22506     0.14108     0.13513     0.15313     0.14841     6.10612
    -3.40146     0.28800     1.39379     1.98522     1.50387     0.20677     0.12601     0.13758     0.15149     0.14837     5.94112
    -3.39146     0.27817     1.22601     1.93767     1.40379     0.18057     0.10834     0.13447     0.14212     0.14159     5.55274
    -3.38146     0.25527     1.03960     1.82792     1.25826     0.15018     0.09040     0.12693     0.12646     0.12908     5.00410
    -3.37146     0.22504     0.87639     1.69165     1.08953     0.12070     0.07523     0.11758     0.10743     0.11392     4.41746
    -3.36146     0.19593     0.77282     1.57947     0.92926     0.09709     0.06562     0.10942     0.08866     0.10029     3.93856
    -3.35046     0.17656     0.74882     1.54212     0.81106     0.08282     0.06317     0.10477     0.07349     0.09214     3.69493
    -3.34046     0.17405     0.80266     1.61701     0.76274     0.07920     0.06788     0.10462     0.06421     0.09210     3.76447
    -3.33046     0.19261     0.91320     1.81992     0.80174     0.08562     0.07822     0.10855     0.06184     0.10097     4.16267
    -3.32046     0.23284     1.04720     2.14253     0.93244     0.10009     0.09169     0.11542     0.06625     0.11765     4.84610
    -3.31046     0.29163     1.16923     2.55239     1.14656     0.11993     0.10559     0.12392     0.07645     0.13932     5.72502
    -3.29946     0.36236     1.25117     2.99707     1.42418     0.14216     0.11773     0.13329     0.09089     0.16204     6.68090
    -3.28946     0.43557     1.27798     3.40869     1.73527     0.16362     0.12695     0.14317     0.10750     0.18134     7.58008
    -3.27946     0.50062     1.24882     3.71759     2.04197     0.18116     0.13319     0.15343     0.12381     0.19313     8.29372
    -3.26946     0.54780     1.17495     3.86509     2.30357     0.19191     0.13734     0.16350     0.13721     0.19479     8.71617
    -3.25946     0.57087     1.07476     3.82326     2.48283     0.19412     0.14085     0.17239     0.14544     0.18592     8.79043
    -3.24946     0.56833     0.96918     3.60351     2.55489     0.18753     0.14516     0.17873     0.14707     0.16842     8.52281
    -3.23846     0.54397     0.87722     3.25630     2.51694     0.17388     0.15119     0.18105     0.14226     0.14611     7.98892
    -3.22846     0.50547     0.81285     2.85745     2.39034     0.15614     0.15879     0.17846     0.13260     0.12372     7.31580
    -3.21846     0.46244     0.78305     2.49026     2.21599     0.13774     0.16668     0.17123     0.12080     0.10561     6.65379
    -3.20846     0.42383     0.78839     2.22021     2.04452     0.12149     0.17278     0.16074     0.10991     0.09478     6.13666
    -3.19846     0.39607     0.82564     2.08114     1.92006     0.10897     0.17511     0.14925     0.10228     0.09222     5.85074
    -3.18746     0.38149     0.89165     2.06959     1.86823     0.10039     0.17271     0.13907     0.09895     0.09702     5.81910
    -3.17746     0.37861     0.98480     2.15047     1.89380     0.09505     0.16627     0.13189     0.09949     0.10679     6.00717
    -3.16746     0.38304     1.10370     2.27289     1.98288     0.09186     0.15778     0.12804     0.10251     0.11862     6.34133
    -3.15746     0.38971     1.24259     2.38851     2.11780     0.08995     0.14981     0.12681     0.10632     0.12988     6.74138
    -3.14746     0.39474     1.38725     2.46609     2.28248     0.08901     0.14427     0.12680     0.10964     0.13895     7.13923
    -3.13646     0.39645     1.51474     2.49775     2.46745     0.08957     0.14170     0.12676     0.11186     0.14538     7.49166
    -3.12646     0.39567     1.59922     2.49665     2.66755     0.09293     0.14160     0.12598     0.11305     0.14980     7.78246
    -3.11646     0.39409     1.62237     2.48716     2.87417     0.10092     0.14286     0.12450     0.11359     0.15311     8.01278
    -3.10646     0.39345     1.57969     2.49447     3.07297     0.11528     0.14455     0.12279     0.11386     0.15618     8.19323
    -3.09646     0.39403     1.48341     2.53553     3.23849     0.13686     0.14622     0.12118     0.11395     0.15919     8.32885
    -3.08646     0.39450     1.35676     2.61266     3.34162     0.16481     0.14783     0.11971     0.11364     0.16164     8.41317
    -3.07546     0.39225     1.22412     2.71240     3.35226     0.19621     0.14930     0.11774     0.11248     0.16242     8.41918
    -3.06546     0.38436     1.10365     2.80764     3.25551     0.22632     0.15033     0.11441     0.10992     0.16030     8.31244
    -3.05546     0.36864     1.00442     2.86430     3.05008     0.24964     0.15052     0.10887     0.10557     0.15442     8.05645
    -3.04546     0.34459     0.92892     2.85229     2.75867     0.26173     0.14968     0.10077     0.09942     0.14464     7.64072
    -3.03546     0.31358     0.87709     2.75366     2.41831     0.26047     0.14818     0.09059     0.09195     0.13180     7.08563
    -3.02446     0.27935     0.84911     2.57527     2.07553     0.24709     0.14681     0.07956     0.08414     0.11752     6.45437
    -3.01446     0.24737     0.84454     2.34882     1.77397     0.22544     0.14639     0.06951     0.07723     0.10388     5.83715
    -3.00446     0.22384     0.86042     2.12303     1.54393     0.20090     0.14714     0.06248     0.07243     0.09280     5.32698
    -2.99446     0.21401     0.88959     1.95051     1.39896     0.17826     0.14839     0.06013     0.07044     0.08560     4.99589
    -2.98446     0.22063     0.92277     1.86799     1.33218     0.16074     0.14870     0.06330     0.07121     0.08263     4.87016
    -2.97446     0.24244     0.95226     1.88368     1.32150     0.14948     0.14664     0.07176     0.07391     0.08323     4.92489
    -2.96346     0.27385     0.97763     1.97128     1.33664     0.14405     0.14137     0.08414     0.07706     0.08593     5.09195
    -2.95346     0.30599     1.00448     2.08017     1.34625     0.14319     0.13320     0.09828     0.07907     0.08883     5.27946
    -2.94346     0.32918     1.04160     2.15017     1.32704     0.14546     0.12332     0.11178     0.07869     0.09018     5.39742
    -2.93346     0.33586     1.09322     2.13495     1.26716     0.14950     0.11323     0.12262     0.07556     0.08879     5.38090
    -2.92346     0.32312     1.15313     2.01798     1.17010     0.15402     0.10413     0.12966     0.07033     0.08449     5.20695
    -2.91246     0.29351     1.20527     1.81728     1.05143     0.15796     0.09656     0.13308     0.06453     0.07807     4.89769
    -2.90246     0.25400     1.22994     1.57761     0.93379     0.16077     0.09059     0.13408     0.06009     0.07103     4.51190
    -2.89246     0.21317     1.21344     1.35335     0.83998     0.16271     0.08609     0.13433     0.05865     0.06502     4.12673
    -2.88246     0.17883     1.15461     1.19041     0.78641     0.16470     0.08306     0.13553     0.06099     0.06120     3.81574
    -2.87246     0.15573     1.06433     1.11280     0.77896     0.16776     0.08158     0.13835     0.06671     0.05995     3.62617
    -2.86146     0.14504     0.95955     1.11868     0.81279     0.17215     0.08157     0.14234     0.07435     0.06075     3.56722
    -2.85146     0.14476     0.85486     1.18469     0.87508     0.17672     0.08255     0.14615     0.08185     0.06258     3.60923
    -2.84146     0.15115     0.75762     1.27596     0.94992     0.17916     0.08357     0.14802     0.08724     0.06429     3.69691
    -2.83146     0.16015     0.66818     1.35753     1.02326     0.17688     0.08361     0.14649     0.08927     0.06508     3.77046
    -2.82146     0.16870     0.58442     1.40567     1.08703     0.16847     0.08192     0.14104     0.08786     0.06470     3.78982
    -2.81146     0.17541     0.50614     1.41335     1.14128     0.15426     0.07843     0.13211     0.08410     0.06341     3.74851
    -2.80046     0.18071     0.43671     1.39164     1.19454     0.13650     0.07375     0.12107     0.08000     0.06191     3.67682
    -2.79046     0.18617     0.38157     1.36312     1.25865     0.11839     0.06888     0.10983     0.07780     0.06101     3.62542
    -2.78046     0.19357     0.34514     1.35182     1.34577     0.10303     0.06478     0.10039     0.07927     0.06143     3.64519
    -2.77046     0.20379     0.32928     1.37305     1.45891     0.09244     0.06207     0.09434     0.08514     0.06356     3.76257
    -2.76046     0.21611     0.33337     1.42589     1.58954     0.08740     0.06096     0.09254     0.09485     0.06733     3.96800
    -2.74946     0.22851     0.35702     1.49372     1.71867     0.08777     0.06158     0.09493     0.10671     0.07232     4.22123
    -2.73946     0.23828     0.40193     1.55329     1.82447     0.09311     0.06417     0.10065     0.11851     0.07790     4.47230
    -2.72946     0.24309     0.47184     1.58396     1.89100     0.10301     0.06928     0.10830     0.12818     0.08353     4.68220
    -2.71946     0.24180     0.56964     1.57631     1.91474     0.11712     0.07743     0.11624     0.13448     0.08896     4.83671
    -2.70946     0.23455     0.69308     1.53525     1.90312     0.13466     0.08869     0.12287     0.13685     0.09416     4.94323
    -2.69846     0.22239     0.83236     1.47293     1.86940     0.15398     0.10224     0.12690     0.13567     0.09929     5.01516
    -2.68846     0.20698     0.97102     1.40331     1.82432     0.17257     0.11637     0.12754     0.13170     0.10448     5.05830
    -2.67846     0.19012     1.09127     1.33482     1.77052     0.18774     0.12890     0.12470     0.12596     0.10969     5.06372
    -2.66846     0.17376     1.17981     1.27027     1.70251     0.19741     0.13787     0.11913     0.11941     0.11474     5.01490
    -2.65846     0.15979     1.23299     1.21025     1.61270     0.20092     0.14213     0.11222     0.11296     0.11941     4.90337
    -2.64846     0.15014     1.25590     1.15712     1.49443     0.19931     0.14154     0.10574     0.10727     0.12352     4.73497
    -2.63746     0.14625     1.25995     1.11683     1.34984     0.19475     0.13680     0.10132     0.10281     0.12699     4.53555
    -2.62746     0.14869     1.25664     1.09649     1.18804     0.18957     0.12900     0.10002     0.09979     0.12980     4.33804
    -2.61746     0.15685     1.25415     1.09992     1.02495     0.18541     0.11921     0.10189     0.09811     0.13183     4.17234
    -2.60746     0.16880     1.25599     1.12393     0.87711     0.18266     0.10841     0.10590     0.09737     0.13267     4.05284
    -2.59746     0.18192     1.26087     1.15885     0.75722     0.18048     0.09736     0.11019     0.09692     0.13167     3.97548
    -2.58646     0.19374     1.26381     1.19242     0.67212     0.17749     0.08681     0.11275     0.09608     0.12824     3.92347
    -2.57646     0.20263     1.25821     1.21566     0.62277     0.17251     0.07751     0.11216     0.09443     0.12233     3.87820
    -2.56646     0.20818     1.23928     1.22606     0.60605     0.16520     0.07028     0.10819     0.09197     0.11471     3.82992
    -2.55646     0.21096     1.20958     1.22719     0.61699     0.15635     0.06602     0.10192     0.08918     0.10691     3.78508
    -2.54646     0.21203     1.18389     1.22611     0.65074     0.14767     0.06561     0.09536     0.08690     0.10078     3.76909
    -2.53646     0.21236     1.18873     1.22792     0.70354     0.14127     0.06992     0.09074     0.08608     0.09784     3.81840
    -2.52546     0.21269     1.25788     1.23492     0.77328     0.13913     0.07960     0.08980     0.08754     0.09892     3.97376
    -2.51546     0.21369     1.41926     1.24663     0.85952     0.14245     0.09479     0.09330     0.09182     0.10391     4.26537
    -2.50546     0.21587     1.68061     1.26095     0.96256     0.15130     0.11476     0.10085     0.09894     0.11193     4.69777
    -2.49546     0.21957     2.01998     1.27565     1.08238     0.16438     0.13769     0.11098     0.10837     0.12160     5.24061
    -2.48546     0.22479     2.38678     1.29029     1.21683     0.17913     0.16072     0.12155     0.11906     0.13133     5.83048
    -2.47446     0.23073     2.71463     1.30315     1.36226     0.19233     0.18070     0.13032     0.12964     0.13959     6.38336
    -2.46446     0.23603     2.94274     1.31343     1.51214     0.20097     0.19497     0.13562     0.13897     0.14522     6.82009
    -2.45446     0.23911     3.03484     1.31852     1.65878     0.20326     0.20237     0.13680     0.14642     0.14762     7.08771
    -2.44446     0.23864     2.98966     1.31677     1.79365     0.19907     0.20346     0.13442     0.15209     0.14688     7.17463
    -2.43446     0.23419     2.83395     1.30814     1.90646     0.18992     0.20017     0.12991     0.15676     0.14377     7.10326
    -2.42346     0.22661     2.60984     1.29587     1.98678     0.17812     0.19504     0.12497     0.16133     0.13960     6.91817
    -2.41346     0.21774     2.35675     1.28650     2.02552     0.16588     0.18995     0.12099     0.16629     0.13597     6.66560
    -2.40346     0.21015     2.10459     1.28816     2.01822     0.15469     0.18561     0.11875     0.17169     0.13435     6.38621
    -2.39346     0.20598     1.87349     1.30692     1.96576     0.14523     0.18160     0.11834     0.17694     0.13571     6.10997
    -2.38346     0.20623     1.68103     1.34311     1.87669     0.13773     0.17695     0.11946     0.18105     0.14015     5.86240
    -2.37346     0.21028     1.54600     1.38900     1.76159     0.13243     0.17114     0.12148     0.18307     0.14691     5.66189
    -2.36246     0.21599     1.48998     1.42956     1.63072     0.12981     0.16447     0.12369     0.18229     0.15441     5.52093
    -2.35246     0.22035     1.52644     1.44712     1.49210     0.13048     0.15819     0.12527     0.17856     0.16104     5.43955
    -2.34246     0.22072     1.65340     1.42801     1.35037     0.13474     0.15386     0.12563     0.17221     0.16602     5.40496
    -2.33246     0.21561     1.84685     1.36842     1.20901     0.14222     0.15273     0.12448     0.16441     0.17029     5.39403
    -2.32246     0.20538     2.06268     1.27780     1.07330     0.15174     0.15521     0.12245     0.15692     0.17712     5.38259
    -2.31146     0.19234     2.24741     1.17769     0.95162     0.16146     0.16076     0.12100     0.15205     0.19164     5.35597
    -2.30146     0.18001     2.35127     1.09576     0.85479     0.16935     0.16797     0.12244     0.15219     0.21982     5.31360
    -2.29146     0.17191     2.34594     1.05690     0.79035     0.17393     0.17517     0.12899     0.15906     0.26577     5.26801
    -2.28146     0.17017     2.23118     1.07379     0.76063     0.17460     0.18072     0.14181     0.17284     0.32949     5.23524
    -2.27146     0.17463     2.03596     1.14006     0.75938     0.17186     0.18355     0.15994     0.19159     0.40519     5.22216
    -2.26146     0.18272     1.80488     1.23105     0.77288     0.16706     0.18341     0.18036     0.21130     0.48174     5.21540
    -2.25046     0.19048     1.58218     1.31095     0.78421     0.16161     0.18053     0.19864     0.22685     0.54584     5.18130
    -2.24046     0.19412     1.40074     1.34627     0.77888     0.15658     0.17563     0.21076     0.23363     0.58657     5.08319
    -2.23046     0.19182     1.27257     1.31833     0.75047     0.15219     0.16949     0.21458     0.22931     0.59945     4.89822
    -2.22046     0.18418     1.19429     1.23038     0.70277     0.14814     0.16278     0.21065     0.21481     0.58782     4.63581
    -2.21046     0.17374     1.15461     1.10541     0.64809     0.14387     0.15617     0.20172     0.19400     0.56021     4.33783
    -2.19946     0.16368     1.14233     0.97672     0.60166     0.13919     0.15039     0.19123     0.17232     0.52667     4.06418
    -2.18946     0.15621     1.14955     0.87543     0.57654     0.13430     0.14612     0.18175     0.15485     0.49346     3.86820
    -2.17946     0.15167     1.16974     0.82094     0.57844     0.12945     0.14385     0.17407     0.14505     0.46241     3.77563
    -2.16946     0.14899     1.19357     0.81677     0.60528     0.12501     0.14368     0.16748     0.14397     0.43140     3.77616
    -2.15946     0.14649     1.20783     0.85270     0.64784     0.12103     0.14540     0.16064     0.15075     0.39815     3.83083
    -2.14846     0.14328     1.19909     0.90976     0.69376     0.11768     0.14878     0.15282     0.16333     0.36300     3.89149
    -2.13846     0.13968     1.16065     0.96803     0.73082     0.11535     0.15396     0.14449     0.17933     0.32999     3.92230
    -2.12846     0.13694     1.09837     1.01307     0.75124     0.11517     0.16146     0.13746     0.19650     0.30638     3.91661
    -2.11846     0.13671     1.03133     1.04127     0.75358     0.11857     0.17197     0.13421     0.21305     0.29960     3.90030
    -2.10846     0.13998     0.98597     1.05817     0.74340     0.12671     0.18583     0.13724     0.22747     0.31517     3.91994
    -2.09846     0.14669     0.98657     1.07647     0.73047     0.13986     0.20256     0.14806     0.23877     0.35385     4.02331
    -2.08746     0.15565     1.04537     1.10590     0.72389     0.15677     0.22070     0.16653     0.24633     0.41080     4.23193
    -2.07746     0.16484     1.15668     1.14763     0.72757     0.17497     0.23806     0.19036     0.24970     0.47538     4.52518
    -2.06746     0.17210     1.29700     1.19113     0.73750     0.19143     0.25233     0.21530     0.24880     0.53369     4.83929
    -2.05746     0.17570     1.43072     1.21885     0.74368     0.20395     0.26144     0.23601     0.24375     0.57168     5.08577
    -2.04746     0.17493     1.52332     1.21490     0.73495     0.21180     0.26456     0.24777     0.23491     0.57960     5.18674
    -2.03646     0.17047     1.55016     1.17459     0.70525     0.21622     0.26220     0.24802     0.22322     0.55517     5.10529
    -2.02646     0.16434     1.50458     1.10829     0.65739     0.21938     0.25589     0.23766     0.21033     0.50379     4.86164
    -2.01646     0.15937     1.39802     1.03855     0.60211     0.22297     0.24755     0.22052     0.19842     0.43736     4.52488
    -2.00646     0.15834     1.25186     0.99031     0.55418     0.22699     0.23855     0.20231     0.18979     0.36959     4.18193
    -1.99646     0.16288     1.08877     0.98059     0.52573     0.22927     0.22900     0.18813     0.18627     0.31177     3.90242
    -1.98546     0.17285     0.92534     1.01069     0.52196     0.22664     0.21802     0.18111     0.18861     0.27004     3.71526
    -1.97546     0.18638     0.77086     1.06596     0.53951     0.21648     0.20469     0.18135     0.19629     0.24519     3.60670
    -1.96546     0.20051     0.62970     1.12161     0.56882     0.19861     0.18910     0.18637     0.20770     0.23392     3.53633
    -1.95546     0.21240     0.50603     1.15223     0.59799     0.17559     0.17279     0.19272     0.22057     0.23165     3.46199
    -1.94546     0.22056     0.40595     1.14145     0.61711     0.15213     0.15873     0.19730     0.23236     0.23436     3.35996
    -1.93546     0.22552     0.33739     1.08672     0.62126     0.13358     0.15002     0.19867     0.24090     0.23974     3.23379
    -1.92446     0.22990     0.30803     0.99929     0.61142     0.12417     0.14879     0.19721     0.24451     0.24704     3.11034
    -1.91446     0.23752     0.32260     0.89910     0.59309     0.12575     0.15548     0.19456     0.24267     0.25640     3.02718
    -1.90446     0.25224     0.38010     0.80804     0.57411     0.13745     0.16842     0.19247     0.23611     0.26799     3.01692
    -1.89446     0.27633     0.47223     0.74304     0.56168     0.15589     0.18438     0.19208     0.22674     0.28132     3.09368
    -1.88446     0.30946     0.58344     0.71257     0.55997     0.17627     0.19931     0.19332     0.21733     0.29521     3.24688
    -1.87346     0.34858     0.69304     0.71550     0.56899     0.19360     0.20960     0.19533     0.21074     0.30799     3.44338
    -1.86346     0.38908     0.78008     0.74381     0.58510     0.20406     0.21296     0.19708     0.20936     0.31802     3.63956
    -1.85346     0.42627     0.82951     0.78603     0.60262     0.20592     0.20899     0.19787     0.21470     0.32402     3.79593
    -1.84346     0.45751     0.83676     0.83142     0.61596     0.19952     0.19929     0.19756     0.22710     0.32571     3.89083
    -1.83346     0.48296     0.80893     0.87231     0.62114     0.18699     0.18664     0.19630     0.24549     0.32346     3.92422
    -1.82346     0.50493     0.76107     0.90457     0.61649     0.17123     0.17405     0.19431     0.26730     0.31816     3.91211
    -1.81246     0.52607     0.71012     0.92554     0.60178     0.15486     0.16377     0.19128     0.28854     0.31062     3.87257
    -1.80246     0.54693     0.66888     0.93264     0.57766     0.13996     0.15656     0.18649     0.30472     0.30117     3.81500
    -1.79246     0.56468     0.64309     0.92199     0.54483     0.12774     0.15199     0.17901     0.31163     0.28974     3.73470
    -1.78246     0.57400     0.63199     0.89014     0.50458     0.11881     0.14880     0.16825     0.30705     0.27591     3.61954
    -1.77246     0.56991     0.63161     0.83678     0.45975     0.11327     0.14580     0.15450     0.29184     0.25971     3.46316
    -1.76146     0.55092     0.63751     0.76736     0.41531     0.11088     0.14229     0.13916     0.26945     0.24228     3.27515
    -1.75146     0.52167     0.64633     0.69405     0.37820     0.11107     0.13816     0.12469     0.24548     0.22636     3.08601
    -1.74146     0.49201     0.65578     0.63336     0.35612     0.11302     0.13370     0.11405     0.22539     0.21590     2.93931
    -1.73146     0.47415     0.66431     0.60146     0.35519     0.11584     0.12930     0.10986     0.21301     0.21496     2.87807
    -1.72146     0.47771     0.67097     0.60874     0.37777     0.11869     0.12522     0.11356     0.20937     0.22601     2.92804
    -1.71046     0.50523     0.67634     0.65541     0.42116     0.12107     0.12165     0.12486     0.21273     0.24841     3.08685
    -1.70046     0.55083     0.68270     0.73019     0.47767     0.12288     0.11879     0.14165     0.21956     0.27795     3.32222
    -1.69046     0.60177     0.69225     0.81287     0.53664     0.12436     0.11682     0.16062     0.22601     0.30806     3.57939
    -1.68046     0.64306     0.70542     0.88058     0.58783     0.12581     0.11585     0.17827     0.22931     0.33169     3.79781
    -1.67046     0.66329     0.71903     0.91450     0.62435     0.12722     0.11575     0.19195     0.22799     0.34407     3.92816
    -1.66046     0.65871     0.72651     0.90617     0.64456     0.12807     0.11606     0.20065     0.22254     0.34440     3.94767
    -1.64946     0.63402     0.72105     0.85919     0.65146     0.12737     0.11614     0.20485     0.21406     0.33555     3.86369
    -1.63946     0.60043     0.70050     0.78680     0.65072     0.12426     0.11554     0.20632     0.20416     0.32336     3.71209
    -1.62946     0.57161     0.67030     0.70665     0.64862     0.11838     0.11430     0.20702     0.19394     0.31435     3.54517
    -1.61946     0.56000     0.64383     0.63554     0.65094     0.11036     0.11313     0.20880     0.18409     0.31430     3.42100
    -1.60946     0.57434     0.63798     0.58551     0.66346     0.10185     0.11325     0.21303     0.17480     0.32714     3.39135
    -1.59846     0.61856     0.66634     0.56277     0.69151     0.09498     0.11596     0.22066     0.16588     0.35423     3.49089
    -1.58846     0.69204     0.73298     0.56840     0.73961     0.09178     0.12231     0.23214     0.15715     0.39398     3.73038
    -1.57846     0.78970     0.82953     0.59934     0.80882     0.09377     0.13277     0.24739     0.14845     0.44145     4.09121
    -1.56846     0.90256     0.93766     0.64939     0.89519     0.10182     0.14729     0.26537     0.13995     0.48896     4.52820
    -1.55846     1.01825     1.03527     0.70924     0.98840     0.11615     0.16521     0.28419     0.13213     0.52782     4.97666
    -1.54846     1.12278     1.10463     0.76770     1.07393     0.13643     0.18532     0.30104     0.12559     0.55009     5.36751
    -1.53746     1.20212     1.13667     0.81268     1.13565     0.16168     0.20586     0.31272     0.12089     0.55139     5.63966
    -1.52746     1.24438     1.13144     0.83417     1.16177     0.18996     0.22431     0.31658     0.11834     0.53139     5.75234
    -1.51746     1.24260     1.09644     0.82671     1.14770     0.21830     0.23790     0.31105     0.11787     0.49380     5.69237
    -1.50746     1.19666     1.04197     0.79179     1.09702     0.24290     0.24419     0.29631     0.11909     0.44511     5.47503
    -1.49746     1.11464     0.97815     0.73807     1.02208     0.26008     0.24170     0.27444     0.12150     0.39262     5.14328
    -1.48646     1.01160     0.91542     0.67904     0.94018     0.26735     0.23067     0.24903     0.12458     0.34309     4.76097
    -1.47646     0.90625     0.86419     0.62959     0.86869     0.26431     0.21322     0.22414     0.12783     0.30146     4.39970
    -1.46646     0.81604     0.83340     0.60171     0.81993     0.25292     0.19290     0.20335     0.13073     0.27048     4.12147
    -1.45646     0.75299     0.82742     0.60190     0.79789     0.23658     0.17344     0.18883     0.13270     0.25049     3.96223
    -1.44646     0.72198     0.84308     0.63087     0.79889     0.21877     0.15788     0.18134     0.13333     0.23996     3.92610
    -1.43546     0.72126     0.86912     0.68434     0.81493     0.20201     0.14766     0.18066     0.13242     0.23657     3.98896
    -1.42546     0.74445     0.88984     0.75476     0.83821     0.18746     0.14264     0.18600     0.13033     0.23778     4.11146
    -1.41546     0.78209     0.89006     0.83211     0.86404     0.17522     0.14163     0.19632     0.12771     0.24134     4.25052
    -1.40546     0.82277     0.86288     0.90503     0.89124     0.16518     0.14317     0.21023     0.12535     0.24528     4.37110
    -1.39546     0.85451     0.81108     0.96240     0.92100     0.15747     0.14608     0.22569     0.12363     0.24747     4.44931
    -1.38546     0.86737     0.74478     0.99625     0.95573     0.15260     0.14970     0.24025     0.12250     0.24601     4.47519
    -1.37446     0.85715     0.67975     1.00540     0.99849     0.15111     0.15377     0.25156     0.12165     0.23990     4.45878
    -1.36446     0.82743     0.62928     0.99658     1.05293     0.15326     0.15813     0.25823     0.12082     0.22948     4.42614
    -1.35446     0.78859     0.60127     0.98246     1.12128     0.15862     0.16249     0.26002     0.11998     0.21641     4.41114
    -1.34446     0.75264     0.59625     0.97528     1.20047     0.16596     0.16624     0.25756     0.11927     0.20299     4.43666
    -1.33446     0.72723     0.60784     0.98027     1.27921     0.17322     0.16840     0.25174     0.11854     0.19102     4.49747
    -1.32346     0.71150     0.62493     0.99208     1.33771     0.17806     0.16780     0.24252     0.11721     0.18054     4.55236
    -1.31346     0.69655     0.63539     0.99682     1.35328     0.17827     0.16346     0.22937     0.11435     0.17030     4.53781
    -1.30346     0.67111     0.62943     0.98028     1.30916     0.17255     0.15500     0.21152     0.10915     0.15847     4.39666
    -1.29346     0.62766     0.60323     0.93661     1.20295     0.16102     0.14299     0.18908     0.10151     0.14404     4.10911
    -1.28346     0.56757     0.55955     0.87360     1.04994     0.14529     0.12900     0.16358     0.09239     0.12764     3.70857
    -1.27246     0.50051     0.50664     0.81054     0.87835     0.12790     0.11524     0.13769     0.08347     0.11152     3.27186
    -1.26246     0.44008     0.45506     0.77009     0.71940     0.11148     0.10391     0.11446     0.07651     0.09847     2.88946
    -1.25246     0.39760     0.41408     0.76730     0.59683     0.09783     0.09664     0.09612     0.07253     0.09055     2.62947
    -1.24246     0.37745     0.38886     0.80199     0.52002     0.08749     0.09400     0.08348     0.07135     0.08805     2.51270
    -1.23246     0.37599     0.37993     0.85816     0.48380     0.08002     0.09550     0.07586     0.07178     0.08934     2.51038
    -1.22246     0.38401     0.38382     0.91030     0.47325     0.07449     0.09971     0.07172     0.07212     0.09159     2.56100
    -1.21146     0.39134     0.39476     0.93429     0.47137     0.07016     0.10461     0.06939     0.07101     0.09197     2.59890
    -1.20146     0.39096     0.40674     0.91781     0.46611     0.06690     0.10808     0.06769     0.06793     0.08887     2.58108
    -1.19146     0.38183     0.41548     0.86589     0.45434     0.06521     0.10834     0.06623     0.06341     0.08248     2.50322
    -1.18146     0.36889     0.41984     0.79981     0.44212     0.06613     0.10446     0.06539     0.05889     0.07473     2.40026
    -1.17146     0.36140     0.42243     0.75012     0.44206     0.07075     0.09670     0.06612     0.05630     0.06855     2.33443
    -1.16046     0.36937     0.42865     0.74646     0.46830     0.07977     0.08646     0.06967     0.05751     0.06691     2.37309
    -1.15046     0.40037     0.44484     0.80769     0.53160     0.09294     0.07583     0.07706     0.06391     0.07186     2.56611
    -1.14046     0.45616     0.47547     0.93473     0.63502     0.10870     0.06696     0.08860     0.07596     0.08395     2.92553
    -1.13046     0.53131     0.52213     1.10896     0.77159     0.12431     0.06138     0.10348     0.09302     0.10203     3.41820
    -1.12046     0.61435     0.58381     1.29701     0.92556     0.13650     0.05982     0.11980     0.11332     0.12354     3.97370
    -1.11046     0.69081     0.65843     1.45968     1.07602     0.14259     0.06222     0.13491     0.13430     0.14509     4.50405
    -1.09946     0.74715     0.74399     1.56362     1.20184     0.14140     0.06802     0.14615     0.15299     0.16328     4.92844
    -1.08946     0.77476     0.83827     1.59192     1.28620     0.13374     0.07642     0.15153     0.16662     0.17517     5.19462
    -1.07946     0.77161     0.93701     1.54574     1.31973     0.12201     0.08638     0.15018     0.17304     0.17902     5.28472
    -1.06946     0.74198     1.03182     1.44282     1.30149     0.10927     0.09664     0.14243     0.17125     0.17426     5.21194
    -1.05946     0.69518     1.11053     1.31057     1.23920     0.09815     0.10570     0.12964     0.16152     0.16189     5.01239
    -1.04846     0.64314     1.15972     1.17928     1.14794     0.09012     0.11198     0.11385     0.14544     0.14428     4.73575
    -1.03846     0.59878     1.17025     1.07449     1.04825     0.08530     0.11419     0.09743     0.12560     0.12468     4.43898
    -1.02846     0.57405     1.14245     1.01666     0.96159     0.08308     0.11176     0.08262     0.10486     0.10665     4.18372
    -1.01846     0.57745     1.08855     1.01749     0.90555     0.08262     0.10507     0.07117     0.08585     0.09325     4.02700
    -1.00846     0.61248     1.03004     1.07955     0.88900     0.08334     0.09547     0.06406     0.07035     0.08634     4.01062
    -0.99746     0.67609     0.99157     1.19483     0.90940     0.08490     0.08479     0.06138     0.05921     0.08620     4.14839
    -0.98746     0.75871     0.99212     1.34600     0.95377     0.08703     0.07493     0.06251     0.05243     0.09170     4.41919
    -0.97746     0.84680     1.03813     1.51032     1.00346     0.08918     0.06720     0.06636     0.04951     0.10072     4.77168
    -0.96746     0.92665     1.12162     1.66563     1.04133     0.09063     0.06223     0.07181     0.04976     0.11086     5.14053
    -0.95746     0.98748     1.22252     1.79555     1.05741     0.09064     0.05992     0.07797     0.05257     0.12007     5.46412
    -0.94746     1.02386     1.31536     1.89229     1.05169     0.08895     0.05967     0.08424     0.05733     0.12704     5.70043
    -0.93646     1.03523     1.37686     1.95579     1.03202     0.08602     0.06066     0.09026     0.06337     0.13133     5.83154
    -0.92646     1.02462     1.39247     1.98996     1.01007     0.08285     0.06206     0.09577     0.06990     0.13326     5.86095
    -0.91646     0.99751     1.35948     1.99996     0.99774     0.08033     0.06314     0.10061     0.07605     0.13382     5.80864
    -0.90646     0.96166     1.28679     1.99350     1.00513     0.07882     0.06344     0.10489     0.08119     0.13453     5.70995
    -0.89646     0.92648     1.19090     1.98018     1.04028     0.07806     0.06283     0.10909     0.08514     0.13713     5.61009
    -0.88546     0.90251     1.08994     1.97064     1.10828     0.07708     0.06139     0.11397     0.08820     0.14321     5.55522
    -0.87546     0.89733     0.99839     1.97432     1.20900     0.07472     0.05936     0.12027     0.09089     0.15360     5.57787
    -0.86546     0.91260     0.92355     1.99200     1.33319     0.07035     0.05692     0.12815     0.09348     0.16770     5.67793
    -0.85546     0.94132     0.86643     2.01296     1.46150     0.06393     0.05416     0.13675     0.09562     0.18322     5.81589
    -0.84546     0.96867     0.82487     2.01459     1.56581     0.05608     0.05105     0.14421     0.09635     0.19646     5.91809
    -0.83546     0.97607     0.79780     1.97146     1.61605     0.04790     0.04754     0.14800     0.09442     0.20325     5.90250
    -0.82446     0.94761     0.78637     1.86190     1.58910     0.04047     0.04370     0.14585     0.08890     0.20027     5.70417
    -0.81446     0.87593     0.79328     1.68050     1.47716     0.03467     0.03973     0.13659     0.07962     0.18624     5.30372
    -0.80446     0.76524     0.81909     1.44075     1.29159     0.03095     0.03596     0.12066     0.06737     0.16244     4.73405
    -0.79446     0.63006     0.86003     1.17260     1.06017     0.02934     0.03273     0.10004     0.05368     0.13237     4.07103
    -0.78446     0.49105     0.90776     0.91521     0.81908     0.02948     0.03032     0.07774     0.04035     0.10059     3.41159
    -0.77346     0.36845     0.95178     0.70605     0.60292     0.03078     0.02887     0.05691     0.02894     0.07135     2.84605
    -0.76346     0.27735     0.98387     0.57131     0.43598     0.03254     0.02839     0.03982     0.02045     0.04755     2.43727
    -0.75346     0.22508     0.99958     0.52090     0.32890     0.03417     0.02877     0.02762     0.01517     0.03039     2.21057
    -0.74346     0.21152     0.99916     0.54740     0.27918     0.03526     0.02975     0.02025     0.01291     0.01960     2.15503
    -0.73346     0.23200     0.98620     0.63016     0.27571     0.03565     0.03103     0.01687     0.01313     0.01411     2.23485
    -0.72246     0.28116     0.96748     0.74182     0.30407     0.03541     0.03230     0.01630     0.01534     0.01266     2.40653
    -0.71246     0.35658     0.95323     0.85717     0.35169     0.03483     0.03337     0.01748     0.01921     0.01432     2.63787
    -0.70246     0.46039     0.95718     0.96124     0.41107     0.03442     0.03431     0.01977     0.02470     0.01862     2.92169
    -0.69246     0.59778     0.99153     1.05259     0.47980     0.03475     0.03542     0.02298     0.03192     0.02540     3.27217
    -0.68246     0.77172     1.06389     1.13979     0.55823     0.03636     0.03710     0.02721     0.04085     0.03450     3.70966
    -0.67246     0.97598     1.16853     1.23260     0.64527     0.03944     0.03955     0.03257     0.05097     0.04537     4.23027
    -0.66146     1.19003     1.28483     1.33162     0.73597     0.04368     0.04258     0.03882     0.06104     0.05686     4.78543
    -0.65146     1.38127     1.38030     1.42391     0.82223     0.04820     0.04550     0.04536     0.06931     0.06735     5.28343
    -0.64146     1.51146     1.42162     1.48661     0.89770     0.05171     0.04730     0.05128     0.07398     0.07530     5.61696
    -0.63146     1.55196     1.38523     1.49770     0.96323     0.05298     0.04704     0.05580     0.07387     0.07976     5.70757
    -0.62146     1.49384     1.26787     1.44920     1.02905     0.05122     0.04426     0.05860     0.06896     0.08090     5.54390
    -0.61046     1.35217     1.08602     1.35057     1.11067     0.04640     0.03916     0.05992     0.06041     0.07980     5.18512
    -0.60046     1.15914     0.87044     1.22502     1.21932     0.03928     0.03263     0.06031     0.05015     0.07796     4.73426
    -0.59046     0.95305     0.65652     1.09852     1.35305     0.03112     0.02594     0.06025     0.04021     0.07655     4.29521
    -0.58046     0.76527     0.47478     0.98936     1.49362     0.02329     0.02042     0.05977     0.03214     0.07590     3.93456
    -0.57046     0.61351     0.34528     0.90412     1.61446     0.01695     0.01720     0.05843     0.02684     0.07556     3.67235
    -0.55946     0.50240     0.27667     0.84067     1.69195     0.01274     0.01696     0.05565     0.02457     0.07488     3.49650
    -0.54946     0.42815     0.26787     0.79512     1.71992     0.01083     0.01985     0.05118     0.02528     0.07363     3.39183
    -0.53946     0.38426     0.31128     0.76731     1.71092     0.01094     0.02544     0.04539     0.02881     0.07241     3.35675
    -0.52946     0.36526     0.39550     0.76174     1.69198     0.01250     0.03268     0.03925     0.03500     0.07251     3.40642
    -0.51946     0.36699     0.50885     0.78432     1.68917     0.01483     0.04011     0.03400     0.04365     0.07541     3.55735
    -0.50946     0.38546     0.64178     0.83741     1.71782     0.01731     0.04618     0.03065     0.05434     0.08212     3.81308
    -0.49846     0.41528     0.78904     0.91619     1.77578     0.01947     0.04960     0.02969     0.06631     0.09257     4.15394
    -0.48846     0.44936     0.94909     1.00712     1.84409     0.02114     0.04982     0.03085     0.07835     0.10542     4.53522
    -0.47846     0.47874     1.11954     1.08988     1.89569     0.02236     0.04707     0.03323     0.08878     0.11814     4.89343
    -0.46846     0.49421     1.29221     1.14141     1.89931     0.02329     0.04227     0.03561     0.09574     0.12756     5.15161
    -0.45846     0.48834     1.44886     1.14158     1.83189     0.02405     0.03652     0.03677     0.09758     0.13081     5.23639
    -0.44746     0.45769     1.56271     1.08036     1.68323     0.02457     0.03076     0.03589     0.09346     0.12615     5.09481
    -0.43746     0.40445     1.60658     0.96213     1.46259     0.02460     0.02554     0.03284     0.08372     0.11374     4.71620
    -0.42746     0.33648     1.56322     0.80618     1.19433     0.02387     0.02097     0.02820     0.06996     0.09567     4.13888
    -0.41746     0.26585     1.43376     0.64288     0.91518     0.02219     0.01697     0.02310     0.05454     0.07531     3.44978
    -0.40746     0.20629     1.23924     0.50739     0.66120     0.01959     0.01344     0.01897     0.04000     0.05644     2.76255
    -0.39746     0.17075     1.01623     0.43341     0.46115     0.01635     0.01033     0.01732     0.02836     0.04233     2.19623
    -0.38646     0.16985     0.80682     0.44866     0.33121     0.01290     0.00772     0.01948     0.02088     0.03528     1.85279
    -0.37646     0.21062     0.65048     0.57128     0.27510     0.00971     0.00573     0.02647     0.01794     0.03645     1.80378
    -0.36646     0.29490     0.57556     0.80492     0.28663     0.00715     0.00446     0.03868     0.01923     0.04589     2.07740
    -0.35646     0.41713     0.59502     1.13271     0.35159     0.00543     0.00392     0.05553     0.02388     0.06239     2.64760
    -0.34646     0.56244     0.70366     1.51241     0.44967     0.00456     0.00405     0.07513     0.03059     0.08340     3.42592
    -0.33546     0.70668     0.87696     1.87935     0.55578     0.00439     0.00467     0.09440     0.03768     0.10508     4.26498
    -0.32546     0.82130     1.07453     2.15919     0.64336     0.00467     0.00553     0.10955     0.04339     0.12287     4.98440
    -0.31546     0.88081     1.24730     2.28833     0.69014     0.00512     0.00636     0.11726     0.04630     0.13269     5.41432
    -0.30546     0.87141     1.35241     2.23552     0.68393     0.00553     0.00694     0.11570     0.04561     0.13214     5.44918
    -0.29546     0.79633     1.36451     2.01322     0.62645     0.00579     0.00714     0.10526     0.04150     0.12130     5.08149
    -0.28446     0.67515     1.28541     1.67253     0.53284     0.00591     0.00699     0.08840     0.03500     0.10273     4.40497
    -0.27446     0.53802     1.14224     1.28359     0.42703     0.00603     0.00667     0.06879     0.02765     0.08046     3.58047
    -0.26446     0.41722     0.97552     0.91489     0.33507     0.00631     0.00638     0.05011     0.02106     0.05874     2.78530
    -0.25446     0.34005     0.82635     0.61548     0.27958     0.00688     0.00635     0.03516     0.01657     0.04080     2.16724
    -0.24446     0.32476     0.72320     0.40870     0.27654     0.00782     0.00673     0.02545     0.01501     0.02845     1.81666
    -0.23446     0.37913     0.68066     0.29633     0.33388     0.00918     0.00765     0.02122     0.01668     0.02199     1.76672
    -0.22346     0.49970     0.70326     0.26781     0.45083     0.01111     0.00927     0.02183     0.02139     0.02072     2.00593
    -0.21346     0.67208     0.79328     0.30845     0.61771     0.01395     0.01187     0.02613     0.02842     0.02337     2.49526
    -0.20346     0.87188     0.95505     0.40463     0.81658     0.01828     0.01580     0.03271     0.03669     0.02843     3.18005
    -0.19346     1.06820     1.19312     0.54432     1.02324     0.02471     0.02141     0.04010     0.04485     0.03444     3.99440
    -0.18346     1.23055     1.50451     0.71547     1.21196     0.03362     0.02879     0.04697     0.05157     0.04011     4.86355
    -0.17246     1.33500     1.87061     0.90195     1.35966     0.04471     0.03752     0.05227     0.05584     0.04446     5.70202
    -0.16246     1.36881     2.25432     1.08160     1.44948     0.05678     0.04664     0.05531     0.05713     0.04687     6.41695
    -0.15246     1.33206     2.60454     1.22649     1.47183     0.06785     0.05466     0.05574     0.05546     0.04707     6.91571
    -0.14246     1.23401     2.86671     1.30838     1.42428     0.07560     0.06007     0.05354     0.05125     0.04506     7.11891
    -0.13246     1.08956     2.99424     1.30683     1.31165     0.07818     0.06168     0.04897     0.04513     0.04108     6.97731
    -0.12146     0.91633     2.96246     1.21738     1.14686     0.07484     0.05910     0.04253     0.03786     0.03559     6.49294
    -0.11146     0.73303     2.77023     1.05490     0.95145     0.06624     0.05281     0.03503     0.03020     0.02928     5.72317
    -0.10146     0.55831     2.44364     0.84929     0.75386     0.05419     0.04401     0.02744     0.02291     0.02299     4.77663
    -0.09146     0.40921     2.02800     0.63708     0.58596     0.04098     0.03424     0.02082     0.01667     0.01762     3.79058
    -0.08146     0.29963     1.58022     0.45103     0.47878     0.02867     0.02497     0.01617     0.01204     0.01406     2.90556
    -0.07146     0.23898     1.15596     0.31363     0.45860     0.01866     0.01728     0.01424     0.00944     0.01302     2.23981
    -0.06046     0.23167     0.79946     0.23601     0.54369     0.01149     0.01190     0.01555     0.00921     0.01504     1.87401
    -0.05046     0.27750     0.53819     0.22157     0.74134     0.00715     0.00930     0.02034     0.01171     0.02040     1.84751
    -0.04046     0.37189     0.38484     0.27118     1.04485     0.00534     0.00998     0.02852     0.01746     0.02915     2.16321
    -0.03046     0.50675     0.34204     0.38735     1.43236     0.00581     0.01461     0.03971     0.02717     0.04105     2.79685
    -0.02046     0.67167     0.40671     0.57552     1.86927     0.00842     0.02405     0.05332     0.04175     0.05566     3.70637
    -0.00946     0.85616     0.57128     0.84152     2.31812     0.01310     0.03898     0.06864     0.06198     0.07241     4.84220
     0.00054     1.05136     0.81905     1.18485     2.74671     0.01965     0.05936     0.08498     0.08802     0.09073     6.14471
     0.01054     1.24954     1.11921     1.59112     3.13478     0.02747     0.08392     0.10164     0.11883     0.10986     7.53638
     0.02054     1.44207     1.42561     2.02670     3.47112     0.03555     0.10992     0.11777     0.15172     0.12864     8.90910
     0.03054     1.61420     1.68467     2.44050     3.74536     0.04255     0.13379     0.13210     0.18250     0.14529    10.12096
     0.04054     1.74523     1.84834     2.77600     3.93972     0.04716     0.15219     0.14317     0.20632     0.15759    11.01572
     0.05154     1.81130     1.89248     2.98974     4.03012     0.04861     0.16318     0.14947     0.21926     0.16337    11.46754
     0.06154     1.79478     1.82318     3.06418     3.99465     0.04692     0.16712     0.15010     0.21963     0.16140    11.42196
     0.07154     1.69169     1.67507     3.01430     3.83010     0.04285     0.16610     0.14510     0.20845     0.15192    10.92559
     0.08154     1.51522     1.49402     2.87460     3.55376     0.03763     0.16283     0.13555     0.18900     0.13669    10.09931
     0.09154     1.29261     1.32038     2.68362     3.19983     0.03249     0.15902     0.12300     0.16548     0.11833     9.09477
     0.10254     1.05621     1.17860     2.46640     2.80669     0.02840     0.15489     0.10899     0.14140     0.09947     8.04105
     0.11254     0.83442     1.07924     2.23263     2.40630     0.02603     0.14942     0.09466     0.11906     0.08211     7.02387
     0.12254     0.64702     1.03043     1.98525     2.02280     0.02600     0.14188     0.08080     0.09961     0.06746     6.10125
     0.13254     0.50475     1.05091     1.73528     1.67597     0.02917     0.13288     0.06817     0.08362     0.05622     5.33696
     0.14254     0.41175     1.17475     1.50451     1.38605     0.03652     0.12496     0.05764     0.07173     0.04889     4.81680
     0.15354     0.36729     1.44319     1.32443     1.17303     0.04889     0.12153     0.05013     0.06464     0.04583     4.63896
     0.16354     0.36631     1.88509     1.22011     1.04843     0.06624     0.12521     0.04624     0.06268     0.04700     4.86731
     0.17354     0.39810     2.49525     1.19606     1.00680     0.08708     0.13631     0.04576     0.06523     0.05158     5.48218
     0.18354     0.44623     3.21741     1.23002     1.02335     0.10827     0.15202     0.04759     0.07046     0.05788     6.35322
     0.19354     0.49095     3.94634     1.27976     1.05842     0.12567     0.16723     0.04993     0.07568     0.06359     7.25757
     0.20354     0.51386     4.55037     1.29838     1.07032     0.13529     0.17624     0.05090     0.07815     0.06647     7.93997
     0.21454     0.50366     4.90575     1.25245     1.02935     0.13461     0.17480     0.04918     0.07600     0.06506     8.19087
     0.22454     0.45929     4.93294     1.13406     0.92660     0.12365     0.16178     0.04444     0.06892     0.05924     7.91093
     0.23454     0.39027     4.62195     0.96289     0.77453     0.10481     0.13912     0.03740     0.05812     0.05016     7.13925
     0.24454     0.31303     4.03466     0.77752     0.59914     0.08193     0.11098     0.02940     0.04582     0.03989     6.03236
     0.25454     0.24580     3.27964     0.62317     0.42885     0.05914     0.08213     0.02198     0.03446     0.03063     4.80580
     0.26554     0.20395     2.48258     0.53942     0.28538     0.03940     0.05640     0.01639     0.02603     0.02425     3.67382
     0.27554     0.19708     1.75048     0.55211     0.17913     0.02427     0.03598     0.01330     0.02162     0.02183     2.79579
     0.28554     0.22750     1.15300     0.66820     0.11026     0.01385     0.02137     0.01281     0.02144     0.02361     2.25204
     0.29554     0.28985     0.71960     0.87334     0.07218     0.00742     0.01190     0.01454     0.02481     0.02896     2.04260
     0.30554     0.37184     0.44898     1.13176     0.05591     0.00392     0.00637     0.01770     0.03044     0.03659     2.10351
     0.31554     0.45572     0.32661     1.39123     0.05335     0.00244     0.00360     0.02135     0.03664     0.04470     2.33566
     0.32654     0.52282     0.33913     1.59468     0.05932     0.00235     0.00270     0.02455     0.04169     0.05152     2.63875
     0.33654     0.55891     0.48154     1.69735     0.07275     0.00333     0.00311     0.02674     0.04426     0.05583     2.94381
     0.34654     0.55983     0.75438     1.68248     0.09748     0.00527     0.00457     0.02792     0.04384     0.05753     3.23330
     0.35654     0.53427     1.15352     1.56850     0.14255     0.00815     0.00693     0.02882     0.04094     0.05788     3.54156
     0.36654     0.50228     1.65918     1.40582     0.22180     0.01188     0.01009     0.03073     0.03689     0.05928     3.93797
     0.37754     0.49006     2.22773     1.25819     0.35203     0.01634     0.01395     0.03514     0.03352     0.06448     4.49144
     0.38754     0.52320     2.79826     1.18296     0.55023     0.02142     0.01844     0.04325     0.03253     0.07568     5.24598
     0.39754     0.62015     3.30724     1.21440     0.82958     0.02719     0.02363     0.05549     0.03517     0.09371     6.20657
     0.40754     0.78847     3.70486     1.35649     1.19474     0.03399     0.02982     0.07133     0.04188     0.11764     7.33921
     0.41754     1.02195     3.96728     1.58454     1.63673     0.04227     0.03737     0.08921     0.05228     0.14492     8.57656
     0.42854     1.30023     4.09266     1.85472     2.12875     0.05236     0.04650     0.10692     0.06521     0.17199     9.81934
     0.43854     1.58908     4.08785     2.11407     2.62229     0.06393     0.05682     0.12196     0.07881     0.19502    10.92982
     0.44854     1.84387     3.95674     2.31094     3.05236     0.07569     0.06714     0.13196     0.09079     0.21060    11.74009
     0.45854     2.01716     3.69906     2.40418     3.34690     0.08552     0.07559     0.13527     0.09881     0.21638    12.07887
     0.46854     2.07170     3.31778     2.37365     3.44705     0.09106     0.08012     0.13107     0.10108     0.21157    11.82509
     0.47854     1.99196     2.83412     2.22451     3.32839     0.09053     0.07934     0.11995     0.09691     0.19730    10.96301
     0.48954     1.79197     2.28917     1.99131     3.01370     0.08364     0.07299     0.10367     0.08708     0.17678     9.61032
     0.49954     1.51160     1.74076     1.73009     2.57061     0.07156     0.06222     0.08495     0.07365     0.15486     8.00030
     0.50954     1.20575     1.24658     1.50261     2.08886     0.05663     0.04911     0.06674     0.05930     0.13667     6.41225
     0.51954     0.92595     0.85222     1.35774     1.65580     0.04157     0.03605     0.05149     0.04651     0.12621     5.09354
     0.52954     0.70637     0.58608     1.31502     1.33043     0.02865     0.02504     0.04054     0.03689     0.12490     4.19392
     0.54054     0.55762     0.46177     1.35930     1.13131     0.01935     0.01746     0.03406     0.03087     0.13101     3.74275
     0.55054     0.47030     0.48589     1.44917     1.04588     0.01440     0.01414     0.03128     0.02791     0.14032     3.67930
     0.56054     0.42437     0.66211     1.53429     1.04777     0.01408     0.01562     0.03110     0.02706     0.14782     3.90422
     0.57054     0.39990     0.98778     1.57836     1.11629     0.01854     0.02242     0.03271     0.02748     0.14962     4.33309
     0.58054     0.38406     1.44404     1.57145     1.24742     0.02785     0.03498     0.03583     0.02876     0.14443     4.91883
     0.59154     0.37302     1.98448     1.53048     1.45015     0.04176     0.05332     0.04068     0.03099     0.13368     5.63855
     0.60154     0.36862     2.53258     1.48633     1.73038     0.05932     0.07643     0.04746     0.03434     0.12056     6.45602
     0.61154     0.37286     2.99073     1.46389     2.07160     0.07856     0.10187     0.05583     0.03873     0.10824     7.28231
     0.62154     0.38380     3.26805     1.46665     2.42452     0.09652     0.12585     0.06456     0.04350     0.09852     7.97197
     0.63154     0.39453     3.30456     1.47437     2.71336     0.10986     0.14401     0.07173     0.04749     0.09120     8.35112
     0.64154     0.39616     3.09580     1.45577     2.86156     0.11587     0.15275     0.07535     0.04950     0.08481     8.28758
     0.65254     0.38237     2.69152     1.38504     2.82225     0.11340     0.15071     0.07419     0.04879     0.07768     7.74594
     0.66254     0.35366     2.18177     1.25771     2.59987     0.10355     0.13949     0.06834     0.04560     0.06909     6.81908
     0.67254     0.31848     1.66734     1.09581     2.25330     0.08935     0.12362     0.05937     0.04116     0.05978     5.70821
     0.68254     0.29097     1.23669     0.94090     1.87602     0.07499     0.10915     0.04974     0.03741     0.05161     4.66747
     0.69254     0.28630     0.95112     0.83838     1.56534     0.06455     0.10213     0.04203     0.03633     0.04681     3.93298
     0.70354     0.31574     0.84325     0.82139     1.38961     0.06098     0.10652     0.03809     0.03933     0.04703     3.66193
     0.71354     0.38247     0.92295     0.89982     1.37208     0.06539     0.12307     0.03853     0.04665     0.05263     3.90359
     0.72354     0.48062     1.18406     1.05720     1.48577     0.07689     0.14878     0.04271     0.05719     0.06247     4.59570
     0.73354     0.59751     1.60669     1.25718     1.66596     0.09303     0.17766     0.04893     0.06877     0.07419     5.58993
     0.74354     0.71892     2.15448     1.45742     1.83290     0.11045     0.20226     0.05523     0.07874     0.08498     6.69539
     0.75354     0.83526     2.76821     1.62615     1.91945     0.12589     0.21623     0.06000     0.08492     0.09255     7.72866
     0.76454     0.94524     3.36731     1.75423     1.89281     0.13707     0.21616     0.06261     0.08631     0.09591     8.55765
     0.77454     1.05442     3.85376     1.85969     1.76419     0.14331     0.20307     0.06353     0.08345     0.09567     9.12109
     0.78454     1.16909     4.13718     1.97627     1.58413     0.14568     0.18152     0.06412     0.07808     0.09355     9.42961
     0.79454     1.28801     4.15963     2.13594     1.42122     0.14665     0.15837     0.06590     0.07233     0.09153     9.53958
     0.80454     1.39838     3.92086     2.35297     1.33654     0.14927     0.14007     0.06990     0.06788     0.09095     9.52682
     0.81554     1.47780     3.48249     2.61195     1.36161     0.15577     0.13066     0.07612     0.06540     0.09194     9.45373
     0.82554     1.50251     2.95598     2.86965     1.48701     0.16679     0.13066     0.08346     0.06445     0.09355     9.35405
     0.83554     1.45752     2.46869     3.06650     1.66546     0.18069     0.13722     0.08999     0.06387     0.09416     9.22410
     0.84554     1.34220     2.13345     3.14359     1.82785     0.19395     0.14536     0.09359     0.06231     0.09219     9.03449
     0.85554     1.17071     2.01992     3.06118     1.90828     0.20259     0.14986     0.09259     0.05874     0.08665     8.75052
     0.86654     0.96622     2.14270     2.81172     1.86510     0.20363     0.14706     0.08637     0.05284     0.07753     8.35318
     0.87654     0.75488     2.45705     2.42430     1.69474     0.19605     0.13593     0.07563     0.04499     0.06582     7.84938
     0.88654     0.55939     2.87112     1.95697     1.43218     0.18098     0.11804     0.06221     0.03618     0.05327     7.27034
     0.89654     0.39619     3.26177     1.48024     1.13482     0.16088     0.09650     0.04862     0.02773     0.04209     6.64883
     0.90654     0.27484     3.50992     1.05906     0.86635     0.13841     0.07475     0.03737     0.02089     0.03453     6.01611
     0.91654     0.19908     3.53425     0.73885     0.67976     0.11571     0.05539     0.03052     0.01669     0.03251     5.40278
     0.92754     0.16851     3.31617     0.54155     0.60924     0.09444     0.03993     0.02935     0.01575     0.03735     4.85230
     0.93754     0.17995     2.91011     0.46833     0.66932     0.07618     0.02892     0.03425     0.01834     0.04945     4.43485
     0.94754     0.22836     2.42825     0.50711     0.85757     0.06275     0.02251     0.04476     0.02438     0.06800     4.24368
     0.95754     0.30716     2.00455     0.63925     1.15849     0.05630     0.02081     0.05956     0.03357     0.09081     4.37049
     0.96754     0.40802     1.76180     0.84313     1.54712     0.05870     0.02407     0.07667     0.04546     0.11462     4.87958
     0.97854     0.52163     1.77905     1.09494     1.99220     0.07094     0.03237     0.09377     0.05960     0.13586     5.78036
     0.98854     0.63777     2.07382     1.36842     2.45937     0.09218     0.04528     0.10863     0.07563     0.15173     7.01282
     0.99854     0.74633     2.59472     1.63216     2.91264     0.11926     0.06138     0.11960     0.09327     0.16122     8.44058
     1.00854     0.83719     3.22774     1.85199     3.31423     0.14699     0.07815     0.12582     0.11209     0.16528     9.85947
     1.01854     0.90110     3.81978     1.99596     3.62554     0.16905     0.09231     0.12724     0.13109     0.16608    11.02815
     1.02854     0.93025     4.21549     2.04175     3.81127     0.18006     0.10075     0.12450     0.14853     0.16556    11.71815
     1.03954     0.92026     4.30583     1.98599     3.84442     0.17697     0.10140     0.11881     0.16200     0.16458    11.78026
     1.04954     0.87215     4.05814     1.84912     3.71924     0.16031     0.09406     0.11187     0.16903     0.16241    11.19633
     1.05954     0.79311     3.52466     1.67332     3.45558     0.13378     0.08039     0.10581     0.16801     0.15760    10.09227
     1.06954     0.69586     2.82050     1.51048     3.10045     0.10280     0.06332     0.10277     0.15887     0.14899     8.70404
     1.07954     0.59533     2.07893     1.40385     2.71262     0.07279     0.04595     0.10431     0.14333     0.13669     7.29381
     1.09054     0.50443     1.41134     1.37537     2.34852     0.04753     0.03073     0.11064     0.12432     0.12203     6.07493
     1.10054     0.43103     0.88288     1.41713     2.04398     0.02879     0.01897     0.12020     0.10488     0.10689     5.15475
     1.11054     0.37666     0.50973     1.49878     1.80755     0.01661     0.01087     0.12986     0.08736     0.09284     4.53026
     1.12054     0.33826     0.27373     1.58495     1.62527     0.01015     0.00593     0.13599     0.07290     0.08056     4.12774
     1.13054     0.31215     0.14125     1.65897     1.47913     0.00856     0.00343     0.13584     0.06172     0.07009     3.87114
     1.14154     0.29761     0.07920     1.73902     1.36149     0.01157     0.00270     0.12884     0.05376     0.06136     3.73555
     1.15154     0.29836     0.06266     1.87997     1.28626     0.01961     0.00334     0.11692     0.04925     0.05468     3.77105
     1.16154     0.32119     0.07630     2.15641     1.28385     0.03351     0.00519     0.10377     0.04875     0.05078     4.07974
     1.17154     0.37128     0.11147     2.62577     1.38447     0.05385     0.00815     0.09331     0.05276     0.05039     4.75145
     1.18154     0.44713     0.16205     3.29185     1.59691     0.08004     0.01205     0.08809     0.06104     0.05360     5.79276
     1.19154     0.53793     0.22098     4.08042     1.89327     0.10967     0.01650     0.08832     0.07216     0.05939     7.07865
     1.20254     0.62410     0.27854     4.84555     2.20886     0.13839     0.02081     0.09190     0.08347     0.06576     8.35738
     1.21254     0.68318     0.32361     5.40832     2.45806     0.16083     0.02419     0.09536     0.09180     0.07026     9.31561
     1.22254     0.69723     0.34639     5.61586     2.56394     0.17212     0.02590     0.09538     0.09450     0.07083     9.68216
     1.23254     0.65934     0.34157     5.39958     2.48395     0.16962     0.02557     0.08998     0.09033     0.06658     9.32650
     1.24254     0.57628     0.31056     4.79570     2.22636     0.15404     0.02332     0.07913     0.07992     0.05801     8.30333
     1.25354     0.46494     0.26115     3.93414     1.84387     0.12888     0.01982     0.06451     0.06547     0.04674     6.82952
     1.26354     0.34652     0.20502     2.98981     1.41403     0.09956     0.01607     0.04871     0.04998     0.03484     5.20454
     1.27354     0.23962     0.15470     2.12589     1.01308     0.07147     0.01328     0.03420     0.03635     0.02417     3.71275
     1.28354     0.15610     0.12100     1.46138     0.69815     0.04857     0.01270     0.02273     0.02685     0.01594     2.56342
     1.29354     0.10044     0.11212     1.05694     0.50032     0.03298     0.01557     0.01507     0.02298     0.01065     1.86707
     1.30454     0.07171     0.13344     0.92609     0.42862     0.02512     0.02298     0.01127     0.02553     0.00832     1.65307
     1.31454     0.06634     0.18724     1.05035     0.47779     0.02426     0.03567     0.01095     0.03476     0.00872     1.89607
     1.32454     0.08038     0.27176     1.38868     0.63429     0.02900     0.05359     0.01363     0.05036     0.01167     2.53335
     1.33454     0.11059     0.37970     1.87763     0.87931     0.03754     0.07546     0.01886     0.07121     0.01713     3.46744
     1.34454     0.15481     0.49826     2.43347     1.19027     0.04777     0.09867     0.02636     0.09538     0.02526     4.57024
     1.35454     0.21181     0.61164     2.96104     1.54478     0.05749     0.11966     0.03598     0.12028     0.03635     5.69903
     1.36554     0.28080     0.70666     3.37622     1.92596     0.06483     0.13517     0.04778     0.14352     0.05069     6.73163
     1.37554     0.36041     0.77835     3.63116     2.32704     0.06879     0.14323     0.06183     0.16325     0.06824     7.60230
     1.38554     0.44761     0.83273     3.73024     2.74765     0.06950     0.14429     0.07804     0.17882     0.08825     8.31713
     1.39554     0.53560     0.88377     3.72257     3.18300     0.06807     0.14069     0.09568     0.19006     0.10897     8.92841
     1.40554     0.61346     0.94494     3.67216     3.60969     0.06603     0.13560     0.11316     0.19704     0.12756     9.47965
     1.41654     0.66806     1.01923     3.62428     3.97599     0.06445     0.13141     0.12800     0.19906     0.14072     9.95121
     1.42654     0.68738     1.09454     3.57783     4.21271     0.06352     0.12863     0.13741     0.19501     0.14559    10.24261
     1.43654     0.66478     1.14545     3.49262     4.25031     0.06240     0.12567     0.13908     0.18366     0.14084    10.20481
     1.44654     0.60224     1.14623     3.31246     4.05026     0.05989     0.12019     0.13206     0.16498     0.12706     9.71538
     1.45654     0.50976     1.08010     3.00149     3.62295     0.05503     0.11015     0.11728     0.14021     0.10684     8.74381
     1.46654     0.40254     0.94947     2.56485     3.02791     0.04768     0.09530     0.09712     0.11212     0.08360     7.38059
     1.47754     0.29614     0.77445     2.04859     2.35745     0.03856     0.07702     0.07485     0.08398     0.06088     5.81192
     1.48754     0.20287     0.58384     1.52066     1.70551     0.02894     0.05779     0.05363     0.05874     0.04124     4.25323
     1.49754     0.12935     0.40629     1.04563     1.14505     0.02009     0.04011     0.03567     0.03827     0.02599     2.88645
     1.50754     0.07670     0.26065     0.66467     0.71231     0.01287     0.02569     0.02200     0.02319     0.01524     1.81332
     1.51754     0.04227     0.15409     0.39009     0.41019     0.00761     0.01518     0.01257     0.01305     0.00830     1.05335
     1.52854     0.02164     0.08392     0.21120     0.21848     0.00414     0.00826     0.00665     0.00681     0.00421     0.56531
     1.53854     0.01029     0.04209     0.10542     0.10756     0.00208     0.00414     0.00326     0.00330     0.00198     0.28011
     1.54854     0.00454     0.01945     0.04852     0.04892     0.00096     0.00191     0.00147     0.00148     0.00086     0.12810
     1.55854     0.00185     0.00827     0.02057     0.02054     0.00041     0.00081     0.00062     0.00061     0.00035     0.05404
     1.56854     0.00070     0.00324     0.00804     0.00796     0.00016     0.00032     0.00024     0.00023     0.00013     0.02103
     1.57954     0.00025     0.00117     0.00289     0.00285     0.00006     0.00012     0.00008     0.00008     0.00005     0.00754
     1.58954     0.00008     0.00039     0.00096     0.00094     0.00002     0.00004     0.00003     0.00003     0.00001     0.00249
     1.59954     0.00003     0.00012     0.00030     0.00029     0.00001     0.00001     0.00001     0.00001     0.00000     0.00077
     1.60954     0.00001     0.00003     0.00009     0.00008     0.00000     0.00000     0.00000     0.00000     0.00000     0.00024
     1.61954     0.00003     0.00001     0.00007     0.00003     0.00000     0.00000     0.00001     0.00001     0.00001     0.00016
     1.62954     0.00010     0.00002     0.00017     0.00004     0.00000     0.00000     0.00002     0.00002     0.00002     0.00038
     1.64054     0.00032     0.00007     0.00052     0.00011     0.00000     0.00000     0.00005     0.00006     0.00006     0.00119
     1.65054     0.00096     0.00026     0.00157     0.00032     0.00000     0.00001     0.00016     0.00017     0.00016     0.00362
     1.66054     0.00262     0.00092     0.00435     0.00092     0.00001     0.00002     0.00045     0.00047     0.00045     0.01020
     1.67054     0.00662     0.00296     0.01117     0.00246     0.00004     0.00007     0.00112     0.00118     0.00113     0.02675
     1.68054     0.01545     0.00880     0.02659     0.00611     0.00012     0.00020     0.00261     0.00274     0.00264     0.06526
     1.69154     0.03331     0.02403     0.05879     0.01419     0.00034     0.00054     0.00561     0.00585     0.00568     0.14835
     1.70154     0.06645     0.06045     0.12084     0.03082     0.00086     0.00136     0.01112     0.01154     0.01130     0.31473
     1.71154     0.12267     0.14007     0.23123     0.06263     0.00200     0.00315     0.02039     0.02098     0.02078     0.62391
     1.72154     0.20990     0.29881     0.41267     0.11912     0.00429     0.00674     0.03460     0.03524     0.03539     1.15676
     1.73154     0.33332     0.58706     0.68771     0.21203     0.00846     0.01326     0.05437     0.05472     0.05588     2.00680
     1.74254     0.49197     1.06215     1.07153     0.35275     0.01535     0.02404     0.07925     0.07856     0.08192     3.25753
     1.75254     0.67597     1.76957     1.56243     0.54814     0.02565     0.04013     0.10731     0.10447     0.11167     4.94534
     1.76254     0.86586     2.71474     2.13203     0.79422     0.03948     0.06169     0.13518     0.12875     0.14179     7.01373
     1.77254     1.03577     3.83582     2.72249     1.07139     0.05595     0.08734     0.15865     0.14734     0.16792     9.28268
     1.78254     1.15818     4.99024     3.25094     1.34343     0.07302     0.11383     0.17377     0.15674     0.18577    11.44592
     1.79254     1.21181     5.97937     3.62557     1.56353     0.08776     0.13664     0.17787     0.15532     0.19217    13.13004
     1.80354     1.18670     6.59649     3.77141     1.68677     0.09713     0.15108     0.17030     0.14354     0.18603    13.98945
     1.81354     1.08749     6.70195     3.65340     1.68497     0.09900     0.15380     0.15258     0.12392     0.16857    13.82568
     1.82354     0.93195     6.27105     3.29016     1.55621     0.09291     0.14419     0.12796     0.10002     0.14289    12.65734
     1.83354     0.74619     5.40276     2.75137     1.32863     0.08032     0.12447     0.10040     0.07555     0.11327    10.72296
     1.84354     0.55751     4.28692     2.13319     1.04764     0.06398     0.09906     0.07367     0.05342     0.08385     8.39924
     1.85454     0.38856     3.13328     1.53277     0.76383     0.04705     0.07273     0.05056     0.03538     0.05792     6.08207
     1.86454     0.25324     2.11071     1.02242     0.51748     0.03218     0.04966     0.03262     0.02199     0.03736     4.07766
     1.87454     0.15691     1.31437     0.63961     0.33277     0.02107     0.03243     0.02030     0.01298     0.02266     2.55310
     1.88454     0.09858     0.76520     0.39095     0.21920     0.01454     0.02226     0.01338     0.00763     0.01339     1.54512
     1.89454     0.07479     0.43481     0.26576     0.17834     0.01301     0.01970     0.01152     0.00520     0.00864     1.01177
     1.90454     0.08298     0.27511     0.24938     0.21115     0.01687     0.02533     0.01469     0.00514     0.00760     0.88825
     1.91554     0.12265     0.24049     0.33149     0.32141     0.02676     0.04004     0.02323     0.00716     0.00973     1.12297
     1.92554     0.19427     0.29639     0.50576     0.51313     0.04325     0.06465     0.03754     0.01115     0.01478     1.68091
     1.93554     0.29611     0.41745     0.76261     0.78306     0.06617     0.09888     0.05746     0.01699     0.02264     2.52138
     1.94554     0.42096     0.58025     1.07963     1.11183     0.09394     0.14034     0.08162     0.02433     0.03318     3.56608
     1.95554     0.55431     0.75730     1.41676     1.45964     0.12310     0.18387     0.10712     0.03256     0.04639     4.68106
     1.96654     0.67675     0.91744     1.72057     1.77261     0.14893     0.22230     0.12991     0.04106     0.06284     5.69241
     1.97654     0.76985     1.03174     1.94006     1.99897     0.16656     0.24830     0.14598     0.04974     0.08448     6.43567
     1.98654     0.82405     1.08467     2.04584     2.11010     0.17301     0.25724     0.15306     0.05961     0.11518     6.82278
     1.99654     0.84398     1.08190     2.04736     2.12024     0.16839     0.24897     0.15164     0.07324     0.16057     6.89628
     2.00654     0.84801     1.05117     1.99310     2.08494     0.15629     0.22851     0.14544     0.09448     0.22619     6.82813
     2.01754     0.86082     1.03386     1.95316     2.08597     0.14247     0.20429     0.14002     0.12733     0.31492     6.86284
     2.02754     0.90192     1.06823     1.99330     2.19638     0.13273     0.18475     0.14096     0.17411     0.42308     7.21545
     2.03754     0.97584     1.17229     2.14252     2.45088     0.13066     0.17545     0.15150     0.23344     0.53924     7.97183
     2.04754     1.06824     1.33378     2.37980     2.82062     0.13624     0.17700     0.17109     0.29896     0.64507     9.03079
     2.05754     1.15034     1.51096     2.63737     3.21988     0.14592     0.18520     0.19528     0.36016     0.71986    10.12495
     2.06754     1.19027     1.64731     2.82499     3.53131     0.15422     0.19308     0.21700     0.40460     0.74711    10.90990
     2.07854     1.16518     1.69130     2.86354     3.64614     0.15588     0.19376     0.22909     0.42193     0.72025    11.08706
     2.08854     1.06946     1.61714     2.71534     3.50914     0.14790     0.18314     0.22657     0.40765     0.64466    10.52100
     2.09854     0.91583     1.43109     2.39245     3.13000     0.13041     0.16118     0.20838     0.36435     0.53581     9.26949
     2.10854     0.72987     1.16885     1.95282     2.58113     0.10635     0.13137     0.17765     0.30105     0.41359     7.56267
     2.11854     0.54056     0.88051     1.47453     1.96529     0.08003     0.09882     0.14010     0.22988     0.29653     5.70625
     2.12954     0.37172     0.61087     1.02901     1.38066     0.05551     0.06853     0.10210     0.16215     0.19757     3.97813
     2.13954     0.23716     0.39045     0.66329     0.89508     0.03548     0.04379     0.06869     0.10565     0.12235     2.56194
     2.14954     0.14036     0.22984     0.39504     0.53523     0.02088     0.02577     0.04268     0.06357     0.07041     1.52379
     2.15954     0.07709     0.12459     0.21774     0.29547     0.01132     0.01397     0.02449     0.03535     0.03769     0.83772
     2.16954     0.03951     0.06220     0.11235     0.15130     0.00565     0.00698     0.01305     0.01822     0.01885     0.42810
     2.17954     0.01952     0.02859     0.05778     0.07375     0.00260     0.00321     0.00663     0.00889     0.00906     0.21003
     2.19054     0.01085     0.01211     0.03792     0.03892     0.00110     0.00136     0.00366     0.00455     0.00480     0.11526
     2.20054     0.00978     0.00472     0.04500     0.03174     0.00043     0.00053     0.00309     0.00337     0.00404     0.10270
     2.21054     0.01513     0.00170     0.08000     0.04612     0.00015     0.00019     0.00451     0.00453     0.00602     0.15834
     2.22054     0.02766     0.00057     0.15121     0.08301     0.00005     0.00006     0.00811     0.00795     0.01090     0.28953
     2.23054     0.04923     0.00019     0.27082     0.14730     0.00002     0.00002     0.01438     0.01404     0.01937     0.51537
     2.24154     0.08151     0.00013     0.44888     0.24380     0.00001     0.00002     0.02379     0.02322     0.03207     0.85343
     2.25154     0.12454     0.00028     0.68582     0.37249     0.00002     0.00004     0.03633     0.03545     0.04899     1.30396
     2.26154     0.17537     0.00084     0.96545     0.52477     0.00005     0.00012     0.05113     0.04991     0.06896     1.83659
     2.27154     0.22771     0.00241     1.25325     0.68194     0.00015     0.00034     0.06631     0.06473     0.08948     2.38632
     2.28154     0.27312     0.00637     1.50022     0.81928     0.00040     0.00090     0.07932     0.07744     0.10717     2.86423
     2.29254     0.30366     0.01555     1.66194     0.91395     0.00097     0.00220     0.08765     0.08561     0.11873     3.19026
     2.30254     0.31534     0.03493     1.71165     0.95592     0.00218     0.00495     0.08987     0.08783     0.12235     3.32502
     2.31254     0.31083     0.07226     1.65801     0.95544     0.00450     0.01024     0.08619     0.08438     0.11865     3.30049
     2.32254     0.29969     0.13764     1.54391     0.94365     0.00858     0.01951     0.07882     0.07734     0.11079     3.21993
     2.33254     0.29612     0.24146     1.43370     0.96401     0.01504     0.03422     0.07120     0.06999     0.10361     3.22936
     2.34254     0.31450     0.39006     1.39170     1.05656     0.02430     0.05528     0.06706     0.06578     0.10200     3.46722
     2.35354     0.36474     0.58019     1.45710     1.24091     0.03615     0.08224     0.06936     0.06718     0.10928     4.00713
     2.36354     0.44885     0.79481     1.62939     1.50535     0.04952     0.11263     0.07962     0.07509     0.12609     4.82134
     2.37354     0.56002     1.00262     1.86820     1.80450     0.06247     0.14207     0.09766     0.08859     0.15026     5.77638
     2.38354     0.68452     1.16476     2.10617     2.07331     0.07257     0.16505     0.12172     0.10542     0.17743     6.67095
     2.39354     0.80448     1.24615     2.27354     2.24713     0.07764     0.17662     0.14884     0.12257     0.20250     7.29948
     2.40454     0.90191     1.22812     2.32072     2.28228     0.07654     0.17409     0.17521     0.13703     0.22078     7.51668
     2.41454     0.96191     1.11568     2.23084     2.17036     0.06959     0.15819     0.19650     0.14628     0.22905     7.27839
     2.42454     0.97455     0.93632     2.02371     1.93679     0.05854     0.13291     0.20891     0.14872     0.22599     6.64645
     2.43454     0.93702     0.73105     1.74361     1.63153     0.04605     0.10411     0.20964     0.14401     0.21238     5.75940
     2.44454     0.85520     0.54238     1.44728     1.31069     0.03495     0.07807     0.19821     0.13336     0.19091     4.79105
     2.45554     0.74376     0.40551     1.19228     1.02808     0.02772     0.06002     0.17685     0.11967     0.16644     3.92033
     2.46554     0.62491     0.34416     1.03104     0.82632     0.02621     0.05373     0.15045     0.10733     0.14549     3.30964
     2.47554     0.52434     0.37033     1.00572     0.73872     0.03160     0.06135     0.12498     0.10144     0.13575     3.09424
     2.48554     0.46588     0.48520     1.14321     0.78998     0.04428     0.08338     0.10623     0.10658     0.14505     3.36979
     2.49554     0.46517     0.67771     1.44661     0.99514     0.06355     0.11822     0.09807     0.12542     0.17932     4.16921
     2.50554     0.52641     0.92181     1.88695     1.35596     0.08724     0.16166     0.10154     0.15744     0.24051     5.43952
     2.51654     0.63917     1.17644     2.39976     1.85360     0.11165     0.20662     0.11473     0.19838     0.32460     7.02497
     2.52654     0.78088     1.39034     2.89519     2.44563     0.13208     0.24437     0.13354     0.24086     0.42064     8.68352
     2.53654     0.92060     1.51630     3.27658     3.06397     0.14410     0.26655     0.15271     0.27593     0.51194    10.12869
     2.54654     1.02636     1.52372     3.46871     3.62276     0.14480     0.26782     0.16724     0.29576     0.57998    11.09715
     2.55654     1.07323     1.40997     3.43484     4.03232     0.13400     0.24787     0.17349     0.29560     0.60944    11.41076
     2.56754     1.04945     1.20181     3.18776     4.21733     0.11423     0.21126     0.16974     0.27532     0.59332    11.02022
     2.57754     0.95896     0.94323     2.77917     4.13957     0.08965     0.16578     0.15641     0.23908     0.53505    10.00690
     2.58754     0.81870     0.68176     2.28079     3.80461     0.06480     0.11985     0.13563     0.19376     0.44704     8.54694
     2.59754     0.65306     0.45376     1.76457     3.26795     0.04313     0.07976     0.11059     0.14669     0.34619     6.86570
     2.60754     0.48669     0.27810     1.28788     2.61796     0.02643     0.04888     0.08464     0.10382     0.24856     5.18297
     2.61754     0.33877     0.15699     0.88606     1.95202     0.01492     0.02759     0.06070     0.06876     0.16558     3.67140
     2.62854     0.22015     0.08158     0.57386     1.35221     0.00775     0.01434     0.04071     0.04262     0.10240     2.43563
     2.63854     0.13346     0.03905     0.34909     0.86883     0.00371     0.00686     0.02548     0.02472     0.05882     1.51004
     2.64854     0.07553     0.01721     0.19902     0.51726     0.00164     0.00303     0.01487     0.01343     0.03142     0.87341
     2.65854     0.04019     0.00698     0.10628     0.28536     0.00066     0.00123     0.00813     0.00687     0.01568     0.47140
     2.66854     0.02103     0.00261     0.05369     0.14684     0.00025     0.00046     0.00433     0.00341     0.00750     0.24011
     2.67954     0.01316     0.00090     0.02730     0.07323     0.00009     0.00016     0.00264     0.00191     0.00390     0.12328
     2.68954     0.01420     0.00028     0.01781     0.04187     0.00003     0.00005     0.00265     0.00175     0.00319     0.08182
     2.69954     0.02463     0.00008     0.02059     0.03906     0.00001     0.00001     0.00439     0.00280     0.00478     0.09635
     2.70954     0.04769     0.00002     0.03505     0.05977     0.00000     0.00000     0.00840     0.00531     0.00895     0.16519
     2.71954     0.08854     0.00001     0.06335     0.10528     0.00000     0.00000     0.01556     0.00983     0.01652     0.29908
     2.73054     0.15250     0.00000     0.10856     0.17951     0.00000     0.00000     0.02678     0.01692     0.02842     0.51270
     2.74054     0.24218     0.00000     0.17225     0.28457     0.00000     0.00000     0.04253     0.02687     0.04513     0.81353
     2.75054     0.35424     0.00000     0.25193     0.41607     0.00000     0.00000     0.06221     0.03930     0.06601     1.18976
     2.76054     0.47718     0.00001     0.33939     0.56050     0.00000     0.00000     0.08380     0.05294     0.08893     1.60275
     2.77054     0.59203     0.00002     0.42105     0.69534     0.00002     0.00002     0.10396     0.06568     0.11031     1.98842
     2.78054     0.67638     0.00008     0.48105     0.79444     0.00006     0.00006     0.11878     0.07505     0.12603     2.27192
     2.79154     0.71197     0.00025     0.50644     0.83600     0.00019     0.00020     0.12502     0.07901     0.13257     2.39165
     2.80154     0.69082     0.00074     0.49154     0.81077     0.00058     0.00059     0.12127     0.07673     0.12851     2.32157
     2.81154     0.61928     0.00204     0.44121     0.72568     0.00159     0.00162     0.10867     0.06891     0.11480     2.08380
     2.82154     0.51641     0.00517     0.36941     0.60224     0.00403     0.00409     0.09049     0.05780     0.09476     1.74439
     2.83154     0.40878     0.01203     0.29587     0.46988     0.00938     0.00952     0.07134     0.04650     0.07271     1.39601
     2.84254     0.32399     0.02579     0.24201     0.35827     0.02010     0.02040     0.05599     0.03835     0.05289     1.13780
     2.85254     0.28658     0.05090     0.22819     0.29167     0.03968     0.04027     0.04863     0.03640     0.03845     1.06077
     2.86254     0.31525     0.09253     0.27188     0.28657     0.07214     0.07321     0.05253     0.04301     0.03118     1.23830
     2.87254     0.42206     0.15489     0.38724     0.35120     0.12076     0.12254     0.06991     0.05957     0.03164     1.71981
     2.88254     0.61013     0.23879     0.58256     0.48509     0.18613     0.18895     0.10173     0.08591     0.03952     2.51882
     2.89254     0.87018     0.33899     0.85632     0.67736     0.26426     0.26820     0.14711     0.11979     0.05372     3.59593
     2.90354     1.17771     0.44313     1.19262     0.90551     0.34546     0.35058     0.20266     0.15668     0.07240     4.84675
     2.91354     1.49307     0.53347     1.55856     1.13666     0.41585     0.42204     0.26237     0.19019     0.09300     6.10522
     2.92354     1.76789     0.59140     1.90735     1.33237     0.46099     0.46788     0.31806     0.21361     0.11234     7.17189
     2.93354     1.95510     0.60368     2.18575     1.45776     0.47060     0.47761     0.36088     0.22204     0.12729     7.86069
     2.94354     2.02071     0.56758     2.34612     1.49094     0.44245     0.44902     0.38345     0.21378     0.13534     8.04941
     2.95454     1.95626     0.49146     2.36092     1.42930     0.38315     0.38887     0.38192     0.19138     0.13545     7.71870
     2.96454     1.77596     0.39205     2.23191     1.29065     0.30578     0.31030     0.35728     0.16053     0.12854     6.95301
     2.97454     1.51718     0.28858     1.99160     1.10879     0.22541     0.22861     0.31518     0.12851     0.11744     5.92129
     2.98454     1.22830     0.19707     1.69708     0.92553     0.15481     0.15669     0.26486     0.10232     0.10641     4.83307
     2.99454     0.95742     0.12746     1.41661     0.78114     0.10217     0.10269     0.21682     0.08744     0.10030     3.89204
     3.00554     0.74364     0.08365     1.21249     0.70602     0.07141     0.07024     0.18034     0.08722     0.10299     3.25801
     3.01554     0.60958     0.06570     1.12688     0.71497     0.06387     0.06027     0.16153     0.10283     0.11629     3.02192
     3.02554     0.56082     0.07238     1.17392     0.80430     0.08017     0.07280     0.16228     0.13338     0.13907     3.19912
     3.03554     0.58797     0.10228     1.33957     0.95370     0.12079     0.10778     0.18047     0.17622     0.16734     3.73610
     3.04554     0.67189     0.15335     1.58679     1.13141     0.18488     0.16410     0.21075     0.22723     0.19515     4.52554
     3.05554     0.78864     0.22119     1.86654     1.30193     0.26818     0.23768     0.24650     0.28128     0.21656     5.42852
     3.06654     0.91430     0.29731     2.12811     1.43485     0.36096     0.31981     0.28094     0.33323     0.22740     6.29691
     3.07654     1.02845     0.36907     2.32726     1.51068     0.44830     0.39713     0.30839     0.37834     0.22654     6.99417
     3.08654     1.11684     0.42225     2.43481     1.52398     0.51300     0.45439     0.32533     0.41354     0.21593     7.42008
     3.09654     1.17240     0.44503     2.43903     1.48142     0.54066     0.47889     0.33053     0.43766     0.19955     7.52517
     3.10654     1.19387     0.43194     2.34755     1.39735     0.52470     0.46477     0.32476     0.45068     0.18160     7.31723
     3.11754     1.18396     0.38598     2.17969     1.28758     0.46896     0.41538     0.31007     0.45323     0.16507     6.84993
     3.12754     1.14504     0.31772     1.96184     1.16469     0.38596     0.34189     0.28858     0.44543     0.15087     6.20200
     3.13754     1.07783     0.24079     1.71639     1.03497     0.29252     0.25914     0.26197     0.42605     0.13805     5.44771
     3.14754     0.98190     0.16806     1.46001     0.89988     0.20416     0.18085     0.23118     0.39379     0.12478     4.64460
     3.15754     0.85863     0.10800     1.20283     0.75932     0.13121     0.11624     0.19696     0.34851     0.10951     3.83123
     3.16854     0.71425     0.06393     0.95388     0.61545     0.07766     0.06879     0.16058     0.29260     0.09186     3.03901
     3.17854     0.56052     0.03484     0.72159     0.47423     0.04233     0.03749     0.12416     0.23120     0.07273     2.29909
     3.18854     0.41212     0.01749     0.51658     0.34440     0.02124     0.01882     0.09035     0.17083     0.05389     1.64572
     3.19854     0.28242     0.00808     0.34743     0.23404     0.00982     0.00870     0.06146     0.11747     0.03715     1.10656
     3.20854     0.17966     0.00344     0.21822     0.14809     0.00418     0.00370     0.03891     0.07491     0.02374     0.69484
     3.21854     0.10584     0.00135     0.12742     0.08692     0.00164     0.00145     0.02285     0.04419     0.01403     0.40569
     3.22954     0.05763     0.00049     0.06897     0.04721     0.00059     0.00052     0.01241     0.02409     0.00766     0.21958
     3.23954     0.02897     0.00016     0.03454     0.02370     0.00020     0.00017     0.00623     0.01212     0.00385     0.10993
     3.24954     0.01343     0.00006     0.01597     0.01098     0.00006     0.00006     0.00289     0.00562     0.00179     0.05086
     3.25954     0.00575     0.00005     0.00682     0.00472     0.00002     0.00002     0.00124     0.00241     0.00077     0.02180
     3.26954     0.00231     0.00013     0.00272     0.00196     0.00002     0.00004     0.00050     0.00097     0.00030     0.00895
     3.28054     0.00100     0.00041     0.00111     0.00106     0.00006     0.00012     0.00021     0.00043     0.00011     0.00452
     3.29054     0.00085     0.00129     0.00074     0.00146     0.00019     0.00037     0.00017     0.00040     0.00005     0.00551
     3.30054     0.00174     0.00371     0.00131     0.00362     0.00053     0.00106     0.00034     0.00085     0.00005     0.01320
     3.31054     0.00440     0.00983     0.00323     0.00942     0.00141     0.00280     0.00085     0.00218     0.00010     0.03423
     3.32054     0.01069     0.02400     0.00782     0.02295     0.00345     0.00684     0.00207     0.00529     0.00024     0.08335
     3.33054     0.02402     0.05395     0.01755     0.05158     0.00775     0.01536     0.00465     0.01189     0.00054     0.18730
     3.34154     0.04972     0.11165     0.03633     0.10675     0.01604     0.03180     0.00963     0.02460     0.00113     0.38765
     3.35154     0.09476     0.21280     0.06926     0.20345     0.03056     0.06061     0.01837     0.04690     0.00215     0.73885
     3.36154     0.16635     0.37349     0.12159     0.35715     0.05365     0.10638     0.03224     0.08232     0.00378     1.29695
     3.37154     0.26895     0.60367     0.19664     0.57724     0.08670     0.17193     0.05213     0.13308     0.00613     2.09647
     3.38154     0.40055     0.89842     0.29305     0.85933     0.12905     0.25589     0.07766     0.19816     0.00919     3.12130
     3.39254     0.54972     1.23140     0.40273     1.17829     0.17686     0.35070     0.10663     0.27182     0.01280     4.28094
     3.40254     0.69581     1.55433     0.51110     1.48844     0.22323     0.44265     0.13510     0.34374     0.01669     5.41107
     3.41254     0.81345     1.80625     0.60083     1.73319     0.25944     0.51451     0.15830     0.40108     0.02068     6.30774
     3.42254     0.88121     1.93324     0.65830     1.86185     0.27773     0.55065     0.17221     0.43273     0.02499     6.79291
     3.43254     0.89028     1.90550     0.68007     1.84963     0.27372     0.54279     0.17545     0.43366     0.03046     6.78154
     3.44354     0.84936     1.72966     0.67666     1.70709     0.24845     0.49264     0.17005     0.40716     0.03865     6.31972
     3.45354     0.78259     1.44569     0.67027     1.47709     0.20767     0.41176     0.16116     0.36411     0.05147     5.57180
     3.46354     0.72087     1.11273     0.68707     1.22098     0.15984     0.31692     0.15490     0.31901     0.07043     4.76277
     3.47354     0.69073     0.78878     0.74748     0.99691     0.11333     0.22467     0.15634     0.28469     0.09578     4.09871
     3.48354     0.70517     0.51505     0.85779     0.84420     0.07409     0.14670     0.16744     0.26836     0.12573     3.70452
     3.49354     0.76093     0.31023     1.00787     0.77634     0.04489     0.08840     0.18640     0.27010     0.15652     3.60167
     3.50454     0.84166     0.17357     1.17435     0.78432     0.02587     0.04955     0.20878     0.28413     0.18314     3.72537
     3.51454     0.92593     0.09339     1.32868     0.84498     0.01588     0.02689     0.22903     0.30207     0.20091     3.96776
     3.52454     0.99514     0.05572     1.44405     0.93089     0.01397     0.01659     0.24264     0.31600     0.20680     4.22180
     3.53454     1.03987     0.05057     1.50318     1.01766     0.02057     0.01600     0.24728     0.32090     0.20041     4.41643
     3.54454     1.06239     0.07447     1.49948     1.08960     0.03799     0.02448     0.24327     0.31506     0.18386     4.53060
     3.55554     1.07592     0.12996     1.43946     1.14251     0.07023     0.04320     0.23325     0.30039     0.16085     4.59577
     3.56554     1.10098     0.22254     1.33944     1.18416     0.12169     0.07416     0.22135     0.28096     0.13594     4.68124
     3.57554     1.15866     0.35549     1.22471     1.23085     0.19487     0.11857     0.21219     0.26242     0.11350     4.87126
     3.58554     1.26193     0.52449     1.12339     1.29892     0.28783     0.17513     0.20936     0.25000     0.09733     5.22838
     3.59554     1.40780     0.71352     1.06004     1.39571     0.39181     0.23864     0.21437     0.24726     0.09053     5.75968
     3.60554     1.57527     0.89521     1.04900     1.51256     0.49231     0.30043     0.22608     0.25495     0.09504     6.40085
     3.61654     1.73035     1.03763     1.09135     1.62686     0.57219     0.35049     0.24099     0.27084     0.11135     7.03204
     3.62654     1.83939     1.11363     1.17664     1.71167     0.61763     0.38106     0.25486     0.29074     0.13817     7.52379
     3.63654     1.88621     1.11329     1.28788     1.74867     0.62410     0.39041     0.26441     0.31032     0.17247     7.79776
     3.64654     1.87737     1.04715     1.40827     1.73739     0.59884     0.38389     0.26900     0.32680     0.20996     7.85866
     3.65654     1.84233     0.94300     1.52515     1.69686     0.55804     0.37221     0.27080     0.33996     0.24619     7.79455
     3.66754     1.81609     0.83486     1.63092     1.65600     0.52042     0.36679     0.27356     0.35188     0.27785     7.72837
     3.67754     1.82368     0.74901     1.72008     1.63951     0.49879     0.37416     0.28087     0.36543     0.30308     7.75462
     3.68754     1.86443     0.69509     1.78500     1.65630     0.49531     0.39300     0.29400     0.38249     0.32157     7.88720
     3.69754     1.91242     0.66540     1.81339     1.69469     0.50105     0.41429     0.31084     0.40225     0.33339     8.04771
     3.70754     1.92837     0.64114     1.79134     1.72772     0.50123     0.42524     0.32667     0.42087     0.33829     8.10088
     3.71854     1.87855     0.60330     1.70884     1.72572     0.48224     0.41512     0.33579     0.43283     0.33566     7.91805
     3.72854     1.74999     0.54097     1.56824     1.67162     0.43781     0.37980     0.33411     0.43372     0.32506     7.44133
     3.73854     1.55889     0.45518     1.38814     1.56858     0.37072     0.32289     0.32074     0.42265     0.30795     6.71574
     3.74854     1.34153     0.35609     1.20114     1.43860     0.29097     0.25396     0.29854     0.40347     0.28732     5.87163
     3.75854     1.13915     0.25783     1.04506     1.31471     0.21104     0.18439     0.27225     0.38337     0.26719     5.07499
     3.76854     0.98353     0.17237     0.95220     1.22594     0.14118     0.12342     0.24624     0.37012     0.25078     4.46578
     3.77954     0.88689     0.10623     0.93980     1.18733     0.08706     0.07611     0.22287     0.36865     0.23923     4.11418
     3.78954     0.84192     0.06033     1.00528     1.19548     0.04945     0.04324     0.20177     0.37943     0.23113     4.00804
     3.79954     0.82857     0.03156     1.12618     1.23152     0.02587     0.02263     0.18110     0.39786     0.22343     4.06871
     3.80954     0.82281     0.01521     1.26571     1.26799     0.01247     0.01090     0.15895     0.41600     0.21292     4.18295
     3.81954     0.80413     0.00675     1.37932     1.27694     0.00553     0.00484     0.13469     0.42485     0.19747     4.23452
     3.83054     0.75966     0.00276     1.42868     1.23755     0.00226     0.00198     0.10920     0.41694     0.17650     4.13553
     3.84054     0.68522     0.00104     1.38956     1.14105     0.00085     0.00074     0.08428     0.38858     0.15106     3.84238
     3.85054     0.58535     0.00036     1.26033     0.99293     0.00029     0.00026     0.06179     0.34114     0.12310     3.36555
     3.86054     0.47074     0.00011     1.06235     0.81050     0.00009     0.00008     0.04301     0.28051     0.09507     2.76247
     3.87054     0.35459     0.00003     0.82935     0.61778     0.00003     0.00002     0.02842     0.21499     0.06928     2.11450
     3.88154     0.24922     0.00001     0.59888     0.43825     0.00001     0.00001     0.01782     0.15318     0.04743     1.50481
     3.89154     0.16296     0.00001     0.39949     0.28850     0.00000     0.00000     0.01058     0.10116     0.03038     0.99308
     3.90154     0.09885     0.00003     0.24594     0.17593     0.00000     0.00001     0.00594     0.06183     0.01815     0.60668
     3.91154     0.05558     0.00011     0.13971     0.09931     0.00001     0.00003     0.00316     0.03493     0.01008     0.34291
     3.92154     0.02902     0.00036     0.07331     0.05207     0.00005     0.00012     0.00163     0.01824     0.00521     0.18001
     3.93154     0.01442     0.00113     0.03600     0.02612     0.00015     0.00037     0.00097     0.00888     0.00254     0.09056
     3.94254     0.00780     0.00325     0.01785     0.01471     0.00042     0.00105     0.00104     0.00422     0.00128     0.05162
     3.95254     0.00697     0.00857     0.01227     0.01432     0.00111     0.00276     0.00208     0.00251     0.00096     0.05154
     3.96254     0.01190     0.02080     0.01694     0.02569     0.00269     0.00671     0.00493     0.00290     0.00147     0.09405
     3.97254     0.02515     0.04653     0.03412     0.05465     0.00602     0.01501     0.01123     0.00559     0.00312     0.20141
     3.98254     0.05198     0.09581     0.07070     0.11245     0.01240     0.03092     0.02382     0.01171     0.00667     0.41646
     3.99354     0.10015     0.18173     0.13784     0.21501     0.02351     0.05864     0.04677     0.02342     0.01341     0.80048
     4.00354     0.17860     0.31734     0.24914     0.37964     0.04106     0.10241     0.08496     0.04377     0.02503     1.42194
     4.01354     0.29460     0.51030     0.41679     0.61853     0.06603     0.16469     0.14287     0.07625     0.04338     2.33343
     4.02354     0.44975     0.75569     0.64554     0.93022     0.09779     0.24389     0.22261     0.12398     0.06984     3.53932
     4.03354     0.63619     1.03080     0.92642     1.29223     0.13337     0.33259     0.32177     0.18846     0.10454     4.96638
     4.04354     0.83494     1.29485     1.23298     1.65907     0.16758     0.41772     0.43198     0.26839     0.14574     6.45325
     4.05454     1.01830     1.49831     1.52344     1.97144     0.19408     0.48326     0.53974     0.35908     0.18958     7.77723
     4.06454     1.15645     1.59817     1.74968     2.17165     0.20741     0.51505     0.62931     0.45304     0.23076     8.71152
     4.07454     1.22630     1.57364     1.87148     2.22367     0.20526     0.50622     0.68749     0.54185     0.26391     9.09982
     4.08454     1.21923     1.43667     1.86827     2.12612     0.18979     0.45981     0.70837     0.61871     0.28530     8.91227
     4.09454     1.14409     1.22846     1.74843     1.91196     0.16746     0.38811     0.69566     0.68074     0.29398     8.25889
     4.10554     1.02430     1.00819     1.54480     1.63613     0.14749     0.30869     0.66168     0.72945     0.29200     7.35273
     4.11554     0.89097     0.83536     1.30685     1.35689     0.13953     0.23889     0.62337     0.76919     0.28339     6.44445
     4.12554     0.77348     0.75365     1.08499     1.11827     0.15091     0.19111     0.59667     0.80397     0.27220     5.74524
     4.13554     0.69174     0.78097     0.91977     0.94191     0.18457     0.17052     0.59162     0.83479     0.26141     5.37729
     4.14554     0.65230     0.90571     0.83439     0.82897     0.23748     0.17489     0.60990     0.85820     0.25198     5.35382
     4.15654     0.64788     1.09012     0.83343     0.76754     0.30058     0.19613     0.64490     0.86772     0.24338     5.59169
     4.16654     0.66161     1.27966     0.90591     0.74122     0.36040     0.22280     0.68459     0.85646     0.23449     5.94713
     4.17654     0.67306     1.41677     1.02960     0.73485     0.40248     0.24336     0.71510     0.81999     0.22442     6.25963
     4.18654     0.66491     1.45882     1.17507     0.73625     0.41572     0.24926     0.72497     0.75798     0.21261     6.39561
     4.19654     0.62795     1.38821     1.30939     0.73521     0.39613     0.23670     0.70747     0.67460     0.19881     6.27447
     4.20654     0.56249     1.21844     1.40088     0.72243     0.34786     0.20777     0.66161     0.57724     0.18280     5.88152
     4.21754     0.47674     0.98608     1.42366     0.69008     0.28152     0.16839     0.59159     0.47451     0.16436     5.25695
     4.22754     0.38319     0.73687     1.36497     0.63386     0.21026     0.12671     0.50506     0.37473     0.14363     4.47929
     4.23754     0.29494     0.51187     1.22919     0.55503     0.14578     0.09026     0.41142     0.28476     0.12158     3.64484
     4.24754     0.22336     0.33886     1.03894     0.46190     0.09578     0.06493     0.32028     0.20946     0.10043     2.85393
     4.25754     0.17796     0.23164     0.82791     0.36773     0.06388     0.05500     0.24062     0.15207     0.08367     2.20049
     4.26854     0.16727     0.19517     0.63498     0.28793     0.05090     0.06404     0.17975     0.11477     0.07589     1.77070
     4.27854     0.19952     0.23221     0.49374     0.23614     0.05668     0.09554     0.14274     0.09883     0.08237     1.63777
     4.28854     0.28194     0.34744     0.42794     0.22110     0.08124     0.15253     0.13193     0.10458     0.10844     1.85715
     4.29854     0.41822     0.54699     0.44970     0.24488     0.12471     0.23560     0.14644     0.13075     0.15876     2.45606
     4.30854     0.60463     0.83387     0.56025     0.30221     0.18632     0.34072     0.18193     0.17366     0.23607     3.41965
     4.31954     0.82685     1.20165     0.75077     0.38120     0.26299     0.45700     0.23067     0.22683     0.33982     4.67779
     4.32954     1.06005     1.62808     1.00275     0.46530     0.34851     0.56761     0.28245     0.28131     0.46482     6.10088
     4.33954     1.27116     2.07286     1.28746     0.53720     0.43328     0.65335     0.32668     0.32784     0.60059     7.51041
     4.34954     1.42779     2.48074     1.56811     0.58357     0.50592     0.69773     0.35476     0.35928     0.73183     8.70972
     4.35954     1.50528     2.78995     1.80337     0.59964     0.55518     0.69276     0.36261     0.37337     0.84135     9.52350
     4.36954     1.49279     2.94534     1.95802     0.59135     0.57256     0.64067     0.35190     0.37407     0.91381     9.84053
     4.38054     1.39729     2.91507     2.01075     0.57461     0.55459     0.55334     0.32942     0.37077     0.94097     9.64682
     4.39054     1.23982     2.70049     1.96235     0.57126     0.50420     0.44758     0.30460     0.37535     0.92475     9.03041
     4.40054     1.05019     2.33818     1.83845     0.60311     0.43000     0.34059     0.28678     0.39822     0.87759     8.16312
     4.41054     0.86116     1.89520     1.68025     0.68520     0.34516     0.24616     0.28256     0.44461     0.81844     7.25874
     4.42054     0.69904     1.44822     1.53276     0.82037     0.26410     0.17349     0.29453     0.51228     0.76628     6.51107
     4.43154     0.57919     1.06672     1.43292     0.99675     0.19988     0.12754     0.32167     0.59221     0.73484     6.05171
     4.44154     0.50381     0.80042     1.40236     1.18950     0.16231     0.11065     0.36120     0.67163     0.72883     5.93069
     4.45154     0.46443     0.67150     1.44738     1.36705     0.15694     0.12368     0.41042     0.73841     0.74541     6.12521
     4.46154     0.44627     0.67581     1.56141     1.49818     0.18472     0.16601     0.46795     0.78470     0.77677     6.56182
     4.47154     0.43454     0.78672     1.72687     1.56264     0.24179     0.23451     0.53257     0.80797     0.81294     7.14055
     4.48154     0.41827     0.96048     1.91533     1.55253     0.31903     0.32182     0.60109     0.80922     0.84336     7.74112
     4.49254     0.39236     1.14393     2.08827     1.47386     0.40280     0.41575     0.66644     0.79034     0.85726     8.23101
     4.50254     0.35726     1.28427     2.20412     1.34220     0.47689     0.50052     0.71790     0.75216     0.84528     8.48060
     4.51254     0.31685     1.34148     2.22822     1.17698     0.52644     0.56050     0.74423     0.69468     0.80165     8.39102
     4.52254     0.27658     1.29834     2.14794     0.99845     0.54241     0.58507     0.73854     0.61936     0.72694     7.93363
     4.53254     0.24169     1.16431     1.97668     0.82507     0.52498     0.57282     0.70159     0.53104     0.62922     7.16740
     4.54354     0.21629     0.96959     1.74973     0.67230     0.48366     0.53237     0.64159     0.43797     0.52202     6.22554
     4.55354     0.20275     0.75478     1.51029     0.55154     0.43377     0.47943     0.57103     0.34983     0.42031     5.27374
     4.56354     0.20191     0.55620     1.29375     0.46952     0.39080     0.43075     0.50137     0.27475     0.33600     4.45503
     4.57354     0.21397     0.39721     1.11927     0.42916     0.36454     0.39783     0.43971     0.21740     0.27561     3.85469
     4.58354     0.23936     0.28524     0.99037     0.43075     0.35596     0.38302     0.38843     0.17858     0.24060     3.49231
     4.59454     0.27895     0.21508     0.90191     0.47314     0.35778     0.37987     0.34694     0.15643     0.22900     3.33909
     4.60454     0.33298     0.17554     0.84727     0.55305     0.35851     0.37701     0.31424     0.14780     0.23695     3.34335
     4.61454     0.39890     0.15597     0.82114     0.66302     0.34813     0.36405     0.28975     0.14914     0.25957     3.44967
     4.62454     0.46999     0.15149     0.81865     0.79004     0.32237     0.33653     0.27316     0.15670     0.29094     3.60987
     4.63454     0.53569     0.16469     0.83352     0.91711     0.28461     0.29783     0.26347     0.16662     0.32427     3.78781
     4.64454     0.58508     0.20501     0.85925     1.02870     0.24429     0.25779     0.25899     0.17551     0.35367     3.96828
     4.65554     0.61136     0.28488     0.89197     1.11725     0.21304     0.22871     0.25829     0.18127     0.37579     4.16257
     4.66554     0.61468     0.41394     0.93239     1.18616     0.20040     0.22053     0.26093     0.18367     0.39113     4.40383
     4.67554     0.60163     0.59226     0.98403     1.24607     0.21036     0.23737     0.26722     0.18405     0.40292     4.72591
     4.68554     0.58120     0.80475     1.04721     1.30576     0.23980     0.27543     0.27717     0.18406     0.41433     5.12972
     4.69554     0.55926     1.02046     1.11306     1.36257     0.27930     0.32395     0.28883     0.18425     0.42518     5.55686
     4.70654     0.53583     1.19828     1.16259     1.40014     0.31582     0.36797     0.29771     0.18353     0.43113     5.89301
     4.71654     0.50575     1.29863     1.17261     1.39408     0.33688     0.39330     0.29868     0.17970     0.42521     6.00484
     4.72654     0.46303     1.29762     1.12650     1.32456     0.33433     0.39063     0.28817     0.17129     0.40159     5.79773
     4.73654     0.40533     1.19442     1.02370     1.18886     0.30689     0.35868     0.26696     0.15898     0.35917     5.26299
     4.74654     0.33657     1.01318     0.88253     1.00429     0.25999     0.30379     0.24055     0.14652     0.30311     4.49054
     4.75654     0.26616     0.79293     0.73513     0.80392     0.20325     0.23732     0.21776     0.13999     0.24333     3.63978
     4.76754     0.20602     0.57533     0.61730     0.62432     0.14711     0.17116     0.20749     0.14622     0.19110     2.88605
     4.77754     0.16767     0.39380     0.55845     0.49613     0.09989     0.11477     0.21558     0.17086     0.15637     2.37352
     4.78754     0.16054     0.26905     0.57559     0.43789     0.06654     0.07325     0.24291     0.21709     0.14558     2.18844
     4.79754     0.19191     0.21095     0.67132     0.45594     0.04900     0.04793     0.28518     0.28456     0.16160     2.35839
     4.80754     0.26687     0.22315     0.83554     0.54724     0.04749     0.03779     0.33466     0.36937     0.20418     2.86629
     4.81854     0.38738     0.30648     1.04769     0.70194     0.06146     0.04094     0.38248     0.46396     0.27025     3.66257
     4.82854     0.54996     0.45864     1.27948     0.90344     0.08972     0.05545     0.42109     0.55784     0.35388     4.66949
     4.83854     0.74227     0.67006     1.49765     1.12753     0.12973     0.07931     0.44556     0.63903     0.44608     5.77722
     4.84854     0.94188     0.92005     1.66875     1.34240     0.17689     0.11022     0.45384     0.69631     0.53559     6.84592
     4.85854     1.11869     1.17695     1.76547     1.51261     0.22414     0.14563     0.44699     0.72282     0.61110     7.72441
     4.86954     1.24175     1.40443     1.77311     1.60719     0.26352     0.18342     0.42862     0.71876     0.66474     8.28554
     4.87954     1.28892     1.57299     1.69478     1.60959     0.28826     0.22272     0.40437     0.69253     0.69502     8.46918
     4.88954     1.25492     1.67050     1.55130     1.52328     0.29506     0.26439     0.38122     0.65865     0.70783     8.30716
     4.89954     1.15287     1.70448     1.37413     1.37158     0.28529     0.31004     0.36571     0.63252     0.71393     7.91053
     4.90954     1.01037     1.69555     1.19660     1.18909     0.26407     0.36016     0.36156     0.62442     0.72344     7.42526
     4.91954     0.85829     1.66397     1.04241     1.00888     0.23811     0.41224     0.36790     0.63428     0.74057     6.96666
     4.93054     0.72201     1.61840     0.92057     0.85336     0.21322     0.46081     0.37919     0.65181     0.76127     6.58065
     4.94054     0.61603     1.55425     0.82641     0.73062     0.19350     0.49995     0.38712     0.66051     0.77569     6.24408
     4.95054     0.54467     1.46194     0.74840     0.63794     0.18168     0.52769     0.38447     0.64510     0.77413     5.90601
     4.96054     0.50569     1.33891     0.67646     0.56814     0.18014     0.54935     0.36792     0.59812     0.75272     5.53745
     4.97054     0.49411     1.19648     0.60667     0.51523     0.19174     0.57715     0.33936     0.52285     0.71524     5.15883
     4.98154     0.50283     1.05751     0.54156     0.47557     0.21863     0.62512     0.30429     0.43085     0.67016     4.82651
     4.99154     0.52229     0.94555     0.48659     0.44629     0.26035     0.70114     0.26871     0.33710     0.62499     4.59301
     5.00154     0.54025     0.87303     0.44667     0.42327     0.31171     0.79984     0.23659     0.25401     0.58201     4.46737
     5.01154     0.54404     0.83470     0.42475     0.40098     0.36255     0.90131     0.20896     0.18860     0.53793     4.40381
     5.02154     0.52443     0.81083     0.42312     0.37455     0.40009     0.97650     0.18485     0.14242     0.48720     4.32399
     5.03254     0.47932     0.77699     0.44475     0.34212     0.41314     0.99828     0.16315     0.11338     0.42673     4.15786
     5.04254     0.41453     0.71510     0.49240     0.30592     0.39613     0.95210     0.14378     0.09806     0.35830     3.87632
     5.05254     0.34117     0.62074     0.56541     0.27071     0.35132     0.84208     0.12761     0.09287     0.28827     3.50018
     5.06254     0.27096     0.50312     0.65545     0.24094     0.28780     0.68879     0.11557     0.09435     0.22414     3.08112
     5.07254     0.21230     0.37966     0.74530     0.21833     0.21801     0.52128     0.10773     0.09894     0.17153     2.67308
     5.08254     0.16859     0.26871     0.81265     0.20125     0.15395     0.36756     0.10318     0.10325     0.13253     2.31167
     5.09354     0.13930     0.18458     0.83779     0.18624     0.10420     0.24830     0.10087     0.10453     0.10627     2.01208
     5.10354     0.12256     0.13563     0.81202     0.17041     0.07380     0.17507     0.10082     0.10162     0.09074     1.78266
     5.11354     0.11742     0.12559     0.74211     0.15333     0.06491     0.15351     0.10485     0.09548     0.08451     1.64171
     5.12354     0.12461     0.15550     0.64808     0.13731     0.07853     0.18660     0.11622     0.08870     0.08754     1.62309
     5.13354     0.14554     0.22407     0.55549     0.12622     0.11509     0.27637     0.13813     0.08459     0.10044     1.76594
     5.14454     0.18026     0.32642     0.48570     0.12365     0.17354     0.42189     0.17174     0.08579     0.12321     2.09221
     5.15454     0.22575     0.45137     0.44908     0.13152     0.24977     0.61440     0.21448     0.09337     0.15406     2.58378
     5.16454     0.27565     0.58059     0.44333     0.14994     0.33487     0.83306     0.26002     0.10683     0.18921     3.17351
     5.17454     0.32199     0.69070     0.45760     0.17843     0.41538     1.04439     0.29999     0.12495     0.22416     3.75758
     5.18454     0.35813     0.75877     0.47905     0.21739     0.47581     1.20836     0.32695     0.14693     0.25540     4.22680
     5.19454     0.38152     0.76988     0.49928     0.26872     0.50307     1.28975     0.33747     0.17320     0.28226     4.50515
     5.20554     0.39430     0.72233     0.51682     0.33489     0.49106     1.26942     0.33315     0.20506     0.30678     4.57382
     5.21554     0.40165     0.62943     0.53548     0.41632     0.44310     1.15254     0.31984     0.24327     0.33225     4.47388
     5.22554     0.40847     0.51596     0.56015     0.50885     0.37093     0.96599     0.30465     0.28639     0.36073     4.28212
     5.23554     0.41642     0.41272     0.59393     0.60343     0.29138     0.74923     0.29346     0.33024     0.39165     4.08247
     5.24554     0.42380     0.35114     0.63672     0.68927     0.22177     0.54202     0.28976     0.36924     0.42298     3.94671
     5.25654     0.42764     0.36066     0.68806     0.75925     0.17669     0.37443     0.29529     0.39901     0.45421     3.93524
     5.26654     0.42698     0.46722     0.75016     0.81500     0.16654     0.26336     0.31161     0.41912     0.48973     4.10970
     5.27654     0.42424     0.69087     0.82728     0.86713     0.19781     0.21393     0.34062     0.43371     0.53969     4.53529
     5.28654     0.42443     1.04041     0.92198     0.93021     0.27324     0.22423     0.38330     0.44916     0.61646     5.26340
     5.29654     0.43139     1.50464     1.02949     1.01343     0.39125     0.28886     0.43740     0.47013     0.72778     6.29437
     5.30754     0.44469     2.04462     1.13424     1.11285     0.54450     0.40022     0.49561     0.49605     0.86964     7.54242
     5.31754     0.45833     2.59298     1.21214     1.20940     0.71884     0.54733     0.54595     0.52007     1.02257     8.82761
     5.32754     0.46292     3.06354     1.23843     1.27448     0.89373     0.71475     0.57508     0.53172     1.15514     9.90980
     5.33754     0.44977     3.37413     1.19760     1.28136     1.04632     0.88320     0.57302     0.52143     1.23327    10.56010
     5.34754     0.41513     3.47140     1.09058     1.21662     1.15800     1.03363     0.53736     0.48507     1.23360    10.64140
     5.35754     0.36207     3.35135     0.93564     1.08670     1.22116     1.15421     0.47470     0.42620     1.15097    10.16300
     5.36854     0.29968     3.06444     0.76323     0.91646     1.24239     1.24618     0.39911     0.35533     1.00349     9.29033
     5.37854     0.24006     2.70037     0.60764     0.74129     1.24237     1.32461     0.32823     0.28640     0.82505     8.29602
     5.38854     0.19450     2.36052     0.49833     0.59662     1.24548     1.41363     0.27830     0.23284     0.65390     7.47412
     5.39854     0.17059     2.12593     0.45412     0.50841     1.27008     1.53285     0.26037     0.20405     0.52128     7.04768
     5.40854     0.17060     2.03387     0.48080     0.48775     1.31896     1.68569     0.27774     0.20347     0.44321     7.10209
     5.41954     0.19140     2.06970     0.57137     0.53009     1.37662     1.85211     0.32547     0.22839     0.41858     7.56372
     5.42954     0.22566     2.17717     0.70902     0.61849     1.41608     1.99291     0.39195     0.27137     0.43238     8.23502
     5.43954     0.26384     2.28180     0.87164     0.72926     1.40928     2.06289     0.46187     0.32257     0.46265     8.86580
     5.44954     0.29695     2.32106     1.03841     0.83876     1.34054     2.02868     0.52077     0.37294     0.48810     9.24622
     5.45954     0.31882     2.26488     1.19473     0.92967     1.21281     1.88126     0.55919     0.41683     0.49463     9.27282
     5.46954     0.32768     2.12520     1.33722     0.99492     1.04606     1.64147     0.57496     0.45346     0.47850     8.97947
     5.48054     0.32637     1.94605     1.47171     1.03781     0.86978     1.35070     0.57310     0.48647     0.44592     8.50792
     5.49054     0.32082     1.78035     1.61146     1.06935     0.71217     1.05658     0.56284     0.52161     0.40936     8.04453
     5.50054     0.31791     1.66448     1.76716     1.10280     0.59075     0.79815     0.55346     0.56365     0.38276     7.74112
     5.51054     0.32283     1.60371     1.94228     1.14877     0.50854     0.59611     0.55082     0.61352     0.37669     7.66326
     5.52054     0.33731     1.57134     2.12746     1.21129     0.45585     0.45180     0.55552     0.66709     0.39591     7.77358
     5.53154     0.35913     1.52526     2.30120     1.28696     0.41707     0.35304     0.56412     0.71675     0.43872     7.96226
     5.54154     0.38274     1.42947     2.43611     1.36629     0.37764     0.28311     0.57104     0.75379     0.49805     8.09825
     5.55154     0.40175     1.27004     2.50731     1.43739     0.32988     0.22796     0.57208     0.77187     0.56374     8.08202
     5.56154     0.41143     1.05967     2.50063     1.49055     0.27407     0.17985     0.56627     0.77021     0.62607     7.87877
     5.57154     0.41108     0.83011     2.41945     1.52273     0.21682     0.13710     0.55711     0.75472     0.67850     7.52762
     5.58254     0.40442     0.61796     2.28480     1.54005     0.16668     0.10146     0.55146     0.73720     0.72002     7.12405
     5.59254     0.39809     0.45110     2.12809     1.55628     0.13068     0.07526     0.55732     0.73272     0.75473     6.78427
     5.60254     0.39836     0.34217     1.98219     1.58778     0.11179     0.05946     0.58001     0.75441     0.78883     6.60500
     5.61254     0.40786     0.28788     1.86747     1.64410     0.10854     0.05300     0.61907     0.80791     0.82583     6.62167
     5.62254     0.42389     0.27363     1.78526     1.72047     0.11597     0.05315     0.66644     0.88698     0.86276     6.78855
     5.63254     0.43922     0.28002     1.71825     1.79664     0.12736     0.05641     0.70793     0.97347     0.88931     6.98861
     5.64354     0.44496     0.28874     1.63984     1.84210     0.13619     0.05950     0.72822     1.04153     0.89214     7.07320
     5.65354     0.43463     0.28720     1.52785     1.82997     0.13798     0.06029     0.71654     1.06664     0.86081     6.92192
     5.66354     0.40719     0.27076     1.37662     1.74990     0.13135     0.05837     0.67191     1.03470     0.79413     6.49493
     5.67354     0.36766     0.24258     1.20028     1.61641     0.11815     0.05533     0.60410     0.94783     0.70237     5.85471
     5.68354     0.32567     0.21198     1.02722     1.46676     0.10270     0.05488     0.53006     0.82393     0.60464     5.14784
     5.69454     0.29165     0.19174     0.88879     1.34836     0.09058     0.06282     0.46792     0.68980     0.52270     4.55437
     5.70454     0.27328     0.19641     0.80708     1.30024     0.08758     0.08707     0.43025     0.57157     0.47412     4.22759
     5.71454     0.27299     0.24154     0.78625     1.33773     0.09928     0.13738     0.42058     0.48631     0.46722     4.24928
     5.72454     0.28781     0.34376     0.81251     1.44557     0.13112     0.22412     0.43396     0.43888     0.50059     4.61832
     5.73454     0.31169     0.51999     0.86069     1.58439     0.18871     0.35551     0.46121     0.42368     0.56660     5.27246
     5.74554     0.33902     0.78409     0.90501     1.70615     0.27740     0.53376     0.49428     0.43037     0.65672     6.12680
     5.75554     0.36756     1.14083     0.92894     1.77438     0.40096     0.75109     0.52992     0.44992     0.76582     7.10943
     5.76554     0.39915     1.57867     0.92969     1.77592     0.55978     0.98849     0.56975     0.47783     0.89268     8.17197
     5.77554     0.43769     2.06531     0.91562     1.72224     0.74877     1.21868     0.61669     0.51332     1.03603     9.27436
     5.78554     0.48511     2.54889     0.89902     1.63821     0.95626     1.41339     0.67027     0.55617     1.18882    10.35614
     5.79554     0.53824     2.96618     0.88803     1.54712     1.16443     1.55057     0.72372     0.60293     1.33413    11.31536
     5.80654     0.58814     3.25800     0.88301     1.46021     1.35141     1.62110     0.76525     0.64589     1.44815    12.02116
     5.81654     0.62294     3.38398     0.87855     1.37472     1.49516     1.62686     0.78265     0.67551     1.50655    12.34693
     5.82654     0.63280     3.33355     0.86903     1.28186     1.57826     1.57800     0.76899     0.68434     1.49609    12.22292
     5.83654     0.61401     3.12887     0.85414     1.17503     1.59243     1.48600     0.72619     0.67096     1.41960    11.66724
     5.84654     0.57046     2.81872     0.84081     1.05625     1.54141     1.36307     0.66464     0.64065     1.29593    10.79194
     5.85754     0.51152     2.46318     0.84029     0.93497     1.43984     1.22119     0.59869     0.60299     1.15294     9.76561
     5.86754     0.44823     2.11863     0.86243     0.82302     1.30928     1.07309     0.54157     0.56791     1.01757     8.76173
     5.87754     0.38952     1.82396     0.91053     0.72929     1.17119     0.93186     0.50101     0.54226     0.90794     7.90755
     5.88754     0.34023     1.59423     0.97818     0.65658     1.04095     0.80823     0.47795     0.52787     0.83047     7.25470
     5.89754     0.30112     1.42333     1.05026     0.60216     0.92507     0.70744     0.46783     0.52221     0.78113     6.78057
     5.90754     0.27022     1.29177     1.10699     0.55976     0.82233     0.62818     0.46329     0.51954     0.74931     6.41138
     5.91854     0.24432     1.17826     1.12985     0.52254     0.72754     0.56370     0.45726     0.51318     0.72245     6.05908
     5.92854     0.22042     1.06788     1.10745     0.48518     0.63629     0.50570     0.44523     0.49738     0.68957     5.65510
     5.93854     0.19639     0.95671     1.03929     0.44530     0.54719     0.44757     0.42641     0.46892     0.64408     5.17186
     5.94854     0.17162     0.85021     0.93594     0.40374     0.46249     0.38658     0.40359     0.42798     0.58469     4.62684
     5.95854     0.14671     0.75898     0.81548     0.36385     0.38655     0.32394     0.38196     0.37810     0.51532     4.07089
     5.96954     0.12315     0.69269     0.69771     0.32970     0.32359     0.26344     0.36657     0.32490     0.44307     3.56483
     5.97954     0.10249     0.65502     0.59756     0.30406     0.27574     0.20925     0.36010     0.27424     0.37538     3.15385
     5.98954     0.08560     0.64019     0.52107     0.28671     0.24192     0.16420     0.36078     0.23019     0.31729     2.84796
     5.99954     0.07239     0.63500     0.46503     0.27409     0.21817     0.12899     0.36269     0.19404     0.26999     2.62040
     6.00954     0.06189     0.62234     0.41997     0.26056     0.19888     0.10226     0.35765     0.16448     0.23117     2.41920
     6.02054     0.05280     0.58806     0.37545     0.24093     0.17892     0.08162     0.33882     0.13887     0.19699     2.19246
     6.03054     0.04408     0.52652     0.32465     0.21261     0.15523     0.06473     0.30353     0.11486     0.16412     1.91033
     6.04054     0.03534     0.44133     0.26661     0.17663     0.12767     0.05006     0.25447     0.09142     0.13128     1.57481
     6.05054     0.02681     0.34405     0.20537     0.13694     0.09839     0.03709     0.19835     0.06898     0.09940     1.21537
     6.06054     0.01904     0.24838     0.14725     0.09854     0.07055     0.02595     0.14317     0.04882     0.07049     0.87219
     6.07054     0.01257     0.16566     0.09784     0.06560     0.04687     0.01699     0.09548     0.03217     0.04651     0.57969
     6.08154     0.00769     0.10195     0.06007     0.04032     0.02878     0.01034     0.05876     0.01965     0.02844     0.35600
     6.09154     0.00435     0.05784     0.03404     0.02286     0.01630     0.00583     0.03333     0.01110     0.01607     0.20172
     6.10154     0.00227     0.03023     0.01778     0.01194     0.00852     0.00303     0.01742     0.00579     0.00838     0.10538
     6.11154     0.00109     0.01456     0.00856     0.00575     0.00410     0.00146     0.00839     0.00278     0.00403     0.05073
     6.12154     0.00048     0.00646     0.00380     0.00255     0.00182     0.00065     0.00372     0.00123     0.00179     0.02250
     6.13254     0.00020     0.00264     0.00155     0.00104     0.00074     0.00026     0.00152     0.00050     0.00073     0.00919
     6.14254     0.00007     0.00099     0.00058     0.00039     0.00028     0.00010     0.00057     0.00019     0.00027     0.00346
     6.15254     0.00003     0.00034     0.00020     0.00014     0.00010     0.00003     0.00020     0.00007     0.00010     0.00120
     6.16254     0.00001     0.00011     0.00006     0.00004     0.00003     0.00001     0.00006     0.00002     0.00003     0.00038
     6.17254     0.00000     0.00003     0.00002     0.00001     0.00001     0.00000     0.00002     0.00001     0.00001     0.00011
     6.18354     0.00000     0.00001     0.00001     0.00000     0.00000     0.00000     0.00001     0.00000     0.00000     0.00003
     6.19354     0.00000     0.00000     0.00000     0.00000     0.00000     0.00000     0.00000     0.00000     0.00000     0.00001
     6.20354     0.00000     0.00000     0.00000     0.00000     0.00000     0.00000     0.00000     0.00000     0.00000     0.00000
     6.21354     0.00000     0.00000     0.00000     0.00000     0.00000     0.00000     0.00000     0.00000     0.00000     0.00000
     6.22354     0.00000     0.00000     0.00000     0.00000     0.00000     0.00000     0.00000     0.00000     0.00000     0.00000
     6.23354     0.00000     0.00000     0.00000     0.00000     0.00000     0.00000     0.00000     0.00000     0.00000     0.00000
     6.24454     0.00000     0.00000     0.00000     0.00000     0.00000     0.00000     0.00000     0.00000     0.00000     0.00000
     6.25454     0.00000     0.00000     0.00000     0.00000     0.00000     0.00000     0.00000     0.00000     0.00000     0.00000
     6.26454     0.00000     0.00000     0.00000     0.00000     0.00000     0.00000     0.00000     0.00000     0.00000     0.00000
     6.27454     0.00000     0.00000     0.00000     0.00000     0.00000     0.00000     0.00000     0.00000     0.00000     0.00000
     6.28454     0.00000     0.00000     0.00000     0.00000     0.00000     0.00000     0.00000     0.00000     0.00000     0.00000
     6.29554     0.00000     0.00000     0.00000     0.00000     0.00000     0.00000     0.00000     0.00000     0.00000     0.00000
     6.30554     0.00000     0.00000     0.00000     0.00000     0.00000     0.00000     0.00000     0.00000     0.00000     0.00000
     6.31554     0.00000     0.00000     0.00000     0.00000     0.00000     0.00000     0.00000     0.00000     0.00000     0.00000
     6.32554     0.00000     0.00000     0.00000     0.00000     0.00000     0.00000     0.00000     0.00000     0.00000     0.00000
     6.33554     0.00000     0.00000     0.00000     0.00000     0.00000     0.00000     0.00000     0.00000     0.00000     0.00000
     6.34554     0.00000     0.00000     0.00000     0.00000     0.00000     0.00000     0.00000     0.00000     0.00000     0.00000
     6.35654     0.00000     0.00000     0.00000     0.00000     0.00000     0.00000     0.00000     0.00000     0.00000     0.00000
     6.36654     0.00000     0.00000     0.00000     0.00000     0.00000     0.00000     0.00000     0.00000     0.00000     0.00000
     6.37654     0.00000     0.00000     0.00000     0.00000     0.00000     0.00000     0.00000     0.00000     0.00000     0.00000
     6.38654     0.00000     0.00000     0.00000     0.00000     0.00000     0.00000     0.00000     0.00000     0.00000     0.00000
     6.39654     0.00000     0.00000     0.00000     0.00000     0.00000     0.00000     0.00000     0.00000     0.00000     0.00000
     6.40754     0.00000     0.00000     0.00000     0.00000     0.00000     0.00000     0.00000     0.00000     0.00000     0.00000
     6.41754     0.00000     0.00000     0.00000     0.00000     0.00000     0.00000     0.00000     0.00000     0.00000     0.00000
     6.42754     0.00000     0.00000     0.00000     0.00000     0.00000     0.00000     0.00000     0.00000     0.00000     0.00000
     6.43754     0.00000     0.00000     0.00000     0.00000     0.00000     0.00000     0.00000     0.00000     0.00000     0.00000
     6.44754     0.00000     0.00000     0.00000     0.00000     0.00000     0.00000     0.00000     0.00000     0.00000     0.00000
     6.45854     0.00000     0.00000     0.00000     0.00000     0.00000     0.00000     0.00000     0.00000     0.00000     0.00000
     6.46854     0.00000     0.00000     0.00000     0.00000     0.00000     0.00000     0.00000     0.00000     0.00000     0.00000
     6.47854     0.00000     0.00000     0.00000     0.00000     0.00000     0.00000     0.00000     0.00000     0.00000     0.00000
     6.48854     0.00000     0.00000     0.00000     0.00000     0.00000     0.00000     0.00000     0.00000     0.00000     0.00000
     6.49854     0.00000     0.00000     0.00000     0.00000     0.00000     0.00000     0.00000     0.00000     0.00000     0.00000
     6.50854     0.00000     0.00000     0.00000     0.00000     0.00000     0.00000     0.00000     0.00000     0.00000     0.00000
     6.51954     0.00000     0.00000     0.00000     0.00000     0.00000     0.00000     0.00000     0.00000     0.00000     0.00000
     6.52954     0.00000     0.00000     0.00000     0.00000     0.00000     0.00000     0.00000     0.00000     0.00000     0.00000
     6.53954     0.00000     0.00000     0.00000     0.00000     0.00000     0.00000     0.00000     0.00000     0.00000     0.00000
     6.54954     0.00000     0.00000     0.00000     0.00000     0.00000     0.00000     0.00000     0.00000     0.00000     0.00000
     6.55954     0.00000     0.00000     0.00000     0.00000     0.00000     0.00000     0.00000     0.00000     0.00000     0.00000
     6.57054     0.00000     0.00000     0.00000     0.00000     0.00000     0.00000     0.00000     0.00000     0.00000     0.00000
     6.58054     0.00000     0.00000     0.00000     0.00000     0.00000     0.00000     0.00000     0.00000     0.00000     0.00000
     6.59054     0.00000     0.00000     0.00000     0.00000     0.00000     0.00000     0.00000     0.00000     0.00000     0.00000
     6.60054     0.00000     0.00000     0.00000     0.00000     0.00000     0.00000     0.00000     0.00000     0.00000     0.00000
     6.61054     0.00000     0.00000     0.00000     0.00000     0.00000     0.00000     0.00000     0.00000     0.00000     0.00000
     6.62054     0.00000     0.00000     0.00000     0.00000     0.00000     0.00000     0.00000     0.00000     0.00000     0.00000
     6.63154     0.00000     0.00000     0.00000     0.00000     0.00000     0.00000     0.00000     0.00000     0.00000     0.00000
     6.64154     0.00000     0.00000     0.00000     0.00000     0.00000     0.00000     0.00000     0.00000     0.00000     0.00000
     6.65154     0.00000     0.00000     0.00000     0.00000     0.00000     0.00000     0.00000     0.00000     0.00000     0.00000
     6.66154     0.00000     0.00000     0.00000     0.00000     0.00000     0.00000     0.00000     0.00000     0.00000     0.00000
     6.67154     0.00000     0.00000     0.00000     0.00000     0.00000     0.00000     0.00000     0.00000     0.00000     0.00000
     6.68254     0.00000     0.00000     0.00000     0.00000     0.00000     0.00000     0.00000     0.00000     0.00000     0.00000
     6.69254     0.00000     0.00000     0.00000     0.00000     0.00000     0.00000     0.00000     0.00000     0.00000     0.00000
     6.70254     0.00000     0.00000     0.00000     0.00000     0.00000     0.00000     0.00000     0.00000     0.00000     0.00000
     6.71254     0.00000     0.00000     0.00000     0.00000     0.00000     0.00000     0.00000     0.00000     0.00000     0.00000
     6.72254     0.00000     0.00000     0.00000     0.00000     0.00000     0.00000     0.00000     0.00000     0.00000     0.00000
     6.73354     0.00000     0.00000     0.00000     0.00000     0.00000     0.00000     0.00000     0.00000     0.00000     0.00000
     6.74354     0.00000     0.00000     0.00000     0.00000     0.00000     0.00000     0.00000     0.00000     0.00000     0.00000
     6.75354     0.00000     0.00000     0.00000     0.00000     0.00000     0.00000     0.00000     0.00000     0.00000     0.00000
     6.76354     0.00000     0.00000     0.00000     0.00000     0.00000     0.00000     0.00000     0.00000     0.00000     0.00000
     6.77354     0.00000     0.00000     0.00000     0.00000     0.00000     0.00000     0.00000     0.00000     0.00000     0.00000
     6.78354     0.00000     0.00000     0.00000     0.00000     0.00000     0.00000     0.00000     0.00000     0.00000     0.00000
     6.79454     0.00000     0.00000     0.00000     0.00000     0.00000     0.00000     0.00000     0.00000     0.00000     0.00000
     6.80454     0.00000     0.00000     0.00000     0.00000     0.00000     0.00000     0.00000     0.00000     0.00000     0.00000
     6.81454     0.00000     0.00000     0.00000     0.00000     0.00000     0.00000     0.00000     0.00000     0.00000     0.00000
     6.82454     0.00000     0.00000     0.00000     0.00000     0.00000     0.00000     0.00000     0.00000     0.00000     0.00000
     6.83454     0.00000     0.00000     0.00000     0.00000     0.00000     0.00000     0.00000     0.00000     0.00000     0.00000
     6.84554     0.00000     0.00000     0.00000     0.00000     0.00000     0.00000     0.00000     0.00000     0.00000     0.00000
     6.85554     0.00000     0.00000     0.00000     0.00000     0.00000     0.00000     0.00000     0.00000     0.00000     0.00000
     6.86554     0.00000     0.00000     0.00000     0.00000     0.00000     0.00000     0.00000     0.00000     0.00000     0.00000
     6.87554     0.00000     0.00000     0.00000     0.00000     0.00000     0.00000     0.00000     0.00000     0.00000     0.00000
     6.88554     0.00000     0.00000     0.00000     0.00000     0.00000     0.00000     0.00000     0.00000     0.00000     0.00000
     6.89654     0.00000     0.00000     0.00000     0.00000     0.00000     0.00000     0.00000     0.00000     0.00000     0.00000
     6.90654     0.00000     0.00000     0.00000     0.00000     0.00000     0.00000     0.00000     0.00000     0.00000     0.00000
     6.91654     0.00000     0.00000     0.00000     0.00000     0.00000     0.00000     0.00000     0.00000     0.00000     0.00000
     6.92654     0.00000     0.00000     0.00000     0.00000     0.00000     0.00000     0.00000     0.00000     0.00000     0.00000
     6.93654     0.00000     0.00000     0.00000     0.00000     0.00000     0.00000     0.00000     0.00000     0.00000     0.00000
     6.94654     0.00000     0.00000     0.00000     0.00000     0.00000     0.00000     0.00000     0.00000     0.00000     0.00000
     6.95754     0.00000     0.00000     0.00000     0.00000     0.00000     0.00000     0.00000     0.00000     0.00000     0.00000
     6.96754     0.00000     0.00000     0.00000     0.00000     0.00000     0.00000     0.00000     0.00000     0.00000     0.00000
     6.97754     0.00000     0.00000     0.00000     0.00000     0.00000     0.00000     0.00000     0.00000     0.00000     0.00000
     6.98754     0.00000     0.00000     0.00000     0.00000     0.00000     0.00000     0.00000     0.00000     0.00000     0.00000
     6.99754     0.00000     0.00000     0.00000     0.00000     0.00000     0.00000     0.00000     0.00000     0.00000     0.00000
     7.00854     0.00000     0.00000     0.00000     0.00000     0.00000     0.00000     0.00000     0.00000     0.00000     0.00000
     7.01854     0.00000     0.00000     0.00000     0.00000     0.00000     0.00000     0.00000     0.00000     0.00000     0.00000
     7.02854     0.00000     0.00000     0.00000     0.00000     0.00000     0.00000     0.00000     0.00000     0.00000     0.00000
     7.03854     0.00000     0.00000     0.00000     0.00000     0.00000     0.00000     0.00000     0.00000     0.00000     0.00000
     7.04854     0.00000     0.00000     0.00000     0.00000     0.00000     0.00000     0.00000     0.00000     0.00000     0.00000
