# Supplementary material for: General synthesis and atomic arrangement identification of ordered Bi–Pd intermetallics with tunable electrocatalytic CO2 reduction selectivity
Source: Nat Commun. 2024 Feb 21;15:1573. doi: 10.1038/s41467-024-46072-7 (PMC10881518; doi:10.1038/s41467-024-46072-7)
Supplement: Supplementary file 3 — Source data [file 41467_2024_46072_MOESM3_ESM.zip › Source_Data/DFT_Calculation/PDOS/Bi2Pd5_001/PDOS_Pd_DW.dat]

     #Energy           s          py          pz          px         dxy         dyz         dz2         dxz         dx2       tot  
   -13.31246     0.00000     0.00000     0.00000     0.00000     0.00000     0.00000     0.00000     0.00000     0.00000     0.00000
   -13.30246     0.00000     0.00000     0.00000     0.00000     0.00000     0.00000     0.00000     0.00000     0.00000     0.00000
   -13.29246     0.00000     0.00000     0.00000     0.00000     0.00000     0.00000     0.00000     0.00000     0.00000     0.00000
   -13.28246     0.00000     0.00000     0.00000     0.00000     0.00000     0.00000     0.00000     0.00000     0.00000     0.00000
   -13.27146     0.00000     0.00000     0.00000     0.00000     0.00000     0.00000     0.00000     0.00000     0.00000     0.00000
   -13.26146     0.00000     0.00000     0.00000     0.00000     0.00000     0.00000     0.00000     0.00000     0.00000     0.00000
   -13.25146     0.00000     0.00000     0.00000     0.00000     0.00000     0.00000     0.00000     0.00000     0.00000     0.00000
   -13.24146     0.00000     0.00000     0.00000     0.00000     0.00000     0.00000     0.00000     0.00000     0.00000     0.00000
   -13.23146     0.00000     0.00000     0.00000     0.00000     0.00000     0.00000     0.00000     0.00000     0.00000     0.00000
   -13.22046     0.00000     0.00000     0.00000     0.00000     0.00000     0.00000     0.00000     0.00000     0.00000     0.00000
   -13.21046     0.00000     0.00000     0.00000     0.00000     0.00000     0.00000     0.00000     0.00000     0.00000     0.00000
   -13.20046     0.00000     0.00000     0.00000     0.00000     0.00000     0.00000     0.00000     0.00000     0.00000     0.00000
   -13.19046     0.00000     0.00000     0.00000     0.00000     0.00000     0.00000     0.00000     0.00000     0.00000     0.00000
   -13.18046     0.00000     0.00000     0.00000     0.00000     0.00000     0.00000     0.00000     0.00000     0.00000     0.00000
   -13.16946     0.00000     0.00000     0.00000     0.00000     0.00000     0.00000     0.00000     0.00000     0.00000     0.00000
   -13.15946     0.00000     0.00000     0.00000     0.00000     0.00000     0.00000     0.00000     0.00000     0.00000     0.00000
   -13.14946     0.00000     0.00000     0.00000     0.00000     0.00000     0.00000     0.00000     0.00000     0.00000     0.00000
   -13.13946     0.00000     0.00000     0.00000     0.00000     0.00000     0.00000     0.00000     0.00000     0.00000     0.00000
   -13.12946     0.00000     0.00000     0.00000     0.00000     0.00000     0.00000     0.00000     0.00000     0.00000     0.00000
   -13.11946     0.00000     0.00000     0.00000     0.00000     0.00000     0.00000     0.00000     0.00000     0.00000     0.00000
   -13.10846     0.00000     0.00000     0.00000     0.00000     0.00000     0.00000     0.00000     0.00000     0.00000     0.00000
   -13.09846     0.00000     0.00000     0.00000     0.00000     0.00000     0.00000     0.00000     0.00000     0.00000     0.00000
   -13.08846     0.00000     0.00000     0.00000     0.00000     0.00000     0.00000     0.00000     0.00000     0.00000     0.00000
   -13.07846     0.00000     0.00000     0.00000     0.00000     0.00000     0.00000     0.00000     0.00000     0.00000     0.00000
   -13.06846     0.00000     0.00000     0.00000     0.00000     0.00000     0.00000     0.00000     0.00000     0.00000     0.00000
   -13.05746     0.00000     0.00000     0.00000     0.00000     0.00000     0.00000     0.00000     0.00000     0.00000     0.00000
   -13.04746     0.00000     0.00000     0.00000     0.00000     0.00000     0.00000     0.00000     0.00000     0.00000     0.00000
   -13.03746     0.00000     0.00000     0.00000     0.00000     0.00000     0.00000     0.00000     0.00000     0.00000     0.00000
   -13.02746     0.00000     0.00000     0.00000     0.00000     0.00000     0.00000     0.00000     0.00000     0.00000     0.00000
   -13.01746     0.00000     0.00000     0.00000     0.00000     0.00000     0.00000     0.00000     0.00000     0.00000     0.00000
   -13.00746     0.00000     0.00000     0.00000     0.00000     0.00000     0.00000     0.00000     0.00000     0.00000     0.00000
   -12.99646     0.00000     0.00000     0.00000     0.00000     0.00000     0.00000     0.00000     0.00000     0.00000     0.00000
   -12.98646     0.00000     0.00000     0.00000     0.00000     0.00000     0.00000     0.00000     0.00000     0.00000     0.00000
   -12.97646     0.00000     0.00000     0.00000     0.00000     0.00000     0.00000     0.00000     0.00000     0.00000     0.00000
   -12.96646     0.00000     0.00000     0.00000     0.00000     0.00000     0.00000     0.00000     0.00000     0.00000     0.00000
   -12.95646     0.00000     0.00000     0.00000     0.00000     0.00000     0.00000     0.00000     0.00000     0.00000     0.00000
   -12.94546     0.00000     0.00000     0.00000     0.00000     0.00000     0.00000     0.00000     0.00000     0.00000     0.00000
   -12.93546     0.00000     0.00000     0.00000     0.00000     0.00000     0.00000     0.00000     0.00000     0.00000     0.00000
   -12.92546     0.00000     0.00000     0.00000     0.00000     0.00000     0.00000     0.00000     0.00000     0.00000     0.00000
   -12.91546     0.00000     0.00000     0.00000     0.00000     0.00000     0.00000     0.00000     0.00000     0.00000     0.00000
   -12.90546     0.00000     0.00000     0.00000     0.00000     0.00000     0.00000     0.00000     0.00000     0.00000     0.00000
   -12.89446     0.00000     0.00000     0.00000     0.00000     0.00000     0.00000     0.00000     0.00000     0.00000     0.00000
   -12.88446     0.00000     0.00000     0.00000     0.00000     0.00000     0.00000     0.00000     0.00000     0.00000     0.00000
   -12.87446     0.00000     0.00000     0.00000     0.00000     0.00000     0.00000     0.00000     0.00000     0.00000     0.00000
   -12.86446     0.00000     0.00000     0.00000     0.00000     0.00000     0.00000     0.00000     0.00000     0.00000     0.00000
   -12.85446     0.00000     0.00000     0.00000     0.00000     0.00000     0.00000     0.00000     0.00000     0.00000     0.00000
   -12.84446     0.00000     0.00000     0.00000     0.00000     0.00000     0.00000     0.00000     0.00000     0.00000     0.00000
   -12.83346     0.00000     0.00000     0.00000     0.00000     0.00000     0.00000     0.00000     0.00000     0.00000     0.00000
   -12.82346     0.00000     0.00000     0.00000     0.00000     0.00000     0.00000     0.00000     0.00000     0.00000     0.00000
   -12.81346     0.00000     0.00000     0.00000     0.00000     0.00000     0.00000     0.00000     0.00000     0.00000     0.00000
   -12.80346     0.00000     0.00000     0.00000     0.00000     0.00000     0.00000     0.00000     0.00000     0.00000     0.00000
   -12.79346     0.00000     0.00000     0.00000     0.00000     0.00000     0.00000     0.00000     0.00000     0.00000     0.00000
   -12.78246     0.00000     0.00000     0.00000     0.00000     0.00000     0.00000     0.00000     0.00000     0.00000     0.00000
   -12.77246     0.00000     0.00000     0.00000     0.00000     0.00000     0.00000     0.00000     0.00000     0.00000     0.00000
   -12.76246     0.00000     0.00000     0.00000     0.00000     0.00000     0.00000     0.00000     0.00000     0.00000     0.00000
   -12.75246     0.00000     0.00000     0.00000     0.00000     0.00000     0.00000     0.00000     0.00000     0.00000     0.00000
   -12.74246     0.00000     0.00000     0.00000     0.00000     0.00000     0.00000     0.00000     0.00000     0.00000     0.00000
   -12.73146     0.00000     0.00000     0.00000     0.00000     0.00000     0.00000     0.00000     0.00000     0.00000     0.00000
   -12.72146     0.00000     0.00000     0.00000     0.00000     0.00000     0.00000     0.00000     0.00000     0.00000     0.00000
   -12.71146     0.00000     0.00000     0.00000     0.00000     0.00000     0.00000     0.00000     0.00000     0.00000     0.00000
   -12.70146     0.00000     0.00000     0.00000     0.00000     0.00000     0.00000     0.00000     0.00000     0.00000     0.00000
   -12.69146     0.00000     0.00000     0.00000     0.00000     0.00000     0.00000     0.00000     0.00000     0.00000     0.00000
   -12.68146    -0.00000    -0.00000    -0.00000    -0.00000    -0.00000    -0.00000    -0.00000    -0.00000    -0.00000    -0.00000
   -12.67046    -0.00000    -0.00000    -0.00000    -0.00000    -0.00000    -0.00000    -0.00000    -0.00000    -0.00000    -0.00000
   -12.66046    -0.00000    -0.00000    -0.00000    -0.00000    -0.00000    -0.00000    -0.00000    -0.00000    -0.00000    -0.00000
   -12.65046    -0.00000    -0.00000    -0.00000    -0.00000    -0.00000    -0.00000    -0.00000    -0.00000    -0.00000    -0.00000
   -12.64046    -0.00000    -0.00000    -0.00000    -0.00000    -0.00000    -0.00000    -0.00000    -0.00000    -0.00000    -0.00000
   -12.63046    -0.00000    -0.00000    -0.00000    -0.00000    -0.00000    -0.00000    -0.00000    -0.00000    -0.00000    -0.00000
   -12.61946    -0.00000    -0.00000    -0.00000    -0.00000    -0.00000    -0.00000    -0.00000    -0.00000    -0.00000    -0.00000
   -12.60946    -0.00000    -0.00000    -0.00000    -0.00000    -0.00000    -0.00000    -0.00000    -0.00000    -0.00000    -0.00000
   -12.59946    -0.00000    -0.00000    -0.00000    -0.00000    -0.00000    -0.00000    -0.00000    -0.00000    -0.00000    -0.00000
   -12.58946    -0.00000    -0.00000    -0.00000    -0.00000    -0.00000    -0.00000    -0.00000    -0.00000    -0.00000    -0.00000
   -12.57946    -0.00000    -0.00000    -0.00000    -0.00000    -0.00000    -0.00000    -0.00000    -0.00000    -0.00000    -0.00000
   -12.56946    -0.00000    -0.00000    -0.00000    -0.00000    -0.00000    -0.00000    -0.00000    -0.00000    -0.00000    -0.00000
   -12.55846    -0.00001    -0.00000    -0.00000    -0.00000    -0.00000    -0.00000    -0.00000    -0.00000    -0.00000    -0.00001
   -12.54846    -0.00002    -0.00000    -0.00000    -0.00000    -0.00000    -0.00000    -0.00000    -0.00000    -0.00000    -0.00003
   -12.53846    -0.00009    -0.00000    -0.00001    -0.00000    -0.00000    -0.00000    -0.00000    -0.00000    -0.00000    -0.00010
   -12.52846    -0.00031    -0.00000    -0.00002    -0.00000    -0.00000    -0.00001    -0.00001    -0.00000    -0.00000    -0.00035
   -12.51846    -0.00098    -0.00000    -0.00006    -0.00000    -0.00001    -0.00002    -0.00002    -0.00001    -0.00001    -0.00111
   -12.50746    -0.00283    -0.00001    -0.00017    -0.00001    -0.00002    -0.00005    -0.00006    -0.00003    -0.00002    -0.00321
   -12.49746    -0.00752    -0.00003    -0.00045    -0.00003    -0.00005    -0.00013    -0.00016    -0.00008    -0.00006    -0.00852
   -12.48746    -0.01842    -0.00007    -0.00110    -0.00008    -0.00013    -0.00033    -0.00039    -0.00019    -0.00015    -0.02087
   -12.47746    -0.04154    -0.00017    -0.00248    -0.00019    -0.00030    -0.00074    -0.00088    -0.00042    -0.00034    -0.04706
   -12.46746    -0.08626    -0.00035    -0.00516    -0.00039    -0.00063    -0.00153    -0.00182    -0.00088    -0.00071    -0.09772
   -12.45646    -0.16493    -0.00067    -0.00986    -0.00075    -0.00120    -0.00293    -0.00349    -0.00168    -0.00135    -0.18686
   -12.44646    -0.29042    -0.00118    -0.01737    -0.00131    -0.00212    -0.00516    -0.00614    -0.00296    -0.00238    -0.32903
   -12.43646    -0.47094    -0.00191    -0.02816    -0.00213    -0.00344    -0.00837    -0.00995    -0.00479    -0.00386    -0.53354
   -12.42646    -0.70310    -0.00285    -0.04205    -0.00318    -0.00513    -0.01249    -0.01486    -0.00716    -0.00577    -0.79658
   -12.41646    -0.96691    -0.00391    -0.05782    -0.00437    -0.00706    -0.01718    -0.02043    -0.00984    -0.00793    -1.09545
   -12.40646    -1.22427    -0.00496    -0.07322    -0.00553    -0.00894    -0.02175    -0.02587    -0.01246    -0.01004    -1.38703
   -12.39546    -1.42754    -0.00578    -0.08537    -0.00645    -0.01042    -0.02536    -0.03017    -0.01453    -0.01171    -1.61734
   -12.38546    -1.53294    -0.00620    -0.09166    -0.00693    -0.01119    -0.02723    -0.03240    -0.01560    -0.01257    -1.73674
   -12.37546    -1.51586    -0.00614    -0.09065    -0.00685    -0.01107    -0.02693    -0.03204    -0.01543    -0.01243    -1.71739
   -12.36546    -1.38032    -0.00559    -0.08255    -0.00624    -0.01008    -0.02452    -0.02918    -0.01405    -0.01132    -1.56384
   -12.35546    -1.15745    -0.00468    -0.06922    -0.00523    -0.00845    -0.02056    -0.02446    -0.01178    -0.00949    -1.31133
   -12.34446    -0.89374    -0.00362    -0.05345    -0.00404    -0.00653    -0.01588    -0.01889    -0.00910    -0.00733    -1.01257
   -12.33446    -0.63554    -0.00257    -0.03801    -0.00287    -0.00464    -0.01129    -0.01343    -0.00647    -0.00521    -0.72004
   -12.32446    -0.41622    -0.00168    -0.02489    -0.00188    -0.00304    -0.00739    -0.00880    -0.00424    -0.00341    -0.47156
   -12.31446    -0.25097    -0.00102    -0.01501    -0.00113    -0.00183    -0.00446    -0.00530    -0.00255    -0.00206    -0.28434
   -12.30446    -0.13936    -0.00056    -0.00833    -0.00063    -0.00102    -0.00248    -0.00295    -0.00142    -0.00114    -0.15789
   -12.29346    -0.07127    -0.00029    -0.00426    -0.00032    -0.00052    -0.00127    -0.00151    -0.00073    -0.00058    -0.08074
   -12.28346    -0.03356    -0.00014    -0.00201    -0.00015    -0.00025    -0.00060    -0.00071    -0.00034    -0.00028    -0.03802
   -12.27346    -0.01455    -0.00006    -0.00087    -0.00007    -0.00011    -0.00026    -0.00031    -0.00015    -0.00012    -0.01649
   -12.26346    -0.00581    -0.00002    -0.00035    -0.00003    -0.00004    -0.00010    -0.00012    -0.00006    -0.00005    -0.00658
   -12.25346    -0.00214    -0.00001    -0.00013    -0.00001    -0.00002    -0.00004    -0.00005    -0.00002    -0.00002    -0.00242
   -12.24346    -0.00072    -0.00000    -0.00004    -0.00000    -0.00001    -0.00001    -0.00002    -0.00001    -0.00001    -0.00082
   -12.23246    -0.00023    -0.00000    -0.00001    -0.00000    -0.00000    -0.00000    -0.00000    -0.00000    -0.00000    -0.00026
   -12.22246    -0.00007    -0.00000    -0.00000    -0.00000    -0.00000    -0.00000    -0.00000    -0.00000    -0.00000    -0.00008
   -12.21246    -0.00002    -0.00000    -0.00000    -0.00000    -0.00000    -0.00000    -0.00000    -0.00000    -0.00000    -0.00003
   -12.20246    -0.00003    -0.00000    -0.00000    -0.00001    -0.00000    -0.00000    -0.00000    -0.00000    -0.00000    -0.00005
   -12.19246    -0.00009    -0.00000    -0.00001    -0.00002    -0.00001    -0.00001    -0.00000    -0.00000    -0.00000    -0.00016
   -12.18146    -0.00030    -0.00001    -0.00003    -0.00008    -0.00003    -0.00002    -0.00002    -0.00002    -0.00001    -0.00051
   -12.17146    -0.00091    -0.00002    -0.00010    -0.00024    -0.00009    -0.00006    -0.00005    -0.00005    -0.00004    -0.00155
   -12.16146    -0.00253    -0.00004    -0.00027    -0.00068    -0.00024    -0.00017    -0.00013    -0.00013    -0.00011    -0.00431
   -12.15146    -0.00649    -0.00011    -0.00070    -0.00174    -0.00062    -0.00045    -0.00034    -0.00033    -0.00029    -0.01106
   -12.14146    -0.01531    -0.00026    -0.00164    -0.00410    -0.00147    -0.00105    -0.00081    -0.00078    -0.00068    -0.02612
   -12.13146    -0.03329    -0.00057    -0.00357    -0.00891    -0.00320    -0.00229    -0.00176    -0.00170    -0.00148    -0.05678
   -12.12046    -0.06665    -0.00114    -0.00715    -0.01785    -0.00640    -0.00458    -0.00353    -0.00341    -0.00296    -0.11368
   -12.11046    -0.12288    -0.00211    -0.01319    -0.03290    -0.01180    -0.00844    -0.00651    -0.00629    -0.00546    -0.20958
   -12.10046    -0.20861    -0.00358    -0.02239    -0.05586    -0.02004    -0.01433    -0.01106    -0.01068    -0.00928    -0.35582
   -12.09046    -0.32616    -0.00559    -0.03500    -0.08734    -0.03133    -0.02240    -0.01729    -0.01669    -0.01450    -0.55630
   -12.08046    -0.46961    -0.00805    -0.05040    -0.12574    -0.04511    -0.03225    -0.02489    -0.02403    -0.02088    -0.80096
   -12.06946    -0.62263    -0.01068    -0.06682    -0.16671    -0.05981    -0.04275    -0.03300    -0.03186    -0.02769    -1.06194
   -12.05946    -0.76023    -0.01304    -0.08159    -0.20354    -0.07302    -0.05220    -0.04030    -0.03890    -0.03380    -1.29662
   -12.04946    -0.85492    -0.01466    -0.09176    -0.22885    -0.08210    -0.05870    -0.04532    -0.04374    -0.03801    -1.45807
   -12.03946    -0.88571    -0.01519    -0.09509    -0.23697    -0.08503    -0.06081    -0.04696    -0.04531    -0.03938    -1.51045
   -12.02946    -0.84620    -0.01452    -0.09093    -0.22603    -0.08114    -0.05806    -0.04489    -0.04328    -0.03762    -1.44266
   -12.01846    -0.74765    -0.01283    -0.08052    -0.19872    -0.07142    -0.05122    -0.03972    -0.03821    -0.03323    -1.27353
   -12.00846    -0.61631    -0.01058    -0.06682    -0.16139    -0.05821    -0.04202    -0.03290    -0.03142    -0.02739    -1.04704
   -11.99846    -0.48624    -0.00835    -0.05366    -0.12192    -0.04442    -0.03270    -0.02632    -0.02464    -0.02160    -0.81985
   -11.98846    -0.39198    -0.00672    -0.04500    -0.08755    -0.03278    -0.02545    -0.02195    -0.01957    -0.01743    -0.64842
   -11.97846    -0.36328    -0.00616    -0.04432    -0.06349    -0.02531    -0.02203    -0.02159    -0.01768    -0.01624    -0.58011
   -11.96846    -0.42234    -0.00700    -0.05417    -0.05265    -0.02319    -0.02367    -0.02665    -0.02008    -0.01911    -0.64886
   -11.95746    -0.58147    -0.00935    -0.07576    -0.05600    -0.02677    -0.03094    -0.03800    -0.02739    -0.02671    -0.87240
   -11.94746    -0.83884    -0.01310    -0.10831    -0.07296    -0.03567    -0.04360    -0.05565    -0.03958    -0.03910    -1.24682
   -11.93746    -1.17293    -0.01780    -0.14849    -0.10131    -0.04866    -0.06040    -0.07825    -0.05572    -0.05543    -1.73900
   -11.92746    -1.53931    -0.02270    -0.19026    -0.13691    -0.06366    -0.07897    -0.10294    -0.07375    -0.07373    -2.28222
   -11.91746    -1.87525    -0.02688    -0.22583    -0.17360    -0.07786    -0.09600    -0.12559    -0.09067    -0.09103    -2.78271
   -11.90646    -2.11334    -0.02954    -0.24763    -0.20407    -0.08830    -0.10804    -0.14167    -0.10313    -0.10397    -3.13971
   -11.89646    -2.20103    -0.03031    -0.25071    -0.22159    -0.09264    -0.11245    -0.14772    -0.10845    -0.10980    -3.27470
   -11.88646    -2.11948    -0.02963    -0.23450    -0.22213    -0.08988    -0.10833    -0.14248    -0.10550    -0.10733    -3.15926
   -11.87646    -1.89062    -0.02904    -0.20316    -0.20577    -0.08085    -0.09700    -0.12747    -0.09522    -0.09757    -2.82669
   -11.86646    -1.57073    -0.03130    -0.16419    -0.17683    -0.06785    -0.08162    -0.10662    -0.08039    -0.08346    -2.36299
   -11.85646    -1.23339    -0.04039    -0.12618    -0.14244    -0.05406    -0.06638    -0.08511    -0.06486    -0.06920    -1.88200
   -11.84546    -0.94872    -0.06127    -0.09661    -0.11032    -0.04260    -0.05543    -0.06799    -0.05250    -0.05916    -1.49460
   -11.83546    -0.76742    -0.09899    -0.08039    -0.08671    -0.03583    -0.05199    -0.05905    -0.04628    -0.05691    -1.28359
   -11.82546    -0.71286    -0.15705    -0.07934    -0.07506    -0.03494    -0.05773    -0.06014    -0.04777    -0.06442    -1.28932
   -11.81546    -0.77978    -0.23514    -0.09225    -0.07562    -0.03974    -0.07234    -0.07092    -0.05677    -0.08152    -1.50407
   -11.80546    -0.93716    -0.32709    -0.11518    -0.08578    -0.04880    -0.09339    -0.08883    -0.07136    -0.10564    -1.87323
   -11.79446    -1.13533    -0.42031    -0.14216    -0.10096    -0.05970    -0.11664    -0.10958    -0.08815    -0.13211    -2.30494
   -11.78446    -1.31596    -0.49791    -0.16630    -0.11574    -0.06959    -0.13683    -0.12798    -0.10307    -0.15502    -2.68842
   -11.77446    -1.42666    -0.54346    -0.18155    -0.12537    -0.07594    -0.14905    -0.13932    -0.11241    -0.16889    -2.92265
   -11.76446    -1.43565    -0.54650    -0.18458    -0.12717    -0.07738    -0.15032    -0.14078    -0.11407    -0.17039    -2.94684
   -11.75446    -1.34041    -0.50647    -0.17604    -0.12136    -0.07425    -0.14067    -0.13250    -0.10838    -0.15951    -2.75960
   -11.74346    -1.16827    -0.43300    -0.16059    -0.11109    -0.06864    -0.12308    -0.11747    -0.09807    -0.13971    -2.41992
   -11.73346    -0.96497    -0.34231    -0.14540    -0.10132    -0.06370    -0.10246    -0.10056    -0.08745    -0.11658    -2.02476
   -11.72346    -0.77854    -0.25155    -0.13775    -0.09709    -0.06264    -0.08396    -0.08678    -0.08088    -0.09595    -1.67514
   -11.71346    -0.64423    -0.17385    -0.14241    -0.10167    -0.06747    -0.07125    -0.07967    -0.08129    -0.08200    -1.44385
   -11.70346    -0.57509    -0.11574    -0.15983    -0.11532    -0.07822    -0.06566    -0.08017    -0.08909    -0.07622    -1.35534
   -11.69346    -0.56202    -0.07748    -0.18576    -0.13492    -0.09273    -0.06603    -0.08653    -0.10200    -0.07721    -1.38468
   -11.68246    -0.58033    -0.05515    -0.21252    -0.15493    -0.10719    -0.06951    -0.09510    -0.11579    -0.08162    -1.47215
   -11.67246    -0.60052    -0.04345    -0.23140    -0.16920    -0.11743    -0.07273    -0.10166    -0.12565    -0.08550    -1.54753
   -11.66246    -0.59894    -0.03783    -0.23587    -0.17322    -0.12040    -0.07305    -0.10300    -0.12795    -0.08571    -1.55598
   -11.65246    -0.56538    -0.03590    -0.22382    -0.16597    -0.11546    -0.06952    -0.09804    -0.12153    -0.08094    -1.47656
   -11.64246    -0.50570    -0.03786    -0.19832    -0.15060    -0.10486    -0.06319    -0.08828    -0.10813    -0.07207    -1.32902
   -11.63146    -0.43895    -0.04643    -0.16673    -0.13389    -0.09334    -0.05682    -0.07737    -0.09190    -0.06176    -1.16720
   -11.62146    -0.39163    -0.06631    -0.13833    -0.12458    -0.08701    -0.05430    -0.07016    -0.07819    -0.05368    -1.06420
   -11.61146    -0.39054    -0.10311    -0.12208    -0.13141    -0.09187    -0.05973    -0.07147    -0.07222    -0.05154    -1.09398
   -11.60146    -0.45735    -0.16175    -0.12466    -0.16111    -0.11245    -0.07664    -0.08507    -0.07803    -0.05842    -1.31549
   -11.59146    -0.60388    -0.24442    -0.14961    -0.21677    -0.15062    -0.10733    -0.11280    -0.09787    -0.07620    -1.75948
   -11.58046    -0.82942    -0.34885    -0.19711    -0.29673    -0.20483    -0.15222    -0.15404    -0.13183    -0.10537    -2.42039
   -11.57046    -1.11954    -0.46730    -0.26418    -0.39428    -0.27001    -0.20948    -0.20563    -0.17787    -0.14473    -3.25302
   -11.56046    -1.44692    -0.58751    -0.34506    -0.49840    -0.33827    -0.27488    -0.26231    -0.23185    -0.19143    -4.17663
   -11.55046    -1.77429    -0.69505    -0.43187    -0.59580    -0.40040    -0.34206    -0.31772    -0.28801    -0.24110    -5.08630
   -11.54046    -2.06077    -0.77678    -0.51535    -0.67344    -0.44809    -0.40341    -0.36571    -0.33974    -0.28844    -5.87173
   -11.53046    -2.26994    -0.82371    -0.58635    -0.72143    -0.47551    -0.45151    -0.40189    -0.38075    -0.32814    -6.43922
   -11.51946    -2.37744    -0.83311    -0.63766    -0.73517    -0.48042    -0.48034    -0.42454    -0.40671    -0.35602    -6.73142
   -11.50946    -2.37742    -0.80897    -0.66516    -0.71610    -0.46430    -0.48757    -0.43453    -0.41631    -0.36991    -6.74027
   -11.49946    -2.28419    -0.76120    -0.66936    -0.67167    -0.43144    -0.47484    -0.43476    -0.41205    -0.37009    -6.50961
   -11.48946    -2.12795    -0.70365    -0.65486    -0.61306    -0.38770    -0.44795    -0.42887    -0.39963    -0.35880    -6.12248
   -11.47946    -1.94557    -0.65104    -0.62864    -0.55286    -0.33917    -0.41471    -0.41951    -0.38599    -0.33938    -5.67688
   -11.46846    -1.76926    -0.61457    -0.59760    -0.50101    -0.29082    -0.38281    -0.40808    -0.37680    -0.31519    -5.25614
   -11.45846    -1.61709    -0.59808    -0.56597    -0.46255    -0.24601    -0.35698    -0.39416    -0.37423    -0.28907    -4.90415
   -11.44846    -1.49035    -0.59680    -0.53453    -0.43714    -0.20685    -0.33796    -0.37647    -0.37610    -0.26350    -4.61969
   -11.43846    -1.37708    -0.59885    -0.50126    -0.42006    -0.17445    -0.32348    -0.35399    -0.37710    -0.24118    -4.36745
   -11.42846    -1.26117    -0.59048    -0.46354    -0.40572    -0.14980    -0.31003    -0.32711    -0.37145    -0.22550    -4.10480
   -11.41846    -1.13161    -0.56207    -0.42075    -0.39092    -0.13426    -0.29560    -0.29817    -0.35608    -0.22071    -3.81017
   -11.40746    -0.98913    -0.51258    -0.37568    -0.37676    -0.12950    -0.28117    -0.27133    -0.33278    -0.23097    -3.49990
   -11.39746    -0.84638    -0.45041    -0.33418    -0.36850    -0.13728    -0.27061    -0.25153    -0.30824    -0.25899    -3.22612
   -11.38746    -0.72299    -0.39031    -0.30356    -0.37302    -0.15875    -0.26910    -0.24311    -0.29204    -0.30482    -3.05769
   -11.37746    -0.63820    -0.34818    -0.28988    -0.39612    -0.19394    -0.28094    -0.24835    -0.29362    -0.36512    -3.05434
   -11.36746    -0.60401    -0.33559    -0.29599    -0.43978    -0.24120    -0.30775    -0.26681    -0.31914    -0.43364    -3.24390
   -11.35646    -0.62128    -0.35613    -0.32046    -0.50074    -0.29691    -0.34762    -0.29529    -0.36918    -0.50271    -3.61032
   -11.34646    -0.67956    -0.40404    -0.35771    -0.57089    -0.35526    -0.39534    -0.32844    -0.43768    -0.56511    -4.09403
   -11.33646    -0.75986    -0.46569    -0.39930    -0.63831    -0.40857    -0.44331    -0.35979    -0.51258    -0.61501    -4.60242
   -11.32646    -0.83989    -0.52305    -0.43592    -0.68935    -0.44833    -0.48326    -0.38305    -0.57822    -0.64888    -5.02994
   -11.31646    -0.90001    -0.55885    -0.45973    -0.71219    -0.46708    -0.50807    -0.39348    -0.61975    -0.66568    -5.28484
   -11.30546    -0.92899    -0.56199    -0.46685    -0.70007    -0.46117    -0.51417    -0.38938    -0.62738    -0.66739    -5.31739
   -11.29546    -0.92632    -0.53092    -0.45824    -0.65406    -0.43156    -0.50223    -0.37298    -0.60021    -0.65878    -5.13530
   -11.28546    -0.90068    -0.47352    -0.43897    -0.58251    -0.38464    -0.47653    -0.34964    -0.54602    -0.64616    -4.79866
   -11.27546    -0.86431    -0.40355    -0.41554    -0.49843    -0.32934    -0.44288    -0.32603    -0.47801    -0.63507    -4.39315
   -11.26546    -0.82676    -0.33524    -0.39289    -0.41477    -0.27441    -0.40592    -0.30733    -0.40977    -0.62767    -3.99475
   -11.25546    -0.79033    -0.27846    -0.37258    -0.34049    -0.22577    -0.36772    -0.29523    -0.35056    -0.62119    -3.64234
   -11.24446    -0.75078    -0.23639    -0.35247    -0.27916    -0.18560    -0.32812    -0.28738    -0.30336    -0.60905    -3.33230
   -11.23446    -0.70077    -0.20659    -0.32872    -0.22985    -0.15318    -0.28604    -0.27895    -0.26586    -0.58370    -3.03365
   -11.22446    -0.63511    -0.18383    -0.29838    -0.18973    -0.12669    -0.24158    -0.26514    -0.23352    -0.54069    -2.71467
   -11.21446    -0.55488    -0.16358    -0.26135    -0.15672    -0.10491    -0.19682    -0.24396    -0.20273    -0.48133    -2.36628
   -11.20446    -0.46868    -0.14444    -0.22130    -0.13114    -0.08834    -0.15560    -0.21767    -0.17294    -0.41385    -2.01395
   -11.19346    -0.39145    -0.12895    -0.18479    -0.11611    -0.07943    -0.12293    -0.19288    -0.14701    -0.35192    -1.71547
   -11.18346    -0.34146    -0.12295    -0.16018    -0.11699    -0.08211    -0.10386    -0.17896    -0.13024    -0.31179    -1.54854
   -11.17346    -0.33636    -0.13393    -0.15565    -0.13989    -0.10082    -0.10278    -0.18554    -0.12848    -0.30799    -1.59144
   -11.16346    -0.38956    -0.16873    -0.17723    -0.18973    -0.13905    -0.12261    -0.21952    -0.14606    -0.34967    -1.90215
   -11.15346    -0.50569    -0.23107    -0.22691    -0.26774    -0.19755    -0.16388    -0.28226    -0.18393    -0.43653    -2.49556
   -11.14346    -0.67705    -0.31922    -0.30109    -0.36927    -0.27273    -0.22361    -0.36770    -0.23842    -0.55706    -3.32615
   -11.13246    -0.88186    -0.42444    -0.38982    -0.48241    -0.35562    -0.29454    -0.46234    -0.30107    -0.68918    -4.28128
   -11.12246    -1.08585    -0.53129    -0.47776    -0.58936    -0.43318    -0.36555    -0.54757    -0.35997    -0.80445    -5.19499
   -11.11246    -1.24937    -0.62065    -0.54743    -0.67000    -0.49081    -0.42338    -0.60458    -0.40259    -0.87574    -5.88454
   -11.10246    -1.33756    -0.67473    -0.58368    -0.70795    -0.51691    -0.45631    -0.61983    -0.41907    -0.88497    -6.20101
   -11.09246    -1.33210    -0.68328    -0.57864    -0.69576    -0.50679    -0.45762    -0.58983    -0.40580    -0.82915    -6.07896
   -11.08146    -1.23754    -0.64740    -0.53459    -0.63800    -0.46470    -0.42834    -0.52183    -0.36581    -0.72031    -5.55851
   -11.07146    -1.08046    -0.58045    -0.46310    -0.54991    -0.40293    -0.37701    -0.43159    -0.30834    -0.58144    -4.77522
   -11.06146    -0.90104    -0.50354    -0.38151    -0.45285    -0.33767    -0.31719    -0.33787    -0.24536    -0.43827    -3.91529
   -11.05146    -0.73992    -0.43891    -0.30707    -0.36754    -0.28447    -0.26290    -0.25693    -0.18807    -0.31196    -3.15777
   -11.04146    -0.62612    -0.40252    -0.25224    -0.30783    -0.25335    -0.22446    -0.19854    -0.14399    -0.21472    -2.62377
   -11.03046    -0.56944    -0.39892    -0.22128    -0.27800    -0.24617    -0.20555    -0.16468    -0.11566    -0.14915    -2.34885
   -11.02046    -0.56029    -0.42059    -0.21078    -0.27262    -0.25709    -0.20306    -0.15076    -0.10107    -0.11060    -2.28686
   -11.01046    -0.57549    -0.45110    -0.21177    -0.27979    -0.27492    -0.20887    -0.14838    -0.09531    -0.09068    -2.33631
   -11.00046    -0.58788    -0.47140    -0.21369    -0.28583    -0.28722    -0.21341    -0.14852    -0.09268    -0.08061    -2.38125
   -10.99046    -0.57580    -0.46676    -0.20802    -0.28002    -0.28447    -0.20900    -0.14426    -0.08856    -0.07352    -2.33041
   -10.98046    -0.52951    -0.43140    -0.19078    -0.25758    -0.26302    -0.19218    -0.13224    -0.08051    -0.06543    -2.14264
   -10.96946    -0.45245    -0.36945    -0.16281    -0.22013    -0.22533    -0.16420    -0.11287    -0.06844    -0.05511    -1.83079
   -10.95946    -0.35752    -0.29222    -0.12858    -0.17396    -0.17825    -0.12975    -0.08916    -0.05395    -0.04328    -1.44666
   -10.94946    -0.26061    -0.21312    -0.09370    -0.12682    -0.13001    -0.09457    -0.06499    -0.03929    -0.03147    -1.05458
   -10.93946    -0.17510    -0.14321    -0.06295    -0.08521    -0.08737    -0.06354    -0.04366    -0.02638    -0.02112    -0.70854
   -10.92946    -0.10838    -0.08865    -0.03896    -0.05274    -0.05408    -0.03933    -0.02702    -0.01633    -0.01307    -0.43855
   -10.91846    -0.06178    -0.05054    -0.02221    -0.03007    -0.03083    -0.02242    -0.01541    -0.00931    -0.00746    -0.25004
   -10.90846    -0.03246    -0.02655    -0.01168    -0.01579    -0.01619    -0.01179    -0.00811    -0.00490    -0.00395    -0.13142
   -10.89846    -0.01578    -0.01291    -0.00570    -0.00767    -0.00783    -0.00575    -0.00397    -0.00243    -0.00202    -0.06407
   -10.88846    -0.00731    -0.00596    -0.00271    -0.00351    -0.00350    -0.00274    -0.00193    -0.00127    -0.00126    -0.03020
   -10.87846    -0.00383    -0.00307    -0.00161    -0.00173    -0.00148    -0.00164    -0.00127    -0.00107    -0.00156    -0.01725
   -10.86746    -0.00369    -0.00284    -0.00195    -0.00145    -0.00069    -0.00199    -0.00176    -0.00190    -0.00334    -0.01961
   -10.85746    -0.00687    -0.00518    -0.00401    -0.00252    -0.00056    -0.00409    -0.00377    -0.00437    -0.00788    -0.03926
   -10.84746    -0.01504    -0.01126    -0.00891    -0.00549    -0.00092    -0.00906    -0.00839    -0.00991    -0.01767    -0.08665
   -10.83746    -0.03164    -0.02360    -0.01873    -0.01166    -0.00184    -0.01895    -0.01754    -0.02093    -0.03669    -0.18158
   -10.82746    -0.06171    -0.04586    -0.03643    -0.02301    -0.00356    -0.03668    -0.03390    -0.04082    -0.07036    -0.35232
   -10.81746    -0.11103    -0.08222    -0.06536    -0.04191    -0.00638    -0.06551    -0.06049    -0.07341    -0.12450    -0.63082
   -10.80646    -0.18421    -0.13585    -0.10811    -0.07040    -0.01056    -0.10788    -0.09958    -0.12178    -0.20328    -1.04165
   -10.79646    -0.28173    -0.20681    -0.16486    -0.10903    -0.01613    -0.16389    -0.15128    -0.18629    -0.30629    -1.58631
   -10.78646    -0.39723    -0.29019    -0.23177    -0.15568    -0.02270    -0.22957    -0.21206    -0.26284    -0.42596    -2.22802
   -10.77646    -0.51637    -0.37522    -0.30044    -0.20499    -0.02947    -0.29658    -0.27432    -0.34201    -0.54679    -2.88618
   -10.76646    -0.61880    -0.44710    -0.35903    -0.24883    -0.03526    -0.35339    -0.32748    -0.41046    -0.64791    -3.44828
   -10.75546    -0.68371    -0.49097    -0.39561    -0.27852    -0.03891    -0.38837    -0.36080    -0.45441    -0.70881    -3.80012
   -10.74546    -0.69641    -0.49690    -0.40195    -0.28747    -0.03958    -0.39363    -0.36685    -0.46392    -0.71585    -3.86257
   -10.73546    -0.65402    -0.46342    -0.37651    -0.27351    -0.03713    -0.36805    -0.34429    -0.43689    -0.66754    -3.62136
   -10.72546    -0.56629    -0.39834    -0.32520    -0.23998    -0.03212    -0.31738    -0.29821    -0.37947    -0.57476    -3.13175
   -10.71546    -0.45206    -0.31554    -0.25900    -0.19412    -0.02561    -0.25245    -0.23840    -0.30400    -0.45694    -2.49813
   -10.70546    -0.33274    -0.23038    -0.19019    -0.14480    -0.01884    -0.18522    -0.17587    -0.22464    -0.33547    -1.83815
   -10.69446    -0.22582    -0.15500    -0.12879    -0.09957    -0.01277    -0.12536    -0.11976    -0.15310    -0.22740    -1.24758
   -10.68446    -0.14129    -0.09612    -0.08042    -0.06314    -0.00799    -0.07826    -0.07526    -0.09624    -0.14233    -0.78104
   -10.67446    -0.08151    -0.05494    -0.04630    -0.03691    -0.00460    -0.04507    -0.04365    -0.05580    -0.08225    -0.45103
   -10.66446    -0.04336    -0.02894    -0.02458    -0.01989    -0.00245    -0.02394    -0.02336    -0.02984    -0.04389    -0.24025
   -10.65446    -0.02126    -0.01405    -0.01203    -0.00989    -0.00120    -0.01173    -0.01154    -0.01472    -0.02162    -0.11804
   -10.64346    -0.00962    -0.00629    -0.00543    -0.00453    -0.00054    -0.00530    -0.00526    -0.00670    -0.00983    -0.05349
   -10.63346    -0.00401    -0.00259    -0.00226    -0.00191    -0.00023    -0.00221    -0.00221    -0.00281    -0.00413    -0.02236
   -10.62346    -0.00154    -0.00099    -0.00087    -0.00074    -0.00009    -0.00085    -0.00086    -0.00109    -0.00160    -0.00862
   -10.61346    -0.00055    -0.00035    -0.00031    -0.00027    -0.00003    -0.00030    -0.00031    -0.00039    -0.00057    -0.00307
   -10.60346    -0.00018    -0.00011    -0.00010    -0.00009    -0.00001    -0.00010    -0.00010    -0.00013    -0.00019    -0.00101
   -10.59246    -0.00005    -0.00003    -0.00003    -0.00003    -0.00000    -0.00003    -0.00003    -0.00004    -0.00006    -0.00030
   -10.58246    -0.00001    -0.00001    -0.00001    -0.00001    -0.00000    -0.00001    -0.00001    -0.00001    -0.00002    -0.00008
   -10.57246    -0.00000    -0.00000    -0.00000    -0.00000    -0.00000    -0.00000    -0.00000    -0.00000    -0.00000    -0.00002
   -10.56246    -0.00000    -0.00000    -0.00000    -0.00000    -0.00000    -0.00000    -0.00000    -0.00000    -0.00000    -0.00001
   -10.55246    -0.00000    -0.00000    -0.00000    -0.00000    -0.00000    -0.00000    -0.00000    -0.00000    -0.00000    -0.00000
   -10.54246    -0.00000    -0.00000    -0.00000    -0.00000    -0.00000    -0.00000    -0.00000    -0.00000    -0.00000    -0.00000
   -10.53146    -0.00000    -0.00000    -0.00000    -0.00000    -0.00000    -0.00000    -0.00000    -0.00000    -0.00000    -0.00000
   -10.52146    -0.00000    -0.00000    -0.00000    -0.00000    -0.00000    -0.00000    -0.00000    -0.00000    -0.00000    -0.00000
   -10.51146    -0.00000    -0.00000    -0.00000    -0.00000    -0.00000    -0.00000    -0.00000    -0.00000    -0.00000    -0.00000
   -10.50146    -0.00000    -0.00000    -0.00000    -0.00000    -0.00000    -0.00000    -0.00000    -0.00000    -0.00000    -0.00000
   -10.49146    -0.00000    -0.00000    -0.00000    -0.00000    -0.00000    -0.00000    -0.00000    -0.00000    -0.00000    -0.00000
   -10.48046    -0.00000    -0.00000    -0.00000    -0.00000    -0.00000    -0.00000    -0.00000    -0.00000    -0.00000    -0.00000
   -10.47046    -0.00000    -0.00000    -0.00000    -0.00000    -0.00000    -0.00000    -0.00000    -0.00000    -0.00000    -0.00000
   -10.46046    -0.00000    -0.00000    -0.00000    -0.00000    -0.00000    -0.00000    -0.00000    -0.00000    -0.00000    -0.00000
   -10.45046    -0.00000    -0.00000    -0.00000    -0.00000    -0.00000    -0.00000    -0.00000    -0.00000    -0.00000    -0.00000
   -10.44046     0.00000     0.00000     0.00000     0.00000     0.00000     0.00000     0.00000     0.00000     0.00000     0.00000
   -10.43046     0.00000     0.00000     0.00000     0.00000     0.00000     0.00000     0.00000     0.00000     0.00000     0.00000
   -10.41946     0.00000     0.00000     0.00000     0.00000     0.00000     0.00000     0.00000     0.00000     0.00000     0.00000
   -10.40946     0.00000     0.00000     0.00000     0.00000     0.00000     0.00000     0.00000     0.00000     0.00000     0.00000
   -10.39946     0.00000     0.00000     0.00000     0.00000     0.00000     0.00000     0.00000     0.00000     0.00000     0.00000
   -10.38946     0.00000     0.00000     0.00000     0.00000     0.00000     0.00000     0.00000     0.00000     0.00000     0.00000
   -10.37946     0.00000     0.00000     0.00000     0.00000     0.00000     0.00000     0.00000     0.00000     0.00000     0.00000
   -10.36846     0.00000     0.00000     0.00000     0.00000     0.00000     0.00000     0.00000     0.00000     0.00000     0.00000
   -10.35846     0.00000     0.00000     0.00000     0.00000     0.00000     0.00000     0.00000     0.00000     0.00000     0.00000
   -10.34846     0.00000     0.00000     0.00000     0.00000     0.00000     0.00000     0.00000     0.00000     0.00000     0.00000
   -10.33846     0.00000     0.00000     0.00000     0.00000     0.00000     0.00000     0.00000     0.00000     0.00000     0.00000
   -10.32846     0.00000     0.00000     0.00000     0.00000     0.00000     0.00000     0.00000     0.00000     0.00000     0.00000
   -10.31746     0.00000     0.00000     0.00000     0.00000     0.00000     0.00000     0.00000     0.00000     0.00000     0.00000
   -10.30746     0.00000     0.00000     0.00000     0.00000     0.00000     0.00000     0.00000     0.00000     0.00000     0.00000
   -10.29746     0.00000     0.00000     0.00000     0.00000     0.00000     0.00000     0.00000     0.00000     0.00000     0.00000
   -10.28746     0.00000     0.00000     0.00000     0.00000     0.00000     0.00000     0.00000     0.00000     0.00000     0.00000
   -10.27746     0.00000     0.00000     0.00000     0.00000     0.00000     0.00000     0.00000     0.00000     0.00000     0.00000
   -10.26746     0.00000     0.00000     0.00000     0.00000     0.00000     0.00000     0.00000     0.00000     0.00000     0.00000
   -10.25646     0.00000     0.00000     0.00000     0.00000     0.00000     0.00000     0.00000     0.00000     0.00000     0.00000
   -10.24646     0.00000     0.00000     0.00000     0.00000     0.00000     0.00000     0.00000     0.00000     0.00000     0.00000
   -10.23646     0.00000     0.00000     0.00000     0.00000     0.00000     0.00000     0.00000     0.00000     0.00000     0.00000
   -10.22646     0.00000     0.00000     0.00000     0.00000     0.00000     0.00000     0.00000     0.00000     0.00000     0.00000
   -10.21646     0.00000     0.00000     0.00000     0.00000     0.00000     0.00000     0.00000     0.00000     0.00000     0.00000
   -10.20546     0.00000     0.00000     0.00000     0.00000     0.00000     0.00000     0.00000     0.00000     0.00000     0.00000
   -10.19546     0.00000     0.00000     0.00000     0.00000     0.00000     0.00000     0.00000     0.00000     0.00000     0.00000
   -10.18546     0.00000     0.00000     0.00000     0.00000     0.00000     0.00000     0.00000     0.00000     0.00000     0.00000
   -10.17546     0.00000     0.00000     0.00000     0.00000     0.00000     0.00000     0.00000     0.00000     0.00000     0.00000
   -10.16546     0.00000     0.00000     0.00000     0.00000     0.00000     0.00000     0.00000     0.00000     0.00000     0.00000
   -10.15446     0.00000     0.00000     0.00000     0.00000     0.00000     0.00000     0.00000     0.00000     0.00000     0.00000
   -10.14446     0.00000     0.00000     0.00000     0.00000     0.00000     0.00000     0.00000     0.00000     0.00000     0.00000
   -10.13446     0.00000     0.00000     0.00000     0.00000     0.00000     0.00000     0.00000     0.00000     0.00000     0.00000
   -10.12446     0.00000     0.00000     0.00000     0.00000     0.00000     0.00000     0.00000     0.00000     0.00000     0.00000
   -10.11446     0.00000     0.00000     0.00000     0.00000     0.00000     0.00000     0.00000     0.00000     0.00000     0.00000
   -10.10446     0.00000     0.00000     0.00000     0.00000     0.00000     0.00000     0.00000     0.00000     0.00000     0.00000
   -10.09346     0.00000     0.00000     0.00000     0.00000     0.00000     0.00000     0.00000     0.00000     0.00000     0.00000
   -10.08346     0.00000     0.00000     0.00000     0.00000     0.00000     0.00000     0.00000     0.00000     0.00000     0.00000
   -10.07346     0.00000     0.00000     0.00000     0.00000     0.00000     0.00000     0.00000     0.00000     0.00000     0.00000
   -10.06346     0.00000     0.00000     0.00000     0.00000     0.00000     0.00000     0.00000     0.00000     0.00000     0.00000
   -10.05346     0.00000     0.00000     0.00000     0.00000     0.00000     0.00000     0.00000     0.00000     0.00000     0.00000
   -10.04246     0.00000     0.00000     0.00000     0.00000     0.00000     0.00000     0.00000     0.00000     0.00000     0.00000
   -10.03246     0.00000     0.00000     0.00000     0.00000     0.00000     0.00000     0.00000     0.00000     0.00000     0.00000
   -10.02246     0.00000     0.00000     0.00000     0.00000     0.00000     0.00000     0.00000     0.00000     0.00000     0.00000
   -10.01246     0.00000     0.00000     0.00000     0.00000     0.00000     0.00000     0.00000     0.00000     0.00000     0.00000
   -10.00246     0.00000     0.00000     0.00000     0.00000     0.00000     0.00000     0.00000     0.00000     0.00000     0.00000
    -9.99246     0.00000     0.00000     0.00000     0.00000     0.00000     0.00000     0.00000     0.00000     0.00000     0.00000
    -9.98146     0.00000     0.00000     0.00000     0.00000     0.00000     0.00000     0.00000     0.00000     0.00000     0.00000
    -9.97146     0.00000     0.00000     0.00000     0.00000     0.00000     0.00000     0.00000     0.00000     0.00000     0.00000
    -9.96146     0.00000     0.00000     0.00000     0.00000     0.00000     0.00000     0.00000     0.00000     0.00000     0.00000
    -9.95146     0.00000     0.00000     0.00000     0.00000     0.00000     0.00000     0.00000     0.00000     0.00000     0.00000
    -9.94146     0.00000     0.00000     0.00000     0.00000     0.00000     0.00000     0.00000     0.00000     0.00000     0.00000
    -9.93046     0.00000     0.00000     0.00000     0.00000     0.00000     0.00000     0.00000     0.00000     0.00000     0.00000
    -9.92046     0.00000     0.00000     0.00000     0.00000     0.00000     0.00000     0.00000     0.00000     0.00000     0.00000
    -9.91046     0.00000     0.00000     0.00000     0.00000     0.00000     0.00000     0.00000     0.00000     0.00000     0.00000
    -9.90046     0.00000     0.00000     0.00000     0.00000     0.00000     0.00000     0.00000     0.00000     0.00000     0.00000
    -9.89046     0.00000     0.00000     0.00000     0.00000     0.00000     0.00000     0.00000     0.00000     0.00000     0.00000
    -9.87946     0.00000     0.00000     0.00000     0.00000     0.00000     0.00000     0.00000     0.00000     0.00000     0.00000
    -9.86946     0.00000     0.00000     0.00000     0.00000     0.00000     0.00000     0.00000     0.00000     0.00000     0.00000
    -9.85946     0.00000     0.00000     0.00000     0.00000     0.00000     0.00000     0.00000     0.00000     0.00000     0.00000
    -9.84946     0.00000     0.00000     0.00000     0.00000     0.00000     0.00000     0.00000     0.00000     0.00000     0.00000
    -9.83946     0.00000     0.00000     0.00000     0.00000     0.00000     0.00000     0.00000     0.00000     0.00000     0.00000
    -9.82946     0.00000     0.00000     0.00000     0.00000     0.00000     0.00000     0.00000     0.00000     0.00000     0.00000
    -9.81846     0.00000     0.00000     0.00000     0.00000     0.00000     0.00000     0.00000     0.00000     0.00000     0.00000
    -9.80846     0.00000     0.00000     0.00000     0.00000     0.00000     0.00000     0.00000     0.00000     0.00000     0.00000
    -9.79846     0.00000     0.00000     0.00000     0.00000     0.00000     0.00000     0.00000     0.00000     0.00000     0.00000
    -9.78846     0.00000     0.00000     0.00000     0.00000     0.00000     0.00000     0.00000     0.00000     0.00000     0.00000
    -9.77846     0.00000     0.00000     0.00000     0.00000     0.00000     0.00000     0.00000     0.00000     0.00000     0.00000
    -9.76746     0.00000     0.00000     0.00000     0.00000     0.00000     0.00000     0.00000     0.00000     0.00000     0.00000
    -9.75746     0.00000     0.00000     0.00000     0.00000     0.00000     0.00000     0.00000     0.00000     0.00000     0.00000
    -9.74746     0.00000     0.00000     0.00000     0.00000     0.00000     0.00000     0.00000     0.00000     0.00000     0.00000
    -9.73746     0.00000     0.00000     0.00000     0.00000     0.00000     0.00000     0.00000     0.00000     0.00000     0.00000
    -9.72746     0.00000     0.00000     0.00000     0.00000     0.00000     0.00000     0.00000     0.00000     0.00000     0.00000
    -9.71646     0.00000     0.00000     0.00000     0.00000     0.00000     0.00000     0.00000     0.00000     0.00000     0.00000
    -9.70646     0.00000     0.00000     0.00000     0.00000     0.00000     0.00000     0.00000     0.00000     0.00000     0.00000
    -9.69646     0.00000     0.00000     0.00000     0.00000     0.00000     0.00000     0.00000     0.00000     0.00000     0.00000
    -9.68646     0.00000     0.00000     0.00000     0.00000     0.00000     0.00000     0.00000     0.00000     0.00000     0.00000
    -9.67646     0.00000     0.00000     0.00000     0.00000     0.00000     0.00000     0.00000     0.00000     0.00000     0.00000
    -9.66646     0.00000     0.00000     0.00000     0.00000     0.00000     0.00000     0.00000     0.00000     0.00000     0.00000
    -9.65546     0.00000     0.00000     0.00000     0.00000     0.00000     0.00000     0.00000     0.00000     0.00000     0.00000
    -9.64546     0.00000     0.00000     0.00000     0.00000     0.00000     0.00000     0.00000     0.00000     0.00000     0.00000
    -9.63546     0.00000     0.00000     0.00000     0.00000     0.00000     0.00000     0.00000     0.00000     0.00000     0.00000
    -9.62546     0.00000     0.00000     0.00000     0.00000     0.00000     0.00000     0.00000     0.00000     0.00000     0.00000
    -9.61546     0.00000     0.00000     0.00000     0.00000     0.00000     0.00000     0.00000     0.00000     0.00000     0.00000
    -9.60446     0.00000     0.00000     0.00000     0.00000     0.00000     0.00000     0.00000     0.00000     0.00000     0.00000
    -9.59446     0.00000     0.00000     0.00000     0.00000     0.00000     0.00000     0.00000     0.00000     0.00000     0.00000
    -9.58446     0.00000     0.00000     0.00000     0.00000     0.00000     0.00000     0.00000     0.00000     0.00000     0.00000
    -9.57446     0.00000     0.00000     0.00000     0.00000     0.00000     0.00000     0.00000     0.00000     0.00000     0.00000
    -9.56446     0.00000     0.00000     0.00000     0.00000     0.00000     0.00000     0.00000     0.00000     0.00000     0.00000
    -9.55446     0.00000     0.00000     0.00000     0.00000     0.00000     0.00000     0.00000     0.00000     0.00000     0.00000
    -9.54346     0.00000     0.00000     0.00000     0.00000     0.00000     0.00000     0.00000     0.00000     0.00000     0.00000
    -9.53346     0.00000     0.00000     0.00000     0.00000     0.00000     0.00000     0.00000     0.00000     0.00000     0.00000
    -9.52346     0.00000     0.00000     0.00000     0.00000     0.00000     0.00000     0.00000     0.00000     0.00000     0.00000
    -9.51346     0.00000     0.00000     0.00000     0.00000     0.00000     0.00000     0.00000     0.00000     0.00000     0.00000
    -9.50346     0.00000     0.00000     0.00000     0.00000     0.00000     0.00000     0.00000     0.00000     0.00000     0.00000
    -9.49246     0.00000     0.00000     0.00000     0.00000     0.00000     0.00000     0.00000     0.00000     0.00000     0.00000
    -9.48246     0.00000     0.00000     0.00000     0.00000     0.00000     0.00000     0.00000     0.00000     0.00000     0.00000
    -9.47246     0.00000     0.00000     0.00000     0.00000     0.00000     0.00000     0.00000     0.00000     0.00000     0.00000
    -9.46246     0.00000     0.00000     0.00000     0.00000     0.00000     0.00000     0.00000     0.00000     0.00000     0.00000
    -9.45246     0.00000     0.00000     0.00000     0.00000     0.00000     0.00000     0.00000     0.00000     0.00000     0.00000
    -9.44146     0.00000     0.00000     0.00000     0.00000     0.00000     0.00000     0.00000     0.00000     0.00000     0.00000
    -9.43146     0.00000     0.00000     0.00000     0.00000     0.00000     0.00000     0.00000     0.00000     0.00000     0.00000
    -9.42146     0.00000     0.00000     0.00000     0.00000     0.00000     0.00000     0.00000     0.00000     0.00000     0.00000
    -9.41146     0.00000     0.00000     0.00000     0.00000     0.00000     0.00000     0.00000     0.00000     0.00000     0.00000
    -9.40146     0.00000     0.00000     0.00000     0.00000     0.00000     0.00000     0.00000     0.00000     0.00000     0.00000
    -9.39146     0.00000     0.00000     0.00000     0.00000     0.00000     0.00000     0.00000     0.00000     0.00000     0.00000
    -9.38046     0.00000     0.00000     0.00000     0.00000     0.00000     0.00000     0.00000     0.00000     0.00000     0.00000
    -9.37046     0.00000     0.00000     0.00000     0.00000     0.00000     0.00000     0.00000     0.00000     0.00000     0.00000
    -9.36046     0.00000     0.00000     0.00000     0.00000     0.00000     0.00000     0.00000     0.00000     0.00000     0.00000
    -9.35046     0.00000     0.00000     0.00000     0.00000     0.00000     0.00000     0.00000     0.00000     0.00000     0.00000
    -9.34046     0.00000     0.00000     0.00000     0.00000     0.00000     0.00000     0.00000     0.00000     0.00000     0.00000
    -9.32946     0.00000     0.00000     0.00000     0.00000     0.00000     0.00000     0.00000     0.00000     0.00000     0.00000
    -9.31946     0.00000     0.00000     0.00000     0.00000     0.00000     0.00000     0.00000     0.00000     0.00000     0.00000
    -9.30946     0.00000     0.00000     0.00000     0.00000     0.00000     0.00000     0.00000     0.00000     0.00000     0.00000
    -9.29946     0.00000     0.00000     0.00000     0.00000     0.00000     0.00000     0.00000     0.00000     0.00000     0.00000
    -9.28946     0.00000     0.00000     0.00000     0.00000     0.00000     0.00000     0.00000     0.00000     0.00000     0.00000
    -9.27946     0.00000     0.00000     0.00000     0.00000     0.00000     0.00000     0.00000     0.00000     0.00000     0.00000
    -9.26846     0.00000     0.00000     0.00000     0.00000     0.00000     0.00000     0.00000     0.00000     0.00000     0.00000
    -9.25846     0.00000     0.00000     0.00000     0.00000     0.00000     0.00000     0.00000     0.00000     0.00000     0.00000
    -9.24846     0.00000     0.00000     0.00000     0.00000     0.00000     0.00000     0.00000     0.00000     0.00000     0.00000
    -9.23846     0.00000     0.00000     0.00000     0.00000     0.00000     0.00000     0.00000     0.00000     0.00000     0.00000
    -9.22846     0.00000     0.00000     0.00000     0.00000     0.00000     0.00000     0.00000     0.00000     0.00000     0.00000
    -9.21746     0.00000     0.00000     0.00000     0.00000     0.00000     0.00000     0.00000     0.00000     0.00000     0.00000
    -9.20746     0.00000     0.00000     0.00000     0.00000     0.00000     0.00000     0.00000     0.00000     0.00000     0.00000
    -9.19746     0.00000     0.00000     0.00000     0.00000     0.00000     0.00000     0.00000     0.00000     0.00000     0.00000
    -9.18746     0.00000     0.00000     0.00000     0.00000     0.00000     0.00000     0.00000     0.00000     0.00000     0.00000
    -9.17746     0.00000     0.00000     0.00000     0.00000     0.00000     0.00000     0.00000     0.00000     0.00000     0.00000
    -9.16646     0.00000     0.00000     0.00000     0.00000     0.00000     0.00000     0.00000     0.00000     0.00000     0.00000
    -9.15646     0.00000     0.00000     0.00000     0.00000     0.00000     0.00000     0.00000     0.00000     0.00000     0.00000
    -9.14646     0.00000     0.00000     0.00000     0.00000     0.00000     0.00000     0.00000     0.00000     0.00000     0.00000
    -9.13646     0.00000     0.00000     0.00000     0.00000     0.00000     0.00000     0.00000     0.00000     0.00000     0.00000
    -9.12646     0.00000     0.00000     0.00000     0.00000     0.00000     0.00000     0.00000     0.00000     0.00000     0.00000
    -9.11646     0.00000     0.00000     0.00000     0.00000     0.00000     0.00000     0.00000     0.00000     0.00000     0.00000
    -9.10546     0.00000     0.00000     0.00000     0.00000     0.00000     0.00000     0.00000     0.00000     0.00000     0.00000
    -9.09546     0.00000     0.00000     0.00000     0.00000     0.00000     0.00000     0.00000     0.00000     0.00000     0.00000
    -9.08546     0.00000     0.00000     0.00000     0.00000     0.00000     0.00000     0.00000     0.00000     0.00000     0.00000
    -9.07546     0.00000     0.00000     0.00000     0.00000     0.00000     0.00000     0.00000     0.00000     0.00000     0.00000
    -9.06546     0.00000     0.00000     0.00000     0.00000     0.00000     0.00000     0.00000     0.00000     0.00000     0.00000
    -9.05446     0.00000     0.00000     0.00000     0.00000     0.00000     0.00000     0.00000     0.00000     0.00000     0.00000
    -9.04446     0.00000     0.00000     0.00000     0.00000     0.00000     0.00000     0.00000     0.00000     0.00000     0.00000
    -9.03446     0.00000     0.00000     0.00000     0.00000     0.00000     0.00000     0.00000     0.00000     0.00000     0.00000
    -9.02446     0.00000     0.00000     0.00000     0.00000     0.00000     0.00000     0.00000     0.00000     0.00000     0.00000
    -9.01446     0.00000     0.00000     0.00000     0.00000     0.00000     0.00000     0.00000     0.00000     0.00000     0.00000
    -9.00346     0.00000     0.00000     0.00000     0.00000     0.00000     0.00000     0.00000     0.00000     0.00000     0.00000
    -8.99346     0.00000     0.00000     0.00000     0.00000     0.00000     0.00000     0.00000     0.00000     0.00000     0.00000
    -8.98346     0.00000     0.00000     0.00000     0.00000     0.00000     0.00000     0.00000     0.00000     0.00000     0.00000
    -8.97346     0.00000     0.00000     0.00000     0.00000     0.00000     0.00000     0.00000     0.00000     0.00000     0.00000
    -8.96346     0.00000     0.00000     0.00000     0.00000     0.00000     0.00000     0.00000     0.00000     0.00000     0.00000
    -8.95346     0.00000     0.00000     0.00000     0.00000     0.00000     0.00000     0.00000     0.00000     0.00000     0.00000
    -8.94246     0.00000     0.00000     0.00000     0.00000     0.00000     0.00000     0.00000     0.00000     0.00000     0.00000
    -8.93246     0.00000     0.00000     0.00000     0.00000     0.00000     0.00000     0.00000     0.00000     0.00000     0.00000
    -8.92246     0.00000     0.00000     0.00000     0.00000     0.00000     0.00000     0.00000     0.00000     0.00000     0.00000
    -8.91246     0.00000     0.00000     0.00000     0.00000     0.00000     0.00000     0.00000     0.00000     0.00000     0.00000
    -8.90246     0.00000     0.00000     0.00000     0.00000     0.00000     0.00000     0.00000     0.00000     0.00000     0.00000
    -8.89146     0.00000     0.00000     0.00000     0.00000     0.00000     0.00000     0.00000     0.00000     0.00000     0.00000
    -8.88146     0.00000     0.00000     0.00000     0.00000     0.00000     0.00000     0.00000     0.00000     0.00000     0.00000
    -8.87146     0.00000     0.00000     0.00000     0.00000     0.00000     0.00000     0.00000     0.00000     0.00000     0.00000
    -8.86146     0.00000     0.00000     0.00000     0.00000     0.00000     0.00000     0.00000     0.00000     0.00000     0.00000
    -8.85146     0.00000     0.00000     0.00000     0.00000     0.00000     0.00000     0.00000     0.00000     0.00000     0.00000
    -8.84146     0.00000     0.00000     0.00000     0.00000     0.00000     0.00000     0.00000     0.00000     0.00000     0.00000
    -8.83046     0.00000     0.00000     0.00000     0.00000     0.00000     0.00000     0.00000     0.00000     0.00000     0.00000
    -8.82046     0.00000     0.00000     0.00000     0.00000     0.00000     0.00000     0.00000     0.00000     0.00000     0.00000
    -8.81046     0.00000     0.00000     0.00000     0.00000     0.00000     0.00000     0.00000     0.00000     0.00000     0.00000
    -8.80046     0.00000     0.00000     0.00000     0.00000     0.00000     0.00000     0.00000     0.00000     0.00000     0.00000
    -8.79046     0.00000     0.00000     0.00000     0.00000     0.00000     0.00000     0.00000     0.00000     0.00000     0.00000
    -8.77946     0.00000     0.00000     0.00000     0.00000     0.00000     0.00000     0.00000     0.00000     0.00000     0.00000
    -8.76946     0.00000     0.00000     0.00000     0.00000     0.00000     0.00000     0.00000     0.00000     0.00000     0.00000
    -8.75946     0.00000     0.00000     0.00000     0.00000     0.00000     0.00000     0.00000     0.00000     0.00000     0.00000
    -8.74946     0.00000     0.00000     0.00000     0.00000     0.00000     0.00000     0.00000     0.00000     0.00000     0.00000
    -8.73946     0.00000     0.00000     0.00000     0.00000     0.00000     0.00000     0.00000     0.00000     0.00000     0.00000
    -8.72846     0.00000     0.00000     0.00000     0.00000     0.00000     0.00000     0.00000     0.00000     0.00000     0.00000
    -8.71846     0.00000     0.00000     0.00000     0.00000     0.00000     0.00000     0.00000     0.00000     0.00000     0.00000
    -8.70846     0.00000     0.00000     0.00000     0.00000     0.00000     0.00000     0.00000     0.00000     0.00000     0.00000
    -8.69846     0.00000     0.00000     0.00000     0.00000     0.00000     0.00000     0.00000     0.00000     0.00000     0.00000
    -8.68846     0.00000     0.00000     0.00000     0.00000     0.00000     0.00000     0.00000     0.00000     0.00000     0.00000
    -8.67846     0.00000     0.00000     0.00000     0.00000     0.00000     0.00000     0.00000     0.00000     0.00000     0.00000
    -8.66746     0.00000     0.00000     0.00000     0.00000     0.00000     0.00000     0.00000     0.00000     0.00000     0.00000
    -8.65746     0.00000     0.00000     0.00000     0.00000     0.00000     0.00000     0.00000     0.00000     0.00000     0.00000
    -8.64746     0.00000     0.00000     0.00000     0.00000     0.00000     0.00000     0.00000     0.00000     0.00000     0.00000
    -8.63746     0.00000     0.00000     0.00000     0.00000     0.00000     0.00000     0.00000     0.00000     0.00000     0.00000
    -8.62746     0.00000     0.00000     0.00000     0.00000     0.00000     0.00000     0.00000     0.00000     0.00000     0.00000
    -8.61646     0.00000     0.00000     0.00000     0.00000     0.00000     0.00000     0.00000     0.00000     0.00000     0.00000
    -8.60646     0.00000     0.00000     0.00000     0.00000     0.00000     0.00000     0.00000     0.00000     0.00000     0.00000
    -8.59646     0.00000     0.00000     0.00000     0.00000     0.00000     0.00000     0.00000     0.00000     0.00000     0.00000
    -8.58646     0.00000     0.00000     0.00000     0.00000     0.00000     0.00000     0.00000     0.00000     0.00000     0.00000
    -8.57646     0.00000     0.00000     0.00000     0.00000     0.00000     0.00000     0.00000     0.00000     0.00000     0.00000
    -8.56646     0.00000     0.00000     0.00000     0.00000     0.00000     0.00000     0.00000     0.00000     0.00000     0.00000
    -8.55546     0.00000     0.00000     0.00000     0.00000     0.00000     0.00000     0.00000     0.00000     0.00000     0.00000
    -8.54546     0.00000     0.00000     0.00000     0.00000     0.00000     0.00000     0.00000     0.00000     0.00000     0.00000
    -8.53546     0.00000     0.00000     0.00000     0.00000     0.00000     0.00000     0.00000     0.00000     0.00000     0.00000
    -8.52546     0.00000     0.00000     0.00000     0.00000     0.00000     0.00000     0.00000     0.00000     0.00000     0.00000
    -8.51546     0.00000     0.00000     0.00000     0.00000     0.00000     0.00000     0.00000     0.00000     0.00000     0.00000
    -8.50446     0.00000     0.00000     0.00000     0.00000     0.00000     0.00000     0.00000     0.00000     0.00000     0.00000
    -8.49446     0.00000     0.00000     0.00000     0.00000     0.00000     0.00000     0.00000     0.00000     0.00000     0.00000
    -8.48446     0.00000     0.00000     0.00000     0.00000     0.00000     0.00000     0.00000     0.00000     0.00000     0.00000
    -8.47446     0.00000     0.00000     0.00000     0.00000     0.00000     0.00000     0.00000     0.00000     0.00000     0.00000
    -8.46446     0.00000     0.00000     0.00000     0.00000     0.00000     0.00000     0.00000     0.00000     0.00000     0.00000
    -8.45346     0.00000     0.00000     0.00000     0.00000     0.00000     0.00000     0.00000     0.00000     0.00000     0.00000
    -8.44346     0.00000     0.00000     0.00000     0.00000     0.00000     0.00000     0.00000     0.00000     0.00000     0.00000
    -8.43346     0.00000     0.00000     0.00000     0.00000     0.00000     0.00000     0.00000     0.00000     0.00000     0.00000
    -8.42346     0.00000     0.00000     0.00000     0.00000     0.00000     0.00000     0.00000     0.00000     0.00000     0.00000
    -8.41346     0.00000     0.00000     0.00000     0.00000     0.00000     0.00000     0.00000     0.00000     0.00000     0.00000
    -8.40346     0.00000     0.00000     0.00000     0.00000     0.00000     0.00000     0.00000     0.00000     0.00000     0.00000
    -8.39246     0.00000     0.00000     0.00000     0.00000     0.00000     0.00000     0.00000     0.00000     0.00000     0.00000
    -8.38246     0.00000     0.00000     0.00000     0.00000     0.00000     0.00000     0.00000     0.00000     0.00000     0.00000
    -8.37246     0.00000     0.00000     0.00000     0.00000     0.00000     0.00000     0.00000     0.00000     0.00000     0.00000
    -8.36246     0.00000     0.00000     0.00000     0.00000     0.00000     0.00000     0.00000     0.00000     0.00000     0.00000
    -8.35246     0.00000     0.00000     0.00000     0.00000     0.00000     0.00000     0.00000     0.00000     0.00000     0.00000
    -8.34146     0.00000     0.00000     0.00000     0.00000     0.00000     0.00000     0.00000     0.00000     0.00000     0.00000
    -8.33146     0.00000     0.00000     0.00000     0.00000     0.00000     0.00000     0.00000     0.00000     0.00000     0.00000
    -8.32146     0.00000     0.00000     0.00000     0.00000     0.00000     0.00000     0.00000     0.00000     0.00000     0.00000
    -8.31146     0.00000     0.00000     0.00000     0.00000     0.00000     0.00000     0.00000     0.00000     0.00000     0.00000
    -8.30146     0.00000     0.00000     0.00000     0.00000     0.00000     0.00000     0.00000     0.00000     0.00000     0.00000
    -8.29046     0.00000     0.00000     0.00000     0.00000     0.00000     0.00000     0.00000     0.00000     0.00000     0.00000
    -8.28046     0.00000     0.00000     0.00000     0.00000     0.00000     0.00000     0.00000     0.00000     0.00000     0.00000
    -8.27046     0.00000     0.00000     0.00000     0.00000     0.00000     0.00000     0.00000     0.00000     0.00000     0.00000
    -8.26046     0.00000     0.00000     0.00000     0.00000     0.00000     0.00000     0.00000     0.00000     0.00000     0.00000
    -8.25046     0.00000     0.00000     0.00000     0.00000     0.00000     0.00000     0.00000     0.00000     0.00000     0.00000
    -8.24046     0.00000     0.00000     0.00000     0.00000     0.00000     0.00000     0.00000     0.00000     0.00000     0.00000
    -8.22946     0.00000     0.00000     0.00000     0.00000     0.00000     0.00000     0.00000     0.00000     0.00000     0.00000
    -8.21946     0.00000     0.00000     0.00000     0.00000     0.00000     0.00000     0.00000     0.00000     0.00000     0.00000
    -8.20946     0.00000     0.00000     0.00000     0.00000     0.00000     0.00000     0.00000     0.00000     0.00000     0.00000
    -8.19946     0.00000     0.00000     0.00000     0.00000     0.00000     0.00000     0.00000     0.00000     0.00000     0.00000
    -8.18946     0.00000     0.00000     0.00000     0.00000     0.00000     0.00000     0.00000     0.00000     0.00000     0.00000
    -8.17846     0.00000     0.00000     0.00000     0.00000     0.00000     0.00000     0.00000     0.00000     0.00000     0.00000
    -8.16846     0.00000     0.00000     0.00000     0.00000     0.00000     0.00000     0.00000     0.00000     0.00000     0.00000
    -8.15846     0.00000     0.00000     0.00000     0.00000     0.00000     0.00000     0.00000     0.00000     0.00000     0.00000
    -8.14846     0.00000     0.00000     0.00000     0.00000     0.00000     0.00000     0.00000     0.00000     0.00000     0.00000
    -8.13846     0.00000     0.00000     0.00000     0.00000     0.00000     0.00000     0.00000     0.00000     0.00000     0.00000
    -8.12846     0.00000     0.00000     0.00000     0.00000     0.00000     0.00000     0.00000     0.00000     0.00000     0.00000
    -8.11746     0.00000     0.00000     0.00000     0.00000     0.00000     0.00000     0.00000     0.00000     0.00000     0.00000
    -8.10746     0.00000     0.00000     0.00000     0.00000     0.00000     0.00000     0.00000     0.00000     0.00000     0.00000
    -8.09746     0.00000     0.00000     0.00000     0.00000     0.00000     0.00000     0.00000     0.00000     0.00000     0.00000
    -8.08746     0.00000     0.00000     0.00000     0.00000     0.00000     0.00000     0.00000     0.00000     0.00000     0.00000
    -8.07746     0.00000     0.00000     0.00000     0.00000     0.00000     0.00000     0.00000     0.00000     0.00000     0.00000
    -8.06646     0.00000     0.00000     0.00000     0.00000     0.00000     0.00000     0.00000     0.00000     0.00000     0.00000
    -8.05646     0.00000     0.00000     0.00000     0.00000     0.00000     0.00000     0.00000     0.00000     0.00000     0.00000
    -8.04646     0.00000     0.00000     0.00000     0.00000     0.00000     0.00000     0.00000     0.00000     0.00000     0.00000
    -8.03646     0.00000     0.00000     0.00000     0.00000     0.00000     0.00000     0.00000     0.00000     0.00000     0.00000
    -8.02646     0.00000     0.00000     0.00000     0.00000     0.00000     0.00000     0.00000     0.00000     0.00000     0.00000
    -8.01546     0.00000     0.00000     0.00000     0.00000     0.00000     0.00000     0.00000     0.00000     0.00000     0.00000
    -8.00546     0.00000     0.00000     0.00000     0.00000     0.00000     0.00000     0.00000     0.00000     0.00000     0.00000
    -7.99546     0.00000     0.00000     0.00000     0.00000     0.00000     0.00000     0.00000     0.00000     0.00000     0.00000
    -7.98546     0.00000     0.00000     0.00000     0.00000     0.00000     0.00000     0.00000     0.00000     0.00000     0.00000
    -7.97546     0.00000     0.00000     0.00000     0.00000     0.00000     0.00000     0.00000     0.00000     0.00000     0.00000
    -7.96546     0.00000     0.00000     0.00000     0.00000     0.00000     0.00000     0.00000     0.00000     0.00000     0.00000
    -7.95446     0.00000     0.00000     0.00000     0.00000     0.00000     0.00000     0.00000     0.00000     0.00000     0.00000
    -7.94446     0.00000     0.00000     0.00000     0.00000     0.00000     0.00000     0.00000     0.00000     0.00000     0.00000
    -7.93446     0.00000     0.00000     0.00000     0.00000     0.00000     0.00000     0.00000     0.00000     0.00000     0.00000
    -7.92446     0.00000     0.00000     0.00000     0.00000     0.00000     0.00000     0.00000     0.00000     0.00000     0.00000
    -7.91446     0.00000     0.00000     0.00000     0.00000     0.00000     0.00000     0.00000     0.00000     0.00000     0.00000
    -7.90346     0.00000     0.00000     0.00000     0.00000     0.00000     0.00000     0.00000     0.00000     0.00000     0.00000
    -7.89346     0.00000     0.00000     0.00000     0.00000     0.00000     0.00000     0.00000     0.00000     0.00000     0.00000
    -7.88346     0.00000     0.00000     0.00000     0.00000     0.00000     0.00000     0.00000     0.00000     0.00000     0.00000
    -7.87346     0.00000     0.00000     0.00000     0.00000     0.00000     0.00000     0.00000     0.00000     0.00000     0.00000
    -7.86346     0.00000     0.00000     0.00000     0.00000     0.00000     0.00000     0.00000     0.00000     0.00000     0.00000
    -7.85346     0.00000     0.00000     0.00000     0.00000     0.00000     0.00000     0.00000     0.00000     0.00000     0.00000
    -7.84246     0.00000     0.00000     0.00000     0.00000     0.00000     0.00000     0.00000     0.00000     0.00000     0.00000
    -7.83246     0.00000     0.00000     0.00000     0.00000     0.00000     0.00000     0.00000     0.00000     0.00000     0.00000
    -7.82246     0.00000     0.00000     0.00000     0.00000     0.00000     0.00000     0.00000     0.00000     0.00000     0.00000
    -7.81246     0.00000     0.00000     0.00000     0.00000     0.00000     0.00000     0.00000     0.00000     0.00000     0.00000
    -7.80246     0.00000     0.00000     0.00000     0.00000     0.00000     0.00000     0.00000     0.00000     0.00000     0.00000
    -7.79146     0.00000     0.00000     0.00000     0.00000     0.00000     0.00000     0.00000     0.00000     0.00000     0.00000
    -7.78146     0.00000     0.00000     0.00000     0.00000     0.00000     0.00000     0.00000     0.00000     0.00000     0.00000
    -7.77146     0.00000     0.00000     0.00000     0.00000     0.00000     0.00000     0.00000     0.00000     0.00000     0.00000
    -7.76146     0.00000     0.00000     0.00000     0.00000     0.00000     0.00000     0.00000     0.00000     0.00000     0.00000
    -7.75146     0.00000     0.00000     0.00000     0.00000     0.00000     0.00000     0.00000     0.00000     0.00000     0.00000
    -7.74046     0.00000     0.00000     0.00000     0.00000     0.00000     0.00000     0.00000     0.00000     0.00000     0.00000
    -7.73046     0.00000     0.00000     0.00000     0.00000     0.00000     0.00000     0.00000     0.00000     0.00000     0.00000
    -7.72046     0.00000     0.00000     0.00000     0.00000     0.00000     0.00000     0.00000     0.00000     0.00000     0.00000
    -7.71046     0.00000     0.00000     0.00000     0.00000     0.00000     0.00000     0.00000     0.00000     0.00000     0.00000
    -7.70046     0.00000     0.00000     0.00000     0.00000     0.00000     0.00000     0.00000     0.00000     0.00000     0.00000
    -7.69046     0.00000     0.00000     0.00000     0.00000     0.00000     0.00000     0.00000     0.00000     0.00000     0.00000
    -7.67946     0.00000     0.00000     0.00000     0.00000     0.00000     0.00000     0.00000     0.00000     0.00000     0.00000
    -7.66946     0.00000     0.00000     0.00000     0.00000     0.00000     0.00000     0.00000     0.00000     0.00000     0.00000
    -7.65946     0.00000     0.00000     0.00000     0.00000     0.00000     0.00000     0.00000     0.00000     0.00000     0.00000
    -7.64946     0.00000     0.00000     0.00000     0.00000     0.00000     0.00000     0.00000     0.00000     0.00000     0.00000
    -7.63946     0.00000     0.00000     0.00000     0.00000     0.00000     0.00000     0.00000     0.00000     0.00000     0.00000
    -7.62846     0.00000     0.00000     0.00000     0.00000     0.00000     0.00000     0.00000     0.00000     0.00000     0.00000
    -7.61846     0.00000     0.00000     0.00000     0.00000     0.00000     0.00000     0.00000     0.00000     0.00000     0.00000
    -7.60846     0.00000     0.00000     0.00000     0.00000     0.00000     0.00000     0.00000     0.00000     0.00000     0.00000
    -7.59846     0.00000     0.00000     0.00000     0.00000     0.00000     0.00000     0.00000     0.00000     0.00000     0.00000
    -7.58846     0.00000     0.00000     0.00000     0.00000     0.00000     0.00000     0.00000     0.00000     0.00000     0.00000
    -7.57746     0.00000     0.00000     0.00000     0.00000     0.00000     0.00000     0.00000     0.00000     0.00000     0.00000
    -7.56746     0.00000     0.00000     0.00000     0.00000     0.00000     0.00000     0.00000     0.00000     0.00000     0.00000
    -7.55746     0.00000     0.00000     0.00000     0.00000     0.00000     0.00000     0.00000     0.00000     0.00000     0.00000
    -7.54746     0.00000     0.00000     0.00000     0.00000     0.00000     0.00000     0.00000     0.00000     0.00000     0.00000
    -7.53746     0.00000     0.00000     0.00000     0.00000     0.00000     0.00000     0.00000     0.00000     0.00000     0.00000
    -7.52746     0.00000     0.00000     0.00000     0.00000     0.00000     0.00000     0.00000     0.00000     0.00000     0.00000
    -7.51646     0.00000     0.00000     0.00000     0.00000     0.00000     0.00000     0.00000     0.00000     0.00000     0.00000
    -7.50646     0.00000     0.00000     0.00000     0.00000     0.00000     0.00000     0.00000     0.00000     0.00000     0.00000
    -7.49646     0.00000     0.00000     0.00000     0.00000     0.00000     0.00000     0.00000     0.00000     0.00000     0.00000
    -7.48646     0.00000     0.00000     0.00000     0.00000     0.00000     0.00000     0.00000     0.00000     0.00000     0.00000
    -7.47646     0.00000     0.00000     0.00000     0.00000     0.00000     0.00000     0.00000     0.00000     0.00000     0.00000
    -7.46546     0.00000     0.00000     0.00000     0.00000     0.00000     0.00000     0.00000     0.00000     0.00000     0.00000
    -7.45546     0.00000     0.00000     0.00000     0.00000     0.00000     0.00000     0.00000     0.00000     0.00000     0.00000
    -7.44546     0.00000     0.00000     0.00000     0.00000     0.00000     0.00000     0.00000     0.00000     0.00000     0.00000
    -7.43546     0.00000     0.00000     0.00000     0.00000     0.00000     0.00000     0.00000     0.00000     0.00000     0.00000
    -7.42546     0.00000     0.00000     0.00000     0.00000     0.00000     0.00000     0.00000     0.00000     0.00000     0.00000
    -7.41546     0.00000     0.00000     0.00000     0.00000     0.00000     0.00000     0.00000     0.00000     0.00000     0.00000
    -7.40446     0.00000     0.00000     0.00000     0.00000     0.00000     0.00000     0.00000     0.00000     0.00000     0.00000
    -7.39446     0.00000     0.00000     0.00000     0.00000     0.00000     0.00000     0.00000     0.00000     0.00000     0.00000
    -7.38446     0.00000     0.00000     0.00000     0.00000     0.00000     0.00000     0.00000     0.00000     0.00000     0.00000
    -7.37446     0.00000     0.00000     0.00000     0.00000     0.00000     0.00000     0.00000     0.00000     0.00000     0.00000
    -7.36446     0.00000     0.00000     0.00000     0.00000     0.00000     0.00000     0.00000     0.00000     0.00000     0.00000
    -7.35346     0.00000     0.00000     0.00000     0.00000     0.00000     0.00000     0.00000     0.00000     0.00000     0.00000
    -7.34346     0.00000     0.00000     0.00000     0.00000     0.00000     0.00000     0.00000     0.00000     0.00000     0.00000
    -7.33346     0.00000     0.00000     0.00000     0.00000     0.00000     0.00000     0.00000     0.00000     0.00000     0.00000
    -7.32346     0.00000     0.00000     0.00000     0.00000     0.00000     0.00000     0.00000     0.00000     0.00000     0.00000
    -7.31346     0.00000     0.00000     0.00000     0.00000     0.00000     0.00000     0.00000     0.00000     0.00000     0.00000
    -7.30246     0.00000     0.00000     0.00000     0.00000     0.00000     0.00000     0.00000     0.00000     0.00000     0.00000
    -7.29246     0.00000     0.00000     0.00000     0.00000     0.00000     0.00000     0.00000     0.00000     0.00000     0.00000
    -7.28246     0.00000     0.00000     0.00000     0.00000     0.00000     0.00000     0.00000     0.00000     0.00000     0.00000
    -7.27246     0.00000     0.00000     0.00000     0.00000     0.00000     0.00000     0.00000     0.00000     0.00000     0.00000
    -7.26246     0.00000     0.00000     0.00000     0.00000     0.00000     0.00000     0.00000     0.00000     0.00000     0.00000
    -7.25246     0.00000     0.00000     0.00000     0.00000     0.00000     0.00000     0.00000     0.00000     0.00000     0.00000
    -7.24146     0.00000     0.00000     0.00000     0.00000     0.00000     0.00000     0.00000     0.00000     0.00000     0.00000
    -7.23146     0.00000     0.00000     0.00000     0.00000     0.00000     0.00000     0.00000     0.00000     0.00000     0.00000
    -7.22146     0.00000     0.00000     0.00000     0.00000     0.00000     0.00000     0.00000     0.00000     0.00000     0.00000
    -7.21146     0.00000     0.00000     0.00000     0.00000     0.00000     0.00000     0.00000     0.00000     0.00000     0.00000
    -7.20146     0.00000     0.00000     0.00000     0.00000     0.00000     0.00000     0.00000     0.00000     0.00000     0.00000
    -7.19046     0.00000     0.00000     0.00000     0.00000     0.00000     0.00000     0.00000     0.00000     0.00000     0.00000
    -7.18046     0.00000     0.00000     0.00000     0.00000     0.00000     0.00000     0.00000     0.00000     0.00000     0.00000
    -7.17046     0.00000     0.00000     0.00000     0.00000     0.00000     0.00000     0.00000     0.00000     0.00000     0.00000
    -7.16046     0.00000     0.00000     0.00000     0.00000     0.00000     0.00000     0.00000     0.00000     0.00000     0.00000
    -7.15046     0.00000     0.00000     0.00000     0.00000     0.00000     0.00000     0.00000     0.00000     0.00000     0.00000
    -7.13946     0.00000     0.00000     0.00000     0.00000     0.00000     0.00000     0.00000     0.00000     0.00000     0.00000
    -7.12946     0.00000     0.00000     0.00000     0.00000     0.00000     0.00000     0.00000     0.00000     0.00000     0.00000
    -7.11946     0.00000     0.00000     0.00000     0.00000     0.00000     0.00000     0.00000     0.00000     0.00000     0.00000
    -7.10946     0.00000     0.00000     0.00000     0.00000     0.00000     0.00000     0.00000     0.00000     0.00000     0.00000
    -7.09946     0.00000     0.00000     0.00000     0.00000     0.00000     0.00000     0.00000     0.00000     0.00000     0.00000
    -7.08946     0.00000     0.00000     0.00000     0.00000     0.00000     0.00000     0.00000     0.00000     0.00000     0.00000
    -7.07846     0.00000     0.00000     0.00000     0.00000     0.00000     0.00000     0.00000     0.00000     0.00000     0.00000
    -7.06846     0.00000     0.00000     0.00000     0.00000     0.00000     0.00000     0.00000     0.00000     0.00000     0.00000
    -7.05846     0.00000     0.00000     0.00000     0.00000     0.00000     0.00000     0.00000     0.00000     0.00000     0.00000
    -7.04846     0.00000     0.00000     0.00000     0.00000     0.00000     0.00000     0.00000     0.00000     0.00000     0.00000
    -7.03846     0.00000     0.00000     0.00000     0.00000     0.00000     0.00000     0.00000     0.00000     0.00000     0.00000
    -7.02746     0.00000     0.00000     0.00000     0.00000     0.00000     0.00000     0.00000     0.00000     0.00000     0.00000
    -7.01746     0.00000     0.00000     0.00000     0.00000     0.00000     0.00000     0.00000     0.00000     0.00000     0.00000
    -7.00746     0.00000     0.00000     0.00000     0.00000     0.00000     0.00000     0.00000     0.00000     0.00000     0.00000
    -6.99746     0.00000     0.00000     0.00000     0.00000     0.00000     0.00000     0.00000     0.00000     0.00000     0.00000
    -6.98746     0.00000     0.00000     0.00000     0.00000     0.00000     0.00000     0.00000     0.00000     0.00000     0.00000
    -6.97746     0.00000     0.00000     0.00000     0.00000     0.00000     0.00000     0.00000     0.00000     0.00000     0.00000
    -6.96646     0.00000     0.00000     0.00000     0.00000     0.00000     0.00000     0.00000     0.00000     0.00000     0.00000
    -6.95646     0.00000     0.00000     0.00000     0.00000     0.00000     0.00000     0.00000     0.00000     0.00000     0.00000
    -6.94646     0.00000     0.00000     0.00000     0.00000     0.00000     0.00000     0.00000     0.00000     0.00000     0.00000
    -6.93646     0.00000     0.00000     0.00000     0.00000     0.00000     0.00000     0.00000     0.00000     0.00000     0.00000
    -6.92646     0.00000     0.00000     0.00000     0.00000     0.00000     0.00000     0.00000     0.00000     0.00000     0.00000
    -6.91546     0.00000     0.00000     0.00000     0.00000     0.00000     0.00000     0.00000     0.00000     0.00000     0.00000
    -6.90546     0.00000     0.00000     0.00000     0.00000     0.00000     0.00000     0.00000     0.00000     0.00000     0.00000
    -6.89546     0.00000     0.00000     0.00000     0.00000     0.00000     0.00000     0.00000     0.00000     0.00000     0.00000
    -6.88546     0.00000     0.00000     0.00000     0.00000     0.00000     0.00000     0.00000     0.00000     0.00000     0.00000
    -6.87546     0.00000     0.00000     0.00000     0.00000     0.00000     0.00000     0.00000     0.00000     0.00000     0.00000
    -6.86446     0.00000     0.00000     0.00000     0.00000     0.00000     0.00000     0.00000     0.00000     0.00000     0.00000
    -6.85446     0.00000     0.00000     0.00000     0.00000     0.00000     0.00000     0.00000     0.00000     0.00000     0.00000
    -6.84446     0.00000     0.00000     0.00000     0.00000     0.00000     0.00000     0.00000     0.00000     0.00000     0.00000
    -6.83446     0.00000     0.00000     0.00000     0.00000     0.00000     0.00000     0.00000     0.00000     0.00000     0.00000
    -6.82446     0.00000     0.00000     0.00000     0.00000     0.00000     0.00000     0.00000     0.00000     0.00000     0.00000
    -6.81446     0.00000     0.00000     0.00000     0.00000     0.00000     0.00000     0.00000     0.00000     0.00000     0.00000
    -6.80346     0.00000     0.00000     0.00000     0.00000     0.00000     0.00000     0.00000     0.00000     0.00000     0.00000
    -6.79346     0.00000     0.00000     0.00000     0.00000     0.00000     0.00000     0.00000     0.00000     0.00000     0.00000
    -6.78346     0.00000     0.00000     0.00000     0.00000     0.00000     0.00000     0.00000     0.00000     0.00000     0.00000
    -6.77346     0.00000     0.00000     0.00000     0.00000     0.00000     0.00000     0.00000     0.00000     0.00000     0.00000
    -6.76346     0.00000     0.00000     0.00000     0.00000     0.00000     0.00000     0.00000     0.00000     0.00000     0.00000
    -6.75246     0.00000     0.00000     0.00000     0.00000     0.00000     0.00000     0.00000     0.00000     0.00000     0.00000
    -6.74246     0.00000     0.00000     0.00000     0.00000     0.00000     0.00000     0.00000     0.00000     0.00000     0.00000
    -6.73246     0.00000     0.00000     0.00000     0.00000     0.00000     0.00000     0.00000     0.00000     0.00000     0.00000
    -6.72246     0.00000     0.00000     0.00000     0.00000     0.00000     0.00000     0.00000     0.00000     0.00000     0.00000
    -6.71246     0.00000     0.00000     0.00000     0.00000     0.00000     0.00000     0.00000     0.00000     0.00000     0.00000
    -6.70246     0.00000     0.00000     0.00000     0.00000     0.00000     0.00000     0.00000     0.00000     0.00000     0.00000
    -6.69146     0.00000     0.00000     0.00000     0.00000     0.00000     0.00000     0.00000     0.00000     0.00000     0.00000
    -6.68146     0.00000     0.00000     0.00000     0.00000     0.00000     0.00000     0.00000     0.00000     0.00000     0.00000
    -6.67146     0.00000     0.00000     0.00000     0.00000     0.00000     0.00000     0.00000     0.00000     0.00000     0.00000
    -6.66146     0.00000     0.00000     0.00000     0.00000     0.00000     0.00000     0.00000     0.00000     0.00000     0.00000
    -6.65146     0.00000     0.00000     0.00000     0.00000     0.00000     0.00000     0.00000     0.00000     0.00000     0.00000
    -6.64046     0.00000     0.00000     0.00000     0.00000     0.00000     0.00000     0.00000     0.00000     0.00000     0.00000
    -6.63046     0.00000     0.00000     0.00000     0.00000     0.00000     0.00000     0.00000     0.00000     0.00000     0.00000
    -6.62046     0.00000     0.00000     0.00000     0.00000     0.00000     0.00000     0.00000     0.00000     0.00000     0.00000
    -6.61046     0.00000     0.00000     0.00000     0.00000     0.00000     0.00000     0.00000     0.00000     0.00000     0.00000
    -6.60046     0.00000     0.00000     0.00000     0.00000     0.00000     0.00000     0.00000     0.00000     0.00000     0.00000
    -6.58946     0.00000     0.00000     0.00000     0.00000     0.00000     0.00000     0.00000     0.00000     0.00000     0.00000
    -6.57946     0.00000     0.00000     0.00000     0.00000     0.00000     0.00000     0.00000     0.00000     0.00000     0.00000
    -6.56946     0.00000     0.00000     0.00000     0.00000     0.00000     0.00000     0.00000     0.00000     0.00000     0.00000
    -6.55946     0.00000     0.00000     0.00000     0.00000     0.00000     0.00000     0.00000     0.00000     0.00000     0.00000
    -6.54946     0.00000     0.00000     0.00000     0.00000     0.00000     0.00000     0.00000     0.00000     0.00000     0.00000
    -6.53946     0.00000     0.00000     0.00000     0.00000     0.00000     0.00000     0.00000     0.00000     0.00000     0.00000
    -6.52846     0.00000     0.00000     0.00000     0.00000     0.00000     0.00000     0.00000     0.00000     0.00000     0.00000
    -6.51846     0.00000     0.00000     0.00000     0.00000     0.00000     0.00000     0.00000     0.00000     0.00000     0.00000
    -6.50846     0.00000     0.00000     0.00000     0.00000     0.00000     0.00000     0.00000     0.00000     0.00000     0.00000
    -6.49846     0.00000     0.00000     0.00000     0.00000     0.00000     0.00000     0.00000     0.00000     0.00000     0.00000
    -6.48846     0.00000     0.00000     0.00000     0.00000     0.00000     0.00000     0.00000     0.00000     0.00000     0.00000
    -6.47746     0.00000     0.00000     0.00000     0.00000     0.00000     0.00000     0.00000     0.00000     0.00000     0.00000
    -6.46746     0.00000     0.00000     0.00000     0.00000     0.00000     0.00000     0.00000     0.00000     0.00000     0.00000
    -6.45746     0.00000     0.00000     0.00000     0.00000     0.00000     0.00000     0.00000     0.00000     0.00000     0.00000
    -6.44746     0.00000     0.00000     0.00000     0.00000     0.00000     0.00000     0.00000     0.00000     0.00000     0.00000
    -6.43746     0.00000     0.00000     0.00000     0.00000     0.00000     0.00000     0.00000     0.00000     0.00000     0.00000
    -6.42646     0.00000     0.00000     0.00000     0.00000     0.00000     0.00000     0.00000     0.00000     0.00000     0.00000
    -6.41646     0.00000     0.00000     0.00000     0.00000     0.00000     0.00000     0.00000     0.00000     0.00000     0.00000
    -6.40646     0.00000     0.00000     0.00000     0.00000     0.00000     0.00000     0.00000     0.00000     0.00000     0.00000
    -6.39646     0.00000     0.00000     0.00000     0.00000     0.00000     0.00000     0.00000     0.00000     0.00000     0.00000
    -6.38646     0.00000     0.00000     0.00000     0.00000     0.00000     0.00000     0.00000     0.00000     0.00000     0.00000
    -6.37646     0.00000     0.00000     0.00000     0.00000     0.00000     0.00000     0.00000     0.00000     0.00000     0.00000
    -6.36546     0.00000     0.00000     0.00000     0.00000     0.00000     0.00000     0.00000     0.00000     0.00000     0.00000
    -6.35546     0.00000     0.00000     0.00000     0.00000     0.00000     0.00000     0.00000     0.00000     0.00000     0.00000
    -6.34546     0.00000     0.00000     0.00000     0.00000     0.00000     0.00000     0.00000     0.00000     0.00000     0.00000
    -6.33546     0.00000     0.00000     0.00000     0.00000     0.00000     0.00000     0.00000     0.00000     0.00000     0.00000
    -6.32546     0.00000     0.00000     0.00000     0.00000     0.00000     0.00000     0.00000     0.00000     0.00000     0.00000
    -6.31446     0.00000     0.00000     0.00000     0.00000     0.00000     0.00000     0.00000     0.00000     0.00000     0.00000
    -6.30446     0.00000     0.00000     0.00000     0.00000     0.00000     0.00000     0.00000     0.00000     0.00000     0.00000
    -6.29446     0.00000     0.00000     0.00000     0.00000     0.00000     0.00000     0.00000     0.00000     0.00000     0.00000
    -6.28446     0.00000     0.00000     0.00000     0.00000     0.00000     0.00000     0.00000     0.00000     0.00000     0.00000
    -6.27446     0.00000     0.00000     0.00000     0.00000     0.00000     0.00000     0.00000     0.00000     0.00000     0.00000
    -6.26446     0.00000     0.00000     0.00000     0.00000     0.00000     0.00000     0.00000     0.00000     0.00000     0.00000
    -6.25346     0.00000     0.00000     0.00000     0.00000     0.00000     0.00000     0.00000     0.00000     0.00000     0.00000
    -6.24346     0.00000     0.00000     0.00000     0.00000     0.00000     0.00000     0.00000     0.00000     0.00000     0.00000
    -6.23346    -0.00000    -0.00000    -0.00000    -0.00000    -0.00000    -0.00000    -0.00000    -0.00000    -0.00000    -0.00000
    -6.22346    -0.00000    -0.00000    -0.00000    -0.00000    -0.00000    -0.00000    -0.00000    -0.00000    -0.00000    -0.00000
    -6.21346    -0.00000    -0.00000    -0.00000    -0.00000    -0.00000    -0.00000    -0.00000    -0.00000    -0.00000    -0.00000
    -6.20246    -0.00000    -0.00000    -0.00000    -0.00000    -0.00000    -0.00000    -0.00000    -0.00000    -0.00000    -0.00000
    -6.19246    -0.00000    -0.00000    -0.00000    -0.00000    -0.00000    -0.00000    -0.00000    -0.00000    -0.00000    -0.00000
    -6.18246    -0.00000    -0.00000    -0.00000    -0.00000    -0.00000    -0.00000    -0.00000    -0.00000    -0.00000    -0.00000
    -6.17246    -0.00000    -0.00000    -0.00000    -0.00000    -0.00000    -0.00000    -0.00000    -0.00000    -0.00000    -0.00000
    -6.16246    -0.00000    -0.00000    -0.00000    -0.00000    -0.00000    -0.00000    -0.00000    -0.00000    -0.00000    -0.00000
    -6.15146    -0.00000    -0.00000    -0.00000    -0.00000    -0.00000    -0.00000    -0.00000    -0.00000    -0.00000    -0.00000
    -6.14146    -0.00000    -0.00000    -0.00000    -0.00000    -0.00000    -0.00000    -0.00000    -0.00000    -0.00000    -0.00000
    -6.13146    -0.00000    -0.00000    -0.00000    -0.00000    -0.00000    -0.00000    -0.00000    -0.00000    -0.00000    -0.00000
    -6.12146    -0.00001    -0.00000    -0.00000    -0.00000    -0.00000    -0.00000    -0.00000    -0.00000    -0.00000    -0.00002
    -6.11146    -0.00005    -0.00000    -0.00000    -0.00000    -0.00001    -0.00000    -0.00001    -0.00000    -0.00001    -0.00009
    -6.10146    -0.00019    -0.00001    -0.00001    -0.00001    -0.00004    -0.00002    -0.00003    -0.00001    -0.00002    -0.00034
    -6.09046    -0.00068    -0.00002    -0.00005    -0.00003    -0.00014    -0.00006    -0.00011    -0.00005    -0.00007    -0.00121
    -6.08046    -0.00221    -0.00008    -0.00017    -0.00009    -0.00045    -0.00021    -0.00035    -0.00016    -0.00023    -0.00394
    -6.07046    -0.00666    -0.00024    -0.00051    -0.00027    -0.00134    -0.00062    -0.00106    -0.00048    -0.00070    -0.01188
    -6.06046    -0.01849    -0.00066    -0.00141    -0.00075    -0.00372    -0.00173    -0.00294    -0.00132    -0.00194    -0.03295
    -6.05046    -0.04721    -0.00168    -0.00359    -0.00192    -0.00951    -0.00442    -0.00750    -0.00337    -0.00495    -0.08416
    -6.03946    -0.11103    -0.00395    -0.00845    -0.00452    -0.02236    -0.01040    -0.01765    -0.00792    -0.01164    -0.19793
    -6.02946    -0.24047    -0.00856    -0.01830    -0.00980    -0.04842    -0.02253    -0.03822    -0.01716    -0.02521    -0.42867
    -6.01946    -0.47958    -0.01706    -0.03649    -0.01954    -0.09657    -0.04493    -0.07623    -0.03423    -0.05028    -0.85492
    -6.00946    -0.88077    -0.03134    -0.06702    -0.03589    -0.17736    -0.08252    -0.14001    -0.06287    -0.09235    -1.57013
    -5.99946    -1.48968    -0.05300    -0.11336    -0.06071    -0.29998    -0.13956    -0.23683    -0.10634    -0.15619    -2.65565
    -5.98946    -2.32032    -0.08254    -0.17658    -0.09455    -0.46724    -0.21735    -0.36897    -0.16569    -0.24328    -4.13652
    -5.97846    -3.32885    -0.11839    -0.25335    -0.13565    -0.67032    -0.31175    -0.52957    -0.23786    -0.34896    -5.93470
    -5.96846    -4.39916    -0.15639    -0.33491    -0.17929    -0.88591    -0.41183    -0.70062    -0.31482    -0.46101    -7.84394
    -5.95846    -5.35856    -0.19031    -0.40816    -0.21840    -1.07906    -0.50112    -0.85543    -0.38469    -0.56133    -9.55706
    -5.94846    -6.02206    -0.21341    -0.45922    -0.24550    -1.21257    -0.56201    -0.96617    -0.43546    -0.63000   -10.74639
    -5.93846    -6.25776    -0.22073    -0.47838    -0.25524    -1.25992    -0.58125    -1.01480    -0.45948    -0.65309   -11.18065
    -5.92746    -6.04238    -0.21100    -0.46431    -0.24679    -1.21609    -0.55568    -1.00217    -0.45823    -0.62758   -10.82424
    -5.91746    -5.47801    -0.18731    -0.42534    -0.22447    -1.10143    -0.49354    -0.95031    -0.44370    -0.56394    -9.86806
    -5.90746    -4.76403    -0.15613    -0.37724    -0.19671    -0.95508    -0.41202    -0.89657    -0.43547    -0.48340    -8.67665
    -5.89746    -4.12945    -0.12524    -0.33739    -0.17336    -0.82177    -0.33208    -0.88093    -0.45555    -0.41201    -7.66778
    -5.88746    -3.76601    -0.10152    -0.31969    -0.16293    -0.73745    -0.27264    -0.93089    -0.52167    -0.37427    -7.18709
    -5.87646    -3.77673    -0.08954    -0.33014    -0.17059    -0.71956    -0.24669    -1.05173    -0.64237    -0.38859    -7.41593
    -5.86646    -4.16425    -0.09101    -0.36608    -0.19748    -0.76498    -0.26002    -1.22436    -0.81470    -0.46468    -8.34756
    -5.85646    -4.84885    -0.10519    -0.41831    -0.24093    -0.85457    -0.31145    -1.41198    -1.02479    -0.60274    -9.81881
    -5.84646    -5.69484    -0.12922    -0.47416    -0.29539    -0.96152    -0.39369    -1.57234    -1.25024    -0.79214   -11.56354
    -5.83646    -6.54524    -0.15864    -0.52138    -0.35299    -1.05853    -0.49361    -1.67075    -1.46312    -1.01022   -13.27449
    -5.82646    -7.24194    -0.18782    -0.55031    -0.40477    -1.12412    -0.59352    -1.68822    -1.63345    -1.22369   -14.64784
    -5.81546    -7.65200    -0.21080    -0.55538    -0.44217    -1.14537    -0.67405    -1.62419    -1.73387    -1.39363   -15.43145
    -5.80546    -7.69453    -0.22269    -0.53544    -0.45947    -1.12016    -0.71876    -1.49390    -1.74665    -1.48622   -15.47782
    -5.79546    -7.36816    -0.22138    -0.49450    -0.45645    -1.05833    -0.72020    -1.32368    -1.67079    -1.48466   -14.79816
    -5.78546    -6.76745    -0.20830    -0.44108    -0.43997    -0.98127    -0.68294    -1.14614    -1.52603    -1.39684   -13.59003
    -5.77546    -6.06106    -0.18831    -0.38659    -0.42237    -0.91798    -0.62312    -0.99463    -1.34961    -1.25442   -12.19808
    -5.76446    -5.44912    -0.16792    -0.34303    -0.41781    -0.89703    -0.56247    -0.89684    -1.18595    -1.10136   -11.02154
    -5.75446    -5.08500    -0.15287    -0.31872    -0.43627    -0.93532    -0.52019    -0.86696    -1.07149    -0.97802   -10.36485
    -5.74446    -5.02240    -0.14593    -0.31538    -0.47863    -1.03003    -0.50536    -0.90066    -1.02167    -0.90606   -10.32612
    -5.73446    -5.19237    -0.14607    -0.32742    -0.53492    -1.15527    -0.51454    -0.97395    -1.02651    -0.88368   -10.75474
    -5.72446    -5.43459    -0.14925    -0.34381    -0.58799    -1.26961    -0.53461    -1.05004    -1.05793    -0.88959   -11.31741
    -5.71346    -5.56815    -0.15050    -0.35283    -0.61984    -1.33074    -0.55039    -1.09232    -1.08338    -0.89700   -11.64515
    -5.70346    -5.47323    -0.14619    -0.34665    -0.62010    -1.31131    -0.55337    -1.07816    -1.08323    -0.88820   -11.50044
    -5.69346    -5.14033    -0.13579    -0.32505    -0.59029    -1.20905    -0.54761    -1.00942    -1.06108    -0.86494   -10.88357
    -5.68346    -4.68010    -0.12219    -0.29583    -0.54404    -1.04915    -0.55070    -0.91407    -1.04433    -0.84978   -10.05021
    -5.67346    -4.28266    -0.11084    -0.27262    -0.50162    -0.87384    -0.58974    -0.84051    -1.07462    -0.88092    -9.42737
    -5.66346    -4.15503    -0.10823    -0.27133    -0.48240    -0.72956    -0.69387    -0.84757    -1.19353    -0.99966    -9.48119
    -5.65246    -4.46409    -0.12031    -0.30626    -0.49782    -0.65531    -0.88604    -0.99116    -1.42727    -1.24018   -10.58843
    -5.64246    -5.29738    -0.15109    -0.38697    -0.54889    -0.67614    -1.17574    -1.31335    -1.77889    -1.62056   -12.94900
    -5.63246    -6.65002    -0.20156    -0.51584    -0.62675    -0.80187    -1.55409    -1.82941    -2.22546    -2.13721   -16.54220
    -5.62246    -8.42074    -0.26877    -0.68601    -0.71688    -1.02671    -1.99096    -2.51568    -2.72146    -2.76136   -21.10856
    -5.61246   -10.41399    -0.34524    -0.88020    -0.80284    -1.32959    -2.43648    -3.30285    -3.20539    -3.43730   -26.15391
    -5.60146   -12.35954    -0.41956    -1.07158    -0.86967    -1.67322    -2.82818    -4.07878    -3.60746    -4.08490   -30.99289
    -5.59146   -13.94364    -0.47850    -1.22831    -0.90543    -2.00645    -3.10400    -4.71283    -3.86179    -4.61020   -34.85115
    -5.58146   -14.87905    -0.50998    -1.32057    -0.90228    -2.27315    -3.21803    -5.08469    -3.92086    -4.92449   -37.03310
    -5.57146   -14.97861    -0.50741    -1.32947    -0.85773    -2.42546    -3.15720    -5.12624    -3.76792    -4.96962   -37.11965
    -5.56146   -14.21923    -0.47154    -1.25323    -0.77576    -2.43852    -2.94616    -4.84001    -3.42778    -4.73844   -35.11067
    -5.55146   -12.75943    -0.41043    -1.10790    -0.66688    -2.32068    -2.64308    -4.30259    -2.96105    -4.28020   -31.45223
    -5.54046   -10.88550    -0.33714    -0.92175    -0.54547    -2.10885    -2.32051    -3.63255    -2.44748    -3.68539   -26.88464
    -5.53046    -8.93135    -0.26473    -0.72693    -0.42722    -1.85717    -2.04662    -2.95670    -1.96480    -3.06306   -22.23857
    -5.52046    -7.17402    -0.20339    -0.55043    -0.32457    -1.61801    -1.86752    -2.36950    -1.56759    -2.50728   -18.18233
    -5.51046    -5.77303    -0.15807    -0.40855    -0.24465    -1.42740    -1.79708    -1.91638    -1.27771    -2.07688   -15.07975
    -5.50046    -4.75947    -0.12884    -0.30583    -0.18873    -1.29916    -1.82594    -1.59500    -1.08687    -1.79094   -12.98077
    -5.48946    -4.07113    -0.11260    -0.23824    -0.15372    -1.22820    -1.92744    -1.37238    -0.96902    -1.63611   -11.70883
    -5.47946    -3.60405    -0.10506    -0.19724    -0.13436    -1.19869    -2.07169    -1.20738    -0.89391    -1.58041   -10.99278
    -5.46946    -3.26147    -0.10226    -0.17371    -0.12507    -1.19287    -2.22568    -1.06746    -0.83745    -1.58535   -10.57133
    -5.45946    -2.97392    -0.10110    -0.16001    -0.12114    -1.19554    -2.35657    -0.93588    -0.78594    -1.61232   -10.24243
    -5.44946    -2.70382    -0.09941    -0.15081    -0.11903    -1.19671    -2.43035    -0.80936    -0.73414    -1.62599    -9.86963
    -5.43846    -2.43587    -0.09580    -0.14300    -0.11662    -1.19433    -2.41425    -0.69219    -0.68341    -1.59768    -9.37315
    -5.42846    -2.17141    -0.08982    -0.13571    -0.11343    -1.19847    -2.28972    -0.59172    -0.64054    -1.51205    -8.74287
    -5.41846    -1.92895    -0.08222    -0.13026    -0.11082    -1.23319    -2.06174    -0.51586    -0.61746    -1.37226    -8.05276
    -5.40846    -1.74504    -0.07513    -0.12988    -0.11199    -1.33321    -1.76330    -0.47219    -0.63049    -1.20162    -7.46285
    -5.39846    -1.67054    -0.07213    -0.13894    -0.12136    -1.53230    -1.44640    -0.46715    -0.69734    -1.03805    -7.18420
    -5.38846    -1.76226    -0.07805    -0.16179    -0.14370    -1.84668    -1.16675    -0.50336    -0.83152    -0.92389    -7.41800
    -5.37746    -2.07214    -0.09883    -0.20162    -0.18326    -2.26159    -0.96773    -0.57771    -1.03762    -0.89621    -8.29671
    -5.36746    -2.63817    -0.14135    -0.25954    -0.24308    -2.73057    -0.87257    -0.68118    -1.30877    -0.98178    -9.85701
    -5.35746    -3.47669    -0.21277    -0.33419    -0.32434    -3.18209    -0.88372    -0.80114    -1.62758    -1.19593   -12.03845
    -5.34746    -4.56961    -0.31903    -0.42124    -0.42549    -3.54570    -0.98855    -0.92575    -1.96895    -1.54266   -14.70698
    -5.33746    -5.85432    -0.46208    -0.51320    -0.54095    -3.76788    -1.16504    -1.04648    -2.30144    -2.01127   -17.66266
    -5.32646    -7.20384    -0.63633    -0.59912    -0.65956    -3.82245    -1.38357    -1.15724    -2.58844    -2.56920   -20.61974
    -5.31646    -8.43780    -0.82607    -0.66575    -0.76524    -3.70982    -1.60680    -1.25129    -2.78923    -3.15588   -23.20788
    -5.30646    -9.34483    -1.00582    -0.70014    -0.83935    -3.44767    -1.79217    -1.31749    -2.86581    -3.68424   -24.99752
    -5.29646    -9.73845    -1.14482    -0.69352    -0.86570    -3.06538    -1.89816    -1.34086    -2.79245    -4.05622   -25.59556
    -5.28646    -9.51318    -1.21471    -0.64445    -0.83588    -2.60027    -1.89450    -1.30711    -2.56726    -4.18870   -24.76605
    -5.27546    -8.69058    -1.19940    -0.56014    -0.75340    -2.09543    -1.77249    -1.20975    -2.21677    -4.04163   -22.53960
    -5.26546    -7.40873    -1.10031    -0.45433    -0.63230    -1.59682    -1.54875    -1.05485    -1.79138    -3.63307   -19.22054
    -5.25546    -5.88591    -0.93645    -0.34341    -0.49331    -1.14580    -1.26056    -0.86187    -1.35099    -3.03688   -15.31518
    -5.24546    -4.35361    -0.73872    -0.24171    -0.35740    -0.77259    -0.95438    -0.65752    -0.94945    -2.35781   -11.38317
    -5.23546    -3.00062    -0.53980    -0.15852    -0.24046    -0.49145    -0.67226    -0.46836    -0.62199    -1.70073    -7.89418
    -5.22546    -1.93595    -0.36547    -0.09736    -0.15068    -0.30257    -0.44307    -0.31421    -0.38229    -1.14538    -5.13698
    -5.21446    -1.19225    -0.23003    -0.05714    -0.08918    -0.19755    -0.27946    -0.20554    -0.22659    -0.73416    -3.21189
    -5.20446    -0.74737    -0.13648    -0.03434    -0.05239    -0.16691    -0.18129    -0.14506    -0.14181    -0.47665    -2.08230
    -5.19446    -0.55483    -0.07983    -0.02497    -0.03500    -0.20465    -0.14162    -0.13105    -0.11324    -0.36131    -1.64651
    -5.18446    -0.56531    -0.05172    -0.02570    -0.03195    -0.30864    -0.15154    -0.16030    -0.12889    -0.36821    -1.79226
    -5.17446    -0.73544    -0.04357    -0.03412    -0.03929    -0.47653    -0.20246    -0.22903    -0.17998    -0.47512    -2.41554
    -5.16346    -1.02437    -0.04825    -0.04843    -0.05394    -0.69853    -0.28526    -0.33206    -0.25924    -0.65729    -3.40737
    -5.15346    -1.38657    -0.06021    -0.06702    -0.07319    -0.95163    -0.38957    -0.46197    -0.35903    -0.88477    -4.63396
    -5.14346    -1.77041    -0.07523    -0.08844    -0.09449    -1.19975    -0.50335    -0.61048    -0.47111    -1.12191    -5.93517
    -5.13346    -2.12670    -0.09029    -0.11186    -0.11571    -1.40079    -0.61590    -0.77249    -0.58971    -1.33312    -7.15656
    -5.12346    -2.42326    -0.10373    -0.13767    -0.13597    -1.51952    -0.72230    -0.95115    -0.71492    -1.49320    -8.20172
    -5.11346    -2.65863    -0.11548    -0.16772    -0.15588    -1.54206    -0.82598    -1.15924    -0.85435    -1.59595    -9.07528
    -5.10246    -2.85951    -0.12670    -0.20444    -0.17736    -1.47849    -0.93680    -1.41357    -1.01987    -1.65608    -9.87282
    -5.09246    -3.06273    -0.13886    -0.24898    -0.20214    -1.35968    -1.06380    -1.72200    -1.21822    -1.69905   -10.71546
    -5.08246    -3.28683    -0.15248    -0.29921    -0.23005    -1.22349    -1.20628    -2.06972    -1.44153    -1.74490   -11.65451
    -5.07246    -3.51252    -0.16632    -0.34911    -0.25818    -1.10129    -1.34811    -2.41235    -1.66238    -1.79735   -12.60761
    -5.06246    -3.68498    -0.17776    -0.38988    -0.28172    -1.01250    -1.46256    -2.68998    -1.84167    -1.84214   -13.38320
    -5.05146    -3.74425    -0.18433    -0.41449    -0.29647    -0.97041    -1.52453    -2.84880    -1.94333    -1.86160   -13.78821
    -5.04146    -3.66319    -0.18567    -0.42130    -0.30217    -0.99443    -1.52677    -2.87222    -1.95755    -1.85478   -13.77808
    -5.03146    -3.47678    -0.18481    -0.41729    -0.30414    -1.12106    -1.49068    -2.80009    -1.91100    -1.85161   -13.55746
    -5.02146    -3.27813    -0.18789    -0.41642    -0.31306    -1.40346    -1.46334    -2.72123    -1.86367    -1.91135   -13.55856
    -5.01146    -3.18869    -0.20200    -0.43508    -0.34051    -1.89503    -1.50166    -2.74004    -1.88658    -2.10113   -14.29071
    -5.00046    -3.30428    -0.23207    -0.48486    -0.39425    -2.62043    -1.64755    -2.93677    -2.03287    -2.46393   -16.11701
    -4.99046    -3.65123    -0.27801    -0.56638    -0.47339    -3.54737    -1.90666    -3.32488    -2.31116    -2.98895   -19.04802
    -4.98046    -4.17080    -0.33427    -0.66695    -0.56721    -4.56876    -2.24052    -3.84342    -2.67843    -3.60285   -22.67320
    -4.97046    -4.73952    -0.39149    -0.76450    -0.65828    -5.52574    -2.57800    -4.37692    -3.05585    -4.18736   -26.27766
    -4.96046    -5.22214    -0.44115    -0.83506    -0.72969    -6.25009    -2.84254    -4.80500    -3.36252    -4.62351   -29.11171
    -4.95046    -5.53260    -0.48021    -0.86296    -0.77219    -6.63075    -2.98372    -5.05669    -3.55189    -4.84074   -30.71175
    -4.93946    -5.67160    -0.51375    -0.84625    -0.78884    -6.65748    -2.99974    -5.14010    -3.63160    -4.84683   -31.09619
    -4.92946    -5.71713    -0.55328    -0.79699    -0.79268    -6.42047    -2.93577    -5.13480    -3.65507    -4.72259   -30.72878
    -4.91946    -5.77767    -0.61121    -0.73453    -0.79925    -6.06836    -2.86211    -5.14231    -3.68819    -4.58008   -30.26372
    -4.90946    -5.92465    -0.69311    -0.67609    -0.81765    -5.73251    -2.84319    -5.22883    -3.76773    -4.50625   -30.19001
    -4.89946    -6.14728    -0.79266    -0.63002    -0.84496    -5.47242    -2.91471    -5.38249    -3.87882    -4.52363   -30.58699
    -4.88846    -6.35275    -0.89194    -0.59392    -0.86659    -5.25683    -3.08088    -5.52205    -3.95929    -4.58643   -31.11069
    -4.87846    -6.41805    -0.96847    -0.55956    -0.86470    -5.00051    -3.32854    -5.53483    -3.93640    -4.61645   -31.22752
    -4.86846    -6.25150    -1.00559    -0.51927    -0.82702    -4.61966    -3.64476    -5.34093    -3.76612    -4.55064   -30.52550
    -4.85846    -5.85036    -1.00088    -0.47117    -0.75357    -4.08498    -4.02335    -4.92924    -3.45893    -4.38173   -28.95422
    -4.84846    -5.30057    -0.96881    -0.42097    -0.65815    -3.44055    -4.45367    -4.36232    -3.08006    -4.16188   -26.84698
    -4.83846    -4.74348    -0.93512    -0.37814    -0.56281    -2.78800    -4.90868    -3.74453    -2.72695    -3.97671   -24.76443
    -4.82746    -4.31979    -0.92600    -0.35238    -0.49190    -2.24990    -5.33294    -3.17848    -2.49986    -3.90594   -23.25718
    -4.81746    -4.12069    -0.95750    -0.34924    -0.46507    -1.93088    -5.66032    -2.73733    -2.47757    -3.98944   -22.68805
    -4.80746    -4.16911    -1.03044    -0.36896    -0.49327    -1.89263    -5.83865    -2.45188    -2.70506    -4.21781   -23.16781
    -4.79746    -4.42505    -1.13128    -0.40664    -0.57640    -2.14048    -5.85305    -2.32000    -3.18577    -4.54487   -24.58355
    -4.78746    -4.80877    -1.23916    -0.45410    -0.70209    -2.62232    -5.72638    -2.31920    -3.87228    -4.90615   -26.65046
    -4.77646    -5.22129    -1.33306    -0.50125    -0.84718    -3.23604    -5.50391    -2.41584    -4.66421    -5.24136   -28.96414
    -4.76646    -5.56124    -1.39667    -0.53798    -0.98158    -3.84835    -5.22086    -2.57070    -5.41763    -5.50202   -31.03703
    -4.75646    -5.74223    -1.41945    -0.55609    -1.07586    -4.32549    -4.89202    -2.74451    -5.97699    -5.66225   -32.39489
    -4.74646    -5.70862    -1.39638    -0.55125    -1.11062    -4.56915    -4.50913    -2.90860    -6.22176    -5.71521   -32.69072
    -4.73646    -5.44645    -1.32739    -0.52475    -1.08293    -4.54322    -4.06301    -3.05337    -6.11124    -5.68293   -31.83530
    -4.72546    -4.99157    -1.21849    -0.48340    -1.00676    -4.28480    -3.56201    -3.19439    -5.69892    -5.61355   -30.05389
    -4.71546    -4.42158    -1.08159    -0.43745    -0.90723    -3.88810    -3.04107    -3.35872    -5.11256    -5.56587   -27.81415
    -4.70546    -3.82809    -0.93301    -0.39690    -0.81042    -3.46700    -2.55332    -3.56956    -4.51098    -5.57997   -25.64926
    -4.69546    -3.29293    -0.78922    -0.36842    -0.73519    -3.12491    -2.15206    -3.82477    -4.02641    -5.65562   -23.96953
    -4.68546    -2.86365    -0.66292    -0.35391    -0.68833    -2.93198    -1.87923    -4.09480    -3.74360    -5.74071   -22.95913
    -4.67546    -2.55395    -0.56055    -0.35166    -0.66767    -2.93009    -1.76313    -4.33922    -3.69379    -5.75645   -22.61650
    -4.66446    -2.35384    -0.48269    -0.35877    -0.66718    -3.13985    -1.82561    -4.53200    -3.87535    -5.63474   -22.87002
    -4.65446    -2.24636    -0.42651    -0.37325    -0.68144    -3.57183    -2.08683    -4.67738    -4.26637    -5.35543   -23.68541
    -4.64446    -2.21674    -0.38800    -0.39430    -0.70729    -4.21762    -2.56034    -4.80529    -4.82797    -4.95501   -25.07256
    -4.63446    -2.24969    -0.36305    -0.42138    -0.74124    -5.03050    -3.23558    -4.94803    -5.49359    -4.50636   -26.98943
    -4.62446    -2.32285    -0.34799    -0.45251    -0.77739    -5.91083    -4.05994    -5.10858    -6.15991    -4.08431   -29.22431
    -4.61346    -2.40366    -0.33940    -0.48461    -0.80589    -6.71386    -4.93365    -5.25080    -6.70961    -3.74017   -31.38165
    -4.60346    -2.45607    -0.33543    -0.51509    -0.81692    -7.28140    -5.72450    -5.31926    -7.04647    -3.49946   -32.99461
    -4.59346    -2.45355    -0.33721    -0.54415    -0.80456    -7.49663    -6.31238    -5.26896    -7.13462    -3.37389   -33.72595
    -4.58346    -2.39067    -0.34910    -0.57558    -0.77019    -7.32299    -6.62757    -5.10182    -7.02160    -3.37705   -33.53657
    -4.57346    -2.28414    -0.37701    -0.61440    -0.72202    -6.81892    -6.67059    -4.86977    -6.81318    -3.52214   -32.69216
    -4.56246    -2.16234    -0.42490    -0.66266    -0.67074    -6.10923    -6.50438    -4.65105    -6.62514    -3.80711   -31.61755
    -4.55246    -2.05076    -0.49107    -0.71599    -0.62460    -5.33669    -6.21610    -4.51019    -6.52653    -4.19808   -30.67000
    -4.54246    -1.96235    -0.56646    -0.76274    -0.58666    -4.61723    -5.88026    -4.46719    -6.51618    -4.62653   -29.98560
    -4.53246    -1.89854    -0.63696    -0.78836    -0.55599    -4.01934    -5.54159    -4.48539    -6.53761    -5.01381   -29.47759
    -4.52246    -1.86025    -0.68807    -0.78185    -0.53104    -3.57448    -5.23075    -4.50129    -6.53086    -5.31052   -29.00912
    -4.51246    -1.86003    -0.71141    -0.74172    -0.51409    -3.30558    -4.99027    -4.46035    -6.48308    -5.52248   -28.58900
    -4.50146    -1.92479    -0.70826    -0.67751    -0.51131    -3.24516    -4.89317    -4.34802    -6.44591    -5.71391   -28.46804
    -4.49146    -2.08563    -0.68866    -0.60644    -0.53025    -3.43583    -5.02683    -4.19505    -6.50856    -5.97006   -29.04730
    -4.48146    -2.35842    -0.66656    -0.54615    -0.57426    -3.90431    -5.45366    -4.05344    -6.74209    -6.34181   -30.64070
    -4.47146    -2.72740    -0.65430    -0.50814    -0.63871    -4.63032    -6.16491    -3.96373    -7.14166    -6.80770   -33.23687
    -4.46146    -3.14075    -0.65814    -0.49449    -0.71043    -5.53044    -7.06012    -3.93099    -7.61461    -7.27366   -36.41363
    -4.45046    -3.52446    -0.67799    -0.49885    -0.77226    -6.46270    -7.96687    -3.92850    -8.01625    -7.61815   -39.46603
    -4.44046    -3.80765    -0.71042    -0.51132    -0.80949    -7.26867    -8.68935    -3.92065    -8.20616    -7.76121   -41.68492
    -4.43046    -3.94857    -0.75202    -0.52302    -0.81603    -7.82155    -9.08090    -3.89146    -8.11768    -7.71767   -42.66889
    -4.42046    -3.94716    -0.80003    -0.52996    -0.79688    -8.06246    -9.09040    -3.86063    -7.78256    -7.60349   -42.47358
    -4.41046    -3.84094    -0.85186    -0.53265    -0.76551    -8.02156    -8.77194    -3.87635    -7.30411    -7.59261   -41.55753
    -4.40046    -3.68336    -0.90367    -0.53522    -0.73820    -7.78886    -8.25157    -3.99086    -6.82080    -7.85206   -40.56460
    -4.38946    -3.52107    -0.94895    -0.54168    -0.72757    -7.47545    -7.67489    -4.22837    -6.43632    -8.46939   -40.02370
    -4.37946    -3.37904    -0.98047    -0.55372    -0.73814    -7.16613    -7.15301    -4.56649    -6.20049    -9.41881   -40.15630
    -4.36946    -3.25893    -0.99401    -0.56975    -0.76558    -6.89503    -6.73538    -4.93762    -6.09778   -10.56269   -40.81677
    -4.35946    -3.15031    -0.98909    -0.58570    -0.79941    -6.64829    -6.42709    -5.25687    -6.07506   -11.69225   -41.62407
    -4.34946    -3.04671    -0.97066    -0.59608    -0.82844    -6.39374    -6.21226    -5.45925    -6.07198   -12.58940   -42.16851
    -4.33846    -2.95755    -0.94778    -0.59702    -0.84570    -6.10879    -6.09480    -5.54365    -6.05585   -13.08522   -42.23636
    -4.32846    -2.91104    -0.93128    -0.58806    -0.85252    -5.80576    -6.10949    -5.58584    -6.03253   -13.11388   -41.93039
    -4.31846    -2.94626    -0.93137    -0.57310    -0.85829    -5.53614    -6.32058    -5.73156    -6.05856   -12.73711   -41.69296
    -4.30846    -3.09726    -0.95565    -0.55958    -0.87786    -5.37326    -6.79091    -6.15015    -6.22444   -12.13410   -42.16321
    -4.29846    -3.37679    -1.00731    -0.55693    -0.92536    -5.39130    -7.54898    -6.97267    -6.62480   -11.55248   -43.95662
    -4.28746    -3.76470    -1.08333    -0.57301    -1.00729    -5.63843    -8.55759    -8.23172    -7.32149   -11.24471   -47.42227
    -4.27746    -4.20720    -1.17379    -0.61128    -1.11819    -6.11648    -9.70591    -9.82956    -8.30021   -11.38848   -52.45110
    -4.26746    -4.62948    -1.26424    -0.66859    -1.24053    -6.77744   -10.82768   -11.54496    -9.45397   -12.02426   -58.43116
    -4.25746    -4.95159    -1.33848    -0.73599    -1.34808    -7.53447   -11.74134   -13.08834   -10.60357   -13.03900   -64.38087
    -4.24746    -5.11134    -1.38307    -0.80047    -1.41510    -8.27791   -12.29451   -14.18682   -11.54495   -14.18741   -69.20158
    -4.23746    -5.08124    -1.39087    -0.84915    -1.42403    -8.90376   -12.39771   -14.66082   -12.10973   -15.16053   -71.97784
    -4.22646    -4.87180    -1.36225    -0.87243    -1.37097    -9.32851   -12.03862   -14.47540   -12.20940   -15.68452   -72.21390
    -4.21646    -4.52671    -1.30419    -0.86634    -1.26720    -9.51031   -11.27923   -13.72923   -11.85105   -15.60667   -69.94092
    -4.20646    -4.11382    -1.22596    -0.83351    -1.13532    -9.45866   -10.24114   -12.61279   -11.12376   -14.94849   -65.69345
    -4.19646    -3.70793    -1.13780    -0.78243    -1.00290    -9.23915    -9.07744   -11.34713   -10.17109   -13.89072   -60.35660
    -4.18646    -3.37527    -1.04904    -0.72453    -0.89594    -8.95944    -7.94621   -10.12889    -9.15573   -12.70519   -54.94024
    -4.17546    -3.15946    -0.96858    -0.67151    -0.83220    -8.74247    -6.98490    -9.10196    -8.23502   -11.64565   -50.34174
    -4.16546    -3.07193    -0.90533    -0.63195    -0.81874    -8.68263    -6.28255    -8.34711    -7.54001   -10.87433   -47.15458
    -4.15546    -3.09100    -0.86823    -0.60985    -0.84978    -8.80862    -5.87074    -7.88922    -7.15416   -10.42794   -45.56954
    -4.14546    -3.17137    -0.86416    -0.60433    -0.90966    -9.06934    -5.73155    -7.70830    -7.10924   -10.26023   -45.42817
    -4.13546    -3.26031    -0.89571    -0.61179    -0.97807    -9.35923    -5.81131    -7.75418    -7.37737   -10.31312   -46.36108
    -4.12546    -3.31753    -0.95929    -0.62749    -1.03583    -9.56550    -6.04399    -7.96516    -7.88428   -10.56779   -47.96686
    -4.11446    -3.32571    -1.04547    -0.64835    -1.07077    -9.62538    -6.36810    -8.28046    -8.52712   -11.06866   -49.96001
    -4.10446    -3.29263    -1.14059    -0.67279    -1.07950    -9.54160    -6.72780    -8.64521    -9.19515   -11.87451   -52.16978
    -4.09446    -3.24051    -1.23017    -0.69993    -1.06536    -9.37748    -7.07472    -9.01947    -9.78017   -12.99524   -54.48306
    -4.08446    -3.19001    -1.30109    -0.72741    -1.03404    -9.20273    -7.36005    -9.36563   -10.19087   -14.33424   -56.70607
    -4.07446    -3.14756    -1.34318    -0.75101    -0.98983    -9.04930    -7.53754    -9.64855   -10.35783   -15.68985   -58.51465
    -4.06346    -3.10426    -1.34946    -0.76473    -0.93352    -8.89452    -7.56974    -9.83279   -10.24035   -16.79738   -59.48675
    -4.05346    -3.04069    -1.31622    -0.76325    -0.86457    -8.67018    -7.44024    -9.88563    -9.83570   -17.41748   -59.23395
    -4.04346    -2.94013    -1.24379    -0.74456    -0.78388    -8.30581    -7.16368    -9.77952    -9.18586   -17.41124   -57.55847
    -4.03346    -2.79819    -1.13805    -0.71119    -0.69616    -7.77555    -6.78691    -9.50898    -8.36777   -16.77586   -54.55867
    -4.02346    -2.62735    -1.01158    -0.67010    -0.60985    -7.12871    -6.38255    -9.09688    -7.48605   -15.63521   -50.64828
    -4.01246    -2.45354    -0.88283    -0.63007    -0.53519    -6.48082    -6.03475    -8.60314    -6.64983   -14.19027   -46.46043
    -4.00246    -2.30709    -0.77385    -0.59922    -0.48104    -5.98611    -5.82394    -8.12060    -5.96545   -12.66023   -42.71753
    -3.99246    -2.21366    -0.70449    -0.58256    -0.45236    -5.78732    -5.81189    -7.75485    -5.51903   -11.23446   -40.06062
    -3.98246    -2.18697    -0.68791    -0.58222    -0.44915    -5.96833    -6.03304    -7.59965    -5.37090   -10.04433   -38.92250
    -3.97246    -2.22698    -0.72644    -0.59723    -0.46685    -6.52421    -6.49330    -7.70644    -5.55085    -9.15648   -39.44877
    -3.96246    -2.32149    -0.81077    -0.62567    -0.49801    -7.35376    -7.17168    -8.06617    -6.05604    -8.57745   -41.48103
    -3.95146    -2.45152    -0.92150    -0.66503    -0.53457    -8.29311    -8.03111    -8.61506    -6.84568    -8.27245   -44.63004
    -3.94146    -2.59879    -1.03417    -0.71355    -0.57026    -9.16550    -9.02090    -9.25730    -7.85482    -8.19320   -48.40848
    -3.93146    -2.74931    -1.12565    -0.76921    -0.60203    -9.83704   -10.08864    -9.90704    -8.99377    -8.29264   -52.36532
    -3.92146    -2.89664    -1.18025    -0.83052    -0.62999   -10.25431   -11.17743   -10.51600   -10.16185    -8.54441   -56.19140
    -3.91146    -3.03975    -1.19323    -0.89637    -0.65649   -10.44563   -12.23525   -11.08515   -11.25864    -8.94548   -59.75599
    -3.90046    -3.18012    -1.17159    -0.96504    -0.68439   -10.49198   -13.21416   -11.65028   -12.19962    -9.51082   -63.06802
    -3.89046    -3.31888    -1.12945    -1.03566    -0.71562   -10.48993   -14.08432   -12.25053   -12.93947   -10.26610   -66.22996
    -3.88046    -3.45559    -1.08360    -1.10782    -0.75109   -10.52067   -14.84131   -12.90663   -13.48664   -11.23081   -69.38417
    -3.87046    -3.58908    -1.04829    -1.18111    -0.79105   -10.63394   -15.50475   -13.60790   -13.89980   -12.40351   -72.65943
    -3.86046    -3.71772    -1.03243    -1.25471    -0.83573   -10.85818   -16.10994   -14.32356   -14.27408   -13.73972   -76.14607
    -3.84946    -3.83950    -1.03952    -1.32567    -0.88472   -11.20318   -16.67901   -15.02445   -14.70215   -15.13684   -79.83504
    -3.83946    -3.95228    -1.06922    -1.38953    -0.93722   -11.67342   -17.21604   -15.69369   -15.24081   -16.44111   -83.61332
    -3.82946    -4.05328    -1.11939    -1.44195    -0.99153   -12.27051   -17.70514   -16.32683   -15.89096   -17.47458   -87.27418
    -3.81946    -4.13900    -1.18697    -1.48002    -1.04515   -12.98244   -18.12316   -16.91490   -16.60943   -18.08975   -90.57083
    -3.80946    -4.20260    -1.26687    -1.50327    -1.09473   -13.77300   -18.44411   -17.41791   -17.32515   -18.21271   -93.24035
    -3.79946    -4.23153    -1.35074    -1.51323    -1.13661   -14.56177   -18.63067   -17.76205   -17.96126   -17.87196   -95.01982
    -3.78846    -4.20671    -1.42737    -1.51109    -1.16688   -15.22459   -18.62972   -17.84506   -18.45858   -17.18264   -95.65264
    -3.77846    -4.10704    -1.48439    -1.49652    -1.18157   -15.61330   -18.36745   -17.57835   -18.77714   -16.31805   -94.92381
    -3.76846    -3.91806    -1.51247    -1.46732    -1.17792   -15.60120   -17.77817   -16.93383   -18.90196   -15.46182   -92.75275
    -3.75846    -3.64060    -1.50830    -1.42027    -1.15534   -15.12297   -16.83561   -15.96474   -18.82745   -14.77173   -89.24701
    -3.74846    -3.29662    -1.47576    -1.35380    -1.11575   -14.21052   -15.57746   -14.80054   -18.55412   -14.36491   -84.74948
    -3.73746    -2.92381    -1.42425    -1.26881    -1.06353   -12.97430   -14.10469   -13.60954   -18.06627   -14.29728   -79.73248
    -3.72746    -2.56360    -1.36358    -1.16905    -1.00428   -11.57763   -12.55283   -12.53589   -17.34240   -14.55899   -74.66825
    -3.71746    -2.25076    -1.30089    -1.06045    -0.94377   -10.18401   -11.05232   -11.66805   -16.36576   -15.06399   -69.89000
    -3.70746    -2.00191    -1.23798    -0.94944    -0.88678    -8.92250    -9.69593   -11.01070   -15.14548   -15.66517   -65.51589
    -3.69746    -1.81564    -1.17224    -0.84201    -0.83745    -7.86669    -8.53524   -10.51788   -13.73906   -16.17926   -61.50547
    -3.68746    -1.67832    -1.10056    -0.74331    -0.79970    -7.04492    -7.58922   -10.13032   -12.25358   -16.45123   -57.79116
    -3.67646    -1.57417    -1.02335    -0.65798    -0.77792    -6.45981    -6.88615    -9.83097   -10.84337   -16.42093   -54.47465
    -3.66646    -1.49499    -0.94828    -0.59156    -0.77842    -6.11787    -6.48183    -9.67648    -9.69038   -16.16354   -51.94335
    -3.65646    -1.44449    -0.89053    -0.54973    -0.80794    -6.05118    -6.46909    -9.79254    -8.97674   -15.87458   -50.85683
    -3.64646    -1.43626    -0.86918    -0.53859    -0.87197    -6.31438    -6.95182   -10.32394    -8.84536   -15.79223   -51.94373
    -3.63646    -1.48583    -0.89984    -0.56186    -0.97034    -6.96160    -7.98532   -11.36624    -9.35482   -16.07837   -55.66422
    -3.62546    -1.60155    -0.98742    -0.61891    -1.09469    -8.00878    -9.52730   -12.89106   -10.44555   -16.73974   -61.91499
    -3.61546    -1.77873    -1.12142    -0.70318    -1.22821    -9.41110   -11.40942   -14.71638   -11.93316   -17.60250   -69.90411
    -3.60546    -1.99895    -1.27791    -0.80316    -1.34940   -11.06099   -13.36216   -16.54399   -13.54851   -18.38568   -78.33075
    -3.59546    -2.23564    -1.42674    -0.90546    -1.43928   -12.82067   -15.08833   -18.03664   -15.01017   -18.81719   -85.78012
    -3.58546    -2.46206    -1.54202    -0.99847    -1.48797   -14.55819   -16.35540   -18.93371   -16.11218   -18.75193   -91.20193
    -3.57446    -2.65698    -1.61056    -1.07508    -1.49860   -16.17946   -17.06768   -19.13745   -16.77752   -18.22632   -94.22964
    -3.56446    -2.80702    -1.63435    -1.13336    -1.48607   -17.62315   -17.27561   -18.72943   -17.06916   -17.42488   -95.18303
    -3.55446    -2.90567    -1.62679    -1.17480    -1.47034   -18.83995   -17.13926   -17.92616   -17.13831   -16.59673   -94.81801
    -3.54446    -2.94936    -1.60395    -1.20202    -1.46935   -19.77755   -16.84518   -16.98995   -17.15348   -15.94432   -93.93516
    -3.53446    -2.93685    -1.57730    -1.21710    -1.49253   -20.38300   -16.54026   -16.13878   -17.23891   -15.55371   -93.07844
    -3.52446    -2.87011    -1.54956    -1.22123    -1.53816   -20.61621   -16.28982   -15.48982   -17.42781   -15.37616   -92.37887
    -3.51346    -2.75547    -1.51635    -1.21515    -1.59407   -20.48381   -16.09038   -15.05820   -17.67480   -15.27427   -91.66249
    -3.50346    -2.60659    -1.47150    -1.20054    -1.64245   -20.04741   -15.90394   -14.79494   -17.88435   -15.10231   -90.65403
    -3.49346    -2.44390    -1.41360    -1.18140    -1.66633   -19.42292   -15.70352   -14.65419   -17.97848   -14.79401   -89.25835
    -3.48346    -2.29528    -1.35002    -1.16455    -1.65585   -18.76986   -15.50824   -14.65097   -17.95221   -14.41786   -87.76484
    -3.47346    -2.19112    -1.29663    -1.15807    -1.61241   -18.25114   -15.38997   -14.87417   -17.90719   -14.17735   -86.85804
    -3.46246    -2.15832    -1.27207    -1.16923    -1.54788   -18.00887   -15.43797   -15.45247   -18.02051   -14.32928   -87.39660
    -3.45246    -2.20963    -1.28945    -1.20104    -1.47910   -18.09970   -15.70646   -16.46669   -18.45487   -15.07809   -89.98502
    -3.44246    -2.33517    -1.34856    -1.24823    -1.41971   -18.45898   -16.15720   -17.85222   -19.25563   -16.43615   -94.51185
    -3.43246    -2.49887    -1.43259    -1.29730    -1.37267   -18.87877   -16.63930   -19.36201   -20.26707   -18.16974   -99.91832
    -3.42246    -2.64583    -1.51266    -1.32885    -1.32999   -19.05737   -16.91426   -20.59940   -21.15667   -19.82926  -104.37429
    -3.41246    -2.71807    -1.55711    -1.32474    -1.27629   -18.69401   -16.74362   -21.14971   -21.52002   -20.89090  -105.87446
    -3.40146    -2.67481    -1.54354    -1.27515    -1.19795   -17.60994   -15.98811   -20.74096   -21.04650   -20.95436  -103.03132
    -3.39146    -2.50948    -1.46903    -1.18371    -1.09035   -15.82705   -14.67971   -19.36612   -19.66468   -19.88408   -95.67421
    -3.38146    -2.25106    -1.35069    -1.06856    -0.96213   -13.58348   -13.03627   -17.30327   -17.58831   -17.87624   -85.02000
    -3.37146    -1.95470    -1.21942    -0.95600    -0.83278   -11.26102   -11.39757   -15.02330   -15.25519   -15.38161   -73.28159
    -3.36146    -1.68339    -1.10871    -0.87297    -0.72599    -9.26455   -10.11788   -13.03217   -13.18371   -12.94263   -62.93201
    -3.35046    -1.48773    -1.04208    -0.83844    -0.66260    -7.91440    -9.46440   -11.72066   -11.82159   -11.03333   -55.98524
    -3.34046    -1.39484    -1.02719    -0.85822    -0.65470    -7.38423    -9.54895   -11.28696   -11.43523    -9.94140   -53.53171
    -3.33046    -1.40603    -1.05618    -0.92494    -0.70416    -7.69304   -10.32084   -11.73613   -12.07895    -9.75333   -55.67359
    -3.32046    -1.50355    -1.11241    -1.02291    -0.80317    -8.74668   -11.60537   -12.94011   -13.62049   -10.38229   -61.73698
    -3.31046    -1.66044    -1.17765    -1.13343    -0.93753   -10.37619   -13.15884   -14.70575   -15.80065   -11.63350   -70.58398
    -3.29946    -1.84811    -1.23844    -1.24040    -1.08830   -12.36509   -14.71605   -16.80259   -18.27810   -13.24922   -80.82630
    -3.28946    -2.04112    -1.28697    -1.33256    -1.23469   -14.45940   -16.03311   -18.96807   -20.67214   -14.92744   -90.95551
    -3.27946    -2.21819    -1.31986    -1.40356    -1.35594   -16.37756   -16.91630   -20.89929   -22.60710   -16.36042   -99.45822
    -3.26946    -2.36173    -1.33544    -1.45042    -1.43454   -17.83864   -17.27140   -22.29004   -23.75530   -17.27431  -105.01182
    -3.25946    -2.45799    -1.33352    -1.47183    -1.46017   -18.63450   -17.12791   -22.88196   -23.92190   -17.49857  -106.78835
    -3.24946    -2.49705    -1.31474    -1.46862    -1.43377   -18.66395   -16.65472   -22.55251   -23.09430   -17.01744  -104.69709
    -3.23846    -2.47484    -1.28184    -1.44368    -1.36746   -18.00086   -16.11374   -21.34920   -21.46626   -15.99207   -99.48995
    -3.22846    -2.39394    -1.24036    -1.40235    -1.28401   -16.85774   -15.78513   -19.48645   -19.39839   -14.72158   -92.56995
    -3.21846    -2.26539    -1.19907    -1.35264    -1.20907   -15.54402   -15.87457   -17.29322   -17.32107   -13.57364   -85.63270
    -3.20846    -2.10896    -1.16846    -1.30444    -1.16633   -14.37198   -16.44860   -15.11552   -15.62624   -12.88284   -80.19336
    -3.19846    -1.94996    -1.15919    -1.26815    -1.16942   -13.59526   -17.42249   -13.24257   -14.56427   -12.87607   -77.24738
    -3.18746    -1.81468    -1.17934    -1.25301    -1.22034   -13.35231   -18.59782   -11.85020   -14.20923   -13.61723   -77.09416
    -3.17746    -1.72353    -1.23105    -1.26479    -1.30962   -13.65213   -19.73478   -10.99531   -14.46265   -14.99930   -79.37316
    -3.16746    -1.68560    -1.30865    -1.30516    -1.42021   -14.38903   -20.63487   -10.63592   -15.11850   -16.78310   -83.28104
    -3.15746    -1.69681    -1.39864    -1.37041    -1.53340   -15.38607   -21.18415   -10.67633   -15.93973   -18.65200   -87.83754
    -3.14746    -1.74259    -1.48255    -1.45270    -1.63217   -16.44559   -21.38550   -11.01244   -16.72402   -20.29741   -92.17497
    -3.13646    -1.80296    -1.54132    -1.54044    -1.70461   -17.40896   -21.32860   -11.55246   -17.35316   -21.48843   -95.72094
    -3.12646    -1.86042    -1.56228    -1.62202    -1.74481   -18.19719   -21.16490   -12.22651   -17.79100   -22.11940   -98.28853
    -3.11646    -1.90402    -1.54288    -1.68764    -1.75318   -18.82988   -21.05410   -12.98159   -18.06539   -22.21522  -100.03391
    -3.10646    -1.93124    -1.49110    -1.73263    -1.73551   -19.39223   -21.11950   -13.75518   -18.22780   -21.90358  -101.28877
    -3.09646    -1.94584    -1.42234    -1.75601    -1.70013   -19.97670   -21.41470   -14.47152   -18.30833   -21.34905  -102.34463
    -3.08646    -1.95231    -1.35300    -1.75943    -1.65477   -20.61660   -21.89810   -15.03589   -18.29079   -20.69198  -103.25287
    -3.07546    -1.95147    -1.29298    -1.74478    -1.60308   -21.22710   -22.44870   -15.36064   -18.11194   -20.00358  -103.74427
    -3.06546    -1.93867    -1.24267    -1.71229    -1.54336   -21.63920   -22.89700   -15.38804   -17.68984   -19.27802  -103.32909
    -3.05546    -1.90487    -1.19551    -1.66215    -1.47068   -21.64970   -23.07900   -15.11697   -16.97032   -18.45978  -101.50898
    -3.04546    -1.84202    -1.14217    -1.59633    -1.38141   -21.13110   -22.90624   -14.61399   -15.97258   -17.49236   -98.07821
    -3.03546    -1.74822    -1.07870    -1.52077    -1.27748   -20.11200   -22.39850   -14.00117   -14.81252   -16.37059   -93.31995
    -3.02446    -1.63157    -1.01035    -1.44513    -1.16845   -18.78610   -21.68264   -13.42953   -13.69471   -15.17985   -88.02834
    -3.01446    -1.50960    -0.95088    -1.38120    -1.06972   -17.46740   -20.94584   -13.04866   -12.85770   -14.09373   -83.32473
    -3.00446    -1.40457    -0.91781    -1.33841    -0.99728   -16.47595   -20.35932   -12.96545   -12.52130   -13.32536   -80.30544
    -2.99446    -1.33633    -0.92463    -1.32060    -0.96227   -16.02886   -20.00889   -13.22679   -12.80116   -13.05924   -79.66876
    -2.98446    -1.31487    -0.97415    -1.32458    -0.96721   -16.18234   -19.88427   -13.80412   -13.67530   -13.36303   -81.48988
    -2.97446    -1.33677    -1.05752    -1.34111    -1.00540   -16.82469   -19.90512   -14.59616   -14.97064   -14.14210   -85.17951
    -2.96346    -1.38608    -1.15502    -1.35752    -1.06340   -17.74326   -19.98337   -15.45238   -16.40271   -15.14569   -89.68944
    -2.95346    -1.43952    -1.24340    -1.36185    -1.12492   -18.69623   -20.06210   -16.19060   -17.64653   -16.04669   -93.81185
    -2.94346    -1.47330    -1.30190    -1.34416    -1.17465   -19.47960   -20.11899   -16.64404   -18.42673   -16.53820   -96.50158
    -2.93346    -1.47013    -1.31775    -1.29972    -1.20099   -19.97050   -20.13528   -16.69552   -18.58668   -16.44249   -97.11907
    -2.92346    -1.42340    -1.28908    -1.22943    -1.19746   -20.12710   -20.06416   -16.31955   -18.12538   -15.76276   -95.53832
    -2.91246    -1.33947    -1.22391    -1.14034    -1.16325   -19.99320   -19.83773   -15.59902   -17.19207   -14.67114   -92.16013
    -2.90246    -1.23422    -1.13788    -1.04450    -1.10375   -19.68610   -19.40998   -14.71034   -16.02750   -13.45863   -87.81290
    -2.89246    -1.12841    -1.05007    -0.95642    -1.02980   -19.36777   -18.80603   -13.88477   -14.89860   -12.44025   -83.56213
    -2.88246    -1.04220    -0.97811    -0.88863    -0.95506   -19.20476   -18.12901   -13.32895   -14.01778   -11.86904   -80.41353
    -2.87246    -0.98826    -0.93432    -0.84822    -0.89233   -19.29270   -17.52983   -13.15924   -13.48492   -11.86159   -78.99140
    -2.86146    -0.96882    -0.92208    -0.83493    -0.84932   -19.60621   -17.13880   -13.36116   -13.27046   -12.37344   -79.32522
    -2.85146    -0.97480    -0.93514    -0.84131    -0.82665   -19.98924   -17.00660   -13.79463   -13.23430   -13.21249   -80.81517
    -2.84146    -0.99005    -0.96006    -0.85623    -0.81801   -20.20842   -17.09640   -14.24044   -13.19044   -14.09530   -82.45534
    -2.83146    -0.99732    -0.98025    -0.86825    -0.81350   -20.04259   -17.30700   -14.49021   -12.97851   -14.73949   -83.21712
    -2.82146    -0.98438    -0.98237    -0.86991    -0.80471   -19.38630   -17.53117   -14.42590   -12.53093   -14.93430   -82.44998
    -2.81146    -0.94934    -0.96042    -0.85890    -0.78767   -18.29860   -17.69056   -14.06091   -11.89667   -14.61877   -80.12183
    -2.80046    -0.89983    -0.91823    -0.83864    -0.76502   -16.98960   -17.76140   -13.53627   -11.22184   -13.88537   -76.81621
    -2.79046    -0.85008    -0.86687    -0.81621    -0.74379   -15.74430   -17.76229   -13.05898   -10.69721   -12.94503   -73.48475
    -2.78046    -0.81398    -0.82150    -0.79988    -0.73241   -14.83467   -17.72191   -12.81189   -10.48928   -12.05706   -71.08257
    -2.77046    -0.80113    -0.79568    -0.79573    -0.73698   -14.44797   -17.64777   -12.88353   -10.68744   -11.44126   -70.23750
    -2.76046    -0.81291    -0.79712    -0.80600    -0.75894   -14.66039   -17.52439   -13.24540   -11.28482   -11.22472   -71.11468
    -2.74946    -0.84474    -0.82715    -0.82878    -0.79640   -15.46928   -17.32622   -13.77510   -12.19496   -11.42125   -73.48387
    -2.73946    -0.88930    -0.88028    -0.86012    -0.84598   -16.84028   -17.06390   -14.32932   -13.31063   -11.95865   -76.97847
    -2.72946    -0.94055    -0.94822    -0.89655    -0.90608   -18.74533   -16.81040   -14.79032   -14.55153   -12.71945   -81.30843
    -2.71946    -0.99548    -1.02080    -0.93664    -0.97718   -21.15213   -16.70162   -15.09274   -15.87973   -13.58282   -86.33914
    -2.70946    -1.05338    -1.08766    -0.97980    -1.06038   -23.97410   -16.88190   -15.21211   -17.28422   -14.43117   -91.96472
    -2.69846    -1.11226    -1.13965    -1.02472    -1.15350   -27.02496   -17.43332   -15.13510   -18.71899   -15.15873   -97.90123
    -2.68846    -1.16806    -1.16942    -1.06695    -1.24868   -30.00020   -18.33848   -14.85384   -20.07362   -15.66803  -103.58728
    -2.67846    -1.21336    -1.17342    -1.09818    -1.33336   -32.55110   -19.48122   -14.36440   -21.17110   -15.88340  -108.26954
    -2.66846    -1.24047    -1.15203    -1.10995    -1.39278   -34.35130   -20.69929   -13.68056   -21.81400   -15.77245  -111.21283
    -2.65846    -1.24425    -1.10978    -1.09593    -1.41674   -35.18510   -21.83230   -12.84268   -21.85640   -15.36189  -111.94508
    -2.64846    -1.22472    -1.05364    -1.05533    -1.40252   -34.98990   -22.75180   -11.91108   -21.26110   -14.73453  -110.38462
    -2.63746    -1.18735    -0.99096    -0.99351    -1.35703   -33.87560   -23.37020   -10.96357   -20.12200   -14.02171  -106.88193
    -2.62746    -1.14091    -0.92854    -0.91934    -1.29335   -32.02640   -23.62220   -10.08314   -18.63610   -13.35677  -102.00675
    -2.61746    -1.09436    -0.87125    -0.84254    -1.22556   -29.70270   -23.46280    -9.35804   -17.04520   -12.83844   -96.44089
    -2.60746    -1.05345    -0.82253    -0.76988    -1.16337   -27.13390   -22.88160    -8.86817   -15.57430   -12.49635   -90.76354
    -2.59746    -1.01913    -0.78392    -0.70403    -1.10924   -24.50413   -21.92010    -8.68178   -14.38627   -12.29084   -85.39944
    -2.58646    -0.98911    -0.75537    -0.64471    -1.05912   -21.92514   -20.67720    -8.84510   -13.57052   -12.14119   -80.60746
    -2.57646    -0.96047    -0.73572    -0.59085    -1.00638   -19.45369   -19.31263    -9.38032   -13.14412   -11.97027   -76.55445
    -2.56646    -0.93203    -0.72352    -0.54341    -0.94675   -17.13839   -18.00778   -10.28716   -13.08482   -11.75539   -73.41925
    -2.55646    -0.90556    -0.71865    -0.50579    -0.88144   -15.04705   -16.93753   -11.54708   -13.34461   -11.54289   -71.43061
    -2.54646    -0.88488    -0.72302    -0.48374    -0.81743   -13.28643   -16.25163   -13.12680   -13.86602   -11.43127   -70.87122
    -2.53646    -0.87369    -0.74130    -0.48344    -0.76514   -11.99466   -16.07331   -14.98033   -14.59630   -11.53606   -72.04423
    -2.52546    -0.87467    -0.77934    -0.50939    -0.73494   -11.30619   -16.49110   -17.04866   -15.49774   -11.94184   -75.18387
    -2.51546    -0.88829    -0.84145    -0.56291    -0.73344   -11.31082   -17.54825   -19.24924   -16.55338   -12.66317   -80.35095
    -2.50546    -0.91247    -0.92709    -0.64075    -0.76101   -12.01466   -19.19265   -21.46643   -17.73520   -13.63179   -87.28205
    -2.49546    -0.94218    -1.02775    -0.73475    -0.81162   -13.30258   -21.23909   -23.54530   -18.97950   -14.68889   -95.27167
    -2.48546    -0.97020    -1.12778    -0.83286    -0.87564   -14.94645   -23.35393   -25.29680   -20.14500   -15.62235  -103.17101
    -2.47446    -0.98855    -1.20728    -0.92137    -0.94213   -16.63068   -25.11727   -26.53890   -21.02960   -16.21852  -109.59430
    -2.46446    -0.99128    -1.24862    -0.98824    -1.00432   -18.03150   -26.12977   -27.13340   -21.42731   -16.33720  -113.29165
    -2.45446    -0.97711    -1.24224    -1.02734    -1.06116   -18.91050   -26.14681   -27.04160   -21.20155   -15.95394  -113.56226
    -2.44446    -0.95022    -1.19009    -1.03990    -1.11544   -19.16910   -25.15134   -26.33360   -20.35854   -15.18119  -110.48941
    -2.43446    -0.91921    -1.10342    -1.03374    -1.17033   -18.87590   -23.35250   -25.18740   -19.04125   -14.23183  -104.91557
    -2.42346    -0.89393    -0.99965    -1.02072    -1.22488   -18.21700   -21.09740   -23.83176   -17.48600   -13.35910   -98.13044
    -2.41346    -0.88189    -0.89675    -1.01192    -1.27223   -17.42960   -18.75976   -22.49454   -15.95822   -12.77344   -91.47836
    -2.40346    -0.88726    -0.80852    -1.01477    -1.30325   -16.74060   -16.65111   -21.34599   -14.66670   -12.60285   -86.02105
    -2.39346    -0.90970    -0.74506    -1.03047    -1.31171   -16.32402   -14.98430   -20.48073   -13.74786   -12.87423   -82.40808
    -2.38346    -0.94594    -0.71104    -1.05505    -1.29929   -16.28454   -13.87686   -19.92749   -13.25213   -13.51327   -80.86562
    -2.37346    -0.99042    -0.70766    -1.08053    -1.27608   -16.66914   -13.36855   -19.66937   -13.17093   -14.38185   -81.31454
    -2.36246    -1.03636    -0.73267    -1.09746    -1.25612   -17.45223   -13.43374   -19.68440   -13.44829   -15.32408   -83.46536
    -2.35246    -1.07623    -0.78045    -1.09842    -1.25000   -18.53154   -13.97146   -19.95380   -13.99564   -16.20793   -86.86546
    -2.34246    -1.10328    -0.84247    -1.07875    -1.26022   -19.72085   -14.80698   -20.46430   -14.70022   -16.98170   -90.95877
    -2.33246    -1.11354    -0.90847    -1.03920    -1.27963   -20.78172   -15.71038   -21.20200   -15.43895   -17.69935   -95.17324
    -2.32246    -1.10691    -0.96899    -0.98498    -1.29585   -21.47870   -16.45220   -22.14080   -16.09802   -18.52681   -99.05326
    -2.31146    -1.08837    -1.01661    -0.92440    -1.29684   -21.65410   -16.86340   -23.23970   -16.59432   -19.69740  -102.37514
    -2.30146    -1.06685    -1.04824    -0.86681    -1.27692   -21.27520   -16.89347   -24.43460   -16.88760   -21.44270  -105.19239
    -2.29146    -1.05076    -1.06417    -0.82029    -1.23826   -20.44770   -16.61529   -25.62250   -16.98015   -23.88820  -107.72731
    -2.28146    -1.04484    -1.06692    -0.78867    -1.18874   -19.36000   -16.19347   -26.65160   -16.90268   -26.96410  -110.16103
    -2.27146    -1.04667    -1.05883    -0.77135    -1.13702   -18.21493   -15.81112   -27.32600   -16.68638   -30.35320  -112.40549
    -2.26146    -1.04752    -1.04040    -0.76230    -1.08816   -17.15139   -15.61131   -27.44160   -16.34896   -33.54410  -114.03574
    -2.25046    -1.03654    -1.01116    -0.75334    -1.04188   -16.21085   -15.66665   -26.84760   -15.88486   -35.95930  -114.41218
    -2.24046    -1.00655    -0.97161    -0.73699    -0.99356   -15.35263   -15.99157   -25.52190   -15.29038   -37.17630  -113.04149
    -2.23046    -0.95868    -0.92587    -0.70994    -0.93867   -14.51071   -16.58352   -23.61350   -14.60079   -37.06610  -109.90778
    -2.22046    -0.90272    -0.88244    -0.67560    -0.87565   -13.65335   -17.45595   -21.42700   -13.90602   -35.89290  -105.67163
    -2.21046    -0.85347    -0.85192    -0.64195    -0.80815   -12.80632   -18.63626   -19.33680   -13.34796   -34.15490  -101.43773
    -2.19946    -0.82396    -0.84275    -0.61925    -0.74367   -12.04973   -20.11263   -17.67310   -13.06350   -32.40930   -98.33789
    -2.18946    -0.81954    -0.85603    -0.61512    -0.68988   -11.46416   -21.77087   -16.60367   -13.12612   -31.03470   -96.98010
    -2.17946    -0.83558    -0.88348    -0.63183    -0.65211   -11.09413   -23.36910   -16.09919   -13.49628   -30.11420   -97.17589
    -2.16946    -0.86035    -0.91036    -0.66493    -0.63056   -10.92489   -24.58861   -15.97364   -14.03679   -29.50536   -98.09550
    -2.15946    -0.88096    -0.92094    -0.70556    -0.62113   -10.90735   -25.14311   -15.98717   -14.56327   -29.00566   -98.73515
    -2.14846    -0.88940    -0.90589    -0.74289    -0.61726   -11.00740   -24.91324   -15.95204   -14.93876   -28.51671   -98.48360
    -2.13846    -0.88663    -0.86577    -0.76779    -0.61293   -11.24654   -24.02854   -15.81383   -15.14302   -28.13167   -97.49672
    -2.12846    -0.88055    -0.81137    -0.77510    -0.60557   -11.71632   -22.84555   -15.65559   -15.29878   -28.07696   -96.66580
    -2.11846    -0.88207    -0.75918    -0.76518    -0.59668   -12.54678   -21.82682   -15.65773   -15.62356   -28.59221   -97.25022
    -2.10846    -0.89882    -0.72527    -0.74274    -0.59120   -13.83981   -21.38147   -16.01890   -16.33950   -29.78869  -100.32641
    -2.09846    -0.93138    -0.71988    -0.71451    -0.59436   -15.60400   -21.71810   -16.87646   -17.56680   -31.57116  -106.29665
    -2.08746    -0.97241    -0.74387    -0.68673    -0.60865   -17.71855   -22.77756   -18.24310   -19.25274   -33.64402  -114.64763
    -2.07746    -1.00956    -0.78895    -0.66158    -0.63157   -19.94888   -24.25320   -19.97780   -21.14946   -35.55414  -123.97514
    -2.06746    -1.02975    -0.83964    -0.63755    -0.65512   -22.02670   -25.68872   -21.81090   -22.87500   -36.81140  -132.37478
    -2.05746    -1.02390    -0.87940    -0.61095    -0.66952   -23.73640   -26.62548   -23.40680   -24.04222   -37.00678  -138.00146
    -2.04746    -0.99000    -0.89490    -0.57820    -0.66716   -25.01500   -26.73800   -24.47930   -24.39834   -35.92745  -139.68834
    -2.03646    -0.93379    -0.88141    -0.53938    -0.64666   -25.95640   -25.93435   -24.89260   -23.92288   -33.60981  -137.31728
    -2.02646    -0.86761    -0.84335    -0.49901    -0.61366   -26.74360   -24.36706   -24.72090   -22.85032   -30.37234  -131.87785
    -2.01646    -0.80654    -0.79211    -0.46495    -0.57846   -27.51100   -22.35647   -24.22160   -21.56912   -26.72217  -125.02242
    -2.00646    -0.76390    -0.74052    -0.44550    -0.55170   -28.22250   -20.26184   -23.72610   -20.47696   -23.21365  -118.40267
    -1.99646    -0.74735    -0.69764    -0.44558    -0.54028   -28.63900   -18.36219   -23.50801   -19.83091   -20.29371  -113.06467
    -1.98546    -0.75727    -0.66590    -0.46442    -0.54478   -28.41267   -16.78937   -23.67865   -19.68474   -18.18811  -109.18591
    -1.97546    -0.78749    -0.64172    -0.49567    -0.56028   -27.26733   -15.55122   -24.16718   -19.90057   -16.88304  -106.25451
    -1.96546    -0.82865    -0.61947    -0.52922    -0.57869   -25.17511   -14.59796   -24.77805   -20.25655   -16.18413  -103.54782
    -1.95546    -0.87121    -0.59447    -0.55453    -0.59204   -22.42535   -13.89156   -25.29190   -20.53894   -15.82166  -100.58165
    -1.94546    -0.90836    -0.56633    -0.56416    -0.59473   -19.57195   -13.43834   -25.54110   -20.63109   -15.55283   -97.36890
    -1.93546    -0.93722    -0.53822    -0.55598    -0.58516   -17.24990   -13.27814   -25.46473   -20.52707   -15.22538   -94.36179
    -1.92446    -0.95863    -0.51556    -0.53368    -0.56510   -15.98173   -13.45753   -25.09538   -20.31284   -14.79823   -92.21868
    -1.91446    -0.97628    -0.50443    -0.50506    -0.53951   -16.03338   -13.99119   -24.54124   -20.12715   -14.31041   -91.52865
    -1.90446    -0.99446    -0.50884    -0.47898    -0.51454   -17.35154   -14.82947   -23.93067   -20.11490   -13.84089   -92.56429
    -1.89446    -1.01689    -0.52980    -0.46248    -0.49605   -19.58468   -15.84773   -23.37923   -20.38511   -13.46403   -95.16600
    -1.88446    -1.04417    -0.56428    -0.45853    -0.48830   -22.18453   -16.85631   -22.96007   -20.98623   -13.22516   -98.76757
    -1.87346    -1.07374    -0.60569    -0.46550    -0.49294   -24.56056   -17.63710   -22.70377   -21.89648   -13.13754  -102.57333
    -1.86346    -1.10027    -0.64538    -0.47861    -0.50941   -26.22028   -18.00687   -22.61550   -23.03760   -13.20266  -105.81657
    -1.85346    -1.11734    -0.67546    -0.49196    -0.53596   -26.90201   -17.87997   -22.69403   -24.31200   -13.41265  -108.02137
    -1.84346    -1.11994    -0.69102    -0.50142    -0.57005   -26.63408   -17.30760   -22.94110   -25.62370   -13.76014  -109.14905
    -1.83346    -1.10573    -0.69174    -0.50499    -0.60953   -25.68888   -16.46373   -23.33970   -26.89900   -14.21755  -109.52085
    -1.82346    -1.07520    -0.68097    -0.50323    -0.65129   -24.43960   -15.58295   -23.82516   -28.06750   -14.72940  -109.55530
    -1.81246    -1.02990    -0.66320    -0.49755    -0.69109   -23.23528   -14.87553   -24.27001   -29.03210   -15.20725  -109.50191
    -1.80246    -0.97236    -0.64200    -0.48885    -0.72294   -22.28008   -14.45754   -24.50185   -29.66130   -15.54162  -109.26853
    -1.79246    -0.90520    -0.61858    -0.47681    -0.74037   -21.60962   -14.33961   -24.35255   -29.81350   -15.63676  -108.49301
    -1.78246    -0.83166    -0.59193    -0.46072    -0.73863   -21.14398   -14.44472   -23.74157   -29.38690   -15.44354  -106.78365
    -1.77246    -0.75702    -0.56174    -0.44035    -0.71664   -20.76812   -14.67205   -22.71457   -28.39840   -14.98739  -104.01629
    -1.76146    -0.68895    -0.52966    -0.41721    -0.67888   -20.41753   -14.93939   -21.46574   -27.02480   -14.38727  -100.54942
    -1.75146    -0.63675    -0.49968    -0.39471    -0.63422   -20.10461   -15.20467   -20.29308   -25.58327   -13.83253   -97.18351
    -1.74146    -0.60944    -0.47770    -0.37755    -0.59365   -19.90254   -15.45287   -19.52836   -24.44942   -13.53652   -94.92805
    -1.73146    -0.61280    -0.46893    -0.37028    -0.56652   -19.89856   -15.67095   -19.44142   -23.93357   -13.67207   -94.63510
    -1.72146    -0.64769    -0.47651    -0.37574    -0.55745   -20.15232   -15.84518   -20.17084   -24.16851   -14.29924   -96.69348
    -1.71046    -0.70846    -0.49991    -0.39405    -0.56515   -20.66217   -15.95071   -21.67115   -25.03753   -15.33048  -100.81961
    -1.70046    -0.78422    -0.53560    -0.42244    -0.58314   -21.37325   -15.97369   -23.72014   -26.22292   -16.53285  -106.14825
    -1.69046    -0.86088    -0.57754    -0.45605    -0.60221   -22.17922   -15.92104   -25.96833   -27.28930   -17.60058  -111.45515
    -1.68046    -0.92563    -0.61844    -0.48909    -0.61354   -22.95124   -15.81921   -28.03930   -27.85137   -18.25231  -115.56013
    -1.67046    -0.96992    -0.65167    -0.51635    -0.61177   -23.55125   -15.69149   -29.60350   -27.68979   -18.32299  -117.60873
    -1.66046    -0.99223    -0.67239    -0.53405    -0.59579   -23.85353   -15.55194   -30.48520   -26.80214   -17.82157  -117.30885
    -1.64946    -0.99777    -0.67837    -0.54028    -0.56900   -23.78107   -15.39686   -30.63590   -25.37281   -16.91829  -114.89035
    -1.63946    -0.99658    -0.67076    -0.53528    -0.53771   -23.34281   -15.23353   -30.14820   -23.67835   -15.88961  -111.03283
    -1.62946    -1.00020    -0.65397    -0.52140    -0.50935   -22.65587   -15.11074   -29.21190   -22.00722   -15.03694  -106.70759
    -1.61946    -1.01815    -0.63499    -0.50317    -0.49066   -21.92689   -15.13938   -28.07970   -20.57899   -14.61566  -102.98759
    -1.60946    -1.05578    -0.62206    -0.48699    -0.48688   -21.40040   -15.46600   -27.04360   -19.52866   -14.79001  -100.88038
    -1.59846    -1.11294    -0.62282    -0.47950    -0.50093   -21.27946   -16.23180   -26.38897   -18.90432   -15.60090  -101.12163
    -1.58846    -1.18437    -0.64160    -0.48632    -0.53337   -21.66628   -17.51255   -26.33574   -18.69627   -16.95816  -104.01467
    -1.57846    -1.26040    -0.67773    -0.50973    -0.58243   -22.55128   -19.29691   -26.97075   -18.84560   -18.65541  -109.35024
    -1.56846    -1.32903    -0.72539    -0.54745    -0.64406   -23.83282   -21.49912   -28.21918   -19.27280   -20.40004  -116.46987
    -1.55846    -1.37842    -0.77522    -0.59270    -0.71260   -25.37264   -23.98896   -29.82479   -19.89080   -21.90557  -124.44170
    -1.54846    -1.40025    -0.81744    -0.63541    -0.78096   -27.02306   -26.61534   -31.41587   -20.60590   -22.93817  -132.23240
    -1.53746    -1.39124    -0.84437    -0.66507    -0.84205   -28.64092   -29.20150   -32.59822   -21.32110   -23.38444  -138.88890
    -1.52746    -1.35502    -0.85169    -0.67340    -0.88894   -30.07586   -31.52081   -33.02480   -21.93910   -23.24779  -143.57741
    -1.51746    -1.30101    -0.83898    -0.65704    -0.91734   -31.16662   -33.28131   -32.49140   -22.36243   -22.61768  -145.63381
    -1.50746    -1.24289    -0.80850    -0.61829    -0.92561   -31.75540   -34.17204   -30.95048   -22.51919   -21.63965  -144.63205
    -1.49746    -1.19534    -0.76522    -0.56474    -0.91686   -31.73552   -33.95511   -28.54332   -22.38494   -20.49083  -140.55189
    -1.48646    -1.17042    -0.71659    -0.50718    -0.89773   -31.10472   -32.58200   -25.56352   -22.00832   -19.36163  -133.91211
    -1.47646    -1.17445    -0.67186    -0.45611    -0.87627   -29.97971   -30.26518   -22.39624   -21.50423   -18.42274  -125.74680
    -1.46646    -1.20624    -0.64038    -0.41933    -0.85874   -28.56813   -27.44419   -19.45353   -21.01423   -17.79135  -117.39612
    -1.45646    -1.25799    -0.62943    -0.40002    -0.84746   -27.09600   -24.65792   -17.08470   -20.65884   -17.48939  -110.12175
    -1.44646    -1.31845    -0.64152    -0.39706    -0.84030   -25.73320   -22.38980   -15.52165   -20.50844   -17.44820  -104.79861
    -1.43546    -1.37782    -0.67357    -0.40646    -0.83407   -24.56199   -20.93190   -14.85680   -20.58117   -17.54518  -101.76896
    -1.42546    -1.43042    -0.71795    -0.42335    -0.82723   -23.58911   -20.34872   -15.05523   -20.87727   -17.65919  -100.92848
    -1.41546    -1.47525    -0.76476    -0.44349    -0.82292   -22.79395   -20.51934   -15.98175   -21.40877   -17.71282  -101.92305
    -1.40546    -1.51225    -0.80478    -0.46374    -0.82839   -22.17040   -21.22905   -17.43559   -22.18918   -17.67672  -104.31010
    -1.39546    -1.53975    -0.83178    -0.48211    -0.85147   -21.74162   -22.24205   -19.17593   -23.21472   -17.54811  -107.62754
    -1.38546    -1.55385    -0.84379    -0.49767    -0.89735   -21.55561   -23.36830   -20.95804   -24.43539   -17.33740  -111.44740
    -1.37446    -1.55053    -0.84381    -0.51066    -0.96594   -21.66411   -24.47260   -22.57698   -25.74636   -17.06347  -115.39446
    -1.36446    -1.52956    -0.83834    -0.52251    -1.05190   -22.09579   -25.47080   -23.88808   -27.01895   -16.76057  -119.17650
    -1.35446    -1.49562    -0.83561    -0.53511    -1.14523   -22.82245   -26.31270   -24.81580   -28.09920   -16.47941  -122.54113
    -1.34446    -1.45532    -0.84107    -0.54928    -1.23272   -23.73276   -26.94130   -25.31930   -28.85157   -16.24781  -125.17112
    -1.33446    -1.41290    -0.85492    -0.56331    -1.29948   -24.61293   -27.27010   -25.35550   -29.12702   -16.03737  -126.53352
    -1.32346    -1.36615    -0.86976    -0.57241    -1.33088   -25.17569   -27.18670   -24.84784   -28.77796   -15.74850  -125.87589
    -1.31346    -1.30820    -0.87361    -0.57049    -1.31509   -25.13944   -26.58660   -23.72507   -27.68546   -15.24101  -122.44498
    -1.30346    -1.23239    -0.85452    -0.55318    -1.24808   -24.33055   -25.44890   -21.96699   -25.82429   -14.40611  -115.86501
    -1.29346    -1.13990    -0.80664    -0.52107    -1.13658   -22.78256   -23.88440   -19.68695   -23.31648   -13.23505  -106.50963
    -1.28346    -1.04283    -0.73371    -0.48078    -0.99888   -20.73391   -22.15120   -17.13616   -20.44153   -11.84192   -95.56092
    -1.27246    -0.96194    -0.64815    -0.44353    -0.85985   -18.56060   -20.58639   -14.66731   -17.57953   -10.43492   -84.74221
    -1.26246    -0.91864    -0.56572    -0.42070    -0.74325   -16.63901   -19.50141   -12.61798   -15.09865    -9.22519   -75.73056
    -1.25246    -0.92619    -0.49930    -0.41924    -0.66416   -15.22657   -19.07898   -11.21613   -13.24100    -8.34490   -69.61647
    -1.24246    -0.98357    -0.45490    -0.43838    -0.62443   -14.39915   -19.31974   -10.51768   -12.06426    -7.80696   -66.60907
    -1.23246    -1.07539    -0.43037    -0.46982    -0.61353   -14.07753   -20.05547   -10.41409   -11.45549    -7.51504   -66.10672
    -1.22246    -1.17707    -0.41854    -0.50091    -0.61444   -14.10069   -21.00970   -10.69474   -11.20947    -7.32906   -67.05462
    -1.21146    -1.26334    -0.41119    -0.51923    -0.61084   -14.29600   -21.87136   -11.12314   -11.11613    -7.13118   -68.34241
    -1.20146    -1.31483    -0.40295    -0.51747    -0.59323   -14.53416   -22.35720   -11.50283   -11.03857    -6.87165   -69.13289
    -1.19146    -1.32312    -0.39342    -0.49558    -0.56237   -14.75069   -22.27296   -11.71860   -10.94058    -6.58199   -69.03930
    -1.18146    -1.29297    -0.38734    -0.46055    -0.52856   -14.94614   -21.55819   -11.75289   -10.89246    -6.36520   -68.18429
    -1.17146    -1.24082    -0.39312    -0.42415    -0.50713   -15.17359   -20.31674   -11.69094   -11.03842    -6.35913   -67.14404
    -1.16046    -1.19164    -0.41987    -0.39909    -0.51372   -15.50316   -18.79727   -11.68726   -11.54368    -6.69706   -66.75276
    -1.15046    -1.17294    -0.47389    -0.39491    -0.55846   -15.98359   -17.31728   -11.91083   -12.51539    -7.45857   -67.78585
    -1.14046    -1.20647    -0.55544    -0.41551    -0.64153   -16.60348   -16.15543   -12.46853   -13.92903    -8.62590   -70.60133
    -1.13046    -1.30189    -0.65718    -0.45774    -0.75242   -17.28421   -15.46708   -13.35306   -15.60157   -10.06524   -74.94039
    -1.12046    -1.45265    -0.76571    -0.51252    -0.87182   -17.92237   -15.27359   -14.42845   -17.22206   -11.54722   -79.99639
    -1.11046    -1.63696    -0.86510    -0.56789    -0.97777   -18.44745   -15.49587   -15.49388   -18.45707   -12.81077   -84.75275
    -1.09946    -1.82401    -0.94152    -0.61245    -1.05160   -18.86244   -16.03317   -16.35200   -19.05832   -13.64450   -88.38002
    -1.08946    -1.98100    -0.98650    -0.63881    -1.08350   -19.22801   -16.80192   -16.88385   -18.94429   -13.94354   -90.49141
    -1.07946    -2.08073    -0.99736    -0.64424    -1.07298   -19.61812   -17.72677   -17.06158   -18.20306   -13.72742   -91.13226
    -1.06946    -2.10703    -0.97618    -0.63043    -1.02862   -20.04975   -18.70657   -16.92260   -17.03664   -13.11658   -90.57440
    -1.05946    -2.05888    -0.92769    -0.60229    -0.96296   -20.46079   -19.57823   -16.52213   -15.67478   -12.27277   -89.06053
    -1.04846    -1.94917    -0.85797    -0.56595    -0.89058   -20.72731   -20.13207   -15.91253   -14.32042   -11.35456   -86.71056
    -1.03846    -1.80212    -0.77516    -0.52780    -0.82512   -20.73734   -20.17960   -15.14155   -13.12919   -10.49563   -83.61352
    -1.02846    -1.64850    -0.68960    -0.49464    -0.77852   -20.45733   -19.64040   -14.28080   -12.22133    -9.79811   -80.00923
    -1.01846    -1.51767    -0.61326    -0.47273    -0.75957   -19.97511   -18.60398   -13.44425   -11.68741    -9.33095   -76.40493
    -1.00846    -1.43243    -0.55820    -0.46742    -0.77184   -19.45830   -17.33044   -12.78042   -11.58819    -9.13317   -73.52042
    -0.99746    -1.40448    -0.53360    -0.48186    -0.81239   -19.09112   -16.17181   -12.44036   -11.92777    -9.19689   -72.06029
    -0.98746    -1.43503    -0.54308    -0.51658    -0.87125   -18.98033   -15.45823   -12.52351   -12.64411    -9.45448   -72.42660
    -0.97746    -1.51684    -0.58404    -0.56867    -0.93387   -19.10256   -15.38693   -13.04854   -13.60876    -9.78626   -74.53647
    -0.96746    -1.63868    -0.64790    -0.63301    -0.98559   -19.32743   -15.97508   -13.93485   -14.66786   -10.04701   -77.85741
    -0.95746    -1.78878    -0.72288    -0.70313    -1.01688   -19.48947   -17.07693   -15.02973   -15.68820   -10.12113   -81.63714
    -0.94746    -1.95506    -0.79641    -0.77201    -1.02578   -19.47558   -18.45682   -16.15570   -16.61128    -9.95484   -85.20349
    -0.93646    -2.12424    -0.85775    -0.83310    -1.01813   -19.26580   -19.88166   -17.16165   -17.46064    -9.57953   -88.18250
    -0.92646    -2.28180    -0.89971    -0.88102    -1.00443   -18.91805   -21.18551   -17.95867   -18.33525    -9.10255   -90.56700
    -0.91646    -2.41577    -0.92084    -0.91316    -0.99623   -18.51668   -22.29323   -18.55498   -19.36145    -8.66187   -92.63421
    -0.90646    -2.52150    -0.92437    -0.92999    -1.00348   -18.10983   -23.19540   -19.03557   -20.66632    -8.38821   -94.77467
    -0.89646    -2.60661    -0.91821    -0.93631    -1.03247   -17.68102   -23.89380   -19.52903   -22.29918    -8.36359   -97.26022
    -0.88546    -2.68722    -0.91253    -0.93826    -1.08404   -17.16870   -24.35290   -20.13060   -24.20557    -8.59791  -100.07773
    -0.87546    -2.77829    -0.91622    -0.94162    -1.15265   -16.50371   -24.47570   -20.84318   -26.18592    -9.03080  -102.82809
    -0.86546    -2.88105    -0.93321    -0.94736    -1.22569   -15.63968   -24.13558   -21.54255   -27.91284    -9.54655  -104.76451
    -0.85546    -2.97580    -0.96109    -0.95074    -1.28497   -14.57577   -23.23153   -22.00418   -29.01302   -10.01261  -105.00970
    -0.84546    -3.02458    -0.99143    -0.94220    -1.31109   -13.34770   -21.75150   -21.97992   -29.12673   -10.31933  -102.79448
    -0.83546    -2.98627    -1.01181    -0.91173    -1.28942   -12.02132   -19.79609   -21.28217   -28.05477   -10.41906   -97.77264
    -0.82446    -2.83151    -1.01090    -0.85245    -1.21457   -10.67339   -17.56154   -19.85541   -25.82652   -10.33923   -90.16552
    -0.81446    -2.55663    -0.98177    -0.76445    -1.09264    -9.38689   -15.28351   -17.80780   -22.68498   -10.17056   -80.72924
    -0.80446    -2.18857    -0.92446    -0.65500    -0.93930    -8.24003   -13.17328   -15.37310   -19.05234   -10.02528   -70.57136
    -0.79446    -1.77620    -0.84557    -0.53642    -0.77516    -7.29667   -11.37232   -12.84935   -15.41250   -10.00281   -60.86700
    -0.78446    -1.37632    -0.75632    -0.42246    -0.62077    -6.59652    -9.93671   -10.52096   -12.19798   -10.15039   -52.57842
    -0.77346    -1.03881    -0.66867    -0.32465    -0.49188    -6.14976    -8.85961    -8.59295    -9.70260   -10.46994   -46.29886
    -0.76346    -0.79585    -0.59245    -0.24977    -0.39756    -5.93621    -8.10049    -7.16702    -8.04735   -10.91970   -42.20640
    -0.75346    -0.65827    -0.53337    -0.19941    -0.33973    -5.91548    -7.61046    -6.23746    -7.19238   -11.43401   -40.12058
    -0.74346    -0.61827    -0.49256    -0.17103    -0.31446    -6.03504    -7.34021    -5.72615    -6.98646   -11.93390   -39.61808
    -0.73346    -0.65689    -0.46761    -0.15981    -0.31385    -6.24320    -7.24111    -5.52051    -7.21481   -12.34168   -40.15946
    -0.72246    -0.75266    -0.45484    -0.16077    -0.32843    -6.50106    -7.25905    -5.52139    -7.65840   -12.60454   -41.24114
    -0.71246    -0.89031    -0.45174    -0.17044    -0.34982    -6.80341    -7.35631    -5.68309    -8.14110   -12.72612   -42.57233
    -0.70246    -1.06589    -0.45889    -0.18751    -0.37304    -7.19174    -7.52853    -6.03084    -8.56609   -12.78825   -44.19078
    -0.69246    -1.28563    -0.47942    -0.21249    -0.39744    -7.74641    -7.81911    -6.65429    -8.92909   -12.93678   -46.46066
    -0.68246    -1.55644    -0.51701    -0.24609    -0.42531    -8.54865    -8.29402    -7.65100    -9.28476   -13.31941   -49.84269
    -0.67246    -1.87279    -0.57221    -0.28719    -0.45878    -9.62103    -8.98631    -9.05085    -9.68925   -13.99479   -54.53320
    -0.66146    -2.20585    -0.64029    -0.33143    -0.49684   -10.86801    -9.84205   -10.74998   -10.12972   -14.85974   -60.12391
    -0.65146    -2.50490    -0.71195    -0.37143    -0.53412   -12.06948   -10.68986   -12.48881   -10.49793   -15.65396   -65.52244
    -0.64146    -2.70854    -0.77732    -0.39906    -0.56270   -12.92657   -11.28801   -13.90539   -10.62079   -16.04355   -69.23192
    -0.63146    -2.76897    -0.83116    -0.40852    -0.57606   -13.16799   -11.40247   -14.64511   -10.33789   -15.74390   -69.88208
    -0.62146    -2.67237    -0.87584    -0.39893    -0.57239   -12.64793   -10.90564   -14.48940    -9.58511   -14.64337   -66.79098
    -0.61046    -2.44437    -0.91942    -0.37499    -0.55578   -11.41171    -9.82973   -13.43693    -8.43293   -12.84754   -60.25341
    -0.60046    -2.14179    -0.96946    -0.34521    -0.53363    -9.67634    -8.35654   -11.70004    -7.06098   -10.62906   -51.41306
    -0.59046    -1.83141    -1.02592    -0.31908    -0.51238    -7.75837    -6.74728    -9.62324    -5.69810    -8.33071   -41.84648
    -0.58046    -1.57064    -1.07766    -0.30463    -0.49420    -5.97448    -5.26072    -7.57081    -4.54556    -6.25446   -33.05317
    -0.57046    -1.39520    -1.10587    -0.30734    -0.47693    -4.56281    -4.08513    -5.82185    -3.73517    -4.59154   -26.08184
    -0.55946    -1.31968    -1.09315    -0.33058    -0.45648    -3.64657    -3.31088    -4.53045    -3.32234    -3.41108   -21.42122
    -0.54946    -1.34291    -1.03260    -0.37604    -0.43103    -3.23658    -2.94077    -3.73605    -3.30349    -2.69254   -19.09201
    -0.53946    -1.45318    -0.93320    -0.44319    -0.40366    -3.25875    -2.91360    -3.40213    -3.63724    -2.37505   -18.82000
    -0.52946    -1.62952    -0.81727    -0.52872    -0.38206    -3.58112    -3.12989    -3.45995    -4.25925    -2.39835   -20.18612
    -0.51946    -1.84159    -0.71261    -0.62514    -0.37598    -4.04369    -3.47199    -3.83224    -5.08715    -2.72198   -22.71237
    -0.50946    -2.05199    -0.64325    -0.72211    -0.39360    -4.49099    -3.82303    -4.44504    -6.02946    -3.32804   -25.92750
    -0.49846    -2.22192    -0.62244    -0.80797    -0.43811    -4.80642    -4.08784    -5.21927    -6.98823    -4.20539   -29.39759
    -0.48846    -2.31996    -0.64960    -0.87247    -0.50559    -4.93786    -4.20817    -6.06442    -7.87592    -5.32689   -32.76088
    -0.47846    -2.32708    -0.71168    -0.90847    -0.58478    -4.90525    -4.17181    -6.87049    -8.60501    -6.62436   -35.70892
    -0.46846    -2.23853    -0.78683    -0.91159    -0.65875    -4.77651    -3.99765    -7.51014    -9.09934    -7.97095   -37.95029
    -0.45846    -2.06188    -0.84999    -0.88036    -0.70885    -4.63062    -3.72057    -7.85707    -9.29089    -9.18584   -39.18608
    -0.44746    -1.81416    -0.87931    -0.81632    -0.72043    -4.51185    -3.37270    -7.81845    -9.12798   -10.07014   -39.13134
    -0.43746    -1.52006    -0.86199    -0.72420    -0.68718    -4.41401    -2.97633    -7.36638    -8.59994   -10.45262   -37.60270
    -0.42746    -1.21076    -0.79791    -0.61361    -0.61391    -4.28738    -2.55043    -6.55547    -7.74760   -10.24758   -34.62465
    -0.41746    -0.92064    -0.69924    -0.49777    -0.51555    -4.06803    -2.11599    -5.51052    -6.66536    -9.48621   -30.47932
    -0.40746    -0.68303    -0.58747    -0.39215    -0.41283    -3.71746    -1.70400    -4.39449    -5.48410    -8.31052   -25.68603
    -0.39746    -0.52632    -0.48839    -0.31209    -0.32716    -3.24329    -1.35297    -3.36918    -4.34298    -6.94925   -20.91162
    -0.38646    -0.47155    -0.42679    -0.27039    -0.27635    -2.70043    -1.10225    -2.56243    -3.36938    -5.66447   -16.84402
    -0.37646    -0.53033    -0.42233    -0.27541    -0.27159    -2.17289    -0.98416    -2.05484    -2.65567    -4.70035   -14.06758
    -0.36646    -0.70193    -0.48525    -0.32918    -0.31599    -1.74012    -1.01404    -1.87415    -2.24583    -4.23485   -12.94133
    -0.35646    -0.96916    -0.61299    -0.42544    -0.40312    -1.45292    -1.18253    -1.99715    -2.13022    -4.34092   -13.51446
    -0.34646    -1.29412    -0.78760    -0.54843    -0.51700    -1.31844    -1.45204    -2.35211    -2.24708    -4.96824   -15.48506
    -0.33546    -1.61946    -0.97690    -0.67399    -0.63396    -1.30307    -1.75898    -2.82647    -2.49112    -5.94518   -18.22913
    -0.32546    -1.87827    -1.14012    -0.77425    -0.72696    -1.34981    -2.02636    -3.28424    -2.73881    -7.01450   -20.93333
    -0.31546    -2.01175    -1.23854    -0.82469    -0.77308    -1.40162    -2.18378    -3.59483    -2.87896    -7.90088   -22.80813
    -0.30546    -1.98740    -1.24795    -0.81250    -0.76076    -1.42252    -2.18879    -3.66822    -2.84282    -8.39664   -23.32758
    -0.29546    -1.81159    -1.16577    -0.74041    -0.69298    -1.41019    -2.04114    -3.47976    -2.62111    -8.43696   -22.39992
    -0.28446    -1.52661    -1.01262    -0.62503    -0.58692    -1.39439    -1.78178    -3.07618    -2.26172    -8.11929   -20.38455
    -0.27446    -1.19613    -0.82368    -0.49179    -0.46695    -1.42268    -1.47770    -2.55645    -1.84895    -7.66703   -17.95135
    -0.26446    -0.88584    -0.63714    -0.36563    -0.35734    -1.53981    -1.19991    -2.03902    -1.47466    -7.32684   -15.82619
    -0.25446    -0.64734    -0.48356    -0.26540    -0.27604    -1.76543    -1.00352    -1.62860    -1.21356    -7.27172   -14.55517
    -0.24446    -0.51089    -0.37949    -0.20053    -0.23215    -2.08784    -0.91914    -1.39654    -1.11029    -7.52921   -14.36608
    -0.23446    -0.48626    -0.32880    -0.17206    -0.22683    -2.46844    -0.95434    -1.37827    -1.17955    -7.99009   -15.18465
    -0.22346    -0.56820    -0.32664    -0.17536    -0.25612    -2.86031    -1.10322    -1.58158    -1.41219    -8.47345   -16.75708
    -0.21346    -0.74140    -0.36526    -0.20297    -0.31379    -3.23287    -1.35795    -1.99712    -1.78389    -8.82577   -18.82101
    -0.20346    -0.98442    -0.43729    -0.24653    -0.39310    -3.58436    -1.71319    -2.60276    -2.26049    -8.98762   -21.20976
    -0.19346    -1.27197    -0.53622    -0.29768    -0.48736    -3.94075    -2.16561    -3.35977    -2.80004    -9.01227   -23.87167
    -0.18346    -1.57572    -0.65491    -0.34841    -0.58935    -4.33293    -2.70382    -4.20619    -3.35368    -9.01465   -26.77965
    -0.17246    -1.86528    -0.78332    -0.39139    -0.69044    -4.76834    -3.29720    -5.05877    -3.86540    -9.09934   -29.81948
    -0.16246    -2.10778    -0.90736    -0.42038    -0.77983    -5.20651    -3.88686    -5.81702    -4.27389    -9.29595   -32.69557
    -0.15246    -2.27069    -1.01028    -0.43091    -0.84504    -5.56101    -4.38763    -6.38062    -4.52000    -9.53688   -34.94306
    -0.14246    -2.32511    -1.07543    -0.42087    -0.87416    -5.72246    -4.70539    -6.66872    -4.55330    -9.68498   -36.03042
    -0.13246    -2.25396    -1.09003    -0.39088    -0.85833    -5.60132    -4.76470    -6.63952    -4.35271    -9.59224   -35.54369
    -0.12146    -2.06008    -1.04885    -0.34450    -0.79653    -5.16742    -4.53511    -6.29280    -3.93389    -9.14417   -33.32335
    -0.11146    -1.76952    -0.95565    -0.28771    -0.69624    -4.46567    -4.04474    -5.67158    -3.35034    -8.31766   -29.55911
    -0.10146    -1.42746    -0.82269    -0.22782    -0.57282    -3.60547    -3.37602    -4.85615    -2.68822    -7.17139   -24.74804
    -0.09146    -1.08777    -0.66842    -0.17227    -0.44556    -2.72458    -2.63836    -3.95125    -2.04230    -5.83784   -19.56835
    -0.08146    -0.80052    -0.51340    -0.12740    -0.33314    -1.94752    -1.94188    -3.06902    -1.49803    -4.48041   -14.71132
    -0.07146    -0.60285    -0.37627    -0.09797    -0.25017    -1.35980    -1.36954    -2.31250    -1.11677    -3.25555   -10.74142
    -0.06046    -0.51585    -0.27097    -0.08727    -0.20544    -0.99960    -0.96974    -1.76412    -0.93216    -2.27715    -8.02230
    -0.05046    -0.54744    -0.20621    -0.09788    -0.20216    -0.86646    -0.75959    -1.47458    -0.95524    -1.61012    -6.71968
    -0.04046    -0.69726    -0.18644    -0.13252    -0.23935    -0.93652    -0.73768    -1.46605    -1.18273    -1.27514    -6.85368
    -0.03046    -0.96076    -0.21414    -0.19478    -0.31335    -1.17701    -0.89628    -1.73918    -1.60525    -1.26516    -8.36592
    -0.02046    -1.33195    -0.29131    -0.28922    -0.41910    -1.55456    -1.22849    -2.27993    -2.21291    -1.56075   -11.16823
    -0.00946    -1.80259    -0.41909    -0.42012    -0.55072    -2.03780    -1.72525    -3.06169    -2.99521    -2.13332   -15.14579
     0.00054    -2.35738    -0.59491    -0.58893    -0.70125    -2.59493    -2.36543    -4.03901    -3.93548    -2.93541   -20.11274
     0.01054    -2.96709    -0.80815    -0.79045    -0.86152    -3.18752    -3.10241    -5.13543    -4.99573    -3.88434   -25.73264
     0.02054    -3.58192    -1.03711    -1.00995    -1.01890    -3.76554    -3.85771    -6.23696    -6.10183    -4.85630   -31.46621
     0.03054    -4.13218    -1.24965    -1.22333    -1.15752    -4.26766    -4.53070    -7.19951    -7.13885    -5.69725   -36.59664
     0.04054    -4.54146    -1.40950    -1.40191    -1.26066    -4.63207    -5.02310    -7.88487    -7.96602    -6.26122   -40.38081
     0.05154    -4.74903    -1.48636    -1.52092    -1.31582    -4.81466    -5.27334    -8.19673    -8.45327    -6.45594   -42.26608
     0.06154    -4.73210    -1.46577    -1.56821    -1.31898    -4.80514    -5.28042    -8.11946    -8.52197    -6.27151   -42.08355
     0.07154    -4.51399    -1.35460    -1.54710    -1.27594    -4.63157    -5.09975    -7.71516    -8.17911    -5.78585   -40.10305
     0.08154    -4.15429    -1.17776    -1.47341    -1.20001    -4.34503    -4.81268    -7.10136    -7.50911    -5.12485   -36.89849
     0.09154    -3.72315    -0.97019    -1.36702    -1.10575    -4.00201    -4.48996    -6.39559    -6.63878    -4.41927   -33.11173
     0.10254    -3.27916    -0.76620    -1.24390    -1.00448    -3.64271    -4.16462    -5.68179    -5.69683    -3.76542   -29.24511
     0.11254    -2.85862    -0.59253    -1.11363    -0.90381    -3.29055    -3.83322    -4.99940    -4.78096    -3.21145   -25.58417
     0.12254    -2.48323    -0.46650    -0.98170    -0.80983    -2.96536    -3.48256    -4.36489    -3.95400    -2.78151   -22.28957
     0.13254    -2.17500    -0.39868    -0.85583    -0.73206    -2.70049    -3.12229    -3.80315    -3.25705    -2.49947   -19.54402
     0.14254    -1.96389    -0.39593    -0.74836    -0.68514    -2.54786    -2.79450    -3.36645    -2.72493    -2.41147   -17.63852
     0.15354    -1.88375    -0.46253    -0.67466    -0.68404    -2.56380    -2.56484    -3.12185    -2.38727    -2.58209   -16.92483
     0.16354    -1.95290    -0.59736    -0.64575    -0.73732    -2.77912    -2.48863    -3.12263    -2.25657    -3.06591   -17.64619
     0.17354    -2.15567    -0.78942    -0.66174    -0.83928    -3.17086    -2.57957    -3.36951    -2.31042    -3.87427   -19.75075
     0.18354    -2.43370    -1.01414    -0.70876    -0.96662    -3.65155    -2.79355    -3.79221    -2.48394    -4.94243   -22.78690
     0.19354    -2.69734    -1.23478    -0.76186    -1.08405    -4.08718    -3.03909    -4.26097    -2.68027    -6.12382   -25.96938
     0.20354    -2.85300    -1.40924    -0.79357    -1.15387    -4.33762    -3.20811    -4.62100    -2.79863    -7.20931   -28.38433
     0.21454    -2.83441    -1.50145    -0.78321    -1.15003    -4.30715    -3.21391    -4.74237    -2.76576    -7.97982   -29.27810
     0.22454    -2.62591    -1.49152    -0.72445    -1.06649    -3.97574    -3.02163    -4.56250    -2.55871    -8.26077   -28.28771
     0.23454    -2.26449    -1.38275    -0.62606    -0.91864    -3.40367    -2.65498    -4.10020    -2.20838    -7.98256   -25.54174
     0.24454    -1.82478    -1.19968    -0.50787    -0.73680    -2.70312    -2.18225    -3.44292    -1.78408    -7.19468   -21.57618
     0.25454    -1.39183    -0.98094    -0.39356    -0.55523    -1.99861    -1.69142    -2.71316    -1.36745    -6.05416   -17.14637
     0.26554    -1.03779    -0.76807    -0.30395    -0.40270    -1.38952    -1.26180    -2.02971    -1.02895    -4.77452   -12.99701
     0.27554    -0.80657    -0.59542    -0.25230    -0.29605    -0.93154    -0.94671    -1.48049    -0.81260    -3.56397    -9.68566
     0.28554    -0.71039    -0.48329    -0.24285    -0.23963    -0.63579    -0.76653    -1.10676    -0.73184    -2.57666    -7.49374
     0.29554    -0.73364    -0.43593    -0.27107    -0.22735    -0.48173    -0.71242    -0.90702    -0.77253    -1.88653    -6.42821
     0.30554    -0.83974    -0.44384    -0.32551    -0.24632    -0.43285    -0.75332    -0.84671    -0.90040    -1.49407    -6.28276
     0.31554    -0.98123    -0.48897    -0.39039    -0.28074    -0.45056    -0.84741    -0.87472    -1.07087    -1.35238    -6.73728
     0.32654    -1.11071    -0.55209    -0.44975    -0.31576    -0.50320    -0.95351    -0.93869    -1.24070    -1.40090    -7.46531
     0.33654    -1.19368    -0.61953    -0.49211    -0.34095    -0.57179    -1.04250    -0.99901    -1.38254    -1.59368    -8.23580
     0.34654    -1.21838    -0.68732    -0.51450    -0.35333    -0.65075    -1.10550    -1.03689    -1.49281    -1.91217    -8.97163
     0.35654    -1.19978    -0.76084    -0.52343    -0.35811    -0.74591    -1.15513    -1.05650    -1.59506    -2.36145    -9.75621
     0.36654    -1.17478    -0.85001    -0.53266    -0.36653    -0.86901    -1.21997    -1.07896    -1.73072    -2.95507   -10.77771
     0.37754    -1.19104    -0.96218    -0.55806    -0.39169    -1.03165    -1.33458    -1.13225    -1.94333    -3.69613   -12.24092
     0.38754    -1.29251    -1.09665    -0.61273    -0.44373    -1.24266    -1.52779    -1.24095    -2.26250    -4.57082   -14.29035
     0.39754    -1.50900    -1.24255    -0.70244    -0.52599    -1.50701    -1.81646    -1.42001    -2.69336    -5.54488   -16.96169
     0.40754    -1.84964    -1.38244    -0.82586    -0.63349    -1.82858    -2.20316    -1.67095    -3.21511    -6.57289   -20.18212
     0.41754    -2.29999    -1.49671    -0.97429    -0.75383    -2.20876    -2.67345    -1.98033    -3.78297    -7.59261   -23.76293
     0.42854    -2.82132    -1.56839    -1.13315    -0.87060    -2.63946    -3.19461    -2.31914    -4.33885    -8.51557   -27.40108
     0.43854    -3.35049    -1.58555    -1.28266    -0.96602    -3.09288    -3.71227    -2.64228    -4.81193    -9.23106   -30.67515
     0.44854    -3.80518    -1.54257    -1.39934    -1.02434    -3.51303    -4.15153    -2.89376    -5.12870    -9.60390   -33.06235
     0.45854    -4.09975    -1.44021    -1.45976    -1.03481    -3.82343    -4.42836    -3.01917    -5.22353    -9.52332   -34.05235
     0.46854    -4.16667    -1.28668    -1.44668    -0.99335    -3.94602    -4.47482    -2.98322    -5.05896    -8.94341   -33.29980
     0.47854    -3.98142    -1.09783    -1.35590    -0.90485    -3.83110    -4.26119    -2.78513    -4.64046    -7.91524   -30.77312
     0.48954    -3.57647    -0.89571    -1.19982    -0.78278    -3.48083    -3.81541    -2.46463    -4.02733    -6.58909   -26.83206
     0.49954    -3.03493    -0.70497    -1.00585    -0.64679    -2.95407    -3.21762    -2.09250    -3.31991    -5.17154   -22.14817
     0.50954    -2.46599    -0.54782    -0.80888    -0.51842    -2.34649    -2.58006    -1.74930    -2.63547    -3.86661   -17.51905
     0.51954    -1.96973    -0.43882    -0.64042    -0.41528    -1.76180    -2.00661    -1.50141    -2.07296    -2.82715   -13.63418
     0.52954    -1.60884    -0.38291    -0.52028    -0.34681    -1.28087    -1.57002    -1.38253    -1.68902    -2.12477   -10.90605
     0.54054    -1.39693    -0.37609    -0.45340    -0.31345    -0.94819    -1.29624    -1.38975    -1.49009    -1.76019    -9.42432
     0.55054    -1.30685    -0.40846    -0.43308    -0.30883    -0.77558    -1.17314    -1.49313    -1.44396    -1.68915    -9.03218
     0.56054    -1.29337    -0.46889    -0.44772    -0.32465    -0.75633    -1.17093    -1.65362    -1.50051    -1.85291    -9.46894
     0.57054    -1.31514    -0.54749    -0.48813    -0.35527    -0.87970    -1.26350    -1.84095    -1.61422    -2.19787   -10.50228
     0.58054    -1.35070    -0.63651    -0.55090    -0.40007    -1.13727    -1.43879    -2.04121    -1.75306    -2.67710   -11.98562
     0.59154    -1.39977    -0.72772    -0.63674    -0.46184    -1.51760    -1.69606    -2.25241    -1.89925    -3.23887   -13.83026
     0.60154    -1.46939    -0.81023    -0.74500    -0.54219    -1.99308    -2.02836    -2.47033    -2.03820    -3.81239   -15.90916
     0.61154    -1.56112    -0.86968    -0.86696    -0.63616    -2.50887    -2.40709    -2.67441    -2.14989    -4.30250   -17.97667
     0.62154    -1.65785    -0.89122    -0.98361    -0.72992    -2.98253    -2.77265    -2.82452    -2.20418    -4.60820   -19.65470
     0.63154    -1.72700    -0.86465    -1.06914    -0.80296    -3.32063    -3.04570    -2.87354    -2.17336    -4.65085   -20.52783
     0.64154    -1.73387    -0.78954    -1.10021    -0.83539    -3.44648    -3.15265    -2.78295    -2.04081    -4.40234   -20.28424
     0.65254    -1.65904    -0.67634    -1.06642    -0.81648    -3.32834    -3.05673    -2.54758    -1.81706    -3.90057   -18.86857
     0.66254    -1.51258    -0.54445    -0.97720    -0.75052    -2.99511    -2.77482    -2.19947    -1.53556    -3.23818   -16.52789
     0.67254    -1.33471    -0.41614    -0.86162    -0.65769    -2.52883    -2.37591    -1.80228    -1.24957    -2.53753   -13.76428
     0.68254    -1.18572    -0.31171    -0.76049    -0.56735    -2.03990    -1.96206    -1.43303    -1.01643    -1.91475   -11.19143
     0.69254    -1.12684    -0.24536    -0.71416    -0.50976    -1.63555    -1.63334    -1.16257    -0.88335    -1.45329    -9.36422
     0.70354    -1.19986    -0.22487    -0.74959    -0.50658    -1.39163    -1.45960    -1.03887    -0.87835    -1.19146    -8.64080
     0.71354    -1.41341    -0.25262    -0.87160    -0.56434    -1.33939    -1.46205    -1.08111    -1.00347    -1.12128    -9.10927
     0.72354    -1.73734    -0.32707    -1.05962    -0.67310    -1.46453    -1.61223    -1.28032    -1.23621    -1.19893   -10.58934
     0.73354    -2.11108    -0.44362    -1.27212    -0.80902    -1.71889    -1.84388    -1.60492    -1.53464    -1.35816   -12.69631
     0.74354    -2.46387    -0.59433    -1.45912    -0.94188    -2.03521    -2.07694    -2.00838    -1.84782    -1.52927   -14.95682
     0.75354    -2.73931    -0.76724    -1.57768    -1.04446    -2.34427    -2.24458    -2.43791    -2.12860    -1.65415   -16.93819
     0.76454    -2.91575    -0.94537    -1.60724    -1.10050    -2.58822    -2.31674    -2.84159    -2.34467    -1.70077   -18.36084
     0.77454    -3.01185    -1.10823    -1.55488    -1.10878    -2.73096    -2.30948    -3.17727    -2.48377    -1.66921   -19.15442
     0.78454    -3.07357    -1.23436    -1.45231    -1.08129    -2.76250    -2.28043    -3.41985    -2.55226    -1.58297   -19.43953
     0.79454    -3.14870    -1.30655    -1.34222    -1.03703    -2.69753    -2.30559    -3.56472    -2.56779    -1.48054   -19.45068
     0.80454    -3.26280    -1.31714    -1.26174    -0.99441    -2.56998    -2.44972    -3.63266    -2.54973    -1.39602   -19.43420
     0.81554    -3.40593    -1.27089    -1.23044    -0.96491    -2.42260    -2.73887    -3.65360    -2.51336    -1.35021   -19.55082
     0.82554    -3.53655    -1.18389    -1.24503    -0.94980    -2.29430    -3.14304    -3.65922    -2.46662    -1.34546   -19.82392
     0.83554    -3.59859    -1.07957    -1.28285    -0.94153    -2.20816    -3.57932    -3.66492    -2.41153    -1.36832   -20.13477
     0.84554    -3.54131    -0.98229    -1.31167    -0.92755    -2.17004    -3.93399    -3.66592    -2.34654    -1.39729   -20.27659
     0.85554    -3.33611    -0.91179    -1.30178    -0.89559    -2.16949    -4.10012    -3.64307    -2.27036    -1.41247   -20.04079
     0.86654    -2.98774    -0.87847    -1.23602    -0.83884    -2.18841    -4.01275    -3.57554    -2.18475    -1.40107   -19.30359
     0.87654    -2.53216    -0.88190    -1.11510    -0.75843    -2.20823    -3.67504    -3.45312    -2.09279    -1.36022   -18.07698
     0.88654    -2.02824    -0.91093    -0.95535    -0.66269    -2.21259    -3.15039    -3.27670    -1.99701    -1.29489   -16.48878
     0.89654    -1.54254    -0.94768    -0.78155    -0.56427    -2.18650    -2.53876    -3.05496    -1.89748    -1.21300   -14.72675
     0.90654    -1.13421    -0.97365    -0.61943    -0.47632    -2.12055    -1.94240    -2.79684    -1.79127    -1.12300   -12.97767
     0.91654    -0.84484    -0.97778    -0.48882    -0.41048    -2.01286    -1.44008    -2.51482    -1.68007    -1.03437   -11.40412
     0.92754    -0.69614    -0.96152    -0.40102    -0.37625    -1.88028    -1.07647    -2.22678    -1.57407    -0.96047   -10.15301
     0.93754    -0.69262    -0.93942    -0.36085    -0.38193    -1.75922    -0.86839    -1.96122    -1.49485    -0.92097    -9.37947
     0.94754    -0.82662    -0.93324    -0.36786    -0.43488    -1.70017    -0.81733    -1.75456    -1.46999    -0.94068    -9.24533
     0.95754    -1.08318    -0.96301    -0.41899    -0.54102    -1.75426    -0.91987    -1.64096    -1.52313    -1.04513    -9.88955
     0.96754    -1.44121    -1.03946    -0.50905    -0.70252    -1.95787    -1.17207    -1.64067    -1.66366    -1.25333   -11.37984
     0.97854    -1.87504    -1.16091    -0.63188    -0.91563    -2.31775    -1.56471    -1.75218    -1.88346    -1.57067   -13.67223
     0.98854    -2.35326    -1.31468    -0.78019    -1.16772    -2.80362    -2.07440    -1.95170    -2.15830    -1.98236   -16.58624
     0.99854    -2.83658    -1.48035    -0.94563    -1.43519    -3.34725    -2.65305    -2.19714    -2.45379    -2.44777   -19.79674
     1.00854    -3.27900    -1.63434    -1.11692    -1.68530    -3.85169    -3.22514    -2.43611    -2.72975    -2.90194   -22.86021
     1.01854    -3.62960    -1.75134    -1.27900    -1.87971    -4.21105    -3.69676    -2.61526    -2.94568    -3.26483   -25.27323
     1.02854    -3.83987    -1.80856    -1.41327    -1.98442    -4.33850    -3.97600    -2.69241    -3.06532    -3.45984   -26.57819
     1.03954    -3.87548    -1.78943    -1.50017    -1.98000    -4.19289    -4.00257    -2.64747    -3.06456    -3.44066   -26.49322
     1.04954    -3.73193    -1.69020    -1.52590    -1.86988    -3.79401    -3.76730    -2.49112    -2.93857    -3.20532   -25.01423
     1.05954    -3.43703    -1.52240    -1.48699    -1.67991    -3.21675    -3.31659    -2.26396    -2.70754    -2.80555   -22.43673
     1.06954    -3.04664    -1.31140    -1.39391    -1.45189    -2.56676    -2.73837    -2.02388    -2.41276    -2.32432   -19.26994
     1.07954    -2.63023    -1.08914    -1.26812    -1.22975    -1.94767    -2.13279    -1.82711    -2.10542    -1.85217   -16.08240
     1.09054    -2.24809    -0.88529    -1.13454    -1.04610    -1.43199    -1.58424    -1.70746    -1.83044    -1.45728   -13.32544
     1.10054    -1.93605    -0.71849    -1.01247    -0.91423    -1.05104    -1.14461    -1.66481    -1.61307    -1.17009   -11.22487
     1.11054    -1.69867    -0.59427    -0.91088    -0.82911    -0.79978    -0.83248    -1.66797    -1.45498    -0.98407    -9.77222
     1.12054    -1.51777    -0.50755    -0.82836    -0.77486    -0.65306    -0.64430    -1.67011    -1.34117    -0.87012    -8.80731
     1.13054    -1.36680    -0.44959    -0.76044    -0.73645    -0.58482    -0.57230    -1.63099    -1.25524    -0.79612    -8.15273
     1.14154    -1.23106    -0.41496    -0.70734    -0.71009    -0.58247    -0.61896    -1.53585    -1.19446    -0.74242    -7.73760
     1.15154    -1.11462    -0.40458    -0.67852    -0.70662    -0.65108    -0.80359    -1.40102    -1.17625    -0.70821    -7.64450
     1.16154    -1.03796    -0.42442    -0.69010    -0.74689    -0.80797    -1.15424    -1.26540    -1.23160    -0.70663    -8.06520
     1.17154    -1.02506    -0.47949    -0.75662    -0.85050    -1.06759    -1.68883    -1.17156    -1.38817    -0.75383    -9.18165
     1.18154    -1.08632    -0.56752    -0.87996    -1.02197    -1.42531    -2.39093    -1.14525    -1.64972    -0.85493   -11.02191
     1.19154    -1.20800    -0.67413    -1.04260    -1.24215    -1.84344    -3.18944    -1.18370    -1.98232    -0.99600   -13.36177
     1.20254    -1.35185    -0.77517    -1.20796    -1.46758    -2.25291    -3.96043    -1.25570    -2.31609    -1.14391   -15.73159
     1.21254    -1.46602    -0.84275    -1.33083    -1.64257    -2.56750    -4.55125    -1.31460    -2.56513    -1.25591   -17.53656
     1.22254    -1.50358    -0.85508    -1.37239    -1.71672    -2.71092    -4.82830    -1.31740    -2.65432    -1.29438   -18.25310
     1.23254    -1.43954    -0.80446    -1.31421    -1.66402    -2.64444    -4.72403    -1.24048    -2.54805    -1.24046   -17.61969
     1.24254    -1.27860    -0.69954    -1.16449    -1.49118    -2.38063    -4.26112    -1.08716    -2.26201    -1.10081   -15.72553
     1.25354    -1.05183    -0.56160    -0.95432    -1.23500    -1.97962    -3.54551    -0.88336    -1.85613    -0.90366   -12.97104
     1.26354    -0.80450    -0.41652    -0.72602    -0.94857    -1.52742    -2.72905    -0.66641    -1.41186    -0.68855    -9.91888
     1.27354    -0.58171    -0.28693    -0.52009    -0.68442    -1.11025    -1.96131    -0.47202    -1.00677    -0.49388    -7.11739
     1.28354    -0.41798    -0.18664    -0.36676    -0.48242    -0.79514    -1.35402    -0.32563    -0.69787    -0.34797    -4.97444
     1.29354    -0.33456    -0.12088    -0.28289    -0.36596    -0.62321    -0.96866    -0.24055    -0.51529    -0.26699    -3.71899
     1.30454    -0.34120    -0.08837    -0.27469    -0.34356    -0.61171    -0.82192    -0.21993    -0.46742    -0.25659    -3.42539
     1.31454    -0.43902    -0.08488    -0.34054    -0.41300    -0.75964    -0.89975    -0.26027    -0.54775    -0.31486    -4.05971
     1.32454    -0.62146    -0.10586    -0.47242    -0.56325    -1.04901    -1.16711    -0.35320    -0.73885    -0.43341    -5.50458
     1.33454    -0.87288    -0.14779    -0.65494    -0.77415    -1.44245    -1.57085    -0.48555    -1.01233    -0.59709    -7.55804
     1.34454    -1.16837    -0.20844    -0.86591    -1.01639    -1.88381    -2.04199    -0.63942    -1.32960    -0.78426    -9.93818
     1.35454    -1.47677    -0.28662    -1.07868    -1.25526    -2.30571    -2.50321    -0.79459    -1.64669    -0.97033   -12.31789
     1.36554    -1.76811    -0.38162    -1.26990    -1.45873    -2.64694    -2.88524    -0.93397    -1.92474    -1.13580   -14.40507
     1.37554    -2.02036    -0.49188    -1.42586    -1.60626    -2.87211    -3.14780    -1.04863    -2.14174    -1.27272   -16.02734
     1.38554    -2.22419    -0.61273    -1.54640    -1.69467    -2.98332    -3.28649    -1.14067    -2.29879    -1.38985   -17.17712
     1.39554    -2.37627    -0.73457    -1.64113    -1.73446    -3.01454    -3.33142    -1.21959    -2.41345    -1.50505   -17.97047
     1.40554    -2.47399    -0.84201    -1.71887    -1.74079    -3.00963    -3.32303    -1.29362    -2.50499    -1.63384   -18.54076
     1.41654    -2.50695    -0.91644    -1.77896    -1.72217    -2.99597    -3.28589    -1.36182    -2.57733    -1.77469   -18.92022
     1.42654    -2.45848    -0.94151    -1.80655    -1.67597    -2.96829    -3.21654    -1.41044    -2.61220    -1.90353   -18.99350
     1.43654    -2.31525    -0.90849    -1.77897    -1.59012    -2.89361    -3.08680    -1.41688    -2.57575    -1.97908   -18.54496
     1.44654    -2.07591    -0.82060    -1.67713    -1.45380    -2.73126    -2.86433    -1.36124    -2.43730    -1.96172   -17.38329
     1.45654    -1.75977    -0.69224    -1.49733    -1.26649    -2.45860    -2.53592    -1.23614    -2.18675    -1.82993   -15.46317
     1.46654    -1.40316    -0.54453    -1.25564    -1.04162    -2.08617    -2.11922    -1.05213    -1.84362    -1.59347   -12.93956
     1.47754    -1.04745    -0.39908    -0.98348    -0.80305    -1.65486    -1.65867    -0.83472    -1.45155    -1.28874   -10.12161
     1.48754    -0.73008    -0.27229    -0.71668    -0.57780    -1.22101    -1.20967    -0.61493    -1.06279    -0.96451    -7.36976
     1.49754    -0.47421    -0.17289    -0.48458    -0.38658    -0.83515    -0.81921    -0.41970    -0.72173    -0.66704    -4.98110
     1.50754    -0.28648    -0.10211    -0.30352    -0.24004    -0.52845    -0.51399    -0.26492    -0.45374    -0.42573    -3.11898
     1.51754    -0.16077    -0.05607    -0.17585    -0.13808    -0.30890    -0.29837    -0.15453    -0.26376    -0.25058    -1.80690
     1.52854    -0.08372    -0.02860    -0.09418    -0.07350    -0.16669    -0.16005    -0.08322    -0.14165    -0.13599    -0.96759
     1.53854    -0.04041    -0.01355    -0.04659    -0.03617    -0.08299    -0.07928    -0.04136    -0.07023    -0.06801    -0.47859
     1.54854    -0.01807    -0.00596    -0.02127    -0.01645    -0.03810    -0.03625    -0.01896    -0.03213    -0.03134    -0.21853
     1.55854    -0.00748    -0.00243    -0.00896    -0.00690    -0.01613    -0.01529    -0.00801    -0.01356    -0.01331    -0.09207
     1.56854    -0.00286    -0.00092    -0.00348    -0.00268    -0.00629    -0.00595    -0.00312    -0.00528    -0.00520    -0.03578
     1.57954    -0.00101    -0.00032    -0.00125    -0.00096    -0.00226    -0.00213    -0.00112    -0.00189    -0.00187    -0.01282
     1.58954    -0.00033    -0.00010    -0.00041    -0.00032    -0.00075    -0.00071    -0.00037    -0.00063    -0.00062    -0.00424
     1.59954    -0.00011    -0.00003    -0.00013    -0.00010    -0.00023    -0.00022    -0.00011    -0.00019    -0.00019    -0.00131
     1.60954    -0.00005    -0.00002    -0.00004    -0.00003    -0.00007    -0.00006    -0.00004    -0.00006    -0.00006    -0.00043
     1.61954    -0.00009    -0.00004    -0.00004    -0.00003    -0.00002    -0.00003    -0.00002    -0.00004    -0.00002    -0.00034
     1.62954    -0.00029    -0.00014    -0.00011    -0.00008    -0.00003    -0.00005    -0.00005    -0.00010    -0.00004    -0.00088
     1.64054    -0.00093    -0.00045    -0.00036    -0.00024    -0.00008    -0.00016    -0.00015    -0.00030    -0.00013    -0.00279
     1.65054    -0.00274    -0.00135    -0.00106    -0.00072    -0.00024    -0.00047    -0.00045    -0.00090    -0.00040    -0.00834
     1.66054    -0.00750    -0.00371    -0.00290    -0.00199    -0.00069    -0.00133    -0.00129    -0.00249    -0.00120    -0.02309
     1.67054    -0.01889    -0.00939    -0.00734    -0.00506    -0.00182    -0.00351    -0.00341    -0.00641    -0.00335    -0.05919
     1.68054    -0.04394    -0.02200    -0.01717    -0.01191    -0.00449    -0.00860    -0.00839    -0.01526    -0.00875    -0.14051
     1.69154    -0.09431    -0.04761    -0.03713    -0.02600    -0.01033    -0.01965    -0.01925    -0.03375    -0.02136    -0.30938
     1.70154    -0.18701    -0.09537    -0.07428    -0.05259    -0.02218    -0.04192    -0.04125    -0.06939    -0.04879    -0.63280
     1.71154    -0.34275    -0.17704    -0.13770    -0.09881    -0.04456    -0.08362    -0.08266    -0.13281    -0.10416    -1.20411
     1.72154    -0.58128    -0.30488    -0.23673    -0.17265    -0.08376    -0.15607    -0.15496    -0.23700    -0.20758    -2.13491
     1.73154    -0.91290    -0.48779    -0.37804    -0.28089    -0.14738    -0.27257    -0.27182    -0.39487    -0.38564    -3.53191
     1.74254    -1.32990    -0.72623    -0.56170    -0.42642    -0.24257    -0.44540    -0.44595    -0.61507    -0.66674    -5.45999
     1.75254    -1.79963    -1.00755    -0.77762    -0.60465    -0.37320    -0.68038    -0.68373    -0.89612    -1.07123    -7.89410
     1.76254    -2.26478    -1.30456    -1.00461    -0.80176    -0.53590    -0.97082    -0.97846    -1.22170    -1.59700   -10.67959
     1.77254    -2.65590    -1.57828    -1.21285    -0.99489    -0.71733    -1.29168    -1.30510    -1.55828    -2.20630   -13.52062
     1.78254    -2.90530    -1.78573    -1.36942    -1.15538    -0.89350    -1.60037    -1.62019    -1.85784    -2.82116   -16.00889
     1.79254    -2.97038    -1.89032    -1.44705    -1.25536    -1.03414    -1.84344    -1.86880    -2.06842    -3.33564   -17.71356
     1.80354    -2.83978    -1.87212    -1.43108    -1.27507    -1.11054    -1.97119    -2.00020    -2.14743    -3.64393   -18.29133
     1.81354    -2.54124    -1.73357    -1.32401    -1.20927    -1.10495    -1.95414    -1.98384    -2.07579    -3.67547   -17.60228
     1.82354    -2.12793    -1.49947    -1.14471    -1.06938    -1.01747    -1.79370    -1.82125    -1.86555    -3.42102   -15.76047
     1.83354    -1.66766    -1.21002    -0.92378    -0.88022    -0.86633    -1.52289    -1.54627    -1.55642    -2.93669   -13.11028
     1.84354    -1.22155    -0.90973    -0.69523    -0.67368    -0.68160    -1.19528    -1.21323    -1.20381    -2.32542   -10.11952
     1.85454    -0.83671    -0.63640    -0.48806    -0.47933    -0.49557    -0.86706    -0.87993    -0.86251    -1.69821    -7.24377
     1.86454    -0.53767    -0.41411    -0.32159    -0.31804    -0.33344    -0.58257    -0.59157    -0.57261    -1.14564    -4.81725
     1.87454    -0.33027    -0.25158    -0.20479    -0.20046    -0.20965    -0.36624    -0.37364    -0.35384    -0.71922    -3.00970
     1.88454    -0.20863    -0.14542    -0.13969    -0.12860    -0.12776    -0.22433    -0.23323    -0.20783    -0.43232    -1.84781
     1.89454    -0.16374    -0.08594    -0.12637    -0.10057    -0.08490    -0.15192    -0.16699    -0.12520    -0.27400    -1.27963
     1.90454    -0.19026    -0.06251    -0.16729    -0.11479    -0.07626    -0.14116    -0.16917    -0.09342    -0.22496    -1.23982
     1.91554    -0.28847    -0.06671    -0.26831    -0.17185    -0.09804    -0.18618    -0.23646    -0.10187    -0.26829    -1.68618
     1.92554    -0.46099    -0.09289    -0.43516    -0.27308    -0.14767    -0.28318    -0.36726    -0.14319    -0.39197    -2.59539
     1.93554    -0.70551    -0.13677    -0.66674    -0.41643    -0.22184    -0.42662    -0.55631    -0.21143    -0.58394    -3.92558
     1.94554    -1.00670    -0.19342    -0.94719    -0.59159    -0.31383    -0.60357    -0.78844    -0.29941    -0.82495    -5.56909
     1.95554    -1.33429    -0.25610    -1.24280    -0.77828    -0.41198    -0.79185    -1.03428    -0.39720    -1.08381    -7.33059
     1.96654    -1.64865    -0.31724    -1.50648    -0.94896    -0.50128    -0.96094    -1.25507    -0.49395    -1.32167    -8.95424
     1.97654    -1.91683    -0.37126    -1.69165    -1.07873    -0.56749    -1.08184    -1.41219    -0.58250    -1.50358   -10.20607
     1.98654    -2.13214    -0.41836    -1.77030    -1.15691    -0.60417    -1.13737    -1.48320    -0.66576    -1.61419   -10.98241
     1.99654    -2.32464    -0.46678    -1.74677    -1.19626    -0.61670    -1.13099    -1.47178    -0.76030    -1.67110   -11.38534
     2.00654    -2.55524    -0.53189    -1.66000    -1.23312    -0.62363    -1.08757    -1.41006    -0.89445    -1.72316   -11.71912
     2.01754    -2.89105    -0.63033    -1.57017    -1.31613    -0.65040    -1.04407    -1.34600    -1.09789    -1.83520   -12.38124
     2.02754    -3.36780    -0.77229    -1.53581    -1.48640    -0.72026    -1.03465    -1.32487    -1.38670    -2.06106   -13.68984
     2.03754    -3.96133    -0.95350    -1.58947    -1.75662    -0.84270    -1.07581    -1.36953    -1.74995    -2.41353   -15.71245
     2.04754    -4.58043    -1.15188    -1.72431    -2.09792    -1.00703    -1.15809    -1.47040    -2.14231    -2.85024   -18.18260
     2.05754    -5.08775    -1.33137    -1.89484    -2.44245    -1.18204    -1.25032    -1.58874    -2.49205    -3.27835   -20.54793
     2.06754    -5.34715    -1.45192    -2.03481    -2.70352    -1.32471    -1.31090    -1.67196    -2.72040    -3.58356   -22.14893
     2.07854    -5.27035    -1.48206    -2.08113    -2.80404    -1.39410    -1.30491    -1.67442    -2.76839    -3.66958   -22.44898
     2.08854    -4.84790    -1.41002    -1.99712    -2.70451    -1.36569    -1.21683    -1.57373    -2.61691    -3.49344   -21.22615
     2.09854    -4.15203    -1.24740    -1.78416    -2.41663    -1.24016    -1.05567    -1.37783    -2.29334    -3.08008   -18.64730
     2.10854    -3.30604    -1.02462    -1.47798    -1.99682    -1.04172    -0.84871    -1.11943    -1.86134    -2.51056   -15.18722
     2.11854    -2.44560    -0.78068    -1.13300    -1.52411    -0.80851    -0.63122    -0.84226    -1.39816    -1.88945   -11.45299
     2.12954    -1.67994    -0.55142    -0.80284    -1.07418    -0.57939    -0.43380    -0.58624    -0.97165    -1.31249    -7.99195
     2.13954    -1.07085    -0.36083    -0.52571    -0.69887    -0.38335    -0.27539    -0.37727    -0.62439    -0.84129    -5.15796
     2.14954    -0.63330    -0.21861    -0.31796    -0.41962    -0.23406    -0.16146    -0.22439    -0.37108    -0.49750    -3.07798
     2.15954    -0.34762    -0.12278    -0.17776    -0.23261    -0.13199    -0.08768    -0.12340    -0.20392    -0.27140    -1.69913
     2.16954    -0.17782    -0.06441    -0.09240    -0.11920    -0.06896    -0.04478    -0.06300    -0.10391    -0.13668    -0.87116
     2.17954    -0.08705    -0.03297    -0.04614    -0.05701    -0.03405    -0.02339    -0.03053    -0.04991    -0.06376    -0.42482
     2.19054    -0.04639    -0.01988    -0.02575    -0.02678    -0.01753    -0.01686    -0.01575    -0.02462    -0.02817    -0.22174
     2.20054    -0.03824    -0.02033    -0.02311    -0.01530    -0.01285    -0.02257    -0.01216    -0.01680    -0.01315    -0.17451
     2.21054    -0.05574    -0.03359    -0.03557    -0.01534    -0.01694    -0.04205    -0.01693    -0.02096    -0.00911    -0.24623
     2.22054    -0.10030    -0.06237    -0.06493    -0.02415    -0.02956    -0.08031    -0.03012    -0.03601    -0.01152    -0.43926
     2.23054    -0.17792    -0.11129    -0.11551    -0.04168    -0.05211    -0.14407    -0.05332    -0.06331    -0.01882    -0.77803
     2.24154    -0.29443    -0.18433    -0.19123    -0.06867    -0.08617    -0.23882    -0.08821    -0.10460    -0.03071    -1.28718
     2.25154    -0.44971    -0.28151    -0.29218    -0.10495    -0.13173    -0.36486    -0.13480    -0.15979    -0.04695    -1.96650
     2.26154    -0.63317    -0.39620    -0.41161    -0.14818    -0.18590    -0.51352    -0.19000    -0.22514    -0.06658    -2.77029
     2.27154    -0.82183    -0.51368    -0.53490    -0.19364    -0.24255    -0.66580    -0.24727    -0.29273    -0.08787    -3.60026
     2.28154    -0.98488    -0.61404    -0.64258    -0.23543    -0.29391    -0.79592    -0.29800    -0.35201    -0.10910    -4.32587
     2.29254    -1.09282    -0.67768    -0.71679    -0.26952    -0.33402    -0.87826    -0.33472    -0.39371    -0.13037    -4.82789
     2.30254    -1.13021    -0.69250    -0.74971    -0.29714    -0.36303    -0.89739    -0.35521    -0.41399    -0.15551    -5.05468
     2.31254    -1.10446    -0.65998    -0.74960    -0.32763    -0.39025    -0.85451    -0.36541    -0.41817    -0.19384    -5.06384
     2.32254    -1.04713    -0.59521    -0.74097    -0.37826    -0.43433    -0.76839    -0.37966    -0.42091    -0.25978    -5.02464
     2.33254    -1.00547    -0.52332    -0.75865    -0.47032    -0.51841    -0.66944    -0.41720    -0.44209    -0.36981    -5.17470
     2.34254    -1.02738    -0.47126    -0.83536    -0.62140    -0.66189    -0.58882    -0.49553    -0.49986    -0.53621    -5.73772
     2.35354    -1.14492    -0.46031    -0.98829    -0.83639    -0.87073    -0.54782    -0.62313    -0.60253    -0.75948    -6.83359
     2.36354    -1.36386    -0.50120    -1.21072    -1.10051    -1.12929    -0.55176    -0.79389    -0.74331    -1.02224    -8.41679
     2.37354    -1.66092    -0.59280    -1.47036    -1.37868    -1.40090    -0.58995    -0.98646    -0.89961    -1.28863   -10.26831
     2.38354    -1.99075    -0.72354    -1.71808    -1.62300    -1.63485    -0.64077    -1.16869    -1.03922    -1.51201   -12.05090
     2.39354    -2.29817    -0.87428    -1.90283    -1.78620    -1.78259    -0.68060    -1.30738    -1.13030    -1.64830   -13.41067
     2.40454    -2.53154    -1.02151    -1.98686    -1.83694    -1.81282    -0.69146    -1.37743    -1.15141    -1.67052   -14.08050
     2.41454    -2.65277    -1.13987    -1.95602    -1.76910    -1.72133    -0.66634    -1.36808    -1.09849    -1.57774   -13.94975
     2.42454    -2.64182    -1.20679    -1.82130    -1.60154    -1.53038    -0.60923    -1.28456    -0.98470    -1.39537   -13.07570
     2.43454    -2.50154    -1.20688    -1.61369    -1.37117    -1.28017    -0.53343    -1.14405    -0.83501    -1.16612   -11.65206
     2.44454    -2.25638    -1.13779    -1.37581    -1.12116    -1.01472    -0.45760    -0.97096    -0.67931    -0.93924    -9.95298
     2.45554    -1.95314    -1.01325    -1.15493    -0.89297    -0.77250    -0.40338    -0.79166    -0.54613    -0.76014    -8.28809
     2.46554    -1.65580    -0.86124    -0.99799    -0.72054    -0.58152    -0.39336    -0.63108    -0.45987    -0.66719    -6.96858
     2.47554    -1.43804    -0.71794    -0.94634    -0.62866    -0.45893    -0.44915    -0.51094    -0.44017    -0.68777    -6.27794
     2.48554    -1.36766    -0.61865    -1.03000    -0.63180    -0.41377    -0.58729    -0.44682    -0.50050    -0.83712    -6.43362
     2.49554    -1.49047    -0.58871    -1.25723    -0.73119    -0.44843    -0.81283    -0.44654    -0.64608    -1.11075    -7.53223
     2.50554    -1.81567    -0.63772    -1.60671    -0.91220    -0.55810    -1.11292    -0.50809    -0.87003    -1.47895    -9.50038
     2.51654    -2.30503    -0.75745    -2.02415    -1.14331    -0.73005    -1.45325    -0.61978    -1.15059    -1.88393   -12.06754
     2.52654    -2.87431    -0.92363    -2.43018    -1.37972    -0.94162    -1.78178    -0.76085    -1.45162    -2.24814   -14.79184
     2.53654    -3.40778    -1.10105    -2.73827    -1.57260    -1.16184    -2.04002    -0.90578    -1.72773    -2.49170   -17.14678
     2.54654    -3.78520    -1.25132    -2.87934    -1.68114    -1.35446    -2.17853    -1.02783    -1.93373    -2.55811   -18.64967
     2.55654    -3.91553    -1.34100    -2.82151    -1.68310    -1.48547    -2.17199    -1.10392    -2.03410    -2.42990   -18.98652
     2.56754    -3.76464    -1.34951    -2.57805    -1.57927    -1.52917    -2.02461    -1.11923    -2.01243    -2.13733   -18.09424
     2.57754    -3.36144    -1.27294    -2.19965    -1.39080    -1.47585    -1.76809    -1.06912    -1.87269    -1.74114   -16.15171
     2.58754    -2.78861    -1.12430    -1.75556    -1.15113    -1.33375    -1.44908    -0.96058    -1.63867    -1.31541   -13.51711
     2.59754    -2.14962    -0.92892    -1.31299    -0.89651    -1.12701    -1.11589    -0.80984    -1.34695    -0.92287   -10.61059
     2.60754    -1.54019    -0.71724    -0.92158    -0.65700    -0.88879    -0.80801    -0.63940    -1.03863    -0.60209    -7.81292
     2.61754    -1.02677    -0.51687    -0.60764    -0.45291    -0.65327    -0.55019    -0.47143    -0.74963    -0.36595    -5.39466
     2.62854    -0.63680    -0.34720    -0.37659    -0.29329    -0.44680    -0.35196    -0.32383    -0.50545    -0.20758    -3.48950
     2.63854    -0.36772    -0.21707    -0.21929    -0.17811    -0.28385    -0.21128    -0.20680    -0.31765    -0.11012    -2.11188
     2.64854    -0.19799    -0.12635    -0.12002    -0.10129    -0.16739    -0.11884    -0.12261    -0.18576    -0.05475    -1.19499
     2.65854    -0.10009    -0.06879    -0.06207    -0.05407    -0.09189    -0.06266    -0.06755    -0.10103    -0.02564    -0.63379
     2.66854    -0.04949    -0.03625    -0.03147    -0.02776    -0.04790    -0.03140    -0.03503    -0.05140    -0.01159    -0.32228
     2.67954    -0.02885    -0.02161    -0.01860    -0.01551    -0.02620    -0.01616    -0.01831    -0.02543    -0.00574    -0.17642
     2.68954    -0.02932    -0.02082    -0.01859    -0.01323    -0.02049    -0.01128    -0.01243    -0.01452    -0.00457    -0.14526
     2.69954    -0.04996    -0.03377    -0.03111    -0.01985    -0.02843    -0.01422    -0.01489    -0.01365    -0.00683    -0.21271
     2.70954    -0.09651    -0.06425    -0.05973    -0.03697    -0.05166    -0.02506    -0.02566    -0.02102    -0.01281    -0.39366
     2.71954    -0.17914    -0.11884    -0.11072    -0.06809    -0.09468    -0.04565    -0.04648    -0.03710    -0.02366    -0.72436
     2.73054    -0.30851    -0.20449    -0.19057    -0.11709    -0.16266    -0.07834    -0.07968    -0.06327    -0.04071    -1.24530
     2.74054    -0.48983    -0.32475    -0.30263    -0.18588    -0.25819    -0.12431    -0.12641    -0.10029    -0.06463    -1.97692
     2.75054    -0.71642    -0.47483    -0.44259    -0.27188    -0.37753    -0.18178    -0.18488    -0.14664    -0.09453    -2.89108
     2.76054    -0.96492    -0.63969    -0.59614    -0.36617    -0.50850    -0.24483    -0.24898    -0.19747    -0.12732    -3.89403
     2.77054    -1.19701    -0.79337    -0.73945    -0.45424    -0.63077    -0.30374    -0.30886    -0.24496    -0.15795    -4.83035
     2.78054    -1.36738    -0.90625    -0.84483    -0.51902    -0.72053    -0.34693    -0.35280    -0.27986    -0.18049    -5.51809
     2.79154    -1.43915    -0.95331    -0.88921    -0.54653    -0.75797    -0.36508    -0.37122    -0.29453    -0.19008    -5.80708
     2.80154    -1.39593    -0.92387    -0.86292    -0.53104    -0.73463    -0.35408    -0.36002    -0.28583    -0.18479    -5.63310
     2.81154    -1.25117    -0.82511    -0.77425    -0.47837    -0.65635    -0.31713    -0.32234    -0.25636    -0.16674    -5.04782
     2.82154    -1.04286    -0.68056    -0.64767    -0.40491    -0.54181    -0.26381    -0.26785    -0.21424    -0.14178    -4.20550
     2.83154    -0.82438    -0.52152    -0.51718    -0.33411    -0.41622    -0.20731    -0.20991    -0.17061    -0.11850    -3.31973
     2.84254    -0.65136    -0.37814    -0.41885    -0.29268    -0.30372    -0.16114    -0.16209    -0.13738    -0.10675    -2.61212
     2.85254    -0.57203    -0.27321    -0.38493    -0.30671    -0.22220    -0.13677    -0.13598    -0.12525    -0.11648    -2.27356
     2.86254    -0.62316    -0.22002    -0.43996    -0.39878    -0.18158    -0.14251    -0.14006    -0.14268    -0.15657    -2.44532
     2.87254    -0.82693    -0.22404    -0.59789    -0.58431    -0.18412    -0.18290    -0.17953    -0.19520    -0.23316    -3.20809
     2.88254    -1.18724    -0.28553    -0.85770    -0.86510    -0.22596    -0.25812    -0.25590    -0.28422    -0.34708    -4.56685
     2.89254    -1.68307    -0.40051    -1.19791    -1.22268    -0.29813    -0.36292    -0.36585    -0.40524    -0.49095    -6.42726
     2.90354    -2.26335    -0.55990    -1.57425    -1.61485    -0.38693    -0.48557    -0.49997    -0.54651    -0.64768    -8.57900
     2.91354    -2.84970    -0.74789    -1.92442    -1.97958    -0.47531    -0.60854    -0.64232    -0.68921    -0.79230   -10.70928
     2.92354    -3.34830    -0.94127    -2.18136    -2.24906    -0.54551    -0.71148    -0.77267    -0.81117    -0.89771   -12.45854
     2.93354    -3.67098    -1.11112    -2.29244    -2.36999    -0.58330    -0.77606    -0.86964    -0.89083    -0.94247   -13.50684
     2.94354    -3.76257    -1.22834    -2.23593    -2.31858    -0.58121    -0.79099    -0.91648    -0.91464    -0.91807   -13.66681
     2.95454    -3.61474    -1.27115    -2.02777    -2.11133    -0.54110    -0.75562    -0.90563    -0.88016    -0.83130   -12.93880
     2.96454    -3.26941    -1.23244    -1.71615    -1.79610    -0.47283    -0.68022    -0.84144    -0.79686    -0.70189   -11.50733
     2.97454    -2.80930    -1.12305    -1.36434    -1.43873    -0.39164    -0.58369    -0.73896    -0.68481    -0.55596    -9.69046
     2.98454    -2.33860    -0.97078    -1.03462    -1.10433    -0.31376    -0.48883    -0.62133    -0.56908    -0.41858    -7.85992
     2.99454    -1.95752    -0.81234    -0.77596    -0.84473    -0.25385    -0.41804    -0.51380    -0.47516    -0.30892    -6.36031
     3.00554    -1.74394    -0.68340    -0.61962    -0.69406    -0.22212    -0.38875    -0.43842    -0.42406    -0.23822    -5.45259
     3.01554    -1.73741    -0.60881    -0.58133    -0.66883    -0.22391    -0.41074    -0.40902    -0.42927    -0.21080    -5.28013
     3.02554    -1.93368    -0.59742    -0.66527    -0.77188    -0.25967    -0.48438    -0.42907    -0.49506    -0.22589    -5.86233
     3.03554    -2.28785    -0.64219    -0.86614    -0.99448    -0.32557    -0.60082    -0.49208    -0.61630    -0.27924    -7.10467
     3.04554    -2.72732    -0.72523    -1.16778    -1.31587    -0.41419    -0.74371    -0.58353    -0.77891    -0.36369    -8.82024
     3.05554    -3.16951    -0.82610    -1.53950    -1.70109    -0.51583    -0.89154    -0.68477    -0.96131    -0.46873   -10.75838
     3.06654    -3.54094    -0.92916    -1.93330    -2.09997    -0.61944    -1.02157    -0.77608    -1.13628    -0.58055   -12.63729
     3.07654    -3.79199    -1.02815    -2.28757    -2.45176    -0.71464    -1.11311    -0.84069    -1.27565    -0.68285   -14.18641
     3.08654    -3.90480    -1.12588    -2.53902    -2.69668    -0.79300    -1.15178    -0.86727    -1.35446    -0.76009   -15.19298
     3.09654    -3.88794    -1.23007    -2.64004    -2.79140    -0.84967    -1.13182    -0.85147    -1.35807    -0.80054   -15.54104
     3.10654    -3.76959    -1.34454    -2.57170    -2.72112    -0.88317    -1.05764    -0.79669    -1.28509    -0.79960   -15.22913
     3.11754    -3.57966    -1.46246    -2.35211    -2.50513    -0.89347    -0.94221    -0.71238    -1.14932    -0.76093   -14.35767
     3.12754    -3.34009    -1.56366    -2.02756    -2.18735    -0.88040    -0.80321    -0.61130    -0.97426    -0.69330   -13.08113
     3.13754    -3.05707    -1.61849    -1.65625    -1.82157    -0.84274    -0.65811    -0.50571    -0.78620    -0.60777   -11.55392
     3.14754    -2.72808    -1.59880    -1.28958    -1.45460    -0.77851    -0.52073    -0.40479    -0.60728    -0.51413    -9.89651
     3.15754    -2.35136    -1.49026    -0.96274    -1.11849    -0.68819    -0.39892    -0.31410    -0.45117    -0.41960    -8.19483
     3.16854    -1.93705    -1.30014    -0.69159    -0.82911    -0.57717    -0.29565    -0.23582    -0.32333    -0.32901    -6.51888
     3.17854    -1.51050    -1.05566    -0.47840    -0.59108    -0.45551    -0.21121    -0.17045    -0.22347    -0.24634    -4.94261
     3.18854    -1.10600    -0.79487    -0.31771    -0.40311    -0.33635    -0.14444    -0.11773    -0.14845    -0.17483    -3.54349
     3.19854    -0.75590    -0.55352    -0.20141    -0.26118    -0.23109    -0.09388    -0.07708    -0.09418    -0.11680    -2.38505
     3.20854    -0.48012    -0.35602    -0.12104    -0.15959    -0.14730    -0.05752    -0.04749    -0.05664    -0.07299    -1.49872
     3.21854    -0.28254    -0.21130    -0.06847    -0.09142    -0.08689    -0.03301    -0.02737    -0.03207    -0.04247    -0.87555
     3.22954    -0.15374    -0.11562    -0.03626    -0.04883    -0.04735    -0.01766    -0.01468    -0.01699    -0.02294    -0.47407
     3.23954    -0.07725    -0.05830    -0.01788    -0.02423    -0.02381    -0.00877    -0.00731    -0.00838    -0.01147    -0.23740
     3.24954    -0.03581    -0.02709    -0.00819    -0.01114    -0.01105    -0.00403    -0.00337    -0.00384    -0.00530    -0.10982
     3.25954    -0.01533    -0.01160    -0.00349    -0.00476    -0.00473    -0.00172    -0.00145    -0.00164    -0.00228    -0.04701
     3.26954    -0.00615    -0.00461    -0.00144    -0.00197    -0.00189    -0.00070    -0.00065    -0.00069    -0.00095    -0.01904
     3.28054    -0.00261    -0.00179    -0.00076    -0.00104    -0.00077    -0.00033    -0.00049    -0.00042    -0.00054    -0.00876
     3.29054    -0.00204    -0.00097    -0.00099    -0.00139    -0.00054    -0.00035    -0.00096    -0.00068    -0.00080    -0.00872
     3.30054    -0.00400    -0.00137    -0.00244    -0.00341    -0.00097    -0.00080    -0.00259    -0.00176    -0.00202    -0.01937
     3.31054    -0.01008    -0.00323    -0.00635    -0.00889    -0.00240    -0.00206    -0.00681    -0.00461    -0.00528    -0.04972
     3.32054    -0.02446    -0.00778    -0.01547    -0.02165    -0.00582    -0.00502    -0.01661    -0.01124    -0.01286    -0.12091
     3.33054    -0.05494    -0.01746    -0.03476    -0.04864    -0.01307    -0.01129    -0.03734    -0.02526    -0.02890    -0.27164
     3.34154    -0.11369    -0.03613    -0.07193    -0.10066    -0.02705    -0.02336    -0.07727    -0.05227    -0.05980    -0.56217
     3.35154    -0.21669    -0.06887    -0.13709    -0.19184    -0.05156    -0.04453    -0.14727    -0.09964    -0.11396    -1.07144
     3.36154    -0.38034    -0.12090    -0.24060    -0.33670    -0.09049    -0.07817    -0.25846    -0.17488    -0.20000    -1.88054
     3.37154    -0.61486    -0.19551    -0.38890    -0.54420    -0.14626    -0.12640    -0.41777    -0.28273    -0.32324    -3.03988
     3.38154    -0.91583    -0.29133    -0.57889    -0.81016    -0.21775    -0.18832    -0.62190    -0.42103    -0.48109    -4.52632
     3.39254    -1.25724    -0.40034    -0.79386    -1.11111    -0.29865    -0.25869    -0.85279    -0.57782    -0.65941    -6.20991
     3.40254    -1.59203    -0.50802    -1.00305    -1.40416    -0.37752    -0.32806    -1.07747    -0.73122    -0.83239    -7.85393
     3.41254    -1.86322    -0.59706    -1.16844    -1.63630    -0.44017    -0.38505    -1.25505    -0.85473    -0.96779    -9.16778
     3.42254    -2.02284    -0.65399    -1.25677    -1.76153    -0.47425    -0.42044    -1.34960    -0.92552    -1.03671    -9.90164
     3.43254    -2.05255    -0.67558    -1.25123    -1.75716    -0.47399    -0.43145    -1.34339    -0.93406    -1.02372    -9.94313
     3.44354    -1.97422    -0.67277    -1.15963    -1.63519    -0.44299    -0.42387    -1.24444    -0.88900    -0.93303    -9.37513
     3.45354    -1.84462    -0.66893    -1.01136    -1.43890    -0.39320    -0.41084    -1.08451    -0.81469    -0.78695    -8.45400
     3.46354    -1.73461    -0.69242    -0.84687    -1.22769    -0.34141    -0.40773    -0.90770    -0.74188    -0.61803    -7.51832
     3.47354    -1.70194    -0.76813    -0.70353    -1.05767    -0.30326    -0.42644    -0.75503    -0.69578    -0.45815    -6.86994
     3.48354    -1.77053    -0.90863    -0.60463    -0.96490    -0.28931    -0.47040    -0.65268    -0.68716    -0.33010    -6.67833
     3.49354    -1.92303    -1.11037    -0.55501    -0.95988    -0.30273    -0.53322    -0.60744    -0.70927    -0.24398    -6.94493
     3.50454    -2.11298    -1.35563    -0.54493    -1.02928    -0.34008    -0.60093    -0.60932    -0.74302    -0.19894    -7.53511
     3.51454    -2.28271    -1.61552    -0.55783    -1.14623    -0.39285    -0.65820    -0.63956    -0.76628    -0.18743    -8.24662
     3.52454    -2.38615    -1.85584    -0.57875    -1.27834    -0.45016    -0.69199    -0.67848    -0.76339    -0.19977    -8.88288
     3.53454    -2.40199    -2.04277    -0.60035    -1.39713    -0.50033    -0.69600    -0.71020    -0.73109    -0.22798    -9.30785
     3.54454    -2.33794    -2.14799    -0.62563    -1.48294    -0.53377    -0.67158    -0.72692    -0.67924    -0.26805    -9.47406
     3.55554    -2.22426    -2.15874    -0.66705    -1.53031    -0.54425    -0.62548    -0.72901    -0.62699    -0.32093    -9.42701
     3.56554    -2.10608    -2.07875    -0.74262    -1.54794    -0.53145    -0.56824    -0.72385    -0.59691    -0.39171    -9.28755
     3.57554    -2.02711    -1.93619    -0.87011    -1.55538    -0.50089    -0.51152    -0.72341    -0.60910    -0.48690    -9.22062
     3.58554    -2.02003    -1.76882    -1.05858    -1.57522    -0.46153    -0.46489    -0.73935    -0.67606    -0.60978    -9.37427
     3.59554    -2.09395    -1.61641    -1.30220    -1.62042    -0.42287    -0.43381    -0.77831    -0.79989    -0.75573    -9.82359
     3.60554    -2.23153    -1.50597    -1.57711    -1.68664    -0.39116    -0.41836    -0.83819    -0.97068    -0.91005   -10.52969
     3.61654    -2.39555    -1.44454    -1.84679    -1.75389    -0.36759    -0.41381    -0.90916    -1.16859    -1.05092   -11.35084
     3.62654    -2.54732    -1.42231    -2.07251    -1.79679    -0.35041    -0.41280    -0.97727    -1.36749    -1.15546   -12.10235
     3.63654    -2.66631    -1.42227    -2.22651    -1.79982    -0.33716    -0.40982    -1.03145    -1.54092    -1.20884   -12.64310
     3.64654    -2.76271    -1.43032    -2.30082    -1.76807    -0.32755    -0.40274    -1.06917    -1.66773    -1.20830   -12.93740
     3.65654    -2.87518    -1.44034    -2.30785    -1.72660    -0.32470    -0.39395    -1.09568    -1.73587    -1.16437   -13.06454
     3.66754    -3.05066    -1.45296    -2.27225    -1.70862    -0.33280    -0.38802    -1.12124    -1.74502    -1.09452   -13.16609
     3.67754    -3.31737    -1.46911    -2.21863    -1.73771    -0.35454    -0.38883    -1.15351    -1.70437    -1.01635   -13.36043
     3.68754    -3.66346    -1.48379    -2.16023    -1.81417    -0.38812    -0.39695    -1.19237    -1.62814    -0.94054   -13.66777
     3.69754    -4.02887    -1.48425    -2.09521    -1.91169    -0.42686    -0.40835    -1.22671    -1.52989    -0.86876   -13.98059
     3.70754    -4.32431    -1.45415    -2.00994    -1.98646    -0.46098    -0.41663    -1.23890    -1.41802    -0.79534   -14.10473
     3.71854    -4.46357    -1.38271    -1.89033    -1.99580    -0.48140    -0.41586    -1.21141    -1.29564    -0.71302   -13.84975
     3.72854    -4.39938    -1.27201    -1.73308    -1.91548    -0.48412    -0.40403    -1.13592    -1.16320    -0.61824   -13.12545
     3.73854    -4.14186    -1.13884    -1.55135    -1.75055    -0.47151    -0.38461    -1.01725    -1.02403    -0.51365   -11.99365
     3.74854    -3.75638    -1.00958    -1.37139    -1.53303    -0.45225    -0.36601    -0.87241    -0.88652    -0.40767   -10.65524
     3.75854    -3.33596    -0.91112    -1.22211    -1.30912    -0.43697    -0.35858    -0.72393    -0.76344    -0.31106    -9.37229
     3.76854    -2.96556    -0.86013    -1.12414    -1.12264    -0.43423    -0.37057    -0.59196    -0.66707    -0.23289    -8.36920
     3.77954    -2.69309    -0.85830    -1.08178    -1.00205    -0.44716    -0.40582    -0.48783    -0.60453    -0.17768    -7.75825
     3.78954    -2.52108    -0.89257    -1.08245    -0.95300    -0.47268    -0.46130    -0.41274    -0.57456    -0.14476    -7.51515
     3.79954    -2.41612    -0.94085    -1.10246    -0.96097    -0.50262    -0.52765    -0.36037    -0.56812    -0.12949    -7.50865
     3.80954    -2.32938    -0.97882    -1.11536    -0.99696    -0.52643    -0.59080    -0.32111    -0.57106    -0.12510    -7.55502
     3.81954    -2.21495    -0.98614    -1.09919    -1.02796    -0.53391    -0.63514    -0.28642    -0.56857    -0.12470    -7.47697
     3.83054    -2.04311    -0.95042    -1.04094    -1.02480    -0.51824    -0.64729    -0.25082    -0.54851    -0.12272    -7.14685
     3.84054    -1.80685    -0.86911    -0.93867    -0.97064    -0.47716    -0.62022    -0.21252    -0.50533    -0.11583    -6.51631
     3.85054    -1.51882    -0.74958    -0.80062    -0.86406    -0.41412    -0.55569    -0.17235    -0.43990    -0.10312    -5.61826
     3.86054    -1.20515    -0.60683    -0.64252    -0.71826    -0.33707    -0.46368    -0.13280    -0.35933    -0.08581    -4.55146
     3.87054    -0.89817    -0.45934    -0.48298    -0.55521    -0.25622    -0.35926    -0.09663    -0.27408    -0.06641    -3.44829
     3.88154    -0.62600    -0.32393    -0.33885    -0.39800    -0.18132    -0.25791    -0.06608    -0.19449    -0.04766    -2.43423
     3.89154    -0.40655    -0.21230    -0.22112    -0.26401    -0.11911    -0.17128    -0.04228    -0.12807    -0.03164    -1.59636
     3.90154    -0.24536    -0.12897    -0.13397    -0.16187    -0.07251    -0.10508    -0.02524    -0.07810    -0.01943    -0.97054
     3.91154    -0.13737    -0.07256    -0.07526    -0.09169    -0.04085    -0.05954    -0.01406    -0.04408    -0.01107    -0.54649
     3.92154    -0.07146    -0.03788    -0.03940    -0.04809    -0.02131    -0.03122    -0.00744    -0.02312    -0.00602    -0.28595
     3.93154    -0.03525    -0.01873    -0.01996    -0.02380    -0.01043    -0.01539    -0.00419    -0.01164    -0.00362    -0.14301
     3.94254    -0.01863    -0.00988    -0.01194    -0.01241    -0.00518    -0.00785    -0.00372    -0.00670    -0.00367    -0.07999
     3.95254    -0.01584    -0.00826    -0.01313    -0.01000    -0.00363    -0.00591    -0.00651    -0.00683    -0.00693    -0.07705
     3.96254    -0.02648    -0.01345    -0.02512    -0.01588    -0.00511    -0.00886    -0.01470    -0.01263    -0.01583    -0.13805
     3.97254    -0.05639    -0.02802    -0.05419    -0.03296    -0.01031    -0.01806    -0.03283    -0.02719    -0.03508    -0.29503
     3.98254    -0.11834    -0.05759    -0.11179    -0.06797    -0.02128    -0.03707    -0.06840    -0.05640    -0.07226    -0.61110
     3.99354    -0.23199    -0.11042    -0.21386    -0.13099    -0.04126    -0.07121    -0.13170    -0.10876    -0.13732    -1.17752
     4.00354    -0.42139    -0.19581    -0.37760    -0.23366    -0.07411    -0.12664    -0.23406    -0.19396    -0.24056    -2.09779
     4.01354    -0.70914    -0.32091    -0.61512    -0.38554    -0.12309    -0.20819    -0.38406    -0.31979    -0.38847    -3.45432
     4.02354    -1.10659    -0.48632    -0.92464    -0.58877    -0.18914    -0.31662    -0.58211    -0.48797    -0.57861    -5.26077
     4.03354    -1.60391    -0.68222    -1.28320    -0.83319    -0.26913    -0.44580    -0.81571    -0.68986    -0.79534    -7.41835
     4.04354    -2.16440    -0.88726    -1.64553    -1.09462    -0.35503    -0.58169    -1.05781    -0.90505    -1.01018    -9.70157
     4.05454    -2.72796    -1.07216    -1.95205    -1.33786    -0.43486    -0.70463    -1.27129    -1.10453    -1.18781   -11.79316
     4.06454    -3.22715    -1.20784    -2.14604    -1.52655    -0.49556    -0.79353    -1.41894    -1.25853    -1.29794   -13.37207
     4.07454    -3.60986    -1.27512    -2.19342    -1.63388    -0.52690    -0.83267    -1.47571    -1.34618    -1.32702   -14.22075
     4.08454    -3.85928    -1.27285    -2.09644    -1.65238    -0.52485    -0.81669    -1.43737    -1.36402    -1.28548   -14.30935
     4.09454    -4.00431    -1.21927    -1.89389    -1.59691    -0.49290    -0.75211    -1.32187    -1.32825    -1.20645   -13.81595
     4.10554    -4.10911    -1.14699    -1.64974    -1.49821    -0.44073    -0.65570    -1.16247    -1.27043    -1.13530   -13.06869
     4.11554    -4.24774    -1.09362    -1.43195    -1.39309    -0.38090    -0.54889    -0.99565    -1.22793    -1.11520   -12.43497
     4.12554    -4.47604    -1.08994    -1.29371    -1.31152    -0.32498    -0.45245    -0.85060    -1.23163    -1.17387   -12.20474
     4.13554    -4.80656    -1.15073    -1.25988    -1.26857    -0.28091    -0.38142    -0.74214    -1.29650    -1.31475   -12.50146
     4.14554    -5.20223    -1.26990    -1.32367    -1.26225    -0.25203    -0.34304    -0.67094    -1.41650    -1.51561   -13.25617
     4.15654    -5.58373    -1.42155    -1.45068    -1.27697    -0.23775    -0.33675    -0.62768    -1.56548    -1.73274   -14.23333
     4.16654    -5.85437    -1.56636    -1.58975    -1.29056    -0.23500    -0.35589    -0.59960    -1.70425    -1.91164   -15.10741
     4.17654    -5.93034    -1.66300    -1.68820    -1.28186    -0.23972    -0.39014    -0.57492    -1.79179    -2.00140   -15.56137
     4.18654    -5.76068    -1.68002    -1.70637    -1.23690    -0.24762    -0.42810    -0.54578    -1.79763    -1.96953   -15.37263
     4.19654    -5.34573    -1.60494    -1.62752    -1.15155    -0.25456    -0.45929    -0.50829    -1.71044    -1.81141   -14.47373
     4.20654    -4.73146    -1.44707    -1.46030    -1.03077    -0.25659    -0.47500    -0.46191    -1.53998    -1.55206   -12.95513
     4.21754    -3.99372    -1.23197    -1.23332    -0.88603    -0.25048    -0.46950    -0.40799    -1.31233    -1.23688   -11.02222
     4.22754    -3.21787    -0.99312    -0.98403    -0.73168    -0.23435    -0.44085    -0.34914    -1.06046    -0.91723    -8.92873
     4.23754    -2.48005    -0.76238    -0.74859    -0.58210    -0.20856    -0.39164    -0.28919    -0.81601    -0.63621    -6.91475
     4.24754    -1.83665    -0.56489    -0.55567    -0.45074    -0.17601    -0.32864    -0.23336    -0.60279    -0.42113    -5.16989
     4.25754    -1.32412    -0.41773    -0.42602    -0.35002    -0.14170    -0.26182    -0.18849    -0.43656    -0.28366    -3.83012
     4.26854    -0.96326    -0.33298    -0.37511    -0.29166    -0.11157    -0.20198    -0.16270    -0.32603    -0.22552    -2.99081
     4.27854    -0.76548    -0.32004    -0.41601    -0.28666    -0.09115    -0.15852    -0.16474    -0.27543    -0.24535    -2.72337
     4.28854    -0.73601    -0.38743    -0.55846    -0.34366    -0.08444    -0.13790    -0.20285    -0.28561    -0.34227    -3.07862
     4.29854    -0.87421    -0.54144    -0.80429    -0.46616    -0.09320    -0.14227    -0.28302    -0.35336    -0.51516    -4.07311
     4.30854    -1.17072    -0.78242    -1.14006    -0.64875    -0.11678    -0.16995    -0.40707    -0.46952    -0.75804    -5.66330
     4.31954    -1.60289    -1.10022    -1.53166    -0.87476    -0.15209    -0.21557    -0.57034    -0.61764    -1.05486    -7.72003
     4.32954    -2.13132    -1.47060    -1.92540    -1.11613    -0.19410    -0.27106    -0.76056    -0.77444    -1.37744   -10.02105
     4.33954    -2.70007    -1.85430    -2.25794    -1.33868    -0.23655    -0.32736    -0.95821    -0.91373    -1.68721   -12.27405
     4.34954    -3.24353    -2.20174    -2.47200    -1.50903    -0.27325    -0.37586    -1.13921    -1.01239    -1.94311   -14.17013
     4.35954    -3.69934    -2.46104    -2.53363    -1.60406    -0.29949    -0.41098    -1.27941    -1.05702    -2.11086   -15.45584
     4.36954    -4.02522    -2.59040    -2.44198    -1.61786    -0.31346    -0.43144    -1.36098    -1.04747    -2.17308   -16.00189
     4.38054    -4.21329    -2.56960    -2.22840    -1.56305    -0.31718    -0.44066    -1.37769    -0.99713    -2.13325   -15.84025
     4.39054    -4.29459    -2.40824    -1.94746    -1.46754    -0.31620    -0.44592    -1.33733    -0.92851    -2.01518   -15.16097
     4.40054    -4.32856    -2.14530    -1.66179    -1.36646    -0.31841    -0.45555    -1.26037    -0.86598    -1.85658   -14.25900
     4.41054    -4.38053    -1.83992    -1.42735    -1.29257    -0.33186    -0.47641    -1.17346    -0.82954    -1.69718   -13.44881
     4.42054    -4.49686    -1.55470    -1.28352    -1.26804    -0.36199    -0.51122    -1.10149    -0.82977    -1.56919   -12.97678
     4.43154    -4.69323    -1.34005    -1.24858    -1.30129    -0.40988    -0.55907    -1.06173    -0.86699    -1.49199   -12.97282
     4.44154    -4.96174    -1.22346    -1.32095    -1.38887    -0.47240    -0.61702    -1.06231    -0.93440    -1.47387   -13.45502
     4.45154    -5.29431    -1.20791    -1.48484    -1.52041    -0.54369    -0.68320    -1.10426    -1.02254    -1.51812   -14.37928
     4.46154    -5.70027    -1.27637    -1.71480    -1.68356    -0.61777    -0.75822    -1.18445    -1.12266    -1.62694   -15.68504
     4.47154    -6.19962    -1.39896    -1.97886    -1.86392    -0.68992    -0.84378    -1.29577    -1.22647    -1.79955   -17.29686
     4.48154    -6.79704    -1.53826    -2.23909    -2.04176    -0.75658    -0.93789    -1.42485    -1.32326    -2.02427   -19.08301
     4.49254    -7.44747    -1.65525    -2.45239    -2.18933    -0.81326    -1.03173    -1.54950    -1.39742    -2.27023   -20.80659
     4.50254    -8.04212    -1.71457    -2.57606    -2.27363    -0.85339    -1.10895    -1.64057    -1.42952    -2.48700   -22.12580
     4.51254    -8.43505    -1.69281    -2.57858    -2.26651    -0.86930    -1.15072    -1.67023    -1.40218    -2.61814   -22.68351
     4.52254    -8.50636    -1.58526    -2.45155    -2.15887    -0.85538    -1.14401    -1.62317    -1.30860    -2.62014   -22.25333
     4.53254    -8.21922    -1.40850    -2.21619    -1.96948    -0.81271    -1.08830    -1.50384    -1.15723    -2.48222   -20.85769
     4.54354    -7.64949    -1.19553    -1.91857    -1.74324    -0.75046    -0.99794    -1.33664    -0.97107    -2.23333   -18.79627
     4.55354    -6.96026    -0.98545    -1.61534    -1.53802    -0.68401    -0.89636    -1.15586    -0.78076    -1.93346   -16.54952
     4.56354    -6.33017    -0.81177    -1.35508    -1.40495    -0.62942    -0.80707    -0.99299    -0.61439    -1.64817   -14.59400
     4.57354    -5.88258    -0.69524    -1.16562    -1.37152    -0.59706    -0.74478    -0.86624    -0.49038    -1.42740   -13.24082
     4.58354    -5.63536    -0.64246    -1.05089    -1.43434    -0.58821    -0.71050    -0.77740    -0.41489    -1.28931   -12.54335
     4.59454    -5.51411    -0.64941    -0.99678    -1.56327    -0.59529    -0.69393    -0.71625    -0.38364    -1.21922   -12.33190
     4.60454    -5.38839    -0.70525    -0.98156    -1.71356    -0.60601    -0.67957    -0.66837    -0.38642    -1.18308   -12.31220
     4.61454    -5.14775    -0.79536    -0.98493    -1.84104    -0.60831    -0.65392    -0.62250    -0.41096    -1.14446   -12.20922
     4.62454    -4.73742    -0.90243    -0.99294    -1.91402    -0.59469    -0.61092    -0.57393    -0.44578    -1.08083   -11.85296
     4.63454    -4.18220    -1.00875    -0.99990    -1.91978    -0.56381    -0.55310    -0.52477    -0.48204    -0.99011   -11.22446
     4.64454    -3.56320    -1.10057    -1.00801    -1.86546    -0.51970    -0.48980    -0.48160    -0.51502    -0.88901   -10.43236
     4.65554    -2.98495    -1.17291    -1.02603    -1.77401    -0.47010    -0.43289    -0.45254    -0.54489    -0.80334    -9.66166
     4.66554    -2.53843    -1.23118    -1.06604    -1.67656    -0.42372    -0.39308    -0.44490    -0.57599    -0.75771    -9.10762
     4.67554    -2.27108    -1.28651    -1.13678    -1.60120    -0.38746    -0.37604    -0.46144    -0.61363    -0.76531    -8.89947
     4.68554    -2.17864    -1.34687    -1.23636    -1.56263    -0.36439    -0.38081    -0.49880    -0.65946    -0.82174    -9.04971
     4.69554    -2.20880    -1.40746    -1.34708    -1.55483    -0.35250    -0.39948    -0.54649    -0.70773    -0.90587    -9.43024
     4.70654    -2.28066    -1.44901    -1.43722    -1.55222    -0.34525    -0.41943    -0.58840    -0.74546    -0.98483    -9.80248
     4.71654    -2.31208    -1.44455    -1.47155    -1.52016    -0.33434    -0.42758    -0.60830    -0.75703    -1.02581    -9.90140
     4.72654    -2.24814    -1.37260    -1.42575    -1.43052    -0.31292    -0.41496    -0.59569    -0.73139    -1.00693    -9.53891
     4.73654    -2.07902    -1.22936    -1.29773    -1.27484    -0.27872    -0.38023    -0.55069    -0.66843    -0.92528    -8.68429
     4.74654    -1.84090    -1.03272    -1.11048    -1.06799    -0.23486    -0.32997    -0.48419    -0.58010    -0.79711    -7.47833
     4.75654    -1.59993    -0.81651    -0.90471    -0.84280    -0.18848    -0.27619    -0.41454    -0.48699    -0.65129    -6.18143
     4.76754    -1.42654    -0.62019    -0.72607    -0.63787    -0.14820    -0.23207    -0.36106    -0.41106    -0.51866    -5.08171
     4.77754    -1.37208    -0.47801    -0.61317    -0.48625    -0.12153    -0.20803    -0.33831    -0.36914    -0.42273    -4.40926
     4.78754    -1.45638    -0.41358    -0.59108    -0.40905    -0.11341    -0.20948    -0.35291    -0.36949    -0.37532    -4.29071
     4.79754    -1.66875    -0.43950    -0.67046    -0.41529    -0.12582    -0.23661    -0.40351    -0.41167    -0.37782    -4.74942
     4.80754    -1.97789    -0.55923    -0.84928    -0.50388    -0.15812    -0.28544    -0.48316    -0.48919    -0.42523    -5.73144
     4.81854    -2.34477    -0.76762    -1.11444    -0.66583    -0.20723    -0.34916    -0.58222    -0.59234    -0.51052    -7.13414
     4.82854    -2.73055    -1.04960    -1.44056    -0.88427    -0.26756    -0.41935    -0.69008    -0.70955    -0.62635    -8.81787
     4.83854    -3.09893    -1.37716    -1.78994    -1.13339    -0.33115    -0.48662    -0.79576    -0.82779    -0.76386   -10.60459
     4.84854    -3.41637    -1.70996    -2.11414    -1.37931    -0.38835    -0.54181    -0.88746    -0.93253    -0.91072   -12.28064
     4.85854    -3.65376    -2.00174    -2.36262    -1.58455    -0.42977    -0.57743    -0.95349    -1.00940    -1.05077   -13.62354
     4.86954    -3.79594    -2.21265    -2.49544    -1.71743    -0.44861    -0.58973    -0.98457    -1.04758    -1.16787   -14.45982
     4.87954    -3.85028    -2.32147    -2.49631    -1.76168    -0.44298    -0.58024    -0.97712    -1.04396    -1.25154   -14.72559
     4.88954    -3.85253    -2.33590    -2.37918    -1.72238    -0.41664    -0.55598    -0.93585    -1.00548    -1.30215   -14.50609
     4.89954    -3.85313    -2.28645    -2.18355    -1.62445    -0.37763    -0.52694    -0.87323    -0.94692    -1.33011   -14.00242
     4.90954    -3.89520    -2.21147    -1.95954    -1.50216    -0.33543    -0.50268    -0.80494    -0.88525    -1.34955   -13.44622
     4.91954    -3.98898    -2.13995    -1.74948    -1.38633    -0.29784    -0.48846    -0.74438    -0.83204    -1.36850   -12.99596
     4.93054    -4.10320    -2.07874    -1.57584    -1.29470    -0.26912    -0.48449    -0.69811    -0.78951    -1.38348   -12.67720
     4.94054    -4.18367    -2.01424    -1.43979    -1.23065    -0.25039    -0.48791    -0.66608    -0.75147    -1.38191   -12.40612
     4.95054    -4.18704    -1.92583    -1.33065    -1.18958    -0.24167    -0.49730    -0.64490    -0.70888    -1.35152   -12.07737
     4.96054    -4.11616    -1.80126    -1.23822    -1.16633    -0.24411    -0.51654    -0.63223    -0.65641    -1.29066   -11.66192
     4.97054    -4.02587    -1.64596    -1.15978    -1.15903    -0.26063    -0.55485    -0.62841    -0.59622    -1.21238   -11.24312
     4.98154    -3.99985    -1.47790    -1.09916    -1.16598    -0.29415    -0.62245    -0.63444    -0.53627    -1.13911   -10.96931
     4.99154    -4.10043    -1.31693    -1.05914    -1.18045    -0.34484    -0.72295    -0.64839    -0.48532    -1.09067   -10.94912
     5.00154    -4.32805    -1.17327    -1.03496    -1.18743    -0.40698    -0.84725    -0.66264    -0.44799    -1.07287   -11.16145
     5.01154    -4.60701    -1.04462    -1.01361    -1.16732    -0.46893    -0.97278    -0.66540    -0.42261    -1.07340   -11.43569
     5.02154    -4.81203    -0.92093    -0.97926    -1.10450    -0.51591    -1.06956    -0.64529    -0.40304    -1.06776   -11.51828
     5.03254    -4.82079    -0.79350    -0.92138    -0.99571    -0.53524    -1.11102    -0.59667    -0.38252    -1.03066   -11.18748
     5.04254    -4.56594    -0.66133    -0.84012    -0.85241    -0.52110    -1.08446    -0.52253    -0.35732    -0.94802   -10.35322
     5.05254    -4.06115    -0.53144    -0.74528    -0.69618    -0.47649    -0.99533    -0.43320    -0.32782    -0.82218    -9.08907
     5.06254    -3.39148    -0.41472    -0.65058    -0.54997    -0.41158    -0.86415    -0.34207    -0.29702    -0.66980    -7.59138
     5.07254    -2.67428    -0.32021    -0.56694    -0.42992    -0.33949    -0.71754    -0.26076    -0.26811    -0.51411    -6.09137
     5.08254    -2.01735    -0.25236    -0.49851    -0.34231    -0.27181    -0.57909    -0.19603    -0.24250    -0.37619    -4.77616
     5.09354    -1.49619    -0.21182    -0.44371    -0.28577    -0.21632    -0.46480    -0.14970    -0.21993    -0.27064    -3.75888
     5.10354    -1.15085    -0.19873    -0.39978    -0.25704    -0.17721    -0.38366    -0.12067    -0.20003    -0.20502    -3.09299
     5.11354    -1.00109    -0.21597    -0.36755    -0.25605    -0.15733    -0.34234    -0.10750    -0.18418    -0.18294    -2.81493
     5.12354    -1.06288    -0.26983    -0.35340    -0.28804    -0.15980    -0.34860    -0.10996    -0.17627    -0.20730    -2.97608
     5.13354    -1.35331    -0.36724    -0.36724    -0.36127    -0.18829    -0.41183    -0.12883    -0.18157    -0.28098    -3.64056
     5.14454    -1.87899    -0.51017    -0.41769    -0.48132    -0.24525    -0.53847    -0.16441    -0.20419    -0.40418    -4.84467
     5.15454    -2.61418    -0.69005    -0.50689    -0.64471    -0.32906    -0.72519    -0.21442    -0.24433    -0.56991    -6.53874
     5.16454    -3.48254    -0.88498    -0.62799    -0.83504    -0.43185    -0.95283    -0.27290    -0.29666    -0.76024    -8.54503
     5.17454    -4.35617    -1.06358    -0.76698    -1.02469    -0.53976    -1.18618    -0.33083    -0.35094    -0.94652   -10.56563
     5.18454    -5.08125    -1.19351    -0.90804    -1.18179    -0.63608    -1.38030    -0.37860    -0.39492    -1.09529   -12.24977
     5.19454    -5.52411    -1.25317    -1.03995    -1.28112    -0.70637    -1.49424    -0.40938    -0.41857    -1.17867   -13.30558
     5.20554    -5.61379    -1.23951    -1.15910    -1.31239    -0.74315    -1.50534    -0.42155    -0.41765    -1.18313   -13.59562
     5.21554    -5.36781    -1.16870    -1.26737    -1.28296    -0.74748    -1.41569    -0.41902    -0.39515    -1.11492   -13.17910
     5.22554    -4.87715    -1.06936    -1.36645    -1.21253    -0.72696    -1.25068    -0.40951    -0.36024    -0.99687   -12.26975
     5.23554    -4.27284    -0.97291    -1.45235    -1.12495    -0.69130    -1.05053    -0.40203    -0.32530    -0.86037   -11.15258
     5.24554    -3.68231    -0.90639    -1.51554    -1.04096    -0.64879    -0.85559    -0.40490    -0.30302    -0.73688   -10.09439
     5.25654    -3.20646    -0.89125    -1.54723    -0.97636    -0.60545    -0.69835    -0.42552    -0.30446    -0.65232    -9.30741
     5.26654    -2.91470    -0.94499    -1.54690    -0.94507    -0.56652    -0.59984    -0.47048    -0.33801    -0.62589    -8.95240
     5.27654    -2.85492    -1.08259    -1.52638    -0.96166    -0.53858    -0.57153    -0.54485    -0.40841    -0.67151    -9.16041
     5.28654    -3.05813    -1.31251    -1.50487    -1.04083    -0.52958    -0.61777    -0.64958    -0.51521    -0.79702   -10.02548
     5.29654    -3.53344    -1.62815    -1.49872    -1.19109    -0.54689    -0.73614    -0.77835    -0.65080    -1.00105   -11.56463
     5.30754    -4.25201    -1.99924    -1.51133    -1.40661    -0.59349    -0.91544    -0.91578    -0.79975    -1.26757   -13.66121
     5.31754    -5.13575    -2.37007    -1.52948    -1.66148    -0.66577    -1.13330    -1.03917    -0.94044    -1.56328   -16.03873
     5.32754    -6.05747    -2.66963    -1.52960    -1.91183    -0.75345    -1.35711    -1.12441    -1.04989    -1.84027   -18.29366
     5.33754    -6.86766    -2.83009    -1.48851    -2.10511    -0.84250    -1.54970    -1.15337    -1.11028    -2.04700   -19.99421
     5.34754    -7.43824    -2.81154    -1.39455    -2.19658    -0.92067    -1.67963    -1.12090    -1.11447    -2.14330   -20.81987
     5.35754    -7.70755    -2.61570    -1.25419    -2.16425    -0.98258    -1.73224    -1.03726    -1.07008    -2.11644   -20.68029
     5.36854    -7.71440    -2.29011    -1.09077    -2.01766    -1.03269    -1.71669    -0.92555    -0.99761    -1.98599   -19.77147
     5.37854    -7.58902    -1.91181    -0.93907    -1.79582    -1.08344    -1.66413    -0.81533    -0.92569    -1.80084   -18.52515
     5.38854    -7.50995    -1.56527    -0.83556    -1.55473    -1.14876    -1.61718    -0.73350    -0.88245    -1.62244   -17.46981
     5.39854    -7.62976    -1.31643    -0.80901    -1.34903    -1.23524    -1.61218    -0.69679    -0.88710    -1.50467   -17.04019
     5.40854    -8.00963    -1.19655    -0.87193    -1.21567    -1.33552    -1.66526    -0.70759    -0.94385    -1.47567   -17.42168
     5.41954    -8.58531    -1.19730    -1.01557    -1.16463    -1.42803    -1.76374    -0.75374    -1.03978    -1.53000   -18.47809
     5.42954    -9.18486    -1.27845    -1.21005    -1.17987    -1.48429    -1.87079    -0.81392    -1.14941    -1.63211   -19.80374
     5.43954    -9.59458    -1.38343    -1.41167    -1.22910    -1.48004    -1.93953    -0.86453    -1.24227    -1.73128   -20.87643
     5.44954    -9.63857    -1.45894    -1.57512    -1.27746    -1.40581    -1.93146    -0.88837    -1.29308    -1.78069   -21.24949
     5.45954    -9.24572    -1.47155    -1.66777    -1.30070    -1.27144    -1.83090    -0.87956    -1.28992    -1.75495   -20.71251
     5.46954    -8.47171    -1.41670    -1.68053    -1.29244    -1.10287    -1.65058    -0.84537    -1.23686    -1.65779   -19.35485
     5.48054    -7.47464    -1.31740    -1.62975    -1.26452    -0.93324    -1.42611    -0.80206    -1.15216    -1.51770   -17.51759
     5.49054    -6.45098    -1.21291    -1.55009    -1.23987    -0.79260    -1.20265    -0.76773    -1.06059    -1.37341   -15.65084
     5.50054    -5.56886    -1.14281    -1.48075    -1.24168    -0.69916    -1.01984    -0.75473    -0.98430    -1.25716   -14.14930
     5.51054    -4.91946    -1.13303    -1.45241    -1.28369    -0.65615    -0.90075    -0.76434    -0.93664    -1.18173   -13.22820
     5.52054    -4.50418    -1.18838    -1.47861    -1.36394    -0.65343    -0.84857    -0.78716    -0.91873    -1.13852   -12.88151
     5.53154    -4.25849    -1.29349    -1.55419    -1.46540    -0.67307    -0.84996    -0.80740    -0.92229    -1.10550   -12.92980
     5.54154    -4.09245    -1.41992    -1.66062    -1.56205    -0.69576    -0.88266    -0.81019    -0.93462    -1.05963   -13.11791
     5.55154    -3.93142    -1.53712    -1.77359    -1.62773    -0.70693    -0.92371    -0.78756    -0.94393    -0.98835   -13.22035
     5.56154    -3.74031    -1.62277    -1.87155    -1.64514    -0.69979    -0.95607    -0.74112    -0.94398    -0.89416   -13.11490
     5.57154    -3.52815    -1.67028    -1.94208    -1.61174    -0.67615    -0.97178    -0.68090    -0.93460    -0.79260   -12.80826
     5.58254    -3.33570    -1.69059    -1.98577    -1.53991    -0.64492    -0.97261    -0.62132    -0.92098    -0.70514   -12.41694
     5.59254    -3.21525    -1.70722    -2.01344    -1.45204    -0.61843    -0.96677    -0.57655    -0.91097    -0.65114   -12.11181
     5.60254    -3.20558    -1.74463    -2.04085    -1.37152    -0.60818    -0.96400    -0.55586    -0.91059    -0.64135   -12.04257
     5.61254    -3.31322    -1.81507    -2.07754    -1.31363    -0.62045    -0.96971    -0.56081    -0.92086    -0.67434   -12.26564
     5.62254    -3.50095    -1.90917    -2.11961    -1.27931    -0.65298    -0.98130    -0.58453    -0.93524    -0.73638   -12.69947
     5.63254    -3.69555    -1.99617    -2.14756    -1.25618    -0.69492    -0.98794    -0.61376    -0.94139    -0.80493   -13.13840
     5.64354    -3.80850    -2.03479    -2.13432    -1.22439    -0.72999    -0.97513    -0.63291    -0.92535    -0.85461   -13.31998
     5.65354    -3.77104    -1.99118    -2.05753    -1.16654    -0.74237    -0.93116    -0.63002    -0.87787    -0.86528   -13.03299
     5.66354    -3.55980    -1.85442    -1.91349    -1.07575    -0.72330    -0.85321    -0.60123    -0.79942    -0.82886   -12.20948
     5.67354    -3.21252    -1.64352    -1.72268    -0.95955    -0.67544    -0.75014    -0.55271    -0.70134    -0.75206   -10.96995
     5.68354    -2.81608    -1.40196    -1.52640    -0.83742    -0.61253    -0.64083    -0.49879    -0.60293    -0.65467    -9.59163
     5.69454    -2.48107    -1.18320    -1.37398    -0.73380    -0.55481    -0.54920    -0.45655    -0.52497    -0.56323    -8.42080
     5.70454    -2.30889    -1.03408    -1.30684    -0.67008    -0.52207    -0.49837    -0.44010    -0.48350    -0.50373    -7.76766
     5.71454    -2.36683    -0.98428    -1.34656    -0.65898    -0.52674    -0.50600    -0.45613    -0.48540    -0.49609    -7.82701
     5.72454    -2.67918    -1.04334    -1.49067    -0.70349    -0.57096    -0.58163    -0.50346    -0.52818    -0.55173    -8.65263
     5.73454    -3.23147    -1.20619    -1.71773    -0.80031    -0.64753    -0.72638    -0.57543    -0.60274    -0.67425   -10.18202
     5.74554    -3.98141    -1.46019    -1.99618    -0.94391    -0.74416    -0.93259    -0.66375    -0.69788    -0.86054   -12.28061
     5.75554    -4.86710    -1.78778    -2.29310    -1.12848    -0.84851    -1.18392    -0.76098    -0.80343    -1.10035   -14.77365
     5.76554    -5.81137    -2.16317    -2.57678    -1.34518    -0.95139    -1.45496    -0.86054    -0.91105    -1.37493   -17.44939
     5.77554    -6.72887    -2.54583    -2.81662    -1.57702    -1.04755    -1.71382    -0.95409    -1.01260    -1.65544   -20.05184
     5.78554    -7.53370    -2.87842    -2.98109    -1.79624    -1.13499    -1.92729    -1.03044    -1.09879    -1.90543   -22.28639
     5.79554    -8.16247    -3.09637    -3.04139    -1.96804    -1.21400    -2.06877    -1.07634    -1.15991    -2.08844   -23.87574
     5.80654    -8.58902    -3.14698    -2.97916    -2.06084    -1.28628    -2.12484    -1.08170    -1.18923    -2.17810   -24.63615
     5.81654    -8.83058    -3.01152    -2.79500    -2.05859    -1.35452    -2.09774    -1.04476    -1.18659    -2.16702   -24.54631
     5.82654    -8.92995    -2.71640    -2.51153    -1.96821    -1.42024    -2.00301    -0.97503    -1.15948    -2.06831   -23.75216
     5.83654    -8.92557    -2.32761    -2.17056    -1.81673    -1.48084    -1.86085    -0.89007    -1.12020    -1.91023   -22.50266
     5.84654    -8.82307    -1.92813    -1.82037    -1.64066    -1.52741    -1.69121    -0.80893    -1.07984    -1.72495   -21.04457
     5.85754    -8.58928    -1.59112    -1.50405    -1.47238    -1.54540    -1.50887    -0.74461    -1.04278    -1.53879   -19.53729
     5.86754    -8.17513    -1.35922    -1.24983    -1.33028    -1.51897    -1.32376    -0.69996    -1.00552    -1.36674   -18.02940
     5.87754    -7.54282    -1.23760    -1.06740    -1.21693    -1.43823    -1.14295    -0.66883    -0.95963    -1.21255   -16.48694
     5.88754    -6.70178    -1.20092    -0.94995    -1.12306    -1.30349    -0.97198    -0.64061    -0.89709    -1.07293   -14.86181
     5.89754    -5.71195    -1.20802    -0.87972    -1.03572    -1.12683    -0.81541    -0.60569    -0.81514    -0.94250   -13.14098
     5.90754    -4.67077    -1.21881    -0.83506    -0.94478    -0.92960    -0.67642    -0.55947    -0.71783    -0.81773   -11.37047
     5.91854    -3.68209    -1.20634    -0.79732    -0.84694    -0.73506    -0.55698    -0.50312    -0.61401    -0.69880    -9.64064
     5.92854    -2.83057    -1.16286    -0.75573    -0.74584    -0.56278    -0.45799    -0.44249    -0.51435    -0.58989    -8.06250
     5.93854    -2.16346    -1.09879    -0.70914    -0.65024    -0.42504    -0.37994    -0.38571    -0.42810    -0.49754    -6.73795
     5.94854    -1.68965    -1.03574    -0.66407    -0.57003    -0.32605    -0.32285    -0.34058    -0.36118    -0.42844    -5.73857
     5.95854    -1.38739    -0.99665    -0.62985    -0.51261    -0.26342    -0.28579    -0.31236    -0.31565    -0.38680    -5.09051
     5.96954    -1.21601    -0.99595    -0.61321    -0.48002    -0.23043    -0.26602    -0.30223    -0.28969    -0.37229    -4.76584
     5.97954    -1.12724    -1.03275    -0.61414    -0.46791    -0.21801    -0.25854    -0.30678    -0.27822    -0.37920    -4.68280
     5.98954    -1.07484    -1.08999    -0.62468    -0.46648    -0.21646    -0.25672    -0.31876    -0.27413    -0.39699    -4.71904
     5.99954    -1.02180    -1.13983    -0.63156    -0.46380    -0.21687    -0.25363    -0.32889    -0.26979    -0.41305    -4.73923
     6.00954    -0.94579    -1.15352    -0.62132    -0.44936    -0.21254    -0.24375    -0.32872    -0.25921    -0.41599    -4.63021
     6.02054    -0.84108    -1.11246    -0.58551    -0.41772    -0.20013    -0.22461    -0.31328    -0.23942    -0.39927    -4.33347
     6.03054    -0.71669    -1.01569    -0.52460    -0.37011    -0.18027    -0.19738    -0.28268    -0.21147    -0.36325    -3.86215
     6.04054    -0.59224    -0.88125    -0.44797    -0.31413    -0.15706    -0.16642    -0.24214    -0.18000    -0.31513    -3.29634
     6.05054    -0.49170    -0.74087    -0.37119    -0.26126    -0.13692    -0.13793    -0.20024    -0.15186    -0.26686    -2.75883
     6.06054    -0.43694    -0.62968    -0.31106    -0.22335    -0.12673    -0.11818    -0.16616    -0.13407    -0.23130    -2.37746
     6.07054    -0.44213    -0.57524    -0.28039    -0.20918    -0.13158    -0.11162    -0.14701    -0.13176    -0.21843    -2.24733
     6.08154    -0.50911    -0.58929    -0.28423    -0.22169    -0.15310    -0.11960    -0.14570    -0.14649    -0.23215    -2.40136
     6.09154    -0.62498    -0.66389    -0.31814    -0.25680    -0.18830    -0.13974    -0.16017    -0.17531    -0.26884    -2.79616
     6.10154    -0.76303    -0.77288    -0.36926    -0.30389    -0.22975    -0.16620    -0.18394    -0.21108    -0.31788    -3.31791
     6.11154    -0.88796    -0.87947    -0.41965    -0.34860    -0.26717    -0.19109    -0.20798    -0.24402    -0.36438    -3.81032
     6.12154    -0.96555    -0.94689    -0.45161    -0.37667    -0.29036    -0.20670    -0.22329    -0.26458    -0.39359    -4.11923
     6.13254    -0.97253    -0.94958    -0.45289    -0.37840    -0.29238    -0.20774    -0.22371    -0.26616    -0.39529    -4.13868
     6.14254    -0.90422    -0.88139    -0.42031    -0.35141    -0.27181    -0.19298    -0.20755    -0.24733    -0.36709    -3.84407
     6.15254    -0.77494    -0.75487    -0.35993    -0.30105    -0.23296    -0.16533    -0.17771    -0.21193    -0.31446    -3.29318
     6.16254    -0.61186    -0.59579    -0.28411    -0.23764    -0.18391    -0.13050    -0.14024    -0.16732    -0.24822    -2.59959
     6.17254    -0.44492    -0.43318    -0.20656    -0.17279    -0.13373    -0.09490    -0.10197    -0.12166    -0.18049    -1.89020
     6.18354    -0.29796    -0.29009    -0.13833    -0.11571    -0.08956    -0.06355    -0.06828    -0.08147    -0.12087    -1.26582
     6.19354    -0.18377    -0.17889    -0.08530    -0.07136    -0.05523    -0.03919    -0.04211    -0.05025    -0.07454    -0.78063
     6.20354    -0.10436    -0.10160    -0.04844    -0.04052    -0.03137    -0.02226    -0.02391    -0.02853    -0.04233    -0.44333
     6.21354    -0.05458    -0.05313    -0.02533    -0.02119    -0.01640    -0.01164    -0.01251    -0.01492    -0.02214    -0.23185
     6.22354    -0.02628    -0.02559    -0.01220    -0.01021    -0.00790    -0.00561    -0.00602    -0.00719    -0.01066    -0.11166
     6.23354    -0.01166    -0.01135    -0.00541    -0.00453    -0.00350    -0.00249    -0.00267    -0.00319    -0.00473    -0.04952
     6.24454    -0.00476    -0.00463    -0.00221    -0.00185    -0.00143    -0.00102    -0.00109    -0.00130    -0.00193    -0.02022
     6.25454    -0.00179    -0.00174    -0.00083    -0.00070    -0.00054    -0.00038    -0.00041    -0.00049    -0.00073    -0.00761
     6.26454    -0.00062    -0.00060    -0.00029    -0.00024    -0.00019    -0.00013    -0.00014    -0.00017    -0.00025    -0.00263
     6.27454    -0.00020    -0.00019    -0.00009    -0.00008    -0.00006    -0.00004    -0.00005    -0.00005    -0.00008    -0.00084
     6.28454    -0.00006    -0.00006    -0.00003    -0.00002    -0.00002    -0.00001    -0.00001    -0.00002    -0.00002    -0.00025
     6.29554    -0.00002    -0.00002    -0.00001    -0.00001    -0.00000    -0.00000    -0.00000    -0.00000    -0.00001    -0.00007
     6.30554    -0.00000    -0.00000    -0.00000    -0.00000    -0.00000    -0.00000    -0.00000    -0.00000    -0.00000    -0.00002
     6.31554    -0.00000    -0.00000    -0.00000    -0.00000    -0.00000    -0.00000    -0.00000    -0.00000    -0.00000    -0.00000
     6.32554    -0.00000    -0.00000    -0.00000    -0.00000    -0.00000    -0.00000    -0.00000    -0.00000    -0.00000    -0.00000
     6.33554    -0.00000    -0.00000    -0.00000    -0.00000    -0.00000    -0.00000    -0.00000    -0.00000    -0.00000    -0.00000
     6.34554    -0.00000    -0.00000    -0.00000    -0.00000    -0.00000    -0.00000    -0.00000    -0.00000    -0.00000    -0.00000
     6.35654    -0.00000    -0.00000    -0.00000    -0.00000    -0.00000    -0.00000    -0.00000    -0.00000    -0.00000    -0.00000
     6.36654    -0.00000    -0.00000    -0.00000    -0.00000    -0.00000    -0.00000    -0.00000    -0.00000    -0.00000    -0.00000
     6.37654    -0.00000    -0.00000    -0.00000    -0.00000    -0.00000    -0.00000    -0.00000    -0.00000    -0.00000    -0.00000
     6.38654    -0.00000    -0.00000    -0.00000    -0.00000    -0.00000    -0.00000    -0.00000    -0.00000    -0.00000    -0.00000
     6.39654    -0.00000    -0.00000    -0.00000    -0.00000    -0.00000    -0.00000    -0.00000    -0.00000    -0.00000    -0.00000
     6.40754    -0.00000    -0.00000    -0.00000    -0.00000    -0.00000    -0.00000    -0.00000    -0.00000    -0.00000    -0.00000
     6.41754    -0.00000    -0.00000    -0.00000    -0.00000    -0.00000    -0.00000    -0.00000    -0.00000    -0.00000    -0.00000
     6.42754     0.00000     0.00000     0.00000     0.00000     0.00000     0.00000     0.00000     0.00000     0.00000     0.00000
     6.43754     0.00000     0.00000     0.00000     0.00000     0.00000     0.00000     0.00000     0.00000     0.00000     0.00000
     6.44754     0.00000     0.00000     0.00000     0.00000     0.00000     0.00000     0.00000     0.00000     0.00000     0.00000
     6.45854     0.00000     0.00000     0.00000     0.00000     0.00000     0.00000     0.00000     0.00000     0.00000     0.00000
     6.46854     0.00000     0.00000     0.00000     0.00000     0.00000     0.00000     0.00000     0.00000     0.00000     0.00000
     6.47854     0.00000     0.00000     0.00000     0.00000     0.00000     0.00000     0.00000     0.00000     0.00000     0.00000
     6.48854     0.00000     0.00000     0.00000     0.00000     0.00000     0.00000     0.00000     0.00000     0.00000     0.00000
     6.49854     0.00000     0.00000     0.00000     0.00000     0.00000     0.00000     0.00000     0.00000     0.00000     0.00000
     6.50854     0.00000     0.00000     0.00000     0.00000     0.00000     0.00000     0.00000     0.00000     0.00000     0.00000
     6.51954     0.00000     0.00000     0.00000     0.00000     0.00000     0.00000     0.00000     0.00000     0.00000     0.00000
     6.52954     0.00000     0.00000     0.00000     0.00000     0.00000     0.00000     0.00000     0.00000     0.00000     0.00000
     6.53954     0.00000     0.00000     0.00000     0.00000     0.00000     0.00000     0.00000     0.00000     0.00000     0.00000
     6.54954     0.00000     0.00000     0.00000     0.00000     0.00000     0.00000     0.00000     0.00000     0.00000     0.00000
     6.55954     0.00000     0.00000     0.00000     0.00000     0.00000     0.00000     0.00000     0.00000     0.00000     0.00000
     6.57054     0.00000     0.00000     0.00000     0.00000     0.00000     0.00000     0.00000     0.00000     0.00000     0.00000
     6.58054     0.00000     0.00000     0.00000     0.00000     0.00000     0.00000     0.00000     0.00000     0.00000     0.00000
     6.59054     0.00000     0.00000     0.00000     0.00000     0.00000     0.00000     0.00000     0.00000     0.00000     0.00000
     6.60054     0.00000     0.00000     0.00000     0.00000     0.00000     0.00000     0.00000     0.00000     0.00000     0.00000
     6.61054     0.00000     0.00000     0.00000     0.00000     0.00000     0.00000     0.00000     0.00000     0.00000     0.00000
     6.62054     0.00000     0.00000     0.00000     0.00000     0.00000     0.00000     0.00000     0.00000     0.00000     0.00000
     6.63154     0.00000     0.00000     0.00000     0.00000     0.00000     0.00000     0.00000     0.00000     0.00000     0.00000
     6.64154     0.00000     0.00000     0.00000     0.00000     0.00000     0.00000     0.00000     0.00000     0.00000     0.00000
     6.65154     0.00000     0.00000     0.00000     0.00000     0.00000     0.00000     0.00000     0.00000     0.00000     0.00000
     6.66154     0.00000     0.00000     0.00000     0.00000     0.00000     0.00000     0.00000     0.00000     0.00000     0.00000
     6.67154     0.00000     0.00000     0.00000     0.00000     0.00000     0.00000     0.00000     0.00000     0.00000     0.00000
     6.68254     0.00000     0.00000     0.00000     0.00000     0.00000     0.00000     0.00000     0.00000     0.00000     0.00000
     6.69254     0.00000     0.00000     0.00000     0.00000     0.00000     0.00000     0.00000     0.00000     0.00000     0.00000
     6.70254     0.00000     0.00000     0.00000     0.00000     0.00000     0.00000     0.00000     0.00000     0.00000     0.00000
     6.71254     0.00000     0.00000     0.00000     0.00000     0.00000     0.00000     0.00000     0.00000     0.00000     0.00000
     6.72254     0.00000     0.00000     0.00000     0.00000     0.00000     0.00000     0.00000     0.00000     0.00000     0.00000
     6.73354     0.00000     0.00000     0.00000     0.00000     0.00000     0.00000     0.00000     0.00000     0.00000     0.00000
     6.74354     0.00000     0.00000     0.00000     0.00000     0.00000     0.00000     0.00000     0.00000     0.00000     0.00000
     6.75354     0.00000     0.00000     0.00000     0.00000     0.00000     0.00000     0.00000     0.00000     0.00000     0.00000
     6.76354     0.00000     0.00000     0.00000     0.00000     0.00000     0.00000     0.00000     0.00000     0.00000     0.00000
     6.77354     0.00000     0.00000     0.00000     0.00000     0.00000     0.00000     0.00000     0.00000     0.00000     0.00000
     6.78354     0.00000     0.00000     0.00000     0.00000     0.00000     0.00000     0.00000     0.00000     0.00000     0.00000
     6.79454     0.00000     0.00000     0.00000     0.00000     0.00000     0.00000     0.00000     0.00000     0.00000     0.00000
     6.80454     0.00000     0.00000     0.00000     0.00000     0.00000     0.00000     0.00000     0.00000     0.00000     0.00000
     6.81454     0.00000     0.00000     0.00000     0.00000     0.00000     0.00000     0.00000     0.00000     0.00000     0.00000
     6.82454     0.00000     0.00000     0.00000     0.00000     0.00000     0.00000     0.00000     0.00000     0.00000     0.00000
     6.83454     0.00000     0.00000     0.00000     0.00000     0.00000     0.00000     0.00000     0.00000     0.00000     0.00000
     6.84554     0.00000     0.00000     0.00000     0.00000     0.00000     0.00000     0.00000     0.00000     0.00000     0.00000
     6.85554     0.00000     0.00000     0.00000     0.00000     0.00000     0.00000     0.00000     0.00000     0.00000     0.00000
     6.86554     0.00000     0.00000     0.00000     0.00000     0.00000     0.00000     0.00000     0.00000     0.00000     0.00000
     6.87554     0.00000     0.00000     0.00000     0.00000     0.00000     0.00000     0.00000     0.00000     0.00000     0.00000
     6.88554     0.00000     0.00000     0.00000     0.00000     0.00000     0.00000     0.00000     0.00000     0.00000     0.00000
     6.89654     0.00000     0.00000     0.00000     0.00000     0.00000     0.00000     0.00000     0.00000     0.00000     0.00000
     6.90654     0.00000     0.00000     0.00000     0.00000     0.00000     0.00000     0.00000     0.00000     0.00000     0.00000
     6.91654     0.00000     0.00000     0.00000     0.00000     0.00000     0.00000     0.00000     0.00000     0.00000     0.00000
     6.92654     0.00000     0.00000     0.00000     0.00000     0.00000     0.00000     0.00000     0.00000     0.00000     0.00000
     6.93654     0.00000     0.00000     0.00000     0.00000     0.00000     0.00000     0.00000     0.00000     0.00000     0.00000
     6.94654     0.00000     0.00000     0.00000     0.00000     0.00000     0.00000     0.00000     0.00000     0.00000     0.00000
     6.95754     0.00000     0.00000     0.00000     0.00000     0.00000     0.00000     0.00000     0.00000     0.00000     0.00000
     6.96754     0.00000     0.00000     0.00000     0.00000     0.00000     0.00000     0.00000     0.00000     0.00000     0.00000
     6.97754     0.00000     0.00000     0.00000     0.00000     0.00000     0.00000     0.00000     0.00000     0.00000     0.00000
     6.98754     0.00000     0.00000     0.00000     0.00000     0.00000     0.00000     0.00000     0.00000     0.00000     0.00000
     6.99754     0.00000     0.00000     0.00000     0.00000     0.00000     0.00000     0.00000     0.00000     0.00000     0.00000
     7.00854     0.00000     0.00000     0.00000     0.00000     0.00000     0.00000     0.00000     0.00000     0.00000     0.00000
     7.01854     0.00000     0.00000     0.00000     0.00000     0.00000     0.00000     0.00000     0.00000     0.00000     0.00000
     7.02854     0.00000     0.00000     0.00000     0.00000     0.00000     0.00000     0.00000     0.00000     0.00000     0.00000
     7.03854     0.00000     0.00000     0.00000     0.00000     0.00000     0.00000     0.00000     0.00000     0.00000     0.00000
     7.04854     0.00000     0.00000     0.00000     0.00000     0.00000     0.00000     0.00000     0.00000     0.00000     0.00000
