# Supplementary material for: General synthesis and atomic arrangement identification of ordered Bi–Pd intermetallics with tunable electrocatalytic CO2 reduction selectivity
Source: Nat Commun. 2024 Feb 21;15:1573. doi: 10.1038/s41467-024-46072-7 (PMC10881518; doi:10.1038/s41467-024-46072-7)
Supplement: Supplementary file 3 — Source data [file 41467_2024_46072_MOESM3_ESM.zip › Source_Data/DFT_Calculation/PDOS/Bi2Pd5_001/PDOS_Pd_UP.dat]

     #Energy           s          py          pz          px         dxy         dyz         dz2         dxz         dx2       tot  
   -13.31246     0.00000     0.00000     0.00000     0.00000     0.00000     0.00000     0.00000     0.00000     0.00000     0.00000
   -13.30246     0.00000     0.00000     0.00000     0.00000     0.00000     0.00000     0.00000     0.00000     0.00000     0.00000
   -13.29246     0.00000     0.00000     0.00000     0.00000     0.00000     0.00000     0.00000     0.00000     0.00000     0.00000
   -13.28246     0.00000     0.00000     0.00000     0.00000     0.00000     0.00000     0.00000     0.00000     0.00000     0.00000
   -13.27146     0.00000     0.00000     0.00000     0.00000     0.00000     0.00000     0.00000     0.00000     0.00000     0.00000
   -13.26146     0.00000     0.00000     0.00000     0.00000     0.00000     0.00000     0.00000     0.00000     0.00000     0.00000
   -13.25146     0.00000     0.00000     0.00000     0.00000     0.00000     0.00000     0.00000     0.00000     0.00000     0.00000
   -13.24146     0.00000     0.00000     0.00000     0.00000     0.00000     0.00000     0.00000     0.00000     0.00000     0.00000
   -13.23146     0.00000     0.00000     0.00000     0.00000     0.00000     0.00000     0.00000     0.00000     0.00000     0.00000
   -13.22046     0.00000     0.00000     0.00000     0.00000     0.00000     0.00000     0.00000     0.00000     0.00000     0.00000
   -13.21046     0.00000     0.00000     0.00000     0.00000     0.00000     0.00000     0.00000     0.00000     0.00000     0.00000
   -13.20046     0.00000     0.00000     0.00000     0.00000     0.00000     0.00000     0.00000     0.00000     0.00000     0.00000
   -13.19046     0.00000     0.00000     0.00000     0.00000     0.00000     0.00000     0.00000     0.00000     0.00000     0.00000
   -13.18046     0.00000     0.00000     0.00000     0.00000     0.00000     0.00000     0.00000     0.00000     0.00000     0.00000
   -13.16946     0.00000     0.00000     0.00000     0.00000     0.00000     0.00000     0.00000     0.00000     0.00000     0.00000
   -13.15946     0.00000     0.00000     0.00000     0.00000     0.00000     0.00000     0.00000     0.00000     0.00000     0.00000
   -13.14946     0.00000     0.00000     0.00000     0.00000     0.00000     0.00000     0.00000     0.00000     0.00000     0.00000
   -13.13946     0.00000     0.00000     0.00000     0.00000     0.00000     0.00000     0.00000     0.00000     0.00000     0.00000
   -13.12946     0.00000     0.00000     0.00000     0.00000     0.00000     0.00000     0.00000     0.00000     0.00000     0.00000
   -13.11946     0.00000     0.00000     0.00000     0.00000     0.00000     0.00000     0.00000     0.00000     0.00000     0.00000
   -13.10846     0.00000     0.00000     0.00000     0.00000     0.00000     0.00000     0.00000     0.00000     0.00000     0.00000
   -13.09846     0.00000     0.00000     0.00000     0.00000     0.00000     0.00000     0.00000     0.00000     0.00000     0.00000
   -13.08846     0.00000     0.00000     0.00000     0.00000     0.00000     0.00000     0.00000     0.00000     0.00000     0.00000
   -13.07846     0.00000     0.00000     0.00000     0.00000     0.00000     0.00000     0.00000     0.00000     0.00000     0.00000
   -13.06846     0.00000     0.00000     0.00000     0.00000     0.00000     0.00000     0.00000     0.00000     0.00000     0.00000
   -13.05746     0.00000     0.00000     0.00000     0.00000     0.00000     0.00000     0.00000     0.00000     0.00000     0.00000
   -13.04746     0.00000     0.00000     0.00000     0.00000     0.00000     0.00000     0.00000     0.00000     0.00000     0.00000
   -13.03746     0.00000     0.00000     0.00000     0.00000     0.00000     0.00000     0.00000     0.00000     0.00000     0.00000
   -13.02746     0.00000     0.00000     0.00000     0.00000     0.00000     0.00000     0.00000     0.00000     0.00000     0.00000
   -13.01746     0.00000     0.00000     0.00000     0.00000     0.00000     0.00000     0.00000     0.00000     0.00000     0.00000
   -13.00746     0.00000     0.00000     0.00000     0.00000     0.00000     0.00000     0.00000     0.00000     0.00000     0.00000
   -12.99646     0.00000     0.00000     0.00000     0.00000     0.00000     0.00000     0.00000     0.00000     0.00000     0.00000
   -12.98646     0.00000     0.00000     0.00000     0.00000     0.00000     0.00000     0.00000     0.00000     0.00000     0.00000
   -12.97646     0.00000     0.00000     0.00000     0.00000     0.00000     0.00000     0.00000     0.00000     0.00000     0.00000
   -12.96646     0.00000     0.00000     0.00000     0.00000     0.00000     0.00000     0.00000     0.00000     0.00000     0.00000
   -12.95646     0.00000     0.00000     0.00000     0.00000     0.00000     0.00000     0.00000     0.00000     0.00000     0.00000
   -12.94546     0.00000     0.00000     0.00000     0.00000     0.00000     0.00000     0.00000     0.00000     0.00000     0.00000
   -12.93546     0.00000     0.00000     0.00000     0.00000     0.00000     0.00000     0.00000     0.00000     0.00000     0.00000
   -12.92546     0.00000     0.00000     0.00000     0.00000     0.00000     0.00000     0.00000     0.00000     0.00000     0.00000
   -12.91546     0.00000     0.00000     0.00000     0.00000     0.00000     0.00000     0.00000     0.00000     0.00000     0.00000
   -12.90546     0.00000     0.00000     0.00000     0.00000     0.00000     0.00000     0.00000     0.00000     0.00000     0.00000
   -12.89446     0.00000     0.00000     0.00000     0.00000     0.00000     0.00000     0.00000     0.00000     0.00000     0.00000
   -12.88446     0.00000     0.00000     0.00000     0.00000     0.00000     0.00000     0.00000     0.00000     0.00000     0.00000
   -12.87446     0.00000     0.00000     0.00000     0.00000     0.00000     0.00000     0.00000     0.00000     0.00000     0.00000
   -12.86446     0.00000     0.00000     0.00000     0.00000     0.00000     0.00000     0.00000     0.00000     0.00000     0.00000
   -12.85446     0.00000     0.00000     0.00000     0.00000     0.00000     0.00000     0.00000     0.00000     0.00000     0.00000
   -12.84446     0.00000     0.00000     0.00000     0.00000     0.00000     0.00000     0.00000     0.00000     0.00000     0.00000
   -12.83346     0.00000     0.00000     0.00000     0.00000     0.00000     0.00000     0.00000     0.00000     0.00000     0.00000
   -12.82346     0.00000     0.00000     0.00000     0.00000     0.00000     0.00000     0.00000     0.00000     0.00000     0.00000
   -12.81346     0.00000     0.00000     0.00000     0.00000     0.00000     0.00000     0.00000     0.00000     0.00000     0.00000
   -12.80346     0.00000     0.00000     0.00000     0.00000     0.00000     0.00000     0.00000     0.00000     0.00000     0.00000
   -12.79346     0.00000     0.00000     0.00000     0.00000     0.00000     0.00000     0.00000     0.00000     0.00000     0.00000
   -12.78246     0.00000     0.00000     0.00000     0.00000     0.00000     0.00000     0.00000     0.00000     0.00000     0.00000
   -12.77246     0.00000     0.00000     0.00000     0.00000     0.00000     0.00000     0.00000     0.00000     0.00000     0.00000
   -12.76246     0.00000     0.00000     0.00000     0.00000     0.00000     0.00000     0.00000     0.00000     0.00000     0.00000
   -12.75246     0.00000     0.00000     0.00000     0.00000     0.00000     0.00000     0.00000     0.00000     0.00000     0.00000
   -12.74246     0.00000     0.00000     0.00000     0.00000     0.00000     0.00000     0.00000     0.00000     0.00000     0.00000
   -12.73146     0.00000     0.00000     0.00000     0.00000     0.00000     0.00000     0.00000     0.00000     0.00000     0.00000
   -12.72146     0.00000     0.00000     0.00000     0.00000     0.00000     0.00000     0.00000     0.00000     0.00000     0.00000
   -12.71146     0.00000     0.00000     0.00000     0.00000     0.00000     0.00000     0.00000     0.00000     0.00000     0.00000
   -12.70146     0.00000     0.00000     0.00000     0.00000     0.00000     0.00000     0.00000     0.00000     0.00000     0.00000
   -12.69146     0.00000     0.00000     0.00000     0.00000     0.00000     0.00000     0.00000     0.00000     0.00000     0.00000
   -12.68146     0.00000     0.00000     0.00000     0.00000     0.00000     0.00000     0.00000     0.00000     0.00000     0.00000
   -12.67046     0.00000     0.00000     0.00000     0.00000     0.00000     0.00000     0.00000     0.00000     0.00000     0.00000
   -12.66046     0.00000     0.00000     0.00000     0.00000     0.00000     0.00000     0.00000     0.00000     0.00000     0.00000
   -12.65046     0.00000     0.00000     0.00000     0.00000     0.00000     0.00000     0.00000     0.00000     0.00000     0.00000
   -12.64046     0.00000     0.00000     0.00000     0.00000     0.00000     0.00000     0.00000     0.00000     0.00000     0.00000
   -12.63046     0.00000     0.00000     0.00000     0.00000     0.00000     0.00000     0.00000     0.00000     0.00000     0.00000
   -12.61946     0.00000     0.00000     0.00000     0.00000     0.00000     0.00000     0.00000     0.00000     0.00000     0.00000
   -12.60946     0.00000     0.00000     0.00000     0.00000     0.00000     0.00000     0.00000     0.00000     0.00000     0.00000
   -12.59946     0.00000     0.00000     0.00000     0.00000     0.00000     0.00000     0.00000     0.00000     0.00000     0.00000
   -12.58946     0.00000     0.00000     0.00000     0.00000     0.00000     0.00000     0.00000     0.00000     0.00000     0.00000
   -12.57946     0.00000     0.00000     0.00000     0.00000     0.00000     0.00000     0.00000     0.00000     0.00000     0.00000
   -12.56946     0.00000     0.00000     0.00000     0.00000     0.00000     0.00000     0.00000     0.00000     0.00000     0.00000
   -12.55846     0.00001     0.00000     0.00000     0.00000     0.00000     0.00000     0.00000     0.00000     0.00000     0.00001
   -12.54846     0.00002     0.00000     0.00000     0.00000     0.00000     0.00000     0.00000     0.00000     0.00000     0.00003
   -12.53846     0.00009     0.00000     0.00001     0.00000     0.00000     0.00000     0.00000     0.00000     0.00000     0.00010
   -12.52846     0.00031     0.00000     0.00002     0.00000     0.00000     0.00001     0.00001     0.00000     0.00000     0.00035
   -12.51846     0.00098     0.00000     0.00006     0.00000     0.00001     0.00002     0.00002     0.00001     0.00001     0.00111
   -12.50746     0.00283     0.00001     0.00017     0.00001     0.00002     0.00005     0.00006     0.00003     0.00002     0.00321
   -12.49746     0.00752     0.00003     0.00045     0.00003     0.00005     0.00013     0.00016     0.00008     0.00006     0.00852
   -12.48746     0.01842     0.00007     0.00110     0.00008     0.00013     0.00033     0.00039     0.00019     0.00015     0.02087
   -12.47746     0.04155     0.00017     0.00248     0.00019     0.00030     0.00074     0.00088     0.00042     0.00034     0.04707
   -12.46746     0.08627     0.00035     0.00516     0.00039     0.00063     0.00153     0.00182     0.00088     0.00071     0.09774
   -12.45646     0.16495     0.00067     0.00986     0.00075     0.00120     0.00293     0.00349     0.00168     0.00135     0.18688
   -12.44646     0.29043     0.00118     0.01737     0.00131     0.00212     0.00516     0.00614     0.00296     0.00238     0.32904
   -12.43646     0.47095     0.00191     0.02816     0.00213     0.00344     0.00837     0.00995     0.00479     0.00386     0.53356
   -12.42646     0.70312     0.00285     0.04205     0.00318     0.00514     0.01249     0.01486     0.00716     0.00577     0.79661
   -12.41646     0.96692     0.00391     0.05782     0.00437     0.00706     0.01718     0.02044     0.00984     0.00793     1.09547
   -12.40646     1.22428     0.00496     0.07322     0.00553     0.00894     0.02175     0.02588     0.01246     0.01004     1.38705
   -12.39546     1.42755     0.00578     0.08537     0.00645     0.01042     0.02536     0.03017     0.01453     0.01171     1.61735
   -12.38546     1.53292     0.00620     0.09166     0.00693     0.01119     0.02723     0.03240     0.01560     0.01257     1.73671
   -12.37546     1.51579     0.00614     0.09065     0.00685     0.01107     0.02693     0.03204     0.01543     0.01243     1.71732
   -12.36546     1.38026     0.00559     0.08255     0.00624     0.01008     0.02452     0.02917     0.01405     0.01132     1.56378
   -12.35546     1.15738     0.00468     0.06922     0.00523     0.00845     0.02056     0.02446     0.01178     0.00949     1.31126
   -12.34446     0.89371     0.00362     0.05344     0.00404     0.00653     0.01588     0.01889     0.00910     0.00733     1.01253
   -12.33446     0.63550     0.00257     0.03801     0.00287     0.00464     0.01129     0.01343     0.00647     0.00521     0.72000
   -12.32446     0.41619     0.00168     0.02489     0.00188     0.00304     0.00739     0.00880     0.00424     0.00341     0.47152
   -12.31446     0.25095     0.00102     0.01501     0.00113     0.00183     0.00446     0.00530     0.00255     0.00206     0.28431
   -12.30446     0.13935     0.00056     0.00833     0.00063     0.00102     0.00248     0.00295     0.00142     0.00114     0.15788
   -12.29346     0.07126     0.00029     0.00426     0.00032     0.00052     0.00127     0.00151     0.00073     0.00058     0.08074
   -12.28346     0.03355     0.00014     0.00201     0.00015     0.00025     0.00060     0.00071     0.00034     0.00028     0.03802
   -12.27346     0.01455     0.00006     0.00087     0.00007     0.00011     0.00026     0.00031     0.00015     0.00012     0.01648
   -12.26346     0.00581     0.00002     0.00035     0.00003     0.00004     0.00010     0.00012     0.00006     0.00005     0.00658
   -12.25346     0.00214     0.00001     0.00013     0.00001     0.00002     0.00004     0.00005     0.00002     0.00002     0.00242
   -12.24346     0.00072     0.00000     0.00004     0.00000     0.00001     0.00001     0.00002     0.00001     0.00001     0.00082
   -12.23246     0.00023     0.00000     0.00001     0.00000     0.00000     0.00000     0.00000     0.00000     0.00000     0.00026
   -12.22246     0.00007     0.00000     0.00000     0.00000     0.00000     0.00000     0.00000     0.00000     0.00000     0.00008
   -12.21246     0.00002     0.00000     0.00000     0.00000     0.00000     0.00000     0.00000     0.00000     0.00000     0.00003
   -12.20246     0.00003     0.00000     0.00000     0.00001     0.00000     0.00000     0.00000     0.00000     0.00000     0.00005
   -12.19246     0.00009     0.00000     0.00001     0.00002     0.00001     0.00001     0.00000     0.00000     0.00000     0.00016
   -12.18146     0.00030     0.00001     0.00003     0.00008     0.00003     0.00002     0.00002     0.00002     0.00001     0.00051
   -12.17146     0.00091     0.00002     0.00010     0.00024     0.00009     0.00006     0.00005     0.00005     0.00004     0.00155
   -12.16146     0.00253     0.00004     0.00027     0.00068     0.00024     0.00017     0.00013     0.00013     0.00011     0.00431
   -12.15146     0.00649     0.00011     0.00070     0.00174     0.00062     0.00045     0.00034     0.00033     0.00029     0.01106
   -12.14146     0.01531     0.00026     0.00164     0.00410     0.00147     0.00105     0.00081     0.00078     0.00068     0.02612
   -12.13146     0.03329     0.00057     0.00357     0.00891     0.00320     0.00229     0.00176     0.00170     0.00148     0.05678
   -12.12046     0.06665     0.00114     0.00715     0.01785     0.00640     0.00458     0.00353     0.00341     0.00296     0.11369
   -12.11046     0.12289     0.00211     0.01319     0.03291     0.01180     0.00844     0.00651     0.00629     0.00546     0.20960
   -12.10046     0.20865     0.00358     0.02239     0.05587     0.02004     0.01433     0.01106     0.01068     0.00928     0.35587
   -12.09046     0.32619     0.00559     0.03500     0.08734     0.03133     0.02240     0.01729     0.01669     0.01450     0.55635
   -12.08046     0.46964     0.00805     0.05040     0.12575     0.04511     0.03225     0.02489     0.02403     0.02088     0.80101
   -12.06946     0.62265     0.01068     0.06682     0.16671     0.05981     0.04276     0.03300     0.03186     0.02769     1.06199
   -12.05946     0.76026     0.01304     0.08159     0.20354     0.07302     0.05220     0.04030     0.03890     0.03380     1.29666
   -12.04946     0.85493     0.01466     0.09177     0.22885     0.08211     0.05870     0.04532     0.04374     0.03801     1.45809
   -12.03946     0.88571     0.01519     0.09509     0.23697     0.08503     0.06081     0.04696     0.04531     0.03938     1.51045
   -12.02946     0.84619     0.01452     0.09092     0.22603     0.08113     0.05806     0.04489     0.04328     0.03762     1.44264
   -12.01846     0.74763     0.01283     0.08052     0.19872     0.07142     0.05122     0.03972     0.03820     0.03323     1.27350
   -12.00846     0.61627     0.01058     0.06682     0.16139     0.05820     0.04202     0.03290     0.03142     0.02739     1.04699
   -11.99846     0.48620     0.00835     0.05366     0.12191     0.04441     0.03270     0.02632     0.02464     0.02160     0.81980
   -11.98846     0.39195     0.00672     0.04500     0.08755     0.03277     0.02545     0.02195     0.01956     0.01743     0.64838
   -11.97846     0.36328     0.00616     0.04432     0.06348     0.02531     0.02203     0.02159     0.01768     0.01624     0.58009
   -11.96846     0.42234     0.00700     0.05417     0.05265     0.02319     0.02367     0.02665     0.02008     0.01911     0.64886
   -11.95746     0.58150     0.00935     0.07576     0.05600     0.02677     0.03094     0.03801     0.02739     0.02671     0.87243
   -11.94746     0.83887     0.01310     0.10831     0.07297     0.03567     0.04360     0.05565     0.03958     0.03910     1.24686
   -11.93746     1.17295     0.01780     0.14850     0.10132     0.04866     0.06041     0.07826     0.05572     0.05544     1.73904
   -11.92746     1.53934     0.02270     0.19026     0.13691     0.06366     0.07897     0.10295     0.07375     0.07373     2.28227
   -11.91746     1.87530     0.02688     0.22584     0.17360     0.07786     0.09600     0.12559     0.09067     0.09103     2.78278
   -11.90646     2.11336     0.02954     0.24763     0.20407     0.08831     0.10804     0.14167     0.10314     0.10397     3.13973
   -11.89646     2.20103     0.03031     0.25071     0.22160     0.09264     0.11245     0.14772     0.10845     0.10980     3.27470
   -11.88646     2.11944     0.02963     0.23450     0.22213     0.08988     0.10833     0.14247     0.10550     0.10733     3.15922
   -11.87646     1.89056     0.02904     0.20315     0.20576     0.08085     0.09700     0.12746     0.09522     0.09756     2.82661
   -11.86646     1.57065     0.03130     0.16418     0.17682     0.06785     0.08162     0.10662     0.08039     0.08346     2.36289
   -11.85646     1.23337     0.04039     0.12618     0.14243     0.05406     0.06637     0.08511     0.06486     0.06919     1.88196
   -11.84546     0.94865     0.06127     0.09661     0.11031     0.04260     0.05543     0.06799     0.05250     0.05916     1.49452
   -11.83546     0.76741     0.09900     0.08039     0.08671     0.03583     0.05200     0.05905     0.04629     0.05692     1.28359
   -11.82546     0.71287     0.15707     0.07934     0.07506     0.03494     0.05773     0.06014     0.04777     0.06443     1.28935
   -11.81546     0.77980     0.23515     0.09225     0.07562     0.03974     0.07234     0.07092     0.05678     0.08152     1.50411
   -11.80546     0.93717     0.32710     0.11518     0.08578     0.04880     0.09339     0.08883     0.07136     0.10565     1.87328
   -11.79446     1.13538     0.42031     0.14216     0.10096     0.05970     0.11665     0.10958     0.08816     0.13211     2.30503
   -11.78446     1.31599     0.49792     0.16630     0.11574     0.06960     0.13684     0.12798     0.10307     0.15503     2.68846
   -11.77446     1.42666     0.54346     0.18155     0.12537     0.07594     0.14905     0.13932     0.11241     0.16890     2.92266
   -11.76446     1.43564     0.54650     0.18458     0.12716     0.07738     0.15032     0.14078     0.11407     0.17039     2.94683
   -11.75446     1.34040     0.50644     0.17604     0.12136     0.07425     0.14067     0.13250     0.10838     0.15951     2.75954
   -11.74346     1.16826     0.43299     0.16059     0.11109     0.06864     0.12308     0.11747     0.09807     0.13971     2.41989
   -11.73346     0.96489     0.34230     0.14539     0.10132     0.06370     0.10246     0.10055     0.08745     0.11658     2.02465
   -11.72346     0.77851     0.25152     0.13775     0.09708     0.06264     0.08395     0.08678     0.08088     0.09594     1.67506
   -11.71346     0.64422     0.17385     0.14241     0.10167     0.06747     0.07125     0.07967     0.08129     0.08200     1.44383
   -11.70346     0.57507     0.11574     0.15983     0.11532     0.07822     0.06566     0.08017     0.08909     0.07622     1.35532
   -11.69346     0.56200     0.07748     0.18576     0.13492     0.09273     0.06603     0.08653     0.10201     0.07721     1.38466
   -11.68246     0.58032     0.05515     0.21252     0.15493     0.10719     0.06951     0.09510     0.11579     0.08162     1.47215
   -11.67246     0.60051     0.04345     0.23141     0.16920     0.11743     0.07273     0.10167     0.12565     0.08550     1.54753
   -11.66246     0.59894     0.03783     0.23587     0.17322     0.12040     0.07305     0.10300     0.12795     0.08571     1.55598
   -11.65246     0.56537     0.03590     0.22382     0.16597     0.11546     0.06952     0.09804     0.12153     0.08094     1.47655
   -11.64246     0.50570     0.03786     0.19832     0.15060     0.10486     0.06318     0.08828     0.10813     0.07207     1.32901
   -11.63146     0.43895     0.04643     0.16673     0.13388     0.09334     0.05682     0.07737     0.09190     0.06176     1.16719
   -11.62146     0.39161     0.06632     0.13833     0.12458     0.08701     0.05430     0.07016     0.07819     0.05368     1.06418
   -11.61146     0.39054     0.10311     0.12208     0.13142     0.09187     0.05973     0.07148     0.07222     0.05154     1.09398
   -11.60146     0.45737     0.16176     0.12466     0.16112     0.11245     0.07664     0.08507     0.07804     0.05842     1.31552
   -11.59146     0.60390     0.24443     0.14961     0.21677     0.15063     0.10733     0.11280     0.09787     0.07620     1.75954
   -11.58046     0.82942     0.34886     0.19711     0.29674     0.20484     0.15223     0.15404     0.13183     0.10537     2.42043
   -11.57046     1.11960     0.46735     0.26419     0.39429     0.27001     0.20949     0.20563     0.17787     0.14474     3.25317
   -11.56046     1.44694     0.58756     0.34506     0.49841     0.33828     0.27489     0.26231     0.23186     0.19145     4.17677
   -11.55046     1.77431     0.69507     0.43188     0.59581     0.40041     0.34209     0.31773     0.28801     0.24110     5.08641
   -11.54046     2.06078     0.77678     0.51536     0.67345     0.44809     0.40341     0.36572     0.33975     0.28845     5.87178
   -11.53046     2.26995     0.82371     0.58637     0.72143     0.47551     0.45151     0.40189     0.38075     0.32814     6.43927
   -11.51946     2.37745     0.83311     0.63766     0.73516     0.48042     0.48037     0.42454     0.40671     0.35602     6.73145
   -11.50946     2.37740     0.80896     0.66518     0.71609     0.46430     0.48758     0.43453     0.41631     0.36991     6.74026
   -11.49946     2.28418     0.76119     0.66936     0.67167     0.43144     0.47483     0.43476     0.41206     0.37009     6.50959
   -11.48946     2.12792     0.70365     0.65486     0.61305     0.38770     0.44795     0.42886     0.39963     0.35879     6.12243
   -11.47946     1.94556     0.65104     0.62864     0.55285     0.33916     0.41471     0.41951     0.38598     0.33938     5.67682
   -11.46846     1.76918     0.61456     0.59760     0.50097     0.29082     0.38280     0.40808     0.37679     0.31518     5.25600
   -11.45846     1.61708     0.59808     0.56597     0.46254     0.24600     0.35695     0.39416     0.37423     0.28906     4.90406
   -11.44846     1.49035     0.59680     0.53452     0.43713     0.20684     0.33796     0.37647     0.37610     0.26350     4.61967
   -11.43846     1.37705     0.59885     0.50125     0.42006     0.17444     0.32348     0.35399     0.37710     0.24118     4.36739
   -11.42846     1.26116     0.59048     0.46353     0.40572     0.14980     0.31002     0.32711     0.37144     0.22550     4.10476
   -11.41846     1.13158     0.56206     0.42074     0.39092     0.13426     0.29560     0.29817     0.35608     0.22071     3.81013
   -11.40746     0.98912     0.51255     0.37568     0.37676     0.12951     0.28117     0.27133     0.33278     0.23096     3.49986
   -11.39746     0.84634     0.45039     0.33418     0.36850     0.13728     0.27061     0.25154     0.30823     0.25900     3.22607
   -11.38746     0.72297     0.39031     0.30355     0.37303     0.15876     0.26910     0.24311     0.29204     0.30485     3.05771
   -11.37746     0.63821     0.34818     0.28988     0.39612     0.19394     0.28094     0.24835     0.29362     0.36512     3.05436
   -11.36746     0.60401     0.33561     0.29599     0.43978     0.24120     0.30775     0.26682     0.31914     0.43364     3.24395
   -11.35646     0.62129     0.35613     0.32046     0.50074     0.29694     0.34763     0.29529     0.36921     0.50272     3.61041
   -11.34646     0.67956     0.40404     0.35771     0.57091     0.35526     0.39534     0.32845     0.43768     0.56511     4.09406
   -11.33646     0.75986     0.46569     0.39930     0.63832     0.40857     0.44331     0.35980     0.51259     0.61502     4.60246
   -11.32646     0.83990     0.52305     0.43592     0.68935     0.44833     0.48326     0.38305     0.57822     0.64888     5.02996
   -11.31646     0.90002     0.55884     0.45972     0.71219     0.46706     0.50807     0.39348     0.61975     0.66567     5.28482
   -11.30546     0.92897     0.56199     0.46685     0.70006     0.46116     0.51416     0.38938     0.62738     0.66739     5.31733
   -11.29546     0.92632     0.53092     0.45824     0.65404     0.43156     0.50222     0.37297     0.60020     0.65879     5.13526
   -11.28546     0.90066     0.47352     0.43897     0.58250     0.38463     0.47652     0.34963     0.54601     0.64616     4.79860
   -11.27546     0.86429     0.40354     0.41554     0.49842     0.32934     0.44287     0.32602     0.47801     0.63507     4.39310
   -11.26546     0.82674     0.33524     0.39289     0.41475     0.27439     0.40592     0.30732     0.40976     0.62767     3.99468
   -11.25546     0.79033     0.27846     0.37258     0.34048     0.22576     0.36772     0.29523     0.35056     0.62119     3.64230
   -11.24446     0.75077     0.23639     0.35246     0.27915     0.18559     0.32811     0.28738     0.30335     0.60904     3.33224
   -11.23446     0.70077     0.20659     0.32871     0.22984     0.15318     0.28603     0.27894     0.26585     0.58370     3.03362
   -11.22446     0.63511     0.18383     0.29837     0.18973     0.12668     0.24158     0.26513     0.23351     0.54069     2.71464
   -11.21446     0.55488     0.16358     0.26135     0.15672     0.10491     0.19682     0.24396     0.20273     0.48133     2.36626
   -11.20446     0.46868     0.14443     0.22130     0.13113     0.08833     0.15560     0.21767     0.17294     0.41385     2.01393
   -11.19346     0.39144     0.12894     0.18479     0.11611     0.07943     0.12292     0.19288     0.14701     0.35192     1.71545
   -11.18346     0.34144     0.12295     0.16017     0.11699     0.08211     0.10386     0.17896     0.13024     0.31179     1.54850
   -11.17346     0.33636     0.13393     0.15565     0.13988     0.10082     0.10278     0.18554     0.12848     0.30799     1.59142
   -11.16346     0.38956     0.16873     0.17723     0.18972     0.13905     0.12261     0.21952     0.14606     0.34965     1.90212
   -11.15346     0.50569     0.23107     0.22691     0.26774     0.19755     0.16388     0.28226     0.18393     0.43652     2.49554
   -11.14346     0.67705     0.31921     0.30109     0.36927     0.27273     0.22361     0.36770     0.23842     0.55706     3.32614
   -11.13246     0.88186     0.42444     0.38982     0.48241     0.35562     0.29454     0.46234     0.30107     0.68918     4.28127
   -11.12246     1.08586     0.53129     0.47776     0.58935     0.43318     0.36555     0.54757     0.35997     0.80446     5.19500
   -11.11246     1.24938     0.62065     0.54744     0.67000     0.49081     0.42338     0.60458     0.40258     0.87573     5.88454
   -11.10246     1.33757     0.67473     0.58368     0.70795     0.51691     0.45631     0.61983     0.41907     0.88497     6.20102
   -11.09246     1.33210     0.68328     0.57864     0.69577     0.50679     0.45762     0.58983     0.40580     0.82915     6.07897
   -11.08146     1.23754     0.64740     0.53458     0.63799     0.46470     0.42834     0.52183     0.36581     0.72032     5.55852
   -11.07146     1.08046     0.58045     0.46310     0.54990     0.40293     0.37701     0.43159     0.30834     0.58144     4.77521
   -11.06146     0.90104     0.50353     0.38150     0.45285     0.33767     0.31719     0.33787     0.24536     0.43827     3.91527
   -11.05146     0.73993     0.43891     0.30707     0.36753     0.28447     0.26290     0.25693     0.18807     0.31196     3.15777
   -11.04146     0.62611     0.40252     0.25224     0.30783     0.25334     0.22446     0.19854     0.14399     0.21472     2.62374
   -11.03046     0.56944     0.39892     0.22128     0.27800     0.24617     0.20554     0.16468     0.11566     0.14915     2.34884
   -11.02046     0.56029     0.42059     0.21078     0.27262     0.25709     0.20306     0.15076     0.10107     0.11060     2.28686
   -11.01046     0.57550     0.45110     0.21177     0.27979     0.27491     0.20887     0.14838     0.09531     0.09068     2.33632
   -11.00046     0.58787     0.47140     0.21369     0.28583     0.28722     0.21341     0.14852     0.09268     0.08061     2.38125
   -10.99046     0.57580     0.46676     0.20802     0.28002     0.28447     0.20900     0.14426     0.08856     0.07352     2.33041
   -10.98046     0.52952     0.43140     0.19078     0.25758     0.26302     0.19218     0.13224     0.08051     0.06543     2.14265
   -10.96946     0.45246     0.36945     0.16281     0.22013     0.22533     0.16421     0.11288     0.06844     0.05511     1.83081
   -10.95946     0.35753     0.29223     0.12858     0.17396     0.17825     0.12975     0.08916     0.05395     0.04328     1.44669
   -10.94946     0.26061     0.21312     0.09370     0.12683     0.13001     0.09457     0.06499     0.03929     0.03147     1.05458
   -10.93946     0.17510     0.14321     0.06295     0.08521     0.08737     0.06354     0.04366     0.02638     0.02112     0.70855
   -10.92946     0.10838     0.08865     0.03896     0.05274     0.05408     0.03933     0.02702     0.01633     0.01307     0.43856
   -10.91846     0.06179     0.05054     0.02221     0.03007     0.03083     0.02242     0.01541     0.00931     0.00746     0.25004
   -10.90846     0.03246     0.02655     0.01168     0.01579     0.01619     0.01179     0.00811     0.00491     0.00395     0.13142
   -10.89846     0.01578     0.01291     0.00570     0.00767     0.00783     0.00575     0.00397     0.00243     0.00202     0.06407
   -10.88846     0.00731     0.00596     0.00271     0.00351     0.00350     0.00274     0.00193     0.00127     0.00126     0.03020
   -10.87846     0.00383     0.00307     0.00161     0.00173     0.00148     0.00164     0.00127     0.00107     0.00156     0.01725
   -10.86746     0.00369     0.00284     0.00195     0.00145     0.00069     0.00199     0.00176     0.00190     0.00334     0.01961
   -10.85746     0.00687     0.00518     0.00401     0.00252     0.00056     0.00409     0.00377     0.00437     0.00788     0.03925
   -10.84746     0.01504     0.01126     0.00891     0.00549     0.00092     0.00906     0.00839     0.00991     0.01767     0.08665
   -10.83746     0.03164     0.02360     0.01873     0.01166     0.00184     0.01895     0.01754     0.02093     0.03669     0.18158
   -10.82746     0.06171     0.04586     0.03643     0.02301     0.00356     0.03668     0.03390     0.04082     0.07036     0.35232
   -10.81746     0.11103     0.08222     0.06536     0.04191     0.00638     0.06551     0.06048     0.07341     0.12450     0.63081
   -10.80646     0.18421     0.13585     0.10810     0.07040     0.01056     0.10788     0.09958     0.12178     0.20328     1.04165
   -10.79646     0.28173     0.20681     0.16486     0.10903     0.01613     0.16388     0.15127     0.18629     0.30629     1.58630
   -10.78646     0.39722     0.29018     0.23177     0.15568     0.02270     0.22956     0.21206     0.26284     0.42596     2.22798
   -10.77646     0.51637     0.37522     0.30043     0.20499     0.02947     0.29657     0.27432     0.34201     0.54678     2.88614
   -10.76646     0.61880     0.44710     0.35903     0.24882     0.03526     0.35339     0.32748     0.41046     0.64791     3.44826
   -10.75546     0.68371     0.49097     0.39561     0.27852     0.03891     0.38837     0.36080     0.45441     0.70881     3.80012
   -10.74546     0.69641     0.49690     0.40195     0.28746     0.03958     0.39363     0.36685     0.46392     0.71585     3.86256
   -10.73546     0.65402     0.46342     0.37651     0.27351     0.03713     0.36805     0.34429     0.43689     0.66754     3.62136
   -10.72546     0.56629     0.39834     0.32520     0.23998     0.03212     0.31738     0.29821     0.37948     0.57476     3.13176
   -10.71546     0.45206     0.31554     0.25900     0.19412     0.02561     0.25245     0.23841     0.30401     0.45695     2.49815
   -10.70546     0.33274     0.23038     0.19019     0.14480     0.01884     0.18522     0.17587     0.22464     0.33548     1.83816
   -10.69446     0.22582     0.15501     0.12879     0.09957     0.01277     0.12536     0.11976     0.15310     0.22740     1.24760
   -10.68446     0.14129     0.09612     0.08042     0.06314     0.00799     0.07826     0.07526     0.09624     0.14233     0.78104
   -10.67446     0.08151     0.05494     0.04630     0.03691     0.00460     0.04507     0.04365     0.05581     0.08226     0.45104
   -10.66446     0.04336     0.02894     0.02458     0.01989     0.00245     0.02394     0.02336     0.02984     0.04389     0.24026
   -10.65446     0.02126     0.01405     0.01203     0.00989     0.00120     0.01173     0.01154     0.01472     0.02162     0.11804
   -10.64346     0.00962     0.00629     0.00543     0.00453     0.00054     0.00530     0.00526     0.00670     0.00983     0.05350
   -10.63346     0.00401     0.00259     0.00226     0.00191     0.00023     0.00221     0.00221     0.00281     0.00413     0.02236
   -10.62346     0.00154     0.00099     0.00087     0.00074     0.00009     0.00085     0.00086     0.00109     0.00160     0.00862
   -10.61346     0.00055     0.00035     0.00031     0.00027     0.00003     0.00030     0.00031     0.00039     0.00057     0.00307
   -10.60346     0.00018     0.00011     0.00010     0.00009     0.00001     0.00010     0.00010     0.00013     0.00019     0.00101
   -10.59246     0.00005     0.00003     0.00003     0.00003     0.00000     0.00003     0.00003     0.00004     0.00006     0.00030
   -10.58246     0.00001     0.00001     0.00001     0.00001     0.00000     0.00001     0.00001     0.00001     0.00002     0.00008
   -10.57246     0.00000     0.00000     0.00000     0.00000     0.00000     0.00000     0.00000     0.00000     0.00000     0.00002
   -10.56246     0.00000     0.00000     0.00000     0.00000     0.00000     0.00000     0.00000     0.00000     0.00000     0.00001
   -10.55246     0.00000     0.00000     0.00000     0.00000     0.00000     0.00000     0.00000     0.00000     0.00000     0.00000
   -10.54246     0.00000     0.00000     0.00000     0.00000     0.00000     0.00000     0.00000     0.00000     0.00000     0.00000
   -10.53146     0.00000     0.00000     0.00000     0.00000     0.00000     0.00000     0.00000     0.00000     0.00000     0.00000
   -10.52146     0.00000     0.00000     0.00000     0.00000     0.00000     0.00000     0.00000     0.00000     0.00000     0.00000
   -10.51146     0.00000     0.00000     0.00000     0.00000     0.00000     0.00000     0.00000     0.00000     0.00000     0.00000
   -10.50146     0.00000     0.00000     0.00000     0.00000     0.00000     0.00000     0.00000     0.00000     0.00000     0.00000
   -10.49146     0.00000     0.00000     0.00000     0.00000     0.00000     0.00000     0.00000     0.00000     0.00000     0.00000
   -10.48046     0.00000     0.00000     0.00000     0.00000     0.00000     0.00000     0.00000     0.00000     0.00000     0.00000
   -10.47046     0.00000     0.00000     0.00000     0.00000     0.00000     0.00000     0.00000     0.00000     0.00000     0.00000
   -10.46046     0.00000     0.00000     0.00000     0.00000     0.00000     0.00000     0.00000     0.00000     0.00000     0.00000
   -10.45046     0.00000     0.00000     0.00000     0.00000     0.00000     0.00000     0.00000     0.00000     0.00000     0.00000
   -10.44046     0.00000     0.00000     0.00000     0.00000     0.00000     0.00000     0.00000     0.00000     0.00000     0.00000
   -10.43046     0.00000     0.00000     0.00000     0.00000     0.00000     0.00000     0.00000     0.00000     0.00000     0.00000
   -10.41946     0.00000     0.00000     0.00000     0.00000     0.00000     0.00000     0.00000     0.00000     0.00000     0.00000
   -10.40946     0.00000     0.00000     0.00000     0.00000     0.00000     0.00000     0.00000     0.00000     0.00000     0.00000
   -10.39946     0.00000     0.00000     0.00000     0.00000     0.00000     0.00000     0.00000     0.00000     0.00000     0.00000
   -10.38946     0.00000     0.00000     0.00000     0.00000     0.00000     0.00000     0.00000     0.00000     0.00000     0.00000
   -10.37946     0.00000     0.00000     0.00000     0.00000     0.00000     0.00000     0.00000     0.00000     0.00000     0.00000
   -10.36846     0.00000     0.00000     0.00000     0.00000     0.00000     0.00000     0.00000     0.00000     0.00000     0.00000
   -10.35846     0.00000     0.00000     0.00000     0.00000     0.00000     0.00000     0.00000     0.00000     0.00000     0.00000
   -10.34846     0.00000     0.00000     0.00000     0.00000     0.00000     0.00000     0.00000     0.00000     0.00000     0.00000
   -10.33846     0.00000     0.00000     0.00000     0.00000     0.00000     0.00000     0.00000     0.00000     0.00000     0.00000
   -10.32846     0.00000     0.00000     0.00000     0.00000     0.00000     0.00000     0.00000     0.00000     0.00000     0.00000
   -10.31746     0.00000     0.00000     0.00000     0.00000     0.00000     0.00000     0.00000     0.00000     0.00000     0.00000
   -10.30746     0.00000     0.00000     0.00000     0.00000     0.00000     0.00000     0.00000     0.00000     0.00000     0.00000
   -10.29746     0.00000     0.00000     0.00000     0.00000     0.00000     0.00000     0.00000     0.00000     0.00000     0.00000
   -10.28746     0.00000     0.00000     0.00000     0.00000     0.00000     0.00000     0.00000     0.00000     0.00000     0.00000
   -10.27746     0.00000     0.00000     0.00000     0.00000     0.00000     0.00000     0.00000     0.00000     0.00000     0.00000
   -10.26746     0.00000     0.00000     0.00000     0.00000     0.00000     0.00000     0.00000     0.00000     0.00000     0.00000
   -10.25646     0.00000     0.00000     0.00000     0.00000     0.00000     0.00000     0.00000     0.00000     0.00000     0.00000
   -10.24646     0.00000     0.00000     0.00000     0.00000     0.00000     0.00000     0.00000     0.00000     0.00000     0.00000
   -10.23646     0.00000     0.00000     0.00000     0.00000     0.00000     0.00000     0.00000     0.00000     0.00000     0.00000
   -10.22646     0.00000     0.00000     0.00000     0.00000     0.00000     0.00000     0.00000     0.00000     0.00000     0.00000
   -10.21646     0.00000     0.00000     0.00000     0.00000     0.00000     0.00000     0.00000     0.00000     0.00000     0.00000
   -10.20546     0.00000     0.00000     0.00000     0.00000     0.00000     0.00000     0.00000     0.00000     0.00000     0.00000
   -10.19546     0.00000     0.00000     0.00000     0.00000     0.00000     0.00000     0.00000     0.00000     0.00000     0.00000
   -10.18546     0.00000     0.00000     0.00000     0.00000     0.00000     0.00000     0.00000     0.00000     0.00000     0.00000
   -10.17546     0.00000     0.00000     0.00000     0.00000     0.00000     0.00000     0.00000     0.00000     0.00000     0.00000
   -10.16546     0.00000     0.00000     0.00000     0.00000     0.00000     0.00000     0.00000     0.00000     0.00000     0.00000
   -10.15446     0.00000     0.00000     0.00000     0.00000     0.00000     0.00000     0.00000     0.00000     0.00000     0.00000
   -10.14446     0.00000     0.00000     0.00000     0.00000     0.00000     0.00000     0.00000     0.00000     0.00000     0.00000
   -10.13446     0.00000     0.00000     0.00000     0.00000     0.00000     0.00000     0.00000     0.00000     0.00000     0.00000
   -10.12446     0.00000     0.00000     0.00000     0.00000     0.00000     0.00000     0.00000     0.00000     0.00000     0.00000
   -10.11446     0.00000     0.00000     0.00000     0.00000     0.00000     0.00000     0.00000     0.00000     0.00000     0.00000
   -10.10446     0.00000     0.00000     0.00000     0.00000     0.00000     0.00000     0.00000     0.00000     0.00000     0.00000
   -10.09346     0.00000     0.00000     0.00000     0.00000     0.00000     0.00000     0.00000     0.00000     0.00000     0.00000
   -10.08346     0.00000     0.00000     0.00000     0.00000     0.00000     0.00000     0.00000     0.00000     0.00000     0.00000
   -10.07346     0.00000     0.00000     0.00000     0.00000     0.00000     0.00000     0.00000     0.00000     0.00000     0.00000
   -10.06346     0.00000     0.00000     0.00000     0.00000     0.00000     0.00000     0.00000     0.00000     0.00000     0.00000
   -10.05346     0.00000     0.00000     0.00000     0.00000     0.00000     0.00000     0.00000     0.00000     0.00000     0.00000
   -10.04246     0.00000     0.00000     0.00000     0.00000     0.00000     0.00000     0.00000     0.00000     0.00000     0.00000
   -10.03246     0.00000     0.00000     0.00000     0.00000     0.00000     0.00000     0.00000     0.00000     0.00000     0.00000
   -10.02246     0.00000     0.00000     0.00000     0.00000     0.00000     0.00000     0.00000     0.00000     0.00000     0.00000
   -10.01246     0.00000     0.00000     0.00000     0.00000     0.00000     0.00000     0.00000     0.00000     0.00000     0.00000
   -10.00246     0.00000     0.00000     0.00000     0.00000     0.00000     0.00000     0.00000     0.00000     0.00000     0.00000
    -9.99246     0.00000     0.00000     0.00000     0.00000     0.00000     0.00000     0.00000     0.00000     0.00000     0.00000
    -9.98146     0.00000     0.00000     0.00000     0.00000     0.00000     0.00000     0.00000     0.00000     0.00000     0.00000
    -9.97146     0.00000     0.00000     0.00000     0.00000     0.00000     0.00000     0.00000     0.00000     0.00000     0.00000
    -9.96146     0.00000     0.00000     0.00000     0.00000     0.00000     0.00000     0.00000     0.00000     0.00000     0.00000
    -9.95146     0.00000     0.00000     0.00000     0.00000     0.00000     0.00000     0.00000     0.00000     0.00000     0.00000
    -9.94146     0.00000     0.00000     0.00000     0.00000     0.00000     0.00000     0.00000     0.00000     0.00000     0.00000
    -9.93046     0.00000     0.00000     0.00000     0.00000     0.00000     0.00000     0.00000     0.00000     0.00000     0.00000
    -9.92046     0.00000     0.00000     0.00000     0.00000     0.00000     0.00000     0.00000     0.00000     0.00000     0.00000
    -9.91046     0.00000     0.00000     0.00000     0.00000     0.00000     0.00000     0.00000     0.00000     0.00000     0.00000
    -9.90046     0.00000     0.00000     0.00000     0.00000     0.00000     0.00000     0.00000     0.00000     0.00000     0.00000
    -9.89046     0.00000     0.00000     0.00000     0.00000     0.00000     0.00000     0.00000     0.00000     0.00000     0.00000
    -9.87946     0.00000     0.00000     0.00000     0.00000     0.00000     0.00000     0.00000     0.00000     0.00000     0.00000
    -9.86946     0.00000     0.00000     0.00000     0.00000     0.00000     0.00000     0.00000     0.00000     0.00000     0.00000
    -9.85946     0.00000     0.00000     0.00000     0.00000     0.00000     0.00000     0.00000     0.00000     0.00000     0.00000
    -9.84946     0.00000     0.00000     0.00000     0.00000     0.00000     0.00000     0.00000     0.00000     0.00000     0.00000
    -9.83946     0.00000     0.00000     0.00000     0.00000     0.00000     0.00000     0.00000     0.00000     0.00000     0.00000
    -9.82946     0.00000     0.00000     0.00000     0.00000     0.00000     0.00000     0.00000     0.00000     0.00000     0.00000
    -9.81846     0.00000     0.00000     0.00000     0.00000     0.00000     0.00000     0.00000     0.00000     0.00000     0.00000
    -9.80846     0.00000     0.00000     0.00000     0.00000     0.00000     0.00000     0.00000     0.00000     0.00000     0.00000
    -9.79846     0.00000     0.00000     0.00000     0.00000     0.00000     0.00000     0.00000     0.00000     0.00000     0.00000
    -9.78846     0.00000     0.00000     0.00000     0.00000     0.00000     0.00000     0.00000     0.00000     0.00000     0.00000
    -9.77846     0.00000     0.00000     0.00000     0.00000     0.00000     0.00000     0.00000     0.00000     0.00000     0.00000
    -9.76746     0.00000     0.00000     0.00000     0.00000     0.00000     0.00000     0.00000     0.00000     0.00000     0.00000
    -9.75746     0.00000     0.00000     0.00000     0.00000     0.00000     0.00000     0.00000     0.00000     0.00000     0.00000
    -9.74746     0.00000     0.00000     0.00000     0.00000     0.00000     0.00000     0.00000     0.00000     0.00000     0.00000
    -9.73746     0.00000     0.00000     0.00000     0.00000     0.00000     0.00000     0.00000     0.00000     0.00000     0.00000
    -9.72746     0.00000     0.00000     0.00000     0.00000     0.00000     0.00000     0.00000     0.00000     0.00000     0.00000
    -9.71646     0.00000     0.00000     0.00000     0.00000     0.00000     0.00000     0.00000     0.00000     0.00000     0.00000
    -9.70646     0.00000     0.00000     0.00000     0.00000     0.00000     0.00000     0.00000     0.00000     0.00000     0.00000
    -9.69646     0.00000     0.00000     0.00000     0.00000     0.00000     0.00000     0.00000     0.00000     0.00000     0.00000
    -9.68646     0.00000     0.00000     0.00000     0.00000     0.00000     0.00000     0.00000     0.00000     0.00000     0.00000
    -9.67646     0.00000     0.00000     0.00000     0.00000     0.00000     0.00000     0.00000     0.00000     0.00000     0.00000
    -9.66646     0.00000     0.00000     0.00000     0.00000     0.00000     0.00000     0.00000     0.00000     0.00000     0.00000
    -9.65546     0.00000     0.00000     0.00000     0.00000     0.00000     0.00000     0.00000     0.00000     0.00000     0.00000
    -9.64546     0.00000     0.00000     0.00000     0.00000     0.00000     0.00000     0.00000     0.00000     0.00000     0.00000
    -9.63546     0.00000     0.00000     0.00000     0.00000     0.00000     0.00000     0.00000     0.00000     0.00000     0.00000
    -9.62546     0.00000     0.00000     0.00000     0.00000     0.00000     0.00000     0.00000     0.00000     0.00000     0.00000
    -9.61546     0.00000     0.00000     0.00000     0.00000     0.00000     0.00000     0.00000     0.00000     0.00000     0.00000
    -9.60446     0.00000     0.00000     0.00000     0.00000     0.00000     0.00000     0.00000     0.00000     0.00000     0.00000
    -9.59446     0.00000     0.00000     0.00000     0.00000     0.00000     0.00000     0.00000     0.00000     0.00000     0.00000
    -9.58446     0.00000     0.00000     0.00000     0.00000     0.00000     0.00000     0.00000     0.00000     0.00000     0.00000
    -9.57446     0.00000     0.00000     0.00000     0.00000     0.00000     0.00000     0.00000     0.00000     0.00000     0.00000
    -9.56446     0.00000     0.00000     0.00000     0.00000     0.00000     0.00000     0.00000     0.00000     0.00000     0.00000
    -9.55446     0.00000     0.00000     0.00000     0.00000     0.00000     0.00000     0.00000     0.00000     0.00000     0.00000
    -9.54346     0.00000     0.00000     0.00000     0.00000     0.00000     0.00000     0.00000     0.00000     0.00000     0.00000
    -9.53346     0.00000     0.00000     0.00000     0.00000     0.00000     0.00000     0.00000     0.00000     0.00000     0.00000
    -9.52346     0.00000     0.00000     0.00000     0.00000     0.00000     0.00000     0.00000     0.00000     0.00000     0.00000
    -9.51346     0.00000     0.00000     0.00000     0.00000     0.00000     0.00000     0.00000     0.00000     0.00000     0.00000
    -9.50346     0.00000     0.00000     0.00000     0.00000     0.00000     0.00000     0.00000     0.00000     0.00000     0.00000
    -9.49246     0.00000     0.00000     0.00000     0.00000     0.00000     0.00000     0.00000     0.00000     0.00000     0.00000
    -9.48246     0.00000     0.00000     0.00000     0.00000     0.00000     0.00000     0.00000     0.00000     0.00000     0.00000
    -9.47246     0.00000     0.00000     0.00000     0.00000     0.00000     0.00000     0.00000     0.00000     0.00000     0.00000
    -9.46246     0.00000     0.00000     0.00000     0.00000     0.00000     0.00000     0.00000     0.00000     0.00000     0.00000
    -9.45246     0.00000     0.00000     0.00000     0.00000     0.00000     0.00000     0.00000     0.00000     0.00000     0.00000
    -9.44146     0.00000     0.00000     0.00000     0.00000     0.00000     0.00000     0.00000     0.00000     0.00000     0.00000
    -9.43146     0.00000     0.00000     0.00000     0.00000     0.00000     0.00000     0.00000     0.00000     0.00000     0.00000
    -9.42146     0.00000     0.00000     0.00000     0.00000     0.00000     0.00000     0.00000     0.00000     0.00000     0.00000
    -9.41146     0.00000     0.00000     0.00000     0.00000     0.00000     0.00000     0.00000     0.00000     0.00000     0.00000
    -9.40146     0.00000     0.00000     0.00000     0.00000     0.00000     0.00000     0.00000     0.00000     0.00000     0.00000
    -9.39146     0.00000     0.00000     0.00000     0.00000     0.00000     0.00000     0.00000     0.00000     0.00000     0.00000
    -9.38046     0.00000     0.00000     0.00000     0.00000     0.00000     0.00000     0.00000     0.00000     0.00000     0.00000
    -9.37046     0.00000     0.00000     0.00000     0.00000     0.00000     0.00000     0.00000     0.00000     0.00000     0.00000
    -9.36046     0.00000     0.00000     0.00000     0.00000     0.00000     0.00000     0.00000     0.00000     0.00000     0.00000
    -9.35046     0.00000     0.00000     0.00000     0.00000     0.00000     0.00000     0.00000     0.00000     0.00000     0.00000
    -9.34046     0.00000     0.00000     0.00000     0.00000     0.00000     0.00000     0.00000     0.00000     0.00000     0.00000
    -9.32946     0.00000     0.00000     0.00000     0.00000     0.00000     0.00000     0.00000     0.00000     0.00000     0.00000
    -9.31946     0.00000     0.00000     0.00000     0.00000     0.00000     0.00000     0.00000     0.00000     0.00000     0.00000
    -9.30946     0.00000     0.00000     0.00000     0.00000     0.00000     0.00000     0.00000     0.00000     0.00000     0.00000
    -9.29946     0.00000     0.00000     0.00000     0.00000     0.00000     0.00000     0.00000     0.00000     0.00000     0.00000
    -9.28946     0.00000     0.00000     0.00000     0.00000     0.00000     0.00000     0.00000     0.00000     0.00000     0.00000
    -9.27946     0.00000     0.00000     0.00000     0.00000     0.00000     0.00000     0.00000     0.00000     0.00000     0.00000
    -9.26846     0.00000     0.00000     0.00000     0.00000     0.00000     0.00000     0.00000     0.00000     0.00000     0.00000
    -9.25846     0.00000     0.00000     0.00000     0.00000     0.00000     0.00000     0.00000     0.00000     0.00000     0.00000
    -9.24846     0.00000     0.00000     0.00000     0.00000     0.00000     0.00000     0.00000     0.00000     0.00000     0.00000
    -9.23846     0.00000     0.00000     0.00000     0.00000     0.00000     0.00000     0.00000     0.00000     0.00000     0.00000
    -9.22846     0.00000     0.00000     0.00000     0.00000     0.00000     0.00000     0.00000     0.00000     0.00000     0.00000
    -9.21746     0.00000     0.00000     0.00000     0.00000     0.00000     0.00000     0.00000     0.00000     0.00000     0.00000
    -9.20746     0.00000     0.00000     0.00000     0.00000     0.00000     0.00000     0.00000     0.00000     0.00000     0.00000
    -9.19746     0.00000     0.00000     0.00000     0.00000     0.00000     0.00000     0.00000     0.00000     0.00000     0.00000
    -9.18746     0.00000     0.00000     0.00000     0.00000     0.00000     0.00000     0.00000     0.00000     0.00000     0.00000
    -9.17746     0.00000     0.00000     0.00000     0.00000     0.00000     0.00000     0.00000     0.00000     0.00000     0.00000
    -9.16646     0.00000     0.00000     0.00000     0.00000     0.00000     0.00000     0.00000     0.00000     0.00000     0.00000
    -9.15646     0.00000     0.00000     0.00000     0.00000     0.00000     0.00000     0.00000     0.00000     0.00000     0.00000
    -9.14646     0.00000     0.00000     0.00000     0.00000     0.00000     0.00000     0.00000     0.00000     0.00000     0.00000
    -9.13646     0.00000     0.00000     0.00000     0.00000     0.00000     0.00000     0.00000     0.00000     0.00000     0.00000
    -9.12646     0.00000     0.00000     0.00000     0.00000     0.00000     0.00000     0.00000     0.00000     0.00000     0.00000
    -9.11646     0.00000     0.00000     0.00000     0.00000     0.00000     0.00000     0.00000     0.00000     0.00000     0.00000
    -9.10546     0.00000     0.00000     0.00000     0.00000     0.00000     0.00000     0.00000     0.00000     0.00000     0.00000
    -9.09546     0.00000     0.00000     0.00000     0.00000     0.00000     0.00000     0.00000     0.00000     0.00000     0.00000
    -9.08546     0.00000     0.00000     0.00000     0.00000     0.00000     0.00000     0.00000     0.00000     0.00000     0.00000
    -9.07546     0.00000     0.00000     0.00000     0.00000     0.00000     0.00000     0.00000     0.00000     0.00000     0.00000
    -9.06546     0.00000     0.00000     0.00000     0.00000     0.00000     0.00000     0.00000     0.00000     0.00000     0.00000
    -9.05446     0.00000     0.00000     0.00000     0.00000     0.00000     0.00000     0.00000     0.00000     0.00000     0.00000
    -9.04446     0.00000     0.00000     0.00000     0.00000     0.00000     0.00000     0.00000     0.00000     0.00000     0.00000
    -9.03446     0.00000     0.00000     0.00000     0.00000     0.00000     0.00000     0.00000     0.00000     0.00000     0.00000
    -9.02446     0.00000     0.00000     0.00000     0.00000     0.00000     0.00000     0.00000     0.00000     0.00000     0.00000
    -9.01446     0.00000     0.00000     0.00000     0.00000     0.00000     0.00000     0.00000     0.00000     0.00000     0.00000
    -9.00346     0.00000     0.00000     0.00000     0.00000     0.00000     0.00000     0.00000     0.00000     0.00000     0.00000
    -8.99346     0.00000     0.00000     0.00000     0.00000     0.00000     0.00000     0.00000     0.00000     0.00000     0.00000
    -8.98346     0.00000     0.00000     0.00000     0.00000     0.00000     0.00000     0.00000     0.00000     0.00000     0.00000
    -8.97346     0.00000     0.00000     0.00000     0.00000     0.00000     0.00000     0.00000     0.00000     0.00000     0.00000
    -8.96346     0.00000     0.00000     0.00000     0.00000     0.00000     0.00000     0.00000     0.00000     0.00000     0.00000
    -8.95346     0.00000     0.00000     0.00000     0.00000     0.00000     0.00000     0.00000     0.00000     0.00000     0.00000
    -8.94246     0.00000     0.00000     0.00000     0.00000     0.00000     0.00000     0.00000     0.00000     0.00000     0.00000
    -8.93246     0.00000     0.00000     0.00000     0.00000     0.00000     0.00000     0.00000     0.00000     0.00000     0.00000
    -8.92246     0.00000     0.00000     0.00000     0.00000     0.00000     0.00000     0.00000     0.00000     0.00000     0.00000
    -8.91246     0.00000     0.00000     0.00000     0.00000     0.00000     0.00000     0.00000     0.00000     0.00000     0.00000
    -8.90246     0.00000     0.00000     0.00000     0.00000     0.00000     0.00000     0.00000     0.00000     0.00000     0.00000
    -8.89146     0.00000     0.00000     0.00000     0.00000     0.00000     0.00000     0.00000     0.00000     0.00000     0.00000
    -8.88146     0.00000     0.00000     0.00000     0.00000     0.00000     0.00000     0.00000     0.00000     0.00000     0.00000
    -8.87146     0.00000     0.00000     0.00000     0.00000     0.00000     0.00000     0.00000     0.00000     0.00000     0.00000
    -8.86146     0.00000     0.00000     0.00000     0.00000     0.00000     0.00000     0.00000     0.00000     0.00000     0.00000
    -8.85146     0.00000     0.00000     0.00000     0.00000     0.00000     0.00000     0.00000     0.00000     0.00000     0.00000
    -8.84146     0.00000     0.00000     0.00000     0.00000     0.00000     0.00000     0.00000     0.00000     0.00000     0.00000
    -8.83046     0.00000     0.00000     0.00000     0.00000     0.00000     0.00000     0.00000     0.00000     0.00000     0.00000
    -8.82046     0.00000     0.00000     0.00000     0.00000     0.00000     0.00000     0.00000     0.00000     0.00000     0.00000
    -8.81046     0.00000     0.00000     0.00000     0.00000     0.00000     0.00000     0.00000     0.00000     0.00000     0.00000
    -8.80046     0.00000     0.00000     0.00000     0.00000     0.00000     0.00000     0.00000     0.00000     0.00000     0.00000
    -8.79046     0.00000     0.00000     0.00000     0.00000     0.00000     0.00000     0.00000     0.00000     0.00000     0.00000
    -8.77946     0.00000     0.00000     0.00000     0.00000     0.00000     0.00000     0.00000     0.00000     0.00000     0.00000
    -8.76946     0.00000     0.00000     0.00000     0.00000     0.00000     0.00000     0.00000     0.00000     0.00000     0.00000
    -8.75946     0.00000     0.00000     0.00000     0.00000     0.00000     0.00000     0.00000     0.00000     0.00000     0.00000
    -8.74946     0.00000     0.00000     0.00000     0.00000     0.00000     0.00000     0.00000     0.00000     0.00000     0.00000
    -8.73946     0.00000     0.00000     0.00000     0.00000     0.00000     0.00000     0.00000     0.00000     0.00000     0.00000
    -8.72846     0.00000     0.00000     0.00000     0.00000     0.00000     0.00000     0.00000     0.00000     0.00000     0.00000
    -8.71846     0.00000     0.00000     0.00000     0.00000     0.00000     0.00000     0.00000     0.00000     0.00000     0.00000
    -8.70846     0.00000     0.00000     0.00000     0.00000     0.00000     0.00000     0.00000     0.00000     0.00000     0.00000
    -8.69846     0.00000     0.00000     0.00000     0.00000     0.00000     0.00000     0.00000     0.00000     0.00000     0.00000
    -8.68846     0.00000     0.00000     0.00000     0.00000     0.00000     0.00000     0.00000     0.00000     0.00000     0.00000
    -8.67846     0.00000     0.00000     0.00000     0.00000     0.00000     0.00000     0.00000     0.00000     0.00000     0.00000
    -8.66746     0.00000     0.00000     0.00000     0.00000     0.00000     0.00000     0.00000     0.00000     0.00000     0.00000
    -8.65746     0.00000     0.00000     0.00000     0.00000     0.00000     0.00000     0.00000     0.00000     0.00000     0.00000
    -8.64746     0.00000     0.00000     0.00000     0.00000     0.00000     0.00000     0.00000     0.00000     0.00000     0.00000
    -8.63746     0.00000     0.00000     0.00000     0.00000     0.00000     0.00000     0.00000     0.00000     0.00000     0.00000
    -8.62746     0.00000     0.00000     0.00000     0.00000     0.00000     0.00000     0.00000     0.00000     0.00000     0.00000
    -8.61646     0.00000     0.00000     0.00000     0.00000     0.00000     0.00000     0.00000     0.00000     0.00000     0.00000
    -8.60646     0.00000     0.00000     0.00000     0.00000     0.00000     0.00000     0.00000     0.00000     0.00000     0.00000
    -8.59646     0.00000     0.00000     0.00000     0.00000     0.00000     0.00000     0.00000     0.00000     0.00000     0.00000
    -8.58646     0.00000     0.00000     0.00000     0.00000     0.00000     0.00000     0.00000     0.00000     0.00000     0.00000
    -8.57646     0.00000     0.00000     0.00000     0.00000     0.00000     0.00000     0.00000     0.00000     0.00000     0.00000
    -8.56646     0.00000     0.00000     0.00000     0.00000     0.00000     0.00000     0.00000     0.00000     0.00000     0.00000
    -8.55546     0.00000     0.00000     0.00000     0.00000     0.00000     0.00000     0.00000     0.00000     0.00000     0.00000
    -8.54546     0.00000     0.00000     0.00000     0.00000     0.00000     0.00000     0.00000     0.00000     0.00000     0.00000
    -8.53546     0.00000     0.00000     0.00000     0.00000     0.00000     0.00000     0.00000     0.00000     0.00000     0.00000
    -8.52546     0.00000     0.00000     0.00000     0.00000     0.00000     0.00000     0.00000     0.00000     0.00000     0.00000
    -8.51546     0.00000     0.00000     0.00000     0.00000     0.00000     0.00000     0.00000     0.00000     0.00000     0.00000
    -8.50446     0.00000     0.00000     0.00000     0.00000     0.00000     0.00000     0.00000     0.00000     0.00000     0.00000
    -8.49446     0.00000     0.00000     0.00000     0.00000     0.00000     0.00000     0.00000     0.00000     0.00000     0.00000
    -8.48446     0.00000     0.00000     0.00000     0.00000     0.00000     0.00000     0.00000     0.00000     0.00000     0.00000
    -8.47446     0.00000     0.00000     0.00000     0.00000     0.00000     0.00000     0.00000     0.00000     0.00000     0.00000
    -8.46446     0.00000     0.00000     0.00000     0.00000     0.00000     0.00000     0.00000     0.00000     0.00000     0.00000
    -8.45346     0.00000     0.00000     0.00000     0.00000     0.00000     0.00000     0.00000     0.00000     0.00000     0.00000
    -8.44346     0.00000     0.00000     0.00000     0.00000     0.00000     0.00000     0.00000     0.00000     0.00000     0.00000
    -8.43346     0.00000     0.00000     0.00000     0.00000     0.00000     0.00000     0.00000     0.00000     0.00000     0.00000
    -8.42346     0.00000     0.00000     0.00000     0.00000     0.00000     0.00000     0.00000     0.00000     0.00000     0.00000
    -8.41346     0.00000     0.00000     0.00000     0.00000     0.00000     0.00000     0.00000     0.00000     0.00000     0.00000
    -8.40346     0.00000     0.00000     0.00000     0.00000     0.00000     0.00000     0.00000     0.00000     0.00000     0.00000
    -8.39246     0.00000     0.00000     0.00000     0.00000     0.00000     0.00000     0.00000     0.00000     0.00000     0.00000
    -8.38246     0.00000     0.00000     0.00000     0.00000     0.00000     0.00000     0.00000     0.00000     0.00000     0.00000
    -8.37246     0.00000     0.00000     0.00000     0.00000     0.00000     0.00000     0.00000     0.00000     0.00000     0.00000
    -8.36246     0.00000     0.00000     0.00000     0.00000     0.00000     0.00000     0.00000     0.00000     0.00000     0.00000
    -8.35246     0.00000     0.00000     0.00000     0.00000     0.00000     0.00000     0.00000     0.00000     0.00000     0.00000
    -8.34146     0.00000     0.00000     0.00000     0.00000     0.00000     0.00000     0.00000     0.00000     0.00000     0.00000
    -8.33146     0.00000     0.00000     0.00000     0.00000     0.00000     0.00000     0.00000     0.00000     0.00000     0.00000
    -8.32146     0.00000     0.00000     0.00000     0.00000     0.00000     0.00000     0.00000     0.00000     0.00000     0.00000
    -8.31146     0.00000     0.00000     0.00000     0.00000     0.00000     0.00000     0.00000     0.00000     0.00000     0.00000
    -8.30146     0.00000     0.00000     0.00000     0.00000     0.00000     0.00000     0.00000     0.00000     0.00000     0.00000
    -8.29046     0.00000     0.00000     0.00000     0.00000     0.00000     0.00000     0.00000     0.00000     0.00000     0.00000
    -8.28046     0.00000     0.00000     0.00000     0.00000     0.00000     0.00000     0.00000     0.00000     0.00000     0.00000
    -8.27046     0.00000     0.00000     0.00000     0.00000     0.00000     0.00000     0.00000     0.00000     0.00000     0.00000
    -8.26046     0.00000     0.00000     0.00000     0.00000     0.00000     0.00000     0.00000     0.00000     0.00000     0.00000
    -8.25046     0.00000     0.00000     0.00000     0.00000     0.00000     0.00000     0.00000     0.00000     0.00000     0.00000
    -8.24046     0.00000     0.00000     0.00000     0.00000     0.00000     0.00000     0.00000     0.00000     0.00000     0.00000
    -8.22946     0.00000     0.00000     0.00000     0.00000     0.00000     0.00000     0.00000     0.00000     0.00000     0.00000
    -8.21946     0.00000     0.00000     0.00000     0.00000     0.00000     0.00000     0.00000     0.00000     0.00000     0.00000
    -8.20946     0.00000     0.00000     0.00000     0.00000     0.00000     0.00000     0.00000     0.00000     0.00000     0.00000
    -8.19946     0.00000     0.00000     0.00000     0.00000     0.00000     0.00000     0.00000     0.00000     0.00000     0.00000
    -8.18946     0.00000     0.00000     0.00000     0.00000     0.00000     0.00000     0.00000     0.00000     0.00000     0.00000
    -8.17846     0.00000     0.00000     0.00000     0.00000     0.00000     0.00000     0.00000     0.00000     0.00000     0.00000
    -8.16846     0.00000     0.00000     0.00000     0.00000     0.00000     0.00000     0.00000     0.00000     0.00000     0.00000
    -8.15846     0.00000     0.00000     0.00000     0.00000     0.00000     0.00000     0.00000     0.00000     0.00000     0.00000
    -8.14846     0.00000     0.00000     0.00000     0.00000     0.00000     0.00000     0.00000     0.00000     0.00000     0.00000
    -8.13846     0.00000     0.00000     0.00000     0.00000     0.00000     0.00000     0.00000     0.00000     0.00000     0.00000
    -8.12846     0.00000     0.00000     0.00000     0.00000     0.00000     0.00000     0.00000     0.00000     0.00000     0.00000
    -8.11746     0.00000     0.00000     0.00000     0.00000     0.00000     0.00000     0.00000     0.00000     0.00000     0.00000
    -8.10746     0.00000     0.00000     0.00000     0.00000     0.00000     0.00000     0.00000     0.00000     0.00000     0.00000
    -8.09746     0.00000     0.00000     0.00000     0.00000     0.00000     0.00000     0.00000     0.00000     0.00000     0.00000
    -8.08746     0.00000     0.00000     0.00000     0.00000     0.00000     0.00000     0.00000     0.00000     0.00000     0.00000
    -8.07746     0.00000     0.00000     0.00000     0.00000     0.00000     0.00000     0.00000     0.00000     0.00000     0.00000
    -8.06646     0.00000     0.00000     0.00000     0.00000     0.00000     0.00000     0.00000     0.00000     0.00000     0.00000
    -8.05646     0.00000     0.00000     0.00000     0.00000     0.00000     0.00000     0.00000     0.00000     0.00000     0.00000
    -8.04646     0.00000     0.00000     0.00000     0.00000     0.00000     0.00000     0.00000     0.00000     0.00000     0.00000
    -8.03646     0.00000     0.00000     0.00000     0.00000     0.00000     0.00000     0.00000     0.00000     0.00000     0.00000
    -8.02646     0.00000     0.00000     0.00000     0.00000     0.00000     0.00000     0.00000     0.00000     0.00000     0.00000
    -8.01546     0.00000     0.00000     0.00000     0.00000     0.00000     0.00000     0.00000     0.00000     0.00000     0.00000
    -8.00546     0.00000     0.00000     0.00000     0.00000     0.00000     0.00000     0.00000     0.00000     0.00000     0.00000
    -7.99546     0.00000     0.00000     0.00000     0.00000     0.00000     0.00000     0.00000     0.00000     0.00000     0.00000
    -7.98546     0.00000     0.00000     0.00000     0.00000     0.00000     0.00000     0.00000     0.00000     0.00000     0.00000
    -7.97546     0.00000     0.00000     0.00000     0.00000     0.00000     0.00000     0.00000     0.00000     0.00000     0.00000
    -7.96546     0.00000     0.00000     0.00000     0.00000     0.00000     0.00000     0.00000     0.00000     0.00000     0.00000
    -7.95446     0.00000     0.00000     0.00000     0.00000     0.00000     0.00000     0.00000     0.00000     0.00000     0.00000
    -7.94446     0.00000     0.00000     0.00000     0.00000     0.00000     0.00000     0.00000     0.00000     0.00000     0.00000
    -7.93446     0.00000     0.00000     0.00000     0.00000     0.00000     0.00000     0.00000     0.00000     0.00000     0.00000
    -7.92446     0.00000     0.00000     0.00000     0.00000     0.00000     0.00000     0.00000     0.00000     0.00000     0.00000
    -7.91446     0.00000     0.00000     0.00000     0.00000     0.00000     0.00000     0.00000     0.00000     0.00000     0.00000
    -7.90346     0.00000     0.00000     0.00000     0.00000     0.00000     0.00000     0.00000     0.00000     0.00000     0.00000
    -7.89346     0.00000     0.00000     0.00000     0.00000     0.00000     0.00000     0.00000     0.00000     0.00000     0.00000
    -7.88346     0.00000     0.00000     0.00000     0.00000     0.00000     0.00000     0.00000     0.00000     0.00000     0.00000
    -7.87346     0.00000     0.00000     0.00000     0.00000     0.00000     0.00000     0.00000     0.00000     0.00000     0.00000
    -7.86346     0.00000     0.00000     0.00000     0.00000     0.00000     0.00000     0.00000     0.00000     0.00000     0.00000
    -7.85346     0.00000     0.00000     0.00000     0.00000     0.00000     0.00000     0.00000     0.00000     0.00000     0.00000
    -7.84246     0.00000     0.00000     0.00000     0.00000     0.00000     0.00000     0.00000     0.00000     0.00000     0.00000
    -7.83246     0.00000     0.00000     0.00000     0.00000     0.00000     0.00000     0.00000     0.00000     0.00000     0.00000
    -7.82246     0.00000     0.00000     0.00000     0.00000     0.00000     0.00000     0.00000     0.00000     0.00000     0.00000
    -7.81246     0.00000     0.00000     0.00000     0.00000     0.00000     0.00000     0.00000     0.00000     0.00000     0.00000
    -7.80246     0.00000     0.00000     0.00000     0.00000     0.00000     0.00000     0.00000     0.00000     0.00000     0.00000
    -7.79146     0.00000     0.00000     0.00000     0.00000     0.00000     0.00000     0.00000     0.00000     0.00000     0.00000
    -7.78146     0.00000     0.00000     0.00000     0.00000     0.00000     0.00000     0.00000     0.00000     0.00000     0.00000
    -7.77146     0.00000     0.00000     0.00000     0.00000     0.00000     0.00000     0.00000     0.00000     0.00000     0.00000
    -7.76146     0.00000     0.00000     0.00000     0.00000     0.00000     0.00000     0.00000     0.00000     0.00000     0.00000
    -7.75146     0.00000     0.00000     0.00000     0.00000     0.00000     0.00000     0.00000     0.00000     0.00000     0.00000
    -7.74046     0.00000     0.00000     0.00000     0.00000     0.00000     0.00000     0.00000     0.00000     0.00000     0.00000
    -7.73046     0.00000     0.00000     0.00000     0.00000     0.00000     0.00000     0.00000     0.00000     0.00000     0.00000
    -7.72046     0.00000     0.00000     0.00000     0.00000     0.00000     0.00000     0.00000     0.00000     0.00000     0.00000
    -7.71046     0.00000     0.00000     0.00000     0.00000     0.00000     0.00000     0.00000     0.00000     0.00000     0.00000
    -7.70046     0.00000     0.00000     0.00000     0.00000     0.00000     0.00000     0.00000     0.00000     0.00000     0.00000
    -7.69046     0.00000     0.00000     0.00000     0.00000     0.00000     0.00000     0.00000     0.00000     0.00000     0.00000
    -7.67946     0.00000     0.00000     0.00000     0.00000     0.00000     0.00000     0.00000     0.00000     0.00000     0.00000
    -7.66946     0.00000     0.00000     0.00000     0.00000     0.00000     0.00000     0.00000     0.00000     0.00000     0.00000
    -7.65946     0.00000     0.00000     0.00000     0.00000     0.00000     0.00000     0.00000     0.00000     0.00000     0.00000
    -7.64946     0.00000     0.00000     0.00000     0.00000     0.00000     0.00000     0.00000     0.00000     0.00000     0.00000
    -7.63946     0.00000     0.00000     0.00000     0.00000     0.00000     0.00000     0.00000     0.00000     0.00000     0.00000
    -7.62846     0.00000     0.00000     0.00000     0.00000     0.00000     0.00000     0.00000     0.00000     0.00000     0.00000
    -7.61846     0.00000     0.00000     0.00000     0.00000     0.00000     0.00000     0.00000     0.00000     0.00000     0.00000
    -7.60846     0.00000     0.00000     0.00000     0.00000     0.00000     0.00000     0.00000     0.00000     0.00000     0.00000
    -7.59846     0.00000     0.00000     0.00000     0.00000     0.00000     0.00000     0.00000     0.00000     0.00000     0.00000
    -7.58846     0.00000     0.00000     0.00000     0.00000     0.00000     0.00000     0.00000     0.00000     0.00000     0.00000
    -7.57746     0.00000     0.00000     0.00000     0.00000     0.00000     0.00000     0.00000     0.00000     0.00000     0.00000
    -7.56746     0.00000     0.00000     0.00000     0.00000     0.00000     0.00000     0.00000     0.00000     0.00000     0.00000
    -7.55746     0.00000     0.00000     0.00000     0.00000     0.00000     0.00000     0.00000     0.00000     0.00000     0.00000
    -7.54746     0.00000     0.00000     0.00000     0.00000     0.00000     0.00000     0.00000     0.00000     0.00000     0.00000
    -7.53746     0.00000     0.00000     0.00000     0.00000     0.00000     0.00000     0.00000     0.00000     0.00000     0.00000
    -7.52746     0.00000     0.00000     0.00000     0.00000     0.00000     0.00000     0.00000     0.00000     0.00000     0.00000
    -7.51646     0.00000     0.00000     0.00000     0.00000     0.00000     0.00000     0.00000     0.00000     0.00000     0.00000
    -7.50646     0.00000     0.00000     0.00000     0.00000     0.00000     0.00000     0.00000     0.00000     0.00000     0.00000
    -7.49646     0.00000     0.00000     0.00000     0.00000     0.00000     0.00000     0.00000     0.00000     0.00000     0.00000
    -7.48646     0.00000     0.00000     0.00000     0.00000     0.00000     0.00000     0.00000     0.00000     0.00000     0.00000
    -7.47646     0.00000     0.00000     0.00000     0.00000     0.00000     0.00000     0.00000     0.00000     0.00000     0.00000
    -7.46546     0.00000     0.00000     0.00000     0.00000     0.00000     0.00000     0.00000     0.00000     0.00000     0.00000
    -7.45546     0.00000     0.00000     0.00000     0.00000     0.00000     0.00000     0.00000     0.00000     0.00000     0.00000
    -7.44546     0.00000     0.00000     0.00000     0.00000     0.00000     0.00000     0.00000     0.00000     0.00000     0.00000
    -7.43546     0.00000     0.00000     0.00000     0.00000     0.00000     0.00000     0.00000     0.00000     0.00000     0.00000
    -7.42546     0.00000     0.00000     0.00000     0.00000     0.00000     0.00000     0.00000     0.00000     0.00000     0.00000
    -7.41546     0.00000     0.00000     0.00000     0.00000     0.00000     0.00000     0.00000     0.00000     0.00000     0.00000
    -7.40446     0.00000     0.00000     0.00000     0.00000     0.00000     0.00000     0.00000     0.00000     0.00000     0.00000
    -7.39446     0.00000     0.00000     0.00000     0.00000     0.00000     0.00000     0.00000     0.00000     0.00000     0.00000
    -7.38446     0.00000     0.00000     0.00000     0.00000     0.00000     0.00000     0.00000     0.00000     0.00000     0.00000
    -7.37446     0.00000     0.00000     0.00000     0.00000     0.00000     0.00000     0.00000     0.00000     0.00000     0.00000
    -7.36446     0.00000     0.00000     0.00000     0.00000     0.00000     0.00000     0.00000     0.00000     0.00000     0.00000
    -7.35346     0.00000     0.00000     0.00000     0.00000     0.00000     0.00000     0.00000     0.00000     0.00000     0.00000
    -7.34346     0.00000     0.00000     0.00000     0.00000     0.00000     0.00000     0.00000     0.00000     0.00000     0.00000
    -7.33346     0.00000     0.00000     0.00000     0.00000     0.00000     0.00000     0.00000     0.00000     0.00000     0.00000
    -7.32346     0.00000     0.00000     0.00000     0.00000     0.00000     0.00000     0.00000     0.00000     0.00000     0.00000
    -7.31346     0.00000     0.00000     0.00000     0.00000     0.00000     0.00000     0.00000     0.00000     0.00000     0.00000
    -7.30246     0.00000     0.00000     0.00000     0.00000     0.00000     0.00000     0.00000     0.00000     0.00000     0.00000
    -7.29246     0.00000     0.00000     0.00000     0.00000     0.00000     0.00000     0.00000     0.00000     0.00000     0.00000
    -7.28246     0.00000     0.00000     0.00000     0.00000     0.00000     0.00000     0.00000     0.00000     0.00000     0.00000
    -7.27246     0.00000     0.00000     0.00000     0.00000     0.00000     0.00000     0.00000     0.00000     0.00000     0.00000
    -7.26246     0.00000     0.00000     0.00000     0.00000     0.00000     0.00000     0.00000     0.00000     0.00000     0.00000
    -7.25246     0.00000     0.00000     0.00000     0.00000     0.00000     0.00000     0.00000     0.00000     0.00000     0.00000
    -7.24146     0.00000     0.00000     0.00000     0.00000     0.00000     0.00000     0.00000     0.00000     0.00000     0.00000
    -7.23146     0.00000     0.00000     0.00000     0.00000     0.00000     0.00000     0.00000     0.00000     0.00000     0.00000
    -7.22146     0.00000     0.00000     0.00000     0.00000     0.00000     0.00000     0.00000     0.00000     0.00000     0.00000
    -7.21146     0.00000     0.00000     0.00000     0.00000     0.00000     0.00000     0.00000     0.00000     0.00000     0.00000
    -7.20146     0.00000     0.00000     0.00000     0.00000     0.00000     0.00000     0.00000     0.00000     0.00000     0.00000
    -7.19046     0.00000     0.00000     0.00000     0.00000     0.00000     0.00000     0.00000     0.00000     0.00000     0.00000
    -7.18046     0.00000     0.00000     0.00000     0.00000     0.00000     0.00000     0.00000     0.00000     0.00000     0.00000
    -7.17046     0.00000     0.00000     0.00000     0.00000     0.00000     0.00000     0.00000     0.00000     0.00000     0.00000
    -7.16046     0.00000     0.00000     0.00000     0.00000     0.00000     0.00000     0.00000     0.00000     0.00000     0.00000
    -7.15046     0.00000     0.00000     0.00000     0.00000     0.00000     0.00000     0.00000     0.00000     0.00000     0.00000
    -7.13946     0.00000     0.00000     0.00000     0.00000     0.00000     0.00000     0.00000     0.00000     0.00000     0.00000
    -7.12946     0.00000     0.00000     0.00000     0.00000     0.00000     0.00000     0.00000     0.00000     0.00000     0.00000
    -7.11946     0.00000     0.00000     0.00000     0.00000     0.00000     0.00000     0.00000     0.00000     0.00000     0.00000
    -7.10946     0.00000     0.00000     0.00000     0.00000     0.00000     0.00000     0.00000     0.00000     0.00000     0.00000
    -7.09946     0.00000     0.00000     0.00000     0.00000     0.00000     0.00000     0.00000     0.00000     0.00000     0.00000
    -7.08946     0.00000     0.00000     0.00000     0.00000     0.00000     0.00000     0.00000     0.00000     0.00000     0.00000
    -7.07846     0.00000     0.00000     0.00000     0.00000     0.00000     0.00000     0.00000     0.00000     0.00000     0.00000
    -7.06846     0.00000     0.00000     0.00000     0.00000     0.00000     0.00000     0.00000     0.00000     0.00000     0.00000
    -7.05846     0.00000     0.00000     0.00000     0.00000     0.00000     0.00000     0.00000     0.00000     0.00000     0.00000
    -7.04846     0.00000     0.00000     0.00000     0.00000     0.00000     0.00000     0.00000     0.00000     0.00000     0.00000
    -7.03846     0.00000     0.00000     0.00000     0.00000     0.00000     0.00000     0.00000     0.00000     0.00000     0.00000
    -7.02746     0.00000     0.00000     0.00000     0.00000     0.00000     0.00000     0.00000     0.00000     0.00000     0.00000
    -7.01746     0.00000     0.00000     0.00000     0.00000     0.00000     0.00000     0.00000     0.00000     0.00000     0.00000
    -7.00746     0.00000     0.00000     0.00000     0.00000     0.00000     0.00000     0.00000     0.00000     0.00000     0.00000
    -6.99746     0.00000     0.00000     0.00000     0.00000     0.00000     0.00000     0.00000     0.00000     0.00000     0.00000
    -6.98746     0.00000     0.00000     0.00000     0.00000     0.00000     0.00000     0.00000     0.00000     0.00000     0.00000
    -6.97746     0.00000     0.00000     0.00000     0.00000     0.00000     0.00000     0.00000     0.00000     0.00000     0.00000
    -6.96646     0.00000     0.00000     0.00000     0.00000     0.00000     0.00000     0.00000     0.00000     0.00000     0.00000
    -6.95646     0.00000     0.00000     0.00000     0.00000     0.00000     0.00000     0.00000     0.00000     0.00000     0.00000
    -6.94646     0.00000     0.00000     0.00000     0.00000     0.00000     0.00000     0.00000     0.00000     0.00000     0.00000
    -6.93646     0.00000     0.00000     0.00000     0.00000     0.00000     0.00000     0.00000     0.00000     0.00000     0.00000
    -6.92646     0.00000     0.00000     0.00000     0.00000     0.00000     0.00000     0.00000     0.00000     0.00000     0.00000
    -6.91546     0.00000     0.00000     0.00000     0.00000     0.00000     0.00000     0.00000     0.00000     0.00000     0.00000
    -6.90546     0.00000     0.00000     0.00000     0.00000     0.00000     0.00000     0.00000     0.00000     0.00000     0.00000
    -6.89546     0.00000     0.00000     0.00000     0.00000     0.00000     0.00000     0.00000     0.00000     0.00000     0.00000
    -6.88546     0.00000     0.00000     0.00000     0.00000     0.00000     0.00000     0.00000     0.00000     0.00000     0.00000
    -6.87546     0.00000     0.00000     0.00000     0.00000     0.00000     0.00000     0.00000     0.00000     0.00000     0.00000
    -6.86446     0.00000     0.00000     0.00000     0.00000     0.00000     0.00000     0.00000     0.00000     0.00000     0.00000
    -6.85446     0.00000     0.00000     0.00000     0.00000     0.00000     0.00000     0.00000     0.00000     0.00000     0.00000
    -6.84446     0.00000     0.00000     0.00000     0.00000     0.00000     0.00000     0.00000     0.00000     0.00000     0.00000
    -6.83446     0.00000     0.00000     0.00000     0.00000     0.00000     0.00000     0.00000     0.00000     0.00000     0.00000
    -6.82446     0.00000     0.00000     0.00000     0.00000     0.00000     0.00000     0.00000     0.00000     0.00000     0.00000
    -6.81446     0.00000     0.00000     0.00000     0.00000     0.00000     0.00000     0.00000     0.00000     0.00000     0.00000
    -6.80346     0.00000     0.00000     0.00000     0.00000     0.00000     0.00000     0.00000     0.00000     0.00000     0.00000
    -6.79346     0.00000     0.00000     0.00000     0.00000     0.00000     0.00000     0.00000     0.00000     0.00000     0.00000
    -6.78346     0.00000     0.00000     0.00000     0.00000     0.00000     0.00000     0.00000     0.00000     0.00000     0.00000
    -6.77346     0.00000     0.00000     0.00000     0.00000     0.00000     0.00000     0.00000     0.00000     0.00000     0.00000
    -6.76346     0.00000     0.00000     0.00000     0.00000     0.00000     0.00000     0.00000     0.00000     0.00000     0.00000
    -6.75246     0.00000     0.00000     0.00000     0.00000     0.00000     0.00000     0.00000     0.00000     0.00000     0.00000
    -6.74246     0.00000     0.00000     0.00000     0.00000     0.00000     0.00000     0.00000     0.00000     0.00000     0.00000
    -6.73246     0.00000     0.00000     0.00000     0.00000     0.00000     0.00000     0.00000     0.00000     0.00000     0.00000
    -6.72246     0.00000     0.00000     0.00000     0.00000     0.00000     0.00000     0.00000     0.00000     0.00000     0.00000
    -6.71246     0.00000     0.00000     0.00000     0.00000     0.00000     0.00000     0.00000     0.00000     0.00000     0.00000
    -6.70246     0.00000     0.00000     0.00000     0.00000     0.00000     0.00000     0.00000     0.00000     0.00000     0.00000
    -6.69146     0.00000     0.00000     0.00000     0.00000     0.00000     0.00000     0.00000     0.00000     0.00000     0.00000
    -6.68146     0.00000     0.00000     0.00000     0.00000     0.00000     0.00000     0.00000     0.00000     0.00000     0.00000
    -6.67146     0.00000     0.00000     0.00000     0.00000     0.00000     0.00000     0.00000     0.00000     0.00000     0.00000
    -6.66146     0.00000     0.00000     0.00000     0.00000     0.00000     0.00000     0.00000     0.00000     0.00000     0.00000
    -6.65146     0.00000     0.00000     0.00000     0.00000     0.00000     0.00000     0.00000     0.00000     0.00000     0.00000
    -6.64046     0.00000     0.00000     0.00000     0.00000     0.00000     0.00000     0.00000     0.00000     0.00000     0.00000
    -6.63046     0.00000     0.00000     0.00000     0.00000     0.00000     0.00000     0.00000     0.00000     0.00000     0.00000
    -6.62046     0.00000     0.00000     0.00000     0.00000     0.00000     0.00000     0.00000     0.00000     0.00000     0.00000
    -6.61046     0.00000     0.00000     0.00000     0.00000     0.00000     0.00000     0.00000     0.00000     0.00000     0.00000
    -6.60046     0.00000     0.00000     0.00000     0.00000     0.00000     0.00000     0.00000     0.00000     0.00000     0.00000
    -6.58946     0.00000     0.00000     0.00000     0.00000     0.00000     0.00000     0.00000     0.00000     0.00000     0.00000
    -6.57946     0.00000     0.00000     0.00000     0.00000     0.00000     0.00000     0.00000     0.00000     0.00000     0.00000
    -6.56946     0.00000     0.00000     0.00000     0.00000     0.00000     0.00000     0.00000     0.00000     0.00000     0.00000
    -6.55946     0.00000     0.00000     0.00000     0.00000     0.00000     0.00000     0.00000     0.00000     0.00000     0.00000
    -6.54946     0.00000     0.00000     0.00000     0.00000     0.00000     0.00000     0.00000     0.00000     0.00000     0.00000
    -6.53946     0.00000     0.00000     0.00000     0.00000     0.00000     0.00000     0.00000     0.00000     0.00000     0.00000
    -6.52846     0.00000     0.00000     0.00000     0.00000     0.00000     0.00000     0.00000     0.00000     0.00000     0.00000
    -6.51846     0.00000     0.00000     0.00000     0.00000     0.00000     0.00000     0.00000     0.00000     0.00000     0.00000
    -6.50846     0.00000     0.00000     0.00000     0.00000     0.00000     0.00000     0.00000     0.00000     0.00000     0.00000
    -6.49846     0.00000     0.00000     0.00000     0.00000     0.00000     0.00000     0.00000     0.00000     0.00000     0.00000
    -6.48846     0.00000     0.00000     0.00000     0.00000     0.00000     0.00000     0.00000     0.00000     0.00000     0.00000
    -6.47746     0.00000     0.00000     0.00000     0.00000     0.00000     0.00000     0.00000     0.00000     0.00000     0.00000
    -6.46746     0.00000     0.00000     0.00000     0.00000     0.00000     0.00000     0.00000     0.00000     0.00000     0.00000
    -6.45746     0.00000     0.00000     0.00000     0.00000     0.00000     0.00000     0.00000     0.00000     0.00000     0.00000
    -6.44746     0.00000     0.00000     0.00000     0.00000     0.00000     0.00000     0.00000     0.00000     0.00000     0.00000
    -6.43746     0.00000     0.00000     0.00000     0.00000     0.00000     0.00000     0.00000     0.00000     0.00000     0.00000
    -6.42646     0.00000     0.00000     0.00000     0.00000     0.00000     0.00000     0.00000     0.00000     0.00000     0.00000
    -6.41646     0.00000     0.00000     0.00000     0.00000     0.00000     0.00000     0.00000     0.00000     0.00000     0.00000
    -6.40646     0.00000     0.00000     0.00000     0.00000     0.00000     0.00000     0.00000     0.00000     0.00000     0.00000
    -6.39646     0.00000     0.00000     0.00000     0.00000     0.00000     0.00000     0.00000     0.00000     0.00000     0.00000
    -6.38646     0.00000     0.00000     0.00000     0.00000     0.00000     0.00000     0.00000     0.00000     0.00000     0.00000
    -6.37646     0.00000     0.00000     0.00000     0.00000     0.00000     0.00000     0.00000     0.00000     0.00000     0.00000
    -6.36546     0.00000     0.00000     0.00000     0.00000     0.00000     0.00000     0.00000     0.00000     0.00000     0.00000
    -6.35546     0.00000     0.00000     0.00000     0.00000     0.00000     0.00000     0.00000     0.00000     0.00000     0.00000
    -6.34546     0.00000     0.00000     0.00000     0.00000     0.00000     0.00000     0.00000     0.00000     0.00000     0.00000
    -6.33546     0.00000     0.00000     0.00000     0.00000     0.00000     0.00000     0.00000     0.00000     0.00000     0.00000
    -6.32546     0.00000     0.00000     0.00000     0.00000     0.00000     0.00000     0.00000     0.00000     0.00000     0.00000
    -6.31446     0.00000     0.00000     0.00000     0.00000     0.00000     0.00000     0.00000     0.00000     0.00000     0.00000
    -6.30446     0.00000     0.00000     0.00000     0.00000     0.00000     0.00000     0.00000     0.00000     0.00000     0.00000
    -6.29446     0.00000     0.00000     0.00000     0.00000     0.00000     0.00000     0.00000     0.00000     0.00000     0.00000
    -6.28446     0.00000     0.00000     0.00000     0.00000     0.00000     0.00000     0.00000     0.00000     0.00000     0.00000
    -6.27446     0.00000     0.00000     0.00000     0.00000     0.00000     0.00000     0.00000     0.00000     0.00000     0.00000
    -6.26446     0.00000     0.00000     0.00000     0.00000     0.00000     0.00000     0.00000     0.00000     0.00000     0.00000
    -6.25346     0.00000     0.00000     0.00000     0.00000     0.00000     0.00000     0.00000     0.00000     0.00000     0.00000
    -6.24346     0.00000     0.00000     0.00000     0.00000     0.00000     0.00000     0.00000     0.00000     0.00000     0.00000
    -6.23346     0.00000     0.00000     0.00000     0.00000     0.00000     0.00000     0.00000     0.00000     0.00000     0.00000
    -6.22346     0.00000     0.00000     0.00000     0.00000     0.00000     0.00000     0.00000     0.00000     0.00000     0.00000
    -6.21346     0.00000     0.00000     0.00000     0.00000     0.00000     0.00000     0.00000     0.00000     0.00000     0.00000
    -6.20246     0.00000     0.00000     0.00000     0.00000     0.00000     0.00000     0.00000     0.00000     0.00000     0.00000
    -6.19246     0.00000     0.00000     0.00000     0.00000     0.00000     0.00000     0.00000     0.00000     0.00000     0.00000
    -6.18246     0.00000     0.00000     0.00000     0.00000     0.00000     0.00000     0.00000     0.00000     0.00000     0.00000
    -6.17246     0.00000     0.00000     0.00000     0.00000     0.00000     0.00000     0.00000     0.00000     0.00000     0.00000
    -6.16246     0.00000     0.00000     0.00000     0.00000     0.00000     0.00000     0.00000     0.00000     0.00000     0.00000
    -6.15146     0.00000     0.00000     0.00000     0.00000     0.00000     0.00000     0.00000     0.00000     0.00000     0.00000
    -6.14146     0.00000     0.00000     0.00000     0.00000     0.00000     0.00000     0.00000     0.00000     0.00000     0.00000
    -6.13146     0.00000     0.00000     0.00000     0.00000     0.00000     0.00000     0.00000     0.00000     0.00000     0.00000
    -6.12146     0.00001     0.00000     0.00000     0.00000     0.00000     0.00000     0.00000     0.00000     0.00000     0.00002
    -6.11146     0.00005     0.00000     0.00000     0.00000     0.00001     0.00000     0.00001     0.00000     0.00001     0.00009
    -6.10146     0.00019     0.00001     0.00001     0.00001     0.00004     0.00002     0.00003     0.00001     0.00002     0.00034
    -6.09046     0.00068     0.00002     0.00005     0.00003     0.00014     0.00006     0.00011     0.00005     0.00007     0.00121
    -6.08046     0.00221     0.00008     0.00017     0.00009     0.00045     0.00021     0.00035     0.00016     0.00023     0.00395
    -6.07046     0.00667     0.00024     0.00051     0.00027     0.00134     0.00062     0.00106     0.00048     0.00070     0.01188
    -6.06046     0.01849     0.00066     0.00141     0.00075     0.00372     0.00173     0.00294     0.00132     0.00194     0.03296
    -6.05046     0.04722     0.00168     0.00359     0.00192     0.00951     0.00442     0.00750     0.00337     0.00495     0.08417
    -6.03946     0.11105     0.00395     0.00845     0.00453     0.02236     0.01040     0.01765     0.00793     0.01164     0.19796
    -6.02946     0.24049     0.00856     0.01830     0.00980     0.04843     0.02253     0.03823     0.01716     0.02522     0.42871
    -6.01946     0.47963     0.01706     0.03649     0.01955     0.09658     0.04493     0.07624     0.03423     0.05029     0.85501
    -6.00946     0.88085     0.03134     0.06703     0.03589     0.17738     0.08252     0.14002     0.06287     0.09236     1.57026
    -5.99946     1.48980     0.05300     0.11337     0.06071     0.30002     0.13957     0.23684     0.10635     0.15620     2.65585
    -5.98946     2.32043     0.08254     0.17659     0.09456     0.46727     0.21736     0.36898     0.16569     0.24330     4.13673
    -5.97846     3.32889     0.11839     0.25336     0.13566     0.67034     0.31176     0.52959     0.23787     0.34896     5.93482
    -5.96846     4.39932     0.15640     0.33493     0.17929     0.88594     0.41185     0.70063     0.31483     0.46102     7.84420
    -5.95846     5.35859     0.19031     0.40817     0.21840     1.07909     0.50113     0.85543     0.38470     0.56133     9.55715
    -5.94846     6.02226     0.21341     0.45923     0.24550     1.21257     0.56201     0.96618     0.43546     0.63002    10.74664
    -5.93846     6.25776     0.22073     0.47838     0.25525     1.25992     0.58125     1.01481     0.45948     0.65309    11.18066
    -5.92746     6.04236     0.21100     0.46430     0.24679     1.21610     0.55567     1.00218     0.45823     0.62758    10.82422
    -5.91746     5.47788     0.18731     0.42534     0.22447     1.10141     0.49352     0.95032     0.44370     0.56394     9.86789
    -5.90746     4.76404     0.15613     0.37724     0.19671     0.95507     0.41199     0.89660     0.43547     0.48339     8.67664
    -5.89746     4.12940     0.12524     0.33739     0.17335     0.82179     0.33208     0.88097     0.45556     0.41201     7.66779
    -5.88746     3.76625     0.10152     0.31970     0.16293     0.73745     0.27264     0.93092     0.52169     0.37428     7.18739
    -5.87646     3.77684     0.08954     0.33015     0.17060     0.71955     0.24669     1.05176     0.64244     0.38860     7.41616
    -5.86646     4.16439     0.09102     0.36609     0.19749     0.76500     0.26003     1.22441     0.81472     0.46470     8.34783
    -5.85646     4.84899     0.10520     0.41832     0.24094     0.85462     0.31148     1.41202     1.02482     0.60276     9.81915
    -5.84646     5.69493     0.12922     0.47418     0.29540     0.96152     0.39374     1.57236     1.25029     0.79222    11.56386
    -5.83646     6.54539     0.15865     0.52139     0.35301     1.05856     0.49363     1.67076     1.46316     1.01031    13.27485
    -5.82646     7.24208     0.18782     0.55033     0.40480     1.12413     0.59352     1.68821     1.63349     1.22376    14.64815
    -5.81546     7.65202     0.21081     0.55538     0.44218     1.14536     0.67406     1.62418     1.73388     1.39365    15.43151
    -5.80546     7.69349     0.22269     0.53544     0.45947     1.12016     0.71876     1.49386     1.74666     1.48624    15.47676
    -5.79546     7.36792     0.22138     0.49449     0.45645     1.05829     0.72019     1.32358     1.67077     1.48465    14.79773
    -5.78546     6.76701     0.20830     0.44107     0.43996     0.98124     0.68292     1.14610     1.52599     1.39680    13.58938
    -5.77546     6.06089     0.18830     0.38657     0.42236     0.91795     0.62310     0.99462     1.34956     1.25439    12.19774
    -5.76446     5.44870     0.16791     0.34302     0.41781     0.89696     0.56245     0.89677     1.18592     1.10134    11.02088
    -5.75446     5.08481     0.15286     0.31870     0.43627     0.93530     0.52018     0.86695     1.07144     0.97797    10.36449
    -5.74446     5.02231     0.14592     0.31537     0.47859     1.02999     0.50534     0.90064     1.02159     0.90602    10.32578
    -5.73446     5.19223     0.14607     0.32742     0.53492     1.15527     0.51453     0.97394     1.02650     0.88366    10.75452
    -5.72446     5.43455     0.14925     0.34381     0.58799     1.26962     0.53461     1.05004     1.05790     0.88958    11.31735
    -5.71346     5.56816     0.15049     0.35283     0.61985     1.33075     0.55039     1.09231     1.08337     0.89701    11.64516
    -5.70346     5.47329     0.14619     0.34665     0.62008     1.31131     0.55337     1.07816     1.08324     0.88821    11.50050
    -5.69346     5.14037     0.13580     0.32505     0.59031     1.20904     0.54762     1.00943     1.06106     0.86493    10.88361
    -5.68346     4.68016     0.12220     0.29583     0.54404     1.04914     0.55073     0.91408     1.04434     0.84979    10.05031
    -5.67346     4.28270     0.11084     0.27262     0.50161     0.87384     0.58975     0.84052     1.07466     0.88094     9.42747
    -5.66346     4.15515     0.10824     0.27133     0.48241     0.72957     0.69389     0.84757     1.19357     0.99966     9.48139
    -5.65246     4.46416     0.12032     0.30627     0.49783     0.65533     0.88610     0.99120     1.42738     1.24025    10.58885
    -5.64246     5.29757     0.15110     0.38699     0.54889     0.67614     1.17577     1.31344     1.77894     1.62060    12.94944
    -5.63246     6.65035     0.20157     0.51587     0.62677     0.80188     1.55413     1.82950     2.22553     2.13729    16.54289
    -5.62246     8.42077     0.26878     0.68605     0.71690     1.02675     1.99102     2.51571     2.72155     2.76144    21.10896
    -5.61246    10.41446     0.34526     0.88027     0.80285     1.32964     2.43654     3.30291     3.20545     3.43737    26.15474
    -5.60146    12.35969     0.41957     1.07159     0.86968     1.67326     2.82825     4.07882     3.60757     4.08505    30.99346
    -5.59146    13.94398     0.47851     1.22837     0.90543     2.00647     3.10401     4.71285     3.86180     4.61022    34.85165
    -5.58146    14.87918     0.50997     1.32057     0.90222     2.27317     3.21805     5.08470     3.92086     4.92471    37.03344
    -5.57146    14.97861     0.50740     1.32947     0.85772     2.42548     3.15707     5.12620     3.76790     4.96959    37.11944
    -5.56146    14.21911     0.47149     1.25323     0.77576     2.43852     2.94620     4.83998     3.42772     4.73842    35.11042
    -5.55146    12.75840     0.41042     1.10789     0.66685     2.32065     2.64305     4.30254     2.96096     4.28015    31.45092
    -5.54046    10.88515     0.33711     0.92170     0.54543     2.10876     2.32047     3.63251     2.44739     3.68531    26.88384
    -5.53046     8.93096     0.26470     0.72690     0.42721     1.85708     2.04656     2.95664     1.96473     3.06299    22.23776
    -5.52046     7.17370     0.20338     0.55041     0.32456     1.61792     1.86749     2.36942     1.56752     2.50721    18.18163
    -5.51046     5.77283     0.15806     0.40854     0.24463     1.42737     1.79708     1.91633     1.27763     2.07680    15.07928
    -5.50046     4.75926     0.12883     0.30582     0.18872     1.29916     1.82554     1.59496     1.08685     1.79089    12.98003
    -5.48946     4.07105     0.11259     0.23823     0.15372     1.22820     1.92744     1.37234     0.96901     1.63608    11.70866
    -5.47946     3.60401     0.10506     0.19724     0.13436     1.19870     2.07171     1.20738     0.89390     1.58039    10.99273
    -5.46946     3.26140     0.10226     0.17371     0.12508     1.19287     2.22571     1.06745     0.83746     1.58537    10.57131
    -5.45946     2.97394     0.10111     0.16002     0.12115     1.19557     2.35663     0.93589     0.78594     1.61235    10.24258
    -5.44946     2.70384     0.09941     0.15081     0.11903     1.19674     2.43032     0.80937     0.73415     1.62597     9.86964
    -5.43846     2.43587     0.09580     0.14300     0.11662     1.19434     2.41425     0.69221     0.68342     1.59768     9.37319
    -5.42846     2.17140     0.08982     0.13571     0.11343     1.19847     2.28967     0.59172     0.64055     1.51204     8.74281
    -5.41846     1.92895     0.08221     0.13026     0.11082     1.23321     2.06171     0.51587     0.61747     1.37225     8.05275
    -5.40846     1.74505     0.07513     0.12988     0.11199     1.33324     1.76329     0.47220     0.63051     1.20160     7.46289
    -5.39846     1.67053     0.07213     0.13894     0.12136     1.53233     1.44636     0.46715     0.69735     1.03802     7.18418
    -5.38846     1.76228     0.07805     0.16180     0.14370     1.84671     1.16669     0.50338     0.83155     0.92386     7.41801
    -5.37746     2.07216     0.09884     0.20162     0.18326     2.26162     0.96772     0.57773     1.03764     0.89621     8.29680
    -5.36746     2.63822     0.14136     0.25955     0.24308     2.73067     0.87253     0.68119     1.30877     0.98179     9.85717
    -5.35746     3.47672     0.21278     0.33419     0.32436     3.18210     0.88371     0.80114     1.62759     1.19597    12.03857
    -5.34746     4.56964     0.31904     0.42124     0.42549     3.54571     0.98856     0.92577     1.96894     1.54267    14.70707
    -5.33746     5.85435     0.46209     0.51320     0.54095     3.76787     1.16506     1.04648     2.30144     2.01133    17.66276
    -5.32646     7.20385     0.63633     0.59912     0.65957     3.82241     1.38356     1.15725     2.58841     2.56926    20.61976
    -5.31646     8.43782     0.82611     0.66575     0.76524     3.70976     1.60681     1.25128     2.78923     3.15587    23.20787
    -5.30646     9.34502     1.00585     0.70015     0.83935     3.44756     1.79219     1.31746     2.86578     3.68427    24.99763
    -5.29646     9.73845     1.14482     0.69352     0.86570     3.06530     1.89819     1.34083     2.79242     4.05624    25.59548
    -5.28646     9.51315     1.21471     0.64445     0.83587     2.60024     1.89449     1.30711     2.56723     4.18881    24.76606
    -5.27546     8.69046     1.19940     0.56013     0.75341     2.09536     1.77247     1.20975     2.21675     4.04163    22.53937
    -5.26546     7.40872     1.10024     0.45433     0.63230     1.59677     1.54874     1.05485     1.79138     3.63301    19.22036
    -5.25546     5.88589     0.93639     0.34341     0.49331     1.14578     1.26054     0.86184     1.35099     3.03686    15.31500
    -5.24546     4.35354     0.73865     0.24170     0.35740     0.77257     0.95436     0.65750     0.94946     2.35772    11.38290
    -5.23546     3.00056     0.53976     0.15851     0.24046     0.49144     0.67224     0.46832     0.62200     1.70066     7.89396
    -5.22546     1.93591     0.36539     0.09736     0.15068     0.30256     0.44305     0.31419     0.38229     1.14523     5.13667
    -5.21446     1.19210     0.23002     0.05714     0.08918     0.19755     0.27945     0.20553     0.22659     0.73408     3.21162
    -5.20446     0.74732     0.13646     0.03434     0.05239     0.16691     0.18128     0.14505     0.14181     0.47664     2.08219
    -5.19446     0.55481     0.07983     0.02497     0.03500     0.20464     0.14161     0.13104     0.11324     0.36129     1.64644
    -5.18446     0.56529     0.05171     0.02570     0.03195     0.30864     0.15154     0.16030     0.12889     0.36820     1.79221
    -5.17446     0.73543     0.04357     0.03412     0.03929     0.47652     0.20245     0.22903     0.17997     0.47512     2.41552
    -5.16346     1.02437     0.04825     0.04843     0.05394     0.69853     0.28526     0.33206     0.25924     0.65729     3.40737
    -5.15346     1.38656     0.06021     0.06702     0.07319     0.95161     0.38957     0.46197     0.35904     0.88477     4.63394
    -5.14346     1.77044     0.07523     0.08844     0.09449     1.19974     0.50335     0.61049     0.47111     1.12191     5.93521
    -5.13346     2.12673     0.09029     0.11186     0.11572     1.40080     0.61592     0.77251     0.58972     1.33313     7.15667
    -5.12346     2.42331     0.10373     0.13767     0.13597     1.51952     0.72238     0.95120     0.71497     1.49323     8.20199
    -5.11346     2.65870     0.11548     0.16773     0.15588     1.54207     0.82603     1.15931     0.85438     1.59600     9.07560
    -5.10246     2.85959     0.12670     0.20445     0.17738     1.47851     0.93682     1.41365     1.01992     1.65616     9.87319
    -5.09246     3.06309     0.13887     0.24900     0.20215     1.35970     1.06383     1.72207     1.21830     1.69910    10.71610
    -5.08246     3.28700     0.15248     0.29922     0.23007     1.22353     1.20636     2.06976     1.44165     1.74498    11.65506
    -5.07246     3.51279     0.16632     0.34912     0.25819     1.10131     1.34834     2.41239     1.66240     1.79742    12.60827
    -5.06246     3.68501     0.17777     0.38990     0.28172     1.01253     1.46258     2.69002     1.84168     1.84217    13.38339
    -5.05146     3.74426     0.18433     0.41451     0.29647     0.97041     1.52454     2.84880     1.94344     1.86160    13.78837
    -5.04146     3.66319     0.18567     0.42130     0.30217     0.99444     1.52667     2.87222     1.95745     1.85477    13.77789
    -5.03146     3.47647     0.18481     0.41729     0.30414     1.12109     1.49067     2.79988     1.91100     1.85161    13.55696
    -5.02146     3.27811     0.18789     0.41642     0.31306     1.40346     1.46332     2.72117     1.86368     1.91134    13.55845
    -5.01146     3.18870     0.20200     0.43508     0.34051     1.89508     1.50168     2.73983     1.88656     2.10112    14.29056
    -5.00046     3.30430     0.23207     0.48484     0.39425     2.62074     1.64760     2.93678     2.03290     2.46394    16.11742
    -4.99046     3.65128     0.27801     0.56638     0.47341     3.54740     1.90667     3.32479     2.31116     2.98895    19.04804
    -4.98046     4.17076     0.33427     0.66695     0.56721     4.56877     2.24054     3.84336     2.67847     3.60285    22.67318
    -4.97046     4.73952     0.39150     0.76450     0.65828     5.52595     2.57799     4.37692     3.05590     4.18740    26.27796
    -4.96046     5.22215     0.44115     0.83506     0.72968     6.25018     2.84256     4.80499     3.36251     4.62354    29.11182
    -4.95046     5.53258     0.48021     0.86295     0.77219     6.63074     2.98372     5.05647     3.55189     4.84074    30.71149
    -4.93946     5.67160     0.51376     0.84622     0.78884     6.65738     2.99973     5.13995     3.63155     4.84683    31.09586
    -4.92946     5.71697     0.55327     0.79697     0.79268     6.42044     2.93573     5.13479     3.65504     4.72257    30.72848
    -4.91946     5.77761     0.61123     0.73452     0.79925     6.06796     2.86211     5.14230     3.68815     4.57979    30.26292
    -4.90946     5.92459     0.69311     0.67609     0.81763     5.73251     2.84314     5.22880     3.76767     4.50625    30.18979
    -4.89946     6.14726     0.79266     0.63001     0.84494     5.47251     2.91472     5.38244     3.87880     4.52358    30.58692
    -4.88846     6.35274     0.89194     0.59392     0.86659     5.25682     3.08091     5.52202     3.95923     4.58647    31.11064
    -4.87846     6.41804     0.96849     0.55956     0.86471     5.00050     3.32854     5.53482     3.93635     4.61642    31.22744
    -4.86846     6.25169     1.00558     0.51927     0.82702     4.61962     3.64482     5.34092     3.76610     4.55064    30.52566
    -4.85846     5.85037     1.00087     0.47117     0.75357     4.08495     4.02335     4.92925     3.45891     4.38172    28.95416
    -4.84846     5.30056     0.96881     0.42097     0.65813     3.44054     4.45376     4.36236     3.08003     4.16185    26.84701
    -4.83846     4.74347     0.93511     0.37814     0.56282     2.78799     4.90870     3.74451     2.72696     3.97670    24.76440
    -4.82746     4.31980     0.92597     0.35238     0.49190     2.24991     5.33294     3.17849     2.49989     3.90594    23.25722
    -4.81746     4.12066     0.95751     0.34924     0.46509     1.93092     5.66032     2.73731     2.47762     3.98942    22.68811
    -4.80746     4.16912     1.03045     0.36897     0.49327     1.89265     5.83865     2.45187     2.70509     4.21782    23.16787
    -4.79746     4.42511     1.13130     0.40665     0.57642     2.14054     5.85305     2.32003     3.18582     4.54485    24.58378
    -4.78746     4.80882     1.23916     0.45410     0.70215     2.62240     5.72662     2.31923     3.87232     4.90624    26.65104
    -4.77646     5.22133     1.33306     0.50125     0.84719     3.23611     5.50391     2.41587     4.66428     5.24136    28.96437
    -4.76646     5.56127     1.39670     0.53799     0.98159     3.84840     5.22089     2.57072     5.41766     5.50215    31.03737
    -4.75646     5.74255     1.41949     0.55610     1.07586     4.32550     4.89181     2.74454     5.97701     5.66227    32.39513
    -4.74646     5.70872     1.39640     0.55125     1.11061     4.56913     4.50910     2.90860     6.22173     5.71546    32.69101
    -4.73646     5.44647     1.32739     0.52475     1.08293     4.54320     4.06277     3.05337     6.11111     5.68294    31.83494
    -4.72546     4.99156     1.21849     0.48339     1.00674     4.28455     3.56198     3.19438     5.69871     5.61358    30.05337
    -4.71546     4.42159     1.08157     0.43745     0.90718     3.88795     3.04105     3.35871     5.11248     5.56576    27.81372
    -4.70546     3.82809     0.93300     0.39690     0.81040     3.46692     2.55324     3.56958     4.51094     5.57976    25.64883
    -4.69546     3.29271     0.78919     0.36842     0.73517     3.12484     2.15204     3.82467     4.02635     5.65558    23.96896
    -4.68546     2.86362     0.66291     0.35391     0.68832     2.93195     1.87922     4.09480     3.74358     5.74069    22.95900
    -4.67546     2.55395     0.56052     0.35166     0.66767     2.93008     1.76310     4.33925     3.69379     5.75641    22.61642
    -4.66446     2.35385     0.48269     0.35877     0.66719     3.13983     1.82562     4.53192     3.87540     5.63475    22.87000
    -4.65446     2.24635     0.42651     0.37325     0.68143     3.57182     2.08683     4.67743     4.26642     5.35545    23.68551
    -4.64446     2.21674     0.38799     0.39432     0.70729     4.21762     2.56036     4.80543     4.82799     4.95504    25.07278
    -4.63446     2.24969     0.36305     0.42139     0.74124     5.03049     3.23563     4.94806     5.49361     4.50638    26.98955
    -4.62446     2.32285     0.34799     0.45251     0.77740     5.91083     4.05995     5.10858     6.15993     4.08431    29.22436
    -4.61346     2.40365     0.33940     0.48462     0.80591     6.71386     4.93366     5.25081     6.70962     3.74027    31.38181
    -4.60346     2.45608     0.33543     0.51510     0.81692     7.28139     5.72462     5.31927     7.04648     3.49936    32.99465
    -4.59346     2.45353     0.33721     0.54415     0.80456     7.49665     6.31238     5.26896     7.13462     3.37388    33.72594
    -4.58346     2.39064     0.34910     0.57559     0.77019     7.32300     6.62757     5.10181     7.02160     3.37706    33.53656
    -4.57346     2.28413     0.37701     0.61439     0.72201     6.81881     6.67057     4.86955     6.81326     3.52216    32.69189
    -4.56246     2.16234     0.42491     0.66266     0.67073     6.10909     6.50438     4.65106     6.62510     3.80720    31.61747
    -4.55246     2.05076     0.49106     0.71598     0.62458     5.33638     6.21604     4.51016     6.52653     4.19804    30.66954
    -4.54246     1.96234     0.56647     0.76274     0.58666     4.61720     5.88022     4.46716     6.51606     4.62664    29.98548
    -4.53246     1.89851     0.63696     0.78836     0.55598     4.01942     5.54148     4.48537     6.53758     5.01379    29.47746
    -4.52246     1.86025     0.68808     0.78185     0.53104     3.57446     5.23073     4.50139     6.53085     5.31052    29.00918
    -4.51246     1.86003     0.71142     0.74171     0.51409     3.30556     4.99025     4.46024     6.48305     5.52246    28.58880
    -4.50146     1.92480     0.70826     0.67751     0.51131     3.24514     4.89309     4.34804     6.44581     5.71389    28.46785
    -4.49146     2.08564     0.68865     0.60644     0.53025     3.43585     5.02684     4.19505     6.50856     5.97008    29.04735
    -4.48146     2.35842     0.66657     0.54615     0.57426     3.90434     5.45367     4.05347     6.74210     6.34178    30.64076
    -4.47146     2.72741     0.65430     0.50814     0.63871     4.63035     6.16509     3.96371     7.14136     6.80771    33.23678
    -4.46146     3.14078     0.65813     0.49449     0.71045     5.53046     7.06020     3.93099     7.61460     7.27354    36.41364
    -4.45046     3.52458     0.67799     0.49885     0.77226     6.46275     7.96688     3.92848     8.01623     7.61815    39.46616
    -4.44046     3.80766     0.71042     0.51132     0.80949     7.26868     8.68936     3.92063     8.20615     7.76121    41.68491
    -4.43046     3.94856     0.75201     0.52302     0.81603     7.82154     9.08091     3.89147     8.11758     7.71767    42.66878
    -4.42046     3.94716     0.80003     0.52996     0.79688     8.06252     9.09030     3.86064     7.78257     7.60349    42.47356
    -4.41046     3.84092     0.85186     0.53265     0.76551     8.02156     8.77195     3.87636     7.30411     7.59264    41.55754
    -4.40046     3.68333     0.90367     0.53522     0.73820     7.78884     8.25159     3.99087     6.82079     7.85195    40.56446
    -4.38946     3.52107     0.94895     0.54168     0.72757     7.47543     7.67490     4.22849     6.43633     8.46940    40.02383
    -4.37946     3.37905     0.98047     0.55373     0.73814     7.16613     7.15301     4.56649     6.20048     9.41893    40.15644
    -4.36946     3.25893     0.99401     0.56976     0.76558     6.89503     6.73537     4.93765     6.09776    10.56280    40.81688
    -4.35946     3.15032     0.98910     0.58573     0.79941     6.64829     6.42711     5.25690     6.07506    11.69227    41.62419
    -4.34946     3.04674     0.97068     0.59608     0.82845     6.39374     6.21226     5.45928     6.07197    12.58942    42.16861
    -4.33846     2.95757     0.94778     0.59702     0.84571     6.10880     6.09480     5.54366     6.05588    13.08504    42.23626
    -4.32846     2.91103     0.93128     0.58806     0.85252     5.80576     6.10952     5.58586     6.03254    13.11389    41.93046
    -4.31846     2.94625     0.93137     0.57310     0.85829     5.53613     6.32058     5.73157     6.05855    12.73712    41.69296
    -4.30846     3.09726     0.95565     0.55958     0.87786     5.37325     6.79090     6.15016     6.22443    12.13411    42.16321
    -4.29846     3.37680     1.00732     0.55693     0.92536     5.39110     7.54897     6.97268     6.62480    11.55238    43.95634
    -4.28746     3.76471     1.08333     0.57301     1.00729     5.63841     8.55761     8.23174     7.32150    11.24472    47.42232
    -4.27746     4.20723     1.17379     0.61128     1.11821     6.11650     9.70593     9.82958     8.30032    11.38849    52.45133
    -4.26746     4.62950     1.26427     0.66859     1.24054     6.77746    10.82779    11.54499     9.45400    12.02426    58.43140
    -4.25746     4.95164     1.33848     0.73599     1.34808     7.53450    11.74135    13.08855    10.60358    13.03910    64.38128
    -4.24746     5.11135     1.38307     0.80048     1.41510     8.27802    12.29451    14.18672    11.54497    14.18731    69.20153
    -4.23746     5.08124     1.39089     0.84916     1.42404     8.90376    12.39772    14.66082    12.10973    15.16053    71.97789
    -4.22646     4.87179     1.36225     0.87245     1.37097     9.32838    12.03861    14.47541    12.20930    15.68451    72.21367
    -4.21646     4.52670     1.30416     0.86634     1.26720     9.51020    11.27923    13.72903    11.85105    15.60667    69.94059
    -4.20646     4.11378     1.22596     0.83351     1.13531     9.45856    10.24100    12.61257    11.12374    14.94839    65.69282
    -4.19646     3.70789     1.13780     0.78243     1.00289     9.23915     9.07732    11.34705    10.17109    13.89072    60.35634
    -4.18646     3.37525     1.04903     0.72453     0.89591     8.95942     7.94619    10.12888     9.15567    12.70511    54.93999
    -4.17546     3.15945     0.96858     0.67151     0.83218     8.74247     6.98470     9.10196     8.23500    11.64546    50.34131
    -4.16546     3.07191     0.90529     0.63195     0.81873     8.68263     6.28253     8.34696     7.53999    10.87434    47.15433
    -4.15546     3.09100     0.86823     0.60984     0.84978     8.80863     5.87069     7.88922     7.15405    10.42794    45.56938
    -4.14546     3.17137     0.86416     0.60433     0.90966     9.06934     5.73154     7.70833     7.10914    10.26023    45.42809
    -4.13546     3.26039     0.89570     0.61177     0.97806     9.35924     5.81138     7.75398     7.37736    10.31301    46.36090
    -4.12546     3.31752     0.95930     0.62749     1.03583     9.56549     6.04398     7.96546     7.88428    10.56782    47.96717
    -4.11446     3.32571     1.04547     0.64835     1.07077     9.62539     6.36811     8.28055     8.52712    11.06864    49.96010
    -4.10446     3.29263     1.14060     0.67278     1.07950     9.54162     6.72780     8.64520     9.19516    11.87452    52.16981
    -4.09446     3.24051     1.23018     0.69993     1.06536     9.37749     7.07472     9.01957     9.78020    12.99524    54.48320
    -4.08446     3.19002     1.30110     0.72741     1.03406     9.20263     7.36014     9.36563    10.19086    14.33425    56.70610
    -4.07446     3.14758     1.34319     0.75101     0.98982     9.04942     7.53757     9.64855    10.35774    15.68965    58.51452
    -4.06346     3.10426     1.34946     0.76473     0.93352     8.89453     7.56975     9.83279    10.24033    16.79748    59.48685
    -4.05346     3.04069     1.31621     0.76325     0.86457     8.67010     7.44023     9.88573     9.83570    17.41748    59.23396
    -4.04346     2.94012     1.24377     0.74456     0.78389     8.30581     7.16367     9.77952     9.18584    17.41103    57.55822
    -4.03346     2.79819     1.13804     0.71119     0.69615     7.77546     6.78690     9.50896     8.36770    16.77562    54.55821
    -4.02346     2.62734     1.01158     0.67009     0.60984     7.12868     6.38255     9.09688     7.48605    15.63510    50.64811
    -4.01246     2.45354     0.88283     0.63007     0.53519     6.48080     6.03473     8.60311     6.64978    14.19024    46.46029
    -4.00246     2.30702     0.77384     0.59922     0.48104     5.98613     5.82392     8.12049     5.96545    12.66011    42.71723
    -3.99246     2.21364     0.70448     0.58257     0.45236     5.78731     5.81188     7.75465     5.51889    11.23443    40.06020
    -3.98246     2.18695     0.68791     0.58222     0.44915     5.96833     6.03303     7.59944     5.37070    10.04443    38.92216
    -3.97246     2.22699     0.72644     0.59722     0.46686     6.52424     6.49320     7.70644     5.55085     9.15645    39.44869
    -3.96246     2.32149     0.81077     0.62567     0.49801     7.35379     7.17167     8.06617     6.05604     8.57745    41.48105
    -3.95146     2.45152     0.92151     0.66504     0.53457     8.29323     8.03121     8.61508     6.84588     8.27245    44.63048
    -3.94146     2.59881     1.03418     0.71355     0.57026     9.16554     9.02090     9.25731     7.85481     8.19321    48.40856
    -3.93146     2.74933     1.12565     0.76921     0.60203     9.83708    10.08855     9.90706     8.99376     8.29266    52.36532
    -3.92146     2.89663     1.18026     0.83052     0.62999    10.25434    11.17740    10.51601    10.16186     8.54441    56.19142
    -3.91146     3.03976     1.19323     0.89637     0.65649    10.44565    12.23524    11.08516    11.25854     8.94568    59.75613
    -3.90046     3.18011     1.17159     0.96504     0.68439    10.49199    13.21416    11.65038    12.19963     9.51085    63.06816
    -3.89046     3.31889     1.12945     1.03567     0.71562    10.49003    14.08431    12.25073    12.93955    10.26652    66.23077
    -3.88046     3.45559     1.08360     1.10781     0.75109    10.52067    14.84141    12.90665    13.48662    11.23082    69.38426
    -3.87046     3.58906     1.04828     1.18111     0.79106    10.63405    15.50474    13.60791    13.89977    12.40360    72.65958
    -3.86046     3.71772     1.03242     1.25472     0.83573    10.85819    16.11003    14.32356    14.27407    13.73982    76.14626
    -3.84946     3.83949     1.03952     1.32565     0.88470    11.20328    16.67901    15.02458    14.70204    15.13714    79.83541
    -3.83946     3.95227     1.06922     1.38953     0.93722    11.67343    17.21604    15.69369    15.24071    16.44111    83.61322
    -3.82946     4.05327     1.11939     1.44195     0.99153    12.27051    17.70534    16.32683    15.89106    17.47469    87.27458
    -3.81946     4.13902     1.18697     1.48003     1.04515    12.98254    18.12326    16.91491    16.60953    18.08975    90.57116
    -3.80946     4.20261     1.26687     1.50327     1.09473    13.77310    18.44411    17.41792    17.32516    18.21270    93.24047
    -3.79946     4.23152     1.35075     1.51322     1.13662    14.56157    18.63067    17.76195    17.96127    17.87197    95.01954
    -3.78846     4.20671     1.42739     1.51110     1.16689    15.22459    18.62982    17.84497    18.45860    17.18264    95.65271
    -3.77846     4.10707     1.48439     1.49652     1.18159    15.61340    18.36754    17.57833    18.77714    16.31805    94.92402
    -3.76846     3.91809     1.51247     1.46733     1.17792    15.60119    17.77837    16.93394    18.90195    15.46173    92.75299
    -3.75846     3.64063     1.50830     1.42027     1.15534    15.12297    16.83551    15.96474    18.82735    14.77173    89.24684
    -3.74846     3.29663     1.47577     1.35379     1.11575    14.21032    15.57745    14.80046    18.55412    14.36481    84.74910
    -3.73746     2.92381     1.42424     1.26881     1.06353    12.97429    14.10479    13.60955    18.06626    14.29738    79.73266
    -3.72746     2.56359     1.36358     1.16904     1.00429    11.57752    12.55271    12.53591    17.34259    14.55899    74.66821
    -3.71746     2.25074     1.30089     1.06045     0.94377    10.18391    11.05221    11.66805    16.36563    15.06399    69.88964
    -3.70746     2.00191     1.23797     0.94944     0.88678     8.92234     9.69572    11.01070    15.14537    15.66528    65.51552
    -3.69746     1.81564     1.17224     0.84199     0.83745     7.86668     8.53521    10.51787    13.73905    16.17916    61.50530
    -3.68746     1.67829     1.10056     0.74331     0.79971     7.04478     7.58919    10.13031    12.25356    16.45122    57.79093
    -3.67646     1.57415     1.02334     0.65798     0.77792     6.45979     6.88613     9.83095    10.84336    16.42092    54.47453
    -3.66646     1.49500     0.94828     0.59157     0.77843     6.11787     6.48181     9.67649     9.69036    16.16353    51.94334
    -3.65646     1.44448     0.89053     0.54973     0.80795     6.05117     6.46911     9.79283     8.97653    15.87458    50.85692
    -3.64646     1.43628     0.86917     0.53859     0.87199     6.31441     6.95183    10.32424     8.84526    15.79233    51.94410
    -3.63646     1.48584     0.89984     0.56186     0.97035     6.96166     7.98553    11.36628     9.35497    16.07837    55.66470
    -3.62546     1.60155     0.98745     0.61891     1.09469     8.00891     9.52733    12.89126    10.44562    16.73996    61.91568
    -3.61546     1.77873     1.12142     0.70318     1.22821     9.41111    11.40942    14.71667    11.93327    17.60262    69.90464
    -3.60546     1.99896     1.27792     0.80317     1.34941    11.06113    13.36216    16.54399    13.54861    18.38568    78.33103
    -3.59546     2.23564     1.42675     0.90546     1.43928    12.82067    15.08834    18.03664    15.01017    18.81720    85.78015
    -3.58546     2.46207     1.54202     0.99847     1.48797    14.55818    16.35550    18.93381    16.11219    18.75182    91.20203
    -3.57446     2.65697     1.61056     1.07508     1.49860    16.17966    17.06767    19.13745    16.77752    18.22611    94.22962
    -3.56446     2.80700     1.63434     1.13336     1.48607    17.62315    17.27561    18.72940    17.06915    17.42476    95.18284
    -3.55446     2.90567     1.62678     1.17480     1.47033    18.83985    17.13915    17.92586    17.13831    16.59662    94.81737
    -3.54446     2.94933     1.60395     1.20202     1.46935    19.77785    16.84517    16.98995    17.15347    15.94432    93.93541
    -3.53446     2.93683     1.57729     1.21710     1.49253    20.38290    16.54026    16.13868    17.23881    15.55371    93.07812
    -3.52446     2.87011     1.54955     1.22123     1.53816    20.61621    16.28981    15.48982    17.42773    15.37615    92.37876
    -3.51346     2.75546     1.51634     1.21515     1.59407    20.48370    16.09048    15.05819    17.67470    15.27437    91.66245
    -3.50346     2.60660     1.47150     1.20054     1.64245    20.04741    15.90394    14.79474    17.88434    15.10232    90.65383
    -3.49346     2.44389     1.41360     1.18140     1.66633    19.42281    15.70352    14.65419    17.97837    14.79401    89.25812
    -3.48346     2.29528     1.35003     1.16455     1.65584    18.76986    15.50814    14.65087    17.95211    14.41786    87.76454
    -3.47346     2.19110     1.29663     1.15807     1.61241    18.25114    15.38996    14.87427    17.90710    14.17745    86.85812
    -3.46246     2.15833     1.27207     1.16924     1.54788    18.00886    15.43798    15.45256    18.02051    14.32928    87.39671
    -3.45246     2.20963     1.28945     1.20104     1.47910    18.09980    15.70645    16.46669    18.45487    15.07819    89.98521
    -3.44246     2.33517     1.34856     1.24823     1.41969    18.45888    16.15720    17.85223    19.25562    16.43625    94.51183
    -3.43246     2.49887     1.43259     1.29730     1.37268    18.87857    16.63890    19.36191    20.26706    18.16974    99.91761
    -3.42246     2.64583     1.51266     1.32885     1.32999    19.05737    16.91426    20.59959    21.15677    19.82936   104.37468
    -3.41246     2.71808     1.55710     1.32474     1.27629    18.69391    16.74352    21.14981    21.52002    20.89089   105.87435
    -3.40146     2.67481     1.54355     1.27515     1.19795    17.60994    15.98810    20.74096    21.04650    20.95435   103.03130
    -3.39146     2.50948     1.46903     1.18371     1.09036    15.82703    14.67971    19.36612    19.66458    19.88407    95.67408
    -3.38146     2.25103     1.35070     1.06856     0.96213    13.58348    13.03626    17.30317    17.58829    17.87625    85.01986
    -3.37146     1.95470     1.21943     0.95600     0.83277    11.26101    11.39755    15.02330    15.25509    15.38160    73.28145
    -3.36146     1.68338     1.10871     0.87295     0.72597     9.26452    10.11787    13.03227    13.18349    12.94262    62.93179
    -3.35046     1.48772     1.04207     0.83844     0.66260     7.91418     9.46449    11.72055    11.82148    11.03332    55.98486
    -3.34046     1.39484     1.02720     0.85822     0.65468     7.38420     9.54887    11.28696    11.43533     9.94140    53.53170
    -3.33046     1.40603     1.05618     0.92495     0.70418     7.69312    10.32085    11.73613    12.07905     9.75332    55.67380
    -3.32046     1.50355     1.11241     1.02291     0.80318     8.74665    11.60537    12.94013    13.62049    10.38229    61.73697
    -3.31046     1.66044     1.17765     1.13344     0.93754    10.37617    13.15894    14.70576    15.80065    11.63351    70.58410
    -3.29946     1.84812     1.23844     1.24040     1.08830    12.36517    14.71605    16.80270    18.27830    13.24932    80.82680
    -3.28946     2.04113     1.28698     1.33257     1.23469    14.45939    16.03311    18.96818    20.67214    14.92744    90.95564
    -3.27946     2.21819     1.31986     1.40355     1.35594    16.37755    16.91629    20.89949    22.60710    16.36042    99.45839
    -3.26946     2.36173     1.33544     1.45041     1.43453    17.83864    17.27140    22.29005    23.75530    17.27431   105.01181
    -3.25946     2.45799     1.33353     1.47182     1.46017    18.63450    17.12800    22.88206    23.92190    17.49857   106.78854
    -3.24946     2.49707     1.31474     1.46862     1.43378    18.66395    16.65480    22.55241    23.09420    17.01734   104.69690
    -3.23846     2.47485     1.28184     1.44368     1.36747    18.00075    16.11394    21.34920    21.46616    15.99217    99.49005
    -3.22846     2.39394     1.24035     1.40235     1.28401    16.85774    15.78513    19.48635    19.39838    14.72168    92.56993
    -3.21846     2.26538     1.19908     1.35265     1.20907    15.54402    15.87476    17.29312    17.32097    13.57364    85.63270
    -3.20846     2.10895     1.16846     1.30445     1.16633    14.37208    16.44853    15.11552    15.62613    12.88285    80.19329
    -3.19846     1.94995     1.15919     1.26815     1.16942    13.59526    17.42251    13.24257    14.56427    12.87607    77.24739
    -3.18746     1.81468     1.17934     1.25301     1.22036    13.35241    18.59774    11.85020    14.20923    13.61733    77.09430
    -3.17746     1.72353     1.23105     1.26479     1.30962    13.65213    19.73479    10.99532    14.46265    14.99931    79.37320
    -3.16746     1.68560     1.30865     1.30516     1.42021    14.38913    20.63467    10.63583    15.11860    16.78331    83.28116
    -3.15746     1.69683     1.39865     1.37040     1.53340    15.38607    21.18405    10.67655    15.93973    18.65220    87.83788
    -3.14746     1.74260     1.48256     1.45271     1.63218    16.44579    21.38520    11.01254    16.72412    20.29742    92.17512
    -3.13646     1.80296     1.54132     1.54044     1.70462    17.40896    21.32840    11.55250    17.35316    21.48853    95.72089
    -3.12646     1.86042     1.56228     1.62202     1.74482    18.19729    21.16510    12.22651    17.79110    22.11942    98.28896
    -3.11646     1.90404     1.54287     1.68763     1.75320    18.82998    21.05420    12.98170    18.06539    22.21522   100.03424
    -3.10646     1.93124     1.49110     1.73265     1.73550    19.39254    21.11950    13.75528    18.22780    21.90368   101.28929
    -3.09646     1.94585     1.42234     1.75603     1.70013    19.97720    21.41470    14.47152    18.30834    21.34906   102.34517
    -3.08646     1.95231     1.35299     1.75946     1.65477    20.61670    21.89810    15.03619    18.29089    20.69198   103.25339
    -3.07546     1.95150     1.29298     1.74478     1.60308    21.22710    22.44870    15.36074    18.11193    20.00358   103.74439
    -3.06546     1.93867     1.24268     1.71228     1.54336    21.63930    22.89700    15.38803    17.68984    19.27802   103.32918
    -3.05546     1.90485     1.19551     1.66214     1.47068    21.64980    23.07909    15.11706    16.97022    18.45978   101.50913
    -3.04546     1.84202     1.14217     1.59633     1.38141    21.13120    22.90634    14.61400    15.97257    17.49214    98.07819
    -3.03546     1.74823     1.07870     1.52078     1.27748    20.11200    22.39810    14.00127    14.81262    16.37059    93.31977
    -3.02446     1.63157     1.01033     1.44513     1.16845    18.78600    21.68254    13.42961    13.69451    15.17974    88.02789
    -3.01446     1.50959     0.95088     1.38119     1.06971    17.46739    20.94584    13.04894    12.85770    14.09373    83.32497
    -3.00446     1.40456     0.91779     1.33840     0.99728    16.47595    20.35931    12.96554    12.52120    13.32545    80.30548
    -2.99446     1.33633     0.92462     1.32059     0.96225    16.02864    20.00878    13.22688    12.80107    13.05914    79.66831
    -2.98446     1.31487     0.97415     1.32459     0.96722    16.18243    19.88416    13.80412    13.67530    13.36303    81.48988
    -2.97446     1.33676     1.05750     1.34109     1.00540    16.82459    19.90511    14.59626    14.97063    14.14221    85.17956
    -2.96346     1.38609     1.15502     1.35752     1.06340    17.74326    19.98337    15.45247    16.40291    15.14570    89.68974
    -2.95346     1.43952     1.24340     1.36185     1.12492    18.69633    20.06201    16.19059    17.64652    16.04669    93.81184
    -2.94346     1.47330     1.30190     1.34416     1.17465    19.47960    20.11888    16.64392    18.42683    16.53820    96.50145
    -2.93346     1.47013     1.31775     1.29970     1.20099    19.97050    20.13518    16.69550    18.58668    16.44238    97.11882
    -2.92346     1.42339     1.28906     1.22943     1.19745    20.12690    20.06416    16.31955    18.12538    15.76266    95.53798
    -2.91246     1.33946     1.22390     1.14031     1.16326    19.99320    19.83773    15.59900    17.19187    14.67104    92.15977
    -2.90246     1.23422     1.13788     1.04447     1.10375    19.68580    19.40998    14.71021    16.02720    13.45851    87.81203
    -2.89246     1.12841     1.05007     0.95640     1.02980    19.36757    18.80603    13.88466    14.89860    12.44023    83.56177
    -2.88246     1.04218     0.97811     0.88863     0.95506    19.20466    18.12901    13.32892    14.01767    11.86901    80.41324
    -2.87246     0.98825     0.93432     0.84822     0.89233    19.29260    17.52962    13.15924    13.48480    11.86168    78.99106
    -2.86146     0.96882     0.92208     0.83493     0.84930    19.60601    17.13860    13.36106    13.27025    12.37332    79.32437
    -2.85146     0.97480     0.93515     0.84130     0.82665    19.98924    17.00650    13.79463    13.23430    13.21239    80.81496
    -2.84146     0.99005     0.96005     0.85623     0.81801    20.20822    17.09640    14.24044    13.19034    14.09540    82.45514
    -2.83146     0.99730     0.98025     0.86825     0.81349    20.04258    17.30680    14.49021    12.97830    14.73959    83.21677
    -2.82146     0.98438     0.98237     0.86991     0.80471    19.38610    17.53117    14.42599    12.53071    14.93431    82.44965
    -2.81146     0.94934     0.96042     0.85889     0.78766    18.29860    17.69046    14.06088    11.89664    14.61877    80.12166
    -2.80046     0.89983     0.91823     0.83863     0.76501    16.98960    17.76140    13.53624    11.22173    13.88527    76.81595
    -2.79046     0.85007     0.86686     0.81620     0.74379    15.74430    17.76229    13.05899    10.69721    12.94503    73.48474
    -2.78046     0.81398     0.82150     0.79987     0.73240    14.83477    17.72201    12.81189    10.48928    12.05704    71.08274
    -2.77046     0.80113     0.79567     0.79573     0.73698    14.44799    17.64777    12.88350    10.68753    11.44117    70.23748
    -2.76046     0.81291     0.79712     0.80599     0.75894    14.66048    17.52460    13.24537    11.28485    11.22472    71.11498
    -2.74946     0.84474     0.82715     0.82878     0.79640    15.46918    17.32633    13.77509    12.19499    11.42124    73.48389
    -2.73946     0.88930     0.88029     0.86013     0.84597    16.84028    17.06391    14.32932    13.31066    11.95834    76.97820
    -2.72946     0.94055     0.94822     0.89655     0.90609    18.74544    16.81083    14.79033    14.55154    12.71945    81.30899
    -2.71946     0.99548     1.02080     0.93667     0.97718    21.15213    16.70183    15.09286    15.87983    13.58302    86.33980
    -2.70946     1.05339     1.08765     0.97981     1.06039    23.97420    16.88200    15.21201    17.28432    14.43127    91.96504
    -2.69846     1.11227     1.13965     1.02472     1.15350    27.02506    17.43313    15.13510    18.71919    15.15904    97.90167
    -2.68846     1.16807     1.16943     1.06695     1.24869    30.00020    18.33838    14.85384    20.07362    15.66805   103.58723
    -2.67846     1.21337     1.17342     1.09818     1.33336    32.55160    19.48102    14.36432    21.17100    15.88370   108.26996
    -2.66846     1.24047     1.15203     1.10995     1.39278    34.35140    20.69919    13.68056    21.81410    15.77265   111.21313
    -2.65846     1.24425     1.10978     1.09593     1.41674    35.18480    21.83230    12.84267    21.85640    15.36179   111.94467
    -2.64846     1.22472     1.05362     1.05533     1.40251    34.98970    22.75110    11.91117    21.26100    14.73442   110.38357
    -2.63746     1.18735     0.99093     0.99350     1.35702    33.87520    23.36950    10.96356    20.12190    14.02159   106.88055
    -2.62746     1.14091     0.92853     0.91934     1.29335    32.02600    23.62200    10.08311    18.63600    13.35667   102.00590
    -2.61746     1.09435     0.87125     0.84254     1.22555    29.70270    23.46240     9.35804    17.04520    12.83834    96.44036
    -2.60746     1.05345     0.82253     0.76987     1.16337    27.13330    22.88270     8.86818    15.57400    12.49624    90.76364
    -2.59746     1.01913     0.78392     0.70404     1.10924    24.50413    21.92010     8.68177    14.38627    12.29084    85.39944
    -2.58646     0.98909     0.75537     0.64471     1.05912    21.92503    20.67740     8.84508    13.57052    12.14109    80.60742
    -2.57646     0.96047     0.73572     0.59085     1.00638    19.45359    19.31303     9.38031    13.14390    11.97028    76.55453
    -2.56646     0.93203     0.72353     0.54341     0.94675    17.13839    18.00790    10.28715    13.08482    11.75538    73.41936
    -2.55646     0.90556     0.71865     0.50580     0.88144    15.04706    16.93774    11.54699    13.34461    11.54298    71.43083
    -2.54646     0.88487     0.72302     0.48374     0.81743    13.28644    16.25184    13.12693    13.86602    11.43107    70.87136
    -2.53646     0.87369     0.74130     0.48344     0.76514    11.99476    16.07342    14.98033    14.59629    11.53597    72.04435
    -2.52546     0.87468     0.77934     0.50939     0.73495    11.30640    16.49131    17.04870    15.49774    11.94195    75.18446
    -2.51546     0.88829     0.84146     0.56291     0.73344    11.31082    17.54835    19.24948    16.55348    12.66320    80.35144
    -2.50546     0.91247     0.92709     0.64076     0.76101    12.01454    19.19267    21.46654    17.73520    13.63180    87.28208
    -2.49546     0.94218     1.02776     0.73476     0.81162    13.30258    21.23909    23.54530    18.97970    14.68890    95.27188
    -2.48546     0.97026     1.12780     0.83286     0.87565    14.94643    23.35393    25.29680    20.14540    15.62226   103.17139
    -2.47446     0.98856     1.20728     0.92137     0.94213    16.63068    25.11737    26.53900    21.02960    16.21872   109.59471
    -2.46446     0.99129     1.24862     0.98824     1.00433    18.03150    26.12997    27.13330    21.42751    16.33721   113.29197
    -2.45446     0.97711     1.24225     1.02734     1.06122    18.91050    26.14691    27.04160    21.20165    15.95393   113.56251
    -2.44446     0.95022     1.19008     1.03990     1.11545    19.16910    25.15134    26.33360    20.35854    15.18109   110.48932
    -2.43446     0.91922     1.10341     1.03374     1.17034    18.87580    23.35230    25.18740    19.04105    14.23183   104.91509
    -2.42346     0.89393     0.99966     1.02073     1.22487    18.21690    21.09728    23.83185    17.48580    13.35900    98.13002
    -2.41346     0.88191     0.89675     1.01192     1.27224    17.42960    18.75976    22.49454    15.95802    12.77345    91.47819
    -2.40346     0.88726     0.80852     1.01477     1.30325    16.74050    16.65111    21.34599    14.66667    12.60286    86.02093
    -2.39346     0.90971     0.74506     1.03047     1.31171    16.32402    14.98430    20.48082    13.74785    12.87423    82.40817
    -2.38346     0.94595     0.71104     1.05505     1.29929    16.28455    13.87706    19.92759    13.25213    13.51330    80.86597
    -2.37346     0.99043     0.70766     1.08053     1.27608    16.66914    13.36877    19.66947    13.17092    14.38196    81.31497
    -2.36246     1.03636     0.73267     1.09747     1.25612    17.45223    13.43375    19.68430    13.44828    15.32410    83.46529
    -2.35246     1.07623     0.78045     1.09845     1.25001    18.53166    13.97158    19.95390    13.99564    16.20794    86.86585
    -2.34246     1.10328     0.84247     1.07875     1.26022    19.72088    14.80699    20.46460    14.70041    16.98170    90.95930
    -2.33246     1.11355     0.90847     1.03920     1.27963    20.78172    15.71048    21.20200    15.43895    17.69935    95.17335
    -2.32246     1.10691     0.96900     0.98499     1.29583    21.47870    16.45220    22.14070    16.09802    18.52683    99.05318
    -2.31146     1.08837     1.01662     0.92440     1.29684    21.65410    16.86340    23.23980    16.59432    19.69740   102.37525
    -2.30146     1.06684     1.04823     0.86680     1.27692    21.27520    16.89348    24.43460    16.88770    21.44280   105.19257
    -2.29146     1.05076     1.06417     0.82030     1.23827    20.44770    16.61539    25.62260    16.98018    23.88850   107.72787
    -2.28146     1.04485     1.06692     0.78867     1.18874    19.36000    16.19347    26.65150    16.90258    26.96410   110.16083
    -2.27146     1.04667     1.05883     0.77134     1.13702    18.21493    15.81122    27.32600    16.68637    30.35320   112.40558
    -2.26146     1.04752     1.04039     0.76230     1.08815    17.15139    15.61131    27.44160    16.34915    33.54410   114.03591
    -2.25046     1.03654     1.01115     0.75334     1.04188    16.21084    15.66665    26.84760    15.88476    35.95920   114.41197
    -2.24046     1.00655     0.97160     0.73699     0.99356    15.35262    15.99157    25.52170    15.29038    37.17630   113.04127
    -2.23046     0.95868     0.92587     0.70994     0.93867    14.51082    16.58352    23.61340    14.60079    37.06600   109.90768
    -2.22046     0.90272     0.88243     0.67560     0.87565    13.65334    17.45598    21.42680    13.90602    35.89290   105.67144
    -2.21046     0.85347     0.85192     0.64195     0.80815    12.80632    18.63646    19.33680    13.34796    34.15450   101.43752
    -2.19946     0.82396     0.84275     0.61925     0.74367    12.04983    20.11263    17.67300    13.06349    32.40910    98.33767
    -2.18946     0.81955     0.85602     0.61515     0.68989    11.46418    21.77078    16.60356    13.12611    31.03420    96.97944
    -2.17946     0.83558     0.88346     0.63183     0.65212    11.09414    23.36950    16.09927    13.49626    30.11400    97.17616
    -2.16946     0.86036     0.91036     0.66493     0.63056    10.92500    24.58861    15.97364    14.03679    29.50546    98.09571
    -2.15946     0.88096     0.92094     0.70556     0.62113    10.90734    25.14311    15.98707    14.56327    29.00566    98.73504
    -2.14846     0.88940     0.90588     0.74291     0.61726    11.00738    24.91303    15.95204    14.93876    28.51661    98.48328
    -2.13846     0.88662     0.86576     0.76779     0.61294    11.24652    24.02854    15.81382    15.14302    28.13167    97.49669
    -2.12846     0.88055     0.81137     0.77510     0.60557    11.71619    22.84555    15.65559    15.29878    28.07666    96.66536
    -2.11846     0.88207     0.75916     0.76517     0.59668    12.54676    21.82672    15.65773    15.62357    28.59211    97.24998
    -2.10846     0.89882     0.72527     0.74273     0.59121    13.83980    21.38137    16.01880    16.33950    29.78829   100.32579
    -2.09846     0.93138     0.71987     0.71450     0.59436    15.60389    21.71790    16.87658    17.56660    31.57126   106.29634
    -2.08746     0.97241     0.74387     0.68671     0.60866    17.71846    22.77746    18.24300    19.25254    33.64422   114.64732
    -2.07746     1.00956     0.78895     0.66158     0.63155    19.94879    24.25310    19.97790    21.14956    35.55424   123.97523
    -2.06746     1.02976     0.83964     0.63755     0.65511    22.02660    25.68872    21.81120    22.87510    36.81160   132.37528
    -2.05746     1.02390     0.87942     0.61095     0.66951    23.73660    26.62558    23.40670    24.04242    37.00708   138.00217
    -2.04746     0.98999     0.89489     0.57820     0.66716    25.01500    26.73801    24.47930    24.39844    35.92755   139.68854
    -2.03646     0.93380     0.88141     0.53937     0.64666    25.95680    25.93435    24.89270    23.92308    33.60991   137.31808
    -2.02646     0.86761     0.84335     0.49901     0.61366    26.74370    24.36707    24.72090    22.85022    30.37274   131.87825
    -2.01646     0.80656     0.79211     0.46495     0.57845    27.51080    22.35638    24.22160    21.56912    26.72227   125.02223
    -2.00646     0.76390     0.74052     0.44550     0.55170    28.22280    20.26184    23.72620    20.47706    23.21368   118.40320
    -1.99646     0.74735     0.69765     0.44558     0.54027    28.63900    18.36219    23.50802    19.83091    20.29383   113.06481
    -1.98546     0.75728     0.66590     0.46442     0.54478    28.41258    16.78937    23.67867    19.68474    18.18811   109.18585
    -1.97546     0.78749     0.64171     0.49567     0.56028    27.26723    15.55121    24.16698    19.90057    16.88294   106.25409
    -1.96546     0.82865     0.61947     0.52923     0.57868    25.17501    14.59805    24.77796    20.25665    16.18395   103.54764
    -1.95546     0.87122     0.59447     0.55453     0.59204    22.42535    13.89186    25.29180    20.53935    15.82167   100.58229
    -1.94546     0.90836     0.56633     0.56416     0.59474    19.57186    13.43849    25.54091    20.63110    15.55294    97.36890
    -1.93546     0.93723     0.53822     0.55598     0.58516    17.25009    13.27814    25.46464    20.52697    15.22549    94.36192
    -1.92446     0.95863     0.51556     0.53368     0.56509    15.98172    13.45761    25.09547    20.31285    14.79813    92.21874
    -1.91446     0.97628     0.50444     0.50506     0.53951    16.03327    13.99127    24.54114    20.12685    14.31041    91.52823
    -1.90446     0.99446     0.50885     0.47898     0.51454    17.35144    14.82947    23.93037    20.11490    13.84079    92.56380
    -1.89446     1.01689     0.52980     0.46248     0.49605    19.58438    15.84793    23.37903    20.38461    13.46392    95.16509
    -1.88446     1.04417     0.56427     0.45853     0.48829    22.18453    16.85631    22.95996    20.98593    13.22506    98.76705
    -1.87346     1.07375     0.60568     0.46550     0.49294    24.56037    17.63700    22.70347    21.89638    13.13744   102.57253
    -1.86346     1.10027     0.64538     0.47860     0.50940    26.22022    18.00685    22.61540    23.03750    13.20265   105.81627
    -1.85346     1.11734     0.67547     0.49195     0.53596    26.90202    17.87987    22.69403    24.31190    13.41245   108.02098
    -1.84346     1.11994     0.69102     0.50141     0.57005    26.63408    17.30770    22.94090    25.62370    13.75983   109.14862
    -1.83346     1.10573     0.69174     0.50499     0.60953    25.68918    16.46375    23.33951    26.89890    14.21745   109.52078
    -1.82346     1.07520     0.68098     0.50323     0.65129    24.43950    15.58296    23.82536    28.06760    14.72931   109.55542
    -1.81246     1.02991     0.66320     0.49755     0.69108    23.23579    14.87564    24.27002    29.03220    15.20727   109.50265
    -1.80246     0.97236     0.64200     0.48885     0.72294    22.28038    14.45755    24.50176    29.66160    15.54173   109.26917
    -1.79246     0.90520     0.61858     0.47681     0.74038    21.60974    14.33981    24.35295    29.81370    15.63687   108.49405
    -1.78246     0.83166     0.59193     0.46071     0.73863    21.14398    14.44461    23.74157    29.38690    15.44364   106.78363
    -1.77246     0.75702     0.56174     0.44035     0.71664    20.76801    14.67203    22.71466    28.39840    14.98739   104.01625
    -1.76146     0.68895     0.52966     0.41721     0.67887    20.41743    14.93919    21.46564    27.02510    14.38717   100.54922
    -1.75146     0.63675     0.49967     0.39470     0.63422    20.10461    15.20457    20.29295    25.58317    13.83241    97.18306
    -1.74146     0.60943     0.47770     0.37755     0.59365    19.90233    15.45285    19.52815    24.44893    13.53649    94.92708
    -1.73146     0.61279     0.46892     0.37027     0.56652    19.89855    15.67072    19.44130    23.93328    13.67197    94.63433
    -1.72146     0.64769     0.47651     0.37573     0.55745    20.15231    15.84508    20.17073    24.16631    14.29923    96.69104
    -1.71046     0.70845     0.49990     0.39404     0.56514    20.66216    15.95049    21.67112    25.03751    15.33036   100.81919
    -1.70046     0.78421     0.53559     0.42244     0.58314    21.37325    15.97368    23.72014    26.22281    16.53285   106.14812
    -1.69046     0.86088     0.57754     0.45605     0.60221    22.17912    15.92084    25.96833    27.28899    17.60057   111.45453
    -1.68046     0.92563     0.61844     0.48909     0.61354    22.95134    15.81901    28.03940    27.85127    18.25241   115.56012
    -1.67046     0.96992     0.65167     0.51635     0.61177    23.55136    15.69139    29.60350    27.68979    18.32300   117.60875
    -1.66046     0.99223     0.67239     0.53405     0.59579    23.85353    15.55196    30.48530    26.80224    17.82148   117.30897
    -1.64946     0.99777     0.67836     0.54029     0.56900    23.78138    15.39687    30.63590    25.37291    16.91830   114.89077
    -1.63946     0.99658     0.67076     0.53528     0.53771    23.34292    15.23353    30.14820    23.67835    15.88992   111.03325
    -1.62946     1.00021     0.65397     0.52140     0.50935    22.65597    15.11086    29.21190    22.00722    15.03693   106.70781
    -1.61946     1.01817     0.63500     0.50317     0.49066    21.92689    15.13888    28.08080    20.57910    14.61576   102.98842
    -1.60946     1.05577     0.62206     0.48699     0.48688    21.40040    15.46569    27.04370    19.52865    14.79008   100.88022
    -1.59846     1.11293     0.62282     0.47949     0.50093    21.27946    16.23167    26.38904    18.90422    15.60089   101.12146
    -1.58846     1.18437     0.64160     0.48632     0.53337    21.66628    17.51216    26.33584    18.69604    16.95904   104.01502
    -1.57846     1.26040     0.67773     0.50973     0.58243    22.55128    19.29670    26.97105    18.84459    18.65561   109.34951
    -1.56846     1.32903     0.72538     0.54745     0.64406    23.83282    21.49882    28.21938    19.27240    20.40104   116.47038
    -1.55846     1.37844     0.77523     0.59269     0.71259    25.37264    23.98897    29.82479    19.89080    21.90537   124.44152
    -1.54846     1.40026     0.81744     0.63541     0.78098    27.02306    26.61555    31.41587    20.60580    22.93817   132.23255
    -1.53746     1.39124     0.84437     0.66507     0.84203    28.64102    29.20123    32.59831    21.32100    23.38444   138.88870
    -1.52746     1.35502     0.85169     0.67340     0.88893    30.07596    31.52103    33.02450    21.93910    23.24768   143.57732
    -1.51746     1.30103     0.83898     0.65704     0.91736    31.16684    33.28131    32.49140    22.36263    22.61768   145.63428
    -1.50746     1.24291     0.80850     0.61829     0.92561    31.75551    34.17234    30.95048    22.51917    21.63975   144.63256
    -1.49746     1.19536     0.76522     0.56475     0.91686    31.73562    33.95511    28.54332    22.38524    20.49082   140.55229
    -1.48646     1.17042     0.71660     0.50718     0.89773    31.10482    32.58210    25.56372    22.00853    19.36163   133.91273
    -1.47646     1.17445     0.67186     0.45612     0.87626    29.98002    30.26549    22.39644    21.50413    18.42293   125.74770
    -1.46646     1.20625     0.64038     0.41933     0.85874    28.56843    27.44440    19.45343    21.01443    17.79128   117.39666
    -1.45646     1.25799     0.62942     0.40002     0.84748    27.09610    24.65792    17.08510    20.65923    17.48940   110.12267
    -1.44646     1.31844     0.64152     0.39706     0.84030    25.73320    22.38960    15.52154    20.50834    17.44818   104.79818
    -1.43546     1.37781     0.67356     0.40645     0.83407    24.56199    20.93180    14.85720    20.58117    17.54518   101.76923
    -1.42546     1.43041     0.71794     0.42335     0.82723    23.58911    20.34862    15.05512    20.87737    17.65921   100.92837
    -1.41546     1.47522     0.76477     0.44348     0.82292    22.79386    20.51914    15.98195    21.40866    17.71271   101.92271
    -1.40546     1.51225     0.80477     0.46373     0.82839    22.17020    21.22904    17.43537    22.18918    17.67669   104.30963
    -1.39546     1.53975     0.83177     0.48211     0.85147    21.74152    22.24205    19.17583    23.21472    17.54799   107.62721
    -1.38546     1.55385     0.84378     0.49767     0.89736    21.55561    23.36830    20.95794    24.43557    17.33739   111.44747
    -1.37446     1.55053     0.84381     0.51066     0.96594    21.66381    24.47250    22.57688    25.74646    17.06327   115.39385
    -1.36446     1.52954     0.83834     0.52252     1.05189    22.09549    25.47060    23.88798    27.01914    16.76067   119.17617
    -1.35446     1.49562     0.83561     0.53510     1.14522    22.82245    26.31250    24.81570    28.09920    16.47951   122.54091
    -1.34446     1.45532     0.84107     0.54928     1.23271    23.73276    26.94120    25.31930    28.85177    16.24780   125.17121
    -1.33446     1.41290     0.85492     0.56331     1.29946    24.61283    27.26980    25.35560    29.12692    16.03757   126.53331
    -1.32346     1.36615     0.86976     0.57241     1.33085    25.17558    27.18630    24.84806    28.77806    15.74869   125.87586
    -1.31346     1.30818     0.87361     0.57049     1.31509    25.13954    26.58650    23.72508    27.68576    15.24090   122.44516
    -1.30346     1.23239     0.85451     0.55318     1.24805    24.33053    25.44900    21.96700    25.82429    14.40618   115.86512
    -1.29346     1.13989     0.80661     0.52107     1.13659    22.78255    23.88430    19.68695    23.31687    13.23514   106.50996
    -1.28346     1.04284     0.73371     0.48078     0.99887    20.73390    22.15150    17.13621    20.44154    11.84189    95.56124
    -1.27246     0.96194     0.64816     0.44352     0.85985    18.56060    20.58651    14.66754    17.57984    10.43491    84.74287
    -1.26246     0.91861     0.56573     0.42070     0.74324    16.63912    19.50143    12.61798    15.09863     9.22528    75.73072
    -1.25246     0.92619     0.49929     0.41924     0.66415    15.22656    19.07918    11.21636    13.24099     8.34486    69.61682
    -1.24246     0.98357     0.45490     0.43837     0.62443    14.39903    19.31994    10.51757    12.06438     7.80707    66.60926
    -1.23246     1.07537     0.43038     0.46982     0.61353    14.07774    20.05557    10.41400    11.45552     7.51517    66.10710
    -1.22246     1.17706     0.41854     0.50091     0.61444    14.10079    21.01061    10.69465    11.20951     7.32910    67.05561
    -1.21146     1.26334     0.41119     0.51922     0.61083    14.29621    21.87166    11.12318    11.11617     7.13120    68.34301
    -1.20146     1.31483     0.40296     0.51746     0.59323    14.53418    22.35730    11.50271    11.03848     6.87168    69.13284
    -1.19146     1.32313     0.39342     0.49558     0.56237    14.75070    22.27296    11.71860    10.94061     6.58201    69.03938
    -1.18146     1.29297     0.38735     0.46055     0.52857    14.94616    21.55834    11.75291    10.89238     6.36522    68.18445
    -1.17146     1.24084     0.39313     0.42416     0.50714    15.17364    20.31669    11.69093    11.03846     6.35926    67.14424
    -1.16046     1.19168     0.41988     0.39909     0.51374    15.50302    18.79722    11.68726    11.54381     6.69715    66.75285
    -1.15046     1.17294     0.47390     0.39491     0.55849    15.98341    17.31719    11.91107    12.51550     7.45859    67.78601
    -1.14046     1.20650     0.55544     0.41551     0.64154    16.60339    16.15533    12.46883    13.92915     8.62592    70.60162
    -1.13046     1.30189     0.65718     0.45774     0.75242    17.28422    15.46708    13.35306    15.60167    10.06523    74.94049
    -1.12046     1.45263     0.76571     0.51252     0.87183    17.92240    15.27369    14.42855    17.22208    11.54722    79.99663
    -1.11046     1.63698     0.86510     0.56790     0.97777    18.44745    15.49566    15.49398    18.45708    12.81057    84.75248
    -1.09946     1.82400     0.94152     0.61245     1.05160    18.86254    16.03325    16.35200    19.05831    13.64440    88.38007
    -1.08946     1.98097     0.98650     0.63880     1.08349    19.22791    16.80183    16.88385    18.94418    13.94352    90.49105
    -1.07946     2.08069     0.99735     0.64421     1.07298    19.61812    17.72669    17.06147    18.20286    13.72741    91.13179
    -1.06946     2.10702     0.97618     0.63044     1.02862    20.04995    18.70666    16.92259    17.03665    13.11638    90.57449
    -1.05946     2.05888     0.92769     0.60229     0.96296    20.46109    19.57811    16.52212    15.67459    12.27265    89.06038
    -1.04846     1.94916     0.85797     0.56593     0.89058    20.72731    20.13177    15.91250    14.32042    11.35443    86.71007
    -1.03846     1.80212     0.77516     0.52780     0.82512    20.73725    20.17950    15.14154    13.12920    10.49560    83.61330
    -1.02846     1.64850     0.68960     0.49464     0.77852    20.45723    19.64050    14.28058    12.22134     9.79810    80.00901
    -1.01846     1.51767     0.61326     0.47273     0.75956    19.97511    18.60408    13.44432    11.68720     9.33096    76.40489
    -1.00846     1.43244     0.55820     0.46742     0.77184    19.45830    17.33023    12.78044    11.58820     9.13329    73.52037
    -0.99746     1.40448     0.53360     0.48186     0.81240    19.09113    16.17161    12.44038    11.92789     9.19701    72.06037
    -0.98746     1.43504     0.54308     0.51658     0.87125    18.98058    15.45822    12.52350    12.64421     9.45457    72.42702
    -0.97746     1.51684     0.58403     0.56867     0.93386    19.10286    15.38702    13.04864    13.60916     9.78625    74.53733
    -0.96746     1.63865     0.64789     0.63302     0.98559    19.32754    15.97526    13.93495    14.66806    10.04701    77.85797
    -0.95746     1.78875     0.72288     0.70313     1.01685    19.48958    17.07692    15.02983    15.68830    10.12123    81.63747
    -0.94746     1.95504     0.79641     0.77201     1.02577    19.47588    18.45681    16.15589    16.61139     9.95464    85.20384
    -0.93646     2.12423     0.85774     0.83309     1.01813    19.26580    19.88166    17.16163    17.46072     9.57965    88.18266
    -0.92646     2.28179     0.89971     0.88101     1.00443    18.91795    21.18540    17.95866    18.33536     9.10253    90.56684
    -0.91646     2.41577     0.92083     0.91315     0.99621    18.51738    22.29312    18.55509    19.36135     8.66186    92.63477
    -0.90646     2.52147     0.92437     0.92998     1.00347    18.10983    23.19530    19.03568    20.66652     8.38818    94.77480
    -0.89646     2.60659     0.91821     0.93631     1.03245    17.68102    23.89420    19.52904    22.29917     8.36357    97.26056
    -0.88546     2.68722     0.91253     0.93825     1.08402    17.16860    24.35290    20.13061    24.20557     8.59790   100.07760
    -0.87546     2.77830     0.91622     0.94161     1.15265    16.50373    24.47570    20.84320    26.18610     9.03078   102.82829
    -0.86546     2.88106     0.93322     0.94735     1.22569    15.63959    24.13558    21.54245    27.91285     9.54655   104.76435
    -0.85546     2.97580     0.96109     0.95074     1.28497    14.57537    23.23153    22.00440    29.01300    10.01250   105.00939
    -0.84546     3.02458     0.99143     0.94219     1.31109    13.34770    21.75129    21.98034    29.12683    10.31933   102.79478
    -0.83546     2.98630     1.01181     0.91177     1.28942    12.02114    19.79586    21.28239    28.05457    10.41901    97.77227
    -0.82446     2.83152     1.01090     0.85245     1.21459    10.67329    17.56133    19.85533    25.82534    10.33933    90.16408
    -0.81446     2.55665     0.98177     0.76446     1.09266     9.38687    15.28361    17.80772    22.68468    10.17055    80.72897
    -0.80446     2.18857     0.92447     0.65501     0.93931     8.23988    13.17342    15.37302    19.05224    10.02529    70.57121
    -0.79446     1.77621     0.84558     0.53644     0.77516     7.29665    11.37213    12.84925    15.41251    10.00281    60.86675
    -0.78446     1.37633     0.75633     0.42247     0.62079     6.59652     9.93660    10.52086    12.19778    10.15039    52.57806
    -0.77346     1.03881     0.66867     0.32466     0.49188     6.14975     8.85952     8.59296     9.70254    10.46994    46.29873
    -0.76346     0.79587     0.59246     0.24977     0.39757     5.93628     8.10050     7.16702     8.04732    10.91971    42.20649
    -0.75346     0.65828     0.53339     0.19942     0.33973     5.91549     7.61046     6.23745     7.19239    11.43402    40.12063
    -0.74346     0.61827     0.49257     0.17104     0.31447     6.03516     7.34022     5.72615     6.98647    11.93391    39.61825
    -0.73346     0.65691     0.46761     0.15981     0.31386     6.24323     7.24109     5.52051     7.21493    12.34169    40.15962
    -0.72246     0.75265     0.45485     0.16078     0.32843     6.50123     7.25904     5.52148     7.65841    12.60468    41.24154
    -0.71246     0.89030     0.45174     0.17044     0.34982     6.80346     7.35629     5.68318     8.14108    12.72604    42.57235
    -0.70246     1.06589     0.45889     0.18751     0.37304     7.19179     7.52855     6.03093     8.56608    12.78824    44.19092
    -0.69246     1.28563     0.47942     0.21249     0.39744     7.74644     7.81911     6.65439     8.92910    12.93678    46.46080
    -0.68246     1.55645     0.51701     0.24609     0.42531     8.54863     8.29404     7.65119     9.28475    13.31940    49.84287
    -0.67246     1.87279     0.57220     0.28720     0.45878     9.62123     8.98666     9.05090     9.68913    13.99475    54.53364
    -0.66146     2.20585     0.64030     0.33143     0.49683    10.86813     9.84200    10.75000    10.12972    14.85984    60.12410
    -0.65146     2.50490     0.71195     0.37143     0.53412    12.06960    10.68996    12.48904    10.49792    15.65406    65.52298
    -0.64146     2.70853     0.77731     0.39906     0.56270    12.92656    11.28803    13.90540    10.62068    16.04386    69.23212
    -0.63146     2.76898     0.83116     0.40851     0.57606    13.16817    11.40249    14.64510    10.33788    15.74391    69.88227
    -0.62146     2.67237     0.87584     0.39893     0.57238    12.64792    10.90574    14.48940     9.58511    14.64329    66.79098
    -0.61046     2.44436     0.91942     0.37498     0.55578    11.41169     9.82963    13.43650     8.43284    12.84754    60.25275
    -0.60046     2.14179     0.96944     0.34521     0.53363     9.67624     8.35643    11.69972     7.06098    10.62906    51.41250
    -0.59046     1.83142     1.02592     0.31908     0.51238     7.75832     6.74715     9.62322     5.69808     8.33089    41.84644
    -0.58046     1.57064     1.07766     0.30463     0.49420     5.97439     5.26071     7.57078     4.54551     6.25444    33.05297
    -0.57046     1.39519     1.10587     0.30733     0.47693     4.56267     4.08507     5.82173     3.73514     4.59147    26.08139
    -0.55946     1.31967     1.09315     0.33058     0.45648     3.64642     3.31086     4.53042     3.32233     3.41104    21.42095
    -0.54946     1.34290     1.03260     0.37603     0.43103     3.23649     2.94072     3.73600     3.30348     2.69249    19.09174
    -0.53946     1.45319     0.93319     0.44319     0.40366     3.25869     2.91358     3.40213     3.63724     2.37499    18.81986
    -0.52946     1.62950     0.81727     0.52872     0.38206     3.58108     3.12989     3.45994     4.25926     2.39835    20.18606
    -0.51946     1.84159     0.71261     0.62514     0.37598     4.04365     3.47198     3.83225     5.08718     2.72198    22.71236
    -0.50946     2.05199     0.64324     0.72212     0.39360     4.49098     3.82303     4.44519     6.02951     3.32809    25.92775
    -0.49846     2.22195     0.62245     0.80797     0.43811     4.80644     4.08783     5.21933     6.98825     4.20543    29.39775
    -0.48846     2.32002     0.64960     0.87248     0.50560     4.93787     4.20816     6.06449     7.87593     5.32693    32.76108
    -0.47846     2.32710     0.71169     0.90847     0.58478     4.90530     4.17184     6.87052     8.60504     6.62438    35.70912
    -0.46846     2.23855     0.78685     0.91159     0.65876     4.77645     3.99767     7.51020     9.09935     7.97106    37.95048
    -0.45846     2.06189     0.84999     0.88036     0.70885     4.63061     3.72059     7.85713     9.29089     9.18616    39.18649
    -0.44746     1.81417     0.87933     0.81631     0.72043     4.51187     3.37274     7.81847     9.12799    10.07018    39.13149
    -0.43746     1.52005     0.86198     0.72420     0.68717     4.41422     2.97632     7.36629     8.59993    10.45279    37.60295
    -0.42746     1.21075     0.79791     0.61360     0.61390     4.28738     2.55041     6.55546     7.74765    10.24776    34.62482
    -0.41746     0.92063     0.69924     0.49775     0.51554     4.06803     2.11595     5.51049     6.66531     9.48620    30.47916
    -0.40746     0.68302     0.58746     0.39213     0.41282     3.71746     1.70395     4.39448     5.48402     8.31029    25.68563
    -0.39746     0.52630     0.48838     0.31208     0.32709     3.24325     1.35294     3.36915     4.34293     6.94917    20.91128
    -0.38646     0.47153     0.42677     0.27038     0.27633     2.70027     1.10217     2.56225     3.36921     5.66430    16.84321
    -0.37646     0.53030     0.42230     0.27538     0.27158     2.17282     0.98413     2.05471     2.65552     4.70015    14.06689
    -0.36646     0.70190     0.48523     0.32914     0.31597     1.74001     1.01398     1.87404     2.24555     4.23477    12.94061
    -0.35646     0.96913     0.61293     0.42540     0.40304     1.45284     1.18247     1.99697     2.13013     4.34061    13.51353
    -0.34646     1.29408     0.78756     0.54839     0.51699     1.31833     1.45202     2.35201     2.24687     4.96810    15.48436
    -0.33546     1.61947     0.97686     0.67396     0.63395     1.30304     1.75896     2.82638     2.49094     5.94511    18.22867
    -0.32546     1.87824     1.14012     0.77424     0.72696     1.34977     2.02634     3.28419     2.73874     7.01437    20.93296
    -0.31546     2.01175     1.23854     0.82469     0.77309     1.40160     2.18378     3.59482     2.87899     7.90086    22.80812
    -0.30546     1.98743     1.24794     0.81250     0.76077     1.42253     2.18883     3.66825     2.84291     8.39668    23.32783
    -0.29546     1.81166     1.16580     0.74047     0.69300     1.41025     2.04118     3.47981     2.62118     8.43705    22.40040
    -0.28446     1.52667     1.01263     0.62508     0.58695     1.39449     1.78179     3.07627     2.26188     8.11945    20.38521
    -0.27446     1.19621     0.82371     0.49182     0.46701     1.42275     1.47780     2.55651     1.84910     7.66717    17.95207
    -0.26446     0.88589     0.63719     0.36566     0.35739     1.53984     1.19996     2.03906     1.47473     7.32694    15.82667
    -0.25446     0.64739     0.48357     0.26543     0.27606     1.76551     1.00359     1.62861     1.21360     7.27213    14.55589
    -0.24446     0.51092     0.37952     0.20055     0.23217     2.08790     0.91927     1.39658     1.11037     7.52990    14.36717
    -0.23446     0.48628     0.32882     0.17207     0.22684     2.46847     0.95437     1.37828     1.17959     7.99017    15.18489
    -0.22346     0.56822     0.32666     0.17537     0.25612     2.86042     1.10329     1.58166     1.41223     8.47379    16.75776
    -0.21346     0.74141     0.36526     0.20297     0.31380     3.23287     1.35798     1.99716     1.78393     8.82578    18.82116
    -0.20346     0.98444     0.43728     0.24653     0.39310     3.58441     1.71324     2.60275     2.26051     8.98753    21.20979
    -0.19346     1.27199     0.53623     0.29769     0.48736     3.94078     2.16563     3.35977     2.80006     9.01225    23.87176
    -0.18346     1.57575     0.65490     0.34841     0.58937     4.33295     2.70389     4.20619     3.35379     9.01458    26.77983
    -0.17246     1.86530     0.78331     0.39139     0.69045     4.76845     3.29721     5.05877     3.86547     9.09937    29.81971
    -0.16246     2.10780     0.90735     0.42038     0.77982     5.20657     3.88689     5.81700     4.27418     9.29587    32.69586
    -0.15246     2.27072     1.01028     0.43092     0.84505     5.56100     4.38765     6.38060     4.52001     9.53688    34.94310
    -0.14246     2.32514     1.07541     0.42087     0.87418     5.72247     4.70549     6.66871     4.55327     9.68466    36.03020
    -0.13246     2.25396     1.09004     0.39088     0.85833     5.60121     4.76468     6.63951     4.35269     9.59224    35.54353
    -0.12146     2.06003     1.04883     0.34449     0.79652     5.16726     4.53507     6.29276     3.93381     9.14415    33.32292
    -0.11146     1.76946     0.95565     0.28771     0.69623     4.46547     4.04470     5.67179     3.35020     8.31765    29.55885
    -0.10146     1.42736     0.82271     0.22781     0.57281     3.60537     3.37600     4.85611     2.68817     7.17136    24.74772
    -0.09146     1.08769     0.66841     0.17227     0.44555     2.72451     2.63833     3.95125     2.04227     5.83790    19.56818
    -0.08146     0.80053     0.51339     0.12740     0.33312     1.94746     1.94177     3.06902     1.49800     4.48044    14.71113
    -0.07146     0.60285     0.37627     0.09797     0.25017     1.35978     1.36948     2.31249     1.11673     3.25553    10.74126
    -0.06046     0.51578     0.27097     0.08727     0.20544     0.99962     0.96971     1.76412     0.93218     2.27715     8.02225
    -0.05046     0.54747     0.20621     0.09789     0.20217     0.86646     0.75959     1.47459     0.95526     1.61011     6.71973
    -0.04046     0.69725     0.18644     0.13252     0.23936     0.93655     0.73771     1.46609     1.18278     1.27511     6.85382
    -0.03046     0.96079     0.21413     0.19479     0.31336     1.17705     0.89631     1.73921     1.60530     1.26521     8.36615
    -0.02046     1.33199     0.29131     0.28922     0.41910     1.55463     1.22849     2.27998     2.21298     1.56077    11.16848
    -0.00946     1.80261     0.41910     0.42012     0.55073     2.03783     1.72521     3.06167     2.99526     2.13337    15.14588
     0.00054     2.35736     0.59490     0.58894     0.70125     2.59499     2.36541     4.03900     3.93547     2.93543    20.11276
     0.01054     2.96706     0.80815     0.79048     0.86152     3.18754     3.10243     5.13540     4.99573     3.88435    25.73266
     0.02054     3.58192     1.03711     1.00998     1.01888     3.76553     3.85773     6.23694     6.10189     4.85629    31.46627
     0.03054     4.13226     1.24965     1.22335     1.15749     4.26765     4.53070     7.19950     7.13897     5.69726    36.59683
     0.04054     4.54152     1.40950     1.40191     1.26066     4.63209     5.02311     7.88496     7.96612     6.26127    40.38114
     0.05154     4.74906     1.48636     1.52095     1.31582     4.81469     5.27334     8.19684     8.45330     6.45596    42.26632
     0.06154     4.73211     1.46576     1.56820     1.31898     4.80516     5.28049     8.11946     8.52198     6.27153    42.08368
     0.07154     4.51401     1.35460     1.54709     1.27595     4.63160     5.09985     7.71519     8.17912     5.78586    40.10326
     0.08154     4.15435     1.17776     1.47342     1.20003     4.34504     4.81273     7.10114     7.50925     5.12489    36.89860
     0.09154     3.72316     0.97018     1.36705     1.10576     4.00206     4.49008     6.39568     6.63877     4.41938    33.11213
     0.10254     3.27914     0.76619     1.24388     1.00452     3.64281     4.16464     5.68173     5.69666     3.76542    29.24497
     0.11254     2.85861     0.59252     1.11363     0.90382     3.29056     3.83325     4.99943     4.78085     3.21142    25.58410
     0.12254     2.48322     0.46650     0.98170     0.80982     2.96533     3.48261     4.36488     3.95395     2.78150    22.28950
     0.13254     2.17500     0.39868     0.85581     0.73206     2.70045     3.12235     3.80313     3.25703     2.49944    19.54396
     0.14254     1.96388     0.39593     0.74835     0.68512     2.54787     2.79450     3.36643     2.72491     2.41147    17.63845
     0.15354     1.88376     0.46253     0.67466     0.68403     2.56380     2.56481     3.12185     2.38726     2.58209    16.92479
     0.16354     1.95287     0.59736     0.64576     0.73733     2.77917     2.48863     3.12262     2.25659     3.06593    17.64627
     0.17354     2.15566     0.78943     0.66173     0.83928     3.17088     2.57960     3.36953     2.31042     3.87427    19.75080
     0.18354     2.43370     1.01414     0.70876     0.96663     3.65159     2.79356     3.79221     2.48393     4.94243    22.78695
     0.19354     2.69735     1.23478     0.76188     1.08407     4.08720     3.03907     4.26096     2.68030     6.12384    25.96944
     0.20354     2.85298     1.40924     0.79357     1.15387     4.33762     3.20811     4.62100     2.79862     7.20932    28.38431
     0.21454     2.83439     1.50143     0.78320     1.15002     4.30715     3.21388     4.74235     2.76574     7.97981    29.27798
     0.22454     2.62583     1.49151     0.72445     1.06649     3.97570     3.02162     4.56252     2.55870     8.26075    28.28757
     0.23454     2.26444     1.38274     0.62605     0.91862     3.40365     2.65497     4.10018     2.20833     7.98254    25.54152
     0.24454     1.82475     1.19967     0.50786     0.73677     2.70304     2.18222     3.44286     1.78405     7.19464    21.57587
     0.25454     1.39179     0.98092     0.39355     0.55522     1.99859     1.69138     2.71290     1.36741     6.05413    17.14589
     0.26554     1.03770     0.76805     0.30392     0.40269     1.38949     1.26175     2.02966     1.02888     4.77451    12.99666
     0.27554     0.80654     0.59542     0.25229     0.29604     0.93148     0.94668     1.48044     0.81255     3.56382     9.68524
     0.28554     0.71036     0.48327     0.24282     0.23962     0.63577     0.76651     1.10673     0.73182     2.57662     7.49352
     0.29554     0.73356     0.43593     0.27106     0.22731     0.48166     0.71236     0.90700     0.77251     1.88652     6.42792
     0.30554     0.83973     0.44382     0.32550     0.24632     0.43284     0.75331     0.84669     0.90037     1.49406     6.28263
     0.31554     0.98116     0.48896     0.39038     0.28073     0.45052     0.84734     0.87468     1.07085     1.35237     6.73700
     0.32654     1.11068     0.55209     0.44975     0.31575     0.50319     0.95349     0.93869     1.24071     1.40089     7.46524
     0.33654     1.19370     0.61953     0.49211     0.34096     0.57179     1.04250     0.99896     1.38253     1.59368     8.23577
     0.34654     1.21842     0.68732     0.51450     0.35333     0.65075     1.10550     1.03690     1.49281     1.91218     8.97171
     0.35654     1.19980     0.76084     0.52343     0.35811     0.74593     1.15514     1.05652     1.59511     2.36148     9.75635
     0.36654     1.17487     0.85003     0.53266     0.36655     0.86902     1.22001     1.07896     1.73070     2.95530    10.77809
     0.37754     1.19106     0.96220     0.55807     0.39169     1.03171     1.33451     1.13225     1.94331     3.69621    12.24100
     0.38754     1.29252     1.09664     0.61270     0.44375     1.24269     1.52781     1.24098     2.26249     4.57089    14.29047
     0.39754     1.50898     1.24259     0.70244     0.52599     1.50696     1.81644     1.42006     2.69334     5.54491    16.96170
     0.40754     1.84964     1.38245     0.82584     0.63348     1.82858     2.20313     1.67097     3.21512     6.57291    20.18212
     0.41754     2.30001     1.49672     0.97431     0.75382     2.20878     2.67343     1.98035     3.78300     7.59261    23.76302
     0.42854     2.82137     1.56839     1.13315     0.87060     2.63947     3.19462     2.31919     4.33893     8.51560    27.40133
     0.43854     3.35050     1.58554     1.28267     0.96602     3.09288     3.71228     2.64229     4.81198     9.23109    30.67525
     0.44854     3.80529     1.54256     1.39937     1.02435     3.51307     4.15155     2.89380     5.12873     9.60389    33.06261
     0.45854     4.09979     1.44021     1.45980     1.03485     3.82347     4.42838     3.01920     5.22358     9.52332    34.05259
     0.46854     4.16669     1.28673     1.44670     0.99335     3.94607     4.47480     2.98324     5.05898     8.94329    33.29985
     0.47854     3.98151     1.09784     1.35590     0.90485     3.83110     4.26119     2.78517     4.64057     7.91515    30.77329
     0.48954     3.57647     0.89572     1.19982     0.78278     3.48084     3.81542     2.46462     4.02744     6.58908    26.83218
     0.49954     3.03494     0.70498     1.00585     0.64681     2.95409     3.21761     2.09249     3.31990     5.17153    22.14819
     0.50954     2.46599     0.54783     0.80888     0.51843     2.34649     2.58002     1.74934     2.63551     3.86658    17.51907
     0.51954     1.96975     0.43882     0.64045     0.41528     1.76169     2.00658     1.50141     2.07295     2.82711    13.63404
     0.52954     1.60883     0.38291     0.52028     0.34681     1.28087     1.57003     1.38255     1.68903     2.12473    10.90603
     0.54054     1.39694     0.37609     0.45340     0.31345     0.94818     1.29624     1.38977     1.49010     1.76020     9.42436
     0.55054     1.30685     0.40846     0.43308     0.30883     0.77560     1.17315     1.49313     1.44396     1.68914     9.03221
     0.56054     1.29338     0.46888     0.44772     0.32465     0.75634     1.17094     1.65363     1.50048     1.85291     9.46894
     0.57054     1.31516     0.54749     0.48813     0.35527     0.87971     1.26354     1.84098     1.61422     2.19787    10.50238
     0.58054     1.35073     0.63651     0.55091     0.40008     1.13731     1.43881     2.04122     1.75306     2.67714    11.98576
     0.59154     1.39979     0.72773     0.63674     0.46187     1.51764     1.69607     2.25244     1.89926     3.23890    13.83044
     0.60154     1.46943     0.81025     0.74502     0.54222     1.99323     2.02847     2.47038     2.03820     3.81244    15.90964
     0.61154     1.56112     0.86969     0.86696     0.63617     2.50891     2.40710     2.67441     2.14990     4.30253    17.97679
     0.62154     1.65788     0.89122     0.98361     0.72993     2.98255     2.77269     2.82463     2.20418     4.60820    19.65491
     0.63154     1.72706     0.86465     1.06916     0.80297     3.32075     3.04583     2.87349     2.17336     4.65087    20.52815
     0.64154     1.73390     0.78954     1.10021     0.83539     3.44650     3.15267     2.78292     2.04081     4.40234    20.28428
     0.65254     1.65907     0.67632     1.06641     0.81646     3.32834     3.05673     2.54756     1.81704     3.90058    18.86852
     0.66254     1.51257     0.54443     0.97719     0.75051     2.99510     2.77481     2.19945     1.53553     3.23807    16.52765
     0.67254     1.33471     0.41614     0.86160     0.65767     2.52882     2.37588     1.80206     1.24955     2.53751    13.76393
     0.68254     1.18571     0.31171     0.76048     0.56734     2.03985     1.96199     1.43298     1.01641     1.91473    11.19119
     0.69254     1.12682     0.24536     0.71410     0.50973     1.63554     1.63332     1.16254     0.88333     1.45328     9.36402
     0.70354     1.19981     0.22487     0.74959     0.50657     1.39161     1.45958     1.03887     0.87833     1.19142     8.64065
     0.71354     1.41341     0.25262     0.87160     0.56436     1.33940     1.46204     1.08109     1.00347     1.12130     9.10928
     0.72354     1.73735     0.32708     1.05963     0.67310     1.46455     1.61219     1.28033     1.23621     1.19892    10.58935
     0.73354     2.11108     0.44363     1.27211     0.80902     1.71887     1.84391     1.60496     1.53463     1.35826    12.69647
     0.74354     2.46388     0.59434     1.45913     0.94190     2.03522     2.07695     2.00844     1.84785     1.52927    14.95698
     0.75354     2.73936     0.76731     1.57769     1.04447     2.34427     2.24463     2.43793     2.12862     1.65415    16.93842
     0.76454     2.91588     0.94539     1.60728     1.10051     2.58824     2.31674     2.84163     2.34472     1.70078    18.36116
     0.77454     3.01209     1.10824     1.55495     1.10878     2.73098     2.30957     3.17734     2.48382     1.66923    19.15501
     0.78454     3.07375     1.23440     1.45239     1.08131     2.76251     2.28046     3.41993     2.55239     1.58302    19.44016
     0.79454     3.14911     1.30657     1.34221     1.03705     2.69753     2.30561     3.56479     2.56783     1.48057    19.45127
     0.80454     3.26290     1.31714     1.26176     0.99443     2.56997     2.44978     3.63268     2.54975     1.39603    19.43443
     0.81554     3.40598     1.27091     1.23044     0.96492     2.42261     2.73888     3.65362     2.51337     1.35021    19.55094
     0.82554     3.53653     1.18388     1.24500     0.94980     2.29429     3.14303     3.65918     2.46660     1.34545    19.82376
     0.83554     3.59843     1.07954     1.28282     0.94152     2.20816     3.57929     3.66486     2.41147     1.36830    20.13439
     0.84554     3.54079     0.98223     1.31166     0.92753     2.17004     3.93390     3.66581     2.34640     1.39727    20.27563
     0.85554     3.33595     0.91173     1.30168     0.89559     2.16950     4.10007     3.64298     2.27036     1.41243    20.04028
     0.86654     2.98758     0.87846     1.23603     0.83883     2.18845     4.01272     3.57549     2.18472     1.40102    19.30330
     0.87654     2.53200     0.88189     1.11509     0.75842     2.20825     3.67503     3.45309     2.09263     1.36021    18.07660
     0.88654     2.02815     0.91092     0.95535     0.66269     2.21261     3.15037     3.27672     1.99697     1.29487    16.48864
     0.89654     1.54245     0.94766     0.78154     0.56427     2.18648     2.53876     3.05492     1.89747     1.21298    14.72653
     0.90654     1.13416     0.97366     0.61943     0.47632     2.12066     1.94237     2.79682     1.79126     1.12298    12.97765
     0.91654     0.84482     0.97776     0.48881     0.41048     2.01286     1.44004     2.51481     1.68002     1.03435    11.40396
     0.92754     0.69608     0.96151     0.40101     0.37623     1.88028     1.07645     2.22675     1.57403     0.96044    10.15278
     0.93754     0.69255     0.93942     0.36084     0.38191     1.75914     0.86835     1.96118     1.49481     0.92096     9.37918
     0.94754     0.82659     0.93323     0.36784     0.43486     1.70007     0.81727     1.75453     1.46995     0.94063     9.24498
     0.95754     1.08308     0.96294     0.41896     0.54099     1.75425     0.91980     1.64090     1.52298     1.04510     9.88901
     0.96754     1.44114     1.03938     0.50899     0.70250     1.95774     1.17201     1.64065     1.66361     1.25324    11.37926
     0.97854     1.87492     1.16087     0.63180     0.91560     2.31763     1.56468     1.75213     1.88327     1.57064    13.67153
     0.98854     2.35306     1.31467     0.78007     1.16762     2.80348     2.07434     1.95167     2.15822     1.98225    16.58540
     0.99854     2.83648     1.48037     0.94548     1.43510     3.34711     2.65281     2.19704     2.45362     2.44776    19.79576
     1.00854     3.27869     1.63436     1.11670     1.68519     3.85147     3.22498     2.43600     2.72957     2.90188    22.85883
     1.01854     3.62934     1.75125     1.27885     1.87963     4.21094     3.69660     2.61523     2.94541     3.26472    25.27198
     1.02854     3.83961     1.80839     1.41310     1.98435     4.33852     3.97591     2.69231     3.06512     3.45977    26.57707
     1.03954     3.87528     1.78935     1.49997     1.97993     4.19291     4.00249     2.64743     3.06435     3.44066    26.49236
     1.04954     3.73182     1.69019     1.52578     1.86977     3.79404     3.76720     2.49110     2.93849     3.20531    25.01371
     1.05954     3.43700     1.52241     1.48696     1.67990     3.21679     3.31665     2.26399     2.70758     2.80558    22.43686
     1.06954     3.04674     1.31140     1.39399     1.45197     2.56700     2.73847     2.02401     2.41299     2.32437    19.27093
     1.07954     2.63050     1.08927     1.26833     1.22984     1.94777     2.13294     1.82727     2.10568     1.85224    16.08385
     1.09054     2.24847     0.88542     1.13470     1.04618     1.43209     1.58444     1.70760     1.83073     1.45734    13.32698
     1.10054     1.93647     0.71861     1.01271     0.91434     1.05115     1.14485     1.66493     1.61339     1.17016    11.22660
     1.11054     1.69936     0.59440     0.91103     0.82921     0.79988     0.83266     1.66803     1.45523     0.98414     9.77393
     1.12054     1.51818     0.50760     0.82856     0.77495     0.65313     0.64447     1.67016     1.34140     0.87014     8.80859
     1.13054     1.36701     0.44967     0.76055     0.73653     0.58486     0.57236     1.63103     1.25542     0.79614     8.15357
     1.14154     1.23118     0.41500     0.70743     0.71013     0.58249     0.61905     1.53589     1.19453     0.74242     7.73814
     1.15154     1.11471     0.40460     0.67855     0.70664     0.65107     0.80359     1.40106     1.17632     0.70822     7.64475
     1.16154     1.03802     0.42440     0.69010     0.74691     0.80799     1.15422     1.26540     1.23160     0.70664     8.06528
     1.17154     1.02511     0.47950     0.75663     0.85050     1.06762     1.68879     1.17156     1.38817     0.75382     9.18170
     1.18154     1.08633     0.56752     0.87996     1.02197     1.42527     2.39083     1.14527     1.64972     0.85493    11.02180
     1.19154     1.20803     0.67413     1.04259     1.24215     1.84344     3.18940     1.18372     1.98221     0.99600    13.36167
     1.20254     1.35184     0.77517     1.20795     1.46757     2.25292     3.96030     1.25569     2.31608     1.14390    15.73142
     1.21254     1.46602     0.84275     1.33083     1.64258     2.56749     4.55117     1.31459     2.56511     1.25591    17.53645
     1.22254     1.50361     0.85508     1.37238     1.71672     2.71093     4.82829     1.31742     2.65436     1.29440    18.25319
     1.23254     1.43957     0.80448     1.31421     1.66402     2.64450     4.72401     1.24049     2.54806     1.24047    17.61981
     1.24254     1.27861     0.69954     1.16452     1.49120     2.38071     4.26114     1.08718     2.26203     1.10084    15.72576
     1.25354     1.05185     0.56160     0.95435     1.23505     1.97967     3.54561     0.88337     1.85615     0.90369    12.97134
     1.26354     0.80454     0.41652     0.72602     0.94862     1.52747     2.72907     0.66642     1.41190     0.68859     9.91915
     1.27354     0.58172     0.28694     0.52010     0.68444     1.11028     1.96134     0.47203     1.00684     0.49388     7.11757
     1.28354     0.41799     0.18665     0.36676     0.48244     0.79516     1.35407     0.32564     0.69788     0.34798     4.97457
     1.29354     0.33456     0.12088     0.28289     0.36597     0.62321     0.96867     0.24056     0.51530     0.26699     3.71901
     1.30454     0.34118     0.08837     0.27467     0.34355     0.61167     0.82190     0.21993     0.46740     0.25659     3.42526
     1.31454     0.43900     0.08487     0.34053     0.41297     0.75960     0.89974     0.26025     0.54771     0.31483     4.05950
     1.32454     0.62142     0.10585     0.47239     0.56321     1.04884     1.16706     0.35319     0.73874     0.43338     5.50408
     1.33454     0.87280     0.14778     0.65492     0.77412     1.44236     1.57078     0.48553     1.01222     0.59704     7.55755
     1.34454     1.16833     0.20841     0.86585     1.01630     1.88368     2.04191     0.63938     1.32952     0.78420     9.93758
     1.35454     1.47666     0.28658     1.07863     1.25517     2.30562     2.50312     0.79458     1.64662     0.97028    12.31727
     1.36554     1.76792     0.38159     1.26983     1.45872     2.64681     2.88514     0.93395     1.92458     1.13577    14.40432
     1.37554     2.02035     0.49187     1.42577     1.60619     2.87193     3.14761     1.04859     2.14166     1.27266    16.02664
     1.38554     2.22378     0.61272     1.54630     1.69464     2.98312     3.28632     1.14064     2.29867     1.38978    17.17596
     1.39554     2.37624     0.73450     1.64100     1.73433     3.01436     3.33129     1.21944     2.41329     1.50496    17.96940
     1.40554     2.47391     0.84195     1.71884     1.74066     3.00950     3.32280     1.29352     2.50477     1.63372    18.53966
     1.41654     2.50689     0.91639     1.77890     1.72214     2.99583     3.28585     1.36180     2.57727     1.77466    18.91973
     1.42654     2.45849     0.94146     1.80647     1.67595     2.96819     3.21649     1.41032     2.61211     1.90350    18.99298
     1.43654     2.31526     0.90857     1.77898     1.59011     2.89357     3.08675     1.41688     2.57576     1.97907    18.54496
     1.44654     2.07597     0.82065     1.67717     1.45392     2.73133     2.86438     1.36125     2.43736     1.96177    17.38380
     1.45654     1.76029     0.69230     1.49740     1.26656     2.45876     2.53602     1.23624     2.18688     1.83004    15.46448
     1.46654     1.40328     0.54460     1.25574     1.04166     2.08633     2.11936     1.05227     1.84386     1.59353    12.94064
     1.47754     1.04764     0.39915     0.98364     0.80322     1.65516     1.65892     0.83482     1.45179     1.28887    10.12321
     1.48754     0.73034     0.27236     0.71680     0.57790     1.22121     1.20996     0.61503     1.06294     0.96464     7.37116
     1.49754     0.47430     0.17294     0.48468     0.38674     0.83526     0.81935     0.41977     0.72189     0.66715     4.98208
     1.50754     0.28655     0.10214     0.30359     0.24009     0.52850     0.51415     0.26500     0.45385     0.42584     3.11972
     1.51754     0.16082     0.05608     0.17590     0.13812     0.30899     0.29844     0.15458     0.26384     0.25067     1.80745
     1.52854     0.08375     0.02861     0.09421     0.07352     0.16675     0.16010     0.08325     0.14170     0.13603     0.96792
     1.53854     0.04043     0.01356     0.04660     0.03618     0.08302     0.07932     0.04137     0.07026     0.06803     0.47877
     1.54854     0.01808     0.00596     0.02128     0.01645     0.03811     0.03626     0.01897     0.03215     0.03135     0.21861
     1.55854     0.00748     0.00243     0.00897     0.00691     0.01613     0.01530     0.00802     0.01357     0.01331     0.09211
     1.56854     0.00286     0.00092     0.00348     0.00268     0.00629     0.00595     0.00312     0.00528     0.00521     0.03580
     1.57954     0.00101     0.00032     0.00125     0.00096     0.00226     0.00213     0.00112     0.00189     0.00188     0.01283
     1.58954     0.00033     0.00010     0.00041     0.00032     0.00075     0.00071     0.00037     0.00063     0.00062     0.00424
     1.59954     0.00011     0.00003     0.00013     0.00010     0.00023     0.00022     0.00011     0.00019     0.00019     0.00131
     1.60954     0.00005     0.00002     0.00004     0.00003     0.00007     0.00006     0.00004     0.00006     0.00006     0.00043
     1.61954     0.00009     0.00004     0.00004     0.00003     0.00002     0.00003     0.00002     0.00004     0.00002     0.00034
     1.62954     0.00029     0.00014     0.00011     0.00008     0.00003     0.00005     0.00005     0.00010     0.00004     0.00088
     1.64054     0.00093     0.00045     0.00036     0.00024     0.00008     0.00016     0.00015     0.00030     0.00013     0.00279
     1.65054     0.00274     0.00135     0.00106     0.00072     0.00024     0.00047     0.00045     0.00090     0.00040     0.00834
     1.66054     0.00750     0.00371     0.00290     0.00199     0.00069     0.00133     0.00129     0.00249     0.00120     0.02310
     1.67054     0.01889     0.00940     0.00734     0.00506     0.00182     0.00351     0.00341     0.00641     0.00335     0.05919
     1.68054     0.04394     0.02200     0.01717     0.01191     0.00449     0.00860     0.00839     0.01527     0.00875     0.14053
     1.69154     0.09432     0.04761     0.03713     0.02600     0.01033     0.01965     0.01925     0.03376     0.02137     0.30942
     1.70154     0.18704     0.09539     0.07430     0.05261     0.02219     0.04193     0.04125     0.06940     0.04880     0.63291
     1.71154     0.34279     0.17706     0.13771     0.09882     0.04456     0.08364     0.08267     0.13283     0.10419     1.20426
     1.72154     0.58133     0.30489     0.23675     0.17265     0.08378     0.15608     0.15497     0.23703     0.20762     2.13511
     1.73154     0.91296     0.48780     0.37805     0.28091     0.14740     0.27260     0.27184     0.39493     0.38567     3.53216
     1.74254     1.33010     0.72624     0.56172     0.42645     0.24261     0.44546     0.44597     0.61513     0.66681     5.46049
     1.75254     1.79973     1.00758     0.77768     0.60470     0.37324     0.68046     0.68378     0.89623     1.07136     7.89476
     1.76254     2.26478     1.30462     1.00465     0.80183     0.53593     0.97086     0.97847     1.22178     1.59714    10.68005
     1.77254     2.65589     1.57835     1.21287     0.99496     0.71736     1.29173     1.30517     1.55831     2.20641    13.52107
     1.78254     2.90537     1.78576     1.36943     1.15547     0.89356     1.60042     1.62025     1.85788     2.82115    16.00928
     1.79254     2.97047     1.89037     1.44710     1.25535     1.03415     1.84348     1.86883     2.06845     3.33564    17.71383
     1.80354     2.83974     1.87206     1.43110     1.27506     1.11055     1.97115     2.00018     2.14745     3.64394    18.29123
     1.81354     2.54124     1.73356     1.32390     1.20925     1.10496     1.95410     1.98382     2.07577     3.67537    17.60197
     1.82354     2.12786     1.49942     1.14462     1.06932     1.01746     1.79364     1.82123     1.86555     3.42095    15.76005
     1.83354     1.66724     1.20997     0.92377     0.88020     0.86628     1.52283     1.54624     1.55635     2.93665    13.10952
     1.84354     1.22143     0.90970     0.69519     0.67366     0.68156     1.19520     1.21318     1.20376     2.32515    10.11883
     1.85454     0.83666     0.63635     0.48800     0.47924     0.49546     0.86695     0.87989     0.86245     1.69813     7.24313
     1.86454     0.53762     0.41406     0.32155     0.31802     0.33341     0.58252     0.59151     0.57254     1.14554     4.81677
     1.87454     0.33023     0.25156     0.20476     0.20042     0.20962     0.36621     0.37361     0.35381     0.71910     3.00932
     1.88454     0.20858     0.14539     0.13964     0.12857     0.12773     0.22428     0.23319     0.20780     0.43225     1.84745
     1.89454     0.16367     0.08592     0.12630     0.10053     0.08487     0.15187     0.16693     0.12517     0.27393     1.27921
     1.90454     0.19015     0.06249     0.16720     0.11473     0.07623     0.14109     0.16909     0.09338     0.22485     1.23923
     1.91554     0.28832     0.06668     0.26817     0.17177     0.09799     0.18608     0.23634     0.10184     0.26817     1.68536
     1.92554     0.46079     0.09284     0.43503     0.27297     0.14760     0.28306     0.36705     0.14313     0.39182     2.59429
     1.93554     0.70518     0.13673     0.66653     0.41630     0.22177     0.42641     0.55608     0.21135     0.58377     3.92411
     1.94554     1.00638     0.19333     0.94693     0.59147     0.31377     0.60348     0.78812     0.29931     0.82461     5.56740
     1.95554     1.33398     0.25602     1.24248     0.77812     0.41195     0.79161     1.03408     0.39713     1.08356     7.32894
     1.96654     1.64831     0.31720     1.50630     0.94885     0.50121     0.96076     1.25492     0.49388     1.32137     8.95279
     1.97654     1.91663     0.37122     1.69154     1.07869     0.56745     1.08174     1.41213     0.58245     1.50353    10.20538
     1.98654     2.13199     0.41831     1.77033     1.15691     0.60418     1.13736     1.48320     0.66571     1.61434    10.98233
     1.99654     2.32441     0.46678     1.74681     1.19635     0.61679     1.13111     1.47185     0.76031     1.67111    11.38551
     2.00654     2.55505     0.53182     1.66006     1.23315     0.62365     1.08767     1.41017     0.89434     1.72316    11.71907
     2.01754     2.89044     0.63019     1.57025     1.31612     0.65036     1.04419     1.34619     1.09762     1.83524    12.38061
     2.02754     3.36730     0.77207     1.53573     1.48636     0.72005     1.03481     1.32504     1.38648     2.06103    13.68888
     2.03754     3.96097     0.95324     1.58934     1.75651     0.84254     1.07571     1.36960     1.74971     2.41356    15.71117
     2.04754     4.57998     1.15155     1.72410     2.09772     1.00676     1.15813     1.47035     2.14216     2.85005    18.18081
     2.05754     5.08741     1.33112     1.89471     2.44244     1.18188     1.25027     1.58868     2.49169     3.27822    20.54642
     2.06754     5.34710     1.45169     2.03474     2.70343     1.32450     1.31090     1.67195     2.72026     3.58352    22.14810
     2.07854     5.27075     1.48200     2.08115     2.80398     1.39399     1.30495     1.67446     2.76839     3.66968    22.44934
     2.08854     4.84879     1.41005     1.99729     2.70465     1.36573     1.21699     1.57384     2.61699     3.49360    21.22793
     2.09854     4.15244     1.24755     1.78438     2.41700     1.24032     1.05576     1.37793     2.29355     3.08025    18.64918
     2.10854     3.30708     1.02484     1.47821     1.99714     1.04188     0.84886     1.11956     1.86166     2.51074    15.18998
     2.11854     2.44671     0.78100     1.13333     1.52446     0.80869     0.63129     0.84242     1.39850     1.88971    11.45610
     2.12954     1.68075     0.55167     0.80322     1.07457     0.57968     0.43392     0.58644     0.97186     1.31286     7.99498
     2.13954     1.07153     0.36099     0.52597     0.69917     0.38354     0.27545     0.37739     0.62470     0.84153     5.16027
     2.14954     0.63379     0.21875     0.31816     0.41988     0.23422     0.16153     0.22448     0.37122     0.49770     3.07975
     2.15954     0.34793     0.12288     0.17788     0.23274     0.13209     0.08772     0.12346     0.20402     0.27152     1.70026
     2.16954     0.17800     0.06447     0.09249     0.11928     0.06903     0.04480     0.06303     0.10397     0.13673     0.87179
     2.17954     0.08714     0.03300     0.04618     0.05705     0.03409     0.02340     0.03055     0.04994     0.06380     0.42515
     2.19054     0.04643     0.01990     0.02577     0.02680     0.01755     0.01686     0.01576     0.02464     0.02818     0.22189
     2.20054     0.03825     0.02034     0.02311     0.01531     0.01286     0.02257     0.01216     0.01680     0.01316     0.17455
     2.21054     0.05573     0.03358     0.03556     0.01533     0.01694     0.04204     0.01693     0.02096     0.00911     0.24618
     2.22054     0.10027     0.06235     0.06491     0.02415     0.02955     0.08028     0.03011     0.03600     0.01151     0.43912
     2.23054     0.17787     0.11126     0.11547     0.04167     0.05210     0.14403     0.05330     0.06329     0.01881     0.77781
     2.24154     0.29429     0.18431     0.19118     0.06865     0.08615     0.23879     0.08818     0.10458     0.03070     1.28684
     2.25154     0.44956     0.28148     0.29217     0.10492     0.13171     0.36483     0.13477     0.15975     0.04694     1.96614
     2.26154     0.63302     0.39618     0.41156     0.14815     0.18587     0.51339     0.18999     0.22511     0.06656     2.76984
     2.27154     0.82174     0.51367     0.53484     0.19362     0.24250     0.66580     0.24725     0.29269     0.08785     3.59996
     2.28154     0.98478     0.61403     0.64251     0.23541     0.29390     0.79589     0.29797     0.35199     0.10909     4.32557
     2.29254     1.09280     0.67765     0.71675     0.26950     0.33401     0.87825     0.33471     0.39368     0.13037     4.82773
     2.30254     1.13023     0.69251     0.74970     0.29712     0.36302     0.89738     0.35521     0.41398     0.15549     5.05465
     2.31254     1.10446     0.66007     0.74958     0.32760     0.39022     0.85456     0.36540     0.41817     0.19381     5.06388
     2.32254     1.04717     0.59532     0.74097     0.37822     0.43428     0.76842     0.37965     0.42090     0.25974     5.02468
     2.33254     1.00548     0.52336     0.75865     0.47021     0.51836     0.66958     0.41714     0.44207     0.36976     5.17460
     2.34254     1.02728     0.47123     0.83525     0.62126     0.66182     0.58887     0.49548     0.49978     0.53610     5.73706
     2.35354     1.14478     0.46026     0.98811     0.83627     0.87058     0.54780     0.62302     0.60250     0.75933     6.83265
     2.36354     1.36367     0.50107     1.21040     1.10034     1.12919     0.55174     0.79378     0.74322     1.02198     8.41539
     2.37354     1.66054     0.59257     1.47005     1.37850     1.40056     0.58991     0.98633     0.89947     1.28838    10.26631
     2.38354     1.99016     0.72324     1.71777     1.62275     1.63470     0.64068     1.16852     1.03919     1.51190    12.04891
     2.39354     2.29763     0.87397     1.90266     1.78601     1.78240     0.68050     1.30724     1.13020     1.64820    13.40880
     2.40454     2.53130     1.02121     1.98672     1.83687     1.81270     0.69145     1.37736     1.15132     1.67052    14.07944
     2.41454     2.65231     1.13961     1.95588     1.76899     1.72132     0.66635     1.36777     1.09856     1.57779    13.94857
     2.42454     2.64194     1.20662     1.82126     1.60155     1.53056     0.60928     1.28446     0.98477     1.39538    13.07583
     2.43454     2.50179     1.20689     1.61379     1.37120     1.28027     0.53355     1.14409     0.83518     1.16628    11.65303
     2.44454     2.25679     1.13804     1.37596     1.12123     1.01478     0.45767     0.97108     0.67939     0.93927     9.95423
     2.45554     1.95363     1.01354     1.15510     0.89312     0.77275     0.40339     0.79176     0.54625     0.76037     8.28989
     2.46554     1.65666     0.86164     0.99812     0.72060     0.58172     0.39343     0.63126     0.46004     0.66720     6.97067
     2.47554     1.43886     0.71831     0.94659     0.62876     0.45907     0.44914     0.51113     0.44021     0.68782     6.27988
     2.48554     1.36818     0.61893     1.03011     0.63177     0.41385     0.58717     0.44694     0.50047     0.83699     6.43441
     2.49554     1.49074     0.58887     1.25714     0.73116     0.44837     0.81256     0.44657     0.64588     1.11052     7.53181
     2.50554     1.81550     0.63774     1.60648     0.91211     0.55797     1.11255     0.50803     0.86975     1.47859     9.49873
     2.51654     2.30459     0.75733     2.02384     1.14311     0.72973     1.45287     0.61949     1.15023     1.88374    12.06492
     2.52654     2.87418     0.92337     2.42987     1.37938     0.94119     1.78157     0.76060     1.45109     2.24767    14.78892
     2.53654     3.40775     1.10073     2.73806     1.57229     1.16136     2.03978     0.90550     1.72721     2.49161    17.14430
     2.54654     3.78528     1.25096     2.87926     1.68090     1.35398     2.17834     1.02752     1.93300     2.55807    18.64731
     2.55654     3.91577     1.34067     2.82156     1.68299     1.48497     2.17188     1.10371     2.03376     2.43054    18.98584
     2.56754     3.76480     1.34930     2.57828     1.57928     1.52891     2.02479     1.11910     2.01226     2.13748    18.09421
     2.57754     3.36191     1.27281     2.19998     1.39086     1.47584     1.76839     1.06919     1.87269     1.74156    16.15322
     2.58754     2.78902     1.12440     1.75597     1.15145     1.33402     1.44932     0.96074     1.63888     1.31583    13.51962
     2.59754     2.15002     0.92918     1.31351     0.89685     1.12742     1.11628     0.81033     1.34751     0.92318    10.61429
     2.60754     1.54070     0.71762     0.92206     0.65743     0.88938     0.80849     0.63987     1.03917     0.60236     7.81707
     2.61754     1.02722     0.51726     0.60813     0.45327     0.65387     0.55060     0.47190     0.75030     0.36615     5.39869
     2.62854     0.63719     0.34751     0.37693     0.29359     0.44725     0.35232     0.32424     0.50602     0.20773     3.49277
     2.63854     0.36802     0.21739     0.21955     0.17833     0.28419     0.21152     0.20713     0.31806     0.11021     2.11439
     2.64854     0.19819     0.12653     0.12019     0.10143     0.16767     0.11899     0.12284     0.18606     0.05480     1.19671
     2.65854     0.10023     0.06891     0.06217     0.05417     0.09207     0.06277     0.06770     0.10122     0.02567     0.63491
     2.66854     0.04955     0.03631     0.03152     0.02781     0.04799     0.03146     0.03511     0.05152     0.01161     0.32289
     2.67954     0.02887     0.02163     0.01862     0.01553     0.02625     0.01619     0.01835     0.02549     0.00575     0.17669
     2.68954     0.02930     0.02082     0.01859     0.01324     0.02050     0.01129     0.01244     0.01454     0.00457     0.14529
     2.69954     0.04990     0.03374     0.03108     0.01983     0.02842     0.01421     0.01488     0.01365     0.00682     0.21253
     2.70954     0.09640     0.06417     0.05966     0.03692     0.05162     0.02503     0.02563     0.02100     0.01280     0.39325
     2.71954     0.17894     0.11872     0.11059     0.06803     0.09458     0.04560     0.04644     0.03706     0.02363     0.72358
     2.73054     0.30821     0.20431     0.19043     0.11700     0.16251     0.07827     0.07961     0.06322     0.04067     1.24423
     2.74054     0.48946     0.32443     0.30238     0.18576     0.25800     0.12422     0.12634     0.10021     0.06458     1.97539
     2.75054     0.71600     0.47461     0.44235     0.27171     0.37736     0.18165     0.18478     0.14654     0.09447     2.88947
     2.76054     0.96450     0.63934     0.59588     0.36604     0.50833     0.24478     0.24889     0.19741     0.12727     3.89244
     2.77054     1.19648     0.79318     0.73926     0.45409     0.63054     0.30357     0.30879     0.24491     0.15790     4.82870
     2.78054     1.36715     0.90607     0.84474     0.51895     0.72037     0.34692     0.35277     0.27983     0.18046     5.51726
     2.79154     1.43918     0.95329     0.88914     0.54653     0.75807     0.36516     0.37126     0.29453     0.19007     5.80723
     2.80154     1.39615     0.92387     0.86312     0.53121     0.73473     0.35416     0.36011     0.28587     0.18480     5.63401
     2.81154     1.25146     0.82528     0.77456     0.47853     0.65655     0.31721     0.32247     0.25646     0.16678     5.04931
     2.82154     1.04326     0.68087     0.64795     0.40506     0.54205     0.26393     0.26800     0.21431     0.14183     4.20726
     2.83154     0.82485     0.52176     0.51745     0.33430     0.41645     0.20742     0.21002     0.17069     0.11855     3.32150
     2.84254     0.65170     0.37841     0.41906     0.29281     0.30393     0.16118     0.16220     0.13746     0.10679     2.61353
     2.85254     0.57224     0.27345     0.38508     0.30675     0.22235     0.13684     0.13605     0.12531     0.11649     2.27456
     2.86254     0.62323     0.22015     0.44004     0.39881     0.18167     0.14254     0.14009     0.14269     0.15657     2.44579
     2.87254     0.82692     0.22413     0.59787     0.58422     0.18416     0.18289     0.17954     0.19519     0.23313     3.20804
     2.88254     1.18708     0.28559     0.85753     0.86495     0.22599     0.25807     0.25589     0.28419     0.34704     4.56632
     2.89254     1.68295     0.40057     1.19778     1.22254     0.29814     0.36292     0.36585     0.40519     0.49091     6.42685
     2.90354     2.26319     0.55996     1.57417     1.61455     0.38694     0.48553     0.49993     0.54647     0.64762     8.57837
     2.91354     2.84965     0.74807     1.92440     1.97957     0.47534     0.60849     0.64236     0.68918     0.79227    10.70933
     2.92354     3.34831     0.94146     2.18134     2.24915     0.54553     0.71146     0.77263     0.81113     0.89773    12.45875
     2.93354     3.67098     1.11134     2.29249     2.37007     0.58337     0.77601     0.86953     0.89085     0.94250    13.50714
     2.94354     3.76265     1.22861     2.23615     2.31894     0.58128     0.79093     0.91639     0.91467     0.91811    13.66775
     2.95454     3.61455     1.27146     2.02805     2.11165     0.54117     0.75558     0.90572     0.88015     0.83135    12.93967
     2.96454     3.26923     1.23252     1.71640     1.79636     0.47290     0.68021     0.84138     0.79684     0.70197    11.50780
     2.97454     2.80896     1.12308     1.36450     1.43880     0.39160     0.58364     0.73888     0.68473     0.55599     9.69018
     2.98454     2.33808     0.97077     1.03469     1.10432     0.31378     0.48872     0.62115     0.56901     0.41859     7.85911
     2.99454     1.95689     0.81218     0.77592     0.84465     0.25380     0.41790     0.51361     0.47501     0.30890     6.35887
     3.00554     1.74317     0.68313     0.61955     0.69387     0.22204     0.38861     0.43819     0.42388     0.23817     5.45060
     3.01554     1.73652     0.60850     0.58119     0.66854     0.22380     0.41059     0.40872     0.42906     0.21072     5.27764
     3.02554     1.93275     0.59714     0.66501     0.77159     0.25956     0.48416     0.42880     0.49498     0.22581     5.85982
     3.03554     2.28708     0.64179     0.86596     0.99421     0.32546     0.60068     0.49179     0.61624     0.27917     7.10237
     3.04554     2.72669     0.72492     1.16766     1.31571     0.41416     0.74362     0.58341     0.77889     0.36361     8.81866
     3.05554     3.16940     0.82595     1.53945     1.70099     0.51583     0.89161     0.68461     0.96124     0.46869    10.75777
     3.06654     3.54144     0.92908     1.93333     2.09992     0.61946     1.02166     0.77606     1.13644     0.58054    12.63792
     3.07654     3.79287     1.02826     2.28761     2.45186     0.71460     1.11339     0.84085     1.27588     0.68291    14.18822
     3.08654     3.90538     1.12610     2.53921     2.69687     0.79306     1.15208     0.86742     1.35482     0.76012    15.19506
     3.09654     3.88920     1.23030     2.64022     2.79157     0.84974     1.13208     0.85162     1.35832     0.80058    15.54363
     3.10654     3.77062     1.34467     2.57180     2.72130     0.88325     1.05795     0.79683     1.28529     0.79971    15.23142
     3.11754     3.58050     1.46272     2.35225     2.50533     0.89354     0.94238     0.71255     1.14947     0.76096    14.35972
     3.12754     3.34062     1.56379     2.02771     2.18750     0.88056     0.80325     0.61138     0.97436     0.69337    13.08254
     3.13754     3.05736     1.61860     1.65625     1.82165     0.84280     0.65824     0.50575     0.78630     0.60786    11.55481
     3.14754     2.72815     1.59877     1.28962     1.45465     0.77848     0.52080     0.40480     0.60730     0.51417     9.89674
     3.15754     2.35132     1.49027     0.96274     1.11847     0.68816     0.39894     0.31410     0.45117     0.41959     8.19477
     3.16854     1.93693     1.30007     0.69158     0.82910     0.57714     0.29565     0.23582     0.32334     0.32898     6.51860
     3.17854     1.51038     1.05558     0.47840     0.59108     0.45548     0.21120     0.17043     0.22347     0.24632     4.94234
     3.18854     1.10588     0.79475     0.31769     0.40309     0.33631     0.14444     0.11771     0.14845     0.17482     3.54315
     3.19854     0.75582     0.55351     0.20139     0.26117     0.23105     0.09387     0.07707     0.09417     0.11678     2.38484
     3.20854     0.48002     0.35600     0.12102     0.15959     0.14727     0.05751     0.04748     0.05663     0.07298     1.49850
     3.21854     0.28249     0.21127     0.06847     0.09141     0.08687     0.03301     0.02736     0.03206     0.04247     0.87541
     3.22954     0.15372     0.11560     0.03625     0.04882     0.04733     0.01766     0.01467     0.01698     0.02293     0.47396
     3.23954     0.07722     0.05829     0.01788     0.02422     0.02381     0.00877     0.00730     0.00838     0.01146     0.23734
     3.24954     0.03580     0.02709     0.00819     0.01114     0.01104     0.00403     0.00337     0.00384     0.00530     0.10979
     3.25954     0.01533     0.01160     0.00349     0.00476     0.00473     0.00172     0.00145     0.00164     0.00227     0.04699
     3.26954     0.00615     0.00461     0.00144     0.00196     0.00189     0.00070     0.00065     0.00069     0.00095     0.01903
     3.28054     0.00260     0.00179     0.00076     0.00104     0.00077     0.00033     0.00049     0.00042     0.00054     0.00875
     3.29054     0.00204     0.00097     0.00099     0.00139     0.00054     0.00035     0.00096     0.00068     0.00080     0.00872
     3.30054     0.00400     0.00137     0.00244     0.00341     0.00097     0.00080     0.00259     0.00176     0.00202     0.01935
     3.31054     0.01007     0.00323     0.00635     0.00888     0.00240     0.00206     0.00681     0.00461     0.00527     0.04967
     3.32054     0.02444     0.00777     0.01546     0.02163     0.00582     0.00502     0.01660     0.01123     0.01285     0.12082
     3.33054     0.05489     0.01745     0.03473     0.04860     0.01306     0.01128     0.03731     0.02524     0.02887     0.27145
     3.34154     0.11362     0.03611     0.07189     0.10059     0.02704     0.02335     0.07723     0.05224     0.05976     0.56183
     3.35154     0.21657     0.06883     0.13702     0.19173     0.05153     0.04451     0.14720     0.09958     0.11391     1.07087
     3.36154     0.38023     0.12084     0.24050     0.33654     0.09045     0.07813     0.25837     0.17481     0.19993     1.87980
     3.37154     0.61471     0.19542     0.38875     0.54400     0.14620     0.12636     0.41762     0.28261     0.32311     3.03878
     3.38154     0.91557     0.29122     0.57879     0.80996     0.21768     0.18827     0.62170     0.42091     0.48095     4.52505
     3.39254     1.25689     0.40018     0.79367     1.11068     0.29853     0.25866     0.85257     0.57764     0.65923     6.20805
     3.40254     1.59167     0.50783     1.00287     1.40374     0.37741     0.32798     1.07726     0.73106     0.83223     7.85204
     3.41254     1.86276     0.59685     1.16837     1.63612     0.44002     0.38486     1.25484     0.85454     0.96768     9.16604
     3.42254     2.02217     0.65361     1.25662     1.76106     0.47417     0.42022     1.34945     0.92525     1.03667     9.89922
     3.43254     2.05146     0.67489     1.25112     1.75663     0.47387     0.43112     1.34322     0.93363     1.02372     9.93967
     3.44354     1.97245     0.67162     1.15937     1.63462     0.44277     0.42338     1.24411     0.88841     0.93315     9.36988
     3.45354     1.84196     0.66717     1.01093     1.43808     0.39290     0.41005     1.08406     0.81373     0.78701     8.44588
     3.46354     1.73097     0.69020     0.84626     1.22656     0.34098     0.40674     0.90714     0.74050     0.61810     7.50745
     3.47354     1.69791     0.76548     0.70272     1.05627     0.30281     0.42528     0.75432     0.69420     0.45817     6.85717
     3.48354     1.76621     0.90570     0.60381     0.96352     0.28878     0.46935     0.65202     0.68566     0.33004     6.66510
     3.49354     1.92002     1.10790     0.55436     0.95873     0.30225     0.53237     0.60684     0.70806     0.24391     6.93444
     3.50454     2.11203     1.35392     0.54470     1.02893     0.33976     0.60083     0.60921     0.74250     0.19891     7.53079
     3.51454     2.28406     1.61506     0.55806     1.14660     0.39281     0.65873     0.64004     0.76672     0.18745     8.24953
     3.52454     2.38988     1.85667     0.57939     1.27954     0.45034     0.69315     0.67929     0.76468     0.19985     8.89280
     3.53454     2.40742     2.04414     0.60136     1.39894     0.50078     0.69782     0.71137     0.73312     0.22809     9.32304
     3.54454     2.34447     2.15058     0.62685     1.48541     0.53430     0.67357     0.72841     0.68165     0.26816     9.49339
     3.55554     2.23065     2.16063     0.66813     1.53260     0.54480     0.62733     0.73030     0.62930     0.32098     9.44472
     3.56554     2.11120     2.08116     0.74343     1.54955     0.53197     0.56985     0.72484     0.59882     0.39175     9.30257
     3.57554     2.03088     1.93825     0.87062     1.55656     0.50120     0.51268     0.72405     0.61044     0.48686     9.23154
     3.58554     2.02247     1.76987     1.05870     1.57590     0.46178     0.46565     0.73976     0.67692     0.60970     9.38074
     3.59554     2.09534     1.61713     1.30205     1.62083     0.42299     0.43421     0.77840     0.80025     0.75553     9.82673
     3.60554     2.23225     1.50633     1.57689     1.68693     0.39118     0.41867     0.83824     0.97075     0.90989    10.53113
     3.61654     2.39622     1.44467     1.84658     1.75419     0.36767     0.41390     0.90913     1.16853     1.05077    11.35167
     3.62654     2.54847     1.42245     2.07252     1.79739     0.35052     0.41293     0.97736     1.36752     1.15553    12.10469
     3.63654     2.66863     1.42248     2.22691     1.80107     0.33729     0.41000     1.03200     1.54132     1.20896    12.64866
     3.64654     2.76726     1.43077     2.30178     1.77023     0.32781     0.40298     1.07036     1.66854     1.20858    12.94830
     3.65654     2.88255     1.44111     2.30939     1.73002     0.32509     0.39425     1.09761     1.73754     1.16475    13.08230
     3.66754     3.06136     1.45421     2.27452     1.71347     0.33329     0.38837     1.12418     1.74765     1.09514    13.19218
     3.67754     3.33162     1.47088     2.22135     1.74380     0.35499     0.38933     1.15767     1.70779     1.01697    13.39439
     3.68754     3.67841     1.48590     2.16302     1.82104     0.38833     0.39734     1.19738     1.63195     0.94116    13.70452
     3.69754     4.04273     1.48675     2.09743     1.91816     0.42650     0.40860     1.23221     1.53324     0.86917    14.01477
     3.70754     4.33394     1.45693     2.01157     1.99146     0.45980     0.41647     1.24393     1.42004     0.79544    14.12960
     3.71854     4.46545     1.38585     1.89089     1.99795     0.47947     0.41522     1.21526     1.29556     0.71272    13.85837
     3.72854     4.39245     1.27549     1.73276     1.91416     0.48171     0.40302     1.13774     1.16081     0.61755    13.11571
     3.73854     4.12770     1.14265     1.55069     1.74597     0.46924     0.38342     1.01674     1.01963     0.51274    11.96880
     3.74854     3.73942     1.01370     1.37108     1.52637     0.45078     0.36504     0.86969     0.88104     0.40677    10.62388
     3.75854     3.31998     0.91523     1.22284     1.30187     0.43690     0.35784     0.71943     0.75820     0.31033     9.34261
     3.76854     2.95342     0.86369     1.12608     1.11607     0.43569     0.37038     0.58618     0.66287     0.23252     8.34690
     3.77954     2.68539     0.86045     1.08413     0.99671     0.44989     0.40577     0.48123     0.60184     0.17766     7.74308
     3.78954     2.51668     0.89262     1.08423     0.94894     0.47611     0.46118     0.40579     0.57321     0.14504     7.50379
     3.79954     2.41290     0.93836     1.10272     0.95766     0.50585     0.52716     0.35333     0.56746     0.12991     7.49534
     3.80954     2.32523     0.97419     1.11363     0.99408     0.52890     0.58988     0.31435     0.57059     0.12553     7.53637
     3.81954     2.20908     0.98014     1.09572     1.02507     0.53543     0.63383     0.28026     0.56784     0.12504     7.45242
     3.83054     2.03593     0.94402     1.03657     1.02197     0.51885     0.64586     0.24560     0.54772     0.12296     7.11949
     3.84054     1.79945     0.86330     0.93421     0.96810     0.47721     0.61895     0.20842     0.50438     0.11596     6.48998
     3.85054     1.51238     0.74502     0.79689     0.86207     0.41389     0.55474     0.16940     0.43904     0.10318     5.59661
     3.86054     1.20047     0.60369     0.63980     0.71695     0.33683     0.46312     0.13087     0.35869     0.08585     4.53627
     3.87054     0.89524     0.45738     0.48128     0.55445     0.25611     0.35903     0.09548     0.27369     0.06644     3.43910
     3.88154     0.62443     0.32290     0.33791     0.39765     0.18129     0.25788     0.06546     0.19431     0.04768     2.42951
     3.89154     0.40587     0.21177     0.22073     0.26393     0.11915     0.17135     0.04199     0.12801     0.03167     1.59448
     3.90154     0.24517     0.12880     0.13383     0.16191     0.07257     0.10519     0.02512     0.07811     0.01945     0.97015
     3.91154     0.13735     0.07253     0.07523     0.09175     0.04090     0.05963     0.01402     0.04411     0.01109     0.54660
     3.92154     0.07148     0.03789     0.03940     0.04813     0.02135     0.03128     0.00742     0.02314     0.00602     0.28611
     3.93154     0.03519     0.01873     0.01994     0.02380     0.01043     0.01541     0.00416     0.01164     0.00362     0.14292
     3.94254     0.01836     0.00985     0.01184     0.01235     0.00515     0.00783     0.00363     0.00664     0.00365     0.07930
     3.95254     0.01508     0.00814     0.01284     0.00981     0.00351     0.00583     0.00626     0.00666     0.00689     0.07502
     3.96254     0.02465     0.01316     0.02442     0.01540     0.00482     0.00864     0.01411     0.01222     0.01572     0.13314
     3.97254     0.05239     0.02738     0.05267     0.03192     0.00968     0.01759     0.03156     0.02630     0.03486     0.28434
     3.98254     0.11041     0.05633     0.10880     0.06591     0.02002     0.03612     0.06592     0.05464     0.07185     0.59001
     3.99354     0.21771     0.10818     0.20850     0.12732     0.03898     0.06952     0.12727     0.10561     0.13661     1.13970
     4.00354     0.39821     0.19219     0.36895     0.22774     0.07035     0.12390     0.22694     0.18884     0.23943     2.03656
     4.01354     0.67518     0.31562     0.60237     0.37691     0.11751     0.20420     0.37380     0.31234     0.38694     3.36488
     4.02354     1.06261     0.47939     0.90813     0.57767     0.18174     0.31138     0.56909     0.47824     0.57666     5.14491
     4.03354     1.55409     0.67421     1.26438     0.82071     0.26044     0.43984     0.80129     0.67872     0.79317     7.28685
     4.04354     2.11693     0.87929     1.62731     1.08276     0.34622     0.57586     1.04487     0.89436     1.00811     9.57570
     4.05454     2.69381     1.06578     1.93820     1.32932     0.42751     0.70001     1.26315     1.09650     1.18618    11.70045
     4.06454     3.21666     1.20428     2.14031     1.52373     0.49129     0.79120     1.41891     1.25516     1.29715    13.33868
     4.07454     3.62882     1.27540     2.19809     1.63808     0.52671     0.83332     1.48526     1.34874     1.32721    14.26162
     4.08454     3.90762     1.27694     2.11120     1.66352     0.52885     0.82016     1.45598     1.37239     1.28680    14.42346
     4.09454     4.07437     1.22616     1.91642     1.61284     0.50021     0.75766     1.34678     1.34100     1.20870    13.98413
     4.10554     4.18868     1.15544     1.67582     1.51634     0.44977     0.66205     1.18963     1.28540     1.13818    13.26132
     4.11554     4.32463     1.10216     1.45755     1.41049     0.39002     0.55516     1.02129     1.24287     1.11827    12.62244
     4.12554     4.54123     1.09755     1.31589     1.32625     0.33299     0.45793     0.87177     1.24482     1.17659    12.36501
     4.13554     4.85524     1.15708     1.27736     1.27982     0.28734     0.38619     0.75769     1.30735     1.31684    12.62491
     4.14554     5.23473     1.27538     1.33657     1.27052     0.25704     0.34761     0.68113     1.42525     1.51670    13.34493
     4.15654     5.60405     1.42690     1.46011     1.28337     0.24195     0.34184     0.63392     1.57293     1.73281    14.29788
     4.16654     5.86916     1.57258     1.59732     1.29645     0.23909     0.36207     0.60330     1.71153     1.91119    15.16268
     4.17654     5.94264     1.67069     1.69528     1.28841     0.24417     0.39771     0.57732     1.79967     2.00091    15.61680
     4.18654     5.77445     1.68910     1.71340     1.24448     0.25246     0.43660     0.54740     1.80629     1.96933    15.43350
     4.19654     5.35797     1.61456     1.63409     1.15958     0.25932     0.46745     0.50913     1.71890     1.81181    14.53282
     4.20654     4.73822     1.45575     1.46548     1.03796     0.26050     0.48123     0.46135     1.54686     1.55287    13.00022
     4.21754     3.99055     1.23815     1.23600     0.89077     0.25266     0.47225     0.40542     1.31584     1.23796    11.03959
     4.22754     3.20192     0.99560     0.98352     0.73289     0.23430     0.43932     0.34429     1.05982     0.91817     8.90984
     4.23754     2.45173     0.76093     0.74494     0.57953     0.20626     0.38596     0.28233     0.81105     0.63676     6.85950
     4.24754     1.79981     0.56018     0.54967     0.44517     0.17200     0.31996     0.22535     0.59463     0.42132     5.08810
     4.25754     1.28433     0.41126     0.41897     0.34281     0.13684     0.25178     0.18039     0.42691     0.28360     3.73689
     4.26854     0.92632     0.32628     0.36845     0.28435     0.10675     0.19226     0.15550     0.31663     0.22547     2.90202
     4.27854     0.73536     0.31435     0.41074     0.28049     0.08705     0.15041     0.15910     0.26758     0.24553     2.65061
     4.28854     0.71434     0.38342     0.55512     0.33925     0.08137     0.13182     0.19897     0.27995     0.34288     3.02713
     4.29854     0.86048     0.53917     0.80280     0.46352     0.09118     0.13825     0.28075     0.34987     0.51612     4.04215
     4.30854     1.16317     0.78153     1.13983     0.64747     0.11559     0.16756     0.40597     0.46775     0.75928     5.64816
     4.31954     1.59924     1.10016     1.53192     0.87423     0.15145     0.21422     0.56997     0.61687     1.05614     7.71419
     4.32954     2.12929     1.47069     1.92545     1.11575     0.19372     0.27031     0.76046     0.77405     1.37840    10.01812
     4.33954     2.69788     1.85412     2.25686     1.33771     0.23617     0.32668     0.95802     0.91317     1.68744    12.26805
     4.34954     3.23967     2.20090     2.46941     1.50705     0.27263     0.37501     1.13853     1.01128     1.94236    14.15684
     4.35954     3.69235     2.45918     2.52916     1.60069     0.29834     0.40975     1.27798     1.05494     2.10886    15.43125
     4.36954     4.01331     2.58693     2.43478     1.61253     0.31147     0.42957     1.35856     1.04413     2.16966    15.96093
     4.38054     4.19434     2.56387     2.21786     1.55496     0.31371     0.43797     1.37377     0.99212     2.12815    15.77674
     4.39054     4.26634     2.39933     1.93213     1.45597     0.31060     0.44215     1.33148     0.92123     2.00839    15.06763
     4.40054     4.29012     2.13239     1.64009     1.35048     0.31014     0.45068     1.25217     0.85609     1.84805    14.13020
     4.41054     4.33230     1.82229     1.39838     1.27180     0.32067     0.47049     1.16265     0.81702     1.68727    13.28287
     4.42054     4.44289     1.53258     1.24767     1.24349     0.34836     0.50496     1.08838     0.81530     1.55873    12.78236
     4.43154     4.64097     1.31543     1.20851     1.27527     0.39546     0.55338     1.04765     0.85216     1.48264    12.77147
     4.44154     4.92156     1.19975     1.28185     1.36509     0.45966     0.61324     1.04921     0.92150     1.46742    13.27929
     4.45154     5.27734     1.18946     1.45300     1.50313     0.53546     0.68251     1.09424     1.01425     1.51625    14.26565
     4.46154     5.71188     1.26714     1.69599     1.67631     0.61639     0.76140     1.17933     1.12095     1.63040    15.65981
     4.47154     6.24165     1.40087     1.97659     1.86844     0.69637     0.85083     1.29655     1.23207     1.80825    17.37162
     4.48154     6.86546     1.55117     2.25321     2.05701     0.77010     0.94820     1.43140     1.33553     2.03688    19.24896
     4.49254     7.53134     1.67664     2.47974     2.21233     0.83159     1.04418     1.56077     1.41431     2.28492    21.03582
     4.50254     8.13142     1.74106     2.61181     2.30021     0.87370     1.12249     1.65528     1.44852     2.50179    22.38626
     4.51254     8.52248     1.72109     2.61797     2.29288     0.88889     1.16454     1.68775     1.42113     2.63159    22.94832
     4.52254     8.58712     1.61310     2.49123     2.18233     0.87249     1.15755     1.64328     1.32582     2.63092    22.50383
     4.53254     8.29186     1.43449     2.25420     1.98887     0.82627     1.10158     1.52696     1.17190     2.48936    21.08549
     4.54354     7.71353     1.21879     1.95364     1.75833     0.76005     1.01037     1.36241     0.98310     2.23809    18.99832
     4.55354     7.01177     1.00490     1.64555     1.54897     0.68933     0.90699     1.18282     0.79001     1.93553    16.71585
     4.56354     6.36291     0.82583     1.37795     1.41178     0.63012     0.81459     1.01822     0.62056     1.64788    14.70983
     4.57354     5.88884     0.70227     1.17854     1.37407     0.59310     0.74760     0.88599     0.49318     1.42521    13.28880
     4.58354     5.61163     0.64143     1.05219     1.43283     0.57994     0.70782     0.78831     0.41413     1.28550    12.51378
     4.59454     5.46181     0.64067     0.98697     1.55813     0.58387     0.68603     0.71669     0.37963     1.21455    12.22834
     4.60454     5.31729     0.69065     0.96360     1.70603     0.59321     0.66778     0.65885     0.37997     1.17808    12.15545
     4.61454     5.06944     0.77777     0.96315     1.83254     0.59619     0.64045     0.60551     0.40320     1.13996    12.02820
     4.62454     4.66654     0.88478     0.97186     1.90594     0.58494     0.59796     0.55300     0.43790     1.07728    11.68020
     4.63454     4.12702     0.99327     0.98293     1.91330     0.55727     0.54229     0.50314     0.47495     0.98787    11.08205
     4.64454     3.52727     1.08842     0.99666     1.86087     0.51653     0.48181     0.46176     0.50922     0.88785    10.33038
     4.65554     2.96690     1.16422     1.02020     1.77134     0.46962     0.42773     0.43581     0.54050     0.80304     9.59936
     4.66554     2.53256     1.22532     1.06437     1.67530     0.42497     0.39007     0.43151     0.57288     0.75811     9.07509
     4.67554     2.27263     1.28272     1.13786     1.60093     0.38948     0.37458     0.45123     0.61155     0.76592     8.88691
     4.68554     2.18298     1.34436     1.23871     1.56308     0.36646     0.38020     0.49129     0.65813     0.82250     9.04771
     4.69554     2.21290     1.40569     1.34986     1.55565     0.35423     0.39922     0.54088     0.70695     0.90644     9.43182
     4.70654     2.28269     1.44774     1.43987     1.55321     0.34643     0.41921     0.58424     0.74495     0.98517     9.80351
     4.71654     2.31098     1.44342     1.47374     1.52115     0.33502     0.42713     0.60493     0.75647     1.02575     9.89861
     4.72654     2.24278     1.37160     1.42748     1.43124     0.31317     0.41410     0.59259     0.73054     1.00610     9.52959
     4.73654     2.06783     1.22865     1.29881     1.27491     0.27857     0.37867     0.54721     0.66673     0.92329     8.66467
     4.74654     1.82164     1.03232     1.11109     1.06718     0.23438     0.32740     0.47973     0.57724     0.79340     7.44438
     4.75654     1.57041     0.81669     0.90527     0.84088     0.18773     0.27235     0.40856     0.48263     0.64535     6.12987
     4.76754     1.38568     0.62157     0.72738     0.63462     0.14734     0.22692     0.35317     0.40532     0.51000     5.01200
     4.77754     1.32130     0.48130     0.61686     0.48187     0.12088     0.20198     0.32863     0.36275     0.41117     4.32675
     4.78754     1.40098     0.41979     0.59901     0.40435     0.11347     0.20352     0.34224     0.36388     0.36139     4.20864
     4.79754     1.61802     0.44955     0.68447     0.41155     0.12721     0.23227     0.39348     0.40897     0.36270     4.68822
     4.80754     1.94393     0.57355     0.87034     0.50278     0.16137     0.28434     0.47610     0.49168     0.41075     5.71484
     4.81854     2.33912     0.78578     1.14159     0.66879     0.21251     0.35243     0.58048     0.60170     0.49882     7.18123
     4.82854     2.76037     1.06969     1.47074     0.89195     0.27450     0.42704     0.69534     0.72607     0.61933     8.93504
     4.83854     3.16404     1.39633     1.81800     1.14516     0.33881     0.49735     0.80821     0.84990     0.76275    10.78056
     4.84854     3.50777     1.72518     2.13453     1.39329     0.39542     0.55305     0.90578     0.95699     0.91572    12.48773
     4.85854     3.75651     2.01076     2.37109     1.59833     0.43499     0.58633     0.97488     1.03216     1.06109    13.82614
     4.86954     3.89280     2.21470     2.49051     1.72872     0.45119     0.59414     1.00583     1.06491     1.18186    14.62467
     4.87954     3.92751     2.31803     2.47986     1.76904     0.44284     0.57943     0.99547     1.05371     1.26719    14.83306
     4.88954     3.90225     2.32900     2.35545     1.72567     0.41426     0.55066     0.94975     1.00734     1.31762    14.55201
     4.89954     3.87533     2.27845     2.15754     1.62416     0.37394     0.51884     0.88226     0.94234     1.34392    13.99679
     4.90954     3.89527     2.20458     1.93518     1.49914     0.33131     0.49374     0.80977     0.87655     1.36070    13.40624
     4.91954     3.97513     2.13504     1.72919     1.38113     0.29396     0.48033     0.74593     0.82167     1.37682    12.93920
     4.93054     4.08389     2.07581     1.55988     1.28727     0.26583     0.47807     0.69726     0.77944     1.38933    12.61678
     4.94054     4.16477     2.01234     1.42718     1.22070     0.24780     0.48348     0.66342     0.74264     1.38591    12.34825
     4.95054     4.17207     1.92338     1.31993     1.17650     0.23972     0.49468     0.64062     0.70163     1.35417    12.02271
     4.96054     4.10586     1.79737     1.22789     1.14997     0.24267     0.51530     0.62641     0.65064     1.29238    11.60848
     4.97054     4.01997     1.63997     1.14922     1.13991     0.25956     0.55454     0.62141     0.59159     1.21333    11.18950
     4.98154     3.99669     1.47029     1.08854     1.14619     0.29345     0.62275     0.62721     0.53254     1.13962    10.91729
     4.99154     4.09957     1.30930     1.04987     1.16327     0.34450     0.72378     0.64235     0.48254     1.09106    10.90625
     5.00154     4.32942     1.16825     1.02918     1.17664     0.40714     0.84889     0.65945     0.44643     1.07375    11.13915
     5.01154     4.61191     1.04441     1.01325     1.16610     0.46973     0.97575     0.66642     0.42266     1.07544    11.44569
     5.02154     4.82115     0.92680     0.98533     1.11421     0.51755     1.07451     0.65095     0.40486     1.07107    11.56644
     5.03254     4.83387     0.80525     0.93356     1.01532     0.53781     1.11863     0.60639     0.38598     1.03530    11.27212
     5.04254     4.58214     0.67717     0.85650     0.87873     0.52456     1.09504     0.53476     0.36183     0.95327    10.46400
     5.05254     4.07827     0.54886     0.76282     0.72504     0.48057     1.00875     0.44597     0.33231     0.82732     9.20992
     5.06254     3.40684     0.43126     0.66594     0.57729     0.41587     0.87962     0.35355     0.30028     0.67403     7.70467
     5.07254     2.68539     0.33430     0.57727     0.45280     0.34340     0.73356     0.26975     0.26900     0.51684     6.18229
     5.08254     2.02309     0.26401     0.50231     0.35963     0.27487     0.59407     0.20219     0.24039     0.37768     4.83824
     5.09354     1.49799     0.22281     0.44135     0.29837     0.21837     0.47735     0.15360     0.21500     0.27164     3.79650
     5.10354     1.15300     0.21257     0.39383     0.26749     0.17872     0.39352     0.12364     0.19339     0.20698     3.12313
     5.11354     1.01033     0.23719     0.36210     0.26802     0.15915     0.35002     0.11129     0.17766     0.18770     2.86346
     5.12354     1.08602     0.30272     0.35298     0.30532     0.16303     0.35544     0.11624     0.17187     0.21654     3.07016
     5.13354     1.39439     0.41386     0.37522     0.38630     0.19375     0.41916     0.13869     0.18069     0.29541     3.79747
     5.14454     1.93609     0.56843     0.43478     0.51380     0.25293     0.54689     0.17768     0.20705     0.42286     5.06051
     5.15454     2.67805     0.75238     0.53035     0.68092     0.33791     0.73386     0.22945     0.24965     0.58982     6.78240
     5.16454     3.53751     0.93961     0.65204     0.86822     0.43986     0.95976     0.28676     0.30194     0.77674     8.76244
     5.17454     4.38484     1.09705     0.78456     1.04678     0.54453     1.18870     0.34008     0.35326     0.95452    10.69432
     5.18454     5.07044     1.19557     0.91305     1.18647     0.63565     1.37633     0.38048     0.39195     1.09109    12.24103
     5.19454     5.46960     1.22037     1.02941     1.26572     0.69994     1.48358     0.40270     0.40942     1.16111    13.14184
     5.20554     5.52204     1.17642     1.13403     1.27918     0.73137     1.48886     0.40708     0.40307     1.15438    13.29643
     5.21554     5.25280     1.08598     1.23209     1.23786     0.73217     1.39583     0.39899     0.37713     1.07918    12.79202
     5.22554     4.75627     0.97950     1.32669     1.16289     0.71016     1.23081     0.38663     0.34107     0.95895    11.85295
     5.23554     4.15928     0.88559     1.41306     1.07685     0.67463     1.03284     0.37812     0.30671     0.82414    10.75121
     5.24554     3.58328     0.82614     1.47941     0.99763     0.63292     0.84174     0.38053     0.28564     0.70397     9.73126
     5.25654     3.12195     0.81735     1.51448     0.93811     0.59012     0.68868     0.40007     0.28793     0.62253     8.98123
     5.26654     2.84134     0.87464     1.51635     0.91031     0.55124     0.59407     0.44313     0.32165     0.59830     8.65102
     5.27654     2.78929     1.01449     1.49702     0.92908     0.52314     0.56905     0.51585     0.39205     0.64575     8.87572
     5.28654     3.00132     1.24973     1.47747     1.01071     0.51501     0.61817     0.62122     0.49982     0.77448     9.76792
     5.29654     3.49171     1.57869     1.47615     1.16586     0.53520     0.73925     0.75506     0.63860     0.98474    11.36525
     5.30754     4.23481     1.97360     1.49784     1.38990     0.58748     0.92120     0.90289     0.79350     1.26119    13.56239
     5.31754     5.15026     2.37689     1.52907     1.65664     0.66774     1.14146     1.04100     0.94226     1.56942    16.07472
     5.32754     6.10561     2.71119     1.54381     1.91976     0.76414     1.36702     1.14229     1.06057     1.85890    18.47329
     5.33754     6.94489     2.90148     1.51561     2.12401     0.86064     1.56037     1.18505     1.12839     2.07515    20.29559
     5.34754     7.53245     2.90012     1.43044     2.22212     0.94335     1.68976     1.16103     1.13732     2.17621    21.19280
     5.35754     7.80593     2.70743     1.29359     2.19138     1.00628     1.74105     1.07945     1.09440     2.14896    21.06848
     5.36854     7.80565     2.37250     1.12988     2.04235     1.05435     1.72375     0.96467     1.02099     2.01481    20.12896
     5.37854     7.66791     1.97761     0.97633     1.81578     1.10135     1.67007     0.84859     0.94701     1.82487    18.82952
     5.38854     7.57367     1.61216     0.87142     1.56915     1.16248     1.62253     0.76056     0.90187     1.64238    17.71623
     5.39854     7.67743     1.34455     0.84445     1.35756     1.24524     1.61746     0.71875     0.90496     1.52138    17.23177
     5.40854     8.03650     1.20582     0.90654     1.21702     1.34258     1.67019     0.72539     0.95940     1.48890    17.55234
     5.41954     8.58231     1.18612     1.04637     1.15650     1.43258     1.76723     0.76742     1.05097     1.53722    18.52672
     5.42954     9.14115     1.24402     1.23209     1.15985     1.48641     1.87104     0.82221     1.15304     1.62932    19.73913
     5.43954     9.50248     1.32404     1.41952     1.19641     1.47972     1.93521     0.86595     1.23548     1.71433    20.67314
     5.44954     9.50109     1.37637     1.56589     1.23474     1.40318     1.92211     0.88201     1.27534     1.74758    20.90832
     5.45954     9.07782     1.37238     1.64287     1.25434     1.26711     1.81757     0.86611     1.26348     1.70702    20.26870
     5.46954     8.29909     1.31132     1.64551     1.25122     1.09776     1.63604     0.82698     1.20709     1.59976    18.87478
     5.48054     7.32413     1.21716     1.59207     1.23654     0.92828     1.41302     0.78170     1.12540     1.45609    17.07439
     5.49054     6.34236     1.12666     1.51534     1.22966     0.78811     1.19337     0.74794     1.04176     1.31470    15.29990
     5.50054     5.50763     1.07488     1.45074     1.24897     0.69493     1.01515     0.73660     0.97544     1.20545    13.90979
     5.51054     4.89683     1.08286     1.42427     1.30371     0.65153     0.90005     0.74762     0.93608     1.13845    13.08139
     5.52054     4.50295     1.15213     1.44678     1.39004     0.64774     0.85015     0.77060     0.92271     1.10300    12.78612
     5.53154     4.26053     1.26617     1.51351     1.49162     0.66595     0.85226     0.78990     0.92667     1.07582    12.84244
     5.54154     4.08582     1.39756     1.60851     1.58476     0.68761     0.88448     0.79121     0.93645     1.03414    13.01052
     5.55154     3.91207     1.51743     1.71109     1.64610     0.69842     0.92472     0.76759     0.94244     0.96600    13.08587
     5.56154     3.71118     1.60524     1.80292     1.66061     0.69195     0.95648     0.72144     0.94002     0.87459    12.96443
     5.57154     3.49738     1.65569     1.87378     1.62702     0.66998     0.97237     0.66348     0.93033     0.77592    12.66595
     5.58254     3.31298     1.68028     1.92508     1.55879     0.64130     0.97422     0.60842     0.91925     0.69150    12.31181
     5.59254     3.21026     1.70243     1.96785     1.47923     0.61792     0.97036     0.57045     0.91451     0.64038    12.07339
     5.60254     3.22650     1.74614     2.01652     1.41250     0.61117     0.97073     0.55852     0.92201     0.63290    12.09697
     5.61254     3.36444     1.82242     2.07955     1.37349     0.62678     0.98054     0.57350     0.94187     0.66717    12.42976
     5.62254     3.58273     1.92073     2.14924     1.36135     0.66207     0.99642     0.60734     0.96635     0.72905    12.97528
     5.63254     3.80247     2.00907     2.20249     1.35977     0.70553     1.00674     0.64517     0.98113     0.79574    13.50811
     5.64354     3.93100     2.04594     2.20742     1.34392     0.74028     0.99577     0.67022     0.97049     0.84237    13.74740
     5.65354     3.89704     1.99813     2.13892     1.29229     0.75057     0.95106     0.66968     0.92381     0.84959    13.47109
     5.66354     3.67899     1.85644     1.99240     1.19611     0.72831     0.86992     0.63990     0.84156     0.81022    12.61384
     5.67354     3.31850     1.64173     1.79030     1.06383     0.67676     0.76193     0.58817     0.73603     0.73172    11.30897
     5.68354     2.90855     1.39847     1.57699     0.91798     0.61064     0.64723     0.52992     0.62785     0.63376     9.85139
     5.69454     2.56279     1.17916     1.40439     0.78647     0.55065     0.55040     0.48310     0.53921     0.54198     8.59816
     5.70454     2.38176     1.02795     1.31483     0.69310     0.51628     0.49465     0.46137     0.48658     0.48051     7.85704
     5.71454     2.42812     0.96972     1.32814     0.65068     0.51924     0.49653     0.47006     0.47634     0.46678     7.80561
     5.72454     2.71902     1.00955     1.43844     0.66081     0.56059     0.56389     0.50584     0.50478     0.50974     8.47267
     5.73454     3.23595     1.14049     1.62031     0.71840     0.63241     0.69609     0.56023     0.56157     0.61137     9.77682
     5.74554     3.94043     1.35394     1.84010     0.81841     0.72285     0.88496     0.62484     0.63515     0.76936    11.59003
     5.75554     4.78722     1.64611     2.06744     0.95999     0.82186     1.11584     0.69516     0.71715     0.97864    13.78941
     5.76554     5.72928     2.01540     2.28057     1.14522     0.92429     1.36825     0.77087     0.80361     1.23039    16.26788
     5.77554     6.71258     2.45118     2.46582     1.37296     1.02959     1.61761     0.85263     0.89307     1.50943    18.90486
     5.78554     7.67020     2.92176     2.61289     1.63080     1.13775     1.83790     0.93734     0.98271     1.79180    21.52314
     5.79554     8.52009     3.36911     2.71157     1.89175     1.24486     2.00620     1.01552     1.06562     2.04582    23.87054
     5.80654     9.17414     3.71978     2.75123     2.11703     1.34108     2.10577     1.07277     1.13097     2.23710    25.64986
     5.81654     9.55158     3.90669     2.72395     2.26802     1.41165     2.12914     1.09529     1.16756     2.33731    26.59120
     5.82654     9.60208     3.89529     2.62907     2.31877     1.44238     2.07736     1.07599     1.16877     2.33206    26.54177
     5.83654     9.32024     3.69746     2.47628     2.26602     1.42512     1.95969     1.01880     1.13602     2.22606    25.52569
     5.84654     8.75373     3.36851     2.28368     2.12977     1.36177     1.79191     0.93755     1.07895     2.04192    23.74779
     5.85754     7.99526     2.98658     2.07485     1.94551     1.26422     1.59379     0.85120     1.01204     1.81375    21.53719
     5.86754     7.15737     2.62629     1.87210     1.75116     1.15004     1.38725     0.77650     0.94912     1.57751    19.24733
     5.87754     6.34370     2.33724     1.69195     1.57583     1.03633     1.19209     0.72289     0.89891     1.36183    17.16076
     5.88754     5.62262     2.13611     1.54267     1.43320     0.93407     1.02262     0.69039     0.86265     1.18267    15.42700
     5.89754     5.01753     2.01055     1.42283     1.32197     0.84636     0.88446     0.67160     0.83508     1.04230    14.05269
     5.90754     4.50934     1.93094     1.32406     1.23077     0.76947     0.77521     0.65559     0.80744     0.93312    12.93594
     5.91854     4.05995     1.86379     1.23380     1.14495     0.69703     0.68689     0.63277     0.77102     0.84297    11.93316
     5.92854     3.63285     1.78203     1.14014     1.05278     0.62421     0.61031     0.59785     0.72047     0.76073    10.92137
     5.93854     3.20965     1.67213     1.03537     0.94914     0.55004     0.53862     0.55149     0.65495     0.68003     9.84143
     5.94854     2.79504     1.53537     0.91868     0.83598     0.47780     0.46928     0.49938     0.57842     0.59989     8.70983
     5.95854     2.41111     1.38517     0.79586     0.72087     0.41302     0.40375     0.44993     0.49808     0.52400     7.60180
     5.96954     2.08468     1.24025     0.67685     0.61350     0.36103     0.34573     0.41085     0.42195     0.45769     6.61252
     5.97954     1.83277     1.11630     0.57123     0.52183     0.32437     0.29837     0.38613     0.35635     0.40481     5.81216
     5.98954     1.65333     1.01908     0.48454     0.44909     0.30137     0.26244     0.37410     0.30407     0.36565     5.21366
     5.99954     1.52441     0.94207     0.41630     0.39299     0.28649     0.23551     0.36797     0.26379     0.33627     4.76582
     6.00954     1.41182     0.87025     0.36103     0.34707     0.27232     0.21300     0.35846     0.23126     0.31007     4.37529
     6.02054     1.28321     0.78753     0.31150     0.30397     0.25227     0.19017     0.33749     0.20145     0.28057     3.94817
     6.03054     1.12040     0.68482     0.26218     0.25861     0.22309     0.16407     0.30149     0.17076     0.24409     3.42950
     6.04054     0.92497     0.56359     0.21132     0.20990     0.18567     0.13441     0.25246     0.13830     0.20098     2.82160
     6.05054     0.71447     0.43437     0.16081     0.16042     0.14413     0.10333     0.19667     0.10555     0.15497     2.17473
     6.06054     0.51299     0.31146     0.11441     0.11443     0.10380     0.07399     0.14195     0.07524     0.11114     1.55941
     6.07054     0.34108     0.20689     0.07565     0.07579     0.06913     0.04911     0.09467     0.04981     0.07384     1.03596
     6.08154     0.20949     0.12700     0.04632     0.04644     0.04251     0.03013     0.05825     0.03052     0.04533     0.63599
     6.09154     0.11872     0.07194     0.02620     0.02628     0.02411     0.01707     0.03305     0.01727     0.02568     0.36031
     6.10154     0.06203     0.03758     0.01367     0.01372     0.01260     0.00891     0.01728     0.00901     0.01342     0.18821
     6.11154     0.02986     0.01809     0.00658     0.00660     0.00607     0.00429     0.00832     0.00434     0.00646     0.09060
     6.12154     0.01324     0.00802     0.00292     0.00293     0.00269     0.00190     0.00369     0.00192     0.00286     0.04018
     6.13254     0.00541     0.00328     0.00119     0.00120     0.00110     0.00078     0.00151     0.00079     0.00117     0.01641
     6.14254     0.00204     0.00123     0.00045     0.00045     0.00041     0.00029     0.00057     0.00030     0.00044     0.00617
     6.15254     0.00071     0.00043     0.00016     0.00016     0.00014     0.00010     0.00020     0.00010     0.00015     0.00214
     6.16254     0.00022     0.00014     0.00005     0.00005     0.00005     0.00003     0.00006     0.00003     0.00005     0.00068
     6.17254     0.00007     0.00004     0.00001     0.00001     0.00001     0.00001     0.00002     0.00001     0.00001     0.00020
     6.18354     0.00002     0.00001     0.00000     0.00000     0.00000     0.00000     0.00000     0.00000     0.00000     0.00005
     6.19354     0.00000     0.00000     0.00000     0.00000     0.00000     0.00000     0.00000     0.00000     0.00000     0.00001
     6.20354     0.00000     0.00000     0.00000     0.00000     0.00000     0.00000     0.00000     0.00000     0.00000     0.00000
     6.21354     0.00000     0.00000     0.00000     0.00000     0.00000     0.00000     0.00000     0.00000     0.00000     0.00000
     6.22354     0.00000     0.00000     0.00000     0.00000     0.00000     0.00000     0.00000     0.00000     0.00000     0.00000
     6.23354     0.00000     0.00000     0.00000     0.00000     0.00000     0.00000     0.00000     0.00000     0.00000     0.00000
     6.24454     0.00000     0.00000     0.00000     0.00000     0.00000     0.00000     0.00000     0.00000     0.00000     0.00000
     6.25454     0.00000     0.00000     0.00000     0.00000     0.00000     0.00000     0.00000     0.00000     0.00000     0.00000
     6.26454     0.00000     0.00000     0.00000     0.00000     0.00000     0.00000     0.00000     0.00000     0.00000     0.00000
     6.27454     0.00000     0.00000     0.00000     0.00000     0.00000     0.00000     0.00000     0.00000     0.00000     0.00000
     6.28454     0.00000     0.00000     0.00000     0.00000     0.00000     0.00000     0.00000     0.00000     0.00000     0.00000
     6.29554     0.00000     0.00000     0.00000     0.00000     0.00000     0.00000     0.00000     0.00000     0.00000     0.00000
     6.30554     0.00000     0.00000     0.00000     0.00000     0.00000     0.00000     0.00000     0.00000     0.00000     0.00000
     6.31554     0.00000     0.00000     0.00000     0.00000     0.00000     0.00000     0.00000     0.00000     0.00000     0.00000
     6.32554     0.00000     0.00000     0.00000     0.00000     0.00000     0.00000     0.00000     0.00000     0.00000     0.00000
     6.33554     0.00000     0.00000     0.00000     0.00000     0.00000     0.00000     0.00000     0.00000     0.00000     0.00000
     6.34554     0.00000     0.00000     0.00000     0.00000     0.00000     0.00000     0.00000     0.00000     0.00000     0.00000
     6.35654     0.00000     0.00000     0.00000     0.00000     0.00000     0.00000     0.00000     0.00000     0.00000     0.00000
     6.36654     0.00000     0.00000     0.00000     0.00000     0.00000     0.00000     0.00000     0.00000     0.00000     0.00000
     6.37654     0.00000     0.00000     0.00000     0.00000     0.00000     0.00000     0.00000     0.00000     0.00000     0.00000
     6.38654     0.00000     0.00000     0.00000     0.00000     0.00000     0.00000     0.00000     0.00000     0.00000     0.00000
     6.39654     0.00000     0.00000     0.00000     0.00000     0.00000     0.00000     0.00000     0.00000     0.00000     0.00000
     6.40754     0.00000     0.00000     0.00000     0.00000     0.00000     0.00000     0.00000     0.00000     0.00000     0.00000
     6.41754     0.00000     0.00000     0.00000     0.00000     0.00000     0.00000     0.00000     0.00000     0.00000     0.00000
     6.42754     0.00000     0.00000     0.00000     0.00000     0.00000     0.00000     0.00000     0.00000     0.00000     0.00000
     6.43754     0.00000     0.00000     0.00000     0.00000     0.00000     0.00000     0.00000     0.00000     0.00000     0.00000
     6.44754     0.00000     0.00000     0.00000     0.00000     0.00000     0.00000     0.00000     0.00000     0.00000     0.00000
     6.45854     0.00000     0.00000     0.00000     0.00000     0.00000     0.00000     0.00000     0.00000     0.00000     0.00000
     6.46854     0.00000     0.00000     0.00000     0.00000     0.00000     0.00000     0.00000     0.00000     0.00000     0.00000
     6.47854     0.00000     0.00000     0.00000     0.00000     0.00000     0.00000     0.00000     0.00000     0.00000     0.00000
     6.48854     0.00000     0.00000     0.00000     0.00000     0.00000     0.00000     0.00000     0.00000     0.00000     0.00000
     6.49854     0.00000     0.00000     0.00000     0.00000     0.00000     0.00000     0.00000     0.00000     0.00000     0.00000
     6.50854     0.00000     0.00000     0.00000     0.00000     0.00000     0.00000     0.00000     0.00000     0.00000     0.00000
     6.51954     0.00000     0.00000     0.00000     0.00000     0.00000     0.00000     0.00000     0.00000     0.00000     0.00000
     6.52954     0.00000     0.00000     0.00000     0.00000     0.00000     0.00000     0.00000     0.00000     0.00000     0.00000
     6.53954     0.00000     0.00000     0.00000     0.00000     0.00000     0.00000     0.00000     0.00000     0.00000     0.00000
     6.54954     0.00000     0.00000     0.00000     0.00000     0.00000     0.00000     0.00000     0.00000     0.00000     0.00000
     6.55954     0.00000     0.00000     0.00000     0.00000     0.00000     0.00000     0.00000     0.00000     0.00000     0.00000
     6.57054     0.00000     0.00000     0.00000     0.00000     0.00000     0.00000     0.00000     0.00000     0.00000     0.00000
     6.58054     0.00000     0.00000     0.00000     0.00000     0.00000     0.00000     0.00000     0.00000     0.00000     0.00000
     6.59054     0.00000     0.00000     0.00000     0.00000     0.00000     0.00000     0.00000     0.00000     0.00000     0.00000
     6.60054     0.00000     0.00000     0.00000     0.00000     0.00000     0.00000     0.00000     0.00000     0.00000     0.00000
     6.61054     0.00000     0.00000     0.00000     0.00000     0.00000     0.00000     0.00000     0.00000     0.00000     0.00000
     6.62054     0.00000     0.00000     0.00000     0.00000     0.00000     0.00000     0.00000     0.00000     0.00000     0.00000
     6.63154     0.00000     0.00000     0.00000     0.00000     0.00000     0.00000     0.00000     0.00000     0.00000     0.00000
     6.64154     0.00000     0.00000     0.00000     0.00000     0.00000     0.00000     0.00000     0.00000     0.00000     0.00000
     6.65154     0.00000     0.00000     0.00000     0.00000     0.00000     0.00000     0.00000     0.00000     0.00000     0.00000
     6.66154     0.00000     0.00000     0.00000     0.00000     0.00000     0.00000     0.00000     0.00000     0.00000     0.00000
     6.67154     0.00000     0.00000     0.00000     0.00000     0.00000     0.00000     0.00000     0.00000     0.00000     0.00000
     6.68254     0.00000     0.00000     0.00000     0.00000     0.00000     0.00000     0.00000     0.00000     0.00000     0.00000
     6.69254     0.00000     0.00000     0.00000     0.00000     0.00000     0.00000     0.00000     0.00000     0.00000     0.00000
     6.70254     0.00000     0.00000     0.00000     0.00000     0.00000     0.00000     0.00000     0.00000     0.00000     0.00000
     6.71254     0.00000     0.00000     0.00000     0.00000     0.00000     0.00000     0.00000     0.00000     0.00000     0.00000
     6.72254     0.00000     0.00000     0.00000     0.00000     0.00000     0.00000     0.00000     0.00000     0.00000     0.00000
     6.73354     0.00000     0.00000     0.00000     0.00000     0.00000     0.00000     0.00000     0.00000     0.00000     0.00000
     6.74354     0.00000     0.00000     0.00000     0.00000     0.00000     0.00000     0.00000     0.00000     0.00000     0.00000
     6.75354     0.00000     0.00000     0.00000     0.00000     0.00000     0.00000     0.00000     0.00000     0.00000     0.00000
     6.76354     0.00000     0.00000     0.00000     0.00000     0.00000     0.00000     0.00000     0.00000     0.00000     0.00000
     6.77354     0.00000     0.00000     0.00000     0.00000     0.00000     0.00000     0.00000     0.00000     0.00000     0.00000
     6.78354     0.00000     0.00000     0.00000     0.00000     0.00000     0.00000     0.00000     0.00000     0.00000     0.00000
     6.79454     0.00000     0.00000     0.00000     0.00000     0.00000     0.00000     0.00000     0.00000     0.00000     0.00000
     6.80454     0.00000     0.00000     0.00000     0.00000     0.00000     0.00000     0.00000     0.00000     0.00000     0.00000
     6.81454     0.00000     0.00000     0.00000     0.00000     0.00000     0.00000     0.00000     0.00000     0.00000     0.00000
     6.82454     0.00000     0.00000     0.00000     0.00000     0.00000     0.00000     0.00000     0.00000     0.00000     0.00000
     6.83454     0.00000     0.00000     0.00000     0.00000     0.00000     0.00000     0.00000     0.00000     0.00000     0.00000
     6.84554     0.00000     0.00000     0.00000     0.00000     0.00000     0.00000     0.00000     0.00000     0.00000     0.00000
     6.85554     0.00000     0.00000     0.00000     0.00000     0.00000     0.00000     0.00000     0.00000     0.00000     0.00000
     6.86554     0.00000     0.00000     0.00000     0.00000     0.00000     0.00000     0.00000     0.00000     0.00000     0.00000
     6.87554     0.00000     0.00000     0.00000     0.00000     0.00000     0.00000     0.00000     0.00000     0.00000     0.00000
     6.88554     0.00000     0.00000     0.00000     0.00000     0.00000     0.00000     0.00000     0.00000     0.00000     0.00000
     6.89654     0.00000     0.00000     0.00000     0.00000     0.00000     0.00000     0.00000     0.00000     0.00000     0.00000
     6.90654     0.00000     0.00000     0.00000     0.00000     0.00000     0.00000     0.00000     0.00000     0.00000     0.00000
     6.91654     0.00000     0.00000     0.00000     0.00000     0.00000     0.00000     0.00000     0.00000     0.00000     0.00000
     6.92654     0.00000     0.00000     0.00000     0.00000     0.00000     0.00000     0.00000     0.00000     0.00000     0.00000
     6.93654     0.00000     0.00000     0.00000     0.00000     0.00000     0.00000     0.00000     0.00000     0.00000     0.00000
     6.94654     0.00000     0.00000     0.00000     0.00000     0.00000     0.00000     0.00000     0.00000     0.00000     0.00000
     6.95754     0.00000     0.00000     0.00000     0.00000     0.00000     0.00000     0.00000     0.00000     0.00000     0.00000
     6.96754     0.00000     0.00000     0.00000     0.00000     0.00000     0.00000     0.00000     0.00000     0.00000     0.00000
     6.97754     0.00000     0.00000     0.00000     0.00000     0.00000     0.00000     0.00000     0.00000     0.00000     0.00000
     6.98754     0.00000     0.00000     0.00000     0.00000     0.00000     0.00000     0.00000     0.00000     0.00000     0.00000
     6.99754     0.00000     0.00000     0.00000     0.00000     0.00000     0.00000     0.00000     0.00000     0.00000     0.00000
     7.00854     0.00000     0.00000     0.00000     0.00000     0.00000     0.00000     0.00000     0.00000     0.00000     0.00000
     7.01854     0.00000     0.00000     0.00000     0.00000     0.00000     0.00000     0.00000     0.00000     0.00000     0.00000
     7.02854     0.00000     0.00000     0.00000     0.00000     0.00000     0.00000     0.00000     0.00000     0.00000     0.00000
     7.03854     0.00000     0.00000     0.00000     0.00000     0.00000     0.00000     0.00000     0.00000     0.00000     0.00000
     7.04854     0.00000     0.00000     0.00000     0.00000     0.00000     0.00000     0.00000     0.00000     0.00000     0.00000
