# Supplementary material for: General synthesis and atomic arrangement identification of ordered Bi–Pd intermetallics with tunable electrocatalytic CO2 reduction selectivity
Source: Nat Commun. 2024 Feb 21;15:1573. doi: 10.1038/s41467-024-46072-7 (PMC10881518; doi:10.1038/s41467-024-46072-7)
Supplement: Supplementary file 3 — Source data [file 41467_2024_46072_MOESM3_ESM.zip › Source_Data/DFT_Calculation/PDOS/Bi2Pd5_001/TDOS.dat]

      #Energy        TDOS-UP        TDOS-DOWN
     -13.31246       0.00000       0.00000
     -13.30246       0.00000       0.00000
     -13.29246       0.00000       0.00000
     -13.28246       0.00000       0.00000
     -13.27146       0.00000       0.00000
     -13.26146       0.00000       0.00000
     -13.25146       0.00000       0.00000
     -13.24146       0.00000       0.00000
     -13.23146       0.00000       0.00000
     -13.22046       0.00000       0.00000
     -13.21046       0.00000       0.00000
     -13.20046       0.00000       0.00000
     -13.19046       0.00000       0.00000
     -13.18046       0.00000       0.00000
     -13.16946       0.00000       0.00000
     -13.15946       0.00000       0.00000
     -13.14946       0.00000       0.00000
     -13.13946       0.00000       0.00000
     -13.12946       0.00000       0.00000
     -13.11946       0.00000       0.00000
     -13.10846       0.00000       0.00000
     -13.09846       0.00000       0.00000
     -13.08846       0.00000       0.00000
     -13.07846       0.00000       0.00000
     -13.06846       0.00000       0.00000
     -13.05746       0.00000       0.00000
     -13.04746       0.00000       0.00000
     -13.03746       0.00000       0.00000
     -13.02746       0.00000       0.00000
     -13.01746       0.00000       0.00000
     -13.00746       0.00000       0.00000
     -12.99646       0.00000       0.00000
     -12.98646       0.00000       0.00000
     -12.97646       0.00000       0.00000
     -12.96646       0.00000       0.00000
     -12.95646       0.00000       0.00000
     -12.94546       0.00000       0.00000
     -12.93546       0.00000       0.00000
     -12.92546       0.00000       0.00000
     -12.91546       0.00000       0.00000
     -12.90546       0.00000       0.00000
     -12.89446       0.00000       0.00000
     -12.88446       0.00000       0.00000
     -12.87446       0.00000       0.00000
     -12.86446       0.00000       0.00000
     -12.85446       0.00000       0.00000
     -12.84446       0.00000       0.00000
     -12.83346       0.00000       0.00000
     -12.82346       0.00000       0.00000
     -12.81346       0.00000       0.00000
     -12.80346       0.00000       0.00000
     -12.79346       0.00000       0.00000
     -12.78246       0.00000       0.00000
     -12.77246       0.00000       0.00000
     -12.76246       0.00000       0.00000
     -12.75246       0.00000       0.00000
     -12.74246       0.00000       0.00000
     -12.73146       0.00000       0.00000
     -12.72146       0.00000       0.00000
     -12.71146       0.00000       0.00000
     -12.70146       0.00000       0.00000
     -12.69146       0.00000       0.00000
     -12.68146       0.00000      -0.00000
     -12.67046       0.00000      -0.00000
     -12.66046       0.00000      -0.00000
     -12.65046       0.00000      -0.00000
     -12.64046       0.00000      -0.00000
     -12.63046       0.00000      -0.00000
     -12.61946       0.00000      -0.00000
     -12.60946       0.00000      -0.00000
     -12.59946       0.00000      -0.00000
     -12.58946       0.00000      -0.00000
     -12.57946       0.00000      -0.00000
     -12.56946       0.00001      -0.00001
     -12.55846       0.00005      -0.00005
     -12.54846       0.00018      -0.00018
     -12.53846       0.00067      -0.00067
     -12.52846       0.00228      -0.00228
     -12.51846       0.00715      -0.00715
     -12.50746       0.02064      -0.02064
     -12.49746       0.05489      -0.05488
     -12.48746       0.13440      -0.13440
     -12.47746       0.30310      -0.30310
     -12.46746       0.62930      -0.62930
     -12.45646       1.20300      -1.20300
     -12.44646       2.11900      -2.11900
     -12.43646       3.43600      -3.43600
     -12.42646       5.13000      -5.13000
     -12.41646       7.05400      -7.05400
     -12.40646       8.93200      -8.93200
     -12.39546      10.42000     -10.42000
     -12.38546      11.18000     -11.18000
     -12.37546      11.06000     -11.06000
     -12.36546      10.07000     -10.07000
     -12.35546       8.44400      -8.44400
     -12.34446       6.52000      -6.52100
     -12.33446       4.63700      -4.63700
     -12.32446       3.03600      -3.03600
     -12.31446       1.83100      -1.83100
     -12.30446       1.01700      -1.01700
     -12.29346       0.51990      -0.51990
     -12.28346       0.24480      -0.24480
     -12.27346       0.10620      -0.10620
     -12.26346       0.04239      -0.04239
     -12.25346       0.01559      -0.01559
     -12.24346       0.00528      -0.00528
     -12.23246       0.00165      -0.00165
     -12.22246       0.00049      -0.00049
     -12.21246       0.00021      -0.00021
     -12.20246       0.00036      -0.00036
     -12.19246       0.00117      -0.00117
     -12.18146       0.00382      -0.00382
     -12.17146       0.01154      -0.01154
     -12.16146       0.03214      -0.03214
     -12.15146       0.08240      -0.08239
     -12.14146       0.19460      -0.19450
     -12.13146       0.42300      -0.42290
     -12.12046       0.84690      -0.84680
     -12.11046       1.56100      -1.56100
     -12.10046       2.65100      -2.65100
     -12.09046       4.14400      -4.14400
     -12.08046       5.96700      -5.96600
     -12.06946       7.91100      -7.91000
     -12.05946       9.65900      -9.65800
     -12.04946      10.86000     -10.86000
     -12.03946      11.25000     -11.25000
     -12.02946      10.74000     -10.74000
     -12.01846       9.48000      -9.48000
     -12.00846       7.78200      -7.78200
     -11.99846       6.06700      -6.06700
     -11.98846       4.74500      -4.74500
     -11.97846       4.15300      -4.15300
     -11.96846       4.52600      -4.52600
     -11.95746       5.98100      -5.98100
     -11.94746       8.48100      -8.48100
     -11.93746      11.79000     -11.79000
     -11.92746      15.46000     -15.46000
     -11.91746      18.84000     -18.84000
     -11.90646      21.25000     -21.25000
     -11.89646      22.16000     -22.16000
     -11.88646      21.38000     -21.38000
     -11.87646      19.15000     -19.15000
     -11.86646      16.04000     -16.04000
     -11.85646      12.85000     -12.85000
     -11.84546      10.35000     -10.35000
     -11.83546       9.12100      -9.12100
     -11.82546       9.44900      -9.44900
     -11.81546      11.28000     -11.28000
     -11.80546      14.22000     -14.22000
     -11.79446      17.59000     -17.59000
     -11.78446      20.55000     -20.55000
     -11.77446      22.36000     -22.36000
     -11.76446      22.55000     -22.55000
     -11.75446      21.11000     -21.11000
     -11.74346      18.50000     -18.50000
     -11.73346      15.45000     -15.45000
     -11.72346      12.74000     -12.74000
     -11.71346      10.93000     -10.93000
     -11.70346      10.20000     -10.20000
     -11.69346      10.37000     -10.37000
     -11.68246      10.99000     -10.99000
     -11.67246      11.53000     -11.53000
     -11.66246      11.59000     -11.59000
     -11.65246      11.00000     -11.00000
     -11.64246       9.91700      -9.91700
     -11.63146       8.74100      -8.74200
     -11.62146       8.02700      -8.02700
     -11.61146       8.33400      -8.33400
     -11.60146      10.11000     -10.11000
     -11.59146      13.60000     -13.60000
     -11.58046      18.74000     -18.74000
     -11.57046      25.21000     -25.21000
     -11.56046      32.38000     -32.38000
     -11.55046      39.45000     -39.45000
     -11.54046      45.58000     -45.58000
     -11.53046      50.03000     -50.03000
     -11.51946      52.36000     -52.36000
     -11.50946      52.50000     -52.50000
     -11.49946      50.77000     -50.77000
     -11.48946      47.84000     -47.84000
     -11.47946      44.49000     -44.49000
     -11.46846      41.40000     -41.40000
     -11.45846      38.92000     -38.92000
     -11.44846      37.02000     -37.02000
     -11.43846      35.36000     -35.36000
     -11.42846      33.56000     -33.56000
     -11.41846      31.37000     -31.38000
     -11.40746      28.92000     -28.92000
     -11.39746      26.62000     -26.62000
     -11.38746      25.07000     -25.07000
     -11.37746      24.80000     -24.80000
     -11.36746      26.08000     -26.08000
     -11.35646      28.81000     -28.81000
     -11.34646      32.54000     -32.54000
     -11.33646      36.51000     -36.51000
     -11.32646      39.88000     -39.88000
     -11.31646      41.91000     -41.91000
     -11.30546      42.19000     -42.19000
     -11.29546      40.77000     -40.77000
     -11.28546      38.13000     -38.13000
     -11.27546      34.95000     -34.95000
     -11.26546      31.84000     -31.84000
     -11.25546      29.10000     -29.10000
     -11.24446      26.69000     -26.69000
     -11.23446      24.37000     -24.37000
     -11.22446      21.87000     -21.87000
     -11.21446      19.12000     -19.12000
     -11.20446      16.34000     -16.34000
     -11.19346      14.00000     -14.00000
     -11.18346      12.75000     -12.75000
     -11.17346      13.27000     -13.27000
     -11.16346      16.07000     -16.07000
     -11.15346      21.28000     -21.28000
     -11.14346      28.55000     -28.55000
     -11.13246      36.93000     -36.93000
     -11.12246      45.01000     -45.01000
     -11.11246      51.20000     -51.20000
     -11.10246      54.18000     -54.18000
     -11.09246      53.35000     -53.35000
     -11.08146      49.03000     -49.03000
     -11.07146      42.39000     -42.39000
     -11.06146      35.08000     -35.08000
     -11.05146      28.69000     -28.69000
     -11.04146      24.32000     -24.32000
     -11.03046      22.26000     -22.26000
     -11.02046      22.10000     -22.10000
     -11.01046      22.86000     -22.86000
     -11.00046      23.45000     -23.45000
     -10.99046      23.03000     -23.03000
     -10.98046      21.20000     -21.20000
     -10.96946      18.13000     -18.13000
     -10.95946      14.33000     -14.33000
     -10.94946      10.45000     -10.45000
     -10.93946       7.01900      -7.01900
     -10.92946       4.34500      -4.34500
     -10.91846       2.47700      -2.47700
     -10.90846       1.30200      -1.30200
     -10.89846       0.63550      -0.63550
     -10.88846       0.30180      -0.30180
     -10.87846       0.17880      -0.17880
     -10.86746       0.21570      -0.21570
     -10.85746       0.44280      -0.44280
     -10.84746       0.98340      -0.98340
     -10.83746       2.06600      -2.06600
     -10.82746       4.01600      -4.01600
     -10.81746       7.20200      -7.20200
     -10.80646      11.91000     -11.91000
     -10.79646      18.16000     -18.16000
     -10.78646      25.54000     -25.54000
     -10.77646      33.12000     -33.12000
     -10.76646      39.61000     -39.61000
     -10.75546      43.68000     -43.68000
     -10.74546      44.43000     -44.43000
     -10.73546      41.67000     -41.67000
     -10.72546      36.05000     -36.05000
     -10.71546      28.75000     -28.75000
     -10.70546      21.16000     -21.16000
     -10.69446      14.35000     -14.35000
     -10.68446       8.98300      -8.98300
     -10.67446       5.18500      -5.18400
     -10.66446       2.76000      -2.76000
     -10.65446       1.35500      -1.35500
     -10.64346       0.61330      -0.61330
     -10.63346       0.25610      -0.25610
     -10.62346       0.09859      -0.09859
     -10.61346       0.03501      -0.03501
     -10.60346       0.01146      -0.01146
     -10.59246       0.00346      -0.00346
     -10.58246       0.00096      -0.00096
     -10.57246       0.00025      -0.00025
     -10.56246       0.00006      -0.00006
     -10.55246       0.00001      -0.00001
     -10.54246       0.00000      -0.00000
     -10.53146       0.00000      -0.00000
     -10.52146       0.00000      -0.00000
     -10.51146       0.00000      -0.00000
     -10.50146       0.00000      -0.00000
     -10.49146       0.00000      -0.00000
     -10.48046       0.00000      -0.00000
     -10.47046       0.00000      -0.00000
     -10.46046       0.00000      -0.00000
     -10.45046       0.00000      -0.00000
     -10.44046       0.00000       0.00000
     -10.43046       0.00000       0.00000
     -10.41946       0.00000       0.00000
     -10.40946       0.00000       0.00000
     -10.39946       0.00000       0.00000
     -10.38946       0.00000       0.00000
     -10.37946       0.00000       0.00000
     -10.36846       0.00000       0.00000
     -10.35846       0.00000       0.00000
     -10.34846       0.00000       0.00000
     -10.33846       0.00000       0.00000
     -10.32846       0.00000       0.00000
     -10.31746       0.00000       0.00000
     -10.30746       0.00000       0.00000
     -10.29746       0.00000       0.00000
     -10.28746       0.00000       0.00000
     -10.27746       0.00000       0.00000
     -10.26746       0.00000       0.00000
     -10.25646       0.00000       0.00000
     -10.24646       0.00000       0.00000
     -10.23646       0.00000       0.00000
     -10.22646       0.00000       0.00000
     -10.21646       0.00000       0.00000
     -10.20546       0.00000       0.00000
     -10.19546       0.00000       0.00000
     -10.18546       0.00000       0.00000
     -10.17546       0.00000       0.00000
     -10.16546       0.00000       0.00000
     -10.15446       0.00000       0.00000
     -10.14446       0.00000       0.00000
     -10.13446       0.00000       0.00000
     -10.12446       0.00000       0.00000
     -10.11446       0.00000       0.00000
     -10.10446       0.00000       0.00000
     -10.09346       0.00000       0.00000
     -10.08346       0.00000       0.00000
     -10.07346       0.00000       0.00000
     -10.06346       0.00000       0.00000
     -10.05346       0.00000       0.00000
     -10.04246       0.00000       0.00000
     -10.03246       0.00000       0.00000
     -10.02246       0.00000       0.00000
     -10.01246       0.00000       0.00000
     -10.00246       0.00000       0.00000
      -9.99246       0.00000       0.00000
      -9.98146       0.00000       0.00000
      -9.97146       0.00000       0.00000
      -9.96146       0.00000       0.00000
      -9.95146       0.00000       0.00000
      -9.94146       0.00000       0.00000
      -9.93046       0.00000       0.00000
      -9.92046       0.00000       0.00000
      -9.91046       0.00000       0.00000
      -9.90046       0.00000       0.00000
      -9.89046       0.00000       0.00000
      -9.87946       0.00000       0.00000
      -9.86946       0.00000       0.00000
      -9.85946       0.00000       0.00000
      -9.84946       0.00000       0.00000
      -9.83946       0.00000       0.00000
      -9.82946       0.00000       0.00000
      -9.81846       0.00000       0.00000
      -9.80846       0.00000       0.00000
      -9.79846       0.00000       0.00000
      -9.78846       0.00000       0.00000
      -9.77846       0.00000       0.00000
      -9.76746       0.00000       0.00000
      -9.75746       0.00000       0.00000
      -9.74746       0.00000       0.00000
      -9.73746       0.00000       0.00000
      -9.72746       0.00000       0.00000
      -9.71646       0.00000       0.00000
      -9.70646       0.00000       0.00000
      -9.69646       0.00000       0.00000
      -9.68646       0.00000       0.00000
      -9.67646       0.00000       0.00000
      -9.66646       0.00000       0.00000
      -9.65546       0.00000       0.00000
      -9.64546       0.00000       0.00000
      -9.63546       0.00000       0.00000
      -9.62546       0.00000       0.00000
      -9.61546       0.00000       0.00000
      -9.60446       0.00000       0.00000
      -9.59446       0.00000       0.00000
      -9.58446       0.00000       0.00000
      -9.57446       0.00000       0.00000
      -9.56446       0.00000       0.00000
      -9.55446       0.00000       0.00000
      -9.54346       0.00000       0.00000
      -9.53346       0.00000       0.00000
      -9.52346       0.00000       0.00000
      -9.51346       0.00000       0.00000
      -9.50346       0.00000       0.00000
      -9.49246       0.00000       0.00000
      -9.48246       0.00000       0.00000
      -9.47246       0.00000       0.00000
      -9.46246       0.00000       0.00000
      -9.45246       0.00000       0.00000
      -9.44146       0.00000       0.00000
      -9.43146       0.00000       0.00000
      -9.42146       0.00000       0.00000
      -9.41146       0.00000       0.00000
      -9.40146       0.00000       0.00000
      -9.39146       0.00000       0.00000
      -9.38046       0.00000       0.00000
      -9.37046       0.00000       0.00000
      -9.36046       0.00000       0.00000
      -9.35046       0.00000       0.00000
      -9.34046       0.00000       0.00000
      -9.32946       0.00000       0.00000
      -9.31946       0.00000       0.00000
      -9.30946       0.00000       0.00000
      -9.29946       0.00000       0.00000
      -9.28946       0.00000       0.00000
      -9.27946       0.00000       0.00000
      -9.26846       0.00000       0.00000
      -9.25846       0.00000       0.00000
      -9.24846       0.00000       0.00000
      -9.23846       0.00000       0.00000
      -9.22846       0.00000       0.00000
      -9.21746       0.00000       0.00000
      -9.20746       0.00000       0.00000
      -9.19746       0.00000       0.00000
      -9.18746       0.00000       0.00000
      -9.17746       0.00000       0.00000
      -9.16646       0.00000       0.00000
      -9.15646       0.00000       0.00000
      -9.14646       0.00000       0.00000
      -9.13646       0.00000       0.00000
      -9.12646       0.00000       0.00000
      -9.11646       0.00000       0.00000
      -9.10546       0.00000       0.00000
      -9.09546       0.00000       0.00000
      -9.08546       0.00000       0.00000
      -9.07546       0.00000       0.00000
      -9.06546       0.00000       0.00000
      -9.05446       0.00000       0.00000
      -9.04446       0.00000       0.00000
      -9.03446       0.00000       0.00000
      -9.02446       0.00000       0.00000
      -9.01446       0.00000       0.00000
      -9.00346       0.00000       0.00000
      -8.99346       0.00000       0.00000
      -8.98346       0.00000       0.00000
      -8.97346       0.00000       0.00000
      -8.96346       0.00000       0.00000
      -8.95346       0.00000       0.00000
      -8.94246       0.00000       0.00000
      -8.93246       0.00000       0.00000
      -8.92246       0.00000       0.00000
      -8.91246       0.00000       0.00000
      -8.90246       0.00000       0.00000
      -8.89146       0.00000       0.00000
      -8.88146       0.00000       0.00000
      -8.87146       0.00000       0.00000
      -8.86146       0.00000       0.00000
      -8.85146       0.00000       0.00000
      -8.84146       0.00000       0.00000
      -8.83046       0.00000       0.00000
      -8.82046       0.00000       0.00000
      -8.81046       0.00000       0.00000
      -8.80046       0.00000       0.00000
      -8.79046       0.00000       0.00000
      -8.77946       0.00000       0.00000
      -8.76946       0.00000       0.00000
      -8.75946       0.00000       0.00000
      -8.74946       0.00000       0.00000
      -8.73946       0.00000       0.00000
      -8.72846       0.00000       0.00000
      -8.71846       0.00000       0.00000
      -8.70846       0.00000       0.00000
      -8.69846       0.00000       0.00000
      -8.68846       0.00000       0.00000
      -8.67846       0.00000       0.00000
      -8.66746       0.00000       0.00000
      -8.65746       0.00000       0.00000
      -8.64746       0.00000       0.00000
      -8.63746       0.00000       0.00000
      -8.62746       0.00000       0.00000
      -8.61646       0.00000       0.00000
      -8.60646       0.00000       0.00000
      -8.59646       0.00000       0.00000
      -8.58646       0.00000       0.00000
      -8.57646       0.00000       0.00000
      -8.56646       0.00000       0.00000
      -8.55546       0.00000       0.00000
      -8.54546       0.00000       0.00000
      -8.53546       0.00000       0.00000
      -8.52546       0.00000       0.00000
      -8.51546       0.00000       0.00000
      -8.50446       0.00000       0.00000
      -8.49446       0.00000       0.00000
      -8.48446       0.00000       0.00000
      -8.47446       0.00000       0.00000
      -8.46446       0.00000       0.00000
      -8.45346       0.00000       0.00000
      -8.44346       0.00000       0.00000
      -8.43346       0.00000       0.00000
      -8.42346       0.00000       0.00000
      -8.41346       0.00000       0.00000
      -8.40346       0.00000       0.00000
      -8.39246       0.00000       0.00000
      -8.38246       0.00000       0.00000
      -8.37246       0.00000       0.00000
      -8.36246       0.00000       0.00000
      -8.35246       0.00000       0.00000
      -8.34146       0.00000       0.00000
      -8.33146       0.00000       0.00000
      -8.32146       0.00000       0.00000
      -8.31146       0.00000       0.00000
      -8.30146       0.00000       0.00000
      -8.29046       0.00000       0.00000
      -8.28046       0.00000       0.00000
      -8.27046       0.00000       0.00000
      -8.26046       0.00000       0.00000
      -8.25046       0.00000       0.00000
      -8.24046       0.00000       0.00000
      -8.22946       0.00000       0.00000
      -8.21946       0.00000       0.00000
      -8.20946       0.00000       0.00000
      -8.19946       0.00000       0.00000
      -8.18946       0.00000       0.00000
      -8.17846       0.00000       0.00000
      -8.16846       0.00000       0.00000
      -8.15846       0.00000       0.00000
      -8.14846       0.00000       0.00000
      -8.13846       0.00000       0.00000
      -8.12846       0.00000       0.00000
      -8.11746       0.00000       0.00000
      -8.10746       0.00000       0.00000
      -8.09746       0.00000       0.00000
      -8.08746       0.00000       0.00000
      -8.07746       0.00000       0.00000
      -8.06646       0.00000       0.00000
      -8.05646       0.00000       0.00000
      -8.04646       0.00000       0.00000
      -8.03646       0.00000       0.00000
      -8.02646       0.00000       0.00000
      -8.01546       0.00000       0.00000
      -8.00546       0.00000       0.00000
      -7.99546       0.00000       0.00000
      -7.98546       0.00000       0.00000
      -7.97546       0.00000       0.00000
      -7.96546       0.00000       0.00000
      -7.95446       0.00000       0.00000
      -7.94446       0.00000       0.00000
      -7.93446       0.00000       0.00000
      -7.92446       0.00000       0.00000
      -7.91446       0.00000       0.00000
      -7.90346       0.00000       0.00000
      -7.89346       0.00000       0.00000
      -7.88346       0.00000       0.00000
      -7.87346       0.00000       0.00000
      -7.86346       0.00000       0.00000
      -7.85346       0.00000       0.00000
      -7.84246       0.00000       0.00000
      -7.83246       0.00000       0.00000
      -7.82246       0.00000       0.00000
      -7.81246       0.00000       0.00000
      -7.80246       0.00000       0.00000
      -7.79146       0.00000       0.00000
      -7.78146       0.00000       0.00000
      -7.77146       0.00000       0.00000
      -7.76146       0.00000       0.00000
      -7.75146       0.00000       0.00000
      -7.74046       0.00000       0.00000
      -7.73046       0.00000       0.00000
      -7.72046       0.00000       0.00000
      -7.71046       0.00000       0.00000
      -7.70046       0.00000       0.00000
      -7.69046       0.00000       0.00000
      -7.67946       0.00000       0.00000
      -7.66946       0.00000       0.00000
      -7.65946       0.00000       0.00000
      -7.64946       0.00000       0.00000
      -7.63946       0.00000       0.00000
      -7.62846       0.00000       0.00000
      -7.61846       0.00000       0.00000
      -7.60846       0.00000       0.00000
      -7.59846       0.00000       0.00000
      -7.58846       0.00000       0.00000
      -7.57746       0.00000       0.00000
      -7.56746       0.00000       0.00000
      -7.55746       0.00000       0.00000
      -7.54746       0.00000       0.00000
      -7.53746       0.00000       0.00000
      -7.52746       0.00000       0.00000
      -7.51646       0.00000       0.00000
      -7.50646       0.00000       0.00000
      -7.49646       0.00000       0.00000
      -7.48646       0.00000       0.00000
      -7.47646       0.00000       0.00000
      -7.46546       0.00000       0.00000
      -7.45546       0.00000       0.00000
      -7.44546       0.00000       0.00000
      -7.43546       0.00000       0.00000
      -7.42546       0.00000       0.00000
      -7.41546       0.00000       0.00000
      -7.40446       0.00000       0.00000
      -7.39446       0.00000       0.00000
      -7.38446       0.00000       0.00000
      -7.37446       0.00000       0.00000
      -7.36446       0.00000       0.00000
      -7.35346       0.00000       0.00000
      -7.34346       0.00000       0.00000
      -7.33346       0.00000       0.00000
      -7.32346       0.00000       0.00000
      -7.31346       0.00000       0.00000
      -7.30246       0.00000       0.00000
      -7.29246       0.00000       0.00000
      -7.28246       0.00000       0.00000
      -7.27246       0.00000       0.00000
      -7.26246       0.00000       0.00000
      -7.25246       0.00000       0.00000
      -7.24146       0.00000       0.00000
      -7.23146       0.00000       0.00000
      -7.22146       0.00000       0.00000
      -7.21146       0.00000       0.00000
      -7.20146       0.00000       0.00000
      -7.19046       0.00000       0.00000
      -7.18046       0.00000       0.00000
      -7.17046       0.00000       0.00000
      -7.16046       0.00000       0.00000
      -7.15046       0.00000       0.00000
      -7.13946       0.00000       0.00000
      -7.12946       0.00000       0.00000
      -7.11946       0.00000       0.00000
      -7.10946       0.00000       0.00000
      -7.09946       0.00000       0.00000
      -7.08946       0.00000       0.00000
      -7.07846       0.00000       0.00000
      -7.06846       0.00000       0.00000
      -7.05846       0.00000       0.00000
      -7.04846       0.00000       0.00000
      -7.03846       0.00000       0.00000
      -7.02746       0.00000       0.00000
      -7.01746       0.00000       0.00000
      -7.00746       0.00000       0.00000
      -6.99746       0.00000       0.00000
      -6.98746       0.00000       0.00000
      -6.97746       0.00000       0.00000
      -6.96646       0.00000       0.00000
      -6.95646       0.00000       0.00000
      -6.94646       0.00000       0.00000
      -6.93646       0.00000       0.00000
      -6.92646       0.00000       0.00000
      -6.91546       0.00000       0.00000
      -6.90546       0.00000       0.00000
      -6.89546       0.00000       0.00000
      -6.88546       0.00000       0.00000
      -6.87546       0.00000       0.00000
      -6.86446       0.00000       0.00000
      -6.85446       0.00000       0.00000
      -6.84446       0.00000       0.00000
      -6.83446       0.00000       0.00000
      -6.82446       0.00000       0.00000
      -6.81446       0.00000       0.00000
      -6.80346       0.00000       0.00000
      -6.79346       0.00000       0.00000
      -6.78346       0.00000       0.00000
      -6.77346       0.00000       0.00000
      -6.76346       0.00000       0.00000
      -6.75246       0.00000       0.00000
      -6.74246       0.00000       0.00000
      -6.73246       0.00000       0.00000
      -6.72246       0.00000       0.00000
      -6.71246       0.00000       0.00000
      -6.70246       0.00000       0.00000
      -6.69146       0.00000       0.00000
      -6.68146       0.00000       0.00000
      -6.67146       0.00000       0.00000
      -6.66146       0.00000       0.00000
      -6.65146       0.00000       0.00000
      -6.64046       0.00000       0.00000
      -6.63046       0.00000       0.00000
      -6.62046       0.00000       0.00000
      -6.61046       0.00000       0.00000
      -6.60046       0.00000       0.00000
      -6.58946       0.00000       0.00000
      -6.57946       0.00000       0.00000
      -6.56946       0.00000       0.00000
      -6.55946       0.00000       0.00000
      -6.54946       0.00000       0.00000
      -6.53946       0.00000       0.00000
      -6.52846       0.00000       0.00000
      -6.51846       0.00000       0.00000
      -6.50846       0.00000       0.00000
      -6.49846       0.00000       0.00000
      -6.48846       0.00000       0.00000
      -6.47746       0.00000       0.00000
      -6.46746       0.00000       0.00000
      -6.45746       0.00000       0.00000
      -6.44746       0.00000       0.00000
      -6.43746       0.00000       0.00000
      -6.42646       0.00000       0.00000
      -6.41646       0.00000       0.00000
      -6.40646       0.00000       0.00000
      -6.39646       0.00000       0.00000
      -6.38646       0.00000       0.00000
      -6.37646       0.00000       0.00000
      -6.36546       0.00000       0.00000
      -6.35546       0.00000       0.00000
      -6.34546       0.00000       0.00000
      -6.33546       0.00000       0.00000
      -6.32546       0.00000       0.00000
      -6.31446       0.00000       0.00000
      -6.30446       0.00000       0.00000
      -6.29446       0.00000       0.00000
      -6.28446       0.00000       0.00000
      -6.27446       0.00000       0.00000
      -6.26446       0.00000       0.00000
      -6.25346       0.00000       0.00000
      -6.24346       0.00000       0.00000
      -6.23346       0.00000      -0.00000
      -6.22346       0.00000      -0.00000
      -6.21346       0.00000      -0.00000
      -6.20246       0.00000      -0.00000
      -6.19246       0.00000      -0.00000
      -6.18246       0.00000      -0.00000
      -6.17246       0.00000      -0.00000
      -6.16246       0.00000      -0.00000
      -6.15146       0.00000      -0.00000
      -6.14146       0.00000      -0.00000
      -6.13146       0.00001      -0.00001
      -6.12146       0.00004      -0.00004
      -6.11146       0.00018      -0.00018
      -6.10146       0.00069      -0.00069
      -6.09046       0.00246      -0.00246
      -6.08046       0.00806      -0.00806
      -6.07046       0.02428      -0.02427
      -6.06046       0.06733      -0.06732
      -6.05046       0.17190      -0.17190
      -6.03946       0.40440      -0.40440
      -6.02946       0.87580      -0.87570
      -6.01946       1.74700      -1.74600
      -6.00946       3.20800      -3.20800
      -5.99946       5.42500      -5.42500
      -5.98946       8.45000      -8.45000
      -5.97846      12.12000     -12.12000
      -5.96846      16.02000     -16.02000
      -5.95846      19.52000     -19.52000
      -5.94846      21.93000     -21.93000
      -5.93846      22.80000     -22.80000
      -5.92746      22.02000     -22.02000
      -5.91746      19.98000     -19.98000
      -5.90746      17.40000     -17.40000
      -5.89746      15.14000     -15.14000
      -5.88746      13.87000     -13.87000
      -5.87646      14.00000     -14.00000
      -5.86646      15.53000     -15.53000
      -5.85646      18.16000     -18.16000
      -5.84646      21.41000     -21.41000
      -5.83646      24.67000     -24.67000
      -5.82646      27.37000     -27.37000
      -5.81546      29.00000     -28.99000
      -5.80546      29.24000     -29.24000
      -5.79546      28.12000     -28.12000
      -5.78546      26.00000     -26.00000
      -5.77546      23.55000     -23.55000
      -5.76446      21.54000     -21.54000
      -5.75446      20.56000     -20.56000
      -5.74446      20.78000     -20.78000
      -5.73446      21.89000     -21.89000
      -5.72446      23.19000     -23.19000
      -5.71346      23.93000     -23.93000
      -5.70346      23.62000     -23.62000
      -5.69346      22.25000     -22.25000
      -5.68346      20.35000     -20.35000
      -5.67346      18.77000     -18.77000
      -5.66346      18.45000     -18.45000
      -5.65246      20.14000     -20.14000
      -5.64246      24.27000     -24.27000
      -5.63246      30.78000     -30.78000
      -5.62246      39.18000     -39.18000
      -5.61246      48.51000     -48.51000
      -5.60146      57.44000     -57.44000
      -5.59146      64.51000     -64.51000
      -5.58146      68.40000     -68.40000
      -5.57146      68.35000     -68.35000
      -5.56146      64.39000     -64.39000
      -5.55146      57.37000     -57.37000
      -5.54046      48.70000     -48.70000
      -5.53046      39.93000     -39.93000
      -5.52046      32.30000     -32.30000
      -5.51046      26.46000     -26.46000
      -5.50046      22.52000     -22.52000
      -5.48946      20.13000     -20.13000
      -5.47946      18.80000     -18.80000
      -5.46946      18.04000     -18.04000
      -5.45946      17.48000     -17.48000
      -5.44946      16.86000     -16.86000
      -5.43846      16.03000     -16.03000
      -5.42846      14.96000     -14.96000
      -5.41846      13.77000     -13.77000
      -5.40846      12.73000     -12.73000
      -5.39846      12.21000     -12.21000
      -5.38846      12.58000     -12.58000
      -5.37746      14.08000     -14.08000
      -5.36746      16.81000     -16.81000
      -5.35746      20.70000     -20.70000
      -5.34746      25.54000     -25.54000
      -5.33746      30.98000     -30.98000
      -5.32646      36.51000     -36.51000
      -5.31646      41.41000     -41.41000
      -5.30646      44.89000     -44.89000
      -5.29646      46.18000     -46.18000
      -5.28646      44.84000     -44.84000
      -5.27546      40.91000     -40.91000
      -5.26546      34.95000     -34.95000
      -5.25546      27.88000     -27.88000
      -5.24546      20.74000     -20.74000
      -5.23546      14.39000     -14.39000
      -5.22546       9.35800      -9.35900
      -5.21446       5.82700      -5.82700
      -5.20446       3.72500      -3.72600
      -5.19446       2.86000      -2.86000
      -5.18446       3.01600      -3.01600
      -5.17446       3.99700      -3.99700
      -5.16346       5.61100      -5.61100
      -5.15346       7.63100      -7.63100
      -5.14346       9.79900      -9.79900
      -5.13346      11.87000     -11.87000
      -5.12346      13.72000     -13.72000
      -5.11346      15.36000     -15.36000
      -5.10246      16.96000     -16.96000
      -5.09246      18.72000     -18.72000
      -5.08246      20.68000     -20.68000
      -5.07246      22.66000     -22.66000
      -5.06246      24.25000     -24.25000
      -5.05146      25.07000     -25.07000
      -5.04146      25.01000     -25.01000
      -5.03146      24.41000     -24.42000
      -5.02146      24.04000     -24.04000
      -5.01146      24.80000     -24.80000
      -5.00046      27.36000     -27.36000
      -4.99046      31.79000     -31.79000
      -4.98046      37.44000     -37.44000
      -4.97046      43.14000     -43.14000
      -4.96046      47.67000     -47.67000
      -4.95046      50.25000     -50.25000
      -4.93946      50.92000     -50.92000
      -4.92946      50.42000     -50.42000
      -4.91946      49.82000     -49.82000
      -4.90946      49.88000     -49.88000
      -4.89946      50.70000     -50.70000
      -4.88846      51.67000     -51.67000
      -4.87846      51.87000     -51.87000
      -4.86846      50.60000     -50.60000
      -4.85846      47.80000     -47.80000
      -4.84846      44.03000     -44.03000
      -4.83846      40.29000     -40.29000
      -4.82746      37.55000     -37.55000
      -4.81746      36.44000     -36.44000
      -4.80746      37.18000     -37.18000
      -4.79746      39.56000     -39.56000
      -4.78746      43.05000     -43.05000
      -4.77646      46.94000     -46.94000
      -4.76646      50.39000     -50.38000
      -4.75646      52.59000     -52.59000
      -4.74646      52.98000     -52.98000
      -4.73646      51.44000     -51.44000
      -4.72546      48.35000     -48.35000
      -4.71546      44.48000     -44.48000
      -4.70546      40.72000     -40.72000
      -4.69546      37.74000     -37.74000
      -4.68546      35.85000     -35.85000
      -4.67546      35.04000     -35.04000
      -4.66446      35.18000     -35.18000
      -4.65446      36.20000     -36.20000
      -4.64446      38.07000     -38.07000
      -4.63446      40.72000     -40.72000
      -4.62446      43.81000     -43.81000
      -4.61346      46.77000     -46.77000
      -4.60346      48.94000     -48.94000
      -4.59346      49.85000     -49.85000
      -4.58346      49.46000     -49.46000
      -4.57346      48.18000     -48.18000
      -4.56246      46.64000     -46.64000
      -4.55246      45.32000     -45.32000
      -4.54246      44.38000     -44.38000
      -4.53246      43.66000     -43.66000
      -4.52246      42.93000     -42.93000
      -4.51246      42.21000     -42.21000
      -4.50146      41.87000     -41.87000
      -4.49146      42.52000     -42.52000
      -4.48146      44.63000     -44.63000
      -4.47146      48.17000     -48.17000
      -4.46146      52.54000     -52.54000
      -4.45046      56.71000     -56.71000
      -4.44046      59.70000     -59.70000
      -4.43046      60.95000     -60.95000
      -4.42046      60.58000     -60.58000
      -4.41046      59.28000     -59.28000
      -4.40046      57.96000     -57.96000
      -4.38946      57.38000     -57.38000
      -4.37946      57.81000     -57.81000
      -4.36946      59.01000     -59.01000
      -4.35946      60.39000     -60.39000
      -4.34946      61.33000     -61.33000
      -4.33846      61.49000     -61.49000
      -4.32846      61.00000     -61.00000
      -4.31846      60.46000     -60.46000
      -4.30846      60.81000     -60.81000
      -4.29846      62.94000     -62.93000
      -4.28746      67.37000     -67.37000
      -4.27746      73.99000     -73.99000
      -4.26746      81.97000     -81.97000
      -4.25746      89.93000     -89.93000
      -4.24746      96.33000     -96.33000
      -4.23746      99.88000     -99.88000
      -4.22646      99.89000     -99.89000
      -4.21646      96.41000     -96.41000
      -4.20646      90.21000     -90.21000
      -4.19646      82.55000     -82.55000
      -4.18646      74.86000     -74.86000
      -4.17546      68.43000     -68.43000
      -4.16546      64.07000     -64.07000
      -4.15546      62.07000     -62.07000
      -4.14546      62.16000     -62.16000
      -4.13546      63.79000     -63.79000
      -4.12546      66.31000     -66.31000
      -4.11446      69.23000     -69.23000
      -4.10446      72.25000     -72.25000
      -4.09446      75.17000     -75.17000
      -4.08446      77.74000     -77.74000
      -4.07446      79.58000     -79.58000
      -4.06346      80.20000     -80.20000
      -4.05346      79.15000     -79.15000
      -4.04346      76.23000     -76.23000
      -4.03346      71.64000     -71.64000
      -4.02346      65.98000     -65.98000
      -4.01246      60.13000     -60.13000
      -4.00246      55.08000     -55.08000
      -3.99246      51.67000     -51.67000
      -3.98246      50.44000     -50.45000
      -3.97246      51.52000     -51.52000
      -3.96246      54.59000     -54.59000
      -3.95146      59.06000     -59.06000
      -3.94146      64.20000     -64.20000
      -3.93146      69.37000     -69.37000
      -3.92146      74.17000     -74.17000
      -3.91146      78.42000     -78.42000
      -3.90046      82.20000     -82.20000
      -3.89046      85.68000     -85.68000
      -3.88046      89.09000     -89.09000
      -3.87046      92.63000     -92.63000
      -3.86046      96.42000     -96.42000
      -3.84946     100.40000    -100.40000
      -3.83946     104.60000    -104.60000
      -3.82946     108.50000    -108.50000
      -3.81946     111.90000    -111.90000
      -3.80946     114.60000    -114.60000
      -3.79946     116.20000    -116.20000
      -3.78846     116.50000    -116.50000
      -3.77846     115.40000    -115.40000
      -3.76846     112.70000    -112.70000
      -3.75846     108.50000    -108.50000
      -3.74846     103.10000    -103.10000
      -3.73746      97.21000     -97.21000
      -3.72746      91.19000     -91.19000
      -3.71746      85.45000     -85.45000
      -3.70746      80.12000     -80.12000
      -3.69746      75.16000     -75.16000
      -3.68746      70.52000     -70.52000
      -3.67646      66.35000     -66.35000
      -3.66646      63.14000     -63.14000
      -3.65646      61.68000     -61.68000
      -3.64646      62.85000     -62.85000
      -3.63646      67.20000     -67.20000
      -3.62546      74.59000     -74.59000
      -3.61546      84.10000     -84.10000
      -3.60546      94.14000     -94.14000
      -3.59546     103.00000    -103.00000
      -3.58546     109.50000    -109.50000
      -3.57446     113.00000    -113.00000
      -3.56446     114.00000    -114.00000
      -3.55446     113.30000    -113.30000
      -3.54446     112.00000    -112.00000
      -3.53446     110.70000    -110.70000
      -3.52446     109.60000    -109.60000
      -3.51346     108.50000    -108.50000
      -3.50346     107.20000    -107.20000
      -3.49346     105.60000    -105.60000
      -3.48346     103.80000    -103.80000
      -3.47346     102.70000    -102.70000
      -3.46246     103.30000    -103.30000
      -3.45246     106.30000    -106.30000
      -3.44246     111.40000    -111.40000
      -3.43246     117.50000    -117.50000
      -3.42246     122.60000    -122.60000
      -3.41246     124.20000    -124.20000
      -3.40146     120.80000    -120.80000
      -3.39146     112.20000    -112.20000
      -3.38146      99.80000     -99.80000
      -3.37146      86.14000     -86.15000
      -3.36146      74.16000     -74.16000
      -3.35046      66.19000     -66.19000
      -3.34046      63.54000     -63.54000
      -3.33046      66.32000     -66.32000
      -3.32046      73.74000     -73.74000
      -3.31046      84.44000     -84.44000
      -3.29946      96.75000     -96.75000
      -3.28946     108.90000    -108.90000
      -3.27946     119.00000    -119.00000
      -3.26946     125.70000    -125.70000
      -3.25946     127.80000    -127.80000
      -3.24946     125.30000    -125.30000
      -3.23846     119.10000    -119.10000
      -3.22846     110.80000    -110.80000
      -3.21846     102.50000    -102.50000
      -3.20846      95.92000     -95.92000
      -3.19846      92.30000     -92.30000
      -3.18746      91.99000     -91.99000
      -3.17746      94.58000     -94.58000
      -3.16746      99.13000     -99.13000
      -3.15746     104.50000    -104.50000
      -3.14746     109.60000    -109.60000
      -3.13646     113.90000    -113.90000
      -3.12646     117.10000    -117.10000
      -3.11646     119.30000    -119.30000
      -3.10646     120.90000    -120.90000
      -3.09646     122.20000    -122.20000
      -3.08646     123.40000    -123.40000
      -3.07546     124.00000    -124.00000
      -3.06546     123.50000    -123.50000
      -3.05546     121.20000    -121.20000
      -3.04546     117.00000    -117.00000
      -3.03546     111.10000    -111.10000
      -3.02446     104.50000    -104.50000
      -3.01446      98.52000     -98.52000
      -3.00446      94.50000     -94.50000
      -2.99446      93.29000     -93.29000
      -2.98446      95.01000     -95.01000
      -2.97446      99.01000     -99.01000
      -2.96346     104.00000    -104.00000
      -2.95346     108.70000    -108.70000
      -2.94346     111.70000    -111.70000
      -2.93346     112.40000    -112.40000
      -2.92346     110.40000    -110.40000
      -2.91246     106.30000    -106.30000
      -2.90246     101.10000    -101.10000
      -2.89246      95.95000     -95.95000
      -2.88246      92.09000     -92.09000
      -2.87246      90.25000     -90.26000
      -2.86146      90.50000     -90.50000
      -2.85146      92.15000     -92.15000
      -2.84146      94.04000     -94.04000
      -2.83146      94.98000     -94.98000
      -2.82146      94.20000     -94.20000
      -2.81146      91.66000     -91.66000
      -2.80046      88.01000     -88.01000
      -2.79046      84.34000     -84.34000
      -2.78046      81.74000     -81.74000
      -2.77046      80.94000     -80.94000
      -2.76046      82.08000     -82.08000
      -2.74946      84.89000     -84.89000
      -2.73946      88.89000     -88.89000
      -2.72946      93.72000     -93.72000
      -2.71946      99.23000     -99.23000
      -2.70946     105.30000    -105.30000
      -2.69846     111.70000    -111.70000
      -2.68846     117.70000    -117.70000
      -2.67846     122.70000    -122.70000
      -2.66846     125.70000    -125.70000
      -2.65846     126.30000    -126.30000
      -2.64846     124.40000    -124.40000
      -2.63746     120.40000    -120.40000
      -2.62746     114.90000    -114.90000
      -2.61746     108.70000    -108.70000
      -2.60746     102.50000    -102.50000
      -2.59746      96.65000     -96.65000
      -2.58646      91.44000     -91.44000
      -2.57646      87.01000     -87.01000
      -2.56646      83.54000     -83.54000
      -2.55646      81.27000     -81.27000
      -2.54646      80.54000     -80.54000
      -2.53646      81.74000     -81.74000
      -2.52546      85.18000     -85.18000
      -2.51546      90.97000     -90.97000
      -2.50546      98.83000     -98.83000
      -2.49546     108.00000    -108.00000
      -2.48546     117.10000    -117.10000
      -2.47446     124.60000    -124.60000
      -2.46446     129.10000    -129.10000
      -2.45446     129.80000    -129.80000
      -2.44446     126.70000    -126.70000
      -2.43446     120.80000    -120.80000
      -2.42346     113.40000    -113.40000
      -2.41346     106.20000    -106.20000
      -2.40346     100.10000    -100.10000
      -2.39346      95.97000     -95.97000
      -2.38346      94.04000     -94.04000
      -2.37346      94.23000     -94.23000
      -2.36246      96.27000     -96.27000
      -2.35246      99.66000     -99.66000
      -2.34246     103.80000    -103.80000
      -2.33246     108.10000    -108.10000
      -2.32246     112.10000    -112.10000
      -2.31146     115.40000    -115.40000
      -2.30146     118.20000    -118.20000
      -2.29146     120.70000    -120.70000
      -2.28146     123.20000    -123.20000
      -2.27146     125.50000    -125.50000
      -2.26146     127.10000    -127.10000
      -2.25046     127.40000    -127.40000
      -2.24046     125.80000    -125.80000
      -2.23046     122.20000    -122.20000
      -2.22046     117.40000    -117.40000
      -2.21046     112.50000    -112.50000
      -2.19946     108.90000    -108.90000
      -2.18946     107.30000    -107.30000
      -2.17946     107.50000    -107.50000
      -2.16946     108.60000    -108.60000
      -2.15946     109.40000    -109.40000
      -2.14846     109.30000    -109.30000
      -2.13846     108.30000    -108.30000
      -2.12846     107.40000    -107.40000
      -2.11846     108.00000    -108.00000
      -2.10846     111.20000    -111.20000
      -2.09846     117.60000    -117.60000
      -2.08746     126.60000    -126.60000
      -2.07746     136.70000    -136.70000
      -2.06746     145.90000    -145.90000
      -2.05746     152.00000    -152.00000
      -2.04746     153.80000    -153.80000
      -2.03646     151.20000    -151.20000
      -2.02646     145.10000    -145.10000
      -2.01646     137.40000    -137.40000
      -2.00646     129.90000    -129.90000
      -1.99646     124.00000    -124.00000
      -1.98546     119.70000    -119.70000
      -1.97546     116.50000    -116.50000
      -1.96546     113.70000    -113.70000
      -1.95546     110.50000    -110.50000
      -1.94546     107.10000    -107.10000
      -1.93546     103.80000    -103.80000
      -1.92446     101.40000    -101.40000
      -1.91446     100.50000    -100.50000
      -1.90446     101.60000    -101.60000
      -1.89446     104.40000    -104.40000
      -1.88446     108.30000    -108.30000
      -1.87346     112.50000    -112.50000
      -1.86346     116.20000    -116.20000
      -1.85346     118.70000    -118.70000
      -1.84346     119.90000    -119.90000
      -1.83346     120.30000    -120.30000
      -1.82346     120.30000    -120.30000
      -1.81246     120.10000    -120.10000
      -1.80246     119.70000    -119.70000
      -1.79246     118.70000    -118.70000
      -1.78246     116.70000    -116.70000
      -1.77246     113.60000    -113.60000
      -1.76146     109.70000    -109.70000
      -1.75146     105.90000    -105.90000
      -1.74146     103.40000    -103.40000
      -1.73146     103.00000    -103.00000
      -1.72146     105.30000    -105.30000
      -1.71046     110.00000    -110.00000
      -1.70046     116.00000    -116.00000
      -1.69046     122.00000    -122.00000
      -1.68046     126.60000    -126.60000
      -1.67046     129.00000    -129.00000
      -1.66046     128.70000    -128.70000
      -1.64946     126.10000    -126.10000
      -1.63946     121.80000    -121.80000
      -1.62946     117.00000    -117.00000
      -1.61946     112.90000    -112.90000
      -1.60946     110.60000    -110.60000
      -1.59846     110.90000    -110.90000
      -1.58846     114.20000    -114.20000
      -1.57846     120.20000    -120.20000
      -1.56846     128.20000    -128.20000
      -1.55846     137.00000    -137.00000
      -1.54846     145.60000    -145.60000
      -1.53746     152.90000    -152.90000
      -1.52746     157.90000    -157.90000
      -1.51746     159.90000    -159.90000
      -1.50746     158.50000    -158.50000
      -1.49746     153.80000    -153.80000
      -1.48646     146.30000    -146.30000
      -1.47646     137.40000    -137.40000
      -1.46646     128.30000    -128.30000
      -1.45646     120.60000    -120.60000
      -1.44646     115.00000    -115.00000
      -1.43546     112.00000    -112.00000
      -1.42546     111.40000    -111.40000
      -1.41546     112.70000    -112.70000
      -1.40546     115.40000    -115.40000
      -1.39546     119.00000    -119.00000
      -1.38546     123.00000    -123.00000
      -1.37446     127.10000    -127.10000
      -1.36446     131.00000    -131.00000
      -1.35446     134.50000    -134.50000
      -1.34446     137.20000    -137.20000
      -1.33446     138.60000    -138.60000
      -1.32346     137.90000    -137.90000
      -1.31346     134.20000    -134.20000
      -1.30346     127.10000    -127.10000
      -1.29346     116.90000    -116.90000
      -1.28346     104.90000    -104.90000
      -1.27246      93.04000     -93.04000
      -1.26246      83.18000     -83.18000
      -1.25246      76.55000     -76.55000
      -1.24246      73.38000     -73.38000
      -1.23246      73.00000     -73.00000
      -1.22246      74.17000     -74.17000
      -1.21146      75.65000     -75.65000
      -1.20146      76.47000     -76.47000
      -1.19146      76.22000     -76.22000
      -1.18146      75.08000     -75.08000
      -1.17146      73.75000     -73.75000
      -1.16046      73.21000     -73.21000
      -1.15046      74.35000     -74.35000
      -1.14046      77.58000     -77.58000
      -1.13046      82.61000     -82.61000
      -1.12046      88.52000     -88.52000
      -1.11046      94.12000     -94.12000
      -1.09946      98.43000     -98.43000
      -1.08946     101.00000    -101.00000
      -1.07946     101.70000    -101.70000
      -1.06946     101.00000    -101.00000
      -1.05946      99.16000     -99.16000
      -1.04846      96.29000     -96.29000
      -1.03846      92.63000     -92.63000
      -1.02846      88.50000     -88.50000
      -1.01846      84.52000     -84.52000
      -1.00846      81.50000     -81.50000
      -0.99746      80.20000     -80.20000
      -0.98746      80.99000     -80.99000
      -0.97746      83.74000     -83.74000
      -0.96746      87.80000     -87.80000
      -0.95746      92.31000     -92.31000
      -0.94746      96.52000     -96.52000
      -0.93646     100.00000    -100.00000
      -0.92646     102.70000    -102.70000
      -0.91646     105.00000    -105.00000
      -0.90646     107.20000    -107.20000
      -0.89646     109.80000    -109.80000
      -0.88546     112.70000    -112.70000
      -0.87546     115.70000    -115.70000
      -0.86546     118.00000    -118.00000
      -0.85546     118.50000    -118.50000
      -0.84546     116.40000    -116.40000
      -0.83546     111.10000    -111.10000
      -0.82446     102.90000    -102.90000
      -0.81446      92.35000     -92.35000
      -0.80446      80.77000     -80.77000
      -0.79446      69.49000     -69.49000
      -0.78446      59.69000     -59.70000
      -0.77346      52.15000     -52.15000
      -0.76346      47.13000     -47.13000
      -0.75346      44.51000     -44.51000
      -0.74346      43.82000     -43.82000
      -0.73346      44.44000     -44.44000
      -0.72246      45.79000     -45.79000
      -0.71246      47.51000     -47.51000
      -0.70246      49.62000     -49.62000
      -0.69246      52.52000     -52.52000
      -0.68246      56.70000     -56.70000
      -0.67246      62.37000     -62.37000
      -0.66146      69.02000     -69.02000
      -0.65146      75.39000     -75.38000
      -0.64146      79.77000     -79.77000
      -0.63146      80.64000     -80.64000
      -0.62146      77.28000     -77.28000
      -0.61046      70.08000     -70.08000
      -0.60046      60.38000     -60.38000
      -0.59046      49.96000     -49.96000
      -0.58046      40.44000     -40.45000
      -0.57046      32.95000     -32.95000
      -0.55946      27.97000     -27.97000
      -0.54946      25.49000     -25.49000
      -0.53946      25.24000     -25.24000
      -0.52946      26.80000     -26.80000
      -0.51946      29.71000     -29.71000
      -0.50946      33.46000     -33.46000
      -0.49846      37.57000     -37.57000
      -0.48846      41.58000     -41.58000
      -0.47846      45.07000     -45.07000
      -0.46846      47.63000     -47.63000
      -0.45846      48.86000     -48.86000
      -0.44746      48.41000     -48.41000
      -0.43746      46.09000     -46.09000
      -0.42746      42.01000     -42.01000
      -0.41746      36.60000     -36.60000
      -0.40746      30.59000     -30.59000
      -0.39746      24.84000     -24.84000
      -0.38646      20.22000     -20.22000
      -0.37646      17.45000     -17.45000
      -0.36646      16.93000     -16.93000
      -0.35646      18.66000     -18.66000
      -0.34646      22.15000     -22.15000
      -0.33546      26.50000     -26.50000
      -0.32546      30.55000     -30.56000
      -0.31546      33.20000     -33.20000
      -0.30546      33.72000     -33.72000
      -0.29546      32.02000     -32.02000
      -0.28446      28.66000     -28.66000
      -0.27446      24.62000     -24.62000
      -0.26446      20.95000     -20.95000
      -0.25446      18.47000     -18.47000
      -0.24446      17.56000     -17.56000
      -0.23446      18.19000     -18.19000
      -0.22346      20.08000     -20.08000
      -0.21346      22.88000     -22.88000
      -0.20346      26.34000     -26.34000
      -0.19346      30.31000     -30.31000
      -0.18346      34.62000     -34.62000
      -0.17246      39.04000     -39.04000
      -0.16246      43.11000     -43.11000
      -0.15246      46.21000     -46.21000
      -0.14246      47.66000     -47.66000
      -0.13246      46.95000     -46.95000
      -0.12146      43.93000     -43.93000
      -0.11146      38.89000     -38.89000
      -0.10146      32.50000     -32.50000
      -0.09146      25.69000     -25.69000
      -0.08146      19.37000     -19.37000
      -0.07146      14.31000     -14.31000
      -0.06046      11.00000     -11.00000
      -0.05046       9.65700      -9.65700
      -0.04046      10.32000     -10.32000
      -0.03046      12.88000     -12.88000
      -0.02046      17.21000     -17.21000
      -0.00946      23.13000     -23.13000
       0.00054      30.36000     -30.36000
       0.01054      38.45000     -38.45000
       0.02054      46.67000     -46.67000
       0.03054      54.06000     -54.06000
       0.04054      59.58000     -59.58000
       0.05154      62.44000     -62.44000
       0.06154      62.35000     -62.35000
       0.07154      59.65000     -59.65000
       0.08154      55.11000     -55.11000
       0.09154      49.63000     -49.63000
       0.10254      43.94000     -43.94000
       0.11254      38.48000     -38.48000
       0.12254      33.53000     -33.53000
       0.13254      29.38000     -29.38000
       0.14254      26.49000     -26.49000
       0.15354      25.40000     -25.40000
       0.16354      26.45000     -26.45000
       0.17354      29.55000     -29.55000
       0.18354      34.01000     -34.01000
       0.19354      38.64000     -38.64000
       0.20354      42.09000     -42.09000
       0.21454      43.24000     -43.24000
       0.22454      41.60000     -41.60000
       0.23454      37.39000     -37.39000
       0.24454      31.45000     -31.45000
       0.25454      24.92000     -24.92000
       0.26554      18.90000     -18.90000
       0.27554      14.20000     -14.20000
       0.28554      11.23000     -11.23000
       0.29554       9.96300      -9.96300
       0.30554      10.06000     -10.06000
       0.31554      11.01000     -11.01000
       0.32654      12.30000     -12.31000
       0.33654      13.57000     -13.57000
       0.34654      14.70000     -14.70000
       0.35654      15.84000     -15.84000
       0.36654      17.32000     -17.32000
       0.37754      19.50000     -19.50000
       0.38754      22.63000     -22.63000
       0.39754      26.78000     -26.78000
       0.40754      31.85000     -31.85000
       0.41754      37.53000     -37.53000
       0.42854      43.32000     -43.32000
       0.43854      48.54000     -48.54000
       0.44854      52.39000     -52.39000
       0.45854      54.05000     -54.05000
       0.46854      52.97000     -52.97000
       0.47854      49.08000     -49.08000
       0.48954      42.96000     -42.96000
       0.49954      35.65000     -35.65000
       0.50954      28.44000     -28.44000
       0.51954      22.43000     -22.43000
       0.52954      18.27000     -18.27000
       0.54054      16.09000     -16.09000
       0.55054      15.63000     -15.63000
       0.56054      16.42000     -16.42000
       0.57054      18.07000     -18.07000
       0.58054      20.38000     -20.38000
       0.59154      23.22000     -23.22000
       0.60154      26.44000     -26.44000
       0.61154      29.71000     -29.71000
       0.62154      32.43000     -32.43000
       0.63154      33.90000     -33.90000
       0.64154      33.60000     -33.60000
       0.65254      31.39000     -31.39000
       0.66254      27.63000     -27.63000
       0.67254      23.15000     -23.15000
       0.68254      18.98000     -18.98000
       0.69254      16.07000     -16.07000
       0.70354      15.03000     -15.03000
       0.71354      16.05000     -16.05000
       0.72354      18.82000     -18.82000
       0.73354      22.70000     -22.70000
       0.74354      26.86000     -26.86000
       0.75354      30.58000     -30.58000
       0.76454      33.36000     -33.36000
       0.77454      35.09000     -35.08000
       0.78454      35.93000     -35.93000
       0.79454      36.23000     -36.23000
       0.80454      36.35000     -36.35000
       0.81554      36.49000     -36.49000
       0.82554      36.66000     -36.66000
       0.83554      36.69000     -36.69000
       0.84554      36.30000     -36.30000
       0.85554      35.26000     -35.26000
       0.86654      33.45000     -33.45000
       0.87654      30.95000     -30.95000
       0.88654      28.01000     -28.01000
       0.89654      24.92000     -24.92000
       0.90654      21.94000     -21.94000
       0.91654      19.30000     -19.30000
       0.92754      17.22000     -17.22000
       0.93754      15.94000     -15.95000
       0.94754      15.75000     -15.75000
       0.95754      16.88000     -16.88000
       0.96754      19.48000     -19.48000
       0.97854      23.48000     -23.48000
       0.98854      28.59000     -28.60000
       0.99854      34.29000     -34.29000
       1.00854      39.81000     -39.81000
       1.01854      44.27000     -44.28000
       1.02854      46.86000     -46.87000
       1.03954      47.04000     -47.04000
       1.04954      44.75000     -44.75000
       1.05954      40.45000     -40.45000
       1.06954      35.02000     -35.02000
       1.07954      29.44000     -29.43000
       1.09054      24.52000     -24.52000
       1.10054      20.71000     -20.71000
       1.11054      18.02000     -18.02000
       1.12054      16.21000     -16.20000
       1.13054      14.97000     -14.97000
       1.14154      14.21000     -14.21000
       1.15154      14.07000     -14.07000
       1.16154      14.92000     -14.92000
       1.17154      17.06000     -17.06000
       1.18154      20.54000     -20.54000
       1.19154      24.92000     -24.92000
       1.20254      29.33000     -29.33000
       1.21254      32.65000     -32.65000
       1.22254      33.93000     -33.93000
       1.23254      32.70000     -32.70000
       1.24254      29.13000     -29.13000
       1.25354      23.98000     -23.98000
       1.26354      18.31000     -18.30000
       1.27354      13.11000     -13.11000
       1.28354       9.13300      -9.13200
       1.29354       6.79700      -6.79700
       1.30454       6.22800      -6.22800
       1.31454       7.35600      -7.35700
       1.32454       9.96700      -9.96800
       1.33454      13.70000     -13.70000
       1.34454      18.05000     -18.06000
       1.35454      22.46000     -22.46000
       1.36554      26.40000     -26.40000
       1.37554      29.58000     -29.58000
       1.38554      32.00000     -32.00000
       1.39554      33.85000     -33.86000
       1.40554      35.34000     -35.34000
       1.41654      36.45000     -36.45000
       1.42654      36.90000     -36.90000
       1.43654      36.25000     -36.25000
       1.44654      34.11000     -34.11000
       1.45654      30.41000     -30.41000
       1.46654      25.48000     -25.48000
       1.47754      19.94000     -19.94000
       1.48754      14.52000     -14.52000
       1.49754       9.81500      -9.81300
       1.50754       6.14500      -6.14400
       1.51754       3.56000      -3.55900
       1.52854       1.90600      -1.90500
       1.53854       0.94250      -0.94220
       1.54854       0.43030      -0.43010
       1.55854       0.18130      -0.18120
       1.56854       0.07045      -0.07041
       1.57954       0.02525      -0.02523
       1.58954       0.00835      -0.00834
       1.59954       0.00257      -0.00257
       1.60954       0.00084      -0.00084
       1.61954       0.00068      -0.00068
       1.62954       0.00178      -0.00178
       1.64054       0.00564      -0.00564
       1.65054       0.01691      -0.01691
       1.66054       0.04699      -0.04698
       1.67054       0.12090      -0.12090
       1.68054       0.28840      -0.28840
       1.69154       0.63880      -0.63870
       1.70154       1.31600      -1.31500
       1.71154       2.52300      -2.52300
       1.72154       4.51500      -4.51400
       1.73154       7.54400      -7.54300
       1.74254      11.79000     -11.78000
       1.75254      17.23000     -17.23000
       1.76254      23.57000     -23.57000
       1.77254      30.16000     -30.16000
       1.78254      36.08000     -36.08000
       1.79254      40.29000     -40.29000
       1.80354      41.96000     -41.96000
       1.81354      40.67000     -40.67000
       1.82354      36.64000     -36.64000
       1.83354      30.64000     -30.64000
       1.84354      23.75000     -23.75000
       1.85454      17.06000     -17.06000
       1.86454      11.37000     -11.37000
       1.87454       7.11500      -7.11600
       1.88454       4.36100      -4.36200
       1.89454       2.99400      -2.99500
       1.90454       2.85700      -2.85800
       1.91554       3.84500      -3.84700
       1.92554       5.89400      -5.89700
       1.93554       8.90400      -8.90700
       1.94554      12.62000     -12.63000
       1.95554      16.59000     -16.60000
       1.96654      20.23000     -20.23000
       1.97654      22.96000     -22.96000
       1.98654      24.51000     -24.51000
       1.99654      25.08000     -25.08000
       2.00654      25.29000     -25.29000
       2.01754      26.02000     -26.02000
       2.02754      28.01000     -28.01000
       2.03754      31.49000     -31.49000
       2.04754      36.00000     -36.00000
       2.05754      40.47000     -40.48000
       2.06754      43.58000     -43.59000
       2.07854      44.22000     -44.22000
       2.08854      41.90000     -41.90000
       2.09854      36.89000     -36.89000
       2.10854      30.11000     -30.11000
       2.11854      22.76000     -22.75000
       2.12954      15.91000     -15.90000
       2.13954      10.28000     -10.28000
       2.14954       6.14500      -6.14100
       2.15954       3.39600      -3.39400
       2.16954       1.74500      -1.74300
       2.17954       0.85650      -0.85590
       2.19054       0.45990      -0.45960
       2.20054       0.38610      -0.38600
       2.21054       0.57090      -0.57110
       2.22054       1.03200      -1.03200
       2.23054       1.83200      -1.83300
       2.24154       3.03300      -3.03400
       2.25154       4.63400      -4.63500
       2.26154       6.52700      -6.52800
       2.27154       8.47900      -8.48000
       2.28154      10.18000     -10.18000
       2.29254      11.34000     -11.34000
       2.30254      11.82000     -11.82000
       2.31254      11.74000     -11.74000
       2.32254      11.46000     -11.46000
       2.33254      11.53000     -11.53000
       2.34254      12.43000     -12.43000
       2.35354      14.47000     -14.47000
       2.36354      17.55000     -17.56000
       2.37354      21.25000     -21.26000
       2.38354      24.87000     -24.88000
       2.39354      27.68000     -27.68000
       2.40454      29.10000     -29.10000
       2.41454      28.89000     -28.89000
       2.42454      27.15000     -27.15000
       2.43454      24.27000     -24.27000
       2.44454      20.81000     -20.81000
       2.45554      17.40000     -17.40000
       2.46554      14.71000     -14.70000
       2.47554      13.32000     -13.32000
       2.48554      13.72000     -13.71000
       2.49554      16.10000     -16.10000
       2.50554      20.32000     -20.33000
       2.51654      25.81000     -25.81000
       2.52654      31.62000     -31.63000
       2.53654      36.65000     -36.66000
       2.54654      39.88000     -39.89000
       2.55654      40.65000     -40.65000
       2.56754      38.81000     -38.81000
       2.57754      34.74000     -34.74000
       2.58754      29.18000     -29.17000
       2.59754      23.01000     -23.00000
       2.60754      17.03000     -17.02000
       2.61754      11.82000     -11.81000
       2.62854       7.68800      -7.68100
       2.63854       4.67900      -4.67300
       2.64854       2.66100      -2.65700
       2.65854       1.41700      -1.41500
       2.66854       0.72030      -0.71890
       2.67954       0.38670      -0.38610
       2.68954       0.30070      -0.30060
       2.69954       0.41930      -0.41970
       2.70954       0.76450      -0.76530
       2.71954       1.40200      -1.40400
       2.73054       2.41000      -2.41200
       2.74054       3.82600      -3.82900
       2.75054       5.59600      -5.60000
       2.76054       7.53900      -7.54200
       2.77054       9.35300      -9.35600
       2.78054      10.69000     -10.69000
       2.79154      11.25000     -11.25000
       2.80154      10.92000     -10.91000
       2.81154       9.79000      -9.78700
       2.82154       8.17500      -8.17200
       2.83154       6.49600      -6.49300
       2.84254       5.19800      -5.19500
       2.85254       4.67700      -4.67600
       2.86254       5.23900      -5.23800
       2.87254       7.07000      -7.07000
       2.88254      10.20000     -10.20000
       2.89254      14.43000     -14.43000
       2.90354      19.30000     -19.30000
       2.91354      24.13000     -24.13000
       2.92354      28.11000     -28.10000
       2.93354      30.51000     -30.51000
       2.94354      30.92000     -30.91000
       2.95454      29.31000     -29.31000
       2.96454      26.10000     -26.10000
       2.97454      22.00000     -22.00000
       2.98454      17.83000     -17.84000
       2.99454      14.38000     -14.38000
       3.00554      12.23000     -12.23000
       3.01554      11.69000     -11.70000
       3.02554      12.82000     -12.82000
       3.03554      15.38000     -15.39000
       3.04554      18.97000     -18.97000
       3.05554      23.03000     -23.03000
       3.06654      26.94000     -26.93000
       3.07654      30.12000     -30.11000
       3.08654      32.12000     -32.12000
       3.09654      32.71000     -32.71000
       3.10654      31.90000     -31.89000
       3.11754      29.91000     -29.90000
       3.12754      27.09000     -27.08000
       3.13754      23.77000     -23.77000
       3.14754      20.24000     -20.24000
       3.15754      16.66000     -16.66000
       3.16854      13.19000     -13.19000
       3.17854       9.96700      -9.96700
       3.18854       7.12500      -7.12600
       3.19854       4.78600      -4.78700
       3.20854       3.00300      -3.00400
       3.21854       1.75300      -1.75300
       3.22954       0.94840      -0.94860
       3.23954       0.47470      -0.47480
       3.24954       0.21960      -0.21960
       3.25954       0.09400      -0.09403
       3.26954       0.03823      -0.03824
       3.28054       0.01813      -0.01814
       3.29054       0.01939      -0.01940
       3.30054       0.04434      -0.04438
       3.31054       0.11430      -0.11440
       3.32054       0.27810      -0.27830
       3.33054       0.62480      -0.62530
       3.34154       1.29300      -1.29400
       3.35154       2.46500      -2.46600
       3.36154       4.32700      -4.32900
       3.37154       6.99400      -6.99700
       3.38154      10.41000     -10.42000
       3.39254      14.29000     -14.29000
       3.40254      18.07000     -18.07000
       3.41254      21.09000     -21.09000
       3.42254      22.76000     -22.77000
       3.43254      22.83000     -22.84000
       3.44354      21.47000     -21.48000
       3.45354      19.27000     -19.28000
       3.46354      16.99000     -17.01000
       3.47354      15.33000     -15.36000
       3.48354      14.67000     -14.71000
       3.49354      15.04000     -15.07000
       3.50454      16.12000     -16.14000
       3.51454      17.49000     -17.49000
       3.52454      18.72000     -18.71000
       3.53454      19.55000     -19.52000
       3.54454      19.92000     -19.89000
       3.55554      19.98000     -19.95000
       3.56554      20.06000     -20.04000
       3.57554      20.54000     -20.52000
       3.58554      21.71000     -21.70000
       3.59554      23.67000     -23.66000
       3.60554      26.23000     -26.23000
       3.61654      28.95000     -28.95000
       3.62654      31.33000     -31.33000
       3.63654      33.04000     -33.02000
       3.64654      34.03000     -33.99000
       3.65654      34.58000     -34.52000
       3.66754      35.12000     -35.01000
       3.67754      35.97000     -35.83000
       3.68754      37.19000     -37.01000
       3.69754      38.43000     -38.24000
       3.70754      39.13000     -38.95000
       3.71854      38.74000     -38.58000
       3.72854      36.97000     -36.87000
       3.73854      34.01000     -33.96000
       3.74854      30.41000     -30.41000
       3.75854      26.90000     -26.93000
       3.76854      24.07000     -24.12000
       3.77954      22.21000     -22.29000
       3.78954      21.24000     -21.33000
       3.79954      20.79000     -20.91000
       3.80954      20.41000     -20.55000
       3.81954      19.69000     -19.84000
       3.83054      18.37000     -18.53000
       3.84054      16.41000     -16.54000
       3.85054      13.90000     -14.00000
       3.86054      11.10000     -11.17000
       3.87054       8.32200      -8.36500
       3.88154       5.82700      -5.85000
       3.89154       3.79900      -3.80900
       3.90154       2.30000      -2.30400
       3.91154       1.29100      -1.29200
       3.92154       0.67480      -0.67510
       3.93154       0.33890      -0.33990
       3.94254       0.19510      -0.19850
       3.95254       0.20060      -0.20980
       3.96254       0.37470      -0.39710
       3.97254       0.81320      -0.86240
       3.98254       1.70100      -1.79900
       3.99354       3.30800      -3.48600
       4.00354       5.95200      -6.24400
       4.01354       9.90600     -10.34000
       4.02354      15.26000     -15.83000
       4.03354      21.78000     -22.45000
       4.04354      28.83000     -29.51000
       4.05454      35.47000     -36.03000
       4.06454      40.65000     -40.97000
       4.07454      43.59000     -43.58000
       4.08454      44.00000     -43.65000
       4.09454      42.24000     -41.63000
       4.10554      39.18000     -38.44000
       4.11554      35.92000     -35.17000
       4.12554      33.41000     -32.75000
       4.13554      32.20000     -31.69000
       4.14554      32.34000     -31.96000
       4.15654      33.42000     -33.14000
       4.16654      34.79000     -34.53000
       4.17654      35.71000     -35.45000
       4.18654      35.65000     -35.37000
       4.19654      34.30000     -34.02000
       4.20654      31.67000     -31.43000
       4.21754      27.98000     -27.85000
       4.22754      23.64000     -23.65000
       4.23754      19.12000     -19.27000
       4.24754      14.87000     -15.13000
       4.25754      11.36000     -11.67000
       4.26854       8.95600      -9.26200
       4.27854       7.99800      -8.25500
       4.28854       8.70800      -8.89500
       4.29854      11.17000     -11.28000
       4.30854      15.24000     -15.31000
       4.31954      20.57000     -20.59000
       4.32954      26.50000     -26.51000
       4.33954      32.23000     -32.24000
       4.34954      36.93000     -36.96000
       4.35954      39.92000     -39.99000
       4.36954      40.89000     -40.99000
       4.38054      39.92000     -40.09000
       4.39054      37.54000     -37.78000
       4.40054      34.54000     -34.88000
       4.41054      31.79000     -32.24000
       4.42054      30.01000     -30.55000
       4.43154      29.61000     -30.18000
       4.44154      30.69000     -31.20000
       4.45154      33.12000     -33.45000
       4.46154      36.60000     -36.68000
       4.47154      40.78000     -40.57000
       4.48154      45.17000     -44.69000
       4.49254      49.13000     -48.45000
       4.50254      51.92000     -51.10000
       4.51254      52.84000     -51.96000
       4.52254      51.58000     -50.67000
       4.53254      48.34000     -47.42000
       4.54354      43.84000     -42.94000
       4.55354      39.07000     -38.23000
       4.56354      34.89000     -34.22000
       4.57354      31.79000     -31.40000
       4.58354      29.82000     -29.77000
       4.59454      28.63000     -28.94000
       4.60454      27.79000     -28.38000
       4.61454      26.92000     -27.66000
       4.62454      25.81000     -26.57000
       4.63454      24.48000     -25.15000
       4.64454      23.10000     -23.62000
       4.65554      21.94000     -22.30000
       4.66554      21.30000     -21.53000
       4.67554      21.38000     -21.51000
       4.68554      22.17000     -22.24000
       4.69554      23.36000     -23.40000
       4.70654      24.43000     -24.47000
       4.71654      24.79000     -24.83000
       4.72654      24.03000     -24.11000
       4.73654      22.15000     -22.30000
       4.74654      19.61000     -19.88000
       4.75654      17.18000     -17.60000
       4.76754      15.67000     -16.29000
       4.77754      15.78000     -16.60000
       4.78754      17.84000     -18.82000
       4.79754      21.85000     -22.86000
       4.80754      27.50000     -28.35000
       4.81854      34.23000     -34.72000
       4.82854      41.32000     -41.30000
       4.83854      47.94000     -47.37000
       4.84854      53.23000     -52.21000
       4.85854      56.45000     -55.20000
       4.86954      57.16000     -55.94000
       4.87954      55.38000     -54.41000
       4.88954      51.65000     -51.03000
       4.89954      46.88000     -46.61000
       4.90954      42.06000     -42.06000
       4.91954      37.90000     -38.06000
       4.93054      34.68000     -34.91000
       4.94054      32.25000     -32.48000
       4.95054      30.28000     -30.50000
       4.96054      28.55000     -28.75000
       4.97054      27.06000     -27.27000
       4.98154      26.02000     -26.21000
       4.99154      25.57000     -25.71000
       5.00154      25.64000     -25.70000
       5.01154      25.91000     -25.83000
       5.02154      25.95000     -25.68000
       5.03254      25.40000     -24.96000
       5.04254      24.20000     -23.60000
       5.05254      22.51000     -21.82000
       5.06254      20.65000     -19.95000
       5.07254      18.85000     -18.24000
       5.08254      17.24000     -16.78000
       5.09354      15.82000     -15.52000
       5.10354      14.66000     -14.45000
       5.11354      13.95000     -13.71000
       5.12354      14.05000     -13.64000
       5.13354      15.38000     -14.67000
       5.14454      18.14000     -17.12000
       5.15454      22.18000     -20.96000
       5.16454      26.88000     -25.71000
       5.17454      31.31000     -30.48000
       5.18454      34.50000     -34.25000
       5.19454      35.80000     -36.24000
       5.20554      35.08000     -36.15000
       5.21554      32.78000     -34.28000
       5.22554      29.68000     -31.39000
       5.23554      26.68000     -28.40000
       5.24554      24.54000     -26.19000
       5.25654      23.84000     -25.44000
       5.26654      24.98000     -26.60000
       5.27654      28.21000     -29.89000
       5.28654      33.53000     -35.22000
       5.29654      40.55000     -42.06000
       5.30754      48.37000     -49.46000
       5.31754      55.67000     -56.11000
       5.32754      60.99000     -60.68000
       5.33754      63.21000     -62.21000
       5.34754      61.90000     -60.42000
       5.35754      57.51000     -55.83000
       5.36854      51.29000     -49.65000
       5.37854      44.90000     -43.45000
       5.38854      39.95000     -38.73000
       5.39854      37.54000     -36.54000
       5.40854      38.00000     -37.21000
       5.41954      40.80000     -40.29000
       5.42954      44.81000     -44.68000
       5.43954      48.66000     -49.00000
       5.44954      51.18000     -52.02000
       5.45954      51.76000     -52.98000
       5.46954      50.50000     -51.85000
       5.48054      48.07000     -49.26000
       5.49054      45.41000     -46.21000
       5.50054      43.35000     -43.64000
       5.51054      42.31000     -42.14000
       5.52054      42.23000     -41.78000
       5.53154      42.67000     -42.13000
       5.54154      43.04000     -42.59000
       5.55154      42.87000     -42.60000
       5.56154      41.99000     -41.91000
       5.57154      40.61000     -40.67000
       5.58254      39.26000     -39.37000
       5.59254      38.56000     -38.62000
       5.60254      39.00000     -38.93000
       5.61254      40.66000     -40.42000
       5.62254      43.10000     -42.68000
       5.63254      45.42000     -44.89000
       5.64354      46.58000     -46.03000
       5.65354      45.81000     -45.33000
       5.66354      42.93000     -42.58000
       5.67354      38.47000     -38.26000
       5.68354      33.49000     -33.41000
       5.69454      29.20000     -29.22000
       5.70454      26.53000     -26.68000
       5.71454      25.92000     -26.27000
       5.72454      27.25000     -27.94000
       5.73454      30.05000     -31.25000
       5.74554      33.82000     -35.61000
       5.75554      38.22000     -40.49000
       5.76554      43.11000     -45.45000
       5.77554      48.45000     -50.06000
       5.78554      54.06000     -53.84000
       5.79554      59.46000     -56.30000
       5.80654      63.92000     -57.07000
       5.81654      66.67000     -56.09000
       5.82654      67.22000     -53.71000
       5.83654      65.58000     -50.63000
       5.84654      62.30000     -47.63000
       5.85754      58.31000     -45.32000
       5.86754      54.57000     -43.96000
       5.87754      51.75000     -43.42000
       5.88754      50.07000     -43.27000
       5.89754      49.23000     -42.98000
       5.90754      48.62000     -42.08000
       5.91854      47.51000     -40.30000
       5.92854      45.35000     -37.71000
       5.93854      41.97000     -34.63000
       5.94854      37.55000     -31.55000
       5.95854      32.63000     -28.93000
       5.96954      27.82000     -27.01000
       5.97954      23.64000     -25.74000
       5.98954      20.32000     -24.80000
       5.99954      17.80000     -23.74000
       6.00954      15.77000     -22.17000
       6.02054      13.86000     -19.91000
       6.03054      11.84000     -17.07000
       6.04054       9.64200     -13.98000
       6.05054       7.38700     -11.11000
       6.06054       5.27800      -8.89400
       6.07054       3.50000      -7.63900
       6.08154       2.14600      -7.42500
       6.09154       1.21500      -8.08700
       6.10154       0.63440      -9.25900
       6.11154       0.30530     -10.46000
       6.12154       0.13540     -11.23000
       6.13254       0.05530     -11.26000
       6.14254       0.02080     -10.44000
       6.15254       0.00721      -8.94200
       6.16254       0.00230      -7.05700
       6.17254       0.00068      -5.13100
       6.18354       0.00018      -3.43600
       6.19354       0.00005      -2.11900
       6.20354       0.00001      -1.20300
       6.21354       0.00000      -0.62930
       6.22354       0.00000      -0.30310
       6.23354       0.00000      -0.13440
       6.24454       0.00000      -0.05489
       6.25454       0.00000      -0.02064
       6.26454       0.00000      -0.00715
       6.27454       0.00000      -0.00228
       6.28454       0.00000      -0.00067
       6.29554       0.00000      -0.00018
       6.30554       0.00000      -0.00005
       6.31554       0.00000      -0.00001
       6.32554       0.00000      -0.00000
       6.33554       0.00000      -0.00000
       6.34554       0.00000      -0.00000
       6.35654       0.00000      -0.00000
       6.36654       0.00000      -0.00000
       6.37654       0.00000      -0.00000
       6.38654       0.00000      -0.00000
       6.39654       0.00000      -0.00000
       6.40754       0.00000      -0.00000
       6.41754       0.00000      -0.00000
       6.42754       0.00000       0.00000
       6.43754       0.00000       0.00000
       6.44754       0.00000       0.00000
       6.45854       0.00000       0.00000
       6.46854       0.00000       0.00000
       6.47854       0.00000       0.00000
       6.48854       0.00000       0.00000
       6.49854       0.00000       0.00000
       6.50854       0.00000       0.00000
       6.51954       0.00000       0.00000
       6.52954       0.00000       0.00000
       6.53954       0.00000       0.00000
       6.54954       0.00000       0.00000
       6.55954       0.00000       0.00000
       6.57054       0.00000       0.00000
       6.58054       0.00000       0.00000
       6.59054       0.00000       0.00000
       6.60054       0.00000       0.00000
       6.61054       0.00000       0.00000
       6.62054       0.00000       0.00000
       6.63154       0.00000       0.00000
       6.64154       0.00000       0.00000
       6.65154       0.00000       0.00000
       6.66154       0.00000       0.00000
       6.67154       0.00000       0.00000
       6.68254       0.00000       0.00000
       6.69254       0.00000       0.00000
       6.70254       0.00000       0.00000
       6.71254       0.00000       0.00000
       6.72254       0.00000       0.00000
       6.73354       0.00000       0.00000
       6.74354       0.00000       0.00000
       6.75354       0.00000       0.00000
       6.76354       0.00000       0.00000
       6.77354       0.00000       0.00000
       6.78354       0.00000       0.00000
       6.79454       0.00000       0.00000
       6.80454       0.00000       0.00000
       6.81454       0.00000       0.00000
       6.82454       0.00000       0.00000
       6.83454       0.00000       0.00000
       6.84554       0.00000       0.00000
       6.85554       0.00000       0.00000
       6.86554       0.00000       0.00000
       6.87554       0.00000       0.00000
       6.88554       0.00000       0.00000
       6.89654       0.00000       0.00000
       6.90654       0.00000       0.00000
       6.91654       0.00000       0.00000
       6.92654       0.00000       0.00000
       6.93654       0.00000       0.00000
       6.94654       0.00000       0.00000
       6.95754       0.00000       0.00000
       6.96754       0.00000       0.00000
       6.97754       0.00000       0.00000
       6.98754       0.00000       0.00000
       6.99754       0.00000       0.00000
       7.00854       0.00000       0.00000
       7.01854       0.00000       0.00000
       7.02854       0.00000       0.00000
       7.03854       0.00000       0.00000
       7.04854       0.00000       0.00000
