# Supplementary material for: General synthesis and atomic arrangement identification of ordered Bi–Pd intermetallics with tunable electrocatalytic CO2 reduction selectivity
Source: Nat Commun. 2024 Feb 21;15:1573. doi: 10.1038/s41467-024-46072-7 (PMC10881518; doi:10.1038/s41467-024-46072-7)
Supplement: Supplementary file 3 — Source data [file 41467_2024_46072_MOESM3_ESM.zip › Source_Data/DFT_Calculation/PDOS/Bi2Pd_100/BAND_CENTER]

#Spin-Channel    s-band-center    p-band-center    d-band-center  (in units of eV)
   Spin-UP          -0.744          -1.091          -2.288
   Spin-DW          -0.702          -1.021          -2.287


Notice:
The energy window of integration is [-13.80 5.38].
The calculated band-center presented here are referenced to Fermi level, i.e., E_F=0 eV.
