# Supplementary material for: General synthesis and atomic arrangement identification of ordered Bi–Pd intermetallics with tunable electrocatalytic CO2 reduction selectivity
Source: Nat Commun. 2024 Feb 21;15:1573. doi: 10.1038/s41467-024-46072-7 (PMC10881518; doi:10.1038/s41467-024-46072-7)
Supplement: Supplementary file 3 — Source data [file 41467_2024_46072_MOESM3_ESM.zip › Source_Data/DFT_Calculation/PDOS/Bi2Pd_100/PDOS.xlsx]

## Sheet: Sheet1
	#Energy	TDOS-UP	TDOS-DOWN
	-13.8027	0	0	0	0	0	0
	-13.7927	0	0	0	0	0	0
	-13.7837	0	0	0	0	0	0
	-13.7737	0	0	0	0	0	0
	-13.7637	0	0	0	0	0	0
	-13.7547	0	0	0	0	0	0
	-13.7447	0	0	0	0	0	0
	-13.7357	0	0	0	0	0	0
	-13.7257	0	0	0	0	0	0
	-13.7157	0	0	0	0	0	0
	-13.7067	0	0	0	0	0	0
	-13.6967	0	0	0	0	0	0
	-13.6877	0	0	0	0	0	0
	-13.6777	0	0	0	0	0	0
	-13.6677	0	0	0	0	0	0
	-13.6587	0	0	0	0	0	0
	-13.6487	0	0	0	0	0	0
	-13.6397	0	0	0	0	0	0
	-13.6297	0	0	0	0	0	0
	-13.6197	0	0	0	0	0	0
	-13.6107	0	0	0	0	0	0
	-13.6007	0	0	0	0	0	0
	-13.5917	0	0	0	0	0	0
	-13.5817	0	0	0	0	0	0
	-13.5717	0	0	0	0	0	0
	-13.5627	0	0	0	0	0	0
	-13.5527	0	0	0	0	0	0
	-13.5437	0	0	0	0	0	0
	-13.5337	0	0	0	0	0	0
	-13.5237	0	0	0	0	0	0
	-13.5147	0	0	0	0	0	0
	-13.5047	0	0	0	0	0	0
	-13.4957	0	0	0	0	0	0
	-13.4857	0	0	0	0	0	0
	-13.4757	0	0	0	0	0	0
	-13.4667	0	0	0	0	0	0
	-13.4567	0	0	0	0	0	0
	-13.4477	0	0	0	0	0	0
	-13.4377	0	0	0	0	0	0
	-13.4277	0	0	0	0	0	0
	-13.4187	0	0	0	0	0	0
	-13.4087	0	0	0	0	0	0
	-13.3997	0	0	0	0	0	0
	-13.3897	0	0	0	0	0	0
	-13.3797	0	0	0	0	0	0
	-13.3707	0	0	0	0	0	0
	-13.3607	0	0	0	0	0	0
	-13.3517	0	0	0	0	0	0
	-13.3417	0	0	0	0	0	0
	-13.3317	0	0	0	0	0	0
	-13.3227	0	0	0	0	0	0
	-13.3127	0	0	0	0	0	0
	-13.3037	0	0	0	0	0	0
	-13.2937	0	0	0	0	0	0
	-13.2847	0	0	0	0	0	0
	-13.2747	0	0	0	0	0	0
	-13.2647	0	0	0	0	0	0
	-13.2557	0	0	0	0	0	0
	-13.2457	0	0	0	0	0	0
	-13.2367	0	0	0	0	0	0
	-13.2267	0	0	0	0	0	0
	-13.2167	0	0	0	0	0	0
	-13.2077	0	0	0	0	0	0
	-13.1977	0	0	0	0	0	0
	-13.1887	0	0	0	0	0	0
	-13.1787	0	0	0	0	0	0
	-13.1687	0	0	0	0	0	0
	-13.1597	0	0	0	0	0	0
	-13.1497	0	0	0	0	0	0
	-13.1407	0	0	0	0	0	0
	-13.1307	0	0	0	0	0	0
	-13.1207	0	0	0	0	0	0
	-13.1117	1e-05	-1e-05	0	0	0	0
	-13.1017	5e-05	-5e-05	0	0	0	0
	-13.0927	0.00018	-0.00018	0	0	0	0
	-13.0827	0.00062	-0.00062	0	0	0	0
	-13.0727	0.00198	-0.00198	0	0	0	0
	-13.0637	0.0059	-0.0059	0	0	0	0
	-13.0537	0.01627	-0.01627	0	0	0	0
	-13.0447	0.04174	-0.04174	0	0	1e-05	-1e-05
	-13.0347	0.09951	-0.09951	2e-05	-2e-05	1e-05	-1e-05
	-13.0247	0.2205	-0.2205	5e-05	-5e-05	4e-05	-4e-05
	-13.0157	0.454	-0.454	9e-05	-9e-05	7e-05	-7e-05
	-13.0057	0.8688	-0.8687	0.00018	-0.00018	0.00015	-0.00015
	-12.9967	1.545	-1.545	0.00032	-0.00032	0.00026	-0.00026
	-12.9867	2.554	-2.554	0.00052	-0.00052	0.00043	-0.00043
	-12.9767	3.924	-3.924	0.0008	-0.0008	0.00066	-0.00066
	-12.9677	5.602	-5.602	0.00114	-0.00114	0.00096	-0.00096
	-12.9577	7.434	-7.434	0.00151	-0.00151	0.00126	-0.00126
	-12.9487	9.168	-9.168	0.00187	-0.00187	0.00155	-0.00155
	-12.9387	10.51	-10.51	0.00215	-0.00215	0.00178	-0.00178
	-12.9287	11.19	-11.19	0.00229	-0.00229	0.00189	-0.00189
	-12.9197	11.08	-11.08	0.00226	-0.00226	0.00188	-0.00188
	-12.9097	10.2	-10.2	0.00208	-0.00208	0.00173	-0.00173
	-12.9007	8.722	-8.722	0.00178	-0.00178	0.00147	-0.00147
	-12.8907	6.932	-6.932	0.00142	-0.00142	0.00118	-0.00118
	-12.8807	5.121	-5.121	0.00105	-0.00105	0.00087	-0.00087
	-12.8717	3.516	-3.516	0.00071	-0.00071	0.00059	-0.00059
	-12.8617	2.243	-2.243	0.00046	-0.00046	0.00038	-0.00038
	-12.8527	1.33	-1.33	0.00026	-0.00026	0.00022	-0.00022
	-12.8427	0.7331	-0.7331	0.00014	-0.00014	0.00012	-0.00012
	-12.8327	0.3755	-0.3755	8e-05	-8e-05	6e-05	-6e-05
	-12.8237	0.1788	-0.1788	3e-05	-3e-05	3e-05	-3e-05
	-12.8137	0.07909	-0.07909	2e-05	-2e-05	1e-05	-1e-05
	-12.8047	0.03252	-0.03252	0	0	0	0
	-12.7947	0.01243	-0.01243	0	0	0	0
	-12.7847	0.00441	-0.00441	0	0	0	0
	-12.7757	0.00146	-0.00146	0	0	0	0
	-12.7657	0.00045	-0.00045	0	0	0	0
	-12.7567	0.00013	-0.00013	0	0	0	0
	-12.7467	3e-05	-3e-05	0	0	0	0
	-12.7377	1e-05	-1e-05	0	0	0	0
	-12.7277	0	0	0	0	0	0
	-12.7177	0	0	0	0	0	0
	-12.7087	0	0	0	0	0	0
	-12.6987	0	0	0	0	0	0
	-12.6897	0	0	0	0	0	0
	-12.6797	0	0	0	0	0	0
	-12.6697	0	0	0	0	0	0
	-12.6607	0	0	0	0	0	0
	-12.6507	0	0	0	0	0	0
	-12.6417	0	0	0	0	0	0
	-12.6317	0	0	0	0	0	0
	-12.6217	0	0	0	0	0	0
	-12.6127	0	0	0	0	0	0
	-12.6027	0	0	0	0	0	0
	-12.5937	0	0	0	0	0	0
	-12.5837	0	0	0	0	0	0
	-12.5737	0	0	0	0	0	0
	-12.5647	0	0	0	0	0	0
	-12.5547	0	0	0	0	0	0
	-12.5457	0	0	0	0	0	0
	-12.5357	0	0	0	0	0	0
	-12.5257	0	0	0	0	0	0
	-12.5167	0	0	0	0	0	0
	-12.5067	1e-05	-1e-05	0	0	0	0
	-12.4977	3e-05	-3e-05	0	0	0	0
	-12.4877	0.00013	-0.00013	0	0	0	0
	-12.4777	0.00045	-0.00045	0	0	0	0
	-12.4687	0.00146	-0.00146	0	0	0	0
	-12.4587	0.00443	-0.00443	0	0	0	0
	-12.4497	0.01249	-0.01249	1e-05	-1e-05	0	0
	-12.4397	0.03275	-0.03275	2e-05	-2e-05	0	0
	-12.4297	0.07988	-0.07989	6e-05	-6e-05	1e-05	-1e-05
	-12.4207	0.1813	-0.1813	0.00013	-0.00013	4e-05	-4e-05
	-12.4107	0.3828	-0.3829	0.00029	-0.00029	9e-05	-9e-05
	-12.4017	0.7531	-0.7531	0.00057	-0.00057	0.0002	-0.0002
	-12.3917	1.381	-1.381	0.00106	-0.00106	0.00043	-0.00043
	-12.3817	2.362	-2.362	0.00183	-0.00183	0.00088	-0.00088
	-12.3727	3.775	-3.775	0.00297	-0.00297	0.00168	-0.00168
	-12.3627	5.646	-5.646	0.00449	-0.00449	0.00308	-0.00308
	-12.3537	7.922	-7.922	0.00642	-0.00642	0.00537	-0.00537
	-12.3437	10.46	-10.46	0.00867	-0.00867	0.00888	-0.00888
	-12.3337	13.02	-13.02	0.01111	-0.01111	0.01381	-0.01381
	-12.3247	15.35	-15.35	0.01352	-0.01352	0.02019	-0.02019
	-12.3147	17.21	-17.21	0.01571	-0.01571	0.0277	-0.0277
	-12.3057	18.39	-18.39	0.01743	-0.01743	0.03557	-0.03557
	-12.2957	18.81	-18.81	0.01849	-0.01849	0.04272	-0.04272
	-12.2857	18.46	-18.46	0.01872	-0.01872	0.048	-0.048
	-12.2767	17.5	-17.5	0.01808	-0.01808	0.05055	-0.05055
	-12.2667	16.18	-16.18	0.01668	-0.01668	0.05011	-0.05011
	-12.2577	14.86	-14.86	0.01474	-0.01475	0.04723	-0.04723
	-12.2477	13.97	-13.97	0.01264	-0.01264	0.04308	-0.04308
	-12.2377	13.87	-13.87	0.01069	-0.01069	0.03907	-0.03907
	-12.2287	14.74	-14.74	0.00922	-0.00922	0.03639	-0.03639
	-12.2187	16.51	-16.51	0.00832	-0.00832	0.03556	-0.03556
	-12.2097	18.8	-18.8	0.00797	-0.00797	0.03634	-0.03634
	-12.1997	21.02	-21.02	0.00792	-0.00792	0.03783	-0.03783
	-12.1907	22.49	-22.49	0.00792	-0.00792	0.03883	-0.03883
	-12.1807	22.73	-22.73	0.0077	-0.0077	0.03838	-0.03838
	-12.1707	21.52	-21.52	0.00715	-0.00715	0.03591	-0.03591
	-12.1617	19.02	-19.02	0.00627	-0.00627	0.03154	-0.03154
	-12.1517	15.66	-15.66	0.00513	-0.00513	0.02588	-0.02588
	-12.1427	12	-12	0.00393	-0.00393	0.01978	-0.01978
	-12.1327	8.565	-8.565	0.0028	-0.0028	0.01409	-0.01409
	-12.1227	5.707	-5.707	0.00189	-0.00189	0.00937	-0.00937
	-12.1137	3.587	-3.587	0.00124	-0.00124	0.00581	-0.00581
	-12.1037	2.209	-2.209	0.00088	-0.00088	0.00346	-0.00346
	-12.0947	1.493	-1.493	0.00082	-0.00082	0.00208	-0.00208
	-12.0847	1.349	-1.349	0.00104	-0.00104	0.00151	-0.00151
	-12.0747	1.711	-1.711	0.00167	-0.00167	0.00156	-0.00156
	-12.0657	2.547	-2.547	0.00269	-0.00269	0.0021	-0.0021
	-12.0557	3.82	-3.82	0.0041	-0.0041	0.00305	-0.00305
	-12.0467	5.448	-5.448	0.00589	-0.00589	0.00432	-0.00432
	-12.0367	7.264	-7.264	0.00787	-0.00787	0.00575	-0.00575
	-12.0267	9.017	-9.017	0.00976	-0.00976	0.00714	-0.00714
	-12.0177	10.41	-10.41	0.01128	-0.01128	0.00823	-0.00823
	-12.0077	11.16	-11.16	0.0121	-0.0121	0.00883	-0.00883
	-11.9987	11.13	-11.13	0.01206	-0.01206	0.00881	-0.00881
	-11.9887	10.31	-10.31	0.01117	-0.01117	0.00815	-0.00815
	-11.9787	8.881	-8.881	0.00962	-0.00962	0.00703	-0.00703
	-11.9697	7.108	-7.108	0.00771	-0.00771	0.00563	-0.00563
	-11.9597	5.288	-5.288	0.00574	-0.00574	0.00418	-0.00418
	-11.9507	3.656	-3.656	0.00396	-0.00396	0.00289	-0.00289
	-11.9407	2.349	-2.349	0.00254	-0.00254	0.00186	-0.00186
	-11.9307	1.403	-1.403	0.00152	-0.00152	0.00111	-0.00111
	-11.9217	0.7785	-0.7785	0.00084	-0.00084	0.00061	-0.00061
	-11.9117	0.4015	-0.4015	0.00043	-0.00043	0.00031	-0.00031
	-11.9027	0.1925	-0.1925	0.00021	-0.00021	0.00016	-0.00016
	-11.8927	0.08576	-0.08576	0.0001	-0.0001	6e-05	-6e-05
	-11.8827	0.03551	-0.03551	4e-05	-4e-05	3e-05	-3e-05
	-11.8737	0.01367	-0.01367	2e-05	-2e-05	1e-05	-1e-05
	-11.8637	0.00489	-0.00489	0	0	0	0
	-11.8547	0.00163	-0.00163	0	0	0	0
	-11.8447	0.00053	-0.00053	0	0	0	0
	-11.8347	0.00026	-0.00026	0	0	0	0
	-11.8257	0.00046	-0.00046	0	0	0	0
	-11.8157	0.0014	-0.00141	0	0	0	0
	-11.8067	0.00427	-0.00427	0	0	0	0
	-11.7967	0.01215	-0.01215	1e-05	-1e-05	1e-05	-1e-05
	-11.7867	0.0322	-0.03221	5e-05	-5e-05	2e-05	-2e-05
	-11.7777	0.07955	-0.07956	0.00013	-0.00013	7e-05	-7e-05
	-11.7677	0.1833	-0.1833	0.0003	-0.0003	0.00016	-0.00016
	-11.7587	0.3943	-0.3943	0.00064	-0.00064	0.00038	-0.00038
	-11.7487	0.7929	-0.793	0.00127	-0.00127	0.00082	-0.00082
	-11.7387	1.493	-1.493	0.00235	-0.00235	0.00169	-0.00169
	-11.7297	2.639	-2.639	0.00408	-0.00408	0.00331	-0.00331
	-11.7197	4.388	-4.388	0.0066	-0.0066	0.00627	-0.00627
	-11.7107	6.884	-6.884	0.01003	-0.01003	0.0114	-0.0114
	-11.7007	10.22	-10.22	0.01432	-0.01432	0.02	-0.02
	-11.6907	14.42	-14.42	0.01932	-0.01932	0.03373	-0.03373
	-11.6817	19.39	-19.39	0.02471	-0.02472	0.05463	-0.05464
	-11.6717	24.93	-24.93	0.03011	-0.03011	0.08472	-0.08472
	-11.6627	30.73	-30.73	0.03516	-0.03516	0.12542	-0.12542
	-11.6527	36.4	-36.4	0.0396	-0.0396	0.17677	-0.17677
	-11.6437	41.45	-41.45	0.04325	-0.04325	0.23672	-0.23672
	-11.6337	45.44	-45.44	0.04608	-0.04608	0.3007	-0.30071
	-11.6237	47.95	-47.95	0.04811	-0.04811	0.36205	-0.36206
	-11.6147	48.73	-48.73	0.04937	-0.04937	0.41309	-0.4131
	-11.6047	47.71	-47.71	0.04985	-0.04985	0.44681	-0.44681
	-11.5957	45.04	-45.04	0.04946	-0.04945	0.45853	-0.45853
	-11.5857	41.02	-41.02	0.04805	-0.04805	0.44687	-0.44687
	-11.5757	36.07	-36.07	0.04554	-0.04555	0.41408	-0.41408
	-11.5667	30.59	-30.59	0.04181	-0.04181	0.36499	-0.365
	-11.5567	25.01	-25.01	0.03692	-0.03692	0.30623	-0.30622
	-11.5477	19.65	-19.65	0.03118	-0.03118	0.24446	-0.24446
	-11.5377	14.8	-14.8	0.02503	-0.02503	0.18549	-0.1855
	-11.5277	10.63	-10.63	0.019	-0.019	0.13358	-0.13358
	-11.5187	7.263	-7.262	0.01358	-0.01358	0.09109	-0.09109
	-11.5087	4.698	-4.698	0.00912	-0.00912	0.05869	-0.0587
	-11.4997	2.871	-2.87	0.00574	-0.00574	0.03565	-0.03565
	-11.4897	1.659	-1.659	0.00341	-0.00341	0.02038	-0.02038
	-11.4797	0.9244	-0.9244	0.00196	-0.00196	0.01098	-0.01098
	-11.4707	0.543	-0.543	0.00123	-0.00123	0.00565	-0.00564
	-11.4607	0.4333	-0.4333	0.00111	-0.00111	0.00299	-0.00299
	-11.4517	0.5723	-0.5723	0.00157	-0.00157	0.00209	-0.00209
	-11.4417	1.003	-1.003	0.00278	-0.00278	0.00253	-0.00253
	-11.4317	1.828	-1.828	0.00495	-0.00495	0.00438	-0.00438
	-11.4227	3.196	-3.196	0.00838	-0.00838	0.00807	-0.00806
	-11.4127	5.263	-5.263	0.01322	-0.01322	0.0143	-0.0143
	-11.4037	8.136	-8.136	0.01951	-0.01951	0.02394	-0.02394
	-11.3937	11.81	-11.81	0.02688	-0.02688	0.03765	-0.03765
	-11.3837	16.12	-16.12	0.03455	-0.03455	0.05556	-0.05556
	-11.3747	20.69	-20.69	0.04153	-0.04153	0.07685	-0.07685
	-11.3647	24.99	-24.99	0.04671	-0.04671	0.09964	-0.09964
	-11.3557	28.42	-28.42	0.04925	-0.04925	0.12102	-0.12102
	-11.3457	30.44	-30.44	0.04871	-0.04871	0.13761	-0.13761
	-11.3357	30.7	-30.7	0.04528	-0.04528	0.14644	-0.14644
	-11.3267	29.15	-29.15	0.0396	-0.0396	0.14578	-0.14578
	-11.3167	26.04	-26.04	0.03263	-0.03263	0.13572	-0.13572
	-11.3077	21.87	-21.87	0.02536	-0.02536	0.11806	-0.11806
	-11.2977	17.25	-17.25	0.0186	-0.0186	0.09596	-0.09596
	-11.2877	12.77	-12.77	0.01287	-0.01287	0.07285	-0.07285
	-11.2787	8.87	-8.87	0.00843	-0.00843	0.05163	-0.05163
	-11.2687	5.775	-5.775	0.00522	-0.00522	0.03417	-0.03417
	-11.2597	3.534	-3.534	0.00311	-0.00311	0.02114	-0.02114
	-11.2497	2.06	-2.06	0.00188	-0.00188	0.01233	-0.01233
	-11.2397	1.213	-1.213	0.00141	-0.00141	0.00702	-0.00702
	-11.2307	0.8672	-0.8672	0.00165	-0.00165	0.00448	-0.00448
	-11.2207	0.9561	-0.9561	0.00279	-0.00279	0.0042	-0.0042
	-11.2117	1.494	-1.494	0.00518	-0.00518	0.00614	-0.00614
	-11.2017	2.562	-2.562	0.00931	-0.00931	0.01065	-0.01065
	-11.1917	4.272	-4.272	0.01572	-0.01572	0.01838	-0.01838
	-11.1827	6.696	-6.697	0.02473	-0.02473	0.02998	-0.02998
	-11.1727	9.794	-9.794	0.03623	-0.03624	0.04562	-0.04562
	-11.1637	13.34	-13.34	0.04944	-0.04944	0.06463	-0.06463
	-11.1537	16.94	-16.94	0.06281	-0.06281	0.08529	-0.08529
	-11.1447	20.06	-20.06	0.07424	-0.07424	0.10498	-0.10498
	-11.1347	22.2	-22.2	0.08182	-0.08183	0.12088	-0.12088
	-11.1247	23.07	-23.07	0.08411	-0.08411	0.131	-0.131
	-11.1157	22.71	-22.71	0.08086	-0.08086	0.13495	-0.13495
	-11.1057	21.49	-21.49	0.07308	-0.07309	0.13451	-0.13451
	-11.0967	20.03	-20.03	0.06263	-0.06263	0.13303	-0.13303
	-11.0867	18.98	-18.98	0.05177	-0.05177	0.13427	-0.13427
	-11.0767	18.78	-18.78	0.04231	-0.04231	0.14083	-0.14083
	-11.0677	19.51	-19.51	0.03531	-0.0353	0.15299	-0.15299
	-11.0577	20.86	-20.86	0.03084	-0.03084	0.16829	-0.16829
	-11.0487	22.25	-22.25	0.02822	-0.02822	0.1823	-0.1823
	-11.0387	23.03	-23.03	0.02648	-0.02648	0.19014	-0.19014
	-11.0287	22.7	-22.7	0.02467	-0.02467	0.18834	-0.18834
	-11.0197	21.11	-21.11	0.02227	-0.02227	0.17607	-0.17607
	-11.0097	18.47	-18.46	0.01919	-0.01919	0.15564	-0.15564
	-11.0007	15.26	-15.26	0.01574	-0.01574	0.13198	-0.13198
	-10.9907	12.13	-12.13	0.01248	-0.01248	0.11147	-0.11147
	-10.9807	9.657	-9.657	0.00993	-0.00993	0.10068	-0.10068
	-10.9717	8.307	-8.307	0.0086	-0.0086	0.10518	-0.10518
	-10.9617	8.32	-8.319	0.0087	-0.0087	0.12869	-0.1287
	-10.9527	9.711	-9.711	0.01032	-0.01032	0.17218	-0.17218
	-10.9427	12.27	-12.27	0.01336	-0.01336	0.23327	-0.23328
	-10.9327	15.61	-15.61	0.01759	-0.01759	0.30605	-0.30608
	-10.9237	19.18	-19.18	0.02272	-0.02272	0.3819	-0.3819
	-10.9137	22.43	-22.43	0.02852	-0.02852	0.45121	-0.45122
	-10.9047	24.94	-24.94	0.03498	-0.03498	0.5061	-0.50611
	-10.8947	26.49	-26.49	0.04228	-0.04228	0.54231	-0.54231
	-10.8847	27.17	-27.17	0.05066	-0.05066	0.55979	-0.5598
	-10.8757	27.25	-27.25	0.06022	-0.06022	0.56168	-0.56168
	-10.8657	27.06	-27.06	0.0707	-0.0707	0.55184	-0.55184
	-10.8567	26.85	-26.85	0.0812	-0.0812	0.53307	-0.53309
	-10.8467	26.71	-26.71	0.09054	-0.09053	0.50657	-0.50656
	-10.8367	26.6	-26.6	0.09739	-0.09739	0.47327	-0.47325
	-10.8277	26.45	-26.45	0.10101	-0.10101	0.43573	-0.43572
	-10.8177	26.34	-26.34	0.10147	-0.10147	0.39952	-0.39951
	-10.8087	26.49	-26.49	0.09979	-0.09979	0.37243	-0.3724
	-10.7987	27.19	-27.19	0.09754	-0.09754	0.36198	-0.36198
	-10.7887	28.65	-28.65	0.09622	-0.09622	0.37232	-0.37232
	-10.7797	30.82	-30.82	0.09653	-0.09653	0.40153	-0.40152
	-10.7697	33.27	-33.27	0.09809	-0.09809	0.44133	-0.44133
	-10.7607	35.35	-35.35	0.09958	-0.09958	0.4794	-0.4794
	-10.7507	36.34	-36.34	0.09938	-0.09938	0.50347	-0.50346
	-10.7407	35.77	-35.77	0.09641	-0.09641	0.5057	-0.5057
	-10.7317	33.61	-33.61	0.09055	-0.09055	0.48537	-0.48537
	-10.7217	30.29	-30.29	0.08286	-0.08287	0.44901	-0.449
	-10.7127	26.53	-26.53	0.07506	-0.07506	0.40767	-0.40767
	-10.7027	23.08	-23.08	0.06874	-0.06874	0.37302	-0.37303
	-10.6927	20.52	-20.52	0.06483	-0.06483	0.35388	-0.35389
	-10.6837	19.08	-19.08	0.06334	-0.06334	0.35458	-0.35459
	-10.6737	18.75	-18.75	0.0635	-0.0635	0.37536	-0.37536
	-10.6647	19.32	-19.32	0.06433	-0.06434	0.41393	-0.41395
	-10.6547	20.58	-20.58	0.06501	-0.065	0.46713	-0.46713
	-10.6447	22.33	-22.33	0.06524	-0.06524	0.53112	-0.53112
	-10.6357	24.43	-24.43	0.06514	-0.06514	0.60098	-0.60097
	-10.6257	26.75	-26.75	0.06502	-0.06502	0.67029	-0.67028
	-10.6167	29.12	-29.12	0.06513	-0.06513	0.73134	-0.73135
	-10.6067	31.34	-31.34	0.06552	-0.06552	0.77647	-0.77645
	-10.5977	33.2	-33.21	0.066	-0.066	0.79978	-0.79979
	-10.5877	34.5	-34.5	0.06622	-0.06622	0.79874	-0.79876
	-10.5777	35.03	-35.03	0.06585	-0.06585	0.77412	-0.77412
	-10.5687	34.66	-34.66	0.06458	-0.06458	0.72952	-0.72953
	-10.5587	33.29	-33.29	0.06235	-0.06235	0.67043	-0.67044
	-10.5497	30.98	-30.98	0.05947	-0.05947	0.60383	-0.60384
	-10.5397	27.95	-27.95	0.0565	-0.0565	0.53757	-0.53758
	-10.5297	24.6	-24.6	0.05433	-0.05433	0.4798	-0.47979
	-10.5207	21.38	-21.38	0.05374	-0.05374	0.43716	-0.43715
	-10.5107	18.67	-18.67	0.05504	-0.05504	0.41283	-0.41283
	-10.5017	16.64	-16.64	0.05783	-0.05783	0.40479	-0.40479
	-10.4917	15.22	-15.22	0.06105	-0.06105	0.40588	-0.40587
	-10.4817	14.16	-14.16	0.06313	-0.06313	0.406	-0.40598
	-10.4727	13.12	-13.12	0.06273	-0.06273	0.39541	-0.39541
	-10.4627	11.84	-11.84	0.05911	-0.0591	0.36847	-0.36845
	-10.4537	10.25	-10.25	0.05243	-0.05243	0.32525	-0.32525
	-10.4437	8.454	-8.454	0.04374	-0.04374	0.27166	-0.27166
	-10.4337	6.682	-6.682	0.03463	-0.03463	0.21733	-0.21733
	-10.4247	5.228	-5.228	0.02673	-0.02673	0.17316	-0.17315
	-10.4147	4.371	-4.37	0.02155	-0.02155	0.14926	-0.14925
	-10.4057	4.333	-4.333	0.02013	-0.02012	0.1538	-0.15379
	-10.3957	5.266	-5.266	0.02311	-0.02311	0.19216	-0.19215
	-10.3857	7.222	-7.221	0.0306	-0.0306	0.26626	-0.26624
	-10.3767	10.12	-10.12	0.04223	-0.04223	0.37329	-0.37326
	-10.3667	13.74	-13.74	0.05686	-0.05686	0.50487	-0.50486
	-10.3577	17.66	-17.66	0.07281	-0.07281	0.64728	-0.64727
	-10.3477	21.39	-21.39	0.08792	-0.08792	0.78363	-0.78363
	-10.3377	24.4	-24.4	0.10014	-0.10014	0.89767	-0.89767
	-10.3287	26.33	-26.33	0.10787	-0.10786	0.97747	-0.97748
	-10.3187	26.98	-26.98	0.11044	-0.11044	1.0179	-1.01793
	-10.3097	26.41	-26.41	0.10807	-0.10807	1.01984	-1.01987
	-10.2997	24.84	-24.84	0.10169	-0.10169	0.98795	-0.98799
	-10.2897	22.55	-22.55	0.09239	-0.09239	0.92772	-0.92776
	-10.2807	19.83	-19.83	0.08125	-0.08126	0.84419	-0.84421
	-10.2707	16.91	-16.91	0.0692	-0.0692	0.74276	-0.74278
	-10.2617	14.05	-14.05	0.05706	-0.05707	0.63108	-0.63108
	-10.2517	11.52	-11.52	0.04575	-0.04575	0.52027	-0.52026
	-10.2417	9.653	-9.653	0.03628	-0.03628	0.42457	-0.42456
	-10.2327	8.807	-8.807	0.02964	-0.02964	0.35926	-0.35926
	-10.2227	9.302	-9.302	0.02666	-0.02666	0.33752	-0.33752
	-10.2137	11.35	-11.35	0.02778	-0.02778	0.36729	-0.3673
	-10.2037	14.95	-14.95	0.03284	-0.03284	0.44875	-0.44876
	-10.1937	19.84	-19.84	0.04109	-0.04109	0.573	-0.573
	-10.1847	25.47	-25.47	0.05113	-0.05114	0.72271	-0.72272
	-10.1747	31.1	-31.1	0.06125	-0.06125	0.87502	-0.87503
	-10.1657	35.98	-35.98	0.06971	-0.06971	1.00651	-1.00652
	-10.1557	39.5	-39.5	0.07525	-0.07525	1.09931	-1.09931
	-10.1457	41.38	-41.38	0.07731	-0.07731	1.14463	-1.14461
	-10.1367	41.66	-41.66	0.07608	-0.07608	1.14361	-1.14359
	-10.1267	40.58	-40.58	0.07225	-0.07225	1.10406	-1.10406
	-10.1177	38.44	-38.44	0.06665	-0.06665	1.03577	-1.03575
	-10.1077	35.47	-35.47	0.05993	-0.05993	0.9465	-0.94648
	-10.0977	31.81	-31.81	0.05252	-0.05252	0.84118	-0.84117
	-10.0887	27.56	-27.55	0.04465	-0.04465	0.72332	-0.7233
	-10.0787	22.89	-22.89	0.03656	-0.03656	0.5974	-0.59739
	-10.0697	18.11	-18.11	0.02862	-0.02862	0.47045	-0.47046
	-10.0597	13.54	-13.54	0.02124	-0.02124	0.35082	-0.35082
	-10.0507	9.53	-9.53	0.01488	-0.01488	0.24638	-0.24638
	-10.0407	6.287	-6.286	0.00979	-0.00979	0.16232	-0.16231
	-10.0307	3.877	-3.877	0.00603	-0.00603	0.10002	-0.10002
	-10.0217	2.232	-2.232	0.00346	-0.00346	0.05758	-0.05758
	-10.0117	1.199	-1.199	0.00187	-0.00187	0.03101	-0.03101
	-10.0027	0.6066	-0.6066	0.00096	-0.00096	0.01591	-0.01591
	-9.99274	0.3024	-0.3024	0.00052	-0.00052	0.00852	-0.00852
	-9.98274	0.1819	-0.1818	0.00042	-0.00042	0.00648	-0.00648
	-9.97374	0.1914	-0.1914	0.0006	-0.0006	0.00909	-0.00908
	-9.96374	0.3264	-0.3264	0.00118	-0.00118	0.01732	-0.01732
	-9.95474	0.6246	-0.6245	0.00231	-0.00231	0.03386	-0.03386
	-9.94474	1.158	-1.157	0.00429	-0.00429	0.06278	-0.06278
	-9.93474	2.015	-2.015	0.00745	-0.00745	0.10877	-0.10876
	-9.92574	3.284	-3.283	0.01203	-0.01203	0.17573	-0.17572
	-9.91574	5.015	-5.015	0.01816	-0.01816	0.26508	-0.26508
	-9.90674	7.204	-7.204	0.02565	-0.02565	0.37417	-0.37413
	-9.89674	9.781	-9.78	0.03403	-0.03403	0.49555	-0.49555
	-9.88674	12.63	-12.63	0.04258	-0.04258	0.61862	-0.61861
	-9.87774	15.61	-15.61	0.05053	-0.05053	0.73213	-0.73211
	-9.86774	18.63	-18.63	0.05736	-0.05736	0.82765	-0.82765
	-9.85874	21.59	-21.59	0.06282	-0.06282	0.90174	-0.90177
	-9.84874	24.4	-24.4	0.06697	-0.06697	0.95592	-0.95596
	-9.83874	26.94	-26.94	0.07011	-0.07012	0.99451	-0.99453
	-9.82974	29.01	-29.01	0.07242	-0.07242	1.02139	-1.02146
	-9.81974	30.37	-30.37	0.07392	-0.07393	1.03809	-1.03816
	-9.81074	30.82	-30.82	0.07447	-0.07448	1.04277	-1.04285
	-9.80074	30.24	-30.24	0.07375	-0.07375	1.03169	-1.03175
	-9.79074	28.66	-28.66	0.07144	-0.07144	1.00109	-1.00111
	-9.78174	26.25	-26.25	0.06743	-0.06743	0.94916	-0.94917
	-9.77174	23.29	-23.29	0.06179	-0.06179	0.87821	-0.87821
	-9.76274	20.16	-20.16	0.05497	-0.05497	0.79521	-0.79523
	-9.75274	17.21	-17.21	0.04763	-0.04763	0.71132	-0.7113
	-9.74274	14.77	-14.77	0.04063	-0.04063	0.63963	-0.63961
	-9.73374	13.07	-13.07	0.03474	-0.03474	0.5912	-0.59119
	-9.72374	12.16	-12.16	0.03043	-0.03043	0.57098	-0.57096
	-9.71474	11.92	-11.92	0.02777	-0.02777	0.57522	-0.57521
	-9.70474	12.05	-12.05	0.0263	-0.0263	0.59188	-0.59188
	-9.69474	12.19	-12.19	0.02534	-0.02534	0.6044	-0.6044
	-9.68574	11.98	-11.98	0.02415	-0.02415	0.59726	-0.59726
	-9.67574	11.23	-11.23	0.02223	-0.02223	0.56145	-0.56145
	-9.66674	9.928	-9.927	0.01944	-0.01944	0.49679	-0.49674
	-9.65674	8.215	-8.214	0.016	-0.016	0.41134	-0.4113
	-9.64674	6.342	-6.342	0.01231	-0.01231	0.31768	-0.31767
	-9.63774	4.56	-4.56	0.00884	-0.00884	0.22847	-0.22845
	-9.62774	3.051	-3.051	0.00591	-0.00591	0.15288	-0.15285
	-9.61874	1.899	-1.899	0.00367	-0.00367	0.09513	-0.09511
	-9.60874	1.101	-1.101	0.00213	-0.00213	0.05511	-0.05511
	-9.59874	0.5994	-0.5993	0.00117	-0.00117	0.02988	-0.02988
	-9.58974	0.3196	-0.3195	0.00064	-0.00064	0.01559	-0.01559
	-9.57974	0.1982	-0.1982	0.0004	-0.0004	0.0089	-0.0089
	-9.57074	0.2006	-0.2006	0.00041	-0.00041	0.00767	-0.00767
	-9.56074	0.3275	-0.3275	0.0007	-0.0007	0.01131	-0.01131
	-9.55074	0.615	-0.6149	0.00132	-0.00132	0.02062	-0.02062
	-9.54174	1.127	-1.127	0.00245	-0.00245	0.03757	-0.03757
	-9.53174	1.938	-1.938	0.0042	-0.0042	0.06453	-0.06453
	-9.52274	3.102	-3.102	0.00674	-0.00674	0.1033	-0.1033
	-9.51274	4.617	-4.617	0.01002	-0.01002	0.15373	-0.15372
	-9.50374	6.387	-6.387	0.01384	-0.01384	0.21267	-0.21265
	-9.49374	8.212	-8.211	0.0178	-0.0178	0.27345	-0.27345
	-9.48374	9.812	-9.812	0.02128	-0.02128	0.32675	-0.32674
	-9.47474	10.9	-10.9	0.02363	-0.02363	0.36287	-0.36286
	-9.46474	11.25	-11.25	0.02438	-0.02438	0.37454	-0.37454
	-9.45574	10.79	-10.79	0.0234	-0.0234	0.35925	-0.35925
	-9.44574	9.619	-9.619	0.02086	-0.02086	0.32029	-0.32029
	-9.43574	7.97	-7.97	0.01729	-0.01729	0.26541	-0.26541
	-9.42674	6.138	-6.138	0.0133	-0.0133	0.20437	-0.20437
	-9.41674	4.393	-4.393	0.00953	-0.00953	0.14627	-0.1463
	-9.40774	2.922	-2.922	0.00633	-0.00633	0.09731	-0.09731
	-9.39774	1.806	-1.807	0.00392	-0.00392	0.06015	-0.06016
	-9.38774	1.038	-1.038	0.00225	-0.00225	0.03457	-0.03457
	-9.37874	0.5542	-0.5543	0.0012	-0.0012	0.01846	-0.01846
	-9.36874	0.2751	-0.2751	0.0006	-0.0006	0.00915	-0.00916
	-9.35974	0.1269	-0.1269	0.00028	-0.00028	0.00423	-0.00423
	-9.34974	0.05438	-0.05439	0.00012	-0.00012	0.00181	-0.00181
	-9.33974	0.02167	-0.02167	5e-05	-5e-05	0.00072	-0.00072
	-9.33074	0.00802	-0.00802	1e-05	-1e-05	0.00027	-0.00027
	-9.32074	0.00276	-0.00276	0	0	9e-05	-9e-05
	-9.31174	0.00088	-0.00088	0	0	3e-05	-3e-05
	-9.30174	0.00026	-0.00026	0	0	1e-05	-1e-05
	-9.29174	7e-05	-7e-05	0	0	0	0
	-9.28274	2e-05	-2e-05	0	0	0	0
	-9.27274	0	0	0	0	0	0
	-9.26374	0	0	0	0	0	0
	-9.25374	0	0	0	0	0	0
	-9.24374	0	0	0	0	0	0
	-9.23474	0	0	0	0	0	0
	-9.22474	0	0	0	0	0	0
	-9.21574	0	0	0	0	0	0
	-9.20574	1e-05	-1e-05	0	0	0	0
	-9.19574	4e-05	-4e-05	0	0	0	0
	-9.18674	0.00016	-0.00016	0	0	0	0
	-9.17674	0.00056	-0.00056	0	0	1e-05	-1e-05
	-9.16774	0.00181	-0.00181	0	0	3e-05	-3e-05
	-9.15774	0.00541	-0.00541	0	0	8e-05	-8e-05
	-9.14774	0.01501	-0.01501	1e-05	-1e-05	0.00023	-0.00023
	-9.13874	0.03873	-0.03874	3e-05	-3e-05	0.00059	-0.00059
	-9.12874	0.09289	-0.09291	9e-05	-9e-05	0.00141	-0.00141
	-9.11974	0.207	-0.2071	0.0002	-0.0002	0.00314	-0.00314
	-9.10974	0.4289	-0.429	0.00042	-0.00042	0.0065	-0.0065
	-9.09974	0.8258	-0.8259	0.00081	-0.00081	0.01252	-0.01252
	-9.09074	1.478	-1.478	0.00148	-0.00148	0.0224	-0.0224
	-9.08074	2.457	-2.458	0.00244	-0.00244	0.03726	-0.03726
	-9.07174	3.798	-3.798	0.00376	-0.00376	0.05759	-0.05759
	-9.06174	5.455	-5.456	0.00541	-0.00541	0.08272	-0.08272
	-9.05174	7.283	-7.284	0.00723	-0.00723	0.11043	-0.11043
	-9.04274	9.036	-9.037	0.00896	-0.00896	0.13702	-0.13703
	-9.03274	10.42	-10.42	0.01034	-0.01034	0.15802	-0.15803
	-9.02374	11.17	-11.17	0.01108	-0.01108	0.16933	-0.16934
	-9.01374	11.12	-11.12	0.01103	-0.01103	0.16868	-0.16868
	-9.00374	10.3	-10.3	0.01022	-0.01022	0.15615	-0.15615
	-8.99474	8.863	-8.862	0.00879	-0.00879	0.13437	-0.13435
	-8.98474	7.094	-7.093	0.00705	-0.00705	0.10747	-0.10747
	-8.97574	5.29	-5.289	0.00525	-0.00525	0.07994	-0.07993
	-8.96574	3.698	-3.698	0.00368	-0.00368	0.0554	-0.05539
	-8.95674	2.477	-2.477	0.00248	-0.00248	0.036	-0.03599
	-8.94674	1.699	-1.698	0.00171	-0.00171	0.02242	-0.02241
	-8.93674	1.382	-1.382	0.00142	-0.00142	0.0143	-0.0143
	-8.92774	1.528	-1.528	0.00162	-0.00162	0.01083	-0.01083
	-8.91774	2.137	-2.137	0.00229	-0.00229	0.01115	-0.01114
	-8.90874	3.2	-3.2	0.00344	-0.00344	0.01449	-0.01449
	-8.89874	4.669	-4.669	0.00503	-0.00503	0.0202	-0.0202
	-8.88874	6.419	-6.419	0.00692	-0.00692	0.02738	-0.02738
	-8.87974	8.234	-8.234	0.00888	-0.00888	0.03498	-0.03498
	-8.86974	9.828	-9.828	0.0106	-0.0106	0.04171	-0.04171
	-8.86074	10.91	-10.91	0.01176	-0.01176	0.04626	-0.04626
	-8.85074	11.25	-11.25	0.01213	-0.01213	0.04771	-0.04771
	-8.84074	10.78	-10.78	0.01162	-0.01162	0.04573	-0.04573
	-8.83174	9.604	-9.604	0.01034	-0.01034	0.04074	-0.04074
	-8.82174	7.952	-7.952	0.00858	-0.00858	0.03373	-0.03373
	-8.81274	6.119	-6.119	0.00659	-0.00659	0.02596	-0.02596
	-8.80274	4.376	-4.376	0.00471	-0.00471	0.01857	-0.01857
	-8.79274	2.909	-2.909	0.00313	-0.00313	0.01234	-0.01234
	-8.78374	1.797	-1.797	0.00194	-0.00194	0.00762	-0.00762
	-8.77374	1.032	-1.032	0.00111	-0.00111	0.00437	-0.00437
	-8.76474	0.5505	-0.5505	0.0006	-0.0006	0.00233	-0.00233
	-8.75474	0.273	-0.273	0.0003	-0.0003	0.00116	-0.00116
	-8.74474	0.1258	-0.1258	0.00014	-0.00014	0.00053	-0.00053
	-8.73574	0.05389	-0.05389	5e-05	-5e-05	0.00023	-0.00023
	-8.72574	0.02145	-0.02145	2e-05	-2e-05	9e-05	-9e-05
	-8.71674	0.00794	-0.00794	0	0	3e-05	-3e-05
	-8.70674	0.00273	-0.00273	0	0	1e-05	-1e-05
	-8.69674	0.00087	-0.00087	0	0	0	0
	-8.68774	0.00026	-0.00026	0	0	0	0
	-8.67774	7e-05	-7e-05	0	0	0	0
	-8.66874	2e-05	-2e-05	0	0	0	0
	-8.65874	0	0	0	0	0	0
	-8.64874	0	0	0	0	0	0
	-8.63974	0	0	0	0	0	0
	-8.62974	0	0	0	0	0	0
	-8.62074	0	0	0	0	0	0
	-8.61074	0	0	0	0	0	0
	-8.60074	0	0	0	0	0	0
	-8.59174	0	0	0	0	0	0
	-8.58174	0	0	0	0	0	0
	-8.57274	0	0	0	0	0	0
	-8.56274	0	0	0	0	0	0
	-8.55274	0	0	0	0	0	0
	-8.54374	0	0	0	0	0	0
	-8.53374	0	0	0	0	0	0
	-8.52474	0	0	0	0	0	0
	-8.51474	0	0	0	0	0	0
	-8.50474	0	0	0	0	0	0
	-8.49574	0	0	0	0	0	0
	-8.48574	0	0	0	0	0	0
	-8.47674	0	0	0	0	0	0
	-8.46674	0	0	0	0	0	0
	-8.45774	0	0	0	0	0	0
	-8.44774	0	0	0	0	0	0
	-8.43774	0	0	0	0	0	0
	-8.42874	0	0	0	0	0	0
	-8.41874	0	0	0	0	0	0
	-8.40974	0	0	0	0	0	0
	-8.39974	0	0	0	0	0	0
	-8.38974	0	0	0	0	0	0
	-8.38074	0	0	0	0	0	0
	-8.37074	0	0	0	0	0	0
	-8.36174	0	0	0	0	0	0
	-8.35174	0	0	0	0	0	0
	-8.34174	0	0	0	0	0	0
	-8.33274	0	0	0	0	0	0
	-8.32274	0	0	0	0	0	0
	-8.31374	0	0	0	0	0	0
	-8.30374	0	0	0	0	0	0
	-8.29374	0	0	0	0	0	0
	-8.28474	0	0	0	0	0	0
	-8.27474	0	0	0	0	0	0
	-8.26574	0	0	0	0	0	0
	-8.25574	0	0	0	0	0	0
	-8.24574	0	0	0	0	0	0
	-8.23674	0	0	0	0	0	0
	-8.22674	0	0	0	0	0	0
	-8.21774	0	0	0	0	0	0
	-8.20774	0	0	0	0	0	0
	-8.19774	0	0	0	0	0	0
	-8.18874	0	0	0	0	0	0
	-8.17874	0	0	0	0	0	0
	-8.16974	0	0	0	0	0	0
	-8.15974	0	0	0	0	0	0
	-8.14974	0	0	0	0	0	0
	-8.14074	0	0	0	0	0	0
	-8.13074	0	0	0	0	0	0
	-8.12174	0	0	0	0	0	0
	-8.11174	0	0	0	0	0	0
	-8.10174	0	0	0	0	0	0
	-8.09274	0	0	0	0	0	0
	-8.08274	0	0	0	0	0	0
	-8.07374	0	0	0	0	0	0
	-8.06374	0	0	0	0	0	0
	-8.05374	0	0	0	0	0	0
	-8.04474	0	0	0	0	0	0
	-8.03474	0	0	0	0	0	0
	-8.02574	0	0	0	0	0	0
	-8.01574	0	0	0	0	0	0
	-8.00574	0	0	0	0	0	0
	-7.99674	0	0	0	0	0	0
	-7.98674	0	0	0	0	0	0
	-7.97774	0	0	0	0	0	0
	-7.96774	0	0	0	0	0	0
	-7.95774	0	0	0	0	0	0
	-7.94874	0	0	0	0	0	0
	-7.93874	0	0	0	0	0	0
	-7.92974	0	0	0	0	0	0
	-7.91974	0	0	0	0	0	0
	-7.91074	0	0	0	0	0	0
	-7.90074	0	0	0	0	0	0
	-7.89074	0	0	0	0	0	0
	-7.88174	0	0	0	0	0	0
	-7.87174	0	0	0	0	0	0
	-7.86274	0	0	0	0	0	0
	-7.85274	0	0	0	0	0	0
	-7.84274	0	0	0	0	0	0
	-7.83374	0	0	0	0	0	0
	-7.82374	0	0	0	0	0	0
	-7.81474	0	0	0	0	0	0
	-7.80474	0	0	0	0	0	0
	-7.79474	0	0	0	0	0	0
	-7.78574	0	0	0	0	0	0
	-7.77574	0	0	0	0	0	0
	-7.76674	0	0	0	0	0	0
	-7.75674	0	0	0	0	0	0
	-7.74674	0	0	0	0	0	0
	-7.73774	0	0	0	0	0	0
	-7.72774	0	0	0	0	0	0
	-7.71874	0	0	0	0	0	0
	-7.70874	0	0	0	0	0	0
	-7.69874	0	0	0	0	0	0
	-7.68974	0	0	0	0	0	0
	-7.67974	0	0	0	0	0	0
	-7.67074	0	0	0	0	0	0
	-7.66074	0	0	0	0	0	0
	-7.65074	0	0	0	0	0	0
	-7.64174	0	0	0	0	0	0
	-7.63174	0	0	0	0	0	0
	-7.62274	0	0	0	0	0	0
	-7.61274	0	0	0	0	0	0
	-7.60274	0	0	0	0	0	0
	-7.59374	0	0	0	0	0	0
	-7.58374	0	0	0	0	0	0
	-7.57474	0	0	0	0	0	0
	-7.56474	0	0	0	0	0	0
	-7.55474	0	0	0	0	0	0
	-7.54574	0	0	0	0	0	0
	-7.53574	0	0	0	0	0	0
	-7.52674	0	0	0	0	0	0
	-7.51674	0	0	0	0	0	0
	-7.50674	0	0	0	0	0	0
	-7.49774	0	0	0	0	0	0
	-7.48774	0	0	0	0	0	0
	-7.47874	0	0	0	0	0	0
	-7.46874	0	0	0	0	0	0
	-7.45874	0	0	0	0	0	0
	-7.44974	0	0	0	0	0	0
	-7.43974	0	0	0	0	0	0
	-7.43074	0	0	0	0	0	0
	-7.42074	0	0	0	0	0	0
	-7.41074	0	0	0	0	0	0
	-7.40174	0	0	0	0	0	0
	-7.39174	0	0	0	0	0	0
	-7.38274	0	0	0	0	0	0
	-7.37274	0	0	0	0	0	0
	-7.36374	0	0	0	0	0	0
	-7.35374	0	0	0	0	0	0
	-7.34374	0	0	0	0	0	0
	-7.33474	0	0	0	0	0	0
	-7.32474	0	0	0	0	0	0
	-7.31574	0	0	0	0	0	0
	-7.30574	0	0	0	0	0	0
	-7.29574	0	0	0	0	0	0
	-7.28674	0	0	0	0	0	0
	-7.27674	0	0	0	0	0	0
	-7.26774	0	0	0	0	0	0
	-7.25774	0	0	0	0	0	0
	-7.24774	0	0	0	0	0	0
	-7.23874	0	0	0	0	0	0
	-7.22874	0	0	0	0	0	0
	-7.21974	0	0	0	0	0	0
	-7.20974	0	0	0	0	0	0
	-7.19974	0	0	0	0	0	0
	-7.19074	0	0	0	0	0	0
	-7.18074	0	0	0	0	0	0
	-7.17174	0	0	0	0	0	0
	-7.16174	0	0	0	0	0	0
	-7.15174	0	0	0	0	0	0
	-7.14274	0	0	0	0	0	0
	-7.13274	0	0	0	0	0	0
	-7.12374	0	0	0	0	0	0
	-7.11374	0	0	0	0	0	0
	-7.10374	0	0	0	0	0	0
	-7.09474	0	0	0	0	0	0
	-7.08474	0	0	0	0	0	0
	-7.07574	0	0	0	0	0	0
	-7.06574	0	0	0	0	0	0
	-7.05574	0	0	0	0	0	0
	-7.04674	0	0	0	0	0	0
	-7.03674	0	0	0	0	0	0
	-7.02774	0	0	0	0	0	0
	-7.01774	0	0	0	0	0	0
	-7.00774	0	0	0	0	0	0
	-6.99874	0	0	0	0	0	0
	-6.98874	0	0	0	0	0	0
	-6.97974	0	0	0	0	0	0
	-6.96974	0	0	0	0	0	0
	-6.95974	0	0	0	0	0	0
	-6.95074	0	0	0	0	0	0
	-6.94074	0	0	0	0	0	0
	-6.93174	0	0	0	0	0	0
	-6.92174	0	0	0	0	0	0
	-6.91174	0	0	0	0	0	0
	-6.90274	0	0	0	0	0	0
	-6.89274	0	0	0	0	0	0
	-6.88374	0	0	0	0	0	0
	-6.87374	0	0	0	0	0	0
	-6.86374	0	0	0	0	0	0
	-6.85474	0	0	0	0	0	0
	-6.84474	0	0	0	0	0	0
	-6.83574	0	0	0	0	0	0
	-6.82574	0	0	0	0	0	0
	-6.81674	0	0	0	0	0	0
	-6.80674	0	0	0	0	0	0
	-6.79674	0	0	0	0	0	0
	-6.78774	0	0	0	0	0	0
	-6.77774	0	0	0	0	0	0
	-6.76874	0	0	0	0	0	0
	-6.75874	0	0	0	0	0	0
	-6.74874	0	0	0	0	0	0
	-6.73974	0	0	0	0	0	0
	-6.72974	0	0	0	0	0	0
	-6.72074	0	0	0	0	0	0
	-6.71074	0	0	0	0	0	0
	-6.70074	0	0	0	0	0	0
	-6.69174	0	0	0	0	0	0
	-6.68174	0	0	0	0	0	0
	-6.67274	0	0	0	0	0	0
	-6.66274	0	0	0	0	0	0
	-6.65274	0	0	0	0	0	0
	-6.64374	0	0	0	0	0	0
	-6.63374	0	0	0	0	0	0
	-6.62474	0	0	0	0	0	0
	-6.61474	0	0	0	0	0	0
	-6.60474	0	0	0	0	0	0
	-6.59574	0	0	0	0	0	0
	-6.58574	0	0	0	0	0	0
	-6.57674	0	0	0	0	0	0
	-6.56674	0	0	0	0	0	0
	-6.55674	0	0	0	0	0	0
	-6.54774	0	0	0	0	0	0
	-6.53774	0	0	0	0	0	0
	-6.52874	0	0	0	0	0	0
	-6.51874	0	0	0	0	0	0
	-6.50874	0	0	0	0	0	0
	-6.49974	0	0	0	0	0	0
	-6.48974	0	0	0	0	0	0
	-6.48074	0	0	0	0	0	0
	-6.47074	0	0	0	0	0	0
	-6.46074	0	0	0	0	0	0
	-6.45174	0	0	0	0	0	0
	-6.44174	0	0	0	0	0	0
	-6.43274	0	0	0	0	0	0
	-6.42274	0	0	0	0	0	0
	-6.41274	0	0	0	0	0	0
	-6.40374	0	0	0	0	0	0
	-6.39374	0	0	0	0	0	0
	-6.38474	0	0	0	0	0	0
	-6.37474	0	0	0	0	0	0
	-6.36474	0	0	0	0	0	0
	-6.35574	0	0	0	0	0	0
	-6.34574	0	0	0	0	0	0
	-6.33674	0	0	0	0	0	0
	-6.32674	0	0	0	0	0	0
	-6.31674	0	0	0	0	0	0
	-6.30774	0	0	0	0	0	0
	-6.29774	0	0	0	0	0	0
	-6.28874	0	0	0	0	0	0
	-6.27874	0	0	0	0	0	0
	-6.26974	0	0	0	0	0	0
	-6.25974	0	0	0	0	0	0
	-6.24974	0	0	0	0	0	0
	-6.24074	0	0	0	0	0	0
	-6.23074	0	0	0	0	0	0
	-6.22174	0	0	0	0	0	0
	-6.21174	0	0	0	0	0	0
	-6.20174	0	0	0	0	0	0
	-6.19274	0	0	0	0	0	0
	-6.18274	0	0	0	0	0	0
	-6.17374	0	0	0	0	0	0
	-6.16374	0	0	0	0	0	0
	-6.15374	0	0	0	0	0	0
	-6.14474	0	0	0	0	0	0
	-6.13474	0	0	0	0	0	0
	-6.12574	0	0	0	0	0	0
	-6.11574	0	0	0	0	0	0
	-6.10574	0	0	0	0	0	0
	-6.09674	0	0	0	0	0	0
	-6.08674	0	0	0	0	0	0
	-6.07774	0	0	0	0	0	0
	-6.06774	0	0	0	0	0	0
	-6.05774	0	0	0	0	0	0
	-6.04874	0	0	0	0	0	0
	-6.03874	0	0	0	0	0	0
	-6.02974	0	0	0	0	0	0
	-6.01974	0	0	0	0	0	0
	-6.00974	0	0	0	0	0	0
	-6.00074	0	0	0	0	0	0
	-5.99074	0	0	0	0	0	0
	-5.98174	0	0	0	0	0	0
	-5.97174	0	0	0	0	0	0
	-5.96174	0	0	0	0	0	0
	-5.95274	0	0	0	0	0	0
	-5.94274	0	0	0	0	0	0
	-5.93374	0	0	0	0	0	0
	-5.92374	0	0	0	0	0	0
	-5.91374	0	0	0	0	0	0
	-5.90474	0	0	0	0	0	0
	-5.89474	0	0	0	0	0	0
	-5.88574	0	0	0	0	0	0
	-5.87574	0	0	0	0	0	0
	-5.86574	0	0	0	0	0	0
	-5.85674	0	0	0	0	0	0
	-5.84674	0	0	0	0	0	0
	-5.83774	0	0	0	0	0	0
	-5.82774	0	0	0	0	0	0
	-5.81774	0	0	0	0	0	0
	-5.80874	0	0	0	0	0	0
	-5.79874	0	0	0	0	0	0
	-5.78974	0	0	0	0	0	0
	-5.77974	0	0	0	0	0	0
	-5.77074	0	0	0	0	0	0
	-5.76074	0	0	0	0	0	0
	-5.75074	0	0	0	0	0	0
	-5.74174	1e-05	-1e-05	0	0	0	0
	-5.73174	3e-05	-3e-05	0	0	0	0
	-5.72274	0.00011	-0.00011	0	0	1e-05	-1e-05
	-5.71274	0.0004	-0.0004	0	0	4e-05	-4e-05
	-5.70274	0.00135	-0.00135	0	0	0.00015	-0.00015
	-5.69374	0.00425	-0.00425	3e-05	-3e-05	0.00049	-0.00049
	-5.68374	0.01246	-0.01246	8e-05	-8e-05	0.00141	-0.00141
	-5.67474	0.03405	-0.03405	0.00021	-0.00021	0.00386	-0.00386
	-5.66474	0.08659	-0.08658	0.00053	-0.00053	0.0098	-0.0098
	-5.65474	0.205	-0.205	0.00125	-0.00125	0.02314	-0.02314
	-5.64574	0.4521	-0.452	0.00275	-0.00275	0.05093	-0.05092
	-5.63574	0.9286	-0.9285	0.00567	-0.00567	0.10438	-0.10437
	-5.62674	1.778	-1.778	0.01087	-0.01087	0.19937	-0.19935
	-5.61674	3.174	-3.174	0.01944	-0.01944	0.35502	-0.35499
	-5.60674	5.288	-5.288	0.03247	-0.03247	0.58984	-0.58981
	-5.59774	8.228	-8.228	0.05068	-0.05067	0.91495	-0.91493
	-5.58774	11.97	-11.97	0.07393	-0.07393	1.32646	-1.32643
	-5.57874	16.29	-16.29	0.10094	-0.10094	1.79946	-1.79942
	-5.56874	20.79	-20.79	0.1292	-0.12918	2.28741	-2.28742
	-5.55874	24.9	-24.9	0.15524	-0.15524	2.72883	-2.72884
	-5.54974	28.06	-28.06	0.17543	-0.17543	3.06086	-3.06087
	-5.53974	29.78	-29.78	0.18678	-0.18679	3.23404	-3.23416
	-5.53074	29.84	-29.84	0.1877	-0.1877	3.22476	-3.22479
	-5.52074	28.27	-28.27	0.17826	-0.17827	3.03972	-3.03976
	-5.51074	25.34	-25.34	0.1602	-0.1602	2.71205	-2.71207
	-5.50174	21.51	-21.51	0.1363	-0.13631	2.29165	-2.29171
	-5.49174	17.3	-17.3	0.10977	-0.10976	1.83437	-1.83435
	-5.48274	13.16	-13.16	0.08364	-0.08364	1.39013	-1.39015
	-5.47274	9.462	-9.462	0.06022	-0.06022	0.99624	-0.99621
	-5.46274	6.42	-6.42	0.04089	-0.04088	0.67404	-0.67399
	-5.45374	4.103	-4.103	0.02616	-0.02615	0.42973	-0.4297
	-5.44374	2.465	-2.465	0.01571	-0.01571	0.25768	-0.25766
	-5.43474	1.39	-1.39	0.00886	-0.00886	0.14505	-0.14503
	-5.42474	0.7339	-0.7338	0.00468	-0.00467	0.07651	-0.0765
	-5.41474	0.3625	-0.3625	0.00231	-0.00231	0.03776	-0.03775
	-5.40574	0.1673	-0.1672	0.00108	-0.00108	0.0174	-0.0174
	-5.39574	0.07203	-0.07201	0.00046	-0.00046	0.00749	-0.00749
	-5.38674	0.02892	-0.02891	0.00017	-0.00017	0.00301	-0.00301
	-5.37674	0.01082	-0.01082	7e-05	-7e-05	0.00112	-0.00112
	-5.36674	0.00377	-0.00377	3e-05	-3e-05	0.0004	-0.0004
	-5.35774	0.00122	-0.00122	1e-05	-1e-05	0.00013	-0.00013
	-5.34774	0.00037	-0.00037	0	0	4e-05	-4e-05
	-5.33874	0.0001	-0.0001	0	0	1e-05	-1e-05
	-5.32874	3e-05	-3e-05	0	0	0	0
	-5.31874	2e-05	-2e-05	0	0	0	0
	-5.30974	5e-05	-5e-05	0	0	1e-05	-1e-05
	-5.29974	0.00017	-0.00017	0	0	2e-05	-2e-05
	-5.29074	0.00059	-0.00059	0	0	8e-05	-8e-05
	-5.28074	0.00188	-0.00188	2e-05	-2e-05	0.00027	-0.00027
	-5.27074	0.00561	-0.00561	4e-05	-4e-05	0.00081	-0.00081
	-5.26174	0.01554	-0.01553	0.00012	-0.00012	0.00222	-0.00222
	-5.25174	0.03999	-0.03999	0.00031	-0.00031	0.00574	-0.00574
	-5.24274	0.09568	-0.09566	0.00072	-0.00072	0.01372	-0.01372
	-5.23274	0.2127	-0.2127	0.00162	-0.00162	0.03052	-0.03052
	-5.22374	0.4396	-0.4396	0.00335	-0.00334	0.06308	-0.06307
	-5.21374	0.8444	-0.8443	0.00643	-0.00643	0.12115	-0.12113
	-5.20374	1.508	-1.508	0.01149	-0.01149	0.21632	-0.2163
	-5.19474	2.503	-2.503	0.01908	-0.01907	0.35915	-0.35912
	-5.18474	3.865	-3.865	0.02945	-0.02945	0.55454	-0.55448
	-5.17574	5.553	-5.553	0.04234	-0.04234	0.79677	-0.79674
	-5.16574	7.433	-7.432	0.05672	-0.05672	1.06648	-1.06639
	-5.15574	9.284	-9.284	0.07094	-0.07093	1.33225	-1.33226
	-5.14674	10.86	-10.86	0.08315	-0.08315	1.55827	-1.55817
	-5.13674	11.95	-11.95	0.09189	-0.09189	1.71614	-1.71616
	-5.12774	12.5	-12.5	0.09672	-0.09672	1.79585	-1.79589
	-5.11774	12.6	-12.6	0.0984	-0.09841	1.8103	-1.81037
	-5.10774	12.44	-12.44	0.0986	-0.09861	1.79053	-1.79057
	-5.09874	12.29	-12.29	0.09914	-0.09915	1.77099	-1.77103
	-5.08874	12.3	-12.3	0.10106	-0.10107	1.77406	-1.7742
	-5.07974	12.45	-12.45	0.1041	-0.10411	1.79906	-1.7991
	-5.06974	12.6	-12.6	0.10669	-0.1067	1.822	-1.82205
	-5.05974	12.49	-12.49	0.10675	-0.10675	1.80798	-1.808
	-5.05074	11.92	-11.92	0.10244	-0.10244	1.72613	-1.72613
	-5.04074	10.8	-10.8	0.09314	-0.09314	1.56479	-1.5648
	-5.03174	9.215	-9.214	0.0796	-0.0796	1.33486	-1.33483
	-5.02174	7.357	-7.357	0.06362	-0.06362	1.06584	-1.06581
	-5.01174	5.481	-5.481	0.04744	-0.04744	0.79418	-0.79414
	-5.00274	3.804	-3.804	0.03293	-0.03293	0.55117	-0.55114
	-4.99274	2.457	-2.457	0.02127	-0.02126	0.35596	-0.35593
	-4.98374	1.476	-1.475	0.01278	-0.01278	0.21378	-0.21377
	-4.97374	0.824	-0.8239	0.00713	-0.00713	0.1194	-0.11937
	-4.96374	0.4277	-0.4277	0.0037	-0.0037	0.06198	-0.06197
	-4.95474	0.2064	-0.2064	0.00179	-0.00179	0.0299	-0.0299
	-4.94474	0.09258	-0.09257	0.0008	-0.0008	0.01341	-0.01341
	-4.93574	0.03868	-0.03868	0.00034	-0.00034	0.00562	-0.00562
	-4.92574	0.01533	-0.01533	0.00012	-0.00012	0.00225	-0.00225
	-4.91574	0.00669	-0.00668	7e-05	-7e-05	0.00104	-0.00104
	-4.90674	0.00593	-0.00593	5e-05	-5e-05	0.00109	-0.00109
	-4.89674	0.01273	-0.01273	0.00013	-0.00013	0.0025	-0.0025
	-4.88774	0.03355	-0.03354	0.00035	-0.00035	0.00663	-0.00663
	-4.87774	0.08529	-0.08528	0.00092	-0.00092	0.01685	-0.01684
	-4.86774	0.2028	-0.2028	0.00217	-0.00217	0.03999	-0.03998
	-4.85874	0.4494	-0.4493	0.00479	-0.00479	0.0884	-0.08839
	-4.84874	0.9282	-0.9281	0.00987	-0.00987	0.18204	-0.18201
	-4.83974	1.788	-1.788	0.01894	-0.01894	0.34928	-0.34923
	-4.82974	3.212	-3.212	0.03389	-0.03388	0.62468	-0.62461
	-4.81974	5.386	-5.386	0.05656	-0.05655	1.04175	-1.04168
	-4.81074	8.437	-8.437	0.08807	-0.08807	1.62093	-1.62078
	-4.80074	12.35	-12.35	0.12806	-0.12805	2.3542	-2.35414
	-4.79174	16.92	-16.92	0.17395	-0.17395	3.19428	-3.19422
	-4.78174	21.71	-21.71	0.22092	-0.22091	4.05234	-4.05236
	-4.77174	26.1	-26.1	0.26256	-0.26256	4.81308	-4.81307
	-4.76274	29.48	-29.48	0.29242	-0.29242	5.36158	-5.36157
	-4.75274	31.34	-31.34	0.30566	-0.30567	5.61794	-5.61805
	-4.74374	31.46	-31.46	0.30066	-0.30066	5.56797	-5.56831
	-4.73374	30.02	-30.02	0.27957	-0.27957	5.27234	-5.27244
	-4.72374	27.56	-27.56	0.2479	-0.2479	4.85622	-4.85619
	-4.71474	24.83	-24.83	0.21304	-0.21305	4.48185	-4.48165
	-4.70474	22.64	-22.64	0.18257	-0.18259	4.30626	-4.30597
	-4.69574	21.66	-21.66	0.16262	-0.16262	4.44355	-4.44315
	-4.68574	22.22	-22.22	0.15668	-0.15667	4.93567	-4.93536
	-4.67674	24.28	-24.27	0.16516	-0.16515	5.74612	-5.74604
	-4.66674	27.42	-27.42	0.18573	-0.18573	6.76998	-6.76999
	-4.65674	31.03	-31.03	0.21387	-0.21387	7.86109	-7.86085
	-4.64774	34.37	-34.37	0.24387	-0.24387	8.86182	-8.86211
	-4.63774	36.79	-36.79	0.26974	-0.26975	9.63154	-9.63195
	-4.62874	37.83	-37.84	0.2863	-0.28632	10.0592	-10.0595
	-4.61874	37.24	-37.25	0.28975	-0.28976	10.0739	-10.0742
	-4.60874	35.02	-35.02	0.27851	-0.27851	9.65006	-9.65051
	-4.59974	31.37	-31.37	0.25347	-0.25347	8.81525	-8.81527
	-4.58974	26.7	-26.7	0.21778	-0.21779	7.65065	-7.6508
	-4.58074	21.52	-21.52	0.17621	-0.17621	6.28471	-6.28468
	-4.57074	16.38	-16.38	0.13396	-0.13396	4.86922	-4.86891
	-4.56074	11.74	-11.74	0.09558	-0.09557	3.54859	-3.54824
	-4.55174	7.928	-7.928	0.06402	-0.06402	2.42999	-2.42983
	-4.54174	5.068	-5.068	0.04057	-0.04057	1.57078	-1.57079
	-4.53274	3.157	-3.157	0.02522	-0.02522	0.98141	-0.98131
	-4.52274	2.116	-2.116	0.01723	-0.01723	0.64448	-0.64441
	-4.51274	1.869	-1.869	0.01596	-0.01596	0.53782	-0.53774
	-4.50374	2.404	-2.404	0.0214	-0.0214	0.65292	-0.65283
	-4.49374	3.786	-3.786	0.03409	-0.03409	1.00175	-1.00163
	-4.48474	6.124	-6.124	0.05485	-0.05485	1.60925	-1.60915
	-4.47474	9.49	-9.489	0.08405	-0.08405	2.4925	-2.49239
	-4.46474	13.81	-13.81	0.12062	-0.12062	3.63336	-3.633
	-4.45574	18.79	-18.79	0.16157	-0.16155	4.95426	-4.95405
	-4.44574	23.88	-23.88	0.20173	-0.20172	6.31084	-6.31071
	-4.43674	28.34	-28.34	0.23483	-0.23483	7.50897	-7.50873
	-4.42674	31.42	-31.42	0.25492	-0.25493	8.34687	-8.34679
	-4.41674	32.55	-32.55	0.25818	-0.25818	8.67099	-8.67116
	-4.40774	31.53	-31.53	0.24423	-0.24423	8.42372	-8.42387
	-4.39774	28.6	-28.6	0.21621	-0.21622	7.66137	-7.66143
	-4.38874	24.38	-24.38	0.18018	-0.18019	6.54276	-6.54285
	-4.37874	19.7	-19.7	0.14335	-0.14335	5.28599	-5.28604
	-4.36874	15.42	-15.42	0.11262	-0.11262	4.11493	-4.11497
	-4.35974	12.25	-12.25	0.09342	-0.09343	3.21671	-3.21679
	-4.34974	10.66	-10.66	0.08907	-0.08907	2.71532	-2.7152
	-4.34074	10.86	-10.86	0.10058	-0.1006	2.66198	-2.66206
	-4.33074	12.76	-12.76	0.12656	-0.12656	3.04067	-3.04068
	-4.32074	16.03	-16.03	0.16319	-0.16319	3.77276	-3.77277
	-4.31174	20.12	-20.12	0.20444	-0.20444	4.72847	-4.72844
	-4.30174	24.33	-24.33	0.24289	-0.2429	5.74156	-5.74144
	-4.29274	27.91	-27.91	0.27116	-0.27116	6.63312	-6.63294
	-4.28274	30.2	-30.2	0.28354	-0.28354	7.2433	-7.24318
	-4.27274	30.79	-30.79	0.27758	-0.27758	7.46155	-7.46135
	-4.26374	29.58	-29.58	0.25451	-0.2545	7.24924	-7.2489
	-4.25374	26.78	-26.78	0.21877	-0.21877	6.64213	-6.6421
	-4.24474	22.87	-22.87	0.17645	-0.17645	5.74032	-5.74028
	-4.23474	18.41	-18.41	0.1337	-0.1337	4.67768	-4.67765
	-4.22474	13.97	-13.97	0.09526	-0.09526	3.59198	-3.59197
	-4.21574	9.99	-9.99	0.0639	-0.0639	2.59684	-2.59685
	-4.20574	6.723	-6.724	0.04035	-0.04035	1.76525	-1.76556
	-4.19674	4.255	-4.255	0.02402	-0.02402	1.12764	-1.12785
	-4.18674	2.53	-2.53	0.01349	-0.01349	0.67651	-0.67657
	-4.17674	1.416	-1.416	0.00719	-0.00719	0.3829	-0.38293
	-4.16774	0.7561	-0.7561	0.00373	-0.00373	0.20999	-0.21002
	-4.15774	0.4123	-0.4124	0.00215	-0.00215	0.12569	-0.12572
	-4.14874	0.2896	-0.2896	0.00189	-0.00189	0.11071	-0.11071
	-4.13874	0.3455	-0.3455	0.00284	-0.00284	0.16328	-0.16326
	-4.12974	0.5909	-0.5909	0.00534	-0.00534	0.30082	-0.30077
	-4.11974	1.084	-1.084	0.01012	-0.01012	0.55894	-0.55893
	-4.10974	1.921	-1.921	0.01825	-0.01825	0.98609	-0.98608
	-4.10074	3.212	-3.212	0.03108	-0.03107	1.63358	-1.63357
	-4.09074	5.067	-5.067	0.0502	-0.0502	2.54288	-2.54278
	-4.08174	7.568	-7.568	0.07725	-0.07725	3.73343	-3.73345
	-4.07174	10.77	-10.77	0.11395	-0.11395	5.19882	-5.19873
	-4.06174	14.68	-14.68	0.162	-0.162	6.91404	-6.91392
	-4.05274	19.3	-19.3	0.22283	-0.22283	8.85015	-8.85011
	-4.04274	24.59	-24.59	0.29692	-0.29692	10.9855	-10.9856
	-4.03374	30.45	-30.45	0.38288	-0.38288	13.2997	-13.2999
	-4.02374	36.65	-36.65	0.47625	-0.47625	15.7506	-15.7506
	-4.01374	42.81	-42.81	0.56927	-0.56926	18.2488	-18.249
	-4.00474	48.43	-48.43	0.65158	-0.65157	20.6501	-20.6507
	-3.99474	53.06	-53.06	0.7129	-0.71289	22.7912	-22.7908
	-3.98574	56.4	-56.4	0.74601	-0.74602	24.547	-24.5471
	-3.97574	58.52	-58.52	0.74942	-0.74942	25.895	-25.8944
	-3.96574	59.81	-59.81	0.72797	-0.72798	26.9237	-26.9236
	-3.95674	60.87	-60.87	0.69103	-0.69103	27.7907	-27.7906
	-3.94674	62.2	-62.2	0.64906	-0.64907	28.6339	-28.635
	-3.93774	64.01	-64.01	0.61017	-0.61017	29.4823	-29.4825
	-3.92774	66.11	-66.11	0.57797	-0.57797	30.2246	-30.2246
	-3.91774	67.97	-67.97	0.5516	-0.55161	30.635	-30.6348
	-3.90874	68.93	-68.93	0.52763	-0.52763	30.4872	-30.4873
	-3.89874	68.43	-68.43	0.50246	-0.50246	29.627	-29.6266
	-3.88974	66.26	-66.26	0.4745	-0.4745	28.0619	-28.062
	-3.87974	62.62	-62.62	0.44503	-0.44502	25.9779	-25.9781
	-3.86974	58.08	-58.08	0.41805	-0.41805	23.6879	-23.6876
	-3.86074	53.49	-53.49	0.39913	-0.39913	21.5691	-21.5689
	-3.85074	49.76	-49.75	0.39409	-0.39409	19.9782	-19.9781
	-3.84174	47.67	-47.67	0.40756	-0.40756	19.18	-19.18
	-3.83174	47.71	-47.71	0.44205	-0.44204	19.3067	-19.3064
	-3.82174	49.95	-49.95	0.49706	-0.49706	20.3312	-20.3313
	-3.81274	54	-54	0.56871	-0.56871	22.0788	-22.0788
	-3.80274	59.08	-59.08	0.64986	-0.64986	24.2525	-24.2524
	-3.79374	64.2	-64.2	0.73102	-0.73102	26.4873	-26.487
	-3.78374	68.38	-68.38	0.802	-0.80199	28.4182	-28.4182
	-3.77374	70.81	-70.81	0.8539	-0.85389	29.749	-29.7491
	-3.76474	71.05	-71.05	0.88082	-0.88083	30.2991	-30.2988
	-3.75474	69.03	-69.03	0.88057	-0.88057	30.0198	-30.0195
	-3.74574	65.03	-65.03	0.85469	-0.85468	28.9803	-28.9803
	-3.73574	59.55	-59.55	0.80718	-0.80718	27.3318	-27.3317
	-3.72574	53.2	-53.2	0.74378	-0.74377	25.2749	-25.2749
	-3.71674	46.61	-46.61	0.67107	-0.67107	23.0377	-23.0377
	-3.70674	40.41	-40.41	0.59628	-0.59629	20.8755	-20.8754
	-3.69774	35.14	-35.14	0.52707	-0.52707	19.0545	-19.0542
	-3.68774	31.26	-31.26	0.47089	-0.47089	17.8352	-17.835
	-3.67774	29.1	-29.1	0.43422	-0.43421	17.4293	-17.4289
	-3.66874	28.77	-28.77	0.42141	-0.42141	17.956	-17.9554
	-3.65874	30.21	-30.2	0.43417	-0.43417	19.4159	-19.4156
	-3.64974	33.16	-33.16	0.47147	-0.47146	21.697	-21.697
	-3.63974	37.28	-37.28	0.53012	-0.53009	24.6068	-24.6068
	-3.62974	42.23	-42.23	0.60548	-0.60548	27.9156	-27.9156
	-3.62074	47.65	-47.65	0.69173	-0.69173	31.384	-31.3842
	-3.61074	53.22	-53.22	0.78183	-0.78183	34.7677	-34.768
	-3.60174	58.58	-58.58	0.86754	-0.86754	37.8122	-37.8121
	-3.59174	63.41	-63.41	0.94039	-0.94041	40.2927	-40.2928
	-3.58274	67.39	-67.39	0.99361	-0.99362	42.0558	-42.0559
	-3.57274	70.35	-70.35	1.02385	-1.02385	43.0717	-43.0718
	-3.56274	72.3	-72.3	1.03257	-1.03257	43.4785	-43.478
	-3.55374	73.37	-73.37	1.02525	-1.02524	43.5051	-43.505
	-3.54374	73.77	-73.77	1.00856	-1.00856	43.4012	-43.4011
	-3.53474	73.61	-73.61	0.98788	-0.98787	43.2939	-43.2932
	-3.52474	72.87	-72.87	0.96481	-0.96482	43.1537	-43.1533
	-3.51474	71.38	-71.38	0.93738	-0.93737	42.7907	-42.7906
	-3.50574	68.95	-68.95	0.90197	-0.90196	41.959	-41.959
	-3.49574	65.49	-65.49	0.85623	-0.85623	40.4827	-40.4828
	-3.48674	61.14	-61.14	0.80123	-0.80123	38.3623	-38.3622
	-3.47674	56.3	-56.3	0.74243	-0.74244	35.8017	-35.8016
	-3.46674	51.55	-51.55	0.68836	-0.68836	33.175	-33.1753
	-3.45774	47.53	-47.53	0.64809	-0.64809	30.9049	-30.9053
	-3.44774	44.76	-44.76	0.62815	-0.62815	29.3328	-29.333
	-3.43874	43.44	-43.44	0.62999	-0.63001	28.6159	-28.6155
	-3.42874	43.48	-43.48	0.64965	-0.64964	28.6815	-28.6814
	-3.41874	44.46	-44.46	0.67852	-0.67852	29.2761	-29.2759
	-3.40974	45.86	-45.86	0.70621	-0.7062	30.05	-30.0496
	-3.39974	47.11	-47.11	0.72346	-0.72345	30.6728	-30.6727
	-3.39074	47.82	-47.82	0.72423	-0.72423	30.9083	-30.9082
	-3.38074	47.73	-47.73	0.70707	-0.70707	30.6459	-30.6458
	-3.37074	46.8	-46.8	0.67418	-0.67418	29.8953	-29.8953
	-3.36174	45.13	-45.13	0.63081	-0.63081	28.7481	-28.7481
	-3.35174	42.92	-42.92	0.58362	-0.58362	27.3638	-27.3642
	-3.34274	40.5	-40.5	0.53959	-0.53959	25.9353	-25.9359
	-3.33274	38.2	-38.2	0.50489	-0.50489	24.6734	-24.6739
	-3.32274	36.34	-36.34	0.4838	-0.48381	23.7551	-23.7555
	-3.31374	35.13	-35.13	0.47792	-0.47792	23.2938	-23.294
	-3.30374	34.62	-34.62	0.48554	-0.48554	23.2906	-23.2907
	-3.29474	34.69	-34.69	0.50225	-0.50225	23.6418	-23.6418
	-3.28474	35.08	-35.08	0.52211	-0.52211	24.1757	-24.1756
	-3.27474	35.55	-35.55	0.53963	-0.53962	24.7205	-24.7202
	-3.26574	35.96	-35.96	0.55127	-0.55127	25.1706	-25.1704
	-3.25574	36.26	-36.26	0.55616	-0.55616	25.5133	-25.5132
	-3.24674	36.59	-36.59	0.55533	-0.55533	25.8158	-25.8156
	-3.23674	37.11	-37.11	0.55084	-0.55085	26.1894	-26.1895
	-3.22674	37.99	-37.99	0.54454	-0.54454	26.7354	-26.735
	-3.21774	39.35	-39.35	0.53773	-0.53773	27.5258	-27.526
	-3.20774	41.21	-41.21	0.53124	-0.53124	28.5894	-28.5895
	-3.19874	43.51	-43.52	0.52561	-0.52561	29.9037	-29.9038
	-3.18874	46.08	-46.08	0.52134	-0.52134	31.3984	-31.3986
	-3.17874	48.67	-48.67	0.51874	-0.51875	32.9648	-32.9651
	-3.16974	51.04	-51.04	0.51815	-0.51816	34.4881	-34.4882
	-3.15974	53.05	-53.05	0.5201	-0.52011	35.8909	-35.8909
	-3.15074	54.68	-54.68	0.52531	-0.5253	37.1433	-37.1431
	-3.14074	56.03	-56.03	0.53428	-0.53428	38.2584	-38.258
	-3.13074	57.2	-57.2	0.54683	-0.54683	39.2401	-39.2397
	-3.12174	58.27	-58.27	0.56164	-0.56164	40.0539	-40.0534
	-3.11174	59.18	-59.18	0.57632	-0.57632	40.6119	-40.6119
	-3.10274	59.84	-59.84	0.58855	-0.58855	40.8216	-40.8214
	-3.09274	60.16	-60.16	0.5971	-0.59711	40.6498	-40.6495
	-3.08374	60.19	-60.19	0.6024	-0.60238	40.1575	-40.1572
	-3.07374	60.05	-60.05	0.60606	-0.60606	39.4816	-39.4825
	-3.06374	59.85	-59.85	0.60948	-0.60948	38.7697	-38.7706
	-3.05474	59.64	-59.64	0.61238	-0.61237	38.093	-38.0928
	-3.04474	59.3	-59.3	0.61244	-0.61244	37.4285	-37.4284
	-3.03574	58.62	-58.62	0.60641	-0.60641	36.7105	-36.7109
	-3.02574	57.45	-57.45	0.59213	-0.59213	35.8939	-35.8941
	-3.01574	55.82	-55.82	0.57022	-0.57022	35.0737	-35.0737
	-3.00674	53.99	-53.99	0.54446	-0.54447	34.4722	-34.4716
	-2.99674	52.37	-52.37	0.52041	-0.52041	34.3606	-34.3601
	-2.98774	51.32	-51.32	0.50282	-0.50279	34.9214	-34.9216
	-2.97774	51	-51	0.49339	-0.4934	36.132	-36.1313
	-2.96774	51.3	-51.3	0.49023	-0.49023	37.7484	-37.7476
	-2.95874	51.88	-51.88	0.48894	-0.48894	39.3815	-39.3806
	-2.94874	52.4	-52.4	0.48503	-0.48502	40.6822	-40.682
	-2.93974	52.63	-52.63	0.47634	-0.47633	41.4607	-41.46
	-2.92974	52.62	-52.62	0.46416	-0.46415	41.7708	-41.7733
	-2.91974	52.64	-52.64	0.45271	-0.45271	41.8686	-41.8689
	-2.91074	53.09	-53.09	0.44775	-0.44776	42.1116	-42.1114
	-2.90074	54.34	-54.34	0.45457	-0.45455	42.8385	-42.8386
	-2.89174	56.68	-56.68	0.47663	-0.47663	44.2763	-44.2774
	-2.88174	60.17	-60.17	0.51491	-0.51491	46.498	-46.4997
	-2.87174	64.68	-64.68	0.56784	-0.56784	49.3975	-49.3972
	-2.86274	69.86	-69.86	0.63149	-0.63148	52.7234	-52.7229
	-2.85274	75.16	-75.15	0.70008	-0.70007	56.0829	-56.0826
	-2.84374	79.94	-79.94	0.76648	-0.76648	59.0456	-59.0453
	-2.83374	83.56	-83.56	0.82292	-0.82292	61.168	-61.1691
	-2.82374	85.46	-85.46	0.86235	-0.86235	62.0977	-62.0982
	-2.81474	85.29	-85.29	0.87974	-0.87973	61.6154	-61.6159
	-2.80474	83.02	-83.03	0.87353	-0.87355	59.7173	-59.7177
	-2.79574	78.98	-78.98	0.84637	-0.84637	56.5949	-56.5952
	-2.78574	73.74	-73.74	0.80454	-0.80454	52.6442	-52.6446
	-2.77574	68.08	-68.08	0.75663	-0.75664	48.3619	-48.3619
	-2.76674	62.77	-62.77	0.7114	-0.7114	44.2645	-44.2645
	-2.75674	58.49	-58.49	0.67631	-0.67631	40.8238	-40.8236
	-2.74774	55.77	-55.77	0.65658	-0.65659	38.4201	-38.4203
	-2.73774	55	-55	0.65538	-0.65539	37.353	-37.3534
	-2.72774	56.43	-56.43	0.67417	-0.67417	37.8329	-37.8325
	-2.71874	60.17	-60.17	0.71293	-0.71292	39.9483	-39.9482
	-2.70874	66.07	-66.07	0.76944	-0.76944	43.6217	-43.6211
	-2.69974	73.64	-73.64	0.83882	-0.83881	48.5271	-48.527
	-2.68974	82.04	-82.04	0.91322	-0.91321	54.0858	-54.0854
	-2.67974	90.15	-90.15	0.98293	-0.98293	59.5239	-59.5211
	-2.67074	96.78	-96.78	1.03788	-1.03789	64.0041	-64.0034
	-2.66074	100.9	-100.9	1.07004	-1.07003	66.824	-66.8232
	-2.65174	102.1	-102.1	1.07457	-1.07458	67.5615	-67.5611
	-2.64174	100.1	-100.1	1.05047	-1.05047	66.1341	-66.1351
	-2.63174	95.26	-95.26	0.99984	-0.99985	62.7932	-62.7927
	-2.62274	88.34	-88.34	0.92722	-0.92723	58.0377	-58.0397
	-2.61274	80.15	-80.16	0.83883	-0.83886	52.5186	-52.5196
	-2.60374	71.63	-71.63	0.74243	-0.74245	46.954	-46.9547
	-2.59374	63.73	-63.73	0.64693	-0.64696	42.0701	-42.0716
	-2.58374	57.34	-57.35	0.5616	-0.56162	38.5177	-38.5175
	-2.57474	53.15	-53.15	0.49446	-0.49447	36.7374	-36.7376
	-2.56474	51.46	-51.46	0.45044	-0.45046	36.8543	-36.8546
	-2.55574	52.06	-52.06	0.43003	-0.43003	38.6049	-38.6049
	-2.54574	54.3	-54.3	0.4294	-0.4294	41.3764	-41.3767
	-2.53674	57.27	-57.27	0.44195	-0.44194	44.394	-44.3937
	-2.52674	60.1	-60.1	0.46089	-0.46089	46.9393	-46.9401
	-2.51674	62.25	-62.25	0.48126	-0.48125	48.587	-48.5853
	-2.50774	63.58	-63.58	0.50109	-0.50106	49.2644	-49.264
	-2.49774	64.33	-64.33	0.52069	-0.52068	49.2349	-49.2347
	-2.48874	64.88	-64.88	0.54131	-0.54131	48.8762	-48.8771
	-2.47874	65.46	-65.46	0.56306	-0.56304	48.5278	-48.5289
	-2.46874	66.02	-66.02	0.58394	-0.58394	48.2982	-48.2973
	-2.45974	66.21	-66.21	0.60011	-0.60011	48.0539	-48.0557
	-2.44974	65.52	-65.52	0.60673	-0.60673	47.4862	-47.4866
	-2.44074	63.49	-63.49	0.6001	-0.6001	46.243	-46.2434
	-2.43074	59.93	-59.93	0.57875	-0.57877	44.0892	-44.0902
	-2.42074	54.98	-54.98	0.54439	-0.54441	40.9902	-40.9914
	-2.41174	49.09	-49.09	0.50121	-0.50122	37.1244	-37.125
	-2.40174	42.91	-42.92	0.45492	-0.45493	32.8323	-32.8331
	-2.39274	37.1	-37.1	0.41103	-0.41107	28.5178	-28.5189
	-2.38274	32.17	-32.18	0.374	-0.374	24.5486	-24.549
	-2.37274	28.46	-28.46	0.34616	-0.34617	21.2053	-21.2057
	-2.36374	26.1	-26.1	0.32826	-0.32826	18.6535	-18.6537
	-2.35374	25.09	-25.09	0.3199	-0.31991	16.9592	-16.9592
	-2.34474	25.38	-25.38	0.32036	-0.32037	16.1223	-16.1218
	-2.33474	26.85	-26.85	0.32869	-0.32869	16.0939	-16.0937
	-2.32474	29.32	-29.32	0.34358	-0.34359	16.7863	-16.7855
	-2.31574	32.49	-32.49	0.36297	-0.36297	18.069	-18.0689
	-2.30574	36	-35.99	0.38384	-0.38385	19.7829	-19.7813
	-2.29674	39.44	-39.44	0.40295	-0.40295	21.7629	-21.7624
	-2.28674	42.54	-42.54	0.41781	-0.41781	23.8958	-23.8941
	-2.27674	45.2	-45.2	0.42803	-0.42803	26.1486	-26.1471
	-2.26774	47.58	-47.58	0.43543	-0.43543	28.559	-28.5586
	-2.25774	49.95	-49.95	0.44337	-0.44336	31.1946	-31.1936
	-2.24874	52.57	-52.57	0.45518	-0.45517	34.055	-34.0545
	-2.23874	55.53	-55.53	0.47286	-0.47284	37.0194	-37.0191
	-2.22874	58.69	-58.69	0.49616	-0.49616	39.8147	-39.8147
	-2.21974	61.71	-61.71	0.52281	-0.52281	42.1002	-42.0998
	-2.20974	64.2	-64.2	0.54921	-0.54921	43.534	-43.5336
	-2.20074	65.76	-65.76	0.57112	-0.57114	43.8772	-43.8779
	-2.19074	66.07	-66.07	0.58413	-0.58414	43.0317	-43.0333
	-2.18074	64.88	-64.88	0.58397	-0.58397	41.0323	-41.0332
	-2.17174	62.03	-62.03	0.56704	-0.56705	38.0006	-38.0027
	-2.16174	57.45	-57.45	0.5314	-0.53141	34.1181	-34.119
	-2.15274	51.29	-51.29	0.47767	-0.47769	29.6102	-29.6111
	-2.14274	43.91	-43.91	0.40971	-0.40972	24.7532	-24.7544
	-2.13274	35.9	-35.9	0.33404	-0.33406	19.8698	-19.8709
	-2.12374	27.99	-28	0.25867	-0.2587	15.3091	-15.3101
	-2.11374	20.92	-20.92	0.19137	-0.19138	11.4033	-11.4035
	-2.10474	15.29	-15.29	0.1383	-0.13832	8.43245	-8.43336
	-2.09474	11.54	-11.54	0.10358	-0.10358	6.60823	-6.60871
	-2.08474	9.906	-9.906	0.08927	-0.08928	6.07072	-6.07063
	-2.07574	10.45	-10.45	0.09605	-0.09604	6.89706	-6.89692
	-2.06574	13.12	-13.11	0.12348	-0.12348	9.09937	-9.0987
	-2.05674	17.69	-17.69	0.1699	-0.1699	12.6025	-12.6022
	-2.04674	23.82	-23.82	0.23215	-0.23214	17.2192	-17.2198
	-2.03674	30.97	-30.97	0.30508	-0.30506	22.6309	-22.6283
	-2.02774	38.44	-38.43	0.38153	-0.38153	28.3873	-28.3852
	-2.01774	45.46	-45.45	0.45315	-0.45314	33.9514	-33.9508
	-2.00874	51.26	-51.26	0.51142	-0.5114	38.7515	-38.7502
	-1.99874	55.21	-55.21	0.54917	-0.54916	42.2508	-42.2502
	-1.98974	56.86	-56.86	0.56223	-0.56223	44.0229	-44.0248
	-1.97974	56.09	-56.09	0.5505	-0.55051	43.8658	-43.865
	-1.96974	53.19	-53.19	0.5187	-0.5187	41.8594	-41.8603
	-1.96074	48.87	-48.87	0.47587	-0.47587	38.4365	-38.4371
	-1.95074	44.15	-44.15	0.43427	-0.43428	34.3108	-34.312
	-1.94174	40.19	-40.19	0.40646	-0.40646	30.3481	-30.3501
	-1.93174	37.96	-37.96	0.40194	-0.40194	27.3208	-27.3218
	-1.92174	37.92	-37.92	0.42385	-0.42385	25.6787	-25.6786
	-1.91274	39.82	-39.82	0.46724	-0.46723	25.3976	-25.3982
	-1.90274	42.74	-42.74	0.51955	-0.51955	26.0033	-26.0024
	-1.89374	45.38	-45.38	0.56407	-0.56407	26.7234	-26.7236
	-1.88374	46.42	-46.42	0.58488	-0.58488	26.7796	-26.7797
	-1.87374	45.03	-45.03	0.57198	-0.57198	25.6367	-25.6371
	-1.86474	41.05	-41.05	0.52408	-0.52409	23.1653	-23.1657
	-1.85474	35.04	-35.04	0.44888	-0.44888	19.6406	-19.6407
	-1.84574	28.01	-28.01	0.35977	-0.35978	15.6161	-15.6166
	-1.83574	21.13	-21.14	0.27192	-0.27193	11.7169	-11.7172
	-1.82574	15.41	-15.41	0.19836	-0.19836	8.48565	-8.48603
	-1.81674	11.52	-11.52	0.14795	-0.14796	6.28306	-6.28313
	-1.80674	9.8	-9.801	0.12503	-0.12504	5.27888	-5.27887
	-1.79774	10.29	-10.29	0.13007	-0.13007	5.48385	-5.48374
	-1.78774	12.79	-12.79	0.16042	-0.1604	6.7823	-6.78208
	-1.77774	16.89	-16.89	0.21066	-0.21065	8.9446	-8.9442
	-1.76874	21.94	-21.94	0.2726	-0.27258	11.6328	-11.6322
	-1.75874	27.13	-27.13	0.3358	-0.33579	14.4263	-14.4259
	-1.74974	31.65	-31.65	0.38944	-0.38941	16.9	-16.8997
	-1.73974	34.85	-34.85	0.42465	-0.42465	18.7491	-18.7486
	-1.72974	36.52	-36.52	0.4379	-0.4379	19.8945	-19.894
	-1.72074	36.98	-36.98	0.43236	-0.43236	20.5559	-20.5546
	-1.71074	37.01	-37.01	0.41795	-0.41795	21.1764	-21.1761
	-1.70174	37.57	-37.57	0.40863	-0.40865	22.2706	-22.2702
	-1.69174	39.47	-39.46	0.4179	-0.41792	24.1999	-24.199
	-1.68174	42.96	-42.95	0.45428	-0.4543	26.9909	-26.9912
	-1.67274	47.66	-47.66	0.51798	-0.51799	30.2939	-30.2929
	-1.66274	52.66	-52.66	0.60018	-0.60019	33.4747	-33.475
	-1.65374	56.83	-56.83	0.68533	-0.68537	35.8531	-35.8531
	-1.64374	59.27	-59.27	0.75593	-0.75594	36.9467	-36.9478
	-1.63374	59.57	-59.57	0.79808	-0.7981	36.6364	-36.6369
	-1.62474	57.98	-57.98	0.80659	-0.80659	35.1826	-35.1842
	-1.61474	55.3	-55.3	0.78628	-0.78627	33.1315	-33.1332
	-1.60574	52.55	-52.55	0.75027	-0.75027	31.1083	-31.1099
	-1.59574	50.66	-50.66	0.71486	-0.71485	29.6618	-29.6624
	-1.58574	50.2	-50.2	0.69302	-0.69302	29.1184	-29.1192
	-1.57674	51.22	-51.22	0.68959	-0.68959	29.5452	-29.5455
	-1.56674	53.23	-53.23	0.69981	-0.69981	30.7625	-30.7635
	-1.55774	55.42	-55.42	0.71167	-0.71167	32.3879	-32.3881
	-1.54774	56.91	-56.91	0.71137	-0.71136	33.9368	-33.9371
	-1.53774	56.99	-56.99	0.68887	-0.68887	34.9457	-34.9447
	-1.52874	55.39	-55.39	0.64164	-0.64164	35.0789	-35.0789
	-1.51874	52.29	-52.29	0.57499	-0.57499	34.2422	-34.2422
	-1.50974	48.28	-48.28	0.49963	-0.49963	32.5841	-32.584
	-1.49974	44.08	-44.08	0.4272	-0.42719	30.439	-30.4391
	-1.48974	40.35	-40.35	0.36636	-0.36635	28.2111	-28.211
	-1.48074	37.46	-37.46	0.32067	-0.32066	26.2329	-26.2337
	-1.47074	35.48	-35.48	0.28871	-0.28872	24.6915	-24.6912
	-1.46174	34.25	-34.25	0.26625	-0.26625	23.6206	-23.6195
	-1.45174	33.55	-33.55	0.24886	-0.24886	22.969	-22.9692
	-1.44274	33.31	-33.31	0.23433	-0.23433	22.679	-22.6795
	-1.43274	33.6	-33.6	0.22335	-0.22336	22.7334	-22.7333
	-1.42274	34.6	-34.6	0.21899	-0.21899	23.133	-23.133
	-1.41374	36.4	-36.4	0.22481	-0.22482	23.8517	-23.8514
	-1.40374	38.9	-38.9	0.24306	-0.24306	24.7783	-24.779
	-1.39474	41.73	-41.73	0.27342	-0.27342	25.7224	-25.7227
	-1.38474	44.33	-44.33	0.31301	-0.313	26.4348	-26.4348
	-1.37474	46.1	-46.1	0.35705	-0.35705	26.682	-26.6821
	-1.36574	46.61	-46.61	0.40046	-0.40046	26.3093	-26.3091
	-1.35574	45.71	-45.71	0.43909	-0.43908	25.2707	-25.2706
	-1.34674	43.58	-43.58	0.4707	-0.4707	23.6344	-23.6343
	-1.33674	40.67	-40.67	0.49527	-0.49526	21.5552	-21.5553
	-1.32674	37.56	-37.56	0.51459	-0.51458	19.2391	-19.2391
	-1.31774	34.76	-34.76	0.53105	-0.53105	16.8969	-16.8969
	-1.30774	32.63	-32.63	0.54615	-0.54615	14.7075	-14.7075
	-1.29874	31.19	-31.19	0.55901	-0.55901	12.7778	-12.7778
	-1.28874	30.21	-30.21	0.56586	-0.56587	11.1502	-11.1502
	-1.27874	29.3	-29.3	0.56122	-0.56123	9.80392	-9.80413
	-1.26974	28.1	-28.1	0.54021	-0.54022	8.70756	-8.7077
	-1.25974	26.53	-26.53	0.5015	-0.5015	7.8707	-7.87055
	-1.25074	24.83	-24.83	0.44894	-0.44894	7.3807	-7.3808
	-1.24074	23.58	-23.58	0.3914	-0.39141	7.40377	-7.40409
	-1.23074	23.49	-23.49	0.34024	-0.34025	8.13929	-8.13962
	-1.22174	25.17	-25.17	0.30587	-0.30588	9.72867	-9.72864
	-1.21174	28.81	-28.81	0.29467	-0.29467	12.1704	-12.1707
	-1.20274	34.08	-34.08	0.30768	-0.30768	15.2604	-15.2604
	-1.19274	40.17	-40.17	0.34144	-0.34143	18.6055	-18.6056
	-1.18274	46.05	-46.05	0.39026	-0.39026	21.7175	-21.7177
	-1.17374	50.74	-50.74	0.44894	-0.44893	24.155	-24.1549
	-1.16374	53.7	-53.7	0.51419	-0.51418	25.6558	-25.6557
	-1.15474	54.88	-54.88	0.58417	-0.58416	26.1978	-26.1972
	-1.14474	54.63	-54.63	0.65643	-0.6564	25.9505	-25.9497
	-1.13474	53.49	-53.49	0.72571	-0.72569	25.1583	-25.1576
	-1.12574	51.83	-51.83	0.78323	-0.78323	24.0059	-24.0058
	-1.11574	49.78	-49.78	0.81819	-0.81819	22.5567	-22.5555
	-1.10674	47.23	-47.23	0.82157	-0.82158	20.7661	-20.7663
	-1.09674	44	-44	0.78946	-0.78947	18.585	-18.5852
	-1.08674	40.01	-40.01	0.72489	-0.72491	16.0355	-16.0357
	-1.07774	35.37	-35.37	0.63667	-0.63668	13.25	-13.2504
	-1.06774	30.34	-30.34	0.53645	-0.53648	10.4449	-10.4456
	-1.05874	25.23	-25.23	0.43554	-0.43556	7.85145	-7.85192
	-1.04874	20.35	-20.35	0.34262	-0.34263	5.64829	-5.64839
	-1.03874	15.93	-15.93	0.26349	-0.26349	3.93117	-3.93146
	-1.02974	12.18	-12.18	0.2018	-0.20179	2.71986	-2.72005
	-1.01974	9.259	-9.258	0.16004	-0.16004	1.98522	-1.98534
	-1.01074	7.279	-7.279	0.14005	-0.14005	1.6786	-1.67862
	-1.00074	6.293	-6.293	0.14268	-0.14268	1.74749	-1.74751
	-0.99074	6.257	-6.257	0.16692	-0.16693	2.13253	-2.13254
	-0.98174	7.008	-7.008	0.20877	-0.20878	2.75423	-2.75435
	-0.97174	8.266	-8.266	0.26091	-0.26092	3.50351	-3.50373
	-0.96274	9.669	-9.669	0.31329	-0.31332	4.2432	-4.24322
	-0.95274	10.85	-10.85	0.3552	-0.35521	4.83194	-4.83205
	-0.94374	11.52	-11.52	0.37823	-0.37823	5.16148	-5.16148
	-0.93374	11.56	-11.56	0.37912	-0.37911	5.19446	-5.19446
	-0.92374	11.11	-11.11	0.3612	-0.36119	4.98782	-4.98767
	-0.91474	10.46	-10.46	0.33396	-0.33392	4.68496	-4.68491
	-0.90474	10.08	-10.08	0.31027	-0.31027	4.48543	-4.48526
	-0.89574	10.45	-10.45	0.30291	-0.30289	4.59517	-4.59479
	-0.88574	11.96	-11.96	0.32065	-0.32062	5.18031	-5.18008
	-0.87574	14.85	-14.85	0.3663	-0.3663	6.33672	-6.33615
	-0.86674	19.15	-19.15	0.43625	-0.43626	8.07583	-8.07526
	-0.85674	24.71	-24.71	0.52196	-0.52196	10.3305	-10.3299
	-0.84774	31.2	-31.2	0.6123	-0.61231	12.9654	-12.9648
	-0.83774	38.13	-38.13	0.69639	-0.6964	15.7796	-15.7789
	-0.82774	44.88	-44.88	0.7651	-0.76513	18.5157	-18.5149
	-0.81874	50.73	-50.73	0.81185	-0.81186	20.8654	-20.8651
	-0.80874	54.96	-54.96	0.83223	-0.83225	22.5106	-22.51
	-0.79974	56.94	-56.94	0.82412	-0.82413	23.1731	-23.1736
	-0.78974	56.34	-56.34	0.78758	-0.78759	22.7114	-22.7126
	-0.77974	53.24	-53.24	0.72587	-0.72587	21.1577	-21.1575
	-0.77074	48.15	-48.15	0.64548	-0.64549	18.7445	-18.7447
	-0.76074	41.9	-41.9	0.55573	-0.55575	15.8436	-15.8443
	-0.75174	35.42	-35.42	0.46666	-0.46666	12.8664	-12.8675
	-0.74174	29.5	-29.5	0.38672	-0.38674	10.1564	-10.157
	-0.73174	24.58	-24.58	0.32131	-0.32132	7.91855	-7.91875
	-0.72274	20.82	-20.82	0.2726	-0.27259	6.21416	-6.21446
	-0.71274	18.2	-18.2	0.24117	-0.24119	5.00675	-5.00706
	-0.70374	16.72	-16.73	0.22854	-0.22854	4.23494	-4.23505
	-0.69374	16.58	-16.58	0.23865	-0.23865	3.87587	-3.87597
	-0.68374	18.2	-18.2	0.27825	-0.27826	3.97447	-3.9745
	-0.67474	22.11	-22.12	0.35464	-0.35465	4.62841	-4.6285
	-0.66474	28.73	-28.74	0.47212	-0.47213	5.93547	-5.93546
	-0.65574	38.07	-38.07	0.62786	-0.62787	7.92425	-7.92441
	-0.64574	49.5	-49.5	0.80917	-0.80919	10.4895	-10.4896
	-0.63574	61.73	-61.73	0.99371	-0.99371	13.3601	-13.3603
	-0.62674	72.96	-72.96	1.15326	-1.15326	16.1218	-16.1219
	-0.61674	81.28	-81.28	1.26042	-1.26042	18.3003	-18.3007
	-0.60774	85.15	-85.15	1.29644	-1.29641	19.4821	-19.482
	-0.59774	83.89	-83.89	1.25698	-1.25695	19.4345	-19.4345
	-0.58774	77.86	-77.86	1.15424	-1.15422	18.1804	-18.1805
	-0.57874	68.4	-68.4	1.01357	-1.01356	15.9911	-15.991
	-0.56874	57.4	-57.4	0.86668	-0.86667	13.2992	-13.2992
	-0.55974	46.81	-46.8	0.74276	-0.74276	10.5738	-10.5737
	-0.54974	38.09	-38.09	0.66109	-0.66109	8.19394	-8.19395
	-0.53974	31.97	-31.97	0.62647	-0.6265	6.37172	-6.37162
	-0.53074	28.33	-28.33	0.62952	-0.62953	5.13694	-5.13703
	-0.52074	26.46	-26.46	0.65071	-0.65071	4.37833	-4.37841
	-0.51174	25.36	-25.36	0.66706	-0.66705	3.91327	-3.91325
	-0.50174	24.11	-24.11	0.65966	-0.65966	3.55995	-3.55993
	-0.49174	22.15	-22.15	0.61876	-0.61875	3.19058	-3.19046
	-0.48274	19.32	-19.32	0.54556	-0.54553	2.75002	-2.75
	-0.47274	15.88	-15.88	0.45035	-0.45034	2.25016	-2.25004
	-0.46374	12.26	-12.26	0.34792	-0.34791	1.74379	-1.74366
	-0.45374	8.966	-8.966	0.25297	-0.25297	1.29783	-1.29778
	-0.44374	6.382	-6.382	0.17657	-0.17655	0.97405	-0.97384
	-0.43474	4.761	-4.761	0.12507	-0.12507	0.82062	-0.82065
	-0.42474	4.228	-4.228	0.10081	-0.10081	0.87376	-0.8738
	-0.41574	4.818	-4.818	0.10336	-0.10337	1.15849	-1.15854
	-0.40574	6.493	-6.493	0.13062	-0.13062	1.68454	-1.68474
	-0.39674	9.12	-9.121	0.1787	-0.17871	2.43432	-2.43445
	-0.38674	12.43	-12.43	0.24138	-0.24138	3.34778	-3.34795
	-0.37674	15.98	-15.98	0.30955	-0.30956	4.31577	-4.3159
	-0.36774	19.21	-19.21	0.37205	-0.37206	5.19201	-5.19214
	-0.35774	21.55	-21.55	0.41763	-0.41763	5.82471	-5.82472
	-0.34874	22.58	-22.58	0.43817	-0.43818	6.1	-6.10008
	-0.33874	22.17	-22.17	0.43152	-0.43151	5.98608	-5.98606
	-0.32874	20.59	-20.58	0.40279	-0.40278	5.54879	-5.54863
	-0.31974	18.38	-18.38	0.36339	-0.36337	4.93899	-4.93885
	-0.30974	16.29	-16.29	0.32803	-0.32802	4.35238	-4.3522
	-0.30074	15	-15	0.3107	-0.31068	3.97377	-3.97351
	-0.29074	15	-15	0.32076	-0.32074	3.92992	-3.92964
	-0.28074	16.43	-16.43	0.36067	-0.36065	4.26088	-4.26066
	-0.27174	19.12	-19.12	0.42556	-0.42554	4.91731	-4.91709
	-0.26174	22.6	-22.6	0.50475	-0.50473	5.78145	-5.7812
	-0.25274	26.32	-26.32	0.58482	-0.58481	6.70417	-6.70405
	-0.24274	29.72	-29.71	0.65291	-0.65291	7.54227	-7.54213
	-0.23274	32.39	-32.38	0.69977	-0.69976	8.18742	-8.18728
	-0.22374	34.09	-34.09	0.7209	-0.7209	8.57575	-8.57573
	-0.21374	34.75	-34.75	0.7166	-0.71661	8.68426	-8.68392
	-0.20474	34.41	-34.41	0.69064	-0.69064	8.51491	-8.51504
	-0.19474	33.19	-33.19	0.6488	-0.64881	8.08852	-8.08858
	-0.18474	31.25	-31.25	0.5978	-0.59781	7.44113	-7.44111
	-0.17574	28.83	-28.84	0.54416	-0.54419	6.62667	-6.62692
	-0.16574	26.2	-26.21	0.49339	-0.49341	5.71776	-5.71809
	-0.15674	23.59	-23.59	0.44877	-0.44882	4.79392	-4.7943
	-0.14674	21.14	-21.14	0.41073	-0.41076	3.92553	-3.926
	-0.13674	18.86	-18.86	0.37674	-0.37675	3.15937	-3.15976
	-0.12774	16.67	-16.67	0.34275	-0.34276	2.51205	-2.51213
	-0.11774	14.46	-14.46	0.30497	-0.30497	1.975	-1.97524
	-0.10874	12.16	-12.16	0.2617	-0.2617	1.52929	-1.52937
	-0.09874	9.797	-9.796	0.21408	-0.21405	1.15633	-1.15623
	-0.08874	7.494	-7.493	0.1655	-0.1655	0.84449	-0.84444
	-0.07974	5.404	-5.403	0.12021	-0.1202	0.5897	-0.58967
	-0.06974	3.655	-3.655	0.08171	-0.0817	0.39039	-0.39034
	-0.06074	2.312	-2.311	0.05184	-0.05183	0.24341	-0.24337
	-0.05074	1.364	-1.364	0.03065	-0.03064	0.1423	-0.14227
	-0.04074	0.7498	-0.7497	0.01688	-0.01688	0.07777	-0.07775
	-0.03174	0.3839	-0.3838	0.00865	-0.00864	0.03966	-0.03966
	-0.02174	0.1833	-0.1833	0.00414	-0.00414	0.01893	-0.01893
	-0.01274	0.08316	-0.08314	0.00191	-0.00191	0.00871	-0.0087
	-0.00274	0.04037	-0.04036	0.001	-0.001	0.00463	-0.00463
	0.00726	0.03297	-0.03296	0.00096	-0.00096	0.00479	-0.00479
	0.01626	0.05819	-0.0582	0.00188	-0.00188	0.00969	-0.00969
	0.02626	0.1339	-0.1339	0.00444	-0.00444	0.02292	-0.02293
	0.03526	0.3042	-0.3043	0.01014	-0.01014	0.05228	-0.0523
	0.04526	0.6488	-0.6489	0.02164	-0.02164	0.11154	-0.11157
	0.05526	1.29	-1.29	0.043	-0.04301	0.22171	-0.22172
	0.06426	2.388	-2.388	0.07963	-0.07964	0.41055	-0.41058
	0.07426	4.123	-4.123	0.13741	-0.13743	0.70869	-0.70876
	0.08326	6.643	-6.643	0.22135	-0.22136	1.14189	-1.14195
	0.09326	10.01	-10.01	0.33327	-0.33329	1.71998	-1.72013
	0.10326	14.12	-14.12	0.47005	-0.47009	2.42754	-2.42767
	0.11226	18.72	-18.73	0.62286	-0.62289	3.21961	-3.21979
	0.12226	23.42	-23.42	0.77824	-0.77828	4.02777	-4.02791
	0.13126	27.75	-27.75	0.92109	-0.9211	4.77514	-4.77526
	0.14126	31.31	-31.31	1.03767	-1.03767	5.39047	-5.39059
	0.15026	33.8	-33.81	1.11829	-1.11831	5.8239	-5.82392
	0.16026	35.06	-35.06	1.1576	-1.15762	6.04494	-6.04506
	0.17026	35.01	-35.01	1.1537	-1.15366	6.04171	-6.04189
	0.17926	33.66	-33.66	1.10699	-1.10697	5.81346	-5.81334
	0.18926	31.07	-31.07	1.02032	-1.02028	5.37202	-5.37205
	0.19826	27.44	-27.44	0.89971	-0.89969	4.7471	-4.7471
	0.20826	23.06	-23.06	0.75531	-0.75528	3.99206	-3.99195
	0.21826	18.35	-18.35	0.60063	-0.6006	3.17896	-3.1788
	0.22726	13.77	-13.77	0.45041	-0.45039	2.38634	-2.38624
	0.23726	9.705	-9.704	0.31737	-0.31735	1.68279	-1.68272
	0.24626	6.41	-6.409	0.20951	-0.20951	1.11168	-1.1116
	0.25626	3.963	-3.962	0.12942	-0.12941	0.68715	-0.68708
	0.26626	2.302	-2.302	0.07492	-0.07491	0.39845	-0.3984
	0.27526	1.286	-1.286	0.04121	-0.0412	0.22062	-0.22059
	0.28526	0.7597	-0.7597	0.02293	-0.02293	0.12592	-0.1259
	0.29426	0.6067	-0.6066	0.01571	-0.0157	0.09244	-0.09243
	0.30426	0.774	-0.7739	0.01697	-0.01696	0.10859	-0.10858
	0.31426	1.277	-1.277	0.02605	-0.02605	0.1737	-0.17368
	0.32326	2.185	-2.184	0.04379	-0.04379	0.29605	-0.29599
	0.33326	3.592	-3.592	0.07182	-0.07182	0.48912	-0.48905
	0.34226	5.586	-5.586	0.11188	-0.11186	0.76707	-0.767
	0.35226	8.211	-8.211	0.16496	-0.16496	1.14033	-1.14033
	0.36226	11.45	-11.45	0.23097	-0.23097	1.61277	-1.6128
	0.37126	15.2	-15.2	0.30848	-0.30849	2.18023	-2.18021
	0.38126	19.31	-19.31	0.39498	-0.395	2.8316	-2.83162
	0.39026	23.61	-23.61	0.48734	-0.48735	3.55055	-3.55056
	0.40026	27.88	-27.88	0.58204	-0.58208	4.31673	-4.31674
	0.41026	31.93	-31.93	0.67571	-0.67572	5.1072	-5.10725
	0.41926	35.6	-35.6	0.76507	-0.76509	5.89732	-5.89734
	0.42926	38.76	-38.76	0.84722	-0.84723	6.66172	-6.66181
	0.43826	41.33	-41.33	0.9194	-0.91939	7.37237	-7.37244
	0.44826	43.25	-43.25	0.97861	-0.97865	7.99803	-7.99785
	0.45826	44.49	-44.49	1.02156	-1.02156	8.50195	-8.50188
	0.46726	44.97	-44.97	1.04441	-1.04441	8.84476	-8.84482
	0.47726	44.67	-44.67	1.04436	-1.04435	8.99609	-8.99602
	0.48626	43.6	-43.6	1.02127	-1.02129	8.94411	-8.94415
	0.49626	41.95	-41.95	0.97974	-0.97973	8.71112	-8.71117
	0.50626	40.04	-40.04	0.92913	-0.92912	8.34762	-8.34808
	0.51526	38.28	-38.29	0.88194	-0.88195	7.92648	-7.9266
	0.52526	37.07	-37.07	0.8499	-0.84993	7.51649	-7.51679
	0.53426	36.59	-36.59	0.83944	-0.83949	7.16411	-7.16416
	0.54426	36.79	-36.79	0.8493	-0.84933	6.88665	-6.88695
	0.55426	37.36	-37.36	0.87007	-0.8701	6.67495	-6.67517
	0.56326	37.82	-37.82	0.88737	-0.88739	6.50159	-6.50186
	0.57326	37.7	-37.7	0.88632	-0.88633	6.33343	-6.33355
	0.58226	36.64	-36.64	0.85625	-0.85625	6.13307	-6.13311
	0.59226	34.47	-34.47	0.79367	-0.79366	5.86383	-5.86391
	0.60226	31.25	-31.25	0.70254	-0.7025	5.49257	-5.49252
	0.61126	27.21	-27.21	0.59243	-0.59239	4.9989	-4.99876
	0.62126	22.68	-22.68	0.47537	-0.47535	4.38328	-4.38312
	0.63026	18.05	-18.05	0.36274	-0.36271	3.67541	-3.67522
	0.64026	13.68	-13.68	0.26307	-0.26305	2.92775	-2.92747
	0.65026	9.844	-9.843	0.18122	-0.18119	2.20369	-2.2034
	0.65926	6.705	-6.704	0.11847	-0.11845	1.56132	-1.56127
	0.66926	4.316	-4.316	0.07356	-0.07356	1.03887	-1.03879
	0.67826	2.634	-2.633	0.04382	-0.04382	0.65027	-0.65021
	0.68826	1.558	-1.558	0.02631	-0.02631	0.38933	-0.38927
	0.69726	0.9867	-0.9866	0.01904	-0.01903	0.23992	-0.23991
	0.70726	0.8578	-0.8578	0.02178	-0.02178	0.18865	-0.18865
	0.71726	1.194	-1.194	0.03702	-0.03702	0.2351	-0.23511
	0.72626	2.121	-2.122	0.07042	-0.07042	0.39845	-0.39845
	0.73626	3.869	-3.869	0.13059	-0.1306	0.7175	-0.71753
	0.74526	6.719	-6.72	0.22773	-0.22774	1.24249	-1.24255
	0.75526	10.91	-10.91	0.37031	-0.37033	2.0169	-2.01694
	0.76526	16.51	-16.51	0.56065	-0.56067	3.05154	-3.05164
	0.77426	23.26	-23.26	0.79002	-0.79007	4.29765	-4.29781
	0.78426	30.49	-30.49	1.03625	-1.03626	5.63404	-5.63405
	0.79326	37.21	-37.21	1.26556	-1.26558	6.87604	-6.87609
	0.80326	42.31	-42.31	1.44012	-1.44013	7.81487	-7.8148
	0.81326	44.88	-44.88	1.52903	-1.52905	8.28199	-8.28191
	0.82226	44.53	-44.53	1.51949	-1.51948	8.20243	-8.2023
	0.83226	41.58	-41.58	1.42243	-1.42242	7.62992	-7.62983
	0.84126	36.98	-36.98	1.27092	-1.27092	6.73728	-6.73693
	0.85126	32.05	-32.05	1.11075	-1.11075	5.7659	-5.76568
	0.86126	28.09	-28.09	0.98652	-0.98651	4.95666	-4.95633
	0.87026	25.97	-25.97	0.92918	-0.92917	4.48326	-4.4832
	0.88026	25.97	-25.97	0.94758	-0.9476	4.41009	-4.41
	0.88926	27.69	-27.69	1.02692	-1.02692	4.68192	-4.68205
	0.89926	30.24	-30.24	1.13429	-1.13429	5.14923	-5.14926
	0.90926	32.51	-32.51	1.2287	-1.22873	5.61479	-5.61477
	0.91826	33.51	-33.51	1.27361	-1.2736	5.8904	-5.89031
	0.92826	32.66	-32.66	1.24653	-1.24653	5.84857	-5.84856
	0.93726	29.89	-29.89	1.14459	-1.14457	5.45217	-5.45226
	0.94726	25.58	-25.58	0.98304	-0.98306	4.75403	-4.75397
	0.95726	20.46	-20.46	0.78866	-0.78863	3.87072	-3.87068
	0.96626	15.28	-15.28	0.59064	-0.59061	2.94061	-2.94058
	0.97626	10.65	-10.65	0.4128	-0.41278	2.08347	-2.08333
	0.98526	6.925	-6.924	0.26919	-0.26917	1.37629	-1.3762
	0.99526	4.202	-4.202	0.16377	-0.16377	0.84762	-0.84761
	1.00526	2.379	-2.379	0.09295	-0.09294	0.48663	-0.48659
	1.01426	1.256	-1.256	0.0492	-0.0492	0.2604	-0.2604
	1.02426	0.619	-0.6189	0.02429	-0.02429	0.12984	-0.12984
	1.03326	0.2844	-0.2844	0.01119	-0.01119	0.06033	-0.06032
	1.04326	0.1218	-0.1218	0.0048	-0.0048	0.02611	-0.02611
	1.05326	0.04867	-0.04867	0.00192	-0.00192	0.01053	-0.01053
	1.06226	0.01813	-0.01813	0.00072	-0.00072	0.00396	-0.00396
	1.07226	0.00632	-0.00632	0.00024	-0.00024	0.00138	-0.00138
	1.08126	0.00214	-0.00214	8e-05	-8e-05	0.00046	-0.00046
	1.09126	0.001	-0.001	3e-05	-3e-05	0.00016	-0.00016
	1.10126	0.00146	-0.00146	3e-05	-3e-05	0.00013	-0.00013
	1.11026	0.004	-0.004	7e-05	-7e-05	0.00033	-0.00033
	1.12026	0.01128	-0.01129	0.00021	-0.00021	0.0009	-0.0009
	1.12926	0.02992	-0.02993	0.00058	-0.00058	0.00239	-0.00239
	1.13926	0.07397	-0.07399	0.00142	-0.00142	0.006	-0.00601
	1.14926	0.1704	-0.1705	0.00328	-0.00328	0.01403	-0.01404
	1.15826	0.3664	-0.3665	0.00712	-0.00713	0.03079	-0.03079
	1.16826	0.7357	-0.7359	0.0145	-0.01451	0.06347	-0.06348
	1.17726	1.382	-1.383	0.02777	-0.02777	0.12334	-0.12337
	1.18726	2.436	-2.436	0.05004	-0.05004	0.22664	-0.2267
	1.19726	4.036	-4.036	0.08526	-0.08527	0.39509	-0.39513
	1.20626	6.305	-6.306	0.13781	-0.13782	0.65516	-0.65523
	1.21626	9.323	-9.324	0.21197	-0.21198	1.03592	-1.03596
	1.22526	13.09	-13.09	0.31114	-0.31115	1.56386	-1.56394
	1.23526	17.53	-17.53	0.43656	-0.43656	2.25444	-2.2545
	1.24426	22.42	-22.42	0.58586	-0.58586	3.10088	-3.1009
	1.25426	27.46	-27.46	0.75162	-0.75161	4.06325	-4.06322
	1.26426	32.23	-32.23	0.92062	-0.92058	5.06512	-5.06509
	1.27326	36.25	-36.25	1.07482	-1.07479	5.99924	-5.99914
	1.28326	39.06	-39.06	1.19447	-1.19444	6.75363	-6.75359
	1.29226	40.32	-40.31	1.26329	-1.26326	7.23811	-7.23809
	1.30226	39.92	-39.91	1.27303	-1.27302	7.41643	-7.41639
	1.31226	38.05	-38.05	1.22676	-1.22676	7.31288	-7.31292
	1.32126	35.17	-35.17	1.13793	-1.13793	7.00375	-7.0037
	1.33126	31.86	-31.86	1.02692	-1.02692	6.58491	-6.58497
	1.34026	28.77	-28.77	0.91594	-0.91597	6.14734	-6.14737
	1.35026	26.42	-26.42	0.82466	-0.82468	5.75693	-5.75686
	1.36026	25.23	-25.23	0.76775	-0.76779	5.45587	-5.45592
	1.36926	25.47	-25.47	0.75413	-0.75415	5.27325	-5.27333
	1.37926	27.24	-27.24	0.78623	-0.78625	5.22743	-5.22756
	1.38826	30.38	-30.38	0.85897	-0.85902	5.32004	-5.32012
	1.39826	34.44	-34.44	0.95879	-0.95879	5.52099	-5.52125
	1.40826	38.68	-38.68	1.06402	-1.06403	5.76068	-5.7606
	1.41726	42.16	-42.16	1.14863	-1.14862	5.93715	-5.93708
	1.42726	43.96	-43.96	1.18843	-1.18843	5.94539	-5.94544
	1.43626	43.5	-43.5	1.16754	-1.16753	5.7099	-5.70979
	1.44626	40.63	-40.63	1.08326	-1.08325	5.21234	-5.21233
	1.45626	35.72	-35.72	0.94638	-0.94636	4.49724	-4.49717
	1.46526	29.52	-29.52	0.77737	-0.77734	3.65591	-3.65582
	1.47526	22.93	-22.93	0.60029	-0.60028	2.79662	-2.79652
	1.48426	16.77	-16.77	0.4366	-0.43659	2.01506	-2.01504
	1.49426	11.64	-11.64	0.30146	-0.30145	1.37748	-1.37744
	1.50426	7.848	-7.848	0.2029	-0.2029	0.91567	-0.91567
	1.51326	5.511	-5.511	0.14348	-0.14349	0.63665	-0.63665
	1.52326	4.617	-4.617	0.12327	-0.12329	0.53614	-0.5362
	1.53226	5.125	-5.126	0.14215	-0.14217	0.61069	-0.61076
	1.54226	7.007	-7.008	0.20085	-0.20088	0.8626	-0.8627
	1.55226	10.22	-10.22	0.30005	-0.30008	1.29689	-1.29698
	1.56126	14.62	-14.63	0.43825	-0.43829	1.91183	-1.91188
	1.57126	19.95	-19.95	0.60917	-0.60919	2.68698	-2.68709
	1.58026	25.75	-25.75	0.80021	-0.80024	3.57668	-3.57678
	1.59026	31.4	-31.4	0.99341	-0.99343	4.51063	-4.51074
	1.60026	36.3	-36.3	1.16797	-1.16797	5.40244	-5.40243
	1.60926	39.92	-39.92	1.30463	-1.30463	6.16697	-6.16665
	1.61926	41.93	-41.93	1.38992	-1.38989	6.73325	-6.73327
	1.62826	42.26	-42.26	1.4179	-1.41788	7.05828	-7.05779
	1.63826	41.04	-41.04	1.39018	-1.39013	7.1211	-7.1211
	1.64826	38.52	-38.52	1.3138	-1.31376	6.92785	-6.92774
	1.65726	35.01	-35.01	1.19873	-1.1987	6.49933	-6.49921
	1.66726	30.78	-30.78	1.05594	-1.05593	5.87126	-5.87125
	1.67626	26.12	-26.12	0.89652	-0.89651	5.09384	-5.09381
	1.68626	21.32	-21.32	0.73127	-0.73127	4.22939	-4.22934
	1.69626	16.67	-16.67	0.57081	-0.57079	3.34757	-3.34766
	1.70526	12.41	-12.41	0.42456	-0.42456	2.51627	-2.51617
	1.71526	8.772	-8.772	0.29966	-0.29965	1.78956	-1.78955
	1.72426	5.859	-5.859	0.19992	-0.19992	1.20043	-1.20042
	1.73426	3.687	-3.687	0.12568	-0.12568	0.75752	-0.75752
	1.74326	2.18	-2.18	0.0743	-0.0743	0.44876	-0.44874
	1.75326	1.212	-1.212	0.04131	-0.04131	0.24932	-0.2493
	1.76326	0.6385	-0.6385	0.02191	-0.02191	0.13037	-0.13037
	1.77226	0.3382	-0.3382	0.01199	-0.01199	0.06598	-0.06598
	1.78226	0.2288	-0.2288	0.00905	-0.00905	0.03711	-0.03711
	1.79126	0.2826	-0.2826	0.01272	-0.01272	0.03346	-0.03346
	1.80126	0.536	-0.536	0.02531	-0.02531	0.05381	-0.05381
	1.81126	1.1	-1.1	0.0525	-0.0525	0.1061	-0.10611
	1.82026	2.164	-2.164	0.10354	-0.10355	0.20706	-0.20706
	1.83026	3.986	-3.986	0.19102	-0.19103	0.38041	-0.38042
	1.83926	6.847	-6.847	0.32875	-0.32876	0.65195	-0.652
	1.84926	10.96	-10.96	0.52768	-0.52771	1.04095	-1.04099
	1.85926	16.36	-16.36	0.79029	-0.79032	1.5484	-1.54843
	1.86826	22.76	-22.77	1.10487	-1.10489	2.14619	-2.14619
	1.87826	29.56	-29.56	1.44275	-1.44277	2.77294	-2.77299
	1.88726	35.83	-35.83	1.76048	-1.76048	3.34106	-3.34118
	1.89726	40.57	-40.57	2.00869	-2.00872	3.7559	-3.7559
	1.90726	42.92	-42.92	2.14429	-2.14429	3.9409	-3.9409
	1.91626	42.45	-42.45	2.14271	-2.14272	3.86142	-3.86142
	1.92626	39.28	-39.28	2.00514	-2.00512	3.53503	-3.53501
	1.93526	34.02	-34.02	1.7581	-1.75808	3.02549	-3.02547
	1.94526	27.59	-27.59	1.44453	-1.44448	2.4218	-2.42173
	1.95526	20.95	-20.95	1.11255	-1.11253	1.81402	-1.81396
	1.96426	14.91	-14.91	0.80317	-0.80315	1.27205	-1.272
	1.97426	9.944	-9.944	0.54344	-0.54341	0.83537	-0.83533
	1.98326	6.215	-6.215	0.34455	-0.34454	0.51386	-0.51383
	1.99326	3.64	-3.64	0.20464	-0.20463	0.29618	-0.29618
	2.00326	2	-2	0.11383	-0.11383	0.16003	-0.16002
	2.01226	1.038	-1.038	0.05935	-0.05934	0.08124	-0.08124
	2.02226	0.526	-0.5259	0.02918	-0.02918	0.03924	-0.03924
	2.03126	0.3019	-0.3018	0.01402	-0.01402	0.01924	-0.01923
	2.04126	0.2744	-0.274	0.00761	-0.00761	0.01213	-0.01212
	2.05126	0.4167	-0.416	0.0065	-0.0065	0.01339	-0.01337
	2.06026	0.7548	-0.7537	0.00921	-0.0092	0.02179	-0.02175
	2.07026	1.349	-1.347	0.01551	-0.0155	0.03816	-0.03811
	2.07926	2.269	-2.266	0.02588	-0.02585	0.06421	-0.06413
	2.08926	3.558	-3.555	0.04069	-0.04064	0.10145	-0.10135
	2.09926	5.198	-5.193	0.05992	-0.05988	0.15033	-0.15022
	2.10826	7.078	-7.074	0.08283	-0.08278	0.20992	-0.20982
	2.11826	9.008	-9.004	0.10815	-0.10812	0.27867	-0.27857
	2.12726	10.76	-10.75	0.13483	-0.13481	0.35648	-0.35642
	2.13726	12.14	-12.14	0.16295	-0.16294	0.44743	-0.44737
	2.14726	13.09	-13.09	0.19476	-0.19478	0.56149	-0.56154
	2.15626	13.72	-13.72	0.23461	-0.23465	0.71461	-0.71468
	2.16626	14.28	-14.28	0.28813	-0.28818	0.92456	-0.92462
	2.17526	15.09	-15.09	0.36011	-0.36015	1.20495	-1.20495
	2.18526	16.41	-16.41	0.45243	-0.45248	1.5588	-1.55889
	2.19526	18.35	-18.36	0.56248	-0.5625	1.97489	-1.97497
	2.20426	20.86	-20.86	0.68334	-0.68339	2.42969	-2.42972
	2.21426	23.71	-23.72	0.80522	-0.80526	2.89253	-2.89264
	2.22326	26.64	-26.64	0.91783	-0.91787	3.33351	-3.33373
	2.23326	29.37	-29.37	1.01231	-1.01237	3.72596	-3.72614
	2.24326	31.65	-31.66	1.08183	-1.08188	4.04848	-4.04864
	2.25226	33.29	-33.29	1.12157	-1.12162	4.27682	-4.27707
	2.26226	34.11	-34.11	1.12799	-1.12803	4.38581	-4.38586
	2.27126	33.98	-33.98	1.09916	-1.09921	4.34955	-4.34979
	2.28126	32.89	-32.89	1.03639	-1.03639	4.15161	-4.15164
	2.29026	30.96	-30.96	0.94633	-0.94633	3.79795	-3.79788
	2.30026	28.5	-28.5	0.8424	-0.84238	3.32183	-3.32183
	2.31026	25.94	-25.94	0.74403	-0.74401	2.78128	-2.78103
	2.31926	23.68	-23.68	0.67377	-0.67376	2.24588	-2.24576
	2.32926	22.02	-22.02	0.65268	-0.65268	1.77981	-1.77971
	2.33826	21.04	-21.04	0.69544	-0.69541	1.42541	-1.42534
	2.34826	20.66	-20.66	0.80651	-0.80653	1.1984	-1.19833
	2.35826	20.66	-20.66	0.97852	-0.97856	1.08871	-1.08869
	2.36726	20.81	-20.81	1.1933	-1.19334	1.06989	-1.06987
	2.37726	20.94	-20.94	1.42581	-1.42581	1.10884	-1.10884
	2.38626	20.95	-20.95	1.64976	-1.64975	1.17594	-1.17592
	2.39626	20.85	-20.85	1.84319	-1.8432	1.25078	-1.25076
	2.40626	20.71	-20.71	1.99146	-1.99142	1.32586	-1.32588
	2.41526	20.66	-20.66	2.08738	-2.08731	1.40648	-1.40649
	2.42526	20.85	-20.85	2.12927	-2.12926	1.50866	-1.50866
	2.43426	21.45	-21.45	2.11898	-2.11899	1.6554	-1.65542
	2.44426	22.64	-22.64	2.06181	-2.06178	1.87063	-1.87072
	2.45426	24.51	-24.51	1.96707	-1.9671	2.17054	-2.17066
	2.46326	27.08	-27.08	1.8481	-1.84816	2.55295	-2.55305
	2.47326	30.12	-30.12	1.71926	-1.71934	2.98776	-2.98795
	2.48226	33.15	-33.15	1.59106	-1.59119	3.41439	-3.4145
	2.49226	35.53	-35.54	1.46697	-1.46704	3.75311	-3.75315
	2.50226	36.59	-36.59	1.34372	-1.34373	3.92371	-3.92384
	2.51126	35.86	-35.86	1.21633	-1.21633	3.87514	-3.87506
	2.52126	33.3	-33.29	1.08481	-1.08479	3.6044	-3.60429
	2.53026	29.32	-29.32	0.95844	-0.95841	3.15959	-3.15959
	2.54026	24.68	-24.68	0.85472	-0.85468	2.62635	-2.62622
	2.55026	20.24	-20.24	0.79315	-0.79313	2.09999	-2.09984
	2.55926	16.66	-16.66	0.78698	-0.78698	1.65782	-1.65772
	2.56926	14.3	-14.3	0.83571	-0.83573	1.34015	-1.34005
	2.57826	13.09	-13.09	0.92313	-0.92312	1.14742	-1.1474
	2.58826	12.69	-12.69	1.02148	-1.02148	1.04967	-1.04961
	2.59826	12.64	-12.64	1.10071	-1.10069	1.00385	-1.00382
	2.60726	12.54	-12.54	1.13938	-1.13935	0.97135	-0.97134
	2.61726	12.19	-12.19	1.1326	-1.13258	0.92982	-0.9298
	2.62626	11.63	-11.63	1.09372	-1.09368	0.87655	-0.87651
	2.63626	11.07	-11.07	1.04848	-1.04843	0.824	-0.82395
	2.64626	10.77	-10.77	1.02371	-1.02367	0.78988	-0.78986
	2.65526	10.91	-10.91	1.03607	-1.03605	0.78735	-0.78735
	2.66526	11.52	-11.53	1.08512	-1.08512	0.81866	-0.81868
	2.67426	12.5	-12.5	1.15434	-1.1544	0.87524	-0.87532
	2.68426	13.65	-13.66	1.21891	-1.21903	0.9434	-0.94351
	2.69426	14.88	-14.88	1.25727	-1.25748	1.01178	-1.01198
	2.70326	16.17	-16.18	1.26005	-1.26043	1.07749	-1.07789
	2.71326	17.67	-17.68	1.23326	-1.23384	1.14675	-1.14731
	2.72226	19.55	-19.57	1.19359	-1.19438	1.22992	-1.23068
	2.73226	21.93	-21.95	1.15931	-1.16023	1.33392	-1.33482
	2.74226	24.69	-24.71	1.1407	-1.14171	1.45551	-1.45649
	2.75126	27.51	-27.53	1.13556	-1.13646	1.57875	-1.5797
	2.76126	29.89	-29.91	1.13021	-1.13087	1.67913	-1.67983
	2.77026	31.3	-31.31	1.10644	-1.10667	1.73147	-1.73182
	2.78026	31.34	-31.34	1.04964	-1.04938	1.71889	-1.71877
	2.79026	29.91	-29.9	0.95479	-0.95409	1.64013	-1.63961
	2.79926	27.21	-27.19	0.82864	-0.82757	1.51198	-1.51112
	2.80926	23.74	-23.72	0.68675	-0.68557	1.36573	-1.36469
	2.81826	20.14	-20.11	0.54843	-0.54724	1.2388	-1.23777
	2.82826	16.98	-16.96	0.43026	-0.42924	1.16363	-1.16268
	2.83726	14.67	-14.65	0.34225	-0.34144	1.15689	-1.15615
	2.84726	13.32	-13.3	0.28589	-0.28532	1.21334	-1.2128
	2.85726	12.73	-12.72	0.25538	-0.25501	1.30603	-1.30558
	2.86626	12.54	-12.54	0.24055	-0.24031	1.39389	-1.39368
	2.87626	12.32	-12.32	0.23051	-0.2304	1.43595	-1.43583
	2.88526	11.73	-11.72	0.21685	-0.21679	1.40311	-1.40303
	2.89526	10.62	-10.62	0.19538	-0.19536	1.28787	-1.28782
	2.90526	9.056	-9.055	0.16637	-0.16636	1.10517	-1.10513
	2.91426	7.25	-7.249	0.13334	-0.13334	0.88504	-0.88501
	2.92426	5.476	-5.476	0.10135	-0.10134	0.66255	-0.66252
	2.93326	3.997	-3.996	0.07544	-0.07543	0.46793	-0.46789
	2.94326	3.019	-3.018	0.05994	-0.05993	0.32121	-0.32118
	2.95326	2.691	-2.69	0.05841	-0.05839	0.23199	-0.23194
	2.96226	3.124	-3.123	0.07394	-0.0739	0.20228	-0.2022
	2.97226	4.4	-4.397	0.1091	-0.10907	0.22987	-0.22975
	2.98126	6.551	-6.547	0.1653	-0.16521	0.3098	-0.30966
	2.99126	9.512	-9.508	0.24119	-0.24112	0.43371	-0.43349
	3.00126	13.07	-13.06	0.33148	-0.33141	0.58744	-0.5872
	3.01026	16.84	-16.84	0.4264	-0.42632	0.75038	-0.7502
	3.02026	20.34	-20.33	0.51295	-0.51293	0.89707	-0.89686
	3.02926	23.06	-23.06	0.57815	-0.57817	1.00223	-1.00206
	3.03926	24.66	-24.66	0.61265	-0.61272	1.04784	-1.04781
	3.04926	25.05	-25.05	0.61368	-0.61378	1.02816	-1.02819
	3.05826	24.37	-24.38	0.58538	-0.58556	0.95107	-0.95118
	3.06826	22.95	-22.96	0.53677	-0.53694	0.83442	-0.83459
	3.07726	21.12	-21.12	0.47803	-0.47817	0.70049	-0.70066
	3.08726	19.11	-19.11	0.41708	-0.4172	0.56828	-0.56845
	3.09726	17.01	-17.02	0.3582	-0.35829	0.44992	-0.45004
	3.10626	14.83	-14.83	0.3025	-0.30259	0.3501	-0.35019
	3.11626	12.54	-12.55	0.2499	-0.24994	0.26858	-0.26865
	3.12526	10.2	-10.21	0.20099	-0.201	0.20331	-0.20337
	3.13526	7.944	-7.944	0.15823	-0.15825	0.15319	-0.15323
	3.14526	5.951	-5.951	0.12614	-0.12614	0.11957	-0.11959
	3.15426	4.428	-4.428	0.11091	-0.11093	0.10678	-0.10679
	3.16426	3.559	-3.559	0.12006	-0.12005	0.12269	-0.12269
	3.17326	3.494	-3.494	0.16174	-0.16174	0.17881	-0.17881
	3.18326	4.362	-4.362	0.24383	-0.24383	0.28972	-0.28974
	3.19326	6.261	-6.261	0.37138	-0.37138	0.4713	-0.47132
	3.20226	9.229	-9.229	0.54369	-0.54369	0.73631	-0.73632
	3.21226	13.2	-13.2	0.75105	-0.75106	1.08868	-1.08872
	3.22126	17.94	-17.94	0.97351	-0.97353	1.51762	-1.51769
	3.23126	23.05	-23.05	1.18303	-1.18307	1.99416	-1.99432
	3.24126	27.99	-27.99	1.34904	-1.34912	2.47278	-2.47289
	3.25026	32.17	-32.17	1.4462	-1.44623	2.89848	-2.89862
	3.26026	35.08	-35.09	1.46087	-1.46094	3.21753	-3.21784
	3.26926	36.42	-36.42	1.39489	-1.39495	3.39109	-3.39123
	3.27926	36.09	-36.1	1.26419	-1.26427	3.40144	-3.4017
	3.28926	34.27	-34.28	1.09399	-1.09401	3.25653	-3.2569
	3.29826	31.31	-31.31	0.9129	-0.91296	2.98674	-2.98679
	3.30826	27.69	-27.69	0.74819	-0.7482	2.63707	-2.63712
	3.31726	23.96	-23.96	0.6232	-0.62319	2.26095	-2.26093
	3.32726	20.68	-20.68	0.5573	-0.55734	1.91304	-1.9128
	3.33726	18.4	-18.4	0.56562	-0.5657	1.64012	-1.63999
	3.34626	17.53	-17.53	0.65793	-0.65808	1.47727	-1.47711
	3.35626	18.32	-18.33	0.83591	-0.83622	1.44047	-1.44047
	3.36526	20.82	-20.82	1.09014	-1.0906	1.52465	-1.52473
	3.37526	24.8	-24.81	1.39828	-1.39889	1.70507	-1.70531
	3.38426	29.89	-29.9	1.72708	-1.72783	1.94498	-1.94538
	3.39426	35.61	-35.62	2.03842	-2.03938	2.20462	-2.2051
	3.40426	41.48	-41.5	2.29727	-2.29822	2.45072	-2.45131
	3.41326	47.09	-47.11	2.47909	-2.48	2.66055	-2.66114
	3.42326	52.04	-52.06	2.57358	-2.57451	2.81974	-2.82039
	3.43226	55.91	-55.92	2.58432	-2.58544	2.91725	-2.91798
	3.44226	58.26	-58.28	2.52517	-2.5267	2.94149	-2.94212
	3.45226	58.72	-58.75	2.41571	-2.41814	2.8811	-2.88175
	3.46126	57.1	-57.14	2.27862	-2.2825	2.73065	-2.7315
	3.47126	53.54	-53.59	2.13896	-2.14483	2.49754	-2.49879
	3.48026	48.53	-48.61	2.02365	-2.03206	2.20616	-2.2079
	3.49026	42.91	-43.02	1.96043	-1.97137	1.89446	-1.89674
	3.50026	37.58	-37.71	1.97315	-1.98578	1.60589	-1.60856
	3.50926	33.35	-33.48	2.07526	-2.08776	1.37822	-1.38084
	3.51926	30.65	-30.78	2.2633	-2.27325	1.23433	-1.23647
	3.52826	29.55	-29.64	2.5149	-2.51954	1.17872	-1.17979
	3.53826	29.71	-29.75	2.7923	-2.78958	1.19958	-1.19906
	3.54826	30.66	-30.63	3.05217	-3.04136	1.27586	-1.27363
	3.55726	31.88	-31.8	3.25683	-3.23898	1.38612	-1.38233
	3.56726	33.08	-32.95	3.38294	-3.36043	1.51611	-1.51128
	3.57626	34.18	-34.03	3.4243	-3.40036	1.6624	-1.65724
	3.58626	35.32	-35.17	3.38818	-3.36573	1.83143	-1.82647
	3.59626	36.7	-36.57	3.28879	-3.27003	2.0333	-2.02916
	3.60526	38.47	-38.37	3.14049	-3.12636	2.27388	-2.2707
	3.61526	40.59	-40.52	2.95451	-2.94512	2.54651	-2.54445
	3.62426	42.8	-42.76	2.73972	-2.73469	2.8283	-2.8272
	3.63426	44.66	-44.65	2.50612	-2.50501	3.0817	-3.08161
	3.64426	45.71	-45.72	2.26821	-2.27056	3.26358	-3.26431
	3.65326	45.59	-45.63	2.04564	-2.05142	3.33614	-3.33764
	3.66326	44.17	-44.23	1.86003	-1.86911	3.2781	-3.28044
	3.67226	41.56	-41.64	1.72844	-1.7405	3.09068	-3.09369
	3.68226	38.05	-38.15	1.65556	-1.66972	2.79662	-2.80002
	3.69226	34.02	-34.11	1.62937	-1.64404	2.43195	-2.43525
	3.70126	29.77	-29.84	1.62266	-1.63604	2.03803	-2.04059
	3.71126	25.53	-25.57	1.60095	-1.61113	1.64961	-1.65096
	3.72026	21.41	-21.41	1.53371	-1.53937	1.2924	-1.29226
	3.73026	17.47	-17.43	1.40493	-1.40566	0.98082	-0.97916
	3.74026	13.79	-13.72	1.21786	-1.21428	0.72039	-0.71758
	3.74926	10.47	-10.38	0.99264	-0.98611	0.51069	-0.50723
	3.75926	7.634	-7.534	0.75811	-0.7503	0.34823	-0.34468
	3.76826	5.391	-5.294	0.54243	-0.53473	0.22771	-0.22449
	3.77826	3.83	-3.737	0.36555	-0.3588	0.14292	-0.14028
	3.78826	2.99	-2.898	0.23654	-0.23103	0.08734	-0.0853
	3.79726	2.87	-2.771	0.15462	-0.15015	0.05441	-0.05285
	3.80726	3.429	-3.314	0.113	-0.10914	0.03817	-0.03695
	3.81626	4.575	-4.442	0.10196	-0.09835	0.0335	-0.03247
	3.82626	6.147	-6.003	0.11141	-0.10779	0.03614	-0.03522
	3.83626	7.904	-7.764	0.13174	-0.12817	0.04258	-0.04174
	3.84526	9.541	-9.424	0.15433	-0.15104	0.04984	-0.04916
	3.85526	10.74	-10.67	0.17196	-0.16927	0.05551	-0.05508
	3.86426	11.24	-11.23	0.17947	-0.17768	0.05794	-0.05782
	3.87426	10.95	-11	0.17457	-0.1738	0.05637	-0.05658
	3.88426	9.91	-10.01	0.158	-0.15821	0.05106	-0.05155
	3.89326	8.341	-8.475	0.13311	-0.1341	0.04314	-0.04382
	3.90326	6.536	-6.681	0.10475	-0.10628	0.03429	-0.03508
	3.91226	4.791	-4.93	0.07798	-0.07992	0.0264	-0.02732
	3.92226	3.339	-3.465	0.05728	-0.05979	0.02146	-0.02262
	3.93126	2.331	-2.452	0.04661	-0.05027	0.02168	-0.0234
	3.94126	1.859	-1.994	0.04996	-0.0559	0.02998	-0.03276
	3.95126	1.99	-2.168	0.07244	-0.08221	0.0502	-0.05482
	3.96026	2.798	-3.054	0.12036	-0.13587	0.08714	-0.09444
	3.97026	4.362	-4.725	0.20056	-0.22344	0.14548	-0.15628
	3.97926	6.722	-7.203	0.31777	-0.34864	0.22811	-0.24265
	3.98926	9.806	-10.39	0.47106	-0.5087	0.33342	-0.35118
	3.99926	13.37	-14	0.65045	-0.69134	0.45345	-0.47283
	4.00826	16.97	-17.56	0.83592	-0.87455	0.57354	-0.59202
	4.01826	20.05	-20.51	1.0003	-1.03057	0.67474	-0.68945
	4.02726	22.05	-22.3	1.11659	-1.13436	0.73869	-0.7473
	4.03726	22.61	-22.62	1.16762	-1.17306	0.75354	-0.75529
	4.04726	21.68	-21.52	1.15449	-1.15427	0.71832	-0.71437
	4.05626	19.61	-19.39	1.10013	-1.10801	0.64406	-0.6378
	4.06626	17.01	-16.92	1.04633	-1.08155	0.55092	-0.5471
	4.07526	14.61	-14.84	1.04391	-1.12803	0.46248	-0.46625
	4.08526	13.06	-13.76	1.13898	-1.29036	0.39931	-0.41462
	4.09526	12.77	-14.01	1.35883	-1.58581	0.37411	-0.40248
	4.10426	13.78	-15.51	1.70045	-1.99506	0.38906	-0.42862
	4.11426	15.82	-17.83	2.12609	-2.46088	0.43622	-0.4815
	4.12326	18.34	-20.33	2.56777	-2.89868	0.50035	-0.54346
	4.13326	20.69	-22.32	2.94257	-3.21855	0.56345	-0.59605
	4.14326	22.29	-23.29	3.17517	-3.35232	0.61017	-0.62626
	4.15226	22.83	-23.08	3.22054	-3.27776	0.63261	-0.63104
	4.16226	22.32	-21.92	3.07958	-3.02565	0.63304	-0.61806
	4.17126	21.14	-20.35	2.80188	-2.67269	0.6234	-0.60293
	4.18126	19.89	-19.03	2.47134	-2.31709	0.62109	-0.60327
	4.19126	19.2	-18.51	2.18399	-2.05251	0.64291	-0.63205
	4.20026	19.51	-19.07	2.02269	-1.94382	0.69813	-0.69238
	4.21026	20.94	-20.63	2.03724	-2.01637	0.78471	-0.776
	4.21926	23.26	-22.82	2.23436	-2.25589	0.88863	-0.86582
	4.22926	25.93	-25.1	2.57764	-2.61722	0.98784	-0.9414
	4.23926	28.3	-26.94	2.99656	-3.03525	1.05884	-0.98489
	4.24826	29.78	-27.93	3.40134	-3.43757	1.08322	-0.98582
	4.25826	29.95	-27.85	3.70191	-3.75507	1.05249	-0.94292
	4.26726	28.71	-26.69	3.82676	-3.93404	0.96967	-0.86318
	4.27726	26.23	-24.65	3.73891	-3.94788	0.84693	-0.75936
	4.28726	22.94	-22.05	3.44395	-3.80509	0.70183	-0.64646
	4.29626	19.36	-19.29	2.98731	-3.54903	0.55253	-0.53888
	4.30626	16.06	-16.77	2.4409	-3.24783	0.41434	-0.44814
	4.31526	13.48	-14.8	1.88329	-2.97317	0.2975	-0.38126
	4.32526	11.86	-13.55	1.38058	-2.77615	0.20674	-0.33989
	4.33526	11.19	-12.95	0.97401	-2.66966	0.14181	-0.32012
	4.34426	11.25	-12.76	0.6767	-2.62536	0.09916	-0.31375
	4.35426	11.65	-12.64	0.47969	-2.58698	0.07342	-0.31052
	4.36326	11.98	-12.25	0.36217	-2.49476	0.05921	-0.30124
	4.37326	11.95	-11.38	0.30276	-2.30899	0.05232	-0.28017
	4.38326	11.46	-10.01	0.28703	-2.02411	0.05036	-0.24654
	4.39226	10.62	-8.271	0.31036	-1.66762	0.05286	-0.20381
	4.40226	9.704	-6.425	0.37593	-1.28643	0.0606	-0.15815
	4.41126	9.042	-4.734	0.48885	-0.92987	0.07475	-0.11605
	4.42126	8.867	-3.42	0.64896	-0.63549	0.0956	-0.08275
	4.43026	9.235	-2.626	0.84466	-0.42276	0.12173	-0.06159
	4.44026	9.999	-2.424	1.0508	-0.29474	0.14971	-0.05397
	4.45026	10.86	-2.831	1.23206	-0.24333	0.17449	-0.06001
	4.45926	11.45	-3.809	1.3518	-0.25471	0.19092	-0.07857
	4.46926	11.48	-5.257	1.38297	-0.31225	0.19504	-0.10724
	4.47826	10.83	-6.991	1.31712	-0.39733	0.18564	-0.14209
	4.48826	9.549	-8.745	1.16666	-0.48974	0.16439	-0.17753
	4.49826	7.847	-10.21	0.96079	-0.56886	0.13535	-0.20711
	4.50726	6.001	-11.09	0.73551	-0.61693	0.10361	-0.22492
	4.51726	4.267	-11.2	0.52335	-0.62269	0.07371	-0.22712
	4.52626	2.821	-10.51	0.34612	-0.58439	0.04875	-0.21319
	4.53626	1.734	-9.168	0.21273	-0.50985	0.02997	-0.18599
	4.54626	0.9905	-7.434	0.12152	-0.4134	0.01711	-0.15082
	4.55526	0.5258	-5.602	0.06452	-0.31152	0.00908	-0.11365
	4.56526	0.2595	-3.924	0.03184	-0.21818	0.00448	-0.0796
	4.57426	0.119	-2.554	0.01461	-0.14202	0.00205	-0.05182
	4.58426	0.05071	-1.545	0.00622	-0.08592	0.00088	-0.03134
	4.59426	0.02008	-0.8688	0.00246	-0.04831	0.00036	-0.01761
	4.60326	0.00739	-0.454	0.00091	-0.02525	0.00013	-0.00921
	4.61326	0.00253	-0.2205	0.00032	-0.01226	4e-05	-0.00446
	4.62226	0.0008	-0.09951	9e-05	-0.00553	1e-05	-0.00202
	4.63226	0.00024	-0.04174	3e-05	-0.00233	0	-0.00084
	4.64226	7e-05	-0.01627	0	-0.0009	0	-0.00032
	4.65126	2e-05	-0.0059	0	-0.00032	0	-0.00013
	4.66126	0	-0.00198	0	-0.00011	0	-4e-05
	4.67026	0	-0.00062	0	-4e-05	0	-1e-05
	4.68026	0	-0.00018	0	0	0	0
	4.69026	0	-5e-05	0	0	0	0
	4.69926	0	-1e-05	0	0	0	0
	4.70926	0	0	0	0	0	0
	4.71826	0	0	0	0	0	0
	4.72826	0	0	0	0	0	0
	4.73826	0	0	0	0	0	0
	4.74726	0	0	0	0	0	0
	4.75726	0	0	0	0	0	0
	4.76626	0	0	0	0	0	0
	4.77626	0	0	0	0	0	0
	4.78626	0	0	0	0	0	0
	4.79526	0	0	0	0	0	0
	4.80526	0	0	0	0	0	0
	4.81426	0	0	0	0	0	0
	4.82426	0	0	0	0	0	0
	4.83426	0	0	0	0	0	0
	4.84326	0	0	0	0	0	0
	4.85326	0	0	0	0	0	0
	4.86226	0	0	0	0	0	0
	4.87226	0	0	0	0	0	0
	4.88226	0	0	0	0	0	0
	4.89126	0	0	0	0	0	0
	4.90126	0	0	0	0	0	0
	4.91026	0	0	0	0	0	0
	4.92026	0	0	0	0	0	0
	4.93026	0	0	0	0	0	0
	4.93926	0	0	0	0	0	0
	4.94926	0	0	0	0	0	0
	4.95826	0	0	0	0	0	0
	4.96826	0	0	0	0	0	0
	4.97726	0	0	0	0	0	0
	4.98726	0	0	0	0	0	0
	4.99726	0	0	0	0	0	0
	5.00626	0	0	0	0	0	0
	5.01626	0	0	0	0	0	0
	5.02526	0	0	0	0	0	0
	5.03526	0	0	0	0	0	0
	5.04526	0	0	0	0	0	0
	5.05426	0	0	0	0	0	0
	5.06426	0	0	0	0	0	0
	5.07326	0	0	0	0	0	0
	5.08326	0	0	0	0	0	0
	5.09326	0	0	0	0	0	0
	5.10226	0	0	0	0	0	0
	5.11226	0	0	0	0	0	0
	5.12126	0	0	0	0	0	0
	5.13126	0	0	0	0	0	0
	5.14126	0	0	0	0	0	0
	5.15026	0	0	0	0	0	0
	5.16026	0	0	0	0	0	0
	5.16926	0	0	0	0	0	0
	5.17926	0	0	0	0	0	0
	5.18926	0	0	0	0	0	0
	5.19826	0	0	0	0	0	0
	5.20826	0	0	0	0	0	0
	5.21726	0	0	0	0	0	0
	5.22726	0	0	0	0	0	0
	5.23726	0	0	0	0	0	0
	5.24626	0	0	0	0	0	0
	5.25626	0	0	0	0	0	0
	5.26526	0	0	0	0	0	0
	5.27526	0	0	0	0	0	0
	5.28526	0	0	0	0	0	0
	5.29426	0	0	0	0	0	0
	5.30426	0	0	0	0	0	0
	5.31326	0	0	0	0	0	0
	5.32326	0	0	0	0	0	0
	5.33326	0	0	0	0	0	0
	5.34226	0	0	0	0	0	0
	5.35226	0	0	0	0	0	0
	5.36126	0	0	0	0	0	0
	5.37126	0	0	0	0	0	0
[truncated: 1 more rows]
