# Supplementary material for: General synthesis and atomic arrangement identification of ordered Bi–Pd intermetallics with tunable electrocatalytic CO2 reduction selectivity
Source: Nat Commun. 2024 Feb 21;15:1573. doi: 10.1038/s41467-024-46072-7 (PMC10881518; doi:10.1038/s41467-024-46072-7)
Supplement: Supplementary file 3 — Source data [file 41467_2024_46072_MOESM3_ESM.zip › Source_Data/DFT_Calculation/PDOS/Bi2Pd_100/PDOS_Bi_DW.dat]

     #Energy           s          py          pz          px         dxy         dyz         dz2         dxz         dx2       tot  
   -13.80274     0.00000     0.00000     0.00000     0.00000     0.00000     0.00000     0.00000     0.00000     0.00000     0.00000
   -13.79274     0.00000     0.00000     0.00000     0.00000     0.00000     0.00000     0.00000     0.00000     0.00000     0.00000
   -13.78374     0.00000     0.00000     0.00000     0.00000     0.00000     0.00000     0.00000     0.00000     0.00000     0.00000
   -13.77374     0.00000     0.00000     0.00000     0.00000     0.00000     0.00000     0.00000     0.00000     0.00000     0.00000
   -13.76374     0.00000     0.00000     0.00000     0.00000     0.00000     0.00000     0.00000     0.00000     0.00000     0.00000
   -13.75474     0.00000     0.00000     0.00000     0.00000     0.00000     0.00000     0.00000     0.00000     0.00000     0.00000
   -13.74474     0.00000     0.00000     0.00000     0.00000     0.00000     0.00000     0.00000     0.00000     0.00000     0.00000
   -13.73574     0.00000     0.00000     0.00000     0.00000     0.00000     0.00000     0.00000     0.00000     0.00000     0.00000
   -13.72574     0.00000     0.00000     0.00000     0.00000     0.00000     0.00000     0.00000     0.00000     0.00000     0.00000
   -13.71574     0.00000     0.00000     0.00000     0.00000     0.00000     0.00000     0.00000     0.00000     0.00000     0.00000
   -13.70674     0.00000     0.00000     0.00000     0.00000     0.00000     0.00000     0.00000     0.00000     0.00000     0.00000
   -13.69674     0.00000     0.00000     0.00000     0.00000     0.00000     0.00000     0.00000     0.00000     0.00000     0.00000
   -13.68774     0.00000     0.00000     0.00000     0.00000     0.00000     0.00000     0.00000     0.00000     0.00000     0.00000
   -13.67774     0.00000     0.00000     0.00000     0.00000     0.00000     0.00000     0.00000     0.00000     0.00000     0.00000
   -13.66774     0.00000     0.00000     0.00000     0.00000     0.00000     0.00000     0.00000     0.00000     0.00000     0.00000
   -13.65874     0.00000     0.00000     0.00000     0.00000     0.00000     0.00000     0.00000     0.00000     0.00000     0.00000
   -13.64874     0.00000     0.00000     0.00000     0.00000     0.00000     0.00000     0.00000     0.00000     0.00000     0.00000
   -13.63974     0.00000     0.00000     0.00000     0.00000     0.00000     0.00000     0.00000     0.00000     0.00000     0.00000
   -13.62974     0.00000     0.00000     0.00000     0.00000     0.00000     0.00000     0.00000     0.00000     0.00000     0.00000
   -13.61974     0.00000     0.00000     0.00000     0.00000     0.00000     0.00000     0.00000     0.00000     0.00000     0.00000
   -13.61074     0.00000     0.00000     0.00000     0.00000     0.00000     0.00000     0.00000     0.00000     0.00000     0.00000
   -13.60074     0.00000     0.00000     0.00000     0.00000     0.00000     0.00000     0.00000     0.00000     0.00000     0.00000
   -13.59174     0.00000     0.00000     0.00000     0.00000     0.00000     0.00000     0.00000     0.00000     0.00000     0.00000
   -13.58174     0.00000     0.00000     0.00000     0.00000     0.00000     0.00000     0.00000     0.00000     0.00000     0.00000
   -13.57174     0.00000     0.00000     0.00000     0.00000     0.00000     0.00000     0.00000     0.00000     0.00000     0.00000
   -13.56274     0.00000     0.00000     0.00000     0.00000     0.00000     0.00000     0.00000     0.00000     0.00000     0.00000
   -13.55274     0.00000     0.00000     0.00000     0.00000     0.00000     0.00000     0.00000     0.00000     0.00000     0.00000
   -13.54374     0.00000     0.00000     0.00000     0.00000     0.00000     0.00000     0.00000     0.00000     0.00000     0.00000
   -13.53374     0.00000     0.00000     0.00000     0.00000     0.00000     0.00000     0.00000     0.00000     0.00000     0.00000
   -13.52374     0.00000     0.00000     0.00000     0.00000     0.00000     0.00000     0.00000     0.00000     0.00000     0.00000
   -13.51474     0.00000     0.00000     0.00000     0.00000     0.00000     0.00000     0.00000     0.00000     0.00000     0.00000
   -13.50474     0.00000     0.00000     0.00000     0.00000     0.00000     0.00000     0.00000     0.00000     0.00000     0.00000
   -13.49574     0.00000     0.00000     0.00000     0.00000     0.00000     0.00000     0.00000     0.00000     0.00000     0.00000
   -13.48574     0.00000     0.00000     0.00000     0.00000     0.00000     0.00000     0.00000     0.00000     0.00000     0.00000
   -13.47574     0.00000     0.00000     0.00000     0.00000     0.00000     0.00000     0.00000     0.00000     0.00000     0.00000
   -13.46674     0.00000     0.00000     0.00000     0.00000     0.00000     0.00000     0.00000     0.00000     0.00000     0.00000
   -13.45674     0.00000     0.00000     0.00000     0.00000     0.00000     0.00000     0.00000     0.00000     0.00000     0.00000
   -13.44774     0.00000     0.00000     0.00000     0.00000     0.00000     0.00000     0.00000     0.00000     0.00000     0.00000
   -13.43774     0.00000     0.00000     0.00000     0.00000     0.00000     0.00000     0.00000     0.00000     0.00000     0.00000
   -13.42774     0.00000     0.00000     0.00000     0.00000     0.00000     0.00000     0.00000     0.00000     0.00000     0.00000
   -13.41874     0.00000     0.00000     0.00000     0.00000     0.00000     0.00000     0.00000     0.00000     0.00000     0.00000
   -13.40874     0.00000     0.00000     0.00000     0.00000     0.00000     0.00000     0.00000     0.00000     0.00000     0.00000
   -13.39974     0.00000     0.00000     0.00000     0.00000     0.00000     0.00000     0.00000     0.00000     0.00000     0.00000
   -13.38974     0.00000     0.00000     0.00000     0.00000     0.00000     0.00000     0.00000     0.00000     0.00000     0.00000
   -13.37974     0.00000     0.00000     0.00000     0.00000     0.00000     0.00000     0.00000     0.00000     0.00000     0.00000
   -13.37074     0.00000     0.00000     0.00000     0.00000     0.00000     0.00000     0.00000     0.00000     0.00000     0.00000
   -13.36074     0.00000     0.00000     0.00000     0.00000     0.00000     0.00000     0.00000     0.00000     0.00000     0.00000
   -13.35174     0.00000     0.00000     0.00000     0.00000     0.00000     0.00000     0.00000     0.00000     0.00000     0.00000
   -13.34174     0.00000     0.00000     0.00000     0.00000     0.00000     0.00000     0.00000     0.00000     0.00000     0.00000
   -13.33174     0.00000     0.00000     0.00000     0.00000     0.00000     0.00000     0.00000     0.00000     0.00000     0.00000
   -13.32274     0.00000     0.00000     0.00000     0.00000     0.00000     0.00000     0.00000     0.00000     0.00000     0.00000
   -13.31274     0.00000     0.00000     0.00000     0.00000     0.00000     0.00000     0.00000     0.00000     0.00000     0.00000
   -13.30374     0.00000     0.00000     0.00000     0.00000     0.00000     0.00000     0.00000     0.00000     0.00000     0.00000
   -13.29374     0.00000     0.00000     0.00000     0.00000     0.00000     0.00000     0.00000     0.00000     0.00000     0.00000
   -13.28474     0.00000     0.00000     0.00000     0.00000     0.00000     0.00000     0.00000     0.00000     0.00000     0.00000
   -13.27474     0.00000     0.00000     0.00000     0.00000     0.00000     0.00000     0.00000     0.00000     0.00000     0.00000
   -13.26474     0.00000     0.00000     0.00000     0.00000     0.00000     0.00000     0.00000     0.00000     0.00000     0.00000
   -13.25574     0.00000     0.00000     0.00000     0.00000     0.00000     0.00000     0.00000     0.00000     0.00000     0.00000
   -13.24574     0.00000     0.00000     0.00000     0.00000     0.00000     0.00000     0.00000     0.00000     0.00000     0.00000
   -13.23674     0.00000     0.00000     0.00000     0.00000     0.00000     0.00000     0.00000     0.00000     0.00000     0.00000
   -13.22674     0.00000     0.00000     0.00000     0.00000     0.00000     0.00000     0.00000     0.00000     0.00000     0.00000
   -13.21674    -0.00000    -0.00000    -0.00000    -0.00000    -0.00000    -0.00000    -0.00000    -0.00000    -0.00000    -0.00000
   -13.20774    -0.00000    -0.00000    -0.00000    -0.00000    -0.00000    -0.00000    -0.00000    -0.00000    -0.00000    -0.00000
   -13.19774    -0.00000    -0.00000    -0.00000    -0.00000    -0.00000    -0.00000    -0.00000    -0.00000    -0.00000    -0.00000
   -13.18874    -0.00000    -0.00000    -0.00000    -0.00000    -0.00000    -0.00000    -0.00000    -0.00000    -0.00000    -0.00000
   -13.17874    -0.00000    -0.00000    -0.00000    -0.00000    -0.00000    -0.00000    -0.00000    -0.00000    -0.00000    -0.00000
   -13.16874    -0.00000    -0.00000    -0.00000    -0.00000    -0.00000    -0.00000    -0.00000    -0.00000    -0.00000    -0.00000
   -13.15974    -0.00000    -0.00000    -0.00000    -0.00000    -0.00000    -0.00000    -0.00000    -0.00000    -0.00000    -0.00000
   -13.14974    -0.00000    -0.00000    -0.00000    -0.00000    -0.00000    -0.00000    -0.00000    -0.00000    -0.00000    -0.00000
   -13.14074    -0.00000    -0.00000    -0.00000    -0.00000    -0.00000    -0.00000    -0.00000    -0.00000    -0.00000    -0.00000
   -13.13074    -0.00000    -0.00000    -0.00000    -0.00000    -0.00000    -0.00000    -0.00000    -0.00000    -0.00000    -0.00000
   -13.12074    -0.00000    -0.00000    -0.00000    -0.00000    -0.00000    -0.00000    -0.00000    -0.00000    -0.00000    -0.00000
   -13.11174    -0.00001    -0.00000    -0.00000    -0.00000    -0.00000    -0.00000    -0.00000    -0.00000    -0.00000    -0.00001
   -13.10174    -0.00004    -0.00000    -0.00000    -0.00000    -0.00000    -0.00000    -0.00000    -0.00000    -0.00000    -0.00004
   -13.09274    -0.00013    -0.00000    -0.00000    -0.00000    -0.00000    -0.00000    -0.00000    -0.00000    -0.00000    -0.00013
   -13.08274    -0.00046    -0.00000    -0.00000    -0.00000    -0.00000    -0.00000    -0.00000    -0.00000    -0.00000    -0.00046
   -13.07274    -0.00147    -0.00000    -0.00001    -0.00000    -0.00000    -0.00000    -0.00000    -0.00000    -0.00000    -0.00148
   -13.06374    -0.00437    -0.00000    -0.00003    -0.00000    -0.00000    -0.00000    -0.00000    -0.00000    -0.00000    -0.00440
   -13.05374    -0.01205    -0.00001    -0.00008    -0.00000    -0.00000    -0.00000    -0.00000    -0.00000    -0.00000    -0.01215
   -13.04474    -0.03092    -0.00003    -0.00021    -0.00000    -0.00000    -0.00000    -0.00000    -0.00000    -0.00000    -0.03117
   -13.03474    -0.07371    -0.00008    -0.00050    -0.00000    -0.00000    -0.00000    -0.00001    -0.00000    -0.00001    -0.07431
   -13.02474    -0.16330    -0.00018    -0.00111    -0.00000    -0.00000    -0.00000    -0.00002    -0.00000    -0.00003    -0.16463
   -13.01574    -0.33625    -0.00037    -0.00228    -0.00000    -0.00000    -0.00001    -0.00003    -0.00000    -0.00005    -0.33899
   -13.00574    -0.64353    -0.00072    -0.00435    -0.00000    -0.00000    -0.00002    -0.00006    -0.00000    -0.00010    -0.64878
   -12.99674    -1.14449    -0.00127    -0.00774    -0.00000    -0.00000    -0.00003    -0.00011    -0.00000    -0.00018    -1.15383
   -12.98674    -1.89181    -0.00211    -0.01280    -0.00000    -0.00000    -0.00005    -0.00018    -0.00000    -0.00029    -1.90725
   -12.97674    -2.90644    -0.00324    -0.01967    -0.00001    -0.00000    -0.00007    -0.00028    -0.00000    -0.00045    -2.93015
   -12.96774    -4.15006    -0.00462    -0.02808    -0.00001    -0.00000    -0.00010    -0.00040    -0.00000    -0.00064    -4.18392
   -12.95774    -5.50673    -0.00613    -0.03727    -0.00001    -0.00000    -0.00013    -0.00053    -0.00000    -0.00085    -5.55166
   -12.94874    -6.79129    -0.00756    -0.04596    -0.00002    -0.00000    -0.00017    -0.00065    -0.00000    -0.00105    -6.84670
   -12.93874    -7.78434    -0.00867    -0.05268    -0.00002    -0.00000    -0.00019    -0.00075    -0.00000    -0.00121    -7.84785
   -12.92874    -8.29213    -0.00923    -0.05612    -0.00002    -0.00000    -0.00020    -0.00080    -0.00000    -0.00129    -8.35979
   -12.91974    -8.20991    -0.00914    -0.05556    -0.00002    -0.00000    -0.00020    -0.00079    -0.00000    -0.00127    -8.27689
   -12.90974    -7.55450    -0.00841    -0.05112    -0.00002    -0.00000    -0.00018    -0.00073    -0.00000    -0.00117    -7.61614
   -12.90074    -6.46062    -0.00719    -0.04372    -0.00001    -0.00000    -0.00016    -0.00062    -0.00000    -0.00100    -6.51333
   -12.89074    -5.13499    -0.00572    -0.03475    -0.00001    -0.00000    -0.00013    -0.00049    -0.00000    -0.00080    -5.17689
   -12.88074    -3.79313    -0.00422    -0.02567    -0.00001    -0.00000    -0.00009    -0.00037    -0.00000    -0.00059    -3.82408
   -12.87174    -2.60418    -0.00290    -0.01762    -0.00001    -0.00000    -0.00006    -0.00025    -0.00000    -0.00040    -2.62543
   -12.86174    -1.66161    -0.00185    -0.01124    -0.00000    -0.00000    -0.00004    -0.00016    -0.00000    -0.00026    -1.67517
   -12.85274    -0.98531    -0.00110    -0.00667    -0.00000    -0.00000    -0.00002    -0.00009    -0.00000    -0.00015    -0.99335
   -12.84274    -0.54306    -0.00060    -0.00367    -0.00000    -0.00000    -0.00001    -0.00005    -0.00000    -0.00008    -0.54749
   -12.83274    -0.27815    -0.00031    -0.00188    -0.00000    -0.00000    -0.00001    -0.00003    -0.00000    -0.00004    -0.28042
   -12.82374    -0.13242    -0.00015    -0.00090    -0.00000    -0.00000    -0.00000    -0.00001    -0.00000    -0.00002    -0.13350
   -12.81374    -0.05858    -0.00007    -0.00040    -0.00000    -0.00000    -0.00000    -0.00001    -0.00000    -0.00001    -0.05906
   -12.80474    -0.02409    -0.00003    -0.00016    -0.00000    -0.00000    -0.00000    -0.00000    -0.00000    -0.00000    -0.02429
   -12.79474    -0.00921    -0.00001    -0.00006    -0.00000    -0.00000    -0.00000    -0.00000    -0.00000    -0.00000    -0.00928
   -12.78474    -0.00327    -0.00000    -0.00002    -0.00000    -0.00000    -0.00000    -0.00000    -0.00000    -0.00000    -0.00330
   -12.77574    -0.00108    -0.00000    -0.00001    -0.00000    -0.00000    -0.00000    -0.00000    -0.00000    -0.00000    -0.00109
   -12.76574    -0.00033    -0.00000    -0.00000    -0.00000    -0.00000    -0.00000    -0.00000    -0.00000    -0.00000    -0.00033
   -12.75674    -0.00009    -0.00000    -0.00000    -0.00000    -0.00000    -0.00000    -0.00000    -0.00000    -0.00000    -0.00010
   -12.74674    -0.00003    -0.00000    -0.00000    -0.00000    -0.00000    -0.00000    -0.00000    -0.00000    -0.00000    -0.00003
   -12.73774    -0.00001    -0.00000    -0.00000    -0.00000    -0.00000    -0.00000    -0.00000    -0.00000    -0.00000    -0.00001
   -12.72774    -0.00000    -0.00000    -0.00000    -0.00000    -0.00000    -0.00000    -0.00000    -0.00000    -0.00000    -0.00000
   -12.71774    -0.00000    -0.00000    -0.00000    -0.00000    -0.00000    -0.00000    -0.00000    -0.00000    -0.00000    -0.00000
   -12.70874    -0.00000    -0.00000    -0.00000    -0.00000    -0.00000    -0.00000    -0.00000    -0.00000    -0.00000    -0.00000
   -12.69874    -0.00000    -0.00000    -0.00000    -0.00000    -0.00000    -0.00000    -0.00000    -0.00000    -0.00000    -0.00000
   -12.68974    -0.00000    -0.00000    -0.00000    -0.00000    -0.00000    -0.00000    -0.00000    -0.00000    -0.00000    -0.00000
   -12.67974    -0.00000    -0.00000    -0.00000    -0.00000    -0.00000    -0.00000    -0.00000    -0.00000    -0.00000    -0.00000
   -12.66974    -0.00000    -0.00000    -0.00000    -0.00000    -0.00000    -0.00000    -0.00000    -0.00000    -0.00000    -0.00000
   -12.66074    -0.00000    -0.00000    -0.00000    -0.00000    -0.00000    -0.00000    -0.00000    -0.00000    -0.00000    -0.00000
   -12.65074    -0.00000    -0.00000    -0.00000    -0.00000    -0.00000    -0.00000    -0.00000    -0.00000    -0.00000    -0.00000
   -12.64174    -0.00000    -0.00000    -0.00000    -0.00000    -0.00000    -0.00000    -0.00000    -0.00000    -0.00000    -0.00000
   -12.63174    -0.00000    -0.00000    -0.00000    -0.00000    -0.00000    -0.00000    -0.00000    -0.00000    -0.00000    -0.00000
   -12.62174     0.00000     0.00000     0.00000     0.00000     0.00000     0.00000     0.00000     0.00000     0.00000     0.00000
   -12.61274    -0.00000    -0.00000    -0.00000    -0.00000    -0.00000    -0.00000    -0.00000    -0.00000    -0.00000    -0.00000
   -12.60274    -0.00000    -0.00000    -0.00000    -0.00000    -0.00000    -0.00000    -0.00000    -0.00000    -0.00000    -0.00000
   -12.59374    -0.00000    -0.00000    -0.00000    -0.00000    -0.00000    -0.00000    -0.00000    -0.00000    -0.00000    -0.00000
   -12.58374    -0.00000    -0.00000    -0.00000    -0.00000    -0.00000    -0.00000    -0.00000    -0.00000    -0.00000    -0.00000
   -12.57374    -0.00000    -0.00000    -0.00000    -0.00000    -0.00000    -0.00000    -0.00000    -0.00000    -0.00000    -0.00000
   -12.56474    -0.00000    -0.00000    -0.00000    -0.00000    -0.00000    -0.00000    -0.00000    -0.00000    -0.00000    -0.00000
   -12.55474    -0.00000    -0.00000    -0.00000    -0.00000    -0.00000    -0.00000    -0.00000    -0.00000    -0.00000    -0.00000
   -12.54574    -0.00000    -0.00000    -0.00000    -0.00000    -0.00000    -0.00000    -0.00000    -0.00000    -0.00000    -0.00000
   -12.53574    -0.00000    -0.00000    -0.00000    -0.00000    -0.00000    -0.00000    -0.00000    -0.00000    -0.00000    -0.00000
   -12.52574    -0.00000    -0.00000    -0.00000    -0.00000    -0.00000    -0.00000    -0.00000    -0.00000    -0.00000    -0.00000
   -12.51674    -0.00000    -0.00000    -0.00000    -0.00000    -0.00000    -0.00000    -0.00000    -0.00000    -0.00000    -0.00000
   -12.50674    -0.00001    -0.00000    -0.00000    -0.00000    -0.00000    -0.00000    -0.00000    -0.00000    -0.00000    -0.00001
   -12.49774    -0.00003    -0.00000    -0.00000    -0.00000    -0.00000    -0.00000    -0.00000    -0.00000    -0.00000    -0.00003
   -12.48774    -0.00010    -0.00000    -0.00000    -0.00000    -0.00000    -0.00000    -0.00000    -0.00000    -0.00000    -0.00010
   -12.47774    -0.00034    -0.00000    -0.00000    -0.00000    -0.00000    -0.00000    -0.00000    -0.00000    -0.00000    -0.00034
   -12.46874    -0.00109    -0.00001    -0.00001    -0.00000    -0.00000    -0.00000    -0.00000    -0.00000    -0.00000    -0.00112
   -12.45874    -0.00332    -0.00004    -0.00004    -0.00000    -0.00000    -0.00000    -0.00000    -0.00000    -0.00000    -0.00341
   -12.44974    -0.00937    -0.00012    -0.00011    -0.00000    -0.00000    -0.00000    -0.00001    -0.00000    -0.00000    -0.00960
   -12.43974    -0.02456    -0.00030    -0.00030    -0.00000    -0.00000    -0.00000    -0.00001    -0.00000    -0.00001    -0.02519
   -12.42974    -0.05990    -0.00073    -0.00073    -0.00000    -0.00000    -0.00001    -0.00003    -0.00000    -0.00002    -0.06143
   -12.42074    -0.13595    -0.00166    -0.00166    -0.00000    -0.00000    -0.00001    -0.00007    -0.00000    -0.00005    -0.13942
   -12.41074    -0.28720    -0.00351    -0.00350    -0.00000    -0.00000    -0.00002    -0.00016    -0.00000    -0.00011    -0.29450
   -12.40174    -0.56505    -0.00687    -0.00686    -0.00000    -0.00000    -0.00005    -0.00030    -0.00000    -0.00022    -0.57936
   -12.39174    -1.03634    -0.01254    -0.01252    -0.00001    -0.00000    -0.00009    -0.00055    -0.00000    -0.00042    -1.06247
   -12.38174    -1.77360    -0.02132    -0.02127    -0.00001    -0.00000    -0.00015    -0.00094    -0.00000    -0.00074    -1.81803
   -12.37274    -2.83615    -0.03377    -0.03369    -0.00001    -0.00000    -0.00025    -0.00148    -0.00000    -0.00124    -2.90659
   -12.36274    -4.24594    -0.04993    -0.04979    -0.00002    -0.00000    -0.00037    -0.00216    -0.00000    -0.00196    -4.35018
   -12.35374    -5.96382    -0.06899    -0.06874    -0.00003    -0.00000    -0.00052    -0.00295    -0.00000    -0.00295    -6.10801
   -12.34374    -7.88164    -0.08924    -0.08883    -0.00005    -0.00000    -0.00069    -0.00376    -0.00000    -0.00422    -8.06843
   -12.33374    -9.83285    -0.10832    -0.10770    -0.00009    -0.00000    -0.00087    -0.00447    -0.00000    -0.00577   -10.06006
   -12.32474   -11.61987    -0.12371    -0.12283    -0.00019    -0.00000    -0.00104    -0.00496    -0.00000    -0.00752   -11.88013
   -12.31474   -13.05301    -0.13340    -0.13223    -0.00044    -0.00000    -0.00118    -0.00516    -0.00000    -0.00937   -13.33479
   -12.30574   -13.98760    -0.13626    -0.13489    -0.00104    -0.00000    -0.00127    -0.00505    -0.00000    -0.01111   -14.27723
   -12.29574   -14.34100    -0.13234    -0.13095    -0.00245    -0.00000    -0.00132    -0.00465    -0.00001    -0.01251   -14.62523
   -12.28574   -14.11580    -0.12259    -0.12164    -0.00550    -0.00001    -0.00130    -0.00406    -0.00002    -0.01333   -14.38424
   -12.27674   -13.40570    -0.10865    -0.10888    -0.01158    -0.00001    -0.00123    -0.00338    -0.00004    -0.01342   -13.65289
   -12.26674   -12.40280    -0.09240    -0.09506    -0.02277    -0.00001    -0.00111    -0.00272    -0.00009    -0.01275   -12.62970
   -12.25774   -11.38430    -0.07576    -0.08259    -0.04171    -0.00002    -0.00096    -0.00216    -0.00016    -0.01145   -11.59911
   -12.24774   -10.66626    -0.06043    -0.07371    -0.07113    -0.00004    -0.00080    -0.00177    -0.00027    -0.00976   -10.88415
   -12.23774   -10.52829    -0.04768    -0.07003    -0.11282    -0.00006    -0.00065    -0.00155    -0.00042    -0.00801   -10.76952
   -12.22874   -11.12149    -0.03828    -0.07217    -0.16644    -0.00008    -0.00054    -0.00151    -0.00062    -0.00647   -11.40759
   -12.21874   -12.39222    -0.03227    -0.07938    -0.22832    -0.00011    -0.00046    -0.00161    -0.00085    -0.00529   -12.74053
   -12.20974   -14.06004    -0.02911    -0.08959    -0.29127    -0.00015    -0.00042    -0.00179    -0.00109    -0.00452   -14.47798
   -12.19974   -15.67980    -0.02778    -0.09972    -0.34553    -0.00017    -0.00040    -0.00199    -0.00129    -0.00407   -16.16075
   -12.19074   -16.76180    -0.02709    -0.10654    -0.38116    -0.00019    -0.00039    -0.00212    -0.00143    -0.00379   -17.28451
   -12.18074   -16.92690    -0.02604    -0.10758    -0.39097    -0.00019    -0.00037    -0.00214    -0.00146    -0.00354   -17.45920
   -12.17074   -16.02130    -0.02405    -0.10182    -0.37293    -0.00018    -0.00034    -0.00203    -0.00139    -0.00321   -16.52726
   -12.16174   -14.15634    -0.02100    -0.08997    -0.33076    -0.00016    -0.00030    -0.00179    -0.00124    -0.00278   -14.60433
   -12.15174   -11.65420    -0.01721    -0.07407    -0.27280    -0.00013    -0.00024    -0.00148    -0.00102    -0.00226   -12.02341
   -12.14274    -8.93278    -0.01321    -0.05677    -0.20922    -0.00010    -0.00019    -0.00113    -0.00078    -0.00173    -9.21591
   -12.13274    -6.37566    -0.00956    -0.04052    -0.14920    -0.00007    -0.00013    -0.00081    -0.00056    -0.00123    -6.57775
   -12.12274    -4.24808    -0.00672    -0.02701    -0.09894    -0.00005    -0.00009    -0.00055    -0.00037    -0.00083    -4.38265
   -12.11374    -2.67011    -0.00506    -0.01700    -0.06101    -0.00003    -0.00006    -0.00037    -0.00023    -0.00055    -2.75442
   -12.10374    -1.64481    -0.00495    -0.01053    -0.03498    -0.00002    -0.00005    -0.00028    -0.00013    -0.00040    -1.69614
   -12.09474    -1.11303    -0.00687    -0.00723    -0.01865    -0.00001    -0.00006    -0.00030    -0.00007    -0.00038    -1.14660
   -12.08474    -1.00671    -0.01157    -0.00670    -0.00925    -0.00000    -0.00008    -0.00042    -0.00003    -0.00051    -1.03529
   -12.07474    -1.27877    -0.01995    -0.00867    -0.00427    -0.00000    -0.00014    -0.00069    -0.00002    -0.00082    -1.31333
   -12.06574    -1.90398    -0.03288    -0.01300    -0.00184    -0.00000    -0.00023    -0.00113    -0.00001    -0.00132    -1.95438
   -12.05574    -2.85604    -0.05073    -0.01955    -0.00075    -0.00000    -0.00035    -0.00173    -0.00000    -0.00202    -2.93117
   -12.04674    -4.07317    -0.07290    -0.02790    -0.00029    -0.00000    -0.00051    -0.00248    -0.00000    -0.00290    -4.18015
   -12.03674    -5.43173    -0.09739    -0.03721    -0.00013    -0.00000    -0.00068    -0.00332    -0.00000    -0.00387    -5.57433
   -12.02674    -6.74212    -0.12095    -0.04618    -0.00007    -0.00000    -0.00084    -0.00412    -0.00000    -0.00480    -6.91909
   -12.01774    -7.78100    -0.13960    -0.05330    -0.00006    -0.00000    -0.00098    -0.00476    -0.00000    -0.00554    -7.98524
   -12.00774    -8.34699    -0.14976    -0.05718    -0.00005    -0.00000    -0.00105    -0.00510    -0.00000    -0.00595    -8.56607
   -11.99874    -8.32182    -0.14931    -0.05701    -0.00005    -0.00000    -0.00104    -0.00509    -0.00000    -0.00593    -8.54025
   -11.98874    -7.71123    -0.13836    -0.05282    -0.00005    -0.00000    -0.00097    -0.00471    -0.00000    -0.00549    -7.91363
   -11.97874    -6.64089    -0.11915    -0.04549    -0.00004    -0.00000    -0.00083    -0.00406    -0.00000    -0.00473    -6.81520
   -11.96974    -5.31505    -0.09537    -0.03641    -0.00003    -0.00000    -0.00067    -0.00325    -0.00000    -0.00379    -5.45456
   -11.95974    -3.95383    -0.07094    -0.02708    -0.00002    -0.00000    -0.00050    -0.00242    -0.00000    -0.00282    -4.05761
   -11.95074    -2.73342    -0.04904    -0.01872    -0.00002    -0.00000    -0.00034    -0.00167    -0.00000    -0.00195    -2.80517
   -11.94074    -1.75635    -0.03151    -0.01203    -0.00001    -0.00000    -0.00022    -0.00107    -0.00000    -0.00125    -1.80245
   -11.93074    -1.04883    -0.01882    -0.00718    -0.00001    -0.00000    -0.00013    -0.00064    -0.00000    -0.00075    -1.07636
   -11.92174    -0.58209    -0.01044    -0.00399    -0.00000    -0.00000    -0.00007    -0.00036    -0.00000    -0.00041    -0.59737
   -11.91174    -0.30025    -0.00539    -0.00206    -0.00000    -0.00000    -0.00004    -0.00018    -0.00000    -0.00021    -0.30813
   -11.90274    -0.14393    -0.00258    -0.00099    -0.00000    -0.00000    -0.00002    -0.00009    -0.00000    -0.00010    -0.14771
   -11.89274    -0.06413    -0.00115    -0.00044    -0.00000    -0.00000    -0.00001    -0.00004    -0.00000    -0.00005    -0.06581
   -11.88274    -0.02655    -0.00048    -0.00018    -0.00000    -0.00000    -0.00000    -0.00002    -0.00000    -0.00002    -0.02725
   -11.87374    -0.01022    -0.00018    -0.00007    -0.00000    -0.00000    -0.00000    -0.00001    -0.00000    -0.00001    -0.01049
   -11.86374    -0.00366    -0.00007    -0.00003    -0.00000    -0.00000    -0.00000    -0.00000    -0.00000    -0.00000    -0.00375
   -11.85474    -0.00122    -0.00002    -0.00001    -0.00000    -0.00000    -0.00000    -0.00000    -0.00000    -0.00000    -0.00125
   -11.84474    -0.00040    -0.00001    -0.00000    -0.00000    -0.00000    -0.00000    -0.00000    -0.00000    -0.00000    -0.00041
   -11.83474    -0.00020    -0.00000    -0.00000    -0.00000    -0.00000    -0.00000    -0.00000    -0.00000    -0.00000    -0.00021
   -11.82574    -0.00036    -0.00001    -0.00000    -0.00000    -0.00000    -0.00000    -0.00000    -0.00000    -0.00000    -0.00037
   -11.81574    -0.00109    -0.00002    -0.00001    -0.00000    -0.00000    -0.00000    -0.00000    -0.00000    -0.00000    -0.00112
   -11.80674    -0.00332    -0.00005    -0.00003    -0.00000    -0.00000    -0.00000    -0.00000    -0.00000    -0.00000    -0.00342
   -11.79674    -0.00945    -0.00015    -0.00009    -0.00001    -0.00000    -0.00000    -0.00001    -0.00000    -0.00000    -0.00972
   -11.78674    -0.02504    -0.00041    -0.00023    -0.00002    -0.00000    -0.00001    -0.00003    -0.00000    -0.00001    -0.02575
   -11.77774    -0.06184    -0.00100    -0.00057    -0.00006    -0.00000    -0.00003    -0.00007    -0.00000    -0.00003    -0.06361
   -11.76774    -0.14244    -0.00229    -0.00131    -0.00018    -0.00000    -0.00006    -0.00017    -0.00000    -0.00007    -0.14652
   -11.75874    -0.30629    -0.00490    -0.00283    -0.00048    -0.00001    -0.00012    -0.00036    -0.00000    -0.00015    -0.31514
   -11.74874    -0.61565    -0.00978    -0.00571    -0.00122    -0.00002    -0.00024    -0.00070    -0.00001    -0.00030    -0.63363
   -11.73874    -1.15871    -0.01823    -0.01078    -0.00290    -0.00004    -0.00045    -0.00129    -0.00002    -0.00055    -1.19298
   -11.72974    -2.04611    -0.03179    -0.01910    -0.00646    -0.00009    -0.00077    -0.00222    -0.00005    -0.00095    -2.10754
   -11.71974    -3.39884    -0.05198    -0.03185    -0.01347    -0.00018    -0.00122    -0.00357    -0.00010    -0.00153    -3.50274
   -11.71074    -5.32625    -0.07982    -0.05009    -0.02627    -0.00035    -0.00181    -0.00537    -0.00019    -0.00231    -5.49246
   -11.70074    -7.89964    -0.11538    -0.07454    -0.04796    -0.00063    -0.00251    -0.00758    -0.00034    -0.00326    -8.15186
   -11.69074   -11.12838    -0.15745    -0.10526    -0.08200    -0.00107    -0.00325    -0.01008    -0.00057    -0.00435   -11.49241
   -11.68174   -14.94363    -0.20339    -0.14142    -0.13141    -0.00171    -0.00396    -0.01267    -0.00089    -0.00549   -15.44456
   -11.67174   -19.19052    -0.24942    -0.18130    -0.19749    -0.00255    -0.00454    -0.01515    -0.00129    -0.00658   -19.84883
   -11.66274   -23.63310    -0.29112    -0.22223    -0.27858    -0.00357    -0.00491    -0.01735    -0.00175    -0.00758   -24.46020
   -11.65274   -27.96600    -0.32413    -0.26099    -0.36916    -0.00470    -0.00506    -0.01914    -0.00223    -0.00847   -28.95988
   -11.64374   -31.84170    -0.34492    -0.29415    -0.45995    -0.00580    -0.00500    -0.02049    -0.00265    -0.00931   -32.98398
   -11.63374   -34.90450    -0.35132    -0.31875    -0.53917    -0.00674    -0.00478    -0.02139    -0.00294    -0.01023   -36.15983
   -11.62374   -36.85290    -0.34296    -0.33283    -0.59503    -0.00737    -0.00448    -0.02184    -0.00306    -0.01136   -38.17185
   -11.61474   -37.48350    -0.32141    -0.33581    -0.61849    -0.00758    -0.00417    -0.02182    -0.00299    -0.01281   -38.80859
   -11.60474   -36.75320    -0.28972    -0.32842    -0.60559    -0.00735    -0.00388    -0.02130    -0.00275    -0.01457   -38.02678
   -11.59574   -34.75870    -0.25187    -0.31231    -0.55856    -0.00671    -0.00364    -0.02024    -0.00237    -0.01649   -35.93089
   -11.58574   -31.72480    -0.21185    -0.28938    -0.48517    -0.00577    -0.00341    -0.01868    -0.00192    -0.01827   -32.75927
   -11.57574   -27.95360    -0.17296    -0.26134    -0.39666    -0.00468    -0.00319    -0.01668    -0.00147    -0.01953   -28.83010
   -11.56674   -23.76780    -0.13741    -0.22957    -0.30501    -0.00357    -0.00292    -0.01437    -0.00106    -0.01989   -24.48159
   -11.55674   -19.47260    -0.10631    -0.19532    -0.22049    -0.00256    -0.00259    -0.01190    -0.00072    -0.01915   -20.03164
   -11.54774   -15.33410    -0.08000    -0.16003    -0.14967    -0.00172    -0.00221    -0.00945    -0.00046    -0.01734   -15.75498
   -11.53774   -11.56750    -0.05832    -0.12548    -0.09534    -0.00109    -0.00179    -0.00717    -0.00028    -0.01470   -11.87166
   -11.52774    -8.32620    -0.04098    -0.09358    -0.05694    -0.00065    -0.00137    -0.00518    -0.00016    -0.01164    -8.53671
   -11.51874    -5.69517    -0.02759    -0.06604    -0.03186    -0.00036    -0.00099    -0.00355    -0.00008    -0.00860    -5.83425
   -11.50874    -3.68841    -0.01769    -0.04391    -0.01670    -0.00019    -0.00067    -0.00230    -0.00004    -0.00592    -3.77584
   -11.49974    -2.25576    -0.01077    -0.02743    -0.00820    -0.00009    -0.00042    -0.00141    -0.00002    -0.00380    -2.30790
   -11.48974    -1.30480    -0.00624    -0.01608    -0.00378    -0.00004    -0.00025    -0.00084    -0.00001    -0.00227    -1.33431
   -11.47974    -0.72760    -0.00358    -0.00890    -0.00167    -0.00002    -0.00015    -0.00052    -0.00000    -0.00127    -0.74371
   -11.47074    -0.42800    -0.00235    -0.00481    -0.00082    -0.00001    -0.00009    -0.00044    -0.00000    -0.00069    -0.43721
   -11.46074    -0.34217    -0.00238    -0.00293    -0.00070    -0.00001    -0.00009    -0.00061    -0.00000    -0.00040    -0.34929
   -11.45174    -0.45238    -0.00384    -0.00269    -0.00122    -0.00002    -0.00012    -0.00110    -0.00001    -0.00032    -0.46170
   -11.44174    -0.79181    -0.00729    -0.00395    -0.00267    -0.00005    -0.00022    -0.00208    -0.00001    -0.00042    -0.80850
   -11.43174    -1.44161    -0.01376    -0.00694    -0.00572    -0.00011    -0.00039    -0.00374    -0.00003    -0.00068    -1.47299
   -11.42274    -2.51655    -0.02467    -0.01221    -0.01154    -0.00023    -0.00066    -0.00631    -0.00006    -0.00112    -2.57334
   -11.41274    -4.13598    -0.04163    -0.02044    -0.02174    -0.00043    -0.00105    -0.00989    -0.00010    -0.00175    -4.23301
   -11.40374    -6.38159    -0.06601    -0.03221    -0.03821    -0.00076    -0.00155    -0.01446    -0.00018    -0.00256    -6.53754
   -11.39374    -9.24509    -0.09841    -0.04776    -0.06264    -0.00125    -0.00214    -0.01968    -0.00030    -0.00351    -9.48077
   -11.38374   -12.58577    -0.13799    -0.06659    -0.09580    -0.00191    -0.00275    -0.02496    -0.00046    -0.00447   -12.92070
   -11.37474   -16.11396    -0.18202    -0.08737    -0.13667    -0.00272    -0.00332    -0.02951    -0.00065    -0.00533   -16.56155
   -11.36474   -19.41629    -0.22589    -0.10786    -0.18189    -0.00362    -0.00374    -0.03255    -0.00087    -0.00593   -19.97866
   -11.35574   -22.02882    -0.26373    -0.12531    -0.22583    -0.00450    -0.00396    -0.03353    -0.00108    -0.00618   -22.69294
   -11.34574   -23.53896    -0.28954    -0.13695    -0.26158    -0.00521    -0.00393    -0.03229    -0.00125    -0.00603   -24.27575
   -11.33574   -23.68702    -0.29880    -0.14075    -0.28263    -0.00563    -0.00367    -0.02911    -0.00135    -0.00552   -24.45448
   -11.32674   -22.44411    -0.28965    -0.13594    -0.28490    -0.00568    -0.00323    -0.02458    -0.00136    -0.00475   -23.19420
   -11.31674   -20.01118    -0.26357    -0.12331    -0.26790    -0.00535    -0.00267    -0.01949    -0.00128    -0.00384   -20.69858
   -11.30774   -16.77797    -0.22495    -0.10496    -0.23498    -0.00469    -0.00209    -0.01452    -0.00113    -0.00293   -17.36821
   -11.29774   -13.21703    -0.17995    -0.08377    -0.19225    -0.00384    -0.00154    -0.01019    -0.00092    -0.00211   -13.69159
   -11.28774    -9.77397    -0.13481    -0.06263    -0.14668    -0.00293    -0.00107    -0.00674    -0.00070    -0.00143   -10.13097
   -11.27874    -6.78019    -0.09452    -0.04385    -0.10438    -0.00209    -0.00071    -0.00421    -0.00050    -0.00092    -7.03136
   -11.26874    -4.41091    -0.06201    -0.02872    -0.06925    -0.00138    -0.00044    -0.00250    -0.00033    -0.00057    -4.57611
   -11.25974    -2.69814    -0.03812    -0.01762    -0.04283    -0.00086    -0.00026    -0.00143    -0.00021    -0.00035    -2.79982
   -11.24974    -1.57473    -0.02213    -0.01017    -0.02470    -0.00049    -0.00016    -0.00085    -0.00012    -0.00026    -1.63360
   -11.23974    -0.93353    -0.01259    -0.00566    -0.01327    -0.00027    -0.00012    -0.00065    -0.00006    -0.00031    -0.96645
   -11.23074    -0.68033    -0.00798    -0.00334    -0.00665    -0.00013    -0.00013    -0.00081    -0.00003    -0.00055    -0.69995
   -11.22074    -0.76953    -0.00723    -0.00266    -0.00311    -0.00006    -0.00021    -0.00139    -0.00001    -0.00112    -0.78533
   -11.21174    -1.21852    -0.00992    -0.00332    -0.00137    -0.00003    -0.00038    -0.00254    -0.00001    -0.00222    -1.23831
   -11.20174    -2.09879    -0.01615    -0.00532    -0.00059    -0.00001    -0.00067    -0.00448    -0.00000    -0.00415    -2.13015
   -11.19174    -3.50401    -0.02629    -0.00877    -0.00029    -0.00001    -0.00110    -0.00740    -0.00000    -0.00721    -3.55507
   -11.18274    -5.49618    -0.04053    -0.01383    -0.00022    -0.00000    -0.00169    -0.01137    -0.00000    -0.01167    -5.57549
   -11.17274    -8.04100    -0.05839    -0.02041    -0.00030    -0.00000    -0.00241    -0.01626    -0.00000    -0.01757    -8.15636
   -11.16374   -10.95850    -0.07841    -0.02813    -0.00056    -0.00001    -0.00321    -0.02162    -0.00000    -0.02460   -11.11505
   -11.15374   -13.91498    -0.09821    -0.03619    -0.00116    -0.00002    -0.00398    -0.02675    -0.00001    -0.03205   -14.11333
   -11.14474   -16.47824    -0.11498    -0.04362    -0.00245    -0.00003    -0.00459    -0.03078    -0.00001    -0.03883   -16.71353
   -11.13474   -18.23930    -0.12647    -0.04953    -0.00509    -0.00007    -0.00496    -0.03298    -0.00003    -0.04379   -18.50222
   -11.12474   -18.94870    -0.13193    -0.05361    -0.01017    -0.00013    -0.00504    -0.03295    -0.00006    -0.04593   -19.22852
   -11.11574   -18.62850    -0.13280    -0.05635    -0.01924    -0.00025    -0.00487    -0.03078    -0.00010    -0.04486   -18.91777
   -11.10574   -17.58460    -0.13256    -0.05914    -0.03416    -0.00045    -0.00457    -0.02704    -0.00018    -0.04085   -17.88353
   -11.09674   -16.32060    -0.13576    -0.06387    -0.05666    -0.00074    -0.00429    -0.02257    -0.00030    -0.03473   -16.63953
   -11.08674   -15.36450    -0.14644    -0.07225    -0.08767    -0.00114    -0.00418    -0.01828    -0.00047    -0.02770   -15.72262
   -11.07674   -15.08290    -0.16643    -0.08500    -0.12637    -0.00164    -0.00433    -0.01479    -0.00067    -0.02088   -15.50302
   -11.06774   -15.55460    -0.19425    -0.10129    -0.16965    -0.00220    -0.00471    -0.01241    -0.00090    -0.01508   -16.05510
   -11.05774   -16.54060    -0.22502    -0.11862    -0.21206    -0.00275    -0.00523    -0.01105    -0.00113    -0.01068   -17.12713
   -11.04874   -17.57845    -0.25174    -0.13342    -0.24677    -0.00320    -0.00572    -0.01037    -0.00131    -0.00762   -18.23860
   -11.03874   -18.15230    -0.26732    -0.14212    -0.26741    -0.00346    -0.00601    -0.00995    -0.00142    -0.00564   -18.85562
   -11.02874   -17.87399    -0.26691    -0.14229    -0.26999    -0.00349    -0.00597    -0.00942    -0.00143    -0.00436   -18.57785
   -11.01974   -16.61271    -0.24937    -0.13356    -0.25429    -0.00327    -0.00556    -0.00860    -0.00135    -0.00349   -17.27221
   -11.00974   -14.52840    -0.21762    -0.11788    -0.22426    -0.00287    -0.00486    -0.00746    -0.00119    -0.00281   -15.10734
   -11.00074   -12.00725    -0.17751    -0.09889    -0.18692    -0.00236    -0.00397    -0.00616    -0.00099    -0.00226   -12.48631
   -10.99074    -9.54208    -0.13589    -0.08119    -0.15077    -0.00185    -0.00305    -0.00493    -0.00080    -0.00185    -9.92240
   -10.98074    -7.60321    -0.09881    -0.06925    -0.12375    -0.00141    -0.00224    -0.00400    -0.00065    -0.00163    -7.90496
   -10.97174    -6.54731    -0.07031    -0.06666    -0.11204    -0.00113    -0.00164    -0.00356    -0.00059    -0.00168    -6.80491
   -10.96174    -6.56626    -0.05201    -0.07557    -0.11900    -0.00101    -0.00128    -0.00374    -0.00062    -0.00205    -6.82153
   -10.95274    -7.67406    -0.04350    -0.09627    -0.14484    -0.00108    -0.00115    -0.00455    -0.00074    -0.00280    -7.96900
   -10.94274    -9.70851    -0.04298    -0.12695    -0.18631    -0.00128    -0.00123    -0.00596    -0.00095    -0.00394   -10.07812
   -10.93274   -12.35280    -0.04789    -0.16361    -0.23680    -0.00158    -0.00146    -0.00784    -0.00121    -0.00550   -12.81870
   -10.92374   -15.19010    -0.05550    -0.20061    -0.28718    -0.00190    -0.00179    -0.01004    -0.00147    -0.00752   -15.75610
   -10.91374   -17.78610    -0.06339    -0.23175    -0.32742    -0.00219    -0.00216    -0.01243    -0.00167    -0.01007   -18.43717
   -10.90474   -19.80150    -0.06984    -0.25181    -0.34907    -0.00239    -0.00254    -0.01494    -0.00178    -0.01333   -20.50721
   -10.89474   -21.08210    -0.07415    -0.25813    -0.34744    -0.00249    -0.00292    -0.01760    -0.00178    -0.01749   -21.80410
   -10.88474   -21.68730    -0.07661    -0.25125    -0.32311    -0.00252    -0.00329    -0.02049    -0.00166    -0.02270   -22.38894
   -10.87574   -21.83320    -0.07832    -0.23440    -0.28150    -0.00252    -0.00364    -0.02366    -0.00146    -0.02894   -22.48764
   -10.86574   -21.78110    -0.08052    -0.21233    -0.23110    -0.00257    -0.00394    -0.02706    -0.00122    -0.03591   -22.37574
   -10.85674   -21.71560    -0.08417    -0.18952    -0.18095    -0.00269    -0.00415    -0.03043    -0.00099    -0.04294   -22.25144
   -10.84674   -21.69180    -0.08960    -0.16893    -0.13848    -0.00291    -0.00424    -0.03342    -0.00080    -0.04916   -22.17934
   -10.83674   -21.66510    -0.09662    -0.15173    -0.10844    -0.00320    -0.00417    -0.03568    -0.00067    -0.05367   -22.11929
   -10.82774   -21.58770    -0.10501    -0.13777    -0.09302    -0.00352    -0.00397    -0.03705    -0.00062    -0.05585   -22.02451
   -10.81774   -21.50870    -0.11496    -0.12654    -0.09274    -0.00383    -0.00369    -0.03772    -0.00064    -0.05559   -21.94442
   -10.80874   -21.60850    -0.12736    -0.11787    -0.10721    -0.00411    -0.00343    -0.03817    -0.00074    -0.05334   -22.06072
   -10.79874   -22.13460    -0.14330    -0.11207    -0.13523    -0.00437    -0.00328    -0.03903    -0.00090    -0.04996   -22.62274
   -10.78874   -23.26390    -0.16328    -0.10952    -0.17437    -0.00463    -0.00331    -0.04075    -0.00113    -0.04640   -23.80727
   -10.77974   -24.95500    -0.18621    -0.11004    -0.22007    -0.00490    -0.00350    -0.04338    -0.00139    -0.04336   -25.56784
   -10.76974   -26.88820    -0.20901    -0.11248    -0.26557    -0.00514    -0.00381    -0.04640    -0.00165    -0.04109   -27.57335
   -10.76074   -28.52610    -0.22707    -0.11488    -0.30267    -0.00528    -0.00412    -0.04889    -0.00185    -0.03944   -29.27031
   -10.75074   -29.30240    -0.23564    -0.11507    -0.32370    -0.00524    -0.00433    -0.04978    -0.00196    -0.03807   -30.07621
   -10.74074   -28.84030    -0.23153    -0.11157    -0.32372    -0.00497    -0.00438    -0.04833    -0.00195    -0.03678   -29.60353
   -10.73174   -27.11860    -0.21444    -0.10419    -0.30224    -0.00447    -0.00423    -0.04438    -0.00181    -0.03566   -27.83002
   -10.72174   -24.48140    -0.18705    -0.09411    -0.26343    -0.00378    -0.00395    -0.03843    -0.00157    -0.03514   -25.10886
   -10.71274   -21.50730    -0.15421    -0.08337    -0.21490    -0.00301    -0.00362    -0.03144    -0.00127    -0.03572   -22.03483
   -10.70274   -18.80510    -0.12131    -0.07412    -0.16545    -0.00227    -0.00332    -0.02454    -0.00096    -0.03765   -19.23471
   -10.69274   -16.82030    -0.09276    -0.06780    -0.12298    -0.00166    -0.00311    -0.01868    -0.00068    -0.04070   -17.16868
   -10.68374   -15.74850    -0.07113    -0.06493    -0.09309    -0.00125    -0.00298    -0.01448    -0.00046    -0.04417   -16.04099
   -10.67374   -15.55580    -0.05717    -0.06516    -0.07868    -0.00106    -0.00291    -0.01217    -0.00031    -0.04705   -15.82031
   -10.66474   -16.08090    -0.05027    -0.06767    -0.08034    -0.00110    -0.00287    -0.01169    -0.00022    -0.04846   -16.34351
   -10.65474   -17.14040    -0.04935    -0.07165    -0.09688    -0.00133    -0.00281    -0.01280    -0.00018    -0.04788   -17.42329
   -10.64474   -18.58590    -0.05341    -0.07644    -0.12582    -0.00172    -0.00275    -0.01519    -0.00019    -0.04539   -18.90681
   -10.63574   -20.30520    -0.06192    -0.08151    -0.16375    -0.00220    -0.00273    -0.01851    -0.00023    -0.04147   -20.67752
   -10.62574   -22.18960    -0.07472    -0.08631    -0.20672    -0.00270    -0.00281    -0.02242    -0.00029    -0.03680   -22.62238
   -10.61674   -24.10450    -0.09188    -0.09017    -0.25070    -0.00314    -0.00304    -0.02659    -0.00036    -0.03200   -24.60239
   -10.60674   -25.88720    -0.11322    -0.09237    -0.29197    -0.00346    -0.00347    -0.03071    -0.00044    -0.02744   -26.45028
   -10.59774   -27.36620    -0.13786    -0.09228    -0.32742    -0.00362    -0.00408    -0.03450    -0.00053    -0.02327   -27.98976
   -10.58774   -28.37260    -0.16380    -0.08963    -0.35450    -0.00361    -0.00481    -0.03769    -0.00061    -0.01950   -29.04676
   -10.57774   -28.75640    -0.18782    -0.08449    -0.37081    -0.00344    -0.00557    -0.03997    -0.00068    -0.01619   -29.46536
   -10.56874   -28.39730    -0.20595    -0.07723    -0.37412    -0.00315    -0.00620    -0.04104    -0.00073    -0.01346   -29.11917
   -10.55874   -27.23700    -0.21442    -0.06841    -0.36283    -0.00278    -0.00659    -0.04068    -0.00074    -0.01156   -27.94502
   -10.54974   -25.32600    -0.21088    -0.05867    -0.33648    -0.00236    -0.00669    -0.03886    -0.00071    -0.01085   -25.99148
   -10.53974   -22.85260    -0.19531    -0.04862    -0.29682    -0.00192    -0.00648    -0.03581    -0.00065    -0.01164   -23.44986
   -10.52974   -20.13450    -0.17019    -0.03889    -0.24781    -0.00150    -0.00608    -0.03204    -0.00055    -0.01416   -20.64574
   -10.52074   -17.53990    -0.13976    -0.03006    -0.19494    -0.00112    -0.00561    -0.02820    -0.00044    -0.01837   -17.95840
   -10.51074   -15.37351    -0.10870    -0.02257    -0.14401    -0.00080    -0.00518    -0.02485    -0.00033    -0.02388   -15.70382
   -10.50174   -13.77212    -0.08086    -0.01663    -0.09964    -0.00053    -0.00487    -0.02229    -0.00023    -0.02991   -14.02709
   -10.49174   -12.66781    -0.05841    -0.01224    -0.06447    -0.00034    -0.00467    -0.02047    -0.00015    -0.03542   -12.86397
   -10.48174   -11.83506    -0.04179    -0.00917    -0.03896    -0.00020    -0.00449    -0.01908    -0.00009    -0.03927   -11.98811
   -10.47274   -10.99821    -0.03018    -0.00707    -0.02202    -0.00012    -0.00425    -0.01769    -0.00005    -0.04062   -11.12021
   -10.46274    -9.94949    -0.02223    -0.00565    -0.01167    -0.00007    -0.00389    -0.01599    -0.00003    -0.03912   -10.04815
   -10.45374    -8.62435    -0.01669    -0.00471    -0.00591    -0.00005    -0.00338    -0.01389    -0.00002    -0.03509    -8.70408
   -10.44374    -7.11511    -0.01270    -0.00427    -0.00307    -0.00006    -0.00277    -0.01154    -0.00001    -0.02936    -7.17890
   -10.43374    -5.62311    -0.00997    -0.00461    -0.00205    -0.00011    -0.00214    -0.00931    -0.00002    -0.02305    -5.67436
   -10.42474    -4.39458    -0.00862    -0.00627    -0.00230    -0.00022    -0.00155    -0.00764    -0.00003    -0.01729    -4.43852
   -10.41474    -3.66334    -0.00913    -0.01007    -0.00370    -0.00043    -0.00107    -0.00700    -0.00006    -0.01299    -3.70780
   -10.40574    -3.61653    -0.01217    -0.01706    -0.00639    -0.00077    -0.00074    -0.00776    -0.00011    -0.01074    -3.67228
   -10.39574    -4.37800    -0.01849    -0.02828    -0.01065    -0.00130    -0.00056    -0.01020    -0.00019    -0.01086    -4.45852
   -10.38574    -5.99138    -0.02864    -0.04448    -0.01669    -0.00204    -0.00051    -0.01439    -0.00030    -0.01336    -6.11179
   -10.37674    -8.39234    -0.04271    -0.06562    -0.02446    -0.00299    -0.00058    -0.02017    -0.00045    -0.01804    -8.56735
   -10.36674   -11.38343    -0.05992    -0.09051    -0.03356    -0.00410    -0.00072    -0.02709    -0.00062    -0.02433   -11.62429
   -10.35774   -14.63389    -0.07849    -0.11673    -0.04318    -0.00528    -0.00091    -0.03444    -0.00079    -0.03139   -14.94509
   -10.34774   -17.72109    -0.09572    -0.14091    -0.05229    -0.00639    -0.00110    -0.04140    -0.00095    -0.03808   -18.09795
   -10.33774   -20.22239    -0.10862    -0.15962    -0.05986    -0.00732    -0.00126    -0.04724    -0.00108    -0.04324   -20.65064
   -10.32874   -21.81643    -0.11465    -0.17023    -0.06518    -0.00798    -0.00136    -0.05148    -0.00114    -0.04590   -22.27436
   -10.31874   -22.35880    -0.11256    -0.17165    -0.06795    -0.00834    -0.00137    -0.05395    -0.00114    -0.04564   -22.82139
   -10.30974   -21.89170    -0.10284    -0.16452    -0.06824    -0.00839    -0.00131    -0.05473    -0.00107    -0.04257   -22.33538
   -10.29974   -20.59370    -0.08746    -0.15073    -0.06637    -0.00818    -0.00119    -0.05396    -0.00097    -0.03739   -20.99995
   -10.28974   -18.69940    -0.06931    -0.13276    -0.06274    -0.00774    -0.00103    -0.05174    -0.00083    -0.03105   -19.05661
   -10.28074   -16.43980    -0.05131    -0.11296    -0.05776    -0.00709    -0.00086    -0.04809    -0.00069    -0.02453   -16.74310
   -10.27074   -14.02100    -0.03576    -0.09325    -0.05208    -0.00627    -0.00070    -0.04307    -0.00056    -0.01860   -14.27129
   -10.26174   -11.64790    -0.02401    -0.07512    -0.04679    -0.00532    -0.00057    -0.03695    -0.00046    -0.01377   -11.85089
   -10.25174    -9.55064    -0.01663    -0.05991    -0.04371    -0.00432    -0.00050    -0.03025    -0.00039    -0.01029    -9.71664
   -10.24174    -8.00168    -0.01372    -0.04896    -0.04545    -0.00337    -0.00051    -0.02368    -0.00038    -0.00834    -8.14608
   -10.23274    -7.29409    -0.01523    -0.04369    -0.05530    -0.00257    -0.00064    -0.01799    -0.00043    -0.00801    -7.43796
   -10.22274    -7.69677    -0.02119    -0.04541    -0.07667    -0.00199    -0.00092    -0.01375    -0.00058    -0.00942    -7.86670
   -10.21374    -9.38287    -0.03151    -0.05492    -0.11228    -0.00167    -0.00138    -0.01129    -0.00084    -0.01260    -9.60936
   -10.20374   -12.35496    -0.04579    -0.07214    -0.16298    -0.00161    -0.00202    -0.01060    -0.00120    -0.01741   -12.66872
   -10.19374   -16.39330    -0.06294    -0.09577    -0.22677    -0.00176    -0.00284    -0.01139    -0.00164    -0.02346   -16.81987
   -10.18474   -21.04900    -0.08105    -0.12329    -0.29831    -0.00206    -0.00376    -0.01314    -0.00211    -0.03007   -21.60279
   -10.17474   -25.71590    -0.09765    -0.15135    -0.36962    -0.00241    -0.00470    -0.01525    -0.00255    -0.03634   -26.39576
   -10.16574   -29.76420    -0.11022    -0.17650    -0.43178    -0.00275    -0.00556    -0.01712    -0.00287    -0.04141   -30.55240
   -10.15574   -32.70500    -0.11694    -0.19601    -0.47743    -0.00303    -0.00626    -0.01829    -0.00302    -0.04465   -33.57062
   -10.14574   -34.30010    -0.11716    -0.20860    -0.50245    -0.00322    -0.00676    -0.01852    -0.00297    -0.04584   -35.20562
   -10.13674   -34.58110    -0.11156    -0.21423    -0.50665    -0.00332    -0.00704    -0.01781    -0.00275    -0.04516   -35.48963
   -10.12674   -33.74000    -0.10174    -0.21359    -0.49284    -0.00335    -0.00712    -0.01635    -0.00239    -0.04304   -34.62042
   -10.11774   -32.02470    -0.08959    -0.20746    -0.46486    -0.00330    -0.00700    -0.01443    -0.00197    -0.03995   -32.85326
   -10.10774   -29.60730    -0.07671    -0.19617    -0.42619    -0.00317    -0.00668    -0.01231    -0.00155    -0.03622   -30.36629
   -10.09774   -26.59490    -0.06410    -0.17975    -0.37921    -0.00295    -0.00617    -0.01020    -0.00117    -0.03203   -27.27047
   -10.08874   -23.07364    -0.05225    -0.15854    -0.32594    -0.00264    -0.00547    -0.00821    -0.00085    -0.02748   -23.65501
   -10.07874   -19.19226    -0.04134    -0.13352    -0.26888    -0.00225    -0.00462    -0.00641    -0.00060    -0.02268   -19.67257
   -10.06974   -15.19157    -0.03152    -0.10665    -0.21138    -0.00181    -0.00370    -0.00482    -0.00042    -0.01787   -15.56974
   -10.05974   -11.36938    -0.02297    -0.08032    -0.15735    -0.00137    -0.00279    -0.00347    -0.00028    -0.01333   -11.65127
   -10.05074    -8.00436    -0.01587    -0.05679    -0.11034    -0.00098    -0.00197    -0.00238    -0.00018    -0.00937    -8.20223
   -10.04074    -5.28164    -0.01034    -0.03757    -0.07259    -0.00065    -0.00131    -0.00154    -0.00011    -0.00618    -5.41192
   -10.03074    -3.25760    -0.00633    -0.02321    -0.04467    -0.00040    -0.00081    -0.00094    -0.00007    -0.00381    -3.33783
   -10.02174    -1.87550    -0.00363    -0.01337    -0.02567    -0.00023    -0.00047    -0.00053    -0.00004    -0.00219    -1.92164
   -10.01174    -1.00805    -0.00197    -0.00718    -0.01375    -0.00012    -0.00025    -0.00029    -0.00002    -0.00119    -1.03282
   -10.00274    -0.50977    -0.00106    -0.00359    -0.00687    -0.00006    -0.00013    -0.00014    -0.00001    -0.00062    -0.52225
    -9.99274    -0.25396    -0.00069    -0.00169    -0.00320    -0.00003    -0.00006    -0.00007    -0.00001    -0.00035    -0.26007
    -9.98274    -0.15224    -0.00080    -0.00079    -0.00142    -0.00002    -0.00003    -0.00005    -0.00001    -0.00031    -0.15566
    -9.97374    -0.15945    -0.00149    -0.00045    -0.00065    -0.00001    -0.00002    -0.00006    -0.00002    -0.00049    -0.16265
    -9.96374    -0.27123    -0.00306    -0.00045    -0.00043    -0.00002    -0.00002    -0.00012    -0.00005    -0.00097    -0.27636
    -9.95474    -0.51886    -0.00607    -0.00073    -0.00057    -0.00004    -0.00003    -0.00023    -0.00009    -0.00192    -0.52854
    -9.94474    -0.96170    -0.01124    -0.00130    -0.00109    -0.00007    -0.00006    -0.00044    -0.00017    -0.00355    -0.97962
    -9.93474    -1.67474    -0.01939    -0.00223    -0.00223    -0.00012    -0.00012    -0.00077    -0.00030    -0.00614    -1.70603
    -9.92574    -2.72983    -0.03112    -0.00358    -0.00447    -0.00019    -0.00021    -0.00126    -0.00048    -0.00989    -2.78103
    -9.91574    -4.17166    -0.04648    -0.00538    -0.00868    -0.00029    -0.00034    -0.00196    -0.00072    -0.01485    -4.25035
    -9.90674    -5.99749    -0.06466    -0.00754    -0.01621    -0.00041    -0.00055    -0.00287    -0.00101    -0.02081    -6.11155
    -9.89674    -8.15222    -0.08385    -0.00990    -0.02894    -0.00056    -0.00086    -0.00400    -0.00132    -0.02729    -8.30895
    -9.88674   -10.54062    -0.10157    -0.01222    -0.04915    -0.00072    -0.00131    -0.00534    -0.00163    -0.03358   -10.74613
    -9.87774   -13.05768    -0.11524    -0.01426    -0.07894    -0.00088    -0.00191    -0.00687    -0.00191    -0.03896   -13.31666
    -9.86774   -15.61321    -0.12304    -0.01585    -0.11939    -0.00105    -0.00269    -0.00858    -0.00211    -0.04293   -15.92885
    -9.85874   -18.13520    -0.12455    -0.01698    -0.16947    -0.00120    -0.00363    -0.01042    -0.00225    -0.04532   -18.50902
    -9.84874   -20.54627    -0.12093    -0.01777    -0.22522    -0.00134    -0.00465    -0.01229    -0.00232    -0.04637   -20.97718
    -9.83874   -22.73056    -0.11453    -0.01847    -0.27976    -0.00146    -0.00565    -0.01406    -0.00235    -0.04660   -23.21344
    -9.82974   -24.51450    -0.10806    -0.01931    -0.32439    -0.00154    -0.00648    -0.01551    -0.00235    -0.04654   -25.03867
    -9.81974   -25.69550    -0.10366    -0.02043    -0.35084    -0.00157    -0.00698    -0.01644    -0.00235    -0.04659   -26.24435
    -9.81074   -26.09150    -0.10225    -0.02185    -0.35375    -0.00155    -0.00708    -0.01669    -0.00234    -0.04682   -26.64384
    -9.80074   -25.60020    -0.10333    -0.02347    -0.33251    -0.00147    -0.00675    -0.01622    -0.00232    -0.04699   -26.13327
    -9.79074   -24.25120    -0.10524    -0.02513    -0.29137    -0.00135    -0.00605    -0.01509    -0.00227    -0.04668   -24.74440
    -9.78174   -22.19570    -0.10578    -0.02679    -0.23818    -0.00121    -0.00513    -0.01351    -0.00218    -0.04540   -22.63387
    -9.77174   -19.68460    -0.10300    -0.02865    -0.18189    -0.00108    -0.00412    -0.01174    -0.00204    -0.04281   -20.05994
    -9.76274   -17.02257    -0.09586    -0.03127    -0.13034    -0.00101    -0.00318    -0.01004    -0.00187    -0.03887   -17.33501
    -9.75274   -14.52467    -0.08454    -0.03548    -0.08852    -0.00102    -0.00240    -0.00868    -0.00169    -0.03384   -14.78085
    -9.74274   -12.46851    -0.07031    -0.04217    -0.05832    -0.00114    -0.00184    -0.00783    -0.00152    -0.02830   -12.67994
    -9.73374   -11.03920    -0.05504    -0.05181    -0.03909    -0.00138    -0.00150    -0.00757    -0.00140    -0.02289   -11.21988
    -9.72374   -10.28671    -0.04062    -0.06406    -0.02864    -0.00171    -0.00134    -0.00786    -0.00133    -0.01819   -10.45047
    -9.71474   -10.09846    -0.02842    -0.07751    -0.02419    -0.00209    -0.00131    -0.00853    -0.00133    -0.01451   -10.25635
    -9.70474   -10.22507    -0.01905    -0.08989    -0.02309    -0.00244    -0.00135    -0.00930    -0.00135    -0.01186   -10.38340
    -9.69474   -10.34812    -0.01246    -0.09855    -0.02318    -0.00269    -0.00139    -0.00986    -0.00137    -0.01003   -10.50765
    -9.68574   -10.17923    -0.00813    -0.10136    -0.02301    -0.00278    -0.00139    -0.00997    -0.00134    -0.00867   -10.33588
    -9.67574    -9.54625    -0.00542    -0.09736    -0.02181    -0.00267    -0.00132    -0.00949    -0.00126    -0.00749    -9.69306
    -9.66674    -8.43687    -0.00371    -0.08715    -0.01942    -0.00239    -0.00117    -0.00846    -0.00111    -0.00631    -8.56660
    -9.65674    -6.98155    -0.00259    -0.07260    -0.01615    -0.00200    -0.00097    -0.00703    -0.00092    -0.00508    -7.08889
    -9.64674    -5.39064    -0.00180    -0.05625    -0.01251    -0.00155    -0.00075    -0.00544    -0.00071    -0.00386    -5.47352
    -9.63774    -3.87611    -0.00122    -0.04052    -0.00901    -0.00111    -0.00054    -0.00392    -0.00051    -0.00276    -3.93570
    -9.62774    -2.59321    -0.00079    -0.02714    -0.00603    -0.00075    -0.00036    -0.00262    -0.00034    -0.00184    -2.63308
    -9.61874    -1.61412    -0.00048    -0.01690    -0.00376    -0.00046    -0.00023    -0.00163    -0.00021    -0.00114    -1.63894
    -9.60874    -0.93574    -0.00028    -0.00981    -0.00218    -0.00027    -0.00013    -0.00095    -0.00012    -0.00066    -0.95014
    -9.59874    -0.50946    -0.00016    -0.00537    -0.00119    -0.00015    -0.00007    -0.00052    -0.00007    -0.00036    -0.51734
    -9.58974    -0.27165    -0.00011    -0.00293    -0.00064    -0.00008    -0.00004    -0.00029    -0.00004    -0.00019    -0.27595
    -9.57974    -0.16867    -0.00011    -0.00197    -0.00042    -0.00005    -0.00002    -0.00020    -0.00002    -0.00011    -0.17158
    -9.57074    -0.17098    -0.00020    -0.00226    -0.00046    -0.00005    -0.00002    -0.00023    -0.00002    -0.00009    -0.17432
    -9.56074    -0.27933    -0.00040    -0.00394    -0.00078    -0.00009    -0.00002    -0.00041    -0.00004    -0.00014    -0.28516
    -9.55074    -0.52461    -0.00078    -0.00752    -0.00149    -0.00017    -0.00004    -0.00079    -0.00007    -0.00025    -0.53572
    -9.54174    -0.96137    -0.00144    -0.01382    -0.00273    -0.00031    -0.00008    -0.00146    -0.00014    -0.00046    -0.98180
    -9.53174    -1.65305    -0.00248    -0.02378    -0.00469    -0.00054    -0.00014    -0.00251    -0.00023    -0.00078    -1.68821
    -9.52274    -2.64646    -0.00397    -0.03807    -0.00752    -0.00086    -0.00022    -0.00402    -0.00038    -0.00126    -2.70275
    -9.51274    -3.93881    -0.00592    -0.05667    -0.01119    -0.00128    -0.00033    -0.00598    -0.00056    -0.00187    -4.02259
    -9.50374    -5.44893    -0.00818    -0.07840    -0.01547    -0.00177    -0.00045    -0.00827    -0.00077    -0.00258    -5.56484
    -9.49374    -7.00574    -0.01052    -0.10079    -0.01990    -0.00228    -0.00058    -0.01063    -0.00099    -0.00332    -7.15476
    -9.48374    -8.37148    -0.01257    -0.12045    -0.02377    -0.00272    -0.00069    -0.01271    -0.00119    -0.00397    -8.54956
    -9.47474    -9.29682    -0.01397    -0.13376    -0.02640    -0.00302    -0.00077    -0.01411    -0.00132    -0.00441    -9.49457
    -9.46474    -9.59590    -0.01442    -0.13806    -0.02725    -0.00312    -0.00079    -0.01456    -0.00136    -0.00455    -9.80002
    -9.45574    -9.20530    -0.01383    -0.13243    -0.02614    -0.00299    -0.00076    -0.01397    -0.00131    -0.00437    -9.40109
    -9.44574    -8.20699    -0.01233    -0.11808    -0.02331    -0.00267    -0.00068    -0.01246    -0.00116    -0.00389    -8.38156
    -9.43574    -6.80015    -0.01021    -0.09782    -0.01931    -0.00221    -0.00056    -0.01032    -0.00097    -0.00323    -6.94478
    -9.42674    -5.23691    -0.00787    -0.07534    -0.01487    -0.00170    -0.00043    -0.00795    -0.00074    -0.00248    -5.34830
    -9.41674    -3.74808    -0.00563    -0.05393    -0.01064    -0.00122    -0.00031    -0.00569    -0.00053    -0.00178    -3.82781
    -9.40774    -2.49306    -0.00374    -0.03587    -0.00708    -0.00081    -0.00021    -0.00378    -0.00035    -0.00118    -2.54609
    -9.39774    -1.54121    -0.00232    -0.02218    -0.00438    -0.00050    -0.00013    -0.00234    -0.00022    -0.00073    -1.57399
    -9.38774    -0.88559    -0.00133    -0.01274    -0.00252    -0.00029    -0.00007    -0.00134    -0.00013    -0.00042    -0.90443
    -9.37874    -0.47291    -0.00071    -0.00680    -0.00134    -0.00015    -0.00004    -0.00072    -0.00007    -0.00022    -0.48297
    -9.36874    -0.23470    -0.00035    -0.00338    -0.00067    -0.00008    -0.00002    -0.00036    -0.00003    -0.00011    -0.23969
    -9.35974    -0.10825    -0.00016    -0.00156    -0.00031    -0.00004    -0.00001    -0.00016    -0.00002    -0.00005    -0.11055
    -9.34974    -0.04640    -0.00007    -0.00067    -0.00013    -0.00002    -0.00000    -0.00007    -0.00001    -0.00002    -0.04739
    -9.33974    -0.01849    -0.00003    -0.00027    -0.00005    -0.00001    -0.00000    -0.00003    -0.00000    -0.00001    -0.01888
    -9.33074    -0.00684    -0.00001    -0.00010    -0.00002    -0.00000    -0.00000    -0.00001    -0.00000    -0.00000    -0.00699
    -9.32074    -0.00236    -0.00000    -0.00003    -0.00001    -0.00000    -0.00000    -0.00000    -0.00000    -0.00000    -0.00241
    -9.31174    -0.00075    -0.00000    -0.00001    -0.00000    -0.00000    -0.00000    -0.00000    -0.00000    -0.00000    -0.00077
    -9.30174    -0.00022    -0.00000    -0.00000    -0.00000    -0.00000    -0.00000    -0.00000    -0.00000    -0.00000    -0.00023
    -9.29174    -0.00006    -0.00000    -0.00000    -0.00000    -0.00000    -0.00000    -0.00000    -0.00000    -0.00000    -0.00006
    -9.28274    -0.00002    -0.00000    -0.00000    -0.00000    -0.00000    -0.00000    -0.00000    -0.00000    -0.00000    -0.00002
    -9.27274    -0.00000    -0.00000    -0.00000    -0.00000    -0.00000    -0.00000    -0.00000    -0.00000    -0.00000    -0.00000
    -9.26374    -0.00000    -0.00000    -0.00000    -0.00000    -0.00000    -0.00000    -0.00000    -0.00000    -0.00000    -0.00000
    -9.25374    -0.00000    -0.00000    -0.00000    -0.00000    -0.00000    -0.00000    -0.00000    -0.00000    -0.00000    -0.00000
    -9.24374    -0.00000    -0.00000    -0.00000    -0.00000    -0.00000    -0.00000    -0.00000    -0.00000    -0.00000    -0.00000
    -9.23474    -0.00000    -0.00000    -0.00000    -0.00000    -0.00000    -0.00000    -0.00000    -0.00000    -0.00000    -0.00000
    -9.22474    -0.00000    -0.00000    -0.00000    -0.00000    -0.00000    -0.00000    -0.00000    -0.00000    -0.00000    -0.00000
    -9.21574    -0.00000    -0.00000    -0.00000    -0.00000    -0.00000    -0.00000    -0.00000    -0.00000    -0.00000    -0.00000
    -9.20574    -0.00001    -0.00000    -0.00000    -0.00000    -0.00000    -0.00000    -0.00000    -0.00000    -0.00000    -0.00001
    -9.19574    -0.00004    -0.00000    -0.00000    -0.00000    -0.00000    -0.00000    -0.00000    -0.00000    -0.00000    -0.00004
    -9.18674    -0.00015    -0.00000    -0.00000    -0.00000    -0.00000    -0.00000    -0.00000    -0.00000    -0.00000    -0.00015
    -9.17674    -0.00051    -0.00000    -0.00000    -0.00000    -0.00000    -0.00000    -0.00000    -0.00000    -0.00000    -0.00051
    -9.16774    -0.00164    -0.00000    -0.00001    -0.00000    -0.00000    -0.00000    -0.00000    -0.00000    -0.00000    -0.00165
    -9.15774    -0.00490    -0.00000    -0.00002    -0.00000    -0.00000    -0.00000    -0.00000    -0.00000    -0.00000    -0.00494
    -9.14774    -0.01361    -0.00001    -0.00007    -0.00001    -0.00000    -0.00000    -0.00000    -0.00000    -0.00001    -0.01371
    -9.13874    -0.03513    -0.00002    -0.00018    -0.00002    -0.00000    -0.00000    -0.00000    -0.00001    -0.00002    -0.03539
    -9.12874    -0.08425    -0.00006    -0.00042    -0.00004    -0.00000    -0.00001    -0.00001    -0.00002    -0.00005    -0.08487
    -9.11974    -0.18779    -0.00013    -0.00094    -0.00010    -0.00001    -0.00001    -0.00003    -0.00004    -0.00011    -0.18916
    -9.10974    -0.38902    -0.00027    -0.00195    -0.00020    -0.00002    -0.00003    -0.00005    -0.00009    -0.00023    -0.39187
    -9.09974    -0.74897    -0.00053    -0.00375    -0.00038    -0.00004    -0.00005    -0.00010    -0.00018    -0.00044    -0.75444
    -9.09074    -1.34015    -0.00094    -0.00671    -0.00068    -0.00008    -0.00010    -0.00018    -0.00032    -0.00080    -1.34994
    -9.08074    -2.22862    -0.00156    -0.01116    -0.00113    -0.00013    -0.00016    -0.00030    -0.00053    -0.00132    -2.24492
    -9.07174    -3.44423    -0.00241    -0.01725    -0.00175    -0.00019    -0.00025    -0.00046    -0.00082    -0.00204    -3.46941
    -9.06174    -4.94736    -0.00347    -0.02477    -0.00252    -0.00028    -0.00036    -0.00066    -0.00117    -0.00294    -4.98353
    -9.05174    -6.60446    -0.00463    -0.03307    -0.00336    -0.00037    -0.00048    -0.00089    -0.00157    -0.00392    -6.65275
    -9.04274    -8.19447    -0.00575    -0.04103    -0.00417    -0.00046    -0.00060    -0.00110    -0.00194    -0.00486    -8.25438
    -9.03274    -9.44940    -0.00663    -0.04731    -0.00480    -0.00053    -0.00069    -0.00127    -0.00224    -0.00561    -9.51848
    -9.02374   -10.12696    -0.00710    -0.05071    -0.00515    -0.00057    -0.00074    -0.00136    -0.00240    -0.00601   -10.20099
    -9.01374   -10.08693    -0.00707    -0.05051    -0.00513    -0.00057    -0.00073    -0.00135    -0.00239    -0.00599   -10.16068
    -9.00374    -9.33826    -0.00655    -0.04675    -0.00475    -0.00053    -0.00068    -0.00125    -0.00222    -0.00554    -9.40653
    -8.99474    -8.03642    -0.00564    -0.04023    -0.00409    -0.00045    -0.00058    -0.00108    -0.00191    -0.00477    -8.09517
    -8.98474    -6.43195    -0.00453    -0.03218    -0.00327    -0.00036    -0.00047    -0.00087    -0.00153    -0.00382    -6.47898
    -8.97574    -4.79622    -0.00342    -0.02396    -0.00244    -0.00027    -0.00035    -0.00065    -0.00114    -0.00284    -4.83128
    -8.96574    -3.35352    -0.00248    -0.01664    -0.00170    -0.00019    -0.00024    -0.00047    -0.00080    -0.00198    -3.37803
    -8.95674    -2.24704    -0.00188    -0.01091    -0.00114    -0.00013    -0.00016    -0.00035    -0.00053    -0.00131    -2.26344
    -8.94674    -1.54287    -0.00173    -0.00699    -0.00078    -0.00009    -0.00010    -0.00030    -0.00036    -0.00086    -1.55409
    -8.93674    -1.25880    -0.00218    -0.00483    -0.00064    -0.00007    -0.00007    -0.00036    -0.00029    -0.00063    -1.26788
    -8.92774    -1.39605    -0.00339    -0.00427    -0.00071    -0.00008    -0.00006    -0.00055    -0.00032    -0.00061    -1.40603
    -8.91774    -1.95541    -0.00552    -0.00511    -0.00099    -0.00011    -0.00007    -0.00088    -0.00045    -0.00078    -1.96932
    -8.90874    -2.92973    -0.00870    -0.00717    -0.00149    -0.00017    -0.00009    -0.00138    -0.00067    -0.00113    -2.95054
    -8.89874    -4.27534    -0.01288    -0.01026    -0.00217    -0.00025    -0.00013    -0.00204    -0.00098    -0.00163    -4.30568
    -8.88874    -5.87836    -0.01778    -0.01402    -0.00299    -0.00034    -0.00018    -0.00282    -0.00134    -0.00224    -5.92007
    -8.87974    -7.54093    -0.02284    -0.01796    -0.00384    -0.00043    -0.00024    -0.00362    -0.00172    -0.00287    -7.59444
    -8.86974    -9.00003    -0.02726    -0.02142    -0.00458    -0.00052    -0.00028    -0.00432    -0.00206    -0.00342    -9.06388
    -8.86074    -9.98677    -0.03025    -0.02377    -0.00508    -0.00057    -0.00031    -0.00480    -0.00228    -0.00380   -10.05763
    -8.85074   -10.29962    -0.03120    -0.02451    -0.00524    -0.00059    -0.00032    -0.00495    -0.00235    -0.00392   -10.37270
    -8.84074    -9.87249    -0.02991    -0.02349    -0.00502    -0.00057    -0.00031    -0.00474    -0.00225    -0.00375    -9.94254
    -8.83174    -8.79507    -0.02664    -0.02093    -0.00447    -0.00050    -0.00027    -0.00422    -0.00201    -0.00334    -8.85747
    -8.82174    -7.28213    -0.02206    -0.01733    -0.00370    -0.00042    -0.00023    -0.00350    -0.00166    -0.00277    -7.33380
    -8.81274    -5.60370    -0.01698    -0.01333    -0.00285    -0.00032    -0.00017    -0.00269    -0.00128    -0.00213    -5.64346
    -8.80274    -4.00783    -0.01214    -0.00954    -0.00204    -0.00023    -0.00012    -0.00192    -0.00092    -0.00152    -4.03626
    -8.79274    -2.66381    -0.00807    -0.00634    -0.00135    -0.00015    -0.00008    -0.00128    -0.00061    -0.00101    -2.68271
    -8.78374    -1.64565    -0.00499    -0.00392    -0.00084    -0.00009    -0.00005    -0.00079    -0.00038    -0.00063    -1.65733
    -8.77374    -0.94477    -0.00286    -0.00225    -0.00048    -0.00005    -0.00003    -0.00045    -0.00022    -0.00036    -0.95148
    -8.76474    -0.50411    -0.00153    -0.00120    -0.00026    -0.00003    -0.00002    -0.00024    -0.00012    -0.00019    -0.50769
    -8.75474    -0.25000    -0.00076    -0.00059    -0.00013    -0.00001    -0.00001    -0.00012    -0.00006    -0.00010    -0.25178
    -8.74474    -0.11522    -0.00035    -0.00027    -0.00006    -0.00001    -0.00000    -0.00006    -0.00003    -0.00004    -0.11604
    -8.73574    -0.04936    -0.00015    -0.00012    -0.00003    -0.00000    -0.00000    -0.00002    -0.00001    -0.00002    -0.04971
    -8.72574    -0.01965    -0.00006    -0.00005    -0.00001    -0.00000    -0.00000    -0.00001    -0.00000    -0.00001    -0.01979
    -8.71674    -0.00727    -0.00002    -0.00002    -0.00000    -0.00000    -0.00000    -0.00000    -0.00000    -0.00000    -0.00732
    -8.70674    -0.00250    -0.00001    -0.00001    -0.00000    -0.00000    -0.00000    -0.00000    -0.00000    -0.00000    -0.00252
    -8.69674    -0.00080    -0.00000    -0.00000    -0.00000    -0.00000    -0.00000    -0.00000    -0.00000    -0.00000    -0.00080
    -8.68774    -0.00024    -0.00000    -0.00000    -0.00000    -0.00000    -0.00000    -0.00000    -0.00000    -0.00000    -0.00024
    -8.67774    -0.00007    -0.00000    -0.00000    -0.00000    -0.00000    -0.00000    -0.00000    -0.00000    -0.00000    -0.00007
    -8.66874    -0.00002    -0.00000    -0.00000    -0.00000    -0.00000    -0.00000    -0.00000    -0.00000    -0.00000    -0.00002
    -8.65874    -0.00000    -0.00000    -0.00000    -0.00000    -0.00000    -0.00000    -0.00000    -0.00000    -0.00000    -0.00000
    -8.64874    -0.00000    -0.00000    -0.00000    -0.00000    -0.00000    -0.00000    -0.00000    -0.00000    -0.00000    -0.00000
    -8.63974    -0.00000    -0.00000    -0.00000    -0.00000    -0.00000    -0.00000    -0.00000    -0.00000    -0.00000    -0.00000
    -8.62974    -0.00000    -0.00000    -0.00000    -0.00000    -0.00000    -0.00000    -0.00000    -0.00000    -0.00000    -0.00000
    -8.62074    -0.00000    -0.00000    -0.00000    -0.00000    -0.00000    -0.00000    -0.00000    -0.00000    -0.00000    -0.00000
    -8.61074    -0.00000    -0.00000    -0.00000    -0.00000    -0.00000    -0.00000    -0.00000    -0.00000    -0.00000    -0.00000
    -8.60074    -0.00000    -0.00000    -0.00000    -0.00000    -0.00000    -0.00000    -0.00000    -0.00000    -0.00000    -0.00000
    -8.59174    -0.00000    -0.00000    -0.00000    -0.00000    -0.00000    -0.00000    -0.00000    -0.00000    -0.00000    -0.00000
    -8.58174    -0.00000    -0.00000    -0.00000    -0.00000    -0.00000    -0.00000    -0.00000    -0.00000    -0.00000    -0.00000
    -8.57274    -0.00000    -0.00000    -0.00000    -0.00000    -0.00000    -0.00000    -0.00000    -0.00000    -0.00000    -0.00000
    -8.56274    -0.00000    -0.00000    -0.00000    -0.00000    -0.00000    -0.00000    -0.00000    -0.00000    -0.00000    -0.00000
    -8.55274     0.00000     0.00000     0.00000     0.00000     0.00000     0.00000     0.00000     0.00000     0.00000     0.00000
    -8.54374     0.00000     0.00000     0.00000     0.00000     0.00000     0.00000     0.00000     0.00000     0.00000     0.00000
    -8.53374     0.00000     0.00000     0.00000     0.00000     0.00000     0.00000     0.00000     0.00000     0.00000     0.00000
    -8.52474     0.00000     0.00000     0.00000     0.00000     0.00000     0.00000     0.00000     0.00000     0.00000     0.00000
    -8.51474     0.00000     0.00000     0.00000     0.00000     0.00000     0.00000     0.00000     0.00000     0.00000     0.00000
    -8.50474     0.00000     0.00000     0.00000     0.00000     0.00000     0.00000     0.00000     0.00000     0.00000     0.00000
    -8.49574     0.00000     0.00000     0.00000     0.00000     0.00000     0.00000     0.00000     0.00000     0.00000     0.00000
    -8.48574     0.00000     0.00000     0.00000     0.00000     0.00000     0.00000     0.00000     0.00000     0.00000     0.00000
    -8.47674     0.00000     0.00000     0.00000     0.00000     0.00000     0.00000     0.00000     0.00000     0.00000     0.00000
    -8.46674     0.00000     0.00000     0.00000     0.00000     0.00000     0.00000     0.00000     0.00000     0.00000     0.00000
    -8.45774     0.00000     0.00000     0.00000     0.00000     0.00000     0.00000     0.00000     0.00000     0.00000     0.00000
    -8.44774     0.00000     0.00000     0.00000     0.00000     0.00000     0.00000     0.00000     0.00000     0.00000     0.00000
    -8.43774     0.00000     0.00000     0.00000     0.00000     0.00000     0.00000     0.00000     0.00000     0.00000     0.00000
    -8.42874     0.00000     0.00000     0.00000     0.00000     0.00000     0.00000     0.00000     0.00000     0.00000     0.00000
    -8.41874     0.00000     0.00000     0.00000     0.00000     0.00000     0.00000     0.00000     0.00000     0.00000     0.00000
    -8.40974     0.00000     0.00000     0.00000     0.00000     0.00000     0.00000     0.00000     0.00000     0.00000     0.00000
    -8.39974     0.00000     0.00000     0.00000     0.00000     0.00000     0.00000     0.00000     0.00000     0.00000     0.00000
    -8.38974     0.00000     0.00000     0.00000     0.00000     0.00000     0.00000     0.00000     0.00000     0.00000     0.00000
    -8.38074     0.00000     0.00000     0.00000     0.00000     0.00000     0.00000     0.00000     0.00000     0.00000     0.00000
    -8.37074     0.00000     0.00000     0.00000     0.00000     0.00000     0.00000     0.00000     0.00000     0.00000     0.00000
    -8.36174     0.00000     0.00000     0.00000     0.00000     0.00000     0.00000     0.00000     0.00000     0.00000     0.00000
    -8.35174     0.00000     0.00000     0.00000     0.00000     0.00000     0.00000     0.00000     0.00000     0.00000     0.00000
    -8.34174     0.00000     0.00000     0.00000     0.00000     0.00000     0.00000     0.00000     0.00000     0.00000     0.00000
    -8.33274     0.00000     0.00000     0.00000     0.00000     0.00000     0.00000     0.00000     0.00000     0.00000     0.00000
    -8.32274     0.00000     0.00000     0.00000     0.00000     0.00000     0.00000     0.00000     0.00000     0.00000     0.00000
    -8.31374     0.00000     0.00000     0.00000     0.00000     0.00000     0.00000     0.00000     0.00000     0.00000     0.00000
    -8.30374     0.00000     0.00000     0.00000     0.00000     0.00000     0.00000     0.00000     0.00000     0.00000     0.00000
    -8.29374     0.00000     0.00000     0.00000     0.00000     0.00000     0.00000     0.00000     0.00000     0.00000     0.00000
    -8.28474     0.00000     0.00000     0.00000     0.00000     0.00000     0.00000     0.00000     0.00000     0.00000     0.00000
    -8.27474     0.00000     0.00000     0.00000     0.00000     0.00000     0.00000     0.00000     0.00000     0.00000     0.00000
    -8.26574     0.00000     0.00000     0.00000     0.00000     0.00000     0.00000     0.00000     0.00000     0.00000     0.00000
    -8.25574     0.00000     0.00000     0.00000     0.00000     0.00000     0.00000     0.00000     0.00000     0.00000     0.00000
    -8.24574     0.00000     0.00000     0.00000     0.00000     0.00000     0.00000     0.00000     0.00000     0.00000     0.00000
    -8.23674     0.00000     0.00000     0.00000     0.00000     0.00000     0.00000     0.00000     0.00000     0.00000     0.00000
    -8.22674     0.00000     0.00000     0.00000     0.00000     0.00000     0.00000     0.00000     0.00000     0.00000     0.00000
    -8.21774     0.00000     0.00000     0.00000     0.00000     0.00000     0.00000     0.00000     0.00000     0.00000     0.00000
    -8.20774     0.00000     0.00000     0.00000     0.00000     0.00000     0.00000     0.00000     0.00000     0.00000     0.00000
    -8.19774     0.00000     0.00000     0.00000     0.00000     0.00000     0.00000     0.00000     0.00000     0.00000     0.00000
    -8.18874     0.00000     0.00000     0.00000     0.00000     0.00000     0.00000     0.00000     0.00000     0.00000     0.00000
    -8.17874     0.00000     0.00000     0.00000     0.00000     0.00000     0.00000     0.00000     0.00000     0.00000     0.00000
    -8.16974     0.00000     0.00000     0.00000     0.00000     0.00000     0.00000     0.00000     0.00000     0.00000     0.00000
    -8.15974     0.00000     0.00000     0.00000     0.00000     0.00000     0.00000     0.00000     0.00000     0.00000     0.00000
    -8.14974     0.00000     0.00000     0.00000     0.00000     0.00000     0.00000     0.00000     0.00000     0.00000     0.00000
    -8.14074     0.00000     0.00000     0.00000     0.00000     0.00000     0.00000     0.00000     0.00000     0.00000     0.00000
    -8.13074     0.00000     0.00000     0.00000     0.00000     0.00000     0.00000     0.00000     0.00000     0.00000     0.00000
    -8.12174     0.00000     0.00000     0.00000     0.00000     0.00000     0.00000     0.00000     0.00000     0.00000     0.00000
    -8.11174     0.00000     0.00000     0.00000     0.00000     0.00000     0.00000     0.00000     0.00000     0.00000     0.00000
    -8.10174     0.00000     0.00000     0.00000     0.00000     0.00000     0.00000     0.00000     0.00000     0.00000     0.00000
    -8.09274     0.00000     0.00000     0.00000     0.00000     0.00000     0.00000     0.00000     0.00000     0.00000     0.00000
    -8.08274     0.00000     0.00000     0.00000     0.00000     0.00000     0.00000     0.00000     0.00000     0.00000     0.00000
    -8.07374     0.00000     0.00000     0.00000     0.00000     0.00000     0.00000     0.00000     0.00000     0.00000     0.00000
    -8.06374     0.00000     0.00000     0.00000     0.00000     0.00000     0.00000     0.00000     0.00000     0.00000     0.00000
    -8.05374     0.00000     0.00000     0.00000     0.00000     0.00000     0.00000     0.00000     0.00000     0.00000     0.00000
    -8.04474     0.00000     0.00000     0.00000     0.00000     0.00000     0.00000     0.00000     0.00000     0.00000     0.00000
    -8.03474     0.00000     0.00000     0.00000     0.00000     0.00000     0.00000     0.00000     0.00000     0.00000     0.00000
    -8.02574     0.00000     0.00000     0.00000     0.00000     0.00000     0.00000     0.00000     0.00000     0.00000     0.00000
    -8.01574     0.00000     0.00000     0.00000     0.00000     0.00000     0.00000     0.00000     0.00000     0.00000     0.00000
    -8.00574     0.00000     0.00000     0.00000     0.00000     0.00000     0.00000     0.00000     0.00000     0.00000     0.00000
    -7.99674     0.00000     0.00000     0.00000     0.00000     0.00000     0.00000     0.00000     0.00000     0.00000     0.00000
    -7.98674     0.00000     0.00000     0.00000     0.00000     0.00000     0.00000     0.00000     0.00000     0.00000     0.00000
    -7.97774     0.00000     0.00000     0.00000     0.00000     0.00000     0.00000     0.00000     0.00000     0.00000     0.00000
    -7.96774     0.00000     0.00000     0.00000     0.00000     0.00000     0.00000     0.00000     0.00000     0.00000     0.00000
    -7.95774     0.00000     0.00000     0.00000     0.00000     0.00000     0.00000     0.00000     0.00000     0.00000     0.00000
    -7.94874     0.00000     0.00000     0.00000     0.00000     0.00000     0.00000     0.00000     0.00000     0.00000     0.00000
    -7.93874     0.00000     0.00000     0.00000     0.00000     0.00000     0.00000     0.00000     0.00000     0.00000     0.00000
    -7.92974     0.00000     0.00000     0.00000     0.00000     0.00000     0.00000     0.00000     0.00000     0.00000     0.00000
    -7.91974     0.00000     0.00000     0.00000     0.00000     0.00000     0.00000     0.00000     0.00000     0.00000     0.00000
    -7.91074     0.00000     0.00000     0.00000     0.00000     0.00000     0.00000     0.00000     0.00000     0.00000     0.00000
    -7.90074     0.00000     0.00000     0.00000     0.00000     0.00000     0.00000     0.00000     0.00000     0.00000     0.00000
    -7.89074     0.00000     0.00000     0.00000     0.00000     0.00000     0.00000     0.00000     0.00000     0.00000     0.00000
    -7.88174     0.00000     0.00000     0.00000     0.00000     0.00000     0.00000     0.00000     0.00000     0.00000     0.00000
    -7.87174     0.00000     0.00000     0.00000     0.00000     0.00000     0.00000     0.00000     0.00000     0.00000     0.00000
    -7.86274     0.00000     0.00000     0.00000     0.00000     0.00000     0.00000     0.00000     0.00000     0.00000     0.00000
    -7.85274     0.00000     0.00000     0.00000     0.00000     0.00000     0.00000     0.00000     0.00000     0.00000     0.00000
    -7.84274     0.00000     0.00000     0.00000     0.00000     0.00000     0.00000     0.00000     0.00000     0.00000     0.00000
    -7.83374     0.00000     0.00000     0.00000     0.00000     0.00000     0.00000     0.00000     0.00000     0.00000     0.00000
    -7.82374     0.00000     0.00000     0.00000     0.00000     0.00000     0.00000     0.00000     0.00000     0.00000     0.00000
    -7.81474     0.00000     0.00000     0.00000     0.00000     0.00000     0.00000     0.00000     0.00000     0.00000     0.00000
    -7.80474     0.00000     0.00000     0.00000     0.00000     0.00000     0.00000     0.00000     0.00000     0.00000     0.00000
    -7.79474     0.00000     0.00000     0.00000     0.00000     0.00000     0.00000     0.00000     0.00000     0.00000     0.00000
    -7.78574     0.00000     0.00000     0.00000     0.00000     0.00000     0.00000     0.00000     0.00000     0.00000     0.00000
    -7.77574     0.00000     0.00000     0.00000     0.00000     0.00000     0.00000     0.00000     0.00000     0.00000     0.00000
    -7.76674     0.00000     0.00000     0.00000     0.00000     0.00000     0.00000     0.00000     0.00000     0.00000     0.00000
    -7.75674     0.00000     0.00000     0.00000     0.00000     0.00000     0.00000     0.00000     0.00000     0.00000     0.00000
    -7.74674     0.00000     0.00000     0.00000     0.00000     0.00000     0.00000     0.00000     0.00000     0.00000     0.00000
    -7.73774     0.00000     0.00000     0.00000     0.00000     0.00000     0.00000     0.00000     0.00000     0.00000     0.00000
    -7.72774     0.00000     0.00000     0.00000     0.00000     0.00000     0.00000     0.00000     0.00000     0.00000     0.00000
    -7.71874     0.00000     0.00000     0.00000     0.00000     0.00000     0.00000     0.00000     0.00000     0.00000     0.00000
    -7.70874     0.00000     0.00000     0.00000     0.00000     0.00000     0.00000     0.00000     0.00000     0.00000     0.00000
    -7.69874     0.00000     0.00000     0.00000     0.00000     0.00000     0.00000     0.00000     0.00000     0.00000     0.00000
    -7.68974     0.00000     0.00000     0.00000     0.00000     0.00000     0.00000     0.00000     0.00000     0.00000     0.00000
    -7.67974     0.00000     0.00000     0.00000     0.00000     0.00000     0.00000     0.00000     0.00000     0.00000     0.00000
    -7.67074     0.00000     0.00000     0.00000     0.00000     0.00000     0.00000     0.00000     0.00000     0.00000     0.00000
    -7.66074     0.00000     0.00000     0.00000     0.00000     0.00000     0.00000     0.00000     0.00000     0.00000     0.00000
    -7.65074     0.00000     0.00000     0.00000     0.00000     0.00000     0.00000     0.00000     0.00000     0.00000     0.00000
    -7.64174     0.00000     0.00000     0.00000     0.00000     0.00000     0.00000     0.00000     0.00000     0.00000     0.00000
    -7.63174     0.00000     0.00000     0.00000     0.00000     0.00000     0.00000     0.00000     0.00000     0.00000     0.00000
    -7.62274     0.00000     0.00000     0.00000     0.00000     0.00000     0.00000     0.00000     0.00000     0.00000     0.00000
    -7.61274     0.00000     0.00000     0.00000     0.00000     0.00000     0.00000     0.00000     0.00000     0.00000     0.00000
    -7.60274     0.00000     0.00000     0.00000     0.00000     0.00000     0.00000     0.00000     0.00000     0.00000     0.00000
    -7.59374     0.00000     0.00000     0.00000     0.00000     0.00000     0.00000     0.00000     0.00000     0.00000     0.00000
    -7.58374     0.00000     0.00000     0.00000     0.00000     0.00000     0.00000     0.00000     0.00000     0.00000     0.00000
    -7.57474     0.00000     0.00000     0.00000     0.00000     0.00000     0.00000     0.00000     0.00000     0.00000     0.00000
    -7.56474     0.00000     0.00000     0.00000     0.00000     0.00000     0.00000     0.00000     0.00000     0.00000     0.00000
    -7.55474     0.00000     0.00000     0.00000     0.00000     0.00000     0.00000     0.00000     0.00000     0.00000     0.00000
    -7.54574     0.00000     0.00000     0.00000     0.00000     0.00000     0.00000     0.00000     0.00000     0.00000     0.00000
    -7.53574     0.00000     0.00000     0.00000     0.00000     0.00000     0.00000     0.00000     0.00000     0.00000     0.00000
    -7.52674     0.00000     0.00000     0.00000     0.00000     0.00000     0.00000     0.00000     0.00000     0.00000     0.00000
    -7.51674     0.00000     0.00000     0.00000     0.00000     0.00000     0.00000     0.00000     0.00000     0.00000     0.00000
    -7.50674     0.00000     0.00000     0.00000     0.00000     0.00000     0.00000     0.00000     0.00000     0.00000     0.00000
    -7.49774     0.00000     0.00000     0.00000     0.00000     0.00000     0.00000     0.00000     0.00000     0.00000     0.00000
    -7.48774     0.00000     0.00000     0.00000     0.00000     0.00000     0.00000     0.00000     0.00000     0.00000     0.00000
    -7.47874     0.00000     0.00000     0.00000     0.00000     0.00000     0.00000     0.00000     0.00000     0.00000     0.00000
    -7.46874     0.00000     0.00000     0.00000     0.00000     0.00000     0.00000     0.00000     0.00000     0.00000     0.00000
    -7.45874     0.00000     0.00000     0.00000     0.00000     0.00000     0.00000     0.00000     0.00000     0.00000     0.00000
    -7.44974     0.00000     0.00000     0.00000     0.00000     0.00000     0.00000     0.00000     0.00000     0.00000     0.00000
    -7.43974     0.00000     0.00000     0.00000     0.00000     0.00000     0.00000     0.00000     0.00000     0.00000     0.00000
    -7.43074     0.00000     0.00000     0.00000     0.00000     0.00000     0.00000     0.00000     0.00000     0.00000     0.00000
    -7.42074     0.00000     0.00000     0.00000     0.00000     0.00000     0.00000     0.00000     0.00000     0.00000     0.00000
    -7.41074     0.00000     0.00000     0.00000     0.00000     0.00000     0.00000     0.00000     0.00000     0.00000     0.00000
    -7.40174     0.00000     0.00000     0.00000     0.00000     0.00000     0.00000     0.00000     0.00000     0.00000     0.00000
    -7.39174     0.00000     0.00000     0.00000     0.00000     0.00000     0.00000     0.00000     0.00000     0.00000     0.00000
    -7.38274     0.00000     0.00000     0.00000     0.00000     0.00000     0.00000     0.00000     0.00000     0.00000     0.00000
    -7.37274     0.00000     0.00000     0.00000     0.00000     0.00000     0.00000     0.00000     0.00000     0.00000     0.00000
    -7.36374     0.00000     0.00000     0.00000     0.00000     0.00000     0.00000     0.00000     0.00000     0.00000     0.00000
    -7.35374     0.00000     0.00000     0.00000     0.00000     0.00000     0.00000     0.00000     0.00000     0.00000     0.00000
    -7.34374     0.00000     0.00000     0.00000     0.00000     0.00000     0.00000     0.00000     0.00000     0.00000     0.00000
    -7.33474     0.00000     0.00000     0.00000     0.00000     0.00000     0.00000     0.00000     0.00000     0.00000     0.00000
    -7.32474     0.00000     0.00000     0.00000     0.00000     0.00000     0.00000     0.00000     0.00000     0.00000     0.00000
    -7.31574     0.00000     0.00000     0.00000     0.00000     0.00000     0.00000     0.00000     0.00000     0.00000     0.00000
    -7.30574     0.00000     0.00000     0.00000     0.00000     0.00000     0.00000     0.00000     0.00000     0.00000     0.00000
    -7.29574     0.00000     0.00000     0.00000     0.00000     0.00000     0.00000     0.00000     0.00000     0.00000     0.00000
    -7.28674     0.00000     0.00000     0.00000     0.00000     0.00000     0.00000     0.00000     0.00000     0.00000     0.00000
    -7.27674     0.00000     0.00000     0.00000     0.00000     0.00000     0.00000     0.00000     0.00000     0.00000     0.00000
    -7.26774     0.00000     0.00000     0.00000     0.00000     0.00000     0.00000     0.00000     0.00000     0.00000     0.00000
    -7.25774     0.00000     0.00000     0.00000     0.00000     0.00000     0.00000     0.00000     0.00000     0.00000     0.00000
    -7.24774     0.00000     0.00000     0.00000     0.00000     0.00000     0.00000     0.00000     0.00000     0.00000     0.00000
    -7.23874     0.00000     0.00000     0.00000     0.00000     0.00000     0.00000     0.00000     0.00000     0.00000     0.00000
    -7.22874     0.00000     0.00000     0.00000     0.00000     0.00000     0.00000     0.00000     0.00000     0.00000     0.00000
    -7.21974     0.00000     0.00000     0.00000     0.00000     0.00000     0.00000     0.00000     0.00000     0.00000     0.00000
    -7.20974     0.00000     0.00000     0.00000     0.00000     0.00000     0.00000     0.00000     0.00000     0.00000     0.00000
    -7.19974     0.00000     0.00000     0.00000     0.00000     0.00000     0.00000     0.00000     0.00000     0.00000     0.00000
    -7.19074     0.00000     0.00000     0.00000     0.00000     0.00000     0.00000     0.00000     0.00000     0.00000     0.00000
    -7.18074     0.00000     0.00000     0.00000     0.00000     0.00000     0.00000     0.00000     0.00000     0.00000     0.00000
    -7.17174     0.00000     0.00000     0.00000     0.00000     0.00000     0.00000     0.00000     0.00000     0.00000     0.00000
    -7.16174     0.00000     0.00000     0.00000     0.00000     0.00000     0.00000     0.00000     0.00000     0.00000     0.00000
    -7.15174     0.00000     0.00000     0.00000     0.00000     0.00000     0.00000     0.00000     0.00000     0.00000     0.00000
    -7.14274     0.00000     0.00000     0.00000     0.00000     0.00000     0.00000     0.00000     0.00000     0.00000     0.00000
    -7.13274     0.00000     0.00000     0.00000     0.00000     0.00000     0.00000     0.00000     0.00000     0.00000     0.00000
    -7.12374     0.00000     0.00000     0.00000     0.00000     0.00000     0.00000     0.00000     0.00000     0.00000     0.00000
    -7.11374     0.00000     0.00000     0.00000     0.00000     0.00000     0.00000     0.00000     0.00000     0.00000     0.00000
    -7.10374     0.00000     0.00000     0.00000     0.00000     0.00000     0.00000     0.00000     0.00000     0.00000     0.00000
    -7.09474     0.00000     0.00000     0.00000     0.00000     0.00000     0.00000     0.00000     0.00000     0.00000     0.00000
    -7.08474     0.00000     0.00000     0.00000     0.00000     0.00000     0.00000     0.00000     0.00000     0.00000     0.00000
    -7.07574     0.00000     0.00000     0.00000     0.00000     0.00000     0.00000     0.00000     0.00000     0.00000     0.00000
    -7.06574     0.00000     0.00000     0.00000     0.00000     0.00000     0.00000     0.00000     0.00000     0.00000     0.00000
    -7.05574     0.00000     0.00000     0.00000     0.00000     0.00000     0.00000     0.00000     0.00000     0.00000     0.00000
    -7.04674     0.00000     0.00000     0.00000     0.00000     0.00000     0.00000     0.00000     0.00000     0.00000     0.00000
    -7.03674     0.00000     0.00000     0.00000     0.00000     0.00000     0.00000     0.00000     0.00000     0.00000     0.00000
    -7.02774     0.00000     0.00000     0.00000     0.00000     0.00000     0.00000     0.00000     0.00000     0.00000     0.00000
    -7.01774     0.00000     0.00000     0.00000     0.00000     0.00000     0.00000     0.00000     0.00000     0.00000     0.00000
    -7.00774     0.00000     0.00000     0.00000     0.00000     0.00000     0.00000     0.00000     0.00000     0.00000     0.00000
    -6.99874     0.00000     0.00000     0.00000     0.00000     0.00000     0.00000     0.00000     0.00000     0.00000     0.00000
    -6.98874     0.00000     0.00000     0.00000     0.00000     0.00000     0.00000     0.00000     0.00000     0.00000     0.00000
    -6.97974     0.00000     0.00000     0.00000     0.00000     0.00000     0.00000     0.00000     0.00000     0.00000     0.00000
    -6.96974     0.00000     0.00000     0.00000     0.00000     0.00000     0.00000     0.00000     0.00000     0.00000     0.00000
    -6.95974     0.00000     0.00000     0.00000     0.00000     0.00000     0.00000     0.00000     0.00000     0.00000     0.00000
    -6.95074     0.00000     0.00000     0.00000     0.00000     0.00000     0.00000     0.00000     0.00000     0.00000     0.00000
    -6.94074     0.00000     0.00000     0.00000     0.00000     0.00000     0.00000     0.00000     0.00000     0.00000     0.00000
    -6.93174     0.00000     0.00000     0.00000     0.00000     0.00000     0.00000     0.00000     0.00000     0.00000     0.00000
    -6.92174     0.00000     0.00000     0.00000     0.00000     0.00000     0.00000     0.00000     0.00000     0.00000     0.00000
    -6.91174     0.00000     0.00000     0.00000     0.00000     0.00000     0.00000     0.00000     0.00000     0.00000     0.00000
    -6.90274     0.00000     0.00000     0.00000     0.00000     0.00000     0.00000     0.00000     0.00000     0.00000     0.00000
    -6.89274     0.00000     0.00000     0.00000     0.00000     0.00000     0.00000     0.00000     0.00000     0.00000     0.00000
    -6.88374     0.00000     0.00000     0.00000     0.00000     0.00000     0.00000     0.00000     0.00000     0.00000     0.00000
    -6.87374     0.00000     0.00000     0.00000     0.00000     0.00000     0.00000     0.00000     0.00000     0.00000     0.00000
    -6.86374     0.00000     0.00000     0.00000     0.00000     0.00000     0.00000     0.00000     0.00000     0.00000     0.00000
    -6.85474     0.00000     0.00000     0.00000     0.00000     0.00000     0.00000     0.00000     0.00000     0.00000     0.00000
    -6.84474     0.00000     0.00000     0.00000     0.00000     0.00000     0.00000     0.00000     0.00000     0.00000     0.00000
    -6.83574     0.00000     0.00000     0.00000     0.00000     0.00000     0.00000     0.00000     0.00000     0.00000     0.00000
    -6.82574     0.00000     0.00000     0.00000     0.00000     0.00000     0.00000     0.00000     0.00000     0.00000     0.00000
    -6.81674     0.00000     0.00000     0.00000     0.00000     0.00000     0.00000     0.00000     0.00000     0.00000     0.00000
    -6.80674     0.00000     0.00000     0.00000     0.00000     0.00000     0.00000     0.00000     0.00000     0.00000     0.00000
    -6.79674     0.00000     0.00000     0.00000     0.00000     0.00000     0.00000     0.00000     0.00000     0.00000     0.00000
    -6.78774     0.00000     0.00000     0.00000     0.00000     0.00000     0.00000     0.00000     0.00000     0.00000     0.00000
    -6.77774     0.00000     0.00000     0.00000     0.00000     0.00000     0.00000     0.00000     0.00000     0.00000     0.00000
    -6.76874     0.00000     0.00000     0.00000     0.00000     0.00000     0.00000     0.00000     0.00000     0.00000     0.00000
    -6.75874     0.00000     0.00000     0.00000     0.00000     0.00000     0.00000     0.00000     0.00000     0.00000     0.00000
    -6.74874     0.00000     0.00000     0.00000     0.00000     0.00000     0.00000     0.00000     0.00000     0.00000     0.00000
    -6.73974     0.00000     0.00000     0.00000     0.00000     0.00000     0.00000     0.00000     0.00000     0.00000     0.00000
    -6.72974     0.00000     0.00000     0.00000     0.00000     0.00000     0.00000     0.00000     0.00000     0.00000     0.00000
    -6.72074     0.00000     0.00000     0.00000     0.00000     0.00000     0.00000     0.00000     0.00000     0.00000     0.00000
    -6.71074     0.00000     0.00000     0.00000     0.00000     0.00000     0.00000     0.00000     0.00000     0.00000     0.00000
    -6.70074     0.00000     0.00000     0.00000     0.00000     0.00000     0.00000     0.00000     0.00000     0.00000     0.00000
    -6.69174     0.00000     0.00000     0.00000     0.00000     0.00000     0.00000     0.00000     0.00000     0.00000     0.00000
    -6.68174     0.00000     0.00000     0.00000     0.00000     0.00000     0.00000     0.00000     0.00000     0.00000     0.00000
    -6.67274     0.00000     0.00000     0.00000     0.00000     0.00000     0.00000     0.00000     0.00000     0.00000     0.00000
    -6.66274     0.00000     0.00000     0.00000     0.00000     0.00000     0.00000     0.00000     0.00000     0.00000     0.00000
    -6.65274     0.00000     0.00000     0.00000     0.00000     0.00000     0.00000     0.00000     0.00000     0.00000     0.00000
    -6.64374     0.00000     0.00000     0.00000     0.00000     0.00000     0.00000     0.00000     0.00000     0.00000     0.00000
    -6.63374     0.00000     0.00000     0.00000     0.00000     0.00000     0.00000     0.00000     0.00000     0.00000     0.00000
    -6.62474     0.00000     0.00000     0.00000     0.00000     0.00000     0.00000     0.00000     0.00000     0.00000     0.00000
    -6.61474     0.00000     0.00000     0.00000     0.00000     0.00000     0.00000     0.00000     0.00000     0.00000     0.00000
    -6.60474     0.00000     0.00000     0.00000     0.00000     0.00000     0.00000     0.00000     0.00000     0.00000     0.00000
    -6.59574     0.00000     0.00000     0.00000     0.00000     0.00000     0.00000     0.00000     0.00000     0.00000     0.00000
    -6.58574     0.00000     0.00000     0.00000     0.00000     0.00000     0.00000     0.00000     0.00000     0.00000     0.00000
    -6.57674     0.00000     0.00000     0.00000     0.00000     0.00000     0.00000     0.00000     0.00000     0.00000     0.00000
    -6.56674     0.00000     0.00000     0.00000     0.00000     0.00000     0.00000     0.00000     0.00000     0.00000     0.00000
    -6.55674     0.00000     0.00000     0.00000     0.00000     0.00000     0.00000     0.00000     0.00000     0.00000     0.00000
    -6.54774     0.00000     0.00000     0.00000     0.00000     0.00000     0.00000     0.00000     0.00000     0.00000     0.00000
    -6.53774     0.00000     0.00000     0.00000     0.00000     0.00000     0.00000     0.00000     0.00000     0.00000     0.00000
    -6.52874     0.00000     0.00000     0.00000     0.00000     0.00000     0.00000     0.00000     0.00000     0.00000     0.00000
    -6.51874     0.00000     0.00000     0.00000     0.00000     0.00000     0.00000     0.00000     0.00000     0.00000     0.00000
    -6.50874     0.00000     0.00000     0.00000     0.00000     0.00000     0.00000     0.00000     0.00000     0.00000     0.00000
    -6.49974     0.00000     0.00000     0.00000     0.00000     0.00000     0.00000     0.00000     0.00000     0.00000     0.00000
    -6.48974     0.00000     0.00000     0.00000     0.00000     0.00000     0.00000     0.00000     0.00000     0.00000     0.00000
    -6.48074     0.00000     0.00000     0.00000     0.00000     0.00000     0.00000     0.00000     0.00000     0.00000     0.00000
    -6.47074     0.00000     0.00000     0.00000     0.00000     0.00000     0.00000     0.00000     0.00000     0.00000     0.00000
    -6.46074     0.00000     0.00000     0.00000     0.00000     0.00000     0.00000     0.00000     0.00000     0.00000     0.00000
    -6.45174     0.00000     0.00000     0.00000     0.00000     0.00000     0.00000     0.00000     0.00000     0.00000     0.00000
    -6.44174     0.00000     0.00000     0.00000     0.00000     0.00000     0.00000     0.00000     0.00000     0.00000     0.00000
    -6.43274     0.00000     0.00000     0.00000     0.00000     0.00000     0.00000     0.00000     0.00000     0.00000     0.00000
    -6.42274     0.00000     0.00000     0.00000     0.00000     0.00000     0.00000     0.00000     0.00000     0.00000     0.00000
    -6.41274     0.00000     0.00000     0.00000     0.00000     0.00000     0.00000     0.00000     0.00000     0.00000     0.00000
    -6.40374     0.00000     0.00000     0.00000     0.00000     0.00000     0.00000     0.00000     0.00000     0.00000     0.00000
    -6.39374     0.00000     0.00000     0.00000     0.00000     0.00000     0.00000     0.00000     0.00000     0.00000     0.00000
    -6.38474     0.00000     0.00000     0.00000     0.00000     0.00000     0.00000     0.00000     0.00000     0.00000     0.00000
    -6.37474     0.00000     0.00000     0.00000     0.00000     0.00000     0.00000     0.00000     0.00000     0.00000     0.00000
    -6.36474     0.00000     0.00000     0.00000     0.00000     0.00000     0.00000     0.00000     0.00000     0.00000     0.00000
    -6.35574     0.00000     0.00000     0.00000     0.00000     0.00000     0.00000     0.00000     0.00000     0.00000     0.00000
    -6.34574     0.00000     0.00000     0.00000     0.00000     0.00000     0.00000     0.00000     0.00000     0.00000     0.00000
    -6.33674     0.00000     0.00000     0.00000     0.00000     0.00000     0.00000     0.00000     0.00000     0.00000     0.00000
    -6.32674     0.00000     0.00000     0.00000     0.00000     0.00000     0.00000     0.00000     0.00000     0.00000     0.00000
    -6.31674     0.00000     0.00000     0.00000     0.00000     0.00000     0.00000     0.00000     0.00000     0.00000     0.00000
    -6.30774     0.00000     0.00000     0.00000     0.00000     0.00000     0.00000     0.00000     0.00000     0.00000     0.00000
    -6.29774     0.00000     0.00000     0.00000     0.00000     0.00000     0.00000     0.00000     0.00000     0.00000     0.00000
    -6.28874     0.00000     0.00000     0.00000     0.00000     0.00000     0.00000     0.00000     0.00000     0.00000     0.00000
    -6.27874     0.00000     0.00000     0.00000     0.00000     0.00000     0.00000     0.00000     0.00000     0.00000     0.00000
    -6.26974     0.00000     0.00000     0.00000     0.00000     0.00000     0.00000     0.00000     0.00000     0.00000     0.00000
    -6.25974     0.00000     0.00000     0.00000     0.00000     0.00000     0.00000     0.00000     0.00000     0.00000     0.00000
    -6.24974     0.00000     0.00000     0.00000     0.00000     0.00000     0.00000     0.00000     0.00000     0.00000     0.00000
    -6.24074     0.00000     0.00000     0.00000     0.00000     0.00000     0.00000     0.00000     0.00000     0.00000     0.00000
    -6.23074     0.00000     0.00000     0.00000     0.00000     0.00000     0.00000     0.00000     0.00000     0.00000     0.00000
    -6.22174     0.00000     0.00000     0.00000     0.00000     0.00000     0.00000     0.00000     0.00000     0.00000     0.00000
    -6.21174     0.00000     0.00000     0.00000     0.00000     0.00000     0.00000     0.00000     0.00000     0.00000     0.00000
    -6.20174     0.00000     0.00000     0.00000     0.00000     0.00000     0.00000     0.00000     0.00000     0.00000     0.00000
    -6.19274     0.00000     0.00000     0.00000     0.00000     0.00000     0.00000     0.00000     0.00000     0.00000     0.00000
    -6.18274     0.00000     0.00000     0.00000     0.00000     0.00000     0.00000     0.00000     0.00000     0.00000     0.00000
    -6.17374     0.00000     0.00000     0.00000     0.00000     0.00000     0.00000     0.00000     0.00000     0.00000     0.00000
    -6.16374     0.00000     0.00000     0.00000     0.00000     0.00000     0.00000     0.00000     0.00000     0.00000     0.00000
    -6.15374     0.00000     0.00000     0.00000     0.00000     0.00000     0.00000     0.00000     0.00000     0.00000     0.00000
    -6.14474     0.00000     0.00000     0.00000     0.00000     0.00000     0.00000     0.00000     0.00000     0.00000     0.00000
    -6.13474     0.00000     0.00000     0.00000     0.00000     0.00000     0.00000     0.00000     0.00000     0.00000     0.00000
    -6.12574     0.00000     0.00000     0.00000     0.00000     0.00000     0.00000     0.00000     0.00000     0.00000     0.00000
    -6.11574     0.00000     0.00000     0.00000     0.00000     0.00000     0.00000     0.00000     0.00000     0.00000     0.00000
    -6.10574     0.00000     0.00000     0.00000     0.00000     0.00000     0.00000     0.00000     0.00000     0.00000     0.00000
    -6.09674     0.00000     0.00000     0.00000     0.00000     0.00000     0.00000     0.00000     0.00000     0.00000     0.00000
    -6.08674     0.00000     0.00000     0.00000     0.00000     0.00000     0.00000     0.00000     0.00000     0.00000     0.00000
    -6.07774     0.00000     0.00000     0.00000     0.00000     0.00000     0.00000     0.00000     0.00000     0.00000     0.00000
    -6.06774     0.00000     0.00000     0.00000     0.00000     0.00000     0.00000     0.00000     0.00000     0.00000     0.00000
    -6.05774     0.00000     0.00000     0.00000     0.00000     0.00000     0.00000     0.00000     0.00000     0.00000     0.00000
    -6.04874     0.00000     0.00000     0.00000     0.00000     0.00000     0.00000     0.00000     0.00000     0.00000     0.00000
    -6.03874     0.00000     0.00000     0.00000     0.00000     0.00000     0.00000     0.00000     0.00000     0.00000     0.00000
    -6.02974     0.00000     0.00000     0.00000     0.00000     0.00000     0.00000     0.00000     0.00000     0.00000     0.00000
    -6.01974     0.00000     0.00000     0.00000     0.00000     0.00000     0.00000     0.00000     0.00000     0.00000     0.00000
    -6.00974     0.00000     0.00000     0.00000     0.00000     0.00000     0.00000     0.00000     0.00000     0.00000     0.00000
    -6.00074     0.00000     0.00000     0.00000     0.00000     0.00000     0.00000     0.00000     0.00000     0.00000     0.00000
    -5.99074     0.00000     0.00000     0.00000     0.00000     0.00000     0.00000     0.00000     0.00000     0.00000     0.00000
    -5.98174     0.00000     0.00000     0.00000     0.00000     0.00000     0.00000     0.00000     0.00000     0.00000     0.00000
    -5.97174     0.00000     0.00000     0.00000     0.00000     0.00000     0.00000     0.00000     0.00000     0.00000     0.00000
    -5.96174     0.00000     0.00000     0.00000     0.00000     0.00000     0.00000     0.00000     0.00000     0.00000     0.00000
    -5.95274     0.00000     0.00000     0.00000     0.00000     0.00000     0.00000     0.00000     0.00000     0.00000     0.00000
    -5.94274     0.00000     0.00000     0.00000     0.00000     0.00000     0.00000     0.00000     0.00000     0.00000     0.00000
    -5.93374     0.00000     0.00000     0.00000     0.00000     0.00000     0.00000     0.00000     0.00000     0.00000     0.00000
    -5.92374     0.00000     0.00000     0.00000     0.00000     0.00000     0.00000     0.00000     0.00000     0.00000     0.00000
    -5.91374     0.00000     0.00000     0.00000     0.00000     0.00000     0.00000     0.00000     0.00000     0.00000     0.00000
    -5.90474     0.00000     0.00000     0.00000     0.00000     0.00000     0.00000     0.00000     0.00000     0.00000     0.00000
    -5.89474     0.00000     0.00000     0.00000     0.00000     0.00000     0.00000     0.00000     0.00000     0.00000     0.00000
    -5.88574     0.00000     0.00000     0.00000     0.00000     0.00000     0.00000     0.00000     0.00000     0.00000     0.00000
    -5.87574     0.00000     0.00000     0.00000     0.00000     0.00000     0.00000     0.00000     0.00000     0.00000     0.00000
    -5.86574     0.00000     0.00000     0.00000     0.00000     0.00000     0.00000     0.00000     0.00000     0.00000     0.00000
    -5.85674     0.00000     0.00000     0.00000     0.00000     0.00000     0.00000     0.00000     0.00000     0.00000     0.00000
    -5.84674    -0.00000    -0.00000    -0.00000    -0.00000    -0.00000    -0.00000    -0.00000    -0.00000    -0.00000    -0.00000
    -5.83774    -0.00000    -0.00000    -0.00000    -0.00000    -0.00000    -0.00000    -0.00000    -0.00000    -0.00000    -0.00000
    -5.82774    -0.00000    -0.00000    -0.00000    -0.00000    -0.00000    -0.00000    -0.00000    -0.00000    -0.00000    -0.00000
    -5.81774    -0.00000    -0.00000    -0.00000    -0.00000    -0.00000    -0.00000    -0.00000    -0.00000    -0.00000    -0.00000
    -5.80874    -0.00000    -0.00000    -0.00000    -0.00000    -0.00000    -0.00000    -0.00000    -0.00000    -0.00000    -0.00000
    -5.79874    -0.00000    -0.00000    -0.00000    -0.00000    -0.00000    -0.00000    -0.00000    -0.00000    -0.00000    -0.00000
    -5.78974    -0.00000    -0.00000    -0.00000    -0.00000    -0.00000    -0.00000    -0.00000    -0.00000    -0.00000    -0.00000
    -5.77974    -0.00000    -0.00000    -0.00000    -0.00000    -0.00000    -0.00000    -0.00000    -0.00000    -0.00000    -0.00000
    -5.77074    -0.00000    -0.00000    -0.00000    -0.00000    -0.00000    -0.00000    -0.00000    -0.00000    -0.00000    -0.00000
    -5.76074    -0.00000    -0.00000    -0.00000    -0.00000    -0.00000    -0.00000    -0.00000    -0.00000    -0.00000    -0.00000
    -5.75074    -0.00000    -0.00000    -0.00000    -0.00000    -0.00000    -0.00000    -0.00000    -0.00000    -0.00000    -0.00000
    -5.74174    -0.00000    -0.00000    -0.00000    -0.00000    -0.00000    -0.00000    -0.00000    -0.00000    -0.00000    -0.00000
    -5.73174    -0.00000    -0.00001    -0.00000    -0.00000    -0.00000    -0.00000    -0.00000    -0.00000    -0.00000    -0.00001
    -5.72274    -0.00000    -0.00003    -0.00000    -0.00001    -0.00000    -0.00000    -0.00000    -0.00000    -0.00000    -0.00005
    -5.71274    -0.00000    -0.00012    -0.00000    -0.00004    -0.00000    -0.00000    -0.00000    -0.00000    -0.00000    -0.00017
    -5.70274    -0.00001    -0.00040    -0.00001    -0.00014    -0.00000    -0.00000    -0.00000    -0.00000    -0.00000    -0.00056
    -5.69374    -0.00002    -0.00123    -0.00002    -0.00048    -0.00001    -0.00001    -0.00000    -0.00000    -0.00001    -0.00178
    -5.68374    -0.00007    -0.00356    -0.00007    -0.00147    -0.00002    -0.00002    -0.00001    -0.00001    -0.00002    -0.00524
    -5.67474    -0.00020    -0.00954    -0.00018    -0.00422    -0.00005    -0.00006    -0.00002    -0.00002    -0.00006    -0.01434
    -5.66474    -0.00049    -0.02381    -0.00044    -0.01124    -0.00012    -0.00015    -0.00005    -0.00006    -0.00015    -0.03650
    -5.65474    -0.00114    -0.05522    -0.00102    -0.02791    -0.00030    -0.00035    -0.00011    -0.00014    -0.00035    -0.08654
    -5.64574    -0.00248    -0.11909    -0.00220    -0.06458    -0.00070    -0.00075    -0.00023    -0.00033    -0.00074    -0.19109
    -5.63574    -0.00501    -0.23880    -0.00441    -0.13926    -0.00151    -0.00150    -0.00046    -0.00071    -0.00149    -0.39314
    -5.62674    -0.00942    -0.44525    -0.00822    -0.28016    -0.00304    -0.00279    -0.00085    -0.00142    -0.00277    -0.75390
    -5.61674    -0.01648    -0.77210    -0.01425    -0.52609    -0.00572    -0.00482    -0.00147    -0.00265    -0.00478    -1.34836
    -5.60674    -0.02687    -1.24518    -0.02298    -0.92302    -0.01005    -0.00776    -0.00236    -0.00461    -0.00769    -2.25053
    -5.59774    -0.04081    -1.86810    -0.03447    -1.51453    -0.01652    -0.01162    -0.00353    -0.00751    -0.01149    -3.50859
    -5.58774    -0.05780    -2.60772    -0.04809    -2.32673    -0.02544    -0.01618    -0.00491    -0.01142    -0.01598    -5.11427
    -5.57874    -0.07640    -3.38785    -0.06242    -3.35114    -0.03672    -0.02096    -0.00635    -0.01626    -0.02065    -6.97875
    -5.56874    -0.09431    -4.09832    -0.07540    -4.53075    -0.04978    -0.02526    -0.00763    -0.02169    -0.02482    -8.92797
    -5.55874    -0.10889    -4.61769    -0.08478    -5.75764    -0.06347    -0.02833    -0.00854    -0.02714    -0.02776   -10.72424
    -5.54974    -0.11777    -4.85028    -0.08878    -6.88615    -0.07617    -0.02959    -0.00888    -0.03190    -0.02889   -12.11841
    -5.53974    -0.11952    -4.75264    -0.08661    -7.75900    -0.08615    -0.02879    -0.00860    -0.03527    -0.02798   -12.90456
    -5.53074    -0.11405    -4.34909    -0.07878    -8.24241    -0.09187    -0.02612    -0.00776    -0.03672    -0.02523   -12.97204
    -5.52074    -0.10257    -3.72132    -0.06687    -8.25880    -0.09241    -0.02210    -0.00652    -0.03604    -0.02120   -12.32783
    -5.51074    -0.08711    -2.98274    -0.05302    -7.80511    -0.08767    -0.01747    -0.00511    -0.03334    -0.01661   -11.08819
    -5.50174    -0.07003    -2.24349    -0.03932    -6.95362    -0.07840    -0.01292    -0.00374    -0.02911    -0.01214    -9.44276
    -5.49174    -0.05337    -1.58722    -0.02733    -5.83635    -0.06602    -0.00895    -0.00255    -0.02395    -0.00829    -7.61404
    -5.48274    -0.03859    -1.05876    -0.01783    -4.60900    -0.05230    -0.00583    -0.00163    -0.01858    -0.00530    -5.80783
    -5.47274    -0.02649    -0.66755    -0.01094    -3.42068    -0.03892    -0.00357    -0.00098    -0.01357    -0.00318    -4.18587
    -5.46274    -0.01725    -0.39877    -0.00633    -2.38269    -0.02717    -0.00206    -0.00055    -0.00931    -0.00179    -2.84594
    -5.45374    -0.01064    -0.22609    -0.00347    -1.55537    -0.01777    -0.00113    -0.00029    -0.00601    -0.00095    -1.82172
    -5.44374    -0.00621    -0.12180    -0.00180    -0.95034    -0.01088    -0.00058    -0.00015    -0.00363    -0.00047    -1.09586
    -5.43474    -0.00342    -0.06236    -0.00088    -0.54291    -0.00622    -0.00029    -0.00007    -0.00206    -0.00022    -0.61844
    -5.42474    -0.00177    -0.03032    -0.00041    -0.28968    -0.00332    -0.00013    -0.00003    -0.00109    -0.00010    -0.32686
    -5.41474    -0.00086    -0.01398    -0.00018    -0.14422    -0.00166    -0.00006    -0.00001    -0.00054    -0.00004    -0.16155
    -5.40574    -0.00039    -0.00610    -0.00008    -0.06694    -0.00077    -0.00003    -0.00001    -0.00025    -0.00002    -0.07458
    -5.39574    -0.00017    -0.00251    -0.00003    -0.02896    -0.00033    -0.00001    -0.00000    -0.00011    -0.00001    -0.03213
    -5.38674    -0.00007    -0.00097    -0.00001    -0.01167    -0.00013    -0.00000    -0.00000    -0.00004    -0.00000    -0.01290
    -5.37674    -0.00002    -0.00035    -0.00000    -0.00437    -0.00005    -0.00000    -0.00000    -0.00002    -0.00000    -0.00483
    -5.36674    -0.00001    -0.00012    -0.00000    -0.00153    -0.00002    -0.00000    -0.00000    -0.00001    -0.00000    -0.00168
    -5.35774    -0.00000    -0.00004    -0.00000    -0.00050    -0.00001    -0.00000    -0.00000    -0.00000    -0.00000    -0.00055
    -5.34774    -0.00000    -0.00001    -0.00000    -0.00015    -0.00000    -0.00000    -0.00000    -0.00000    -0.00000    -0.00016
    -5.33874    -0.00000    -0.00000    -0.00000    -0.00004    -0.00000    -0.00000    -0.00000    -0.00000    -0.00000    -0.00005
    -5.32874    -0.00000    -0.00000    -0.00000    -0.00001    -0.00000    -0.00000    -0.00000    -0.00000    -0.00000    -0.00001
    -5.31874    -0.00000    -0.00000    -0.00000    -0.00000    -0.00000    -0.00000    -0.00000    -0.00000    -0.00000    -0.00001
    -5.30974    -0.00000    -0.00000    -0.00002    -0.00000    -0.00000    -0.00000    -0.00000    -0.00000    -0.00000    -0.00002
    -5.29974    -0.00000    -0.00001    -0.00006    -0.00000    -0.00000    -0.00000    -0.00000    -0.00000    -0.00000    -0.00007
    -5.29074    -0.00001    -0.00003    -0.00020    -0.00000    -0.00000    -0.00000    -0.00000    -0.00000    -0.00000    -0.00024
    -5.28074    -0.00003    -0.00009    -0.00064    -0.00000    -0.00000    -0.00001    -0.00001    -0.00000    -0.00000    -0.00077
    -5.27074    -0.00009    -0.00027    -0.00191    -0.00000    -0.00000    -0.00002    -0.00002    -0.00000    -0.00000    -0.00231
    -5.26174    -0.00024    -0.00075    -0.00529    -0.00000    -0.00000    -0.00006    -0.00006    -0.00000    -0.00000    -0.00639
    -5.25174    -0.00061    -0.00193    -0.01361    -0.00000    -0.00000    -0.00015    -0.00016    -0.00000    -0.00000    -0.01645
    -5.24274    -0.00145    -0.00461    -0.03255    -0.00000    -0.00000    -0.00035    -0.00037    -0.00000    -0.00000    -0.03934
    -5.23274    -0.00323    -0.01025    -0.07237    -0.00001    -0.00000    -0.00078    -0.00083    -0.00000    -0.00001    -0.08748
    -5.22374    -0.00667    -0.02119    -0.14957    -0.00001    -0.00000    -0.00161    -0.00171    -0.00000    -0.00002    -0.18079
    -5.21374    -0.01282    -0.04069    -0.28729    -0.00002    -0.00000    -0.00310    -0.00329    -0.00000    -0.00004    -0.34726
    -5.20374    -0.02289    -0.07266    -0.51301    -0.00004    -0.00000    -0.00554    -0.00587    -0.00000    -0.00008    -0.62008
    -5.19474    -0.03802    -0.12060    -0.85170    -0.00006    -0.00000    -0.00920    -0.00974    -0.00000    -0.00013    -1.02946
    -5.18474    -0.05876    -0.18614    -1.31502    -0.00010    -0.00000    -0.01421    -0.01504    -0.00000    -0.00020    -1.58948
    -5.17574    -0.08456    -0.26730    -1.88949    -0.00014    -0.00000    -0.02044    -0.02161    -0.00000    -0.00029    -2.28383
    -5.16574    -0.11348    -0.35742    -2.52892    -0.00018    -0.00000    -0.02741    -0.02891    -0.00000    -0.00040    -3.05672
    -5.15574    -0.14244    -0.44566    -3.15910    -0.00023    -0.00001    -0.03433    -0.03608    -0.00000    -0.00051    -3.81836
    -5.14674    -0.16801    -0.51948    -3.69443    -0.00026    -0.00001    -0.04037    -0.04214    -0.00000    -0.00063    -4.46533
    -5.13674    -0.18767    -0.56869    -4.06731    -0.00029    -0.00001    -0.04485    -0.04627    -0.00000    -0.00076    -4.91585
    -5.12774    -0.20106    -0.58913    -4.25370    -0.00029    -0.00001    -0.04761    -0.04819    -0.00000    -0.00091    -5.14090
    -5.11774    -0.21007    -0.58444    -4.28470    -0.00028    -0.00001    -0.04909    -0.04821    -0.00000    -0.00110    -5.17790
    -5.10774    -0.21832    -0.56450    -4.23293    -0.00026    -0.00001    -0.05011    -0.04715    -0.00000    -0.00134    -5.11462
    -5.09874    -0.22919    -0.54138    -4.18031    -0.00024    -0.00001    -0.05152    -0.04597    -0.00000    -0.00165    -5.05026
    -5.08874    -0.24397    -0.52391    -4.18090    -0.00021    -0.00001    -0.05373    -0.04533    -0.00000    -0.00200    -5.05006
    -5.07974    -0.26067    -0.51419    -4.23301    -0.00019    -0.00001    -0.05644    -0.04530    -0.00000    -0.00236    -5.11217
    -5.06974    -0.27450    -0.50731    -4.28205    -0.00018    -0.00000    -0.05870    -0.04536    -0.00000    -0.00264    -5.17075
    -5.05974    -0.27954    -0.49422    -4.24537    -0.00017    -0.00000    -0.05931    -0.04464    -0.00000    -0.00280    -5.12605
    -5.05074    -0.27120    -0.46633    -4.05145    -0.00015    -0.00000    -0.05726    -0.04241    -0.00000    -0.00277    -4.89159
    -5.04074    -0.24817    -0.41971    -3.67126    -0.00013    -0.00000    -0.05225    -0.03832    -0.00000    -0.00257    -4.43243
    -5.03174    -0.21284    -0.35657    -3.13133    -0.00011    -0.00000    -0.04474    -0.03264    -0.00000    -0.00222    -3.78046
    -5.02174    -0.17047    -0.28406    -2.49999    -0.00009    -0.00000    -0.03580    -0.02603    -0.00000    -0.00179    -3.01823
    -5.01174    -0.12724    -0.21137    -1.86273    -0.00007    -0.00000    -0.02671    -0.01939    -0.00000    -0.00134    -2.24883
    -5.00274    -0.08838    -0.14659    -1.29264    -0.00005    -0.00000    -0.01855    -0.01345    -0.00000    -0.00093    -1.56058
    -4.99274    -0.05711    -0.09463    -0.83478    -0.00003    -0.00000    -0.01198    -0.00868    -0.00000    -0.00060    -1.00782
    -4.98374    -0.03431    -0.05682    -0.50138    -0.00002    -0.00000    -0.00720    -0.00522    -0.00000    -0.00036    -0.60530
    -4.97374    -0.01916    -0.03173    -0.27999    -0.00001    -0.00000    -0.00402    -0.00291    -0.00000    -0.00020    -0.33802
    -4.96374    -0.00995    -0.01647    -0.14534    -0.00001    -0.00000    -0.00209    -0.00151    -0.00000    -0.00010    -0.17546
    -4.95474    -0.00480    -0.00795    -0.07012    -0.00000    -0.00000    -0.00101    -0.00073    -0.00000    -0.00005    -0.08466
    -4.94474    -0.00215    -0.00357    -0.03145    -0.00000    -0.00000    -0.00045    -0.00033    -0.00000    -0.00002    -0.03798
    -4.93574    -0.00090    -0.00152    -0.01311    -0.00000    -0.00000    -0.00019    -0.00014    -0.00000    -0.00001    -0.01587
    -4.92574    -0.00035    -0.00071    -0.00508    -0.00001    -0.00000    -0.00007    -0.00005    -0.00000    -0.00000    -0.00628
    -4.91574    -0.00013    -0.00067    -0.00185    -0.00002    -0.00001    -0.00003    -0.00002    -0.00000    -0.00001    -0.00273
    -4.90674    -0.00005    -0.00152    -0.00068    -0.00007    -0.00002    -0.00001    -0.00001    -0.00000    -0.00001    -0.00238
    -4.89674    -0.00005    -0.00427    -0.00040    -0.00021    -0.00006    -0.00002    -0.00001    -0.00000    -0.00004    -0.00507
    -4.88774    -0.00009    -0.01162    -0.00064    -0.00063    -0.00017    -0.00004    -0.00003    -0.00001    -0.00010    -0.01334
    -4.87774    -0.00023    -0.02954    -0.00150    -0.00176    -0.00043    -0.00009    -0.00009    -0.00004    -0.00027    -0.03393
    -4.86774    -0.00053    -0.06989    -0.00352    -0.00465    -0.00103    -0.00022    -0.00020    -0.00009    -0.00063    -0.08075
    -4.85874    -0.00117    -0.15390    -0.00775    -0.01157    -0.00227    -0.00048    -0.00045    -0.00021    -0.00138    -0.17918
    -4.84874    -0.00240    -0.31541    -0.01590    -0.02709    -0.00467    -0.00098    -0.00092    -0.00047    -0.00283    -0.37066
    -4.83974    -0.00459    -0.60158    -0.03040    -0.05969    -0.00896    -0.00187    -0.00176    -0.00096    -0.00539    -0.71520
    -4.82974    -0.00817    -1.06800    -0.05413    -0.12370    -0.01601    -0.00334    -0.00311    -0.00187    -0.00955    -1.28788
    -4.81974    -0.01353    -1.76493    -0.08980    -0.24086    -0.02668    -0.00554    -0.00514    -0.00343    -0.01576    -2.16568
    -4.81074    -0.02089    -2.71548    -0.13885    -0.44016    -0.04147    -0.00857    -0.00791    -0.00591    -0.02421    -3.40346
    -4.80074    -0.03006    -3.89033    -0.20017    -0.75415    -0.06016    -0.01236    -0.01132    -0.00960    -0.03461    -5.00277
    -4.79174    -0.04031    -5.18983    -0.26919    -1.21036    -0.08149    -0.01662    -0.01510    -0.01469    -0.04605    -6.88364
    -4.78174    -0.05045    -6.44892    -0.33789    -1.81866    -0.10315    -0.02086    -0.01875    -0.02113    -0.05702    -8.87683
    -4.77174    -0.05895    -7.46541    -0.39621    -2.55717    -0.12213    -0.02443    -0.02169    -0.02858    -0.06573   -10.74031
    -4.76274    -0.06443    -8.05380    -0.43451    -3.36724    -0.13542    -0.02675    -0.02338    -0.03633    -0.07054   -12.21241
    -4.75274    -0.06607    -8.10041    -0.44650    -4.15903    -0.14085    -0.02740    -0.02351    -0.04342    -0.07049   -13.07768
    -4.74374    -0.06397    -7.60177    -0.43136    -4.83725    -0.13780    -0.02632    -0.02205    -0.04887    -0.06562   -13.23502
    -4.73374    -0.05921    -6.66524    -0.39435    -5.33826    -0.12742    -0.02385    -0.01933    -0.05200    -0.05697   -12.73664
    -4.72374    -0.05368    -5.47759    -0.34530    -5.66194    -0.11236    -0.02064    -0.01589    -0.05276    -0.04625   -11.78641
    -4.71474    -0.04963    -4.24943    -0.29613    -5.88568    -0.09601    -0.01757    -0.01233    -0.05178    -0.03536   -10.69390
    -4.70474    -0.04918    -3.16522    -0.25754    -6.14166    -0.08167    -0.01560    -0.00917    -0.05024    -0.02591    -9.79618
    -4.69574    -0.05393    -2.35226    -0.23684    -6.56882    -0.07173    -0.01574    -0.00672    -0.04944    -0.01899    -9.37446
    -4.68574    -0.06462    -1.87046    -0.23638    -7.25014    -0.06723    -0.01891    -0.00511    -0.05028    -0.01514    -9.57827
    -4.67674    -0.08109    -1.72515    -0.25372    -8.16838    -0.06771    -0.02592    -0.00428    -0.05285    -0.01439   -10.39350
    -4.66674    -0.10230    -1.88084    -0.28281    -9.19953    -0.07161    -0.03719    -0.00408    -0.05636    -0.01649   -11.65121
    -4.65674    -0.12642    -2.27326    -0.31577   -10.14781    -0.07676    -0.05254    -0.00429    -0.05936    -0.02092   -13.07712
    -4.64774    -0.15100    -2.81531    -0.34501   -10.81130    -0.08105    -0.07086    -0.00471    -0.06034    -0.02691   -14.36648
    -4.63774    -0.17311    -3.40102    -0.36435   -11.04171    -0.08288    -0.09002    -0.00515    -0.05825    -0.03345   -15.24996
    -4.62874    -0.18967    -3.91412    -0.37008   -10.78282    -0.08148    -0.10708    -0.00549    -0.05290    -0.03937   -15.54300
    -4.61874    -0.19790    -4.24648    -0.36062   -10.06807    -0.07682    -0.11893    -0.00560    -0.04495    -0.04346   -15.16283
    -4.60874    -0.19596    -4.32151    -0.33655    -8.99781    -0.06943    -0.12317    -0.00543    -0.03562    -0.04486   -14.13036
    -4.59974    -0.18348    -4.11407    -0.30013    -7.70269    -0.06014    -0.11882    -0.00500    -0.02630    -0.04321   -12.55384
    -4.58974    -0.16194    -3.65754    -0.25503    -6.31293    -0.04986    -0.10673    -0.00434    -0.01808    -0.03878   -10.60521
    -4.58074    -0.13434    -3.03335    -0.20587    -4.94558    -0.03947    -0.08921    -0.00355    -0.01157    -0.03241    -8.49535
    -4.57074    -0.10451    -2.34497    -0.15772    -3.69194    -0.02974    -0.06937    -0.00273    -0.00690    -0.02522    -6.43311
    -4.56074    -0.07614    -1.68957    -0.11545    -2.61698    -0.02124    -0.05019    -0.00199    -0.00387    -0.01828    -4.59371
    -4.55174    -0.05198    -1.13627    -0.08366    -1.75556    -0.01435    -0.03378    -0.00141    -0.00212    -0.01236    -3.09148
    -4.54174    -0.03353    -0.71875    -0.06734    -1.11198    -0.00916    -0.02118    -0.00106    -0.00131    -0.00786    -1.97217
    -4.53274    -0.02112    -0.44093    -0.07375    -0.66758    -0.00559    -0.01243    -0.00103    -0.00129    -0.00488    -1.22859
    -4.52274    -0.01447    -0.29053    -0.11504    -0.38974    -0.00341    -0.00698    -0.00147    -0.00207    -0.00330    -0.82700
    -4.51274    -0.01321    -0.25349    -0.21077    -0.24498    -0.00239    -0.00404    -0.00260    -0.00393    -0.00300    -0.73843
    -4.50374    -0.01735    -0.32343    -0.38861    -0.20947    -0.00239    -0.00292    -0.00476    -0.00736    -0.00397    -0.96025
    -4.49374    -0.02732    -0.50396    -0.68113    -0.27554    -0.00335    -0.00312    -0.00835    -0.01297    -0.00630    -1.52202
    -4.48474    -0.04371    -0.80326    -1.11669    -0.45286    -0.00534    -0.00437    -0.01373    -0.02130    -0.01011    -2.47137
    -4.47474    -0.06672    -1.22251    -1.70532    -0.76278    -0.00845    -0.00652    -0.02106    -0.03255    -0.01547    -3.84137
    -4.46474    -0.09543    -1.74298    -2.42344    -1.22642    -0.01270    -0.00941    -0.03007    -0.04628    -0.02216    -5.60891
    -4.45574    -0.12733    -2.31697    -3.20351    -1.84785    -0.01794    -0.01280    -0.03998    -0.06121    -0.02962    -7.65722
    -4.44574    -0.15832    -2.86883    -3.93949    -2.59719    -0.02370    -0.01630    -0.04949    -0.07533    -0.03690    -9.76555
    -4.43674    -0.18341    -3.30775    -4.50695    -3.40101    -0.02930    -0.01940    -0.05706    -0.08624    -0.04283   -11.63394
    -4.42674    -0.19809    -3.55174    -4.79702    -4.14745    -0.03387    -0.02159    -0.06126    -0.09187    -0.04634   -12.94922
    -4.41674    -0.19953    -3.55320    -4.75215    -4.70897    -0.03660    -0.02246    -0.06128    -0.09109    -0.04675   -13.47204
    -4.40774    -0.18775    -3.31356    -4.38618    -4.97646    -0.03700    -0.02190    -0.05717    -0.08417    -0.04399   -13.10816
    -4.39774    -0.16563    -2.88478    -3.78177    -4.89524    -0.03500    -0.02008    -0.04983    -0.07266    -0.03865   -11.94364
    -4.38874    -0.13824    -2.35337    -3.06884    -4.48280    -0.03106    -0.01751    -0.04078    -0.05906    -0.03178   -10.22343
    -4.37874    -0.11177    -1.81669    -2.39187    -3.82568    -0.02603    -0.01488    -0.03174    -0.04612    -0.02458    -8.28937
    -4.36874    -0.09221    -1.36044    -1.87783    -3.05178    -0.02092    -0.01296    -0.02427    -0.03632    -0.01815    -6.49489
    -4.35974    -0.08448    -1.04450    -1.62087    -2.29690    -0.01671    -0.01252    -0.01949    -0.03148    -0.01323    -5.14017
    -4.34974    -0.09187    -0.89841    -1.67278    -1.67359    -0.01412    -0.01412    -0.01800    -0.03262    -0.01021    -4.42573
    -4.34074    -0.11557    -0.92411    -2.04169    -1.25809    -0.01354    -0.01809    -0.01990    -0.03996    -0.00911    -4.44005
    -4.33074    -0.15419    -1.09932    -2.68811    -1.08944    -0.01498    -0.02436    -0.02478    -0.05275    -0.00969    -5.15763
    -4.32074    -0.20339    -1.38164    -3.52345    -1.17860    -0.01811    -0.03239    -0.03180    -0.06933    -0.01156    -6.45027
    -4.31174    -0.25596    -1.71246    -4.41222    -1.51414    -0.02231    -0.04118    -0.03969    -0.08709    -0.01417    -8.09922
    -4.30174    -0.30292    -2.02425    -5.19138    -2.06018    -0.02675    -0.04938    -0.04696    -0.10288    -0.01693    -9.82163
    -4.29274    -0.33527    -2.25239    -5.70401    -2.75294    -0.03059    -0.05556    -0.05213    -0.11360    -0.01928   -11.31576
    -4.28274    -0.34645    -2.34853    -5.83921    -3.49433    -0.03307    -0.05858    -0.05413    -0.11703    -0.02073   -12.31205
    -4.27274    -0.33410    -2.29225    -5.56586    -4.16064    -0.03372    -0.05790    -0.05252    -0.11244    -0.02100   -12.63041
    -4.26374    -0.30076    -2.09456    -4.93780    -4.62716    -0.03241    -0.05368    -0.04763    -0.10075    -0.02003   -12.21479
    -4.25374    -0.25289    -1.79357    -4.07735    -4.79682    -0.02937    -0.04674    -0.04041    -0.08423    -0.01802   -11.13939
    -4.24474    -0.19875    -1.44045    -3.13330    -4.63116    -0.02510    -0.03825    -0.03209    -0.06574    -0.01527    -9.58012
    -4.23474    -0.14613    -1.08619    -2.24084    -4.16204    -0.02022    -0.02946    -0.02388    -0.04793    -0.01221    -7.76890
    -4.22474    -0.10058    -0.76990    -1.49156    -3.48072    -0.01536    -0.02136    -0.01667    -0.03267    -0.00920    -5.93802
    -4.21574    -0.06490    -0.51342    -0.92402    -2.70778    -0.01100    -0.01460    -0.01093    -0.02083    -0.00654    -4.27401
    -4.20574    -0.03929    -0.32239    -0.53284    -1.95947    -0.00741    -0.00940    -0.00673    -0.01244    -0.00437    -2.89434
    -4.19674    -0.02235    -0.19070    -0.28610    -1.31847    -0.00469    -0.00571    -0.00390    -0.00697    -0.00275    -1.84164
    -4.18674    -0.01199    -0.10632    -0.14331    -0.82509    -0.00279    -0.00328    -0.00213    -0.00366    -0.00163    -1.10019
    -4.17674    -0.00616    -0.05593    -0.06778    -0.48048    -0.00156    -0.00180    -0.00111    -0.00181    -0.00091    -0.61752
    -4.16774    -0.00327    -0.02795    -0.03243    -0.26131    -0.00082    -0.00101    -0.00057    -0.00085    -0.00048    -0.32869
    -4.15774    -0.00234    -0.01377    -0.02087    -0.13508    -0.00042    -0.00073    -0.00035    -0.00040    -0.00025    -0.17421
    -4.14874    -0.00305    -0.00791    -0.02615    -0.07180    -0.00023    -0.00092    -0.00036    -0.00023    -0.00015    -0.11078
    -4.13874    -0.00570    -0.00760    -0.04920    -0.05008    -0.00018    -0.00169    -0.00060    -0.00023    -0.00014    -0.11543
    -4.12974    -0.01125    -0.01248    -0.09768    -0.05848    -0.00025    -0.00333    -0.00114    -0.00038    -0.00024    -0.18524
    -4.11974    -0.02122    -0.02448    -0.18504    -0.09402    -0.00044    -0.00633    -0.00214    -0.00071    -0.00050    -0.33488
    -4.10974    -0.03758    -0.04830    -0.32884    -0.15917    -0.00078    -0.01134    -0.00379    -0.00130    -0.00104    -0.59213
    -4.10074    -0.06239    -0.09230    -0.54794    -0.25802    -0.00134    -0.01909    -0.00628    -0.00225    -0.00211    -0.99173
    -4.09074    -0.09742    -0.16992    -0.85852    -0.39211    -0.00220    -0.03036    -0.00977    -0.00370    -0.00417    -1.56816
    -4.08174    -0.14380    -0.30076    -1.27033    -0.55682    -0.00345    -0.04575    -0.01432    -0.00582    -0.00791    -2.34896
    -4.07174    -0.20208    -0.51078    -1.78453    -0.73955    -0.00520    -0.06573    -0.01987    -0.00875    -0.01440    -3.35087
    -4.06174    -0.27253    -0.82930    -2.39505    -0.92098    -0.00755    -0.09052    -0.02628    -0.01264    -0.02501    -4.57985
    -4.05274    -0.35591    -1.28223    -3.09131    -1.07920    -0.01061    -0.12004    -0.03338    -0.01754    -0.04126    -6.03147
    -4.04274    -0.45346    -1.88071    -3.85956    -1.19577    -0.01438    -0.15374    -0.04104    -0.02336    -0.06440    -7.68643
    -4.03374    -0.56606    -2.60786    -4.68261    -1.26171    -0.01879    -0.19026    -0.04923    -0.02980    -0.09480    -9.50111
    -4.02374    -0.69218    -3.41013    -5.53457    -1.27914    -0.02359    -0.22712    -0.05796    -0.03629    -0.13129   -11.39227
    -4.01374    -0.82573    -4.19834    -6.37859    -1.26207    -0.02840    -0.26069    -0.06730    -0.04209    -0.17078   -13.23398
    -4.00474    -0.95506    -4.86429    -7.17358    -1.23332    -0.03275    -0.28661    -0.07735    -0.04644    -0.20842   -14.87782
    -3.99474    -1.06479    -5.30852    -7.88604    -1.22178    -0.03631    -0.30096    -0.08825    -0.04884    -0.23853   -16.19402
    -3.98574    -1.14033    -5.47268    -8.51033    -1.26073    -0.03891    -0.30152    -0.10026    -0.04929    -0.25604   -17.13008
    -3.97574    -1.17282    -5.36037    -9.07509    -1.38539    -0.04077    -0.28868    -0.11365    -0.04835    -0.25797   -17.74309
    -3.96574    -1.16311    -5.03859    -9.63308    -1.62941    -0.04233    -0.26557    -0.12854    -0.04702    -0.24452   -18.19218
    -3.95674    -1.12138    -4.61843   -10.23329    -2.01695    -0.04412    -0.23695    -0.14459    -0.04641    -0.21896   -18.68108
    -3.94674    -1.06302    -4.21920   -10.88767    -2.55366    -0.04652    -0.20780    -0.16082    -0.04729    -0.18664   -19.37262
    -3.93774    -1.00300    -3.93252   -11.55163    -3.21816    -0.04960    -0.18179    -0.17556    -0.04984    -0.15338   -20.31549
    -3.92774    -0.95042    -3.80155   -12.12669    -3.95764    -0.05305    -0.16058    -0.18682    -0.05349    -0.12403   -21.41427
    -3.91774    -0.90717    -3.81509   -12.48960    -4.69244    -0.05624    -0.14389    -0.19282    -0.05718    -0.10148   -22.45591
    -3.90874    -0.86919    -3.92117   -12.52887    -5.33022    -0.05847    -0.13037    -0.19261    -0.05965    -0.08653   -23.17708
    -3.89874    -0.83066    -4.04817   -12.18816    -5.78276    -0.05915    -0.11853    -0.18642    -0.05993    -0.07843   -23.35221
    -3.88974    -0.78800    -4.13090   -11.47994    -5.98951    -0.05801    -0.10745    -0.17579    -0.05761    -0.07564   -22.86284
    -3.87974    -0.74240    -4.12733   -10.48838    -5.93635    -0.05526    -0.09706    -0.16318    -0.05295    -0.07657   -21.73948
    -3.86974    -0.70061    -4.02935    -9.34778    -5.66704    -0.05171    -0.08790    -0.15147    -0.04683    -0.08014   -20.16283
    -3.86074    -0.67281    -3.85825    -8.21228    -5.28591    -0.04864    -0.08067    -0.14339    -0.04051    -0.08592   -18.42840
    -3.85074    -0.67067    -3.65993    -7.22137    -4.94092    -0.04778    -0.07588    -0.14100    -0.03536    -0.09407   -16.88697
    -3.84174    -0.70372    -3.48383    -6.47065    -4.79797    -0.05090    -0.07362    -0.14537    -0.03263    -0.10504   -15.86372
    -3.83174    -0.77637    -3.37128    -5.99369    -4.99561    -0.05940    -0.07370    -0.15650    -0.03322    -0.11922   -15.57899
    -3.82174    -0.88538    -3.34213    -5.76026    -5.60681    -0.07381    -0.07589    -0.17329    -0.03751    -0.13656   -16.09165
    -3.81274    -1.01868    -3.39309    -5.69380    -6.60331    -0.09335    -0.08020    -0.19364    -0.04524    -0.15628   -17.27760
    -3.80274    -1.15603    -3.50199    -5.69717    -7.85153    -0.11583    -0.08691    -0.21471    -0.05551    -0.17690   -18.85658
    -3.79374    -1.27295    -3.63686    -5.68574    -9.13201    -0.13798    -0.09641    -0.23346    -0.06682    -0.19635   -20.45858
    -3.78374    -1.34604    -3.76500    -5.60796   -10.19002    -0.15613    -0.10879    -0.24733    -0.07735    -0.21239   -21.71101
    -3.77374    -1.35956    -3.85887    -5.45053   -10.80010    -0.16718    -0.12341    -0.25498    -0.08529    -0.22303   -22.32295
    -3.76474    -1.30927    -3.89562    -5.22780   -10.82276    -0.16931    -0.13869    -0.25667    -0.08920    -0.22696   -22.13628
    -3.75474    -1.20318    -3.85872    -4.96129   -10.23607    -0.16243    -0.15225    -0.25394    -0.08830    -0.22365   -21.13983
    -3.74574    -1.05818    -3.73596    -4.66395    -9.13747    -0.14803    -0.16144    -0.24903    -0.08269    -0.21349   -19.45025
    -3.73574    -0.89477    -3.52269    -4.33795    -7.70761    -0.12870    -0.16410    -0.24371    -0.07322    -0.19745   -17.27020
    -3.72574    -0.73181    -3.22604    -3.97697    -6.16241    -0.10756    -0.15929    -0.23853    -0.06130    -0.17709   -14.84099
    -3.71674    -0.58311    -2.86692    -3.58107    -4.70447    -0.08762    -0.14767    -0.23286    -0.04855    -0.15437   -12.40664
    -3.70674    -0.45678    -2.47921    -3.16467    -3.48580    -0.07149    -0.13135    -0.22553    -0.03645    -0.13147   -10.18274
    -3.69774    -0.35632    -2.10471    -2.75833    -2.59387    -0.06109    -0.11337    -0.21588    -0.02608    -0.11065    -8.34031
    -3.68774    -0.28238    -1.78247    -2.40157    -2.05471    -0.05767    -0.09679    -0.20441    -0.01804    -0.09398    -6.99203
    -3.67774    -0.23420    -1.54114    -2.13112    -1.84645    -0.06169    -0.08408    -0.19291    -0.01245    -0.08308    -6.18713
    -3.66874    -0.21056    -1.39278    -1.97006    -1.91667    -0.07296    -0.07658    -0.18382    -0.00913    -0.07892    -5.91149
    -3.65874    -0.21027    -1.33275    -1.92204    -2.20164    -0.09077    -0.07445    -0.17935    -0.00772    -0.08188    -6.10087
    -3.64974    -0.23247    -1.34444    -1.97180    -2.64016    -0.11413    -0.07689    -0.18074    -0.00786    -0.09184    -6.66033
    -3.63974    -0.27690    -1.40772    -2.09137    -3.18368    -0.14194    -0.08261    -0.18798    -0.00923    -0.10833    -7.48977
    -3.62974    -0.34388    -1.50688    -2.24763    -3.80027    -0.17300    -0.09017    -0.20015    -0.01161    -0.13055    -8.50414
    -3.62074    -0.43386    -1.63572    -2.40888    -4.47235    -0.20590    -0.09826    -0.21547    -0.01481    -0.15729    -9.64256
    -3.61074    -0.54674    -1.79780    -2.54830    -5.18609    -0.23878    -0.10582    -0.23192    -0.01859    -0.18672   -10.86075
    -3.60174    -0.68031    -2.00247    -2.64542    -5.92229    -0.26916    -0.11203    -0.24733    -0.02264    -0.21638   -12.11803
    -3.59174    -0.82975    -2.25883    -2.68690    -6.64810    -0.29424    -0.11635    -0.25971    -0.02657    -0.24354   -13.36399
    -3.58274    -0.98670    -2.57000    -2.66759    -7.31613    -0.31143    -0.11863    -0.26770    -0.02995    -0.26591   -14.53405
    -3.57274    -1.13962    -2.92992    -2.59199    -7.87109    -0.31911    -0.11920    -0.27094    -0.03242    -0.28218   -15.55646
    -3.56274    -1.27476    -3.32203    -2.47351    -8.25930    -0.31704    -0.11890    -0.27037    -0.03379    -0.29247   -16.36218
    -3.55374    -1.37812    -3.72030    -2.33183    -8.44237    -0.30642    -0.11899    -0.26774    -0.03407    -0.29802   -16.89785
    -3.54374    -1.43755    -4.09215    -2.18751    -8.40152    -0.28926    -0.12072    -0.26492    -0.03345    -0.30021   -17.12729
    -3.53474    -1.44556    -4.40275    -2.05594    -8.14177    -0.26778    -0.12496    -0.26308    -0.03224    -0.29981   -17.03388
    -3.52474    -1.40101    -4.61932    -1.94353    -7.69095    -0.24368    -0.13174    -0.26202    -0.03075    -0.29663   -16.61963
    -3.51474    -1.30995    -4.71720    -1.84717    -7.09024    -0.21811    -0.14017    -0.26025    -0.02920    -0.28964   -15.90192
    -3.50574    -1.18417    -4.68569    -1.75713    -6.38801    -0.19180    -0.14863    -0.25566    -0.02768    -0.27819   -14.91696
    -3.49574    -1.03890    -4.53034    -1.66212    -5.63298    -0.16543    -0.15535    -0.24637    -0.02617    -0.26291   -13.72056
    -3.48674    -0.89017    -4.27736    -1.55462    -4.86968    -0.13988    -0.15903    -0.23149    -0.02464    -0.24619   -12.39305
    -3.47674    -0.75186    -3.96801    -1.43417    -4.13847    -0.11630    -0.15936    -0.21157    -0.02311    -0.23210   -11.03494
    -3.46674    -0.63471    -3.65527    -1.30793    -3.47644    -0.09599    -0.15707    -0.18830    -0.02168    -0.22532    -9.76272
    -3.45774    -0.54555    -3.39329    -1.18844    -2.91713    -0.08023    -0.15358    -0.16408    -0.02056    -0.22964    -8.69250
    -3.44774    -0.48762    -3.22531    -1.08960    -2.48838    -0.07004    -0.15035    -0.14127    -0.01996    -0.24653    -7.91906
    -3.43874    -0.46107    -3.17422    -1.02261    -2.20534    -0.06596    -0.14829    -0.12172    -0.01997    -0.27407    -7.49326
    -3.42874    -0.46335    -3.23875    -0.99342    -2.06590    -0.06795    -0.14759    -0.10644    -0.02051    -0.30715    -7.41106
    -3.41874    -0.48950    -3.39531    -1.00221    -2.04642    -0.07527    -0.14779    -0.09573    -0.02127    -0.33846    -7.61196
    -3.40974    -0.53265    -3.60545    -1.04429    -2.10516    -0.08646    -0.14817    -0.08931    -0.02183    -0.36043    -7.99377
    -3.39974    -0.58407    -3.82459    -1.11148    -2.19037    -0.09944    -0.14806    -0.08654    -0.02179    -0.36762    -8.43395
    -3.39074    -0.63357    -4.01107    -1.19280    -2.25191    -0.11175    -0.14695    -0.08647    -0.02088    -0.35818    -8.81358
    -3.38074    -0.67067    -4.12833    -1.27499    -2.25160    -0.12093    -0.14442    -0.08795    -0.01913    -0.33464    -9.03266
    -3.37074    -0.68610    -4.15192    -1.34353    -2.17267    -0.12504    -0.14010    -0.08959    -0.01682    -0.30263    -9.02839
    -3.36174    -0.67389    -4.06926    -1.38419    -2.02136    -0.12311    -0.13371    -0.09007    -0.01443    -0.26949    -8.77950
    -3.35174    -0.63331    -3.88348    -1.38629    -1.82593    -0.11545    -0.12526    -0.08830    -0.01253    -0.24208    -8.31264
    -3.34274    -0.56920    -3.61361    -1.34506    -1.62848    -0.10366    -0.11519    -0.08373    -0.01163    -0.22538    -7.69593
    -3.33274    -0.49114    -3.29122    -1.26362    -1.47366    -0.09021    -0.10442    -0.07643    -0.01215    -0.22168    -7.02452
    -3.32274    -0.41084    -2.95405    -1.15198    -1.39711    -0.07783    -0.09404    -0.06712    -0.01428    -0.23054    -6.39779
    -3.31374    -0.33948    -2.63700    -1.02498    -1.41580    -0.06891    -0.08508    -0.05689    -0.01802    -0.24902    -5.89518
    -3.30374    -0.28524    -2.36477    -0.89850    -1.52449    -0.06498    -0.07807    -0.04704    -0.02320    -0.27225    -5.55854
    -3.29474    -0.25250    -2.14744    -0.78669    -1.69952    -0.06664    -0.07300    -0.03877    -0.02950    -0.29434    -5.38840
    -3.28474    -0.24222    -1.98276    -0.70021    -1.90729    -0.07365    -0.06939    -0.03300    -0.03656    -0.30951    -5.35459
    -3.27474    -0.25309    -1.86051    -0.64749    -2.11391    -0.08521    -0.06667    -0.03024    -0.04401    -0.31349    -5.41462
    -3.26574    -0.28289    -1.77027    -0.63670    -2.29428    -0.10013    -0.06449    -0.03058    -0.05152    -0.30455    -5.53540
    -3.25574    -0.32929    -1.70551    -0.67884    -2.43142    -0.11687    -0.06297    -0.03376    -0.05865    -0.28391    -5.70121
    -3.24674    -0.39022    -1.66562    -0.78955    -2.51402    -0.13367    -0.06266    -0.03927    -0.06492    -0.25481    -5.91475
    -3.23674    -0.46380    -1.65409    -0.98824    -2.53357    -0.14874    -0.06432    -0.04652    -0.06975    -0.22152    -6.19055
    -3.22674    -0.54769    -1.67539    -1.29329    -2.48191    -0.16059    -0.06859    -0.05496    -0.07264    -0.18776    -6.54282
    -3.21774    -0.63869    -1.73199    -1.71352    -2.35624    -0.16854    -0.07564    -0.06410    -0.07330    -0.15615    -6.97816
    -3.20774    -0.73161    -1.82226    -2.23747    -2.16298    -0.17289    -0.08500    -0.07347    -0.07188    -0.12800    -7.48556
    -3.19874    -0.81991    -1.94004    -2.82536    -1.92212    -0.17485    -0.09560    -0.08245    -0.06901    -0.10370    -8.03306
    -3.18874    -0.89639    -2.07607    -3.40939    -1.66545    -0.17608    -0.10599    -0.09022    -0.06574    -0.08331    -8.56866
    -3.17874    -0.95593    -2.22178    -3.90587    -1.43082    -0.17795    -0.11487    -0.09582    -0.06331    -0.06680    -9.03315
    -3.16974    -0.99782    -2.37379    -4.23797    -1.25255    -0.18110    -0.12151    -0.09841    -0.06298    -0.05416    -9.38030
    -3.15974    -1.02743    -2.53686    -4.36098    -1.15409    -0.18520    -0.12609    -0.09767    -0.06576    -0.04539    -9.59947
    -3.15074    -1.05448    -2.72244    -4.28000    -1.14252    -0.18920    -0.12957    -0.09402    -0.07216    -0.04035    -9.72473
    -3.14074    -1.08856    -2.94146    -4.05111    -1.20742    -0.19162    -0.13323    -0.08865    -0.08201    -0.03877    -9.82283
    -3.13074    -1.13409    -3.19383    -3.76316    -1.32336    -0.19107    -0.13803    -0.08321    -0.09433    -0.04019    -9.96127
    -3.12174    -1.18654    -3.46161    -3.51129    -1.45542    -0.18656    -0.14416    -0.07949    -0.10740    -0.04403   -10.17649
    -3.11174    -1.23343    -3.70862    -3.37191    -1.56714    -0.17773    -0.15096    -0.07896    -0.11906    -0.04961   -10.45742
    -3.10274    -1.25895    -3.89086    -3.38515    -1.62992    -0.16497    -0.15733    -0.08264    -0.12731    -0.05630   -10.75343
    -3.09274    -1.25091    -3.97117    -3.55437    -1.62917    -0.14936    -0.16226    -0.09107    -0.13084    -0.06358   -11.00272
    -3.08374    -1.20605    -3.93199    -3.85502    -1.56796    -0.13245    -0.16525    -0.10425    -0.12941    -0.07102   -11.16340
    -3.07374    -1.13115    -3.78175    -4.24469    -1.46231    -0.11597    -0.16633    -0.12164    -0.12385    -0.07827   -11.22596
    -3.06374    -1.03992    -3.54814    -4.67666    -1.33554    -0.10139    -0.16568    -0.14187    -0.11563    -0.08491   -11.20974
    -3.05474    -0.94722    -3.26725    -5.10103    -1.20894    -0.08972    -0.16330    -0.16272    -0.10631    -0.09032   -11.13681
    -3.04474    -0.86413    -2.96994    -5.46930    -1.09771    -0.08149    -0.15876    -0.18129    -0.09713    -0.09377   -11.01352
    -3.03574    -0.79557    -2.67490    -5.73532    -1.01062    -0.07698    -0.15142    -0.19443    -0.08896    -0.09462   -10.82283
    -3.02574    -0.74128    -2.38913    -5.85773    -0.95353    -0.07657    -0.14092    -0.19958    -0.08243    -0.09263   -10.53381
    -3.01574    -0.69846    -2.11364    -5.80783    -0.93252    -0.08079    -0.12759    -0.19545    -0.07821    -0.08818   -10.12267
    -3.00674    -0.66450    -1.85060    -5.57975    -0.95442    -0.09019    -0.11263    -0.18240    -0.07701    -0.08224    -9.59374
    -2.99674    -0.63813    -1.60737    -5.19495    -1.02321    -0.10474    -0.09777    -0.16239    -0.07940    -0.07611    -8.98408
    -2.98774    -0.61899    -1.39582    -4.69893    -1.13451    -0.12336    -0.08479    -0.13842    -0.08534    -0.07088    -8.35104
    -2.97774    -0.60617    -1.22860    -4.15402    -1.27272    -0.14372    -0.07491    -0.11372    -0.09397    -0.06708    -7.75490
    -2.96774    -0.59718    -1.11424    -3.62174    -1.41273    -0.16263    -0.06847    -0.09103    -0.10362    -0.06448    -7.23612
    -2.95874    -0.58830    -1.05424    -3.14905    -1.52704    -0.17706    -0.06509    -0.07212    -0.11231    -0.06236    -6.80757
    -2.94874    -0.57614    -1.04316    -2.76427    -1.59517    -0.18525    -0.06389    -0.05765    -0.11837    -0.05986    -6.46378
    -2.93974    -0.55946    -1.07083    -2.47199    -1.61104    -0.18737    -0.06397    -0.04748    -0.12100    -0.05651    -6.18965
    -2.92974    -0.54068    -1.12623    -2.26458    -1.58533    -0.18556    -0.06473    -0.04093    -0.12051    -0.05242    -5.98098
    -2.91974    -0.52587    -1.20182    -2.12747    -1.54132    -0.18298    -0.06604    -0.03722    -0.11819    -0.04828    -5.84919
    -2.91074    -0.52369    -1.29614    -2.04722    -1.50742    -0.18267    -0.06823    -0.03570    -0.11602    -0.04514    -5.82222
    -2.90074    -0.54361    -1.41538    -2.01426    -1.50950    -0.18630    -0.07210    -0.03598    -0.11614    -0.04403    -5.93732
    -2.89174    -0.59387    -1.57184    -2.02339    -1.56469    -0.19370    -0.07874    -0.03796    -0.12054    -0.04569    -6.23042
    -2.88174    -0.67959    -1.77922    -2.07226    -1.67862    -0.20295    -0.08933    -0.04169    -0.13058    -0.05036    -6.72460
    -2.87174    -0.80101    -2.04640    -2.15680    -1.84413    -0.21129    -0.10494    -0.04723    -0.14663    -0.05775    -7.41617
    -2.86274    -0.95225    -2.37143    -2.26965    -2.04258    -0.21596    -0.12611    -0.05451    -0.16782    -0.06708    -8.26740
    -2.85274    -1.12068    -2.73674    -2.39726    -2.24588    -0.21531    -0.15258    -0.06313    -0.19189    -0.07716    -9.20064
    -2.84374    -1.28763    -3.11169    -2.51989    -2.42066    -0.20906    -0.18284    -0.07242    -0.21555    -0.08661   -10.10633
    -2.83374    -1.43115    -3.45669    -2.61363    -2.53522    -0.19823    -0.21421    -0.08145    -0.23502    -0.09401   -10.85961
    -2.82374    -1.53085    -3.73497    -2.65376    -2.56622    -0.18477    -0.24311    -0.08930    -0.24692    -0.09825   -11.34816
    -2.81474    -1.57308    -3.92093    -2.62100    -2.50657    -0.17086    -0.26579    -0.09524    -0.24914    -0.09870   -11.50131
    -2.80474    -1.55530    -4.00643    -2.50714    -2.36744    -0.15854    -0.27931    -0.09889    -0.24140    -0.09541   -11.30985
    -2.79574    -1.48745    -4.00167    -2.31982    -2.17681    -0.14938    -0.28226    -0.10031    -0.22541    -0.08901   -10.83211
    -2.78574    -1.38930    -3.92925    -2.08019    -1.97270    -0.14440    -0.27517    -0.09981    -0.20456    -0.08060   -10.17597
    -2.77574    -1.28532    -3.81686    -1.81948    -1.79322    -0.14403    -0.26024    -0.09781    -0.18319    -0.07137    -9.47153
    -2.76674    -1.19864    -3.69282    -1.57164    -1.66696    -0.14816    -0.24043    -0.09463    -0.16576    -0.06242    -8.84147
    -2.75674    -1.14643    -3.58346    -1.36566    -1.60906    -0.15622    -0.21893    -0.09055    -0.15606    -0.05455    -8.38093
    -2.74774    -1.13852    -3.51571    -1.22214    -1.62231    -0.16747    -0.19824    -0.08580    -0.15680    -0.04828    -8.15527
    -2.73774    -1.17864    -3.52093    -1.15224    -1.70144    -0.18130    -0.18009    -0.08077    -0.16929    -0.04394    -8.20863
    -2.72774    -1.26596    -3.63325    -1.15867    -1.83985    -0.19748    -0.16567    -0.07598    -0.19334    -0.04170    -8.57190
    -2.71874    -1.39584    -3.88214    -1.23729    -2.03172    -0.21633    -0.15572    -0.07205    -0.22716    -0.04166    -9.25992
    -2.70874    -1.55931    -4.27978    -1.37834    -2.27126    -0.23816    -0.15067    -0.06956    -0.26733    -0.04372   -10.25812
    -2.69974    -1.74157    -4.81003    -1.56767    -2.54885    -0.26300    -0.15055    -0.06879    -0.30892    -0.04755   -11.50694
    -2.68974    -1.92182    -5.42227    -1.78912    -2.84641    -0.29001    -0.15485    -0.06974    -0.34607    -0.05254   -12.89283
    -2.67974    -2.07526    -6.03841    -2.02845    -3.13589    -0.31741    -0.16240    -0.07205    -0.37321    -0.05786   -14.26093
    -2.67074    -2.17759    -6.56865    -2.27634    -3.38262    -0.34249    -0.17162    -0.07520    -0.38591    -0.06267   -15.44308
    -2.66074    -2.20992    -6.93393    -2.53130    -3.55041    -0.36216    -0.18068    -0.07868    -0.38222    -0.06629   -16.29560
    -2.65174    -2.16346    -7.08542    -2.79353    -3.60852    -0.37342    -0.18795    -0.08206    -0.36281    -0.06834   -16.72550
    -2.64174    -2.04112    -7.01211    -3.05916    -3.53941    -0.37387    -0.19212    -0.08500    -0.33072    -0.06876   -16.70228
    -2.63174    -1.85661    -6.73557    -3.31021    -3.34273    -0.36219    -0.19223    -0.08711    -0.29052    -0.06780   -16.24496
    -2.62274    -1.63121    -6.29856    -3.51212    -3.03534    -0.33861    -0.18766    -0.08790    -0.24723    -0.06583   -15.40445
    -2.61274    -1.38962    -5.74975    -3.61813    -2.65056    -0.30507    -0.17816    -0.08679    -0.20551    -0.06333   -14.24691
    -2.60374    -1.15574    -5.13896    -3.58598    -2.23205    -0.26519    -0.16398    -0.08335    -0.16905    -0.06088   -12.85518
    -2.59374    -0.94962    -4.51346    -3.39341    -1.82683    -0.22375    -0.14603    -0.07754    -0.14044    -0.05920   -11.33028
    -2.58374    -0.78548    -3.92296    -3.05228    -1.47601    -0.18575    -0.12586    -0.06989    -0.12105    -0.05907    -9.79834
    -2.57474    -0.67008    -3.41455    -2.60697    -1.20791    -0.15545    -0.10544    -0.06140    -0.11095    -0.06123    -8.39399
    -2.56474    -0.60318    -3.02616    -2.12270    -1.03391    -0.13541    -0.08671    -0.05331    -0.10896    -0.06607    -7.23641
    -2.55574    -0.57823    -2.77806    -1.66558    -0.94894    -0.12602    -0.07110    -0.04664    -0.11283    -0.07344    -6.40085
    -2.54574    -0.58545    -2.66785    -1.28602    -0.93622    -0.12585    -0.05933    -0.04196    -0.11969    -0.08257    -5.90492
    -2.53674    -0.61487    -2.67545    -1.01042    -0.97466    -0.13217    -0.05139    -0.03930    -0.12675    -0.09233    -5.71736
    -2.52674    -0.65971    -2.77454    -0.84262    -1.04509    -0.14193    -0.04688    -0.03835    -0.13208    -0.10165    -5.78284
    -2.51674    -0.71749    -2.94480    -0.77186    -1.13380    -0.15238    -0.04536    -0.03874    -0.13494    -0.10983    -6.04921
    -2.50774    -0.78883    -3.17615    -0.78161    -1.23202    -0.16156    -0.04652    -0.04033    -0.13583    -0.11682    -6.47967
    -2.49774    -0.87392    -3.46470    -0.85453    -1.33273    -0.16831    -0.05021    -0.04320    -0.13600    -0.12296    -7.04657
    -2.48874    -0.96869    -3.80019    -0.97352    -1.42721    -0.17215    -0.05619    -0.04756    -0.13684    -0.12857    -7.71092
    -2.47874    -1.06266    -4.15251    -1.11915    -1.50321    -0.17299    -0.06382    -0.05337    -0.13935    -0.13351    -8.40057
    -2.46874    -1.13957    -4.46796    -1.26797    -1.54634    -0.17091    -0.07197    -0.06009    -0.14398    -0.13699    -9.00579
    -2.45974    -1.18139    -4.67801    -1.39341    -1.54402    -0.16609    -0.07906    -0.06662    -0.15068    -0.13766    -9.39693
    -2.44974    -1.17405    -4.71749    -1.47065    -1.48965    -0.15856    -0.08342    -0.07149    -0.15908    -0.13418    -9.45857
    -2.44074    -1.11199    -4.55075    -1.48370    -1.38471    -0.14857    -0.08380    -0.07332    -0.16865    -0.12576    -9.13124
    -2.43074    -1.00100    -4.18251    -1.43164    -1.23968    -0.13637    -0.07977    -0.07128    -0.17875    -0.11260    -8.43360
    -2.42074    -0.85633    -3.66361    -1.33097    -1.07033    -0.12255    -0.07188    -0.06543    -0.18868    -0.09587    -7.46566
    -2.41174    -0.69888    -3.07505    -1.21232    -0.89417    -0.10803    -0.06151    -0.05669    -0.19748    -0.07751    -6.38165
    -2.40174    -0.54958    -2.50597    -1.11367    -0.72725    -0.09387    -0.05049    -0.04658    -0.20440    -0.05959    -5.35139
    -2.39274    -0.42484    -2.02913    -1.07152    -0.58128    -0.08116    -0.04064    -0.03673    -0.20873    -0.04381    -4.51783
    -2.38274    -0.33395    -1.68566    -1.11563    -0.46297    -0.07083    -0.03338    -0.02850    -0.21007    -0.03122    -3.97220
    -2.37274    -0.27914    -1.48162    -1.26758    -0.37500    -0.06353    -0.02959    -0.02276    -0.20824    -0.02205    -3.74950
    -2.36374    -0.25763    -1.39586    -1.54330    -0.31739    -0.05960    -0.02972    -0.01984    -0.20313    -0.01597    -3.84244
    -2.35374    -0.26426    -1.39456    -1.95520    -0.28924    -0.05916    -0.03389    -0.01970    -0.19486    -0.01230    -4.22316
    -2.34474    -0.29368    -1.44472    -2.50840    -0.28992    -0.06212    -0.04203    -0.02205    -0.18386    -0.01031    -4.85709
    -2.33474    -0.34113    -1.52283    -3.19052    -0.31924    -0.06814    -0.05384    -0.02646    -0.17083    -0.00942    -5.70239
    -2.32474    -0.40210    -1.61500    -3.95804    -0.37688    -0.07651    -0.06864    -0.03233    -0.15686    -0.00925    -6.69562
    -2.31574    -0.47158    -1.71309    -4.73069    -0.46107    -0.08610    -0.08528    -0.03891    -0.14304    -0.00964    -7.73940
    -2.30574    -0.54379    -1.81149    -5.39796    -0.56790    -0.09539    -0.10222    -0.04536    -0.13035    -0.01053    -8.70500
    -2.29674    -0.61313    -1.90512    -5.84863    -0.69136    -0.10272    -0.11785    -0.05088    -0.11954    -0.01196    -9.46118
    -2.28674    -0.67590    -1.99181    -6.00453    -0.82443    -0.10681    -0.13094    -0.05493    -0.11117    -0.01396    -9.91448
    -2.27674    -0.73160    -2.07563    -5.85219    -0.96019    -0.10711    -0.14101    -0.05746    -0.10585    -0.01660   -10.04764
    -2.26774    -0.78266    -2.16782    -5.45136    -1.09342    -0.10402    -0.14840    -0.05887    -0.10422    -0.01992    -9.93068
    -2.25774    -0.83282    -2.28413    -4.91418    -1.21959    -0.09876    -0.15403    -0.05991    -0.10675    -0.02391    -9.69407
    -2.24874    -0.88475    -2.44206    -4.37116    -1.33426    -0.09300    -0.15895    -0.06141    -0.11330    -0.02851    -9.48741
    -2.23874    -0.93796    -2.65632    -3.93411    -1.43204    -0.08835    -0.16396    -0.06398    -0.12293    -0.03362    -9.43328
    -2.22874    -0.98901    -2.93686    -3.66856    -1.50642    -0.08593    -0.16940    -0.06788    -0.13382    -0.03913    -9.59700
    -2.21974    -1.03280    -3.28680    -3.58989    -1.55084    -0.08611    -0.17518    -0.07293    -0.14365    -0.04494    -9.98312
    -2.20974    -1.06474    -3.70013    -3.67116    -1.56053    -0.08843    -0.18095    -0.07859    -0.15026    -0.05098   -10.54576
    -2.20074    -1.08208    -4.15462    -3.85615    -1.53325    -0.09177    -0.18610    -0.08406    -0.15207    -0.05714   -11.19722
    -2.19074    -1.08346    -4.60575    -4.07218    -1.46940    -0.09455    -0.18968    -0.08839    -0.14841    -0.06311   -11.81491
    -2.18074    -1.06775    -4.98772    -4.24174    -1.37118    -0.09513    -0.19046    -0.09055    -0.13948    -0.06835   -12.25237
    -2.17174    -1.03274    -5.22213    -4.29405    -1.24214    -0.09226    -0.18698    -0.08969    -0.12610    -0.07202   -12.35811
    -2.16174    -0.97523    -5.23934    -4.17854    -1.08768    -0.08540    -0.17801    -0.08529    -0.10948    -0.07323   -12.01219
    -2.15274    -0.89306    -5.00144    -3.87724    -0.91585    -0.07492    -0.16302    -0.07740    -0.09108    -0.07127   -11.16528
    -2.14274    -0.78727    -4.51862    -3.41089    -0.73804    -0.06200    -0.14263    -0.06672    -0.07240    -0.06597    -9.86454
    -2.13274    -0.66392    -3.85099    -2.83368    -0.56789    -0.04825    -0.11861    -0.05445    -0.05496    -0.05779    -8.25053
    -2.12374    -0.53328    -3.09292    -2.21842    -0.41957    -0.03528    -0.09351    -0.04203    -0.04008    -0.04780    -6.52287
    -2.11374    -0.40801    -2.34743    -1.63686    -0.30610    -0.02432    -0.07002    -0.03080    -0.02888    -0.03736    -4.88977
    -2.10474    -0.30021    -1.70334    -1.14414    -0.23870    -0.01607    -0.05040    -0.02176    -0.02227    -0.02782    -3.52470
    -2.09474    -0.21901    -1.21959    -0.77042    -0.22750    -0.01074    -0.03606    -0.01545    -0.02109    -0.02024    -2.54010
    -2.08474    -0.16965    -0.92168    -0.52198    -0.28284    -0.00823    -0.02756    -0.01199    -0.02625    -0.01525    -1.98543
    -2.07574    -0.15358    -0.80640    -0.38751    -0.41556    -0.00838    -0.02463    -0.01117    -0.03877    -0.01309    -1.85910
    -2.06574    -0.16913    -0.84949    -0.34607    -0.63452    -0.01113    -0.02649    -0.01259    -0.05959    -0.01368    -2.12268
    -2.05674    -0.21218    -1.01268    -0.37289    -0.94208    -0.01654    -0.03189    -0.01565    -0.08902    -0.01680    -2.70973
    -2.04674    -0.27662    -1.24916    -0.44303    -1.32837    -0.02476    -0.03934    -0.01967    -0.12623    -0.02214    -3.52933
    -2.03674    -0.35453    -1.50884    -0.53287    -1.76677    -0.03585    -0.04721    -0.02391    -0.16875    -0.02934    -4.46807
    -2.02774    -0.43681    -1.74470    -0.62152    -2.21422    -0.04958    -0.05394    -0.02764    -0.21240    -0.03797    -5.39877
    -2.01774    -0.51371    -1.91947    -0.69232    -2.61680    -0.06522    -0.05835    -0.03029    -0.25184    -0.04744    -6.19544
    -2.00874    -0.57615    -2.01199    -0.73450    -2.92030    -0.08151    -0.05982    -0.03152    -0.28159    -0.05696    -6.75435
    -1.99874    -0.61689    -2.01891    -0.74411    -3.08211    -0.09671    -0.05844    -0.03127    -0.29724    -0.06550    -7.01119
    -1.98974    -0.63149    -1.95308    -0.72426    -3.08209    -0.10898    -0.05490    -0.02971    -0.29670    -0.07194    -6.95314
    -1.97974    -0.61954    -1.84150    -0.68463    -2.92933    -0.11694    -0.05042    -0.02719    -0.28061    -0.07535    -6.62551
    -1.96974    -0.58540    -1.72271    -0.64032    -2.65937    -0.12036    -0.04657    -0.02412    -0.25231    -0.07534    -6.12651
    -1.96074    -0.53831    -1.64493    -0.61048    -2.32812    -0.12048    -0.04512    -0.02096    -0.21695    -0.07236    -5.59772
    -1.95074    -0.49134    -1.66013    -0.61603    -2.00154    -0.11999    -0.04786    -0.01815    -0.18057    -0.06771    -5.20332
    -1.94174    -0.45863    -1.81799    -0.67540    -1.74045    -0.12231    -0.05630    -0.01607    -0.14854    -0.06324    -5.09893
    -1.93174    -0.45171    -2.14850    -0.79892    -1.58659    -0.13032    -0.07121    -0.01496    -0.12468    -0.06077    -5.38766
    -1.92174    -0.47539    -2.64583    -0.98262    -1.55337    -0.14515    -0.09201    -0.01487    -0.11040    -0.06142    -6.08107
    -1.91274    -0.52521    -3.25592    -1.20488    -1.62233    -0.16529    -0.11651    -0.01559    -0.10470    -0.06514    -7.07556
    -1.90274    -0.58769    -3.87852    -1.42759    -1.74587    -0.18670    -0.14090    -0.01670    -0.10462    -0.07063    -8.15922
    -1.89374    -0.64360    -4.38745    -1.60473    -1.86287    -0.20383    -0.16055    -0.01766    -0.10623    -0.07580    -9.06271
    -1.88374    -0.67394    -4.66469    -1.69454    -1.91480    -0.21146    -0.17123    -0.01796    -0.10582    -0.07841    -9.53285
    -1.87374    -0.66564    -4.63747    -1.67278    -1.86472    -0.20644    -0.17038    -0.01732    -0.10096    -0.07688    -9.41258
    -1.86474    -0.61597    -4.30129    -1.53991    -1.70546    -0.18870    -0.15794    -0.01572    -0.09094    -0.07079    -8.68673
    -1.85474    -0.53259    -3.72285    -1.32074    -1.46066    -0.16134    -0.13635    -0.01346    -0.07680    -0.06093    -7.48572
    -1.84574    -0.43072    -3.01646    -1.05564    -1.17440    -0.12946    -0.10974    -0.01103    -0.06061    -0.04894    -6.03701
    -1.83574    -0.32821    -2.31405    -0.78798    -0.89807    -0.09879    -0.08266    -0.00903    -0.04472    -0.03673    -4.60024
    -1.82574    -0.24099    -1.73303    -0.55316    -0.67749    -0.07441    -0.05892    -0.00808    -0.03100    -0.02595    -3.40305
    -1.81674    -0.18013    -1.35907    -0.37267    -0.54657    -0.05999    -0.04100    -0.00878    -0.02056    -0.01763    -2.60641
    -1.80674    -0.15144    -1.24130    -0.25359    -0.52540    -0.05767    -0.02988    -0.01166    -0.01367    -0.01216    -2.29676
    -1.79774    -0.15580    -1.39460    -0.19218    -0.62095    -0.06818    -0.02540    -0.01708    -0.01002    -0.00939    -2.49359
    -1.78774    -0.19031    -1.80241    -0.17859    -0.82701    -0.09081    -0.02660    -0.02512    -0.00899    -0.00888    -3.15873
    -1.77774    -0.24853    -2.41406    -0.20043    -1.12214    -0.12322    -0.03209    -0.03542    -0.00986    -0.01006    -4.19581
    -1.76874    -0.32074    -3.14422    -0.24527    -1.46786    -0.16122    -0.04015    -0.04700    -0.01194    -0.01227    -5.45067
    -1.75874    -0.39478    -3.87637    -0.30243    -1.81094    -0.19895    -0.04892    -0.05837    -0.01465    -0.01490    -6.72030
    -1.74974    -0.45784    -4.48347    -0.36540    -2.09163    -0.22989    -0.05660    -0.06781    -0.01769    -0.01742    -7.78776
    -1.73974    -0.49969    -4.85435    -0.43550    -2.25830    -0.24825    -0.06188    -0.07382    -0.02117    -0.01953    -8.47249
    -1.72974    -0.51581    -4.92991    -0.52515    -2.28325    -0.25076    -0.06428    -0.07575    -0.02593    -0.02118    -8.69203
    -1.72074    -0.50954    -4.71867    -0.65969    -2.17150    -0.23749    -0.06448    -0.07400    -0.03369    -0.02270    -8.49176
    -1.71074    -0.49127    -4.29612    -0.87541    -1.96148    -0.21205    -0.06419    -0.07008    -0.04702    -0.02461    -8.04223
    -1.70174    -0.47545    -3.77824    -1.21143    -1.71357    -0.18028    -0.06575    -0.06610    -0.06899    -0.02753    -7.58734
    -1.69174    -0.47560    -3.28270    -1.69691    -1.49064    -0.14823    -0.07142    -0.06412    -0.10232    -0.03183    -7.36377
    -1.68174    -0.49967    -2.89364    -2.33491    -1.34187    -0.12069    -0.08257    -0.06545    -0.14816    -0.03743    -7.52440
    -1.67274    -0.54706    -2.64274    -3.08981    -1.29088    -0.10006    -0.09900    -0.07021    -0.20495    -0.04377    -8.08848
    -1.66274    -0.60874    -2.51333    -3.88342    -1.33441    -0.08652    -0.11885    -0.07732    -0.26765    -0.04985    -8.94009
    -1.65374    -0.67045    -2.46090    -4.60616    -1.44952    -0.07889    -0.13886    -0.08488    -0.32815    -0.05459    -9.87238
    -1.64374    -0.71761    -2.44089    -5.14060    -1.60629    -0.07590    -0.15525    -0.09078    -0.37685    -0.05716   -10.66132
    -1.63374    -0.74059    -2.43186    -5.39584    -1.78019    -0.07717    -0.16486    -0.09350    -0.40525    -0.05732   -11.14657
    -1.62474    -0.73768    -2.44505    -5.33371    -1.96122    -0.08369    -0.16610    -0.09252    -0.40880    -0.05548   -11.28425
    -1.61474    -0.71595    -2.51782    -4.98347    -2.15543    -0.09749    -0.15947    -0.08846    -0.38824    -0.05261   -11.15895
    -1.60574    -0.68803    -2.69512    -4.43118    -2.37907    -0.12069    -0.14728    -0.08278    -0.34962    -0.04990   -10.94366
    -1.59574    -0.66701    -3.00397    -3.79197    -2.64553    -0.15418    -0.13280    -0.07718    -0.30235    -0.04834   -10.82333
    -1.58574    -0.66102    -3.43262    -3.17418    -2.95293    -0.19638    -0.11909    -0.07289    -0.25625    -0.04841   -10.91377
    -1.57674    -0.67002    -3.92350    -2.65090    -3.27482    -0.24270    -0.10803    -0.07026    -0.21875    -0.04985   -11.20883
    -1.56674    -0.68547    -4.38126    -2.24788    -3.55850    -0.28603    -0.09998    -0.06877    -0.19324    -0.05179   -11.57292
    -1.55774    -0.69406    -4.70273    -1.95112    -3.74066    -0.31828    -0.09404    -0.06733    -0.17893    -0.05309   -11.80023
    -1.54774    -0.68322    -4.80965    -1.72661    -3.76383    -0.33281    -0.08869    -0.06499    -0.17212    -0.05275   -11.69468
    -1.53774    -0.64648    -4.67925    -1.54285    -3.59979    -0.32647    -0.08275    -0.06139    -0.16794    -0.05032   -11.15724
    -1.52874    -0.58592    -4.35394    -1.38523    -3.25817    -0.30060    -0.07582    -0.05706    -0.16213    -0.04603   -10.22490
    -1.51874    -0.51144    -3.92660    -1.25881    -2.78804    -0.26048    -0.06842    -0.05320    -0.15216    -0.04073    -9.05986
    -1.50974    -0.43662    -3.50886    -1.17977    -2.25943    -0.21372    -0.06164    -0.05118    -0.13758    -0.03551    -7.88431
    -1.49974    -0.37386    -3.19340    -1.16226    -1.74489    -0.16777    -0.05658    -0.05192    -0.11960    -0.03132    -6.90161
    -1.48974    -0.33028    -3.02259    -1.20705    -1.30121    -0.12814    -0.05379    -0.05548    -0.10028    -0.02866    -6.22748
    -1.48074    -0.30657    -2.98334    -1.29804    -0.96089    -0.09751    -0.05311    -0.06093    -0.08169    -0.02742    -5.86950
    -1.47074    -0.29833    -3.01719    -1.40805    -0.73318    -0.07586    -0.05367    -0.06675    -0.06537    -0.02707    -5.74546
    -1.46174    -0.29954    -3.05348    -1.51126    -0.61213    -0.06149    -0.05441    -0.07143    -0.05202    -0.02690    -5.74266
    -1.45174    -0.30622    -3.04122    -1.59686    -0.58613    -0.05219    -0.05447    -0.07413    -0.04173    -0.02634    -5.77930
    -1.44274    -0.31874    -2.97099    -1.67648    -0.64510    -0.04619    -0.05359    -0.07508    -0.03425    -0.02522    -5.84563
    -1.43274    -0.34158    -2.87783    -1.78060    -0.78239    -0.04264    -0.05213    -0.07546    -0.02937    -0.02376    -6.00575
    -1.42274    -0.38086    -2.82363    -1.94519    -0.99272    -0.04168    -0.05090    -0.07684    -0.02710    -0.02247    -6.36139
    -1.41374    -0.44025    -2.86692    -2.19159    -1.26747    -0.04399    -0.05072    -0.08040    -0.02777    -0.02194    -6.99105
    -1.40374    -0.51798    -3.03369    -2.51007    -1.59096    -0.05037    -0.05205    -0.08624    -0.03188    -0.02252    -7.89575
    -1.39474    -0.60509    -3.30209    -2.85598    -1.93965    -0.06118    -0.05479    -0.09313    -0.04003    -0.02429    -8.97624
    -1.38474    -0.68791    -3.60473    -3.16011    -2.28571    -0.07608    -0.05830    -0.09891    -0.05265    -0.02706   -10.05146
    -1.37474    -0.75216    -3.85046    -3.35292    -2.60329    -0.09387    -0.06159    -0.10121    -0.06982    -0.03056   -10.91588
    -1.36574    -0.78891    -3.95483    -3.39107    -2.87555    -0.11258    -0.06372    -0.09840    -0.09099    -0.03477   -11.41081
    -1.35574    -0.79871    -3.86742    -3.27814    -3.09911    -0.12974    -0.06412    -0.09016    -0.11488    -0.04018   -11.48246
    -1.34674    -0.79286    -3.58627    -3.06682    -3.28644    -0.14284    -0.06282    -0.07755    -0.13957    -0.04792   -11.20308
    -1.33674    -0.79054    -3.15670    -2.84400    -3.46169    -0.14984    -0.06043    -0.06259    -0.16284    -0.05956   -10.74819
    -1.32674    -0.81263    -2.65323    -2.70330    -3.65328    -0.14966    -0.05797    -0.04758    -0.18272    -0.07665   -10.33701
    -1.31774    -0.87396    -2.15550    -2.71137    -3.88108    -0.14244    -0.05645    -0.03438    -0.19790    -0.09988   -10.15296
    -1.30774    -0.97629    -1.72534    -2.88614    -4.14651    -0.12952    -0.05645    -0.02407    -0.20778    -0.12833   -10.28045
    -1.29874    -1.10558    -1.39518    -3.18777    -4.41934    -0.11301    -0.05787    -0.01688    -0.21223    -0.15902   -10.66688
    -1.28874    -1.23423    -1.16797    -3.52936    -4.64173    -0.09522    -0.05990    -0.01245    -0.21109    -0.18721   -11.13917
    -1.27874    -1.32954    -1.02771    -3.80885    -4.74126    -0.07818    -0.06134    -0.01016    -0.20401    -0.20754   -11.46859
    -1.26974    -1.36474    -0.95553    -3.94471    -4.65679    -0.06330    -0.06111    -0.00948    -0.19067    -0.21566   -11.46198
    -1.25974    -1.32946    -0.94395    -3.91069    -4.36347    -0.05146    -0.05878    -0.01018    -0.17132    -0.20976   -11.04908
    -1.25074    -1.23471    -1.00535    -3.74723    -3.88923    -0.04323    -0.05478    -0.01240    -0.14730    -0.19123   -10.32545
    -1.24074    -1.11001    -1.16984    -3.55396    -3.30948    -0.03905    -0.05035    -0.01658    -0.12108    -0.16435    -9.53470
    -1.23074    -0.99379    -1.47303    -3.45348    -2.72506    -0.03925    -0.04715    -0.02321    -0.09579    -0.13485    -8.98561
    -1.22174    -0.92067    -1.93750    -3.54850    -2.23111    -0.04389    -0.04662    -0.03252    -0.07459    -0.10826    -8.94365
    -1.21174    -0.91075    -2.55349    -3.88221    -1.89119    -0.05249    -0.04952    -0.04420    -0.05999    -0.08847    -9.53231
    -1.20274    -0.96399    -3.26678    -4.42203    -1.72391    -0.06382    -0.05562    -0.05728    -0.05375    -0.07721   -10.68440
    -1.19274    -1.06256    -3.98481    -5.06861    -1.70775    -0.07601    -0.06387    -0.07021    -0.05704    -0.07430   -12.16517
    -1.18274    -1.17864    -4.59625    -5.69207    -1.79684    -0.08694    -0.07272    -0.08130    -0.07086    -0.07844   -13.65406
    -1.17374    -1.28504    -5.00348    -6.17837    -1.94006    -0.09481    -0.08076    -0.08923    -0.09609    -0.08804   -14.85588
    -1.16374    -1.36419    -5.15521    -6.46846    -2.09678    -0.09863    -0.08714    -0.09356    -0.13310    -0.10175   -15.59882
    -1.15474    -1.41157    -5.05926    -6.57242    -2.24217    -0.09844    -0.09170    -0.09489    -0.18072    -0.11841   -15.86957
    -1.14474    -1.43283    -4.77509    -6.55451    -2.36256    -0.09502    -0.09481    -0.09464    -0.23528    -0.13665   -15.78138
    -1.13474    -1.43728    -4.38864    -6.50129    -2.44652    -0.08949    -0.09695    -0.09458    -0.29024    -0.15443   -15.49942
    -1.12574    -1.43067    -3.97842    -6.48170    -2.47844    -0.08273    -0.09838    -0.09624    -0.33692    -0.16896   -15.15246
    -1.11574    -1.41205    -3.59512    -6.52645    -2.43772    -0.07517    -0.09890    -0.10049    -0.36638    -0.17725   -14.78955
    -1.10674    -1.37537    -3.25469    -6.62395    -2.30760    -0.06684    -0.09811    -0.10735    -0.37228    -0.17700   -14.38318
    -1.09674    -1.31374    -2.94903    -6.72988    -2.08424    -0.05768    -0.09555    -0.11593    -0.35291    -0.16740   -13.86636
    -1.08674    -1.22417    -2.66022    -6.78394    -1.78313    -0.04787    -0.09102    -0.12462    -0.31181    -0.14959   -13.17637
    -1.07774    -1.10890    -2.37191    -6.72214    -1.43768    -0.03791    -0.08459    -0.13130    -0.25662    -0.12626   -12.27731
    -1.06774    -0.97450    -2.07681    -6.48930    -1.08949    -0.02857    -0.07656    -0.13384    -0.19669    -0.10082   -11.16658
    -1.05874    -0.82961    -1.77455    -6.05157    -0.77758    -0.02069    -0.06738    -0.13059    -0.14050    -0.07640    -9.86886
    -1.04874    -0.68289    -1.47162    -5.41075    -0.53028    -0.01504    -0.05765    -0.12100    -0.09375    -0.05519    -8.43816
    -1.03874    -0.54189    -1.17784    -4.60839    -0.36333    -0.01230    -0.04816    -0.10583    -0.05898    -0.03822    -6.95494
    -1.02974    -0.41338    -0.90587    -3.72195    -0.28326    -0.01324    -0.03991    -0.08701    -0.03606    -0.02557    -5.52626
    -1.01974    -0.30286    -0.66825    -2.84566    -0.29307    -0.01877    -0.03409    -0.06710    -0.02335    -0.01673    -4.26988
    -1.01074    -0.21412    -0.47496    -2.06759    -0.39579    -0.02996    -0.03185    -0.04851    -0.01877    -0.01096    -3.29251
    -1.00074    -0.14878    -0.33106    -1.44815    -0.59354    -0.04771    -0.03404    -0.03299    -0.02040    -0.00754    -2.66422
    -0.99074    -0.10571    -0.23545    -1.01003    -0.88192    -0.07221    -0.04090    -0.02132    -0.02665    -0.00585    -2.40002
    -0.98174    -0.08159    -0.18142    -0.74135    -1.24228    -0.10226    -0.05176    -0.01340    -0.03601    -0.00535    -2.45542
    -0.97174    -0.07145    -0.15844    -0.60616    -1.63659    -0.13493    -0.06497    -0.00858    -0.04684    -0.00560    -2.73358
    -0.96274    -0.06985    -0.15457    -0.55804    -2.00929    -0.16577    -0.07815    -0.00596    -0.05724    -0.00620    -3.10505
    -0.95274    -0.07182    -0.15893    -0.55218    -2.29918    -0.18976    -0.08868    -0.00469    -0.06526    -0.00682    -3.43732
    -0.94374    -0.07377    -0.16360    -0.55476    -2.45866    -0.20298    -0.09449    -0.00415    -0.06934    -0.00727    -3.62903
    -0.93374    -0.07417    -0.16511    -0.54745    -2.47176    -0.20400    -0.09478    -0.00400    -0.06880    -0.00753    -3.63759
    -0.92374    -0.07379    -0.16477    -0.52856    -2.36716    -0.19481    -0.09037    -0.00419    -0.06401    -0.00781    -3.49546
    -0.91474    -0.07573    -0.16832    -0.51038    -2.21510    -0.18041    -0.08352    -0.00498    -0.05639    -0.00862    -3.30345
    -0.90474    -0.08506    -0.18469    -0.51400    -2.11505    -0.16741    -0.07728    -0.00695    -0.04792    -0.01071    -3.20907
    -0.89574    -0.10827    -0.22419    -0.56276    -2.17181    -0.16180    -0.07443    -0.01097    -0.04057    -0.01512    -3.36992
    -0.88574    -0.15239    -0.29679    -0.67656    -2.47333    -0.16707    -0.07664    -0.01820    -0.03573    -0.02298    -3.91969
    -0.87574    -0.22401    -0.41017    -0.86735    -3.07338    -0.18299    -0.08388    -0.02997    -0.03403    -0.03543    -4.94120
    -0.86674    -0.32795    -0.56876    -1.13784    -3.98085    -0.20563    -0.09447    -0.04763    -0.03524    -0.05329    -6.45167
    -0.85674    -0.46570    -0.77219    -1.48213    -5.15916    -0.22879    -0.10568    -0.07214    -0.03858    -0.07677    -8.40114
    -0.84774    -0.63390    -1.01450    -1.88676    -6.52996    -0.24584    -0.11461    -0.10365    -0.04302    -0.10519   -10.67743
    -0.83774    -0.82313    -1.28272    -2.33179    -7.97750    -0.25187    -0.11908    -0.14107    -0.04761    -0.13677   -13.11154
    -0.82774    -1.01778    -1.55669    -2.78991    -9.36204    -0.24490    -0.11818    -0.18178    -0.05158    -0.16869   -15.49154
    -0.81874    -1.19777    -1.81052    -3.22623   -10.52810    -0.22612    -0.11235    -0.22169    -0.05437    -0.19733   -17.57448
    -0.80874    -1.34139    -2.01639    -3.59965   -11.32321    -0.19886    -0.10301    -0.25581    -0.05557    -0.21900   -19.11289
    -0.79974    -1.43020    -2.15166    -3.87051   -11.62252    -0.16743    -0.09201    -0.27930    -0.05489    -0.23050   -19.89901
    -0.78974    -1.45415    -2.20616    -4.01129   -11.35675    -0.13562    -0.08111    -0.28862    -0.05217    -0.23007   -19.81594
    -0.77974    -1.41491    -2.18739    -4.01700   -10.53520    -0.10611    -0.07173    -0.28276    -0.04747    -0.21780   -18.88037
    -0.77074    -1.32595    -2.11932    -3.91252    -9.25150    -0.08037    -0.06481    -0.26344    -0.04116    -0.19571   -17.25477
    -0.76074    -1.20871    -2.03439    -3.74164    -7.67107    -0.05890    -0.06079    -0.23482    -0.03387    -0.16737   -15.21156
    -0.75174    -1.08574    -1.96115    -3.55375    -5.99360    -0.04170    -0.05951    -0.20206    -0.02643    -0.13696   -13.06090
    -0.74174    -0.97430    -1.91380    -3.38418    -4.40973    -0.02850    -0.06028    -0.16991    -0.01970    -0.10835   -11.06876
    -0.73174    -0.88239    -1.88935    -3.24453    -3.06392    -0.01899    -0.06191    -0.14154    -0.01448    -0.08440    -9.40149
    -0.72274    -0.81031    -1.87441    -3.12713    -2.04001    -0.01289    -0.06310    -0.11827    -0.01149    -0.06684    -8.12445
    -0.71274    -0.75598    -1.86239    -3.02913    -1.36553    -0.01006    -0.06294    -0.10008    -0.01147    -0.05664    -7.25422
    -0.70374    -0.72172    -1.87090    -2.97293    -1.03442    -0.01064    -0.06132    -0.08656    -0.01536    -0.05466    -6.82851
    -0.69374    -0.71890    -1.95054    -3.02497    -1.02954    -0.01507    -0.05922    -0.07787    -0.02435    -0.06214    -6.96261
    -0.68374    -0.76747    -2.18347    -3.28982    -1.33704    -0.02412    -0.05854    -0.07511    -0.03977    -0.08072    -7.85607
    -0.67474    -0.89035    -2.66433    -3.88469    -1.94491    -0.03861    -0.06153    -0.08003    -0.06264    -0.11184    -9.73894
    -0.66474    -1.10369    -3.46932    -4.89708    -2.82777    -0.05903    -0.07011    -0.09423    -0.09309    -0.15567   -12.76999
    -0.65574    -1.40714    -4.62131    -6.34148    -3.92508    -0.08499    -0.08507    -0.11819    -0.12970    -0.20992   -16.92288
    -0.64574    -1.77720    -6.06232    -8.12476    -5.12658    -0.11483    -0.10560    -0.15037    -0.16911    -0.26928   -21.90005
    -0.63574    -2.16732    -7.64388   -10.04280    -6.27599    -0.14552    -0.12920    -0.18694    -0.20630    -0.32575   -27.12371
    -0.62674    -2.51594    -9.14596   -11.81003    -7.19377    -0.17308    -0.15209    -0.22225    -0.23555    -0.37029   -31.81896
    -0.61674    -2.76035   -10.32422   -13.12465    -7.72270    -0.19342    -0.17011    -0.24997    -0.25187    -0.39505   -35.19233
    -0.60774    -2.85440   -10.97151   -13.74257    -7.77112    -0.20360    -0.17975    -0.26471    -0.25248    -0.39587   -36.63601
    -0.59774    -2.78046   -10.98176   -13.54796    -7.34397    -0.20276    -0.17919    -0.26365    -0.23776    -0.37359   -35.91111
    -0.58774    -2.55649   -10.38358   -12.58754    -6.54486    -0.19278    -0.16882    -0.24729    -0.21120    -0.33413   -33.22669
    -0.57874    -2.22947    -9.33644   -11.05674    -5.54521    -0.17778    -0.15112    -0.21944    -0.17844    -0.28678   -29.18142
    -0.56874    -1.86296    -8.08468    -9.24309    -4.53959    -0.16323    -0.12996    -0.18598    -0.14573    -0.24177   -24.59698
    -0.55974    -1.51907    -6.88721    -7.44761    -3.69360    -0.15428    -0.10944    -0.15317    -0.11834    -0.20753   -20.29026
    -0.54974    -1.24354    -5.94625    -5.90930    -3.10643    -0.15421    -0.09280    -0.12595    -0.09938    -0.18875   -16.86660
    -0.53974    -1.05638    -5.35493    -4.75536    -2.79613    -0.16326    -0.08163    -0.10683    -0.08936    -0.18542   -14.58929
    -0.53074    -0.95120    -5.08575    -3.99457    -2.70799    -0.17850    -0.07564    -0.09558    -0.08650    -0.19331   -13.36905
    -0.52074    -0.90206    -5.01660    -3.54008    -2.74111    -0.19461    -0.07311    -0.08996    -0.08755    -0.20548   -12.85056
    -0.51174    -0.87476    -4.98202    -3.25816    -2.78211    -0.20550    -0.07161    -0.08669    -0.08888    -0.21437   -12.56411
    -0.50174    -0.83830    -4.83419    -3.01852    -2.73947    -0.20642    -0.06892    -0.08274    -0.08755    -0.21403   -12.09014
    -0.49174    -0.77373    -4.48660    -2.73122    -2.56544    -0.19513    -0.06367    -0.07618    -0.08201    -0.20176   -11.17575
    -0.48274    -0.67721    -3.93307    -2.36363    -2.26186    -0.17268    -0.05568    -0.06658    -0.07228    -0.17831    -9.78130
    -0.47274    -0.55786    -3.23540    -1.93206    -1.87199    -0.14269    -0.04573    -0.05478    -0.05965    -0.14749    -8.04764
    -0.46374    -0.43212    -2.49190    -1.48244    -1.46139    -0.10995    -0.03515    -0.04231    -0.04607    -0.11443    -6.21575
    -0.45374    -0.31777    -1.80105    -1.06625    -1.09917    -0.07904    -0.02529    -0.03086    -0.03346    -0.08432    -4.53719
    -0.44374    -0.22934    -1.23661    -0.72267    -0.84579    -0.05314    -0.01711    -0.02175    -0.02328    -0.06127    -3.21097
    -0.43474    -0.17662    -0.83754    -0.47105    -0.74967    -0.03375    -0.01110    -0.01578    -0.01635    -0.04809    -2.35996
    -0.42474    -0.16516    -0.61249    -0.31283    -0.84955    -0.02085    -0.00728    -0.01331    -0.01295    -0.04642    -2.04084
    -0.41574    -0.19740    -0.55048    -0.23777    -1.17523    -0.01349    -0.00541    -0.01436    -0.01299    -0.05712    -2.26424
    -0.40574    -0.27284    -0.63004    -0.23042    -1.74140    -0.01040    -0.00509    -0.01874    -0.01616    -0.08023    -3.00533
    -0.39674    -0.38686    -0.82301    -0.27387    -2.53360    -0.01029    -0.00594    -0.02598    -0.02194    -0.11456    -4.19605
    -0.38674    -0.52856    -1.09313    -0.35067    -3.49258    -0.01206    -0.00755    -0.03524    -0.02953    -0.15700    -5.70633
    -0.37674    -0.67987    -1.39481    -0.44250    -4.50526    -0.01476    -0.00952    -0.04523    -0.03779    -0.20226    -7.33200
    -0.36774    -0.81741    -1.67585    -0.53053    -5.41793    -0.01766    -0.01146    -0.05435    -0.04530    -0.24329    -8.81377
    -0.35774    -0.91728    -1.88708    -0.59823    -6.06774    -0.02023    -0.01308    -0.06095    -0.05067    -0.27270    -9.88795
    -0.34874    -0.96237    -1.99653    -0.63502    -6.32791    -0.02235    -0.01428    -0.06384    -0.05283    -0.28488   -10.36001
    -0.33874    -0.94868    -2.00334    -0.64092    -6.14954    -0.02446    -0.01526    -0.06267    -0.05138    -0.27774   -10.17400
    -0.32874    -0.88833    -1.94439    -0.62826    -5.57850    -0.02767    -0.01663    -0.05814    -0.04673    -0.25361    -9.44225
    -0.31974    -0.80701    -1.89015    -0.62046    -4.74262    -0.03364    -0.01935    -0.05187    -0.03999    -0.21852    -8.42361
    -0.30974    -0.73776    -1.92928    -0.64695    -3.80899    -0.04435    -0.02465    -0.04596    -0.03259    -0.18047    -7.45099
    -0.30074    -0.71101    -2.14565    -0.73563    -2.93878    -0.06147    -0.03372    -0.04241    -0.02592    -0.14716    -6.84176
    -0.29074    -0.74621    -2.59485    -0.90491    -2.24509    -0.08571    -0.04746    -0.04271    -0.02093    -0.12393    -6.81179
    -0.28074    -0.84610    -3.28659    -1.15805    -1.77485    -0.11617    -0.06615    -0.04745    -0.01802    -0.11286    -7.42625
    -0.27174    -0.99597    -4.17708    -1.48137    -1.51319    -0.15004    -0.08932    -0.05631    -0.01705    -0.11282    -8.59314
    -0.26174    -1.16730    -5.17848    -1.84776    -1.40266    -0.18298    -0.11570    -0.06824    -0.01751    -0.12030   -10.10094
    -0.25274    -1.32566    -6.17757    -2.22421    -1.36911    -0.21011    -0.14341    -0.08182    -0.01878    -0.13069   -11.68134
    -0.24274    -1.43937    -7.06083    -2.58074    -1.34460    -0.22732    -0.17019    -0.09547    -0.02033    -0.13960   -13.07845
    -0.23274    -1.48751    -7.73914    -2.89569    -1.28346    -0.23255    -0.19370    -0.10781    -0.02186    -0.14384   -14.10556
    -0.22374    -1.46325    -8.15708    -3.15882    -1.16776    -0.22638    -0.21172    -0.11773    -0.02328    -0.14179   -14.66781
    -0.21374    -1.37348    -8.29654    -3.36574    -1.00427    -0.21161    -0.22241    -0.12439    -0.02473    -0.13347   -14.75664
    -0.20474    -1.23454    -8.17300    -3.51622    -0.81530    -0.19219    -0.22461    -0.12732    -0.02640    -0.12012   -14.42970
    -0.19474    -1.06675    -7.82887    -3.61135    -0.62755    -0.17209    -0.21818    -0.12645    -0.02850    -0.10359   -13.78333
    -0.18474    -0.88993    -7.32782    -3.65600    -0.46299    -0.15426    -0.20427    -0.12224    -0.03117    -0.08587   -12.93456
    -0.17574    -0.72038    -6.74711    -3.65901    -0.33430    -0.14020    -0.18521    -0.11561    -0.03445    -0.06872   -12.00499
    -0.16574    -0.56952    -6.16258    -3.63158    -0.24396    -0.13013    -0.16391    -0.10773    -0.03818    -0.05346   -11.10105
    -0.15674    -0.44373    -5.62825    -3.58079    -0.18694    -0.12324    -0.14310    -0.09967    -0.04199    -0.04082   -10.28852
    -0.14674    -0.34449    -5.16154    -3.50149    -0.15419    -0.11805    -0.12448    -0.09196    -0.04526    -0.03101    -9.57247
    -0.13674    -0.26922    -4.74025    -3.37534    -0.13589    -0.11278    -0.10848    -0.08451    -0.04724    -0.02374    -8.89748
    -0.12774    -0.21287    -4.31655    -3.17703    -0.12371    -0.10581    -0.09446    -0.07678    -0.04723    -0.01848    -8.17293
    -0.11774    -0.16954    -3.84462    -2.88860    -0.11198    -0.09610    -0.08132    -0.06814    -0.04483    -0.01458    -7.31971
    -0.10874    -0.13435    -3.30247    -2.51053    -0.09798    -0.08349    -0.06824    -0.05832    -0.04014    -0.01151    -6.30702
    -0.09874    -0.10421    -2.70402    -2.06850    -0.08145    -0.06876    -0.05504    -0.04760    -0.03372    -0.00893    -5.17224
    -0.08874    -0.07789    -2.09231    -1.60539    -0.06371    -0.05335    -0.04220    -0.03675    -0.02652    -0.00668    -4.00478
    -0.07974    -0.05541    -1.52033    -1.16828    -0.04664    -0.03881    -0.03050    -0.02666    -0.01946    -0.00477    -2.91086
    -0.06974    -0.03719    -1.03402    -0.79491    -0.03186    -0.02639    -0.02068    -0.01811    -0.01331    -0.00321    -1.97968
    -0.06074    -0.02342    -0.65623    -0.50457    -0.02028    -0.01675    -0.01310    -0.01148    -0.00848    -0.00202    -1.25633
    -0.05074    -0.01379    -0.38811    -0.29838    -0.01202    -0.00990    -0.00774    -0.00679    -0.00502    -0.00119    -0.74294
    -0.04074    -0.00757    -0.21367    -0.16425    -0.00664    -0.00545    -0.00426    -0.00374    -0.00277    -0.00066    -0.40900
    -0.03174    -0.00387    -0.10945    -0.08414    -0.00346    -0.00279    -0.00218    -0.00191    -0.00142    -0.00034    -0.20957
    -0.02174    -0.00186    -0.05218    -0.04013    -0.00185    -0.00133    -0.00104    -0.00092    -0.00068    -0.00017    -0.10015
    -0.01274    -0.00087    -0.02324    -0.01796    -0.00148    -0.00059    -0.00048    -0.00043    -0.00030    -0.00011    -0.04544
    -0.00274    -0.00050    -0.00998    -0.00796    -0.00263    -0.00025    -0.00024    -0.00024    -0.00013    -0.00014    -0.02206
     0.00726    -0.00059    -0.00500    -0.00466    -0.00677    -0.00010    -0.00021    -0.00027    -0.00006    -0.00032    -0.01799
     0.01626    -0.00127    -0.00491    -0.00595    -0.01770    -0.00006    -0.00038    -0.00057    -0.00004    -0.00083    -0.03172
     0.02626    -0.00304    -0.00934    -0.01255    -0.04357    -0.00009    -0.00088    -0.00136    -0.00007    -0.00204    -0.07296
     0.03526    -0.00696    -0.02057    -0.02818    -0.09993    -0.00019    -0.00201    -0.00311    -0.00015    -0.00468    -0.16577
     0.04526    -0.01485    -0.04366    -0.06006    -0.21327    -0.00041    -0.00428    -0.00663    -0.00033    -0.00999    -0.35348
     0.05526    -0.02954    -0.08669    -0.11953    -0.42366    -0.00086    -0.00849    -0.01316    -0.00067    -0.01983    -0.70243
     0.06426    -0.05475    -0.16043    -0.22172    -0.78369    -0.00172    -0.01566    -0.02431    -0.00127    -0.03668    -1.30021
     0.07426    -0.09464    -0.27676    -0.38362    -1.35092    -0.00325    -0.02689    -0.04181    -0.00229    -0.06319    -2.24338
     0.08326    -0.15281    -0.44558    -0.61989    -2.17212    -0.00590    -0.04302    -0.06700    -0.00392    -0.10152    -3.61176
     0.09326    -0.23089    -0.67048    -0.93738    -3.26235    -0.01030    -0.06414    -0.10015    -0.00638    -0.15232    -5.43438
     0.10326    -0.32726    -0.94492    -1.32967    -4.58494    -0.01731    -0.08920    -0.13980    -0.00995    -0.21383    -7.65689
     0.11226    -0.43660    -1.25103    -1.77521    -6.04601    -0.02800    -0.11591    -0.18259    -0.01491    -0.28148   -10.13174
     0.12226    -0.55059    -1.56152    -2.23974    -7.50539    -0.04345    -0.14100    -0.22367    -0.02152    -0.34864   -12.63551
     0.13126    -0.65928    -1.84575    -2.68336    -8.80781    -0.06439    -0.16099    -0.25785    -0.02989    -0.40798   -14.91731
     0.14126    -0.75360    -2.07649    -3.06765    -9.81720    -0.09069    -0.17314    -0.28088    -0.03987    -0.45309   -16.75261
     0.15026    -0.82586    -2.23442    -3.36209   -10.44620    -0.12078    -0.17614    -0.29048    -0.05084    -0.48007   -17.98688
     0.16026    -0.87062    -2.30938    -3.54372   -10.65924    -0.15150    -0.17033    -0.28662    -0.06166    -0.48751   -18.54058
     0.17026    -0.88386    -2.29827    -3.59660   -10.46320    -0.17833    -0.15735    -0.27108    -0.07078    -0.47612   -18.39560
     0.17926    -0.86302    -2.20266    -3.51034    -9.89161    -0.19649    -0.13947    -0.24659    -0.07658    -0.44784   -17.57461
     0.18926    -0.80779    -2.02842    -3.28459    -8.99319    -0.20224    -0.11897    -0.21601    -0.07779    -0.40527   -16.13427
     0.19826    -0.72150    -1.78762    -2.93218    -7.83652    -0.19419    -0.09772    -0.18202    -0.07400    -0.35176   -14.17751
     0.20826    -0.61176    -1.50032    -2.48559    -6.51490    -0.17376    -0.07717    -0.14707    -0.06577    -0.29151   -11.86785
     0.21826    -0.49015    -1.19309    -1.99095    -5.14119    -0.14479    -0.05837    -0.11342    -0.05455    -0.22947    -9.41598
     0.22726    -0.36957    -0.89490    -1.50088    -3.83290    -0.11229    -0.04209    -0.08307    -0.04217    -0.17077    -7.04865
     0.23726    -0.26138    -0.63085    -1.06155    -2.68891    -0.08103    -0.02879    -0.05752    -0.03036    -0.11965    -4.96003
     0.24626    -0.17300    -0.41678    -0.70308    -1.76900    -0.05439    -0.01861    -0.03751    -0.02034    -0.07866    -3.27138
     0.25626    -0.10707    -0.25786    -0.43653    -1.08889    -0.03396    -0.01134    -0.02302    -0.01268    -0.04841    -2.01976
     0.26626    -0.06215    -0.15011    -0.25720    -0.62602    -0.01971    -0.00655    -0.01342    -0.00736    -0.02787    -1.17040
     0.27526    -0.03451    -0.08448    -0.15204    -0.33592    -0.01064    -0.00373    -0.00779    -0.00397    -0.01507    -0.64817
     0.28526    -0.01995    -0.05118    -0.10815    -0.16901    -0.00535    -0.00241    -0.00533    -0.00200    -0.00784    -0.37121
     0.29426    -0.01526    -0.04302    -0.11925    -0.08222    -0.00251    -0.00232    -0.00558    -0.00096    -0.00433    -0.27545
     0.30426    -0.01910    -0.05709    -0.18916    -0.04558    -0.00113    -0.00339    -0.00864    -0.00048    -0.00332    -0.32790
     0.31426    -0.03232    -0.09480    -0.33153    -0.04397    -0.00057    -0.00579    -0.01512    -0.00036    -0.00421    -0.52867
     0.32326    -0.05807    -0.16060    -0.56546    -0.07757    -0.00049    -0.00982    -0.02598    -0.00054    -0.00696    -0.90547
     0.33326    -0.10171    -0.25949    -0.90729    -0.16265    -0.00077    -0.01573    -0.04219    -0.00107    -0.01206    -1.50295
     0.34226    -0.17054    -0.39415    -1.35973    -0.33294    -0.00149    -0.02356    -0.06430    -0.00217    -0.02034    -2.36923
     0.35226    -0.27316    -0.56219    -1.90257    -0.63948    -0.00283    -0.03295    -0.09205    -0.00416    -0.03297    -3.54237
     0.36226    -0.41795    -0.75515    -2.48864    -1.14539    -0.00505    -0.04309    -0.12412    -0.00744    -0.05127    -5.03809
     0.37126    -0.61057    -0.95995    -3.05136    -1.91228    -0.00842    -0.05282    -0.15839    -0.01240    -0.07646    -6.84264
     0.38126    -0.85036    -1.16263    -3.52084    -2.97840    -0.01307    -0.06095    -0.19239    -0.01926    -0.10933    -8.90723
     0.39026    -1.12660    -1.35358    -3.84817    -4.33172    -0.01894    -0.06665    -0.22406    -0.02792    -0.14978   -11.14742
     0.40026    -1.41586    -1.53136    -4.02295    -5.89362    -0.02566    -0.06972    -0.25233    -0.03783    -0.19654   -13.44585
     0.41026    -1.68413    -1.70354    -4.08038    -7.51680    -0.03256    -0.07072    -0.27739    -0.04800    -0.24705   -15.66058
     0.41926    -1.89264    -1.88392    -4.09260    -9.01338    -0.03881    -0.07078    -0.30044    -0.05720    -0.29786   -17.64764
     0.42926    -2.00801    -2.08530    -4.14439   -10.20117    -0.04361    -0.07119    -0.32303    -0.06426    -0.34514   -19.28611
     0.43826    -2.01239    -2.31218    -4.30555   -10.94967    -0.04645    -0.07298    -0.34608    -0.06845    -0.38543   -20.49919
     0.44826    -1.90949    -2.55443    -4.60906   -11.21230    -0.04724    -0.07663    -0.36916    -0.06967    -0.41595   -21.26392
     0.45826    -1.72321    -2.78438    -5.03565   -11.02856    -0.04630    -0.08196    -0.39012    -0.06849    -0.43469   -21.59336
     0.46726    -1.49034    -2.96252    -5.53000   -10.50044    -0.04429    -0.08838    -0.40523    -0.06604    -0.44047   -21.52772
     0.47726    -1.25058    -3.04665    -6.01554    -9.76437    -0.04202    -0.09516    -0.41047    -0.06366    -0.43304   -21.12149
     0.48626    -1.03833    -3.00561    -6.42625    -8.96364    -0.04027    -0.10175    -0.40287    -0.06270    -0.41370   -20.45511
     0.49626    -0.87863    -2.83016    -6.72605    -8.23927    -0.03975    -0.10796    -0.38207    -0.06430    -0.38565   -19.65383
     0.50626    -0.78698    -2.53770    -6.91483    -7.72159    -0.04098    -0.11382    -0.35089    -0.06920    -0.35423   -18.89023
     0.51526    -0.77039    -2.16758    -7.01420    -7.52283    -0.04421    -0.11939    -0.31460    -0.07766    -0.32609   -18.35695
     0.52526    -0.82743    -1.76924    -7.05156    -7.70966    -0.04936    -0.12452    -0.27944    -0.08929    -0.30732   -18.20781
     0.53426    -0.94631    -1.38885    -7.04418    -8.27457    -0.05593    -0.12876    -0.25036    -0.10300    -0.30144   -18.49339
     0.54426    -1.10393    -1.05903    -6.99971    -9.11299    -0.06299    -0.13158    -0.22978    -0.11714    -0.30784   -19.12498
     0.55426    -1.26678    -0.79494    -6.92431   -10.02910    -0.06932    -0.13263    -0.21700    -0.12967    -0.32148   -19.88523
     0.56326    -1.39682    -0.59638    -6.82668   -10.77544    -0.07366    -0.13182    -0.20894    -0.13863    -0.33434   -20.48272
     0.57326    -1.46026    -0.45346    -6.71698   -11.11908    -0.07495    -0.12936    -0.20163    -0.14243    -0.33796   -20.63610
     0.58226    -1.43695    -0.35255    -6.59157   -10.90925    -0.07270    -0.12542    -0.19148    -0.14027    -0.32638   -20.14657
     0.59226    -1.32603    -0.28049    -6.42499   -10.11931    -0.06702    -0.11997    -0.17649    -0.13225    -0.29793   -18.94448
     0.60226    -1.14537    -0.22682    -6.16969    -8.84998    -0.05865    -0.11265    -0.15648    -0.11926    -0.25546   -17.09436
     0.61126    -0.92537    -0.18424    -5.77337    -7.29051    -0.04870    -0.10304    -0.13278    -0.10279    -0.20508   -14.76589
     0.62126    -0.69909    -0.14827    -5.20744    -5.65684    -0.03837    -0.09100    -0.10750    -0.08462    -0.15386   -12.18698
     0.63026    -0.49400    -0.11666    -4.48242    -4.13705    -0.02869    -0.07692    -0.08290    -0.06643    -0.10777    -9.59283
     0.64026    -0.32663    -0.08872    -3.65390    -2.85499    -0.02037    -0.06176    -0.06081    -0.04965    -0.07046    -7.18729
     0.65026    -0.20228    -0.06466    -2.80442    -1.86101    -0.01373    -0.04683    -0.04238    -0.03525    -0.04300    -5.11355
     0.65926    -0.11749    -0.04502    -2.01903    -1.14734    -0.00879    -0.03340    -0.02801    -0.02373    -0.02452    -3.44735
     0.66926    -0.06422    -0.03043    -1.36001    -0.67033    -0.00538    -0.02238    -0.01757    -0.01512    -0.01311    -2.19855
     0.67826    -0.03352    -0.02167    -0.85772    -0.37372    -0.00323    -0.01418    -0.01052    -0.00917    -0.00672    -1.33044
     0.68826    -0.01788    -0.02052    -0.51109    -0.20521    -0.00212    -0.00881    -0.00625    -0.00546    -0.00367    -0.78102
     0.69726    -0.01245    -0.03124    -0.30082    -0.12635    -0.00203    -0.00615    -0.00426    -0.00362    -0.00297    -0.48989
     0.70726    -0.01542    -0.06284    -0.20414    -0.11698    -0.00316    -0.00630    -0.00441    -0.00349    -0.00442    -0.42116
     0.71726    -0.02802    -0.13190    -0.20799    -0.17684    -0.00616    -0.00988    -0.00706    -0.00529    -0.00863    -0.58178
     0.72626    -0.05449    -0.26479    -0.31667    -0.32533    -0.01217    -0.01829    -0.01318    -0.00969    -0.01709    -1.03169
     0.73626    -0.10150    -0.49776    -0.55255    -0.59835    -0.02278    -0.03368    -0.02436    -0.01781    -0.03197    -1.88077
     0.74526    -0.17692    -0.87183    -0.94967    -1.04009    -0.03983    -0.05864    -0.04246    -0.03098    -0.05583    -3.26624
     0.75526    -0.28721    -1.42162    -1.53860    -1.68776    -0.06488    -0.09532    -0.06908    -0.05031    -0.09074    -5.30552
     0.76526    -0.43391    -2.15762    -2.32626    -2.54994    -0.09836    -0.14430    -0.10466    -0.07609    -0.13726    -8.02840
     0.77426    -0.60996    -3.04842    -3.27477    -3.58532    -0.13879    -0.20336    -0.14759    -0.10711    -0.19322   -11.30853
     0.78426    -0.79793    -4.01047    -4.29109    -4.69106    -0.18226    -0.26680    -0.19373    -0.14030    -0.25317   -14.82682
     0.79326    -0.97165    -4.91496    -5.23423    -5.71338    -0.22283    -0.32607    -0.23678    -0.17104    -0.30886   -18.09980
     0.80326    -1.10193    -5.61912    -5.94586    -6.47789    -0.25365    -0.37166    -0.26960    -0.19411    -0.35111   -20.58492
     0.81326    -1.16526    -6.00762    -6.29659    -6.84378    -0.26905    -0.39591    -0.28639    -0.20517    -0.37253   -21.84229
     0.82226    -1.15185    -6.03767    -6.22915    -6.74787    -0.26628    -0.39627    -0.28451    -0.20221    -0.37021   -21.68603
     0.83226    -1.06994    -5.76406    -5.78147    -6.23368    -0.24671    -0.37642    -0.26580    -0.18630    -0.34719   -20.27156
     0.84126    -0.94447    -5.33143    -5.07858    -5.43773    -0.21542    -0.34614    -0.23597    -0.16135    -0.31204   -18.06313
     0.85126    -0.80914    -4.93284    -4.29384    -4.55521    -0.17983    -0.31847    -0.20302    -0.13294    -0.27649   -15.70177
     0.86126    -0.69712    -4.75186    -3.59644    -3.77907    -0.14747    -0.30567    -0.17459    -0.10667    -0.25211   -13.81101
     0.87026    -0.63140    -4.90172    -3.10390    -3.25269    -0.12400    -0.31565    -0.15584    -0.08673    -0.24695   -12.81888
     0.88026    -0.61928    -5.38565    -2.85496    -3.03489    -0.11198    -0.34920    -0.14812    -0.07506    -0.26324   -12.84237
     0.88926    -0.65175    -6.09254    -2.81167    -3.09685    -0.11060    -0.39934    -0.14903    -0.07118    -0.29677   -13.67974
     0.89926    -0.70752    -6.82663    -2.88140    -3.33747    -0.11640    -0.45325    -0.15371    -0.07281    -0.33812   -14.88731
     0.90926    -0.75979    -7.36673    -2.95286    -3.61994    -0.12449    -0.49581    -0.15664    -0.07667    -0.37512   -15.92804
     0.91826    -0.78461    -7.53356    -2.93239    -3.80864    -0.13002    -0.51413    -0.15351    -0.07955    -0.39639   -16.33280
     0.92826    -0.76689    -7.24010    -2.76878    -3.80718    -0.12950    -0.50108    -0.14238    -0.07905    -0.39452   -15.82949
     0.93726    -0.70401    -6.51241    -2.46082    -3.57798    -0.12148    -0.45719    -0.12396    -0.07416    -0.36778   -14.39980
     0.94726    -0.60485    -5.47347    -2.04890    -3.14597    -0.10672    -0.38985    -0.10088    -0.06521    -0.32040   -12.25625
     0.95726    -0.48552    -4.29508    -1.59456    -2.58279    -0.08756    -0.31036    -0.07660    -0.05358    -0.26053    -9.74658
     0.96626    -0.36385    -3.14593    -1.15889    -1.97756    -0.06702    -0.23067    -0.05422    -0.04107    -0.19763    -7.23685
     0.97626    -0.25444    -2.15049    -0.78631    -1.41146    -0.04783    -0.16000    -0.03578    -0.02935    -0.13982    -5.01548
     0.98526    -0.16605    -1.37210    -0.49800    -0.93898    -0.03181    -0.10357    -0.02200    -0.01955    -0.09224    -3.24430
     0.99526    -0.10109    -0.81714    -0.29442    -0.58205    -0.01971    -0.06256    -0.01262    -0.01214    -0.05674    -1.95847
     1.00526    -0.05742    -0.45428    -0.16250    -0.33616    -0.01138    -0.03526    -0.00674    -0.00702    -0.03254    -1.10330
     1.01426    -0.03041    -0.23570    -0.08373    -0.18088    -0.00612    -0.01855    -0.00336    -0.00378    -0.01739    -0.57993
     1.02426    -0.01503    -0.11416    -0.04028    -0.09065    -0.00307    -0.00910    -0.00156    -0.00190    -0.00866    -0.28441
     1.03326    -0.00692    -0.05161    -0.01809    -0.04232    -0.00143    -0.00417    -0.00068    -0.00089    -0.00402    -0.13012
     1.04326    -0.00297    -0.02178    -0.00758    -0.01840    -0.00062    -0.00178    -0.00027    -0.00039    -0.00174    -0.05553
     1.05326    -0.00119    -0.00857    -0.00297    -0.00745    -0.00025    -0.00071    -0.00010    -0.00016    -0.00070    -0.02210
     1.06226    -0.00044    -0.00315    -0.00109    -0.00281    -0.00010    -0.00026    -0.00004    -0.00006    -0.00026    -0.00821
     1.07226    -0.00015    -0.00108    -0.00038    -0.00099    -0.00003    -0.00009    -0.00001    -0.00002    -0.00009    -0.00286
     1.08126    -0.00005    -0.00036    -0.00016    -0.00033    -0.00001    -0.00003    -0.00000    -0.00001    -0.00003    -0.00098
     1.09126    -0.00002    -0.00017    -0.00019    -0.00012    -0.00001    -0.00001    -0.00000    -0.00000    -0.00001    -0.00052
     1.10126    -0.00002    -0.00024    -0.00051    -0.00009    -0.00001    -0.00001    -0.00001    -0.00000    -0.00000    -0.00089
     1.11026    -0.00005    -0.00064    -0.00154    -0.00021    -0.00002    -0.00001    -0.00003    -0.00001    -0.00000    -0.00252
     1.12026    -0.00014    -0.00181    -0.00437    -0.00060    -0.00007    -0.00003    -0.00007    -0.00003    -0.00001    -0.00713
     1.12926    -0.00036    -0.00480    -0.01154    -0.00161    -0.00018    -0.00009    -0.00019    -0.00009    -0.00003    -0.01889
     1.13926    -0.00090    -0.01186    -0.02836    -0.00409    -0.00044    -0.00022    -0.00047    -0.00022    -0.00007    -0.04662
     1.14926    -0.00208    -0.02733    -0.06481    -0.00972    -0.00101    -0.00050    -0.00108    -0.00050    -0.00019    -0.10722
     1.15826    -0.00448    -0.05875    -0.13773    -0.02177    -0.00218    -0.00109    -0.00231    -0.00109    -0.00046    -0.22986
     1.16826    -0.00905    -0.11796    -0.27242    -0.04604    -0.00442    -0.00221    -0.00462    -0.00218    -0.00108    -0.45998
     1.17726    -0.01711    -0.22165    -0.50162    -0.09222    -0.00841    -0.00422    -0.00861    -0.00411    -0.00242    -0.86036
     1.18726    -0.03040    -0.39054    -0.86049    -0.17552    -0.01505    -0.00757    -0.01502    -0.00725    -0.00515    -1.50698
     1.19726    -0.05088    -0.64700    -1.37623    -0.31825    -0.02541    -0.01283    -0.02458    -0.01204    -0.01041    -2.47764
     1.20626    -0.08050    -1.01085    -2.05458    -0.55075    -0.04061    -0.02061    -0.03781    -0.01887    -0.01992    -3.83450
     1.21626    -0.12080    -1.49442    -2.86716    -0.91027    -0.06167    -0.03148    -0.05484    -0.02799    -0.03600    -5.60464
     1.22526    -0.17252    -2.09788    -3.74765    -1.43618    -0.08922    -0.04584    -0.07528    -0.03946    -0.06135    -7.76538
     1.23526    -0.23513    -2.80604    -4.59986    -2.15989    -0.12323    -0.06378    -0.09818    -0.05303    -0.09834   -10.23749
     1.24426    -0.30643    -3.58596    -5.31814    -3.08904    -0.16271    -0.08488    -0.12208    -0.06810    -0.14809   -12.88542
     1.25426    -0.38214    -4.38575    -5.81359    -4.19130    -0.20544    -0.10798    -0.14522    -0.08375    -0.20922   -15.52439
     1.26426    -0.45608    -5.14106    -6.03651    -5.37986    -0.24797    -0.13120    -0.16557    -0.09873    -0.27711   -17.93411
     1.27326    -0.52058    -5.77859    -5.98556    -6.51731    -0.28606    -0.15204    -0.18118    -0.11169    -0.34382   -19.87682
     1.28326    -0.56803    -6.23289    -5.70280    -7.43540    -0.31560    -0.16773    -0.19027    -0.12142    -0.39942   -21.13356
     1.29226    -0.59285    -6.46217    -5.25942    -7.97546    -0.33374    -0.17606    -0.19182    -0.12721    -0.43443   -21.55317
     1.30226    -0.59329    -6.46265    -4.73882    -8.03243    -0.33977    -0.17602    -0.18581    -0.12910    -0.44232   -21.10021
     1.31226    -0.57241    -6.27095    -4.22298    -7.58931    -0.33527    -0.16808    -0.17362    -0.12790    -0.42189   -19.88241
     1.32126    -0.53757    -5.95119    -3.78420    -6.72418    -0.32324    -0.15433    -0.15792    -0.12492    -0.37752   -18.13505
     1.33126    -0.49878    -5.57494    -3.48241    -5.58995    -0.30677    -0.13782    -0.14247    -0.12158    -0.31828   -16.17300
     1.34026    -0.46687    -5.20120    -3.37026    -4.37085    -0.28788    -0.12193    -0.13167    -0.11908    -0.25541   -14.32513
     1.35026    -0.45185    -4.86845    -3.49977    -3.23657    -0.26712    -0.10975    -0.12996    -0.11830    -0.19955   -12.88132
     1.36026    -0.46233    -4.60077    -3.92514    -2.30724    -0.24432    -0.10371    -0.14127    -0.11989    -0.15860   -12.06325
     1.36926    -0.50427    -4.41721    -4.69721    -1.64054    -0.21956    -0.10532    -0.16832    -0.12441    -0.13654   -12.01339
     1.37926    -0.57981    -4.33786    -5.84135    -1.23713    -0.19408    -0.11505    -0.21165    -0.13222    -0.13325   -12.78240
     1.38826    -0.68479    -4.37675    -7.32486    -1.05642    -0.17025    -0.13199    -0.26865    -0.14309    -0.14504   -14.30184
     1.39826    -0.80726    -4.52447    -9.02809    -1.03574    -0.15072    -0.15368    -0.33305    -0.15575    -0.16559   -16.35434
     1.40826    -0.92754    -4.73621   -10.73991    -1.10595    -0.13729    -0.17620    -0.39534    -0.16777    -0.18743   -18.57364
     1.41726    -1.02178    -4.93254   -12.18649    -1.20301    -0.12998    -0.19481    -0.44449    -0.17598    -0.20336   -20.49244
     1.42726    -1.06829    -5.02021   -13.09534    -1.27575    -0.12696    -0.20505    -0.47086    -0.17742    -0.20814   -21.64802
     1.43626    -1.05358    -4.92121   -13.27263    -1.29068    -0.12517    -0.20399    -0.46858    -0.17027    -0.19952   -21.70563
     1.44626    -0.97686    -4.59798   -12.65879    -1.23429    -0.12148    -0.19105    -0.43752    -0.15459    -0.17861   -20.55117
     1.45626    -0.85009    -4.06873   -11.34642    -1.11159    -0.11367    -0.16810    -0.38318    -0.13228    -0.14913   -18.32320
     1.46526    -0.69394    -3.39666    -9.55285    -0.94170    -0.10115    -0.13887    -0.31475    -0.10645    -0.11612   -15.36249
     1.47526    -0.53173    -2.67140    -7.55349    -0.75114    -0.08490    -0.10779    -0.24272    -0.08050    -0.08437   -12.10804
     1.48426    -0.38361    -1.98257    -5.61464    -0.56731    -0.06693    -0.07888    -0.17611    -0.05725    -0.05742    -8.98472
     1.49426    -0.26334    -1.40095    -3.93878    -0.41415    -0.04957    -0.05509    -0.12125    -0.03846    -0.03708    -6.31867
     1.50426    -0.17775    -0.97168    -2.64331    -0.31133    -0.03479    -0.03813    -0.08134    -0.02484    -0.02380    -4.30696
     1.51326    -0.12854    -0.71525    -1.76775    -0.27716    -0.02386    -0.02873    -0.05729    -0.01633    -0.01728    -3.03219
     1.52326    -0.11481    -0.63861    -1.30112    -0.33301    -0.01742    -0.02716    -0.04890    -0.01260    -0.01721    -2.51084
     1.53226    -0.13493    -0.74206    -1.20942    -0.50690    -0.01570    -0.03350    -0.05585    -0.01341    -0.02371    -2.73548
     1.54226    -0.18692    -1.02218    -1.45479    -0.83257    -0.01876    -0.04776    -0.07807    -0.01884    -0.03745    -3.69733
     1.55226    -0.26737    -1.46780    -1.99935    -1.34205    -0.02661    -0.06949    -0.11538    -0.02926    -0.05934    -5.37666
     1.56126    -0.36976    -2.05277    -2.79730    -2.05107    -0.03909    -0.09733    -0.16668    -0.04511    -0.09008    -7.70919
     1.57126    -0.48310    -2.73045    -3.78420    -2.94219    -0.05557    -0.12864    -0.22903    -0.06650    -0.12945   -10.54913
     1.58026    -0.59247    -3.43577    -4.87173    -3.95111    -0.07473    -0.15951    -0.29721    -0.09288    -0.17591   -13.65132
     1.59026    -0.68145    -4.09441    -5.95423    -4.96639    -0.09448    -0.18538    -0.36420    -0.12287    -0.22650   -16.68991
     1.60026    -0.73611    -4.64120    -6.92591    -5.84739    -0.11221    -0.20202    -0.42226    -0.15427    -0.27721   -19.31859
     1.60926    -0.74857    -5.03225    -7.69788    -6.45572    -0.12534    -0.20675    -0.46465    -0.18438    -0.32351   -21.23906
     1.61926    -0.71897    -5.25101    -8.21587    -6.69347    -0.13195    -0.19901    -0.48723    -0.21039    -0.36131   -22.26922
     1.62826    -0.65507    -5.30324    -8.45752    -6.53044    -0.13128    -0.18060    -0.48895    -0.22980    -0.38725   -22.36415
     1.63826    -0.56929    -5.20728    -8.42328    -6.01084    -0.12386    -0.15493    -0.47147    -0.24071    -0.39916   -21.60084
     1.64826    -0.47475    -4.97997    -8.13099    -5.23600    -0.11125    -0.12611    -0.43838    -0.24200    -0.39602   -20.13548
     1.65726    -0.38239    -4.63447    -7.60305    -4.33261    -0.09551    -0.09781    -0.39397    -0.23344    -0.37797   -18.15122
     1.66726    -0.29926    -4.18190    -6.86960    -3.42031    -0.07868    -0.07264    -0.34239    -0.21574    -0.34648   -15.82701
     1.67626    -0.22844    -3.64068    -5.97498    -2.58679    -0.06238    -0.05194    -0.28739    -0.19061    -0.30419   -13.32740
     1.68626    -0.17029    -3.04043    -4.97880    -1.88164    -0.04767    -0.03593    -0.23225    -0.16048    -0.25494   -10.80243
     1.69626    -0.12365    -2.42228    -3.95663    -1.31960    -0.03510    -0.02413    -0.17999    -0.12835    -0.20322    -8.39295
     1.70526    -0.08703    -1.83194    -2.98510    -0.89281    -0.02485    -0.01576    -0.13317    -0.09723    -0.15355    -6.22143
     1.71526    -0.05900    -1.30988    -2.13017    -0.58187    -0.01686    -0.00999    -0.09363    -0.06954    -0.10963    -4.38056
     1.72426    -0.03826    -0.88251    -1.43301    -0.36418    -0.01091    -0.00612    -0.06230    -0.04685    -0.07374    -2.91788
     1.73426    -0.02359    -0.55884    -0.90631    -0.21792    -0.00670    -0.00361    -0.03909    -0.02966    -0.04662    -1.83234
     1.74326    -0.01375    -0.33216    -0.53787    -0.12413    -0.00390    -0.00204    -0.02307    -0.01763    -0.02766    -1.08222
     1.75326    -0.00756    -0.18567    -0.29933    -0.06719    -0.00214    -0.00110    -0.01280    -0.00987    -0.01540    -0.60108
     1.76326    -0.00394    -0.09967    -0.15692    -0.03498    -0.00113    -0.00060    -0.00671    -0.00535    -0.00812    -0.31742
     1.77226    -0.00202    -0.05737    -0.08014    -0.01904    -0.00061    -0.00041    -0.00348    -0.00322    -0.00427    -0.17056
     1.78226    -0.00122    -0.04966    -0.04679    -0.01465    -0.00046    -0.00052    -0.00218    -0.00309    -0.00280    -0.12138
     1.79126    -0.00127    -0.07905    -0.04555    -0.02117    -0.00065    -0.00103    -0.00241    -0.00531    -0.00332    -0.15975
     1.80126    -0.00222    -0.16374    -0.07681    -0.04261    -0.00129    -0.00227    -0.00435    -0.01122    -0.00618    -0.31071
     1.81126    -0.00448    -0.34216    -0.15325    -0.08849    -0.00267    -0.00480    -0.00883    -0.02356    -0.01264    -0.64087
     1.82026    -0.00880    -0.67591    -0.29959    -0.17420    -0.00526    -0.00948    -0.01732    -0.04666    -0.02483    -1.26203
     1.83026    -0.01627    -1.24738    -0.54999    -0.31998    -0.00966    -0.01745    -0.03184    -0.08642    -0.04566    -2.32465
     1.83926    -0.02811    -2.14685    -0.94106    -0.54694    -0.01654    -0.02988    -0.05456    -0.14955    -0.07823    -3.99172
     1.84926    -0.04537    -3.44589    -1.49908    -0.86957    -0.02634    -0.04762    -0.08708    -0.24188    -0.12479    -6.38762
     1.85926    -0.06843    -5.16052    -2.22291    -1.28585    -0.03901    -0.07065    -0.12946    -0.36586    -0.18534    -9.52802
     1.86826    -0.09653    -7.21388    -3.06886    -1.76853    -0.05377    -0.09759    -0.17932    -0.51785    -0.25636   -13.25269
     1.87826    -0.12742    -9.41815    -3.94526    -2.26266    -0.06897    -0.12553    -0.23150    -0.68644    -0.33033   -17.19625
     1.88726    -0.15749   -11.49095    -4.72471    -2.69295    -0.08232    -0.15040    -0.27865    -0.85251    -0.39660   -20.82658
     1.89726    -0.18239   -13.10809    -5.27227    -2.98200    -0.09147    -0.16790    -0.31284    -0.99262    -0.44389   -23.55347
     1.90726    -0.19797   -13.98888    -5.48309    -3.07260    -0.09464    -0.17472    -0.32776    -1.08391    -0.46326   -24.88683
     1.91626    -0.20150   -13.97417    -5.31771    -2.94649    -0.09119    -0.16952    -0.32060    -1.11034    -0.45107   -24.58258
     1.92626    -0.19234   -13.07277    -4.81037    -2.63006    -0.08185    -0.15342    -0.29291    -1.06703    -0.40991   -22.71066
     1.93526    -0.17222   -11.45711    -4.06148    -2.18543    -0.06845    -0.12958    -0.25012    -0.96205    -0.34788   -19.63432
     1.94526    -0.14461    -9.41016    -3.20179    -1.69109    -0.05337    -0.10218    -0.19971    -0.81342    -0.27580   -15.89214
     1.95526    -0.11385    -7.24403    -2.35768    -1.21887    -0.03880    -0.07528    -0.14917    -0.64488    -0.20440   -12.04696
     1.96426    -0.08402    -5.22738    -1.62270    -0.81853    -0.02632    -0.05183    -0.10429    -0.47905    -0.14166    -8.55578
     1.97426    -0.05808    -3.53537    -1.04437    -0.51230    -0.01666    -0.03336    -0.06827    -0.33325    -0.09187    -5.69353
     1.98326    -0.03760    -2.24036    -0.62887    -0.29895    -0.00985    -0.02009    -0.04186    -0.21698    -0.05576    -3.55032
     1.99326    -0.02281    -1.32996    -0.35459    -0.16272    -0.00544    -0.01133    -0.02405    -0.13212    -0.03169    -2.07472
     2.00326    -0.01302    -0.73924    -0.18778    -0.08265    -0.00281    -0.00599    -0.01297    -0.07519    -0.01687    -1.13652
     2.01226    -0.00720    -0.38461    -0.09472    -0.03919    -0.00135    -0.00300    -0.00661    -0.03996    -0.00842    -0.58506
     2.02226    -0.00435    -0.18739    -0.04890    -0.01736    -0.00061    -0.00148    -0.00331    -0.01983    -0.00395    -0.28718
     2.03126    -0.00393    -0.08590    -0.03349    -0.00718    -0.00026    -0.00087    -0.00193    -0.00918    -0.00178    -0.14452
     2.04126    -0.00603    -0.03805    -0.04129    -0.00278    -0.00010    -0.00087    -0.00184    -0.00396    -0.00084    -0.09578
     2.05126    -0.01153    -0.01840    -0.07374    -0.00102    -0.00004    -0.00141    -0.00290    -0.00160    -0.00055    -0.11118
     2.06026    -0.02207    -0.01337    -0.13926    -0.00037    -0.00004    -0.00260    -0.00531    -0.00060    -0.00065    -0.18428
     2.07026    -0.03989    -0.01690    -0.25102    -0.00020    -0.00007    -0.00467    -0.00950    -0.00022    -0.00104    -0.32351
     2.07926    -0.06721    -0.02727    -0.42256    -0.00029    -0.00020    -0.00785    -0.01598    -0.00010    -0.00172    -0.54318
     2.08926    -0.10540    -0.04554    -0.66198    -0.00068    -0.00054    -0.01229    -0.02501    -0.00008    -0.00272    -0.85426
     2.09926    -0.15384    -0.07531    -0.96455    -0.00169    -0.00138    -0.01790    -0.03643    -0.00013    -0.00404    -1.25527
     2.10826    -0.20919    -0.12399    -1.30774    -0.00396    -0.00328    -0.02424    -0.04933    -0.00026    -0.00567    -1.72766
     2.11826    -0.26546    -0.20544    -1.65064    -0.00876    -0.00731    -0.03054    -0.06216    -0.00052    -0.00759    -2.23842
     2.12726    -0.31541    -0.34354    -1.94307    -0.01815    -0.01518    -0.03583    -0.07295    -0.00101    -0.00984    -2.75496
     2.13726    -0.35279    -0.57474    -2.13900    -0.03522    -0.02942    -0.03920    -0.07985    -0.00190    -0.01257    -3.26470
     2.14726    -0.37490    -0.94749    -2.21345    -0.06410    -0.05327    -0.04014    -0.08181    -0.00340    -0.01616    -3.79472
     2.15626    -0.38395    -1.51520    -2.17262    -0.10957    -0.09015    -0.03869    -0.07893    -0.00575    -0.02113    -4.41598
     2.16626    -0.38647    -2.32183    -2.05589    -0.17642    -0.14275    -0.03556    -0.07257    -0.00918    -0.02812    -5.22878
     2.17526    -0.39099    -3.38230    -1.92571    -0.26864    -0.21170    -0.03190    -0.06502    -0.01385    -0.03768    -6.32780
     2.18526    -0.40453    -4.66329    -1.85316    -0.38897    -0.29437    -0.02914    -0.05899    -0.01981    -0.05017    -7.76243
     2.19526    -0.42955    -6.07524    -1.90389    -0.53897    -0.38413    -0.02866    -0.05710    -0.02696    -0.06565    -9.51014
     2.20426    -0.46299    -7.47795    -2.12952    -0.71985    -0.47111    -0.03169    -0.06156    -0.03510    -0.08393   -11.47370
     2.21426    -0.49725    -8.70720    -2.56473    -0.93328    -0.54344    -0.03918    -0.07399    -0.04395    -0.10470   -13.50772
     2.22326    -0.52276    -9.60977    -3.22246    -1.18131    -0.59025    -0.05164    -0.09523    -0.05323    -0.12752   -15.45416
     2.23326    -0.53115   -10.07931    -4.08521    -1.46495    -0.60421    -0.06891    -0.12491    -0.06264    -0.15170   -17.17298
     2.24326    -0.51788   -10.07729    -5.09260    -1.78239    -0.58333    -0.08983    -0.16096    -0.07180    -0.17596   -18.55204
     2.25226    -0.48290    -9.63349    -6.13334    -2.12899    -0.53172    -0.11208    -0.19934    -0.08031    -0.19817   -19.50035
     2.26226    -0.43044    -8.83037    -7.05289    -2.50120    -0.45823    -0.13236    -0.23428    -0.08778    -0.21538   -19.94293
     2.27126    -0.36712    -7.77979    -7.68279    -2.90343    -0.37429    -0.14702    -0.25940    -0.09418    -0.22432   -19.83234
     2.28126    -0.30041    -6.59568    -7.88574    -3.35445    -0.29123    -0.15306    -0.26945    -0.10023    -0.22242   -19.17268
     2.29026    -0.23694    -5.38015    -7.60269    -3.88540    -0.21852    -0.14910    -0.26201    -0.10792    -0.20878   -18.05151
     2.30026    -0.18182    -4.21668    -6.87694    -4.52346    -0.16265    -0.13591    -0.23833    -0.12075    -0.18474   -16.64128
     2.31026    -0.13852    -3.16744    -5.84449    -5.26970    -0.12727    -0.11622    -0.20317    -0.14368    -0.15367   -15.16417
     2.31926    -0.10912    -2.27449    -4.69634    -6.07255    -0.11395    -0.09390    -0.16320    -0.18262    -0.12009   -13.82626
     2.32926    -0.09452    -1.55908    -3.62201    -6.82197    -0.12285    -0.07283    -0.12518    -0.24346    -0.08836   -12.75026
     2.33826    -0.09449    -1.02226    -2.76404    -7.37041    -0.15296    -0.05597    -0.09419    -0.33059    -0.06170   -11.94662
     2.34826    -0.10753    -0.64791    -2.19149    -7.57871    -0.20171    -0.04482    -0.07279    -0.44552    -0.04169   -11.33216
     2.35826    -0.13064    -0.40821    -1.89998    -7.36539    -0.26435    -0.03937    -0.06093    -0.58560    -0.02831   -10.78278
     2.36726    -0.15945    -0.27139    -1.82941    -6.74150    -0.33372    -0.03852    -0.05667    -0.74390    -0.02053   -10.19509
     2.37726    -0.18877    -0.20886    -1.89203    -5.80620    -0.40095    -0.04062    -0.05718    -0.91018    -0.01688    -9.52167
     2.38626    -0.21362    -0.20187    -2.00044    -4.71652    -0.45716    -0.04403    -0.05965    -1.07292    -0.01599    -8.78220
     2.39626    -0.23062    -0.24680    -2.08946    -3.63648    -0.49541    -0.04754    -0.06213    -1.22119    -0.01693    -8.04655
     2.40626    -0.23892    -0.35987    -2.12974    -2.69419    -0.51232    -0.05061    -0.06399    -1.34516    -0.01934    -7.41413
     2.41526    -0.24056    -0.58076    -2.12929    -1.96070    -0.50843    -0.05345    -0.06608    -1.43582    -0.02353    -6.99863
     2.42526    -0.24008    -0.97323    -2.12678    -1.45194    -0.48717    -0.05690    -0.07057    -1.48423    -0.03039    -6.92129
     2.43426    -0.24331    -1.61812    -2.17918    -1.14558    -0.45332    -0.06223    -0.08041    -1.48181    -0.04122    -7.30518
     2.44426    -0.25593    -2.59408    -2.34369    -1.00216    -0.41187    -0.07078    -0.09862    -1.42312    -0.05739    -8.25764
     2.45426    -0.28181    -3.94564    -2.65947    -0.97993    -0.36700    -0.08354    -0.12723    -1.30952    -0.07981    -9.83395
     2.46326    -0.32145    -5.64301    -3.13113    -1.04102    -0.32220    -0.10062    -0.16612    -1.15103    -0.10819   -11.98477
     2.47326    -0.37098    -7.55156    -3.71565    -1.15062    -0.28011    -0.12082    -0.21227    -0.96568    -0.14046   -14.50816
     2.48226    -0.42228    -9.43160    -4.32386    -1.27365    -0.24245    -0.14154    -0.25962    -0.77491    -0.17267   -17.04256
     2.49226    -0.46443   -10.97730    -4.83671    -1.37467    -0.20976    -0.15917    -0.30000    -0.59854    -0.19957   -19.12014
     2.50226    -0.48698   -11.89670    -5.13703    -1.42194    -0.18193    -0.17011    -0.32548    -0.45027    -0.21594   -20.28638
     2.51126    -0.48306   -11.99920    -5.14812    -1.39487    -0.15855    -0.17204    -0.33052    -0.33696    -0.21826   -20.24157
     2.52126    -0.45231   -11.26130    -4.86267    -1.29016    -0.13995    -0.16491    -0.31412    -0.25994    -0.20587   -18.95123
     2.53026    -0.40105    -9.83330    -4.34707    -1.12279    -0.12757    -0.15116    -0.28024    -0.21817    -0.18127   -16.66263
     2.54026    -0.34035    -7.98873    -3.72225    -0.92136    -0.12384    -0.13513    -0.23641    -0.21000    -0.14930   -13.82737
     2.55026    -0.28251    -6.04129    -3.12218    -0.71852    -0.13110    -0.12151    -0.19141    -0.23357    -0.11554   -10.95763
     2.55926    -0.23722    -4.25643    -2.65418    -0.54164    -0.15034    -0.11390    -0.15259    -0.28527    -0.08488    -8.47646
     2.56926    -0.20904    -2.79886    -2.36948    -0.40627    -0.17993    -0.11358    -0.12410    -0.35781    -0.06031    -6.61937
     2.57826    -0.19697    -1.72435    -2.25682    -0.31522    -0.21546    -0.11921    -0.10640    -0.43931    -0.04274    -5.41648
     2.58826    -0.19581    -1.00335    -2.25759    -0.26131    -0.25066    -0.12748    -0.09713    -0.51480    -0.03141    -4.73953
     2.59826    -0.19890    -0.56004    -2.29538    -0.23284    -0.27958    -0.13443    -0.09252    -0.56944    -0.02472    -4.38785
     2.60726    -0.20085    -0.30872    -2.30692    -0.21890    -0.29897    -0.13697    -0.08914    -0.59329    -0.02098    -4.17474
     2.61726    -0.19949    -0.17640    -2.26462    -0.21270    -0.31007    -0.13398    -0.08490    -0.58473    -0.01890    -3.98578
     2.62626    -0.19626    -0.11225    -2.18190    -0.21249    -0.31859    -0.12659    -0.07950    -0.55114    -0.01786    -3.79658
     2.63626    -0.19517    -0.08742    -2.10142    -0.22019    -0.33276    -0.11757    -0.07403    -0.50634    -0.01773    -3.65262
     2.64626    -0.20066    -0.09106    -2.07166    -0.23861    -0.35959    -0.11006    -0.07004    -0.46525    -0.01873    -3.62566
     2.65526    -0.21544    -0.12657    -2.12348    -0.26864    -0.40138    -0.10635    -0.06874    -0.43842    -0.02116    -3.77018
     2.66526    -0.23948    -0.20963    -2.25637    -0.30752    -0.45365    -0.10708    -0.07038    -0.42872    -0.02529    -4.09812
     2.67426    -0.27036    -0.36733    -2.44000    -0.34921    -0.50619    -0.11134    -0.07434    -0.43115    -0.03138    -4.58130
     2.68426    -0.30486    -0.63635    -2.63197    -0.38645    -0.54598    -0.11765    -0.07967    -0.43592    -0.03981    -5.17865
     2.69426    -0.34127    -1.05741    -2.80078    -0.41325    -0.56227    -0.12516    -0.08590    -0.43308    -0.05107    -5.87019
     2.70326    -0.38070    -1.66441    -2.94436    -0.42711    -0.55005    -0.13467    -0.09368    -0.41641    -0.06562    -6.67701
     2.71326    -0.42654    -2.47101    -3.09376    -0.42916    -0.51170    -0.14870    -0.10478    -0.38508    -0.08358    -7.65431
     2.72226    -0.48260    -3.45476    -3.29785    -0.42250    -0.45513    -0.17051    -0.12149    -0.34303    -0.10422    -8.85210
     2.73226    -0.54994    -4.55111    -3.59921    -0.41001    -0.39045    -0.20230    -0.14545    -0.29635    -0.12568   -10.27050
     2.74226    -0.62471    -5.65695    -4.00638    -0.39255    -0.32637    -0.24346    -0.17638    -0.25042    -0.14508   -11.82230
     2.75126    -0.69773    -6.64810    -4.47957    -0.36883    -0.26809    -0.28941    -0.21138    -0.20846    -0.15912   -13.33069
     2.76126    -0.75621    -7.40366    -4.93672    -0.33685    -0.21720    -0.33231    -0.24506    -0.17125    -0.16505   -14.56431
     2.77026    -0.78757    -7.83277    -5.27199    -0.29583    -0.17304    -0.36312    -0.27085    -0.13822    -0.16144   -15.29484
     2.78026    -0.78311    -7.89613    -5.39201    -0.24737    -0.13448    -0.37458    -0.28289    -0.10862    -0.14881   -15.36800
     2.79026    -0.74119    -7.61586    -5.24568    -0.19547    -0.10086    -0.36389    -0.27784    -0.08221    -0.12929   -14.75230
     2.79926    -0.66774    -7.07744    -4.84099    -0.14518    -0.07225    -0.33389    -0.25599    -0.05934    -0.10610   -13.55893
     2.80926    -0.57500    -6.41608    -4.24427    -0.10105    -0.04903    -0.29226    -0.22112    -0.04053    -0.08263   -12.02197
     2.81826    -0.47817    -5.78893    -3.55855    -0.06578    -0.03133    -0.24896    -0.17924    -0.02605    -0.06166   -10.43867
     2.82826    -0.39133    -5.33603    -2.89373    -0.04007    -0.01878    -0.21309    -0.13677    -0.01572    -0.04488    -9.09039
     2.83726    -0.32403    -5.14132    -2.33538    -0.02291    -0.01055    -0.19024    -0.09889    -0.00891    -0.03285    -8.16509
     2.84726    -0.27936    -5.20254    -1.92527    -0.01241    -0.00557    -0.18120    -0.06861    -0.00476    -0.02518    -7.70490
     2.85726    -0.25414    -5.42927    -1.65813    -0.00651    -0.00278    -0.18231    -0.04664    -0.00243    -0.02085    -7.60305
     2.86626    -0.24081    -5.66863    -1.49408    -0.00346    -0.00134    -0.18720    -0.03196    -0.00122    -0.01859    -7.64730
     2.87626    -0.23058    -5.75855    -1.37843    -0.00198    -0.00066    -0.18912    -0.02273    -0.00064    -0.01725    -7.59993
     2.88526    -0.21624    -5.58059    -1.26299    -0.00131    -0.00035    -0.18315    -0.01696    -0.00038    -0.01595    -7.27791
     2.89526    -0.19422    -5.09857    -1.11985    -0.00100    -0.00022    -0.16747    -0.01315    -0.00027    -0.01425    -6.60899
     2.90526    -0.16488    -4.36115    -0.94553    -0.00088    -0.00017    -0.14349    -0.01036    -0.00026    -0.01208    -5.63879
     2.91426    -0.13153    -3.48122    -0.75614    -0.00098    -0.00018    -0.11489    -0.00826    -0.00035    -0.00966    -4.50321
     2.92426    -0.09881    -2.58869    -0.57851    -0.00146    -0.00027    -0.08611    -0.00700    -0.00064    -0.00732    -3.36882
     2.93326    -0.07115    -1.79241    -0.44219    -0.00273    -0.00049    -0.06108    -0.00712    -0.00132    -0.00542    -2.38392
     2.94326    -0.05185    -1.15713    -0.37507    -0.00552    -0.00097    -0.04250    -0.00950    -0.00270    -0.00426    -1.64951
     2.95326    -0.04306    -0.70048    -0.40379    -0.01108    -0.00188    -0.03174    -0.01543    -0.00527    -0.00407    -1.21680
     2.96226    -0.04608    -0.40525    -0.55420    -0.02148    -0.00345    -0.02925    -0.02649    -0.00965    -0.00506    -1.10092
     2.97226    -0.06163    -0.23655    -0.84972    -0.04016    -0.00593    -0.03496    -0.04428    -0.01650    -0.00740    -1.29712
     2.98126    -0.08969    -0.15681    -1.30387    -0.07295    -0.00955    -0.04833    -0.06989    -0.02628    -0.01116    -1.78854
     2.99126    -0.12886    -0.13387    -1.90667    -0.12988    -0.01446    -0.06822    -0.10311    -0.03908    -0.01625    -2.54039
     3.00126    -0.17564    -0.14339    -2.61396    -0.22799    -0.02065    -0.09249    -0.14172    -0.05430    -0.02225    -3.49240
     3.01026    -0.22408    -0.16770    -3.34240    -0.39447    -0.02802    -0.11784    -0.18132    -0.07069    -0.02845    -4.55497
     3.02026    -0.26653    -0.19395    -3.97943    -0.66843    -0.03646    -0.14014    -0.21589    -0.08655    -0.03389    -5.62128
     3.02926    -0.29511    -0.21292    -4.40980    -1.09789    -0.04598    -0.15520    -0.23919    -0.10023    -0.03757    -6.59390
     3.03926    -0.30414    -0.21886    -4.54761    -1.72911    -0.05673    -0.15998    -0.24659    -0.11065    -0.03877    -7.41245
     3.04926    -0.29173    -0.20982    -4.36449    -2.58654    -0.06893    -0.15348    -0.23657    -0.11756    -0.03724    -8.06636
     3.05826    -0.26040    -0.18741    -3.89915    -3.64815    -0.08249    -0.13701    -0.21125    -0.12150    -0.03331    -8.58067
     3.06826    -0.21640    -0.15595    -3.24262    -4.82822    -0.09664    -0.11382    -0.17556    -0.12318    -0.02774    -8.98013
     3.07726    -0.16745    -0.12098    -2.51172    -5.97409    -0.10979    -0.08801    -0.13583    -0.12302    -0.02152    -9.25241
     3.08726    -0.12071    -0.08760    -1.81252    -6.89543    -0.11964    -0.06334    -0.09787    -0.12077    -0.01558    -9.33346
     3.09726    -0.08113    -0.05935    -1.22015    -7.41513    -0.12392    -0.04246    -0.06571    -0.11567    -0.01053    -9.13405
     3.10626    -0.05092    -0.03787    -0.76776    -7.42174    -0.12112    -0.02654    -0.04117    -0.10710    -0.00666    -8.58087
     3.11626    -0.02995    -0.02332    -0.45432    -6.91043    -0.11118    -0.01553    -0.02416    -0.09511    -0.00396    -7.66796
     3.12526    -0.01672    -0.01524    -0.25846    -5.98414    -0.09568    -0.00866    -0.01348    -0.08094    -0.00224    -6.47557
     3.13526    -0.00926    -0.01373    -0.15377    -4.82078    -0.07738    -0.00496    -0.00759    -0.06706    -0.00126    -5.15580
     3.14526    -0.00592    -0.02088    -0.12072    -3.61580    -0.05955    -0.00363    -0.00527    -0.05688    -0.00081    -3.88947
     3.15426    -0.00566    -0.04250    -0.15419    -2.53290    -0.04524    -0.00429    -0.00597    -0.05462    -0.00081    -2.84617
     3.16426    -0.00818    -0.09033    -0.26686    -1.67413    -0.03683    -0.00702    -0.00997    -0.06494    -0.00129    -2.15954
     3.17326    -0.01376    -0.18443    -0.48951    -1.07504    -0.03596    -0.01226    -0.01843    -0.09263    -0.00246    -1.92448
     3.18326    -0.02300    -0.35471    -0.86717    -0.72240    -0.04350    -0.02065    -0.03328    -0.14169    -0.00471    -2.21111
     3.19326    -0.03649    -0.64033    -1.45009    -0.57641    -0.05946    -0.03268    -0.05686    -0.21384    -0.00854    -3.07472
     3.20226    -0.05431    -1.08475    -2.27783    -0.58983    -0.08283    -0.04839    -0.09130    -0.30664    -0.01453    -4.55041
     3.21226    -0.07580    -1.72611    -3.35973    -0.71655    -0.11122    -0.06705    -0.13765    -0.41202    -0.02312    -6.62926
     3.22126    -0.09935    -2.58361    -4.65561    -0.91369    -0.14088    -0.08710    -0.19487    -0.51626    -0.03442    -9.22580
     3.23126    -0.12269    -3.64397    -6.06552    -1.13931    -0.16719    -0.10639    -0.25919    -0.60236    -0.04794   -12.15456
     3.24126    -0.14336    -4.85283    -7.43746    -1.35189    -0.18553    -0.12268    -0.32410    -0.65426    -0.06255   -15.13466
     3.25026    -0.15938    -6.11731    -8.59256    -1.51310    -0.19251    -0.13423    -0.38124    -0.66173    -0.07652   -17.82858
     3.26026    -0.16968    -7.31611    -9.36444    -1.59321    -0.18699    -0.14028    -0.42225    -0.62351    -0.08791   -19.90438
     3.26926    -0.17417    -8.32037    -9.64359    -1.57712    -0.17023    -0.14102    -0.44095    -0.54779    -0.09496   -21.11021
     3.27926    -0.17343    -9.01400    -9.40432    -1.46757    -0.14560    -0.13735    -0.43492    -0.44973    -0.09667   -21.32358
     3.28926    -0.16825    -9.31440    -8.71253    -1.28452    -0.11761    -0.13040    -0.40623    -0.34681    -0.09296   -20.57372
     3.29826    -0.15940    -9.18340    -7.71116    -1.05983    -0.09087    -0.12118    -0.36114    -0.25501    -0.08476   -19.02675
     3.30826    -0.14759    -8.63730    -6.59046    -0.82945    -0.06937    -0.11063    -0.30830    -0.18619    -0.07371   -16.95299
     3.31726    -0.13392    -7.74910    -5.54916    -0.62644    -0.05629    -0.09987    -0.25727    -0.14797    -0.06179   -14.68181
     3.32726    -0.12013    -6.63955    -4.76959    -0.47574    -0.05404    -0.09066    -0.21678    -0.14485    -0.05101   -12.56235
     3.33726    -0.10869    -5.46052    -4.39134    -0.39240    -0.06437    -0.08555    -0.19347    -0.17920    -0.04311   -10.91865
     3.34626    -0.10239    -4.36912    -4.49344    -0.38170    -0.08820    -0.08787    -0.19114    -0.25140    -0.03947   -10.00472
     3.35626    -0.10370    -3.50525    -5.08599    -0.44033    -0.12499    -0.10124    -0.21031    -0.35859    -0.04109    -9.97149
     3.36526    -0.11412    -2.97398    -6.10477    -0.55787    -0.17205    -0.12894    -0.24825    -0.49281    -0.04855   -10.84134
     3.37526    -0.13392    -2.84916    -7.42393    -0.71792    -0.22412    -0.17308    -0.29944    -0.64023    -0.06202   -12.52382
     3.38426    -0.16224    -3.18039    -8.88450    -0.90024    -0.27374    -0.23382    -0.35674    -0.78232    -0.08121   -14.85521
     3.39426    -0.19753    -3.99923   -10.32756    -1.08381    -0.31283    -0.30888    -0.41289    -0.89952    -0.10526   -17.64751
     3.40426    -0.23791    -5.31085   -11.62330    -1.25022    -0.33451    -0.39336    -0.46191    -0.97577    -0.13267   -20.72050
     3.41326    -0.28123    -7.06419   -12.68400    -1.38642    -0.33550    -0.48061    -0.49970    -1.00287    -0.16132   -23.89584
     3.42326    -0.32470    -9.11674   -13.44890    -1.48513    -0.31668    -0.56343    -0.52406    -0.98172    -0.18862   -26.94998
     3.43226    -0.36476   -11.21966   -13.87040    -1.54351    -0.28302    -0.63603    -0.53383    -0.92072    -0.21184   -29.58377
     3.44226    -0.39720   -13.03940   -13.89810    -1.56143    -0.24180    -0.69539    -0.52862    -0.83232    -0.22857   -31.42284
     3.45226    -0.41809   -14.22997   -13.48836    -1.54165    -0.20095    -0.74253    -0.50851    -0.72904    -0.23711   -32.09622
     3.46126    -0.42536   -14.53442   -12.62938    -1.49254    -0.16777    -0.78236    -0.47451    -0.62098    -0.23688   -31.36418
     3.47126    -0.42033   -13.86779   -11.36352    -1.43248    -0.14872    -0.82294    -0.42916    -0.51546    -0.22855   -29.22894
     3.48026    -0.40803   -12.35135    -9.79676    -1.39329    -0.15018    -0.87375    -0.37667    -0.41738    -0.21408   -25.98149
     3.49026    -0.39618   -10.27018    -8.08479    -1.41985    -0.17923    -0.94300    -0.32234    -0.33037    -0.19643   -22.14237
     3.50026    -0.39275    -7.98576    -6.39516    -1.56249    -0.24383    -1.03386    -0.27165    -0.25729    -0.17915   -18.32194
     3.50926    -0.40293    -5.83058    -4.87512    -1.86452    -0.35170    -1.14116    -0.22882    -0.20027    -0.16581   -15.06091
     3.51926    -0.42724    -4.03449    -3.61960    -2.34574    -0.50811    -1.24958    -0.19615    -0.16024    -0.15917   -12.70030
     3.52826    -0.46100    -2.70140    -2.66501    -2.99231    -0.71276    -1.33595    -0.17369    -0.13653    -0.16061   -11.33927
     3.53826    -0.49625    -1.83147    -1.99635    -3.75268    -0.95785    -1.37520    -0.15973    -0.12692    -0.16988   -10.86633
     3.54826    -0.52422    -1.37062    -1.56656    -4.54903    -1.22734    -1.34897    -0.15179    -0.12795    -0.18531   -11.05178
     3.55726    -0.53854    -1.26160    -1.31765    -5.30058    -1.49893    -1.25261    -0.14750    -0.13564    -0.20430   -11.65734
     3.56726    -0.53675    -1.47858    -1.19667    -5.94872    -1.74730    -1.09744    -0.14537    -0.14620    -0.22412   -12.52114
     3.57626    -0.52022    -2.03741    -1.16466    -6.47686    -1.94898    -0.90737    -0.14492    -0.15666    -0.24243   -13.59951
     3.58626    -0.49288    -2.97973    -1.19731    -6.91359    -2.08572    -0.71084    -0.14645    -0.16501    -0.25771   -14.94924
     3.59626    -0.45935    -4.33599    -1.28041    -7.31920    -2.14729    -0.53302    -0.15047    -0.17017    -0.26908   -16.66499
     3.60526    -0.42321    -6.07690    -1.40265    -7.75847    -2.13125    -0.39024    -0.15712    -0.17160    -0.27615   -18.78759
     3.61526    -0.38662    -8.07517    -1.54895    -8.27919    -2.04253    -0.28932    -0.16578    -0.16906    -0.27843   -21.23505
     3.62426    -0.35063   -10.09389    -1.69704    -8.88688    -1.89177    -0.23017    -0.17496    -0.16247    -0.27532   -23.76314
     3.63426    -0.31609   -11.81930    -1.81926    -9.54300    -1.69376    -0.21050    -0.18265    -0.15195    -0.26615   -26.00265
     3.64426    -0.28448   -12.93427    -1.88896   -10.16083    -1.46584    -0.22913    -0.18700    -0.13800    -0.25059   -27.53908
     3.65326    -0.25833   -13.21455    -1.88897   -10.62429    -1.22633    -0.28728    -0.18704    -0.12152    -0.22925   -28.03755
     3.66326    -0.24061   -12.59703    -1.81800   -10.80360    -0.99202    -0.38658    -0.18311    -0.10367    -0.20373   -27.32835
     3.67226    -0.23355   -11.20569    -1.69077   -10.59243    -0.77665    -0.52494    -0.17659    -0.08569    -0.17663   -25.46294
     3.68226    -0.23719    -9.30621    -1.53179    -9.93808    -0.58911    -0.69213    -0.16923    -0.06865    -0.15060   -22.68300
     3.69226    -0.24855    -7.22354    -1.36574    -8.86599    -0.43323    -0.86767    -0.16216    -0.05329    -0.12769   -19.34786
     3.70126    -0.26182    -5.25135    -1.20844    -7.48272    -0.30891    -1.02310    -0.15530    -0.04004    -0.10869   -15.84037
     3.71126    -0.27004    -3.58701    -1.06400    -5.95127    -0.21329    -1.12820    -0.14743    -0.02905    -0.09316   -12.48344
     3.72026    -0.26721    -2.31455    -0.92773    -4.44654    -0.14215    -1.16011    -0.13693    -0.02028    -0.07990    -9.49540
     3.73026    -0.25036    -1.42088    -0.79254    -3.11507    -0.09110    -1.11065    -0.12269    -0.01357    -0.06765    -6.98453
     3.74026    -0.22040    -0.83812    -0.65510    -2.04275    -0.05588    -0.98923    -0.10482    -0.00868    -0.05567    -4.97065
     3.74926    -0.18161    -0.48053    -0.51858    -1.25313    -0.03266    -0.81954    -0.08469    -0.00529    -0.04393    -3.41996
     3.75926    -0.14010    -0.27087    -0.39142    -0.71890    -0.01813    -0.63168    -0.06443    -0.00307    -0.03299    -2.27159
     3.76826    -0.10185    -0.15145    -0.28396    -0.38577    -0.00953    -0.45367    -0.04626    -0.00170    -0.02357    -1.45777
     3.77826    -0.07135    -0.08471    -0.20518    -0.19380    -0.00474    -0.30503    -0.03181    -0.00089    -0.01633    -0.91384
     3.78826    -0.05107    -0.04834    -0.16087    -0.09127    -0.00224    -0.19484    -0.02190    -0.00045    -0.01160    -0.58257
     3.79726    -0.04163    -0.02985    -0.15340    -0.04041    -0.00102    -0.12292    -0.01660    -0.00022    -0.00939    -0.41544
     3.80726    -0.04233    -0.02231    -0.18194    -0.01694    -0.00047    -0.08359    -0.01547    -0.00011    -0.00950    -0.37267
     3.81626    -0.05155    -0.02165    -0.24239    -0.00686    -0.00026    -0.06875    -0.01773    -0.00007    -0.01154    -0.42079
     3.82626    -0.06691    -0.02517    -0.32662    -0.00286    -0.00019    -0.07021    -0.02237    -0.00006    -0.01496    -0.52936
     3.83626    -0.08529    -0.03079    -0.42195    -0.00143    -0.00019    -0.08063    -0.02822    -0.00006    -0.01907    -0.66762
     3.84526    -0.10303    -0.03667    -0.51204    -0.00099    -0.00021    -0.09376    -0.03397    -0.00007    -0.02303    -0.80377
     3.85526    -0.11643    -0.04125    -0.57949    -0.00091    -0.00023    -0.10459    -0.03834    -0.00008    -0.02603    -0.90735
     3.86426    -0.12255    -0.04336    -0.61020    -0.00097    -0.00025    -0.10962    -0.04033    -0.00008    -0.02740    -0.95476
     3.87426    -0.11996    -0.04242    -0.59741    -0.00121    -0.00024    -0.10717    -0.03949    -0.00008    -0.02682    -0.93481
     3.88426    -0.10918    -0.03862    -0.54372    -0.00198    -0.00023    -0.09753    -0.03595    -0.00009    -0.02441    -0.85170
     3.89326    -0.09237    -0.03271    -0.46001    -0.00432    -0.00023    -0.08263    -0.03047    -0.00011    -0.02066    -0.72352
     3.90326    -0.07271    -0.02585    -0.36192    -0.01075    -0.00026    -0.06539    -0.02414    -0.00019    -0.01630    -0.57752
     3.91226    -0.05338    -0.01926    -0.26524    -0.02686    -0.00040    -0.04894    -0.01814    -0.00040    -0.01204    -0.44466
     3.92226    -0.03687    -0.01399    -0.18210    -0.06389    -0.00079    -0.03607    -0.01353    -0.00089    -0.00851    -0.35663
     3.93126    -0.02469    -0.01090    -0.11950    -0.14218    -0.00164    -0.02923    -0.01131    -0.00196    -0.00613    -0.34754
     3.94126    -0.01749    -0.01078    -0.07976    -0.29471    -0.00333    -0.03084    -0.01250    -0.00403    -0.00520    -0.45863
     3.95126    -0.01545    -0.01450    -0.06250    -0.56796    -0.00638    -0.04373    -0.01834    -0.00777    -0.00599    -0.74262
     3.96026    -0.01864    -0.02311    -0.06642    -1.01758    -0.01142    -0.07137    -0.03037    -0.01391    -0.00880    -1.26163
     3.97026    -0.02714    -0.03767    -0.09032    -1.69455    -0.01902    -0.11722    -0.05009    -0.02317    -0.01394    -2.07312
     3.97926    -0.04088    -0.05879    -0.13278    -2.62260    -0.02944    -0.18334    -0.07843    -0.03586    -0.02157    -3.20369
     3.98926    -0.05918    -0.08604    -0.19091    -3.77274    -0.04236    -0.26843    -0.11481    -0.05162    -0.03148    -4.61758
     3.99926    -0.08043    -0.11738    -0.25906    -5.04386    -0.05666    -0.36621    -0.15648    -0.06907    -0.04292    -6.19207
     4.00826    -0.10189    -0.14913    -0.32855    -6.26807    -0.07048    -0.46519    -0.19833    -0.08604    -0.05451    -7.72218
     4.01826    -0.12014    -0.17668    -0.38872    -7.23971    -0.08155    -0.55087    -0.23369    -0.09989    -0.06457    -8.95583
     4.02726    -0.13188    -0.19592    -0.43016    -7.77361    -0.08791    -0.61032    -0.25603    -0.10852    -0.07158    -9.66593
     4.03726    -0.13503    -0.20507    -0.44835    -7.76009    -0.08854    -0.63746    -0.26094    -0.11125    -0.07487    -9.72160
     4.04726    -0.12942    -0.20616    -0.44683    -7.20584    -0.08388    -0.63809    -0.24758    -0.10956    -0.07516    -9.14254
     4.05626    -0.11720    -0.20556    -0.43820    -6.23082    -0.07583    -0.63100    -0.21923    -0.10720    -0.07475    -8.09979
     4.06626    -0.10211    -0.21307    -0.44229    -5.02894    -0.06732    -0.64545    -0.18204    -0.10959    -0.07715    -6.86795
     4.07526    -0.08848    -0.23971    -0.48135    -3.80990    -0.06150    -0.71439    -0.14326    -0.12253    -0.08635    -5.74746
     4.08526    -0.07999    -0.29431    -0.57333    -2.74277    -0.06089    -0.86424    -0.10917    -0.15056    -0.10550    -4.98077
     4.09526    -0.07865    -0.38008    -0.72508    -1.92445    -0.06669    -1.10462    -0.08363    -0.19510    -0.13577    -4.69406
     4.10426    -0.08430    -0.49175    -0.92718    -1.37792    -0.07837    -1.42052    -0.06768    -0.25323    -0.17526    -4.87621
     4.11426    -0.09477    -0.61519    -1.15292    -1.07073    -0.09383    -1.77065    -0.06001    -0.31747    -0.21892    -5.39448
     4.12326    -0.10654    -0.72982    -1.36327    -0.94544    -0.11000    -2.09447    -0.05790    -0.37700    -0.25931    -6.04374
     4.13326    -0.11587    -0.81371    -1.51732    -0.94788    -0.12390    -2.32719    -0.05846    -0.42044    -0.28856    -6.61334
     4.14326    -0.11996    -0.85085    -1.58348    -1.04712    -0.13388    -2.41892    -0.05954    -0.43927    -0.30071    -6.95373
     4.15226    -0.11783    -0.83642    -1.55284    -1.24301    -0.14073    -2.35192    -0.06039    -0.43090    -0.29382    -7.02786
     4.16226    -0.11061    -0.77950    -1.44095    -1.56073    -0.14815    -2.14564    -0.06174    -0.39953    -0.27059    -6.91744
     4.17126    -0.10115    -0.70038    -1.28427    -2.03237    -0.16271    -1.85150    -0.06552    -0.35517    -0.23779    -6.79086
     4.18126    -0.09304    -0.62462    -1.12885    -2.67151    -0.19297    -1.53598    -0.07408    -0.31023    -0.20383    -6.83512
     4.19126    -0.08941    -0.57541    -1.01576    -3.44868    -0.24842    -1.26247    -0.08929    -0.27591    -0.17642    -7.18178
     4.20026    -0.09195    -0.56681    -0.96943    -4.28003    -0.33819    -1.07462    -0.11169    -0.25896    -0.16036    -7.85204
     4.21026    -0.10033    -0.60105    -0.99201    -5.03547    -0.46980    -0.98969    -0.13989    -0.26040    -0.15659    -8.74523
     4.21926    -0.11241    -0.66842    -1.06471    -5.57165    -0.64712    -0.99978    -0.17057    -0.27597    -0.16245    -9.67308
     4.22926    -0.12476    -0.75109    -1.15517    -5.77365    -0.86808    -1.07905    -0.19911    -0.29806    -0.17292   -10.42189
     4.23926    -0.13378    -0.82805    -1.22737    -5.59385    -1.12186    -1.19237    -0.22054    -0.31814    -0.18234   -10.81830
     4.24826    -0.13667    -0.88056    -1.25240    -5.06566    -1.38717    -1.30435    -0.23092    -0.32916    -0.18597   -10.77287
     4.25826    -0.13217    -0.89634    -1.21482    -4.29192    -1.63368    -1.38493    -0.22840    -0.32691    -0.18115   -10.29032
     4.26726    -0.12090    -0.87183    -1.11555    -3.41033    -1.82787    -1.41419    -0.21353    -0.31078    -0.16767    -9.45265
     4.27726    -0.10504    -0.81218    -0.96969    -2.55295    -1.94255    -1.38537    -0.18917    -0.28336    -0.14743    -8.38774
     4.28726    -0.08764    -0.72967    -0.80037    -1.81676    -1.96754    -1.30487    -0.15958    -0.24943    -0.12367    -7.23953
     4.29626    -0.07182    -0.64057    -0.63165    -1.25071    -1.91439    -1.19063    -0.12932    -0.21478    -0.09991    -6.14378
     4.30626    -0.05995    -0.56083    -0.48320    -0.86149    -1.81453    -1.06719    -0.10224    -0.18477    -0.07910    -5.21331
     4.31526    -0.05324    -0.50263    -0.36669    -0.62660    -1.70760    -0.95855    -0.08080    -0.16313    -0.06309    -4.52233
     4.32526    -0.05153    -0.47099    -0.28515    -0.50912    -1.62610    -0.88063    -0.06586    -0.15119    -0.05237    -4.09295
     4.33526    -0.05353    -0.46272    -0.23450    -0.46873    -1.58262    -0.83644    -0.05675    -0.14756    -0.04629    -3.88915
     4.34426    -0.05714    -0.46763    -0.20612    -0.46809    -1.56570    -0.81587    -0.05180    -0.14864    -0.04335    -3.82434
     4.35426    -0.06010    -0.47201    -0.18985    -0.47685    -1.54628    -0.80015    -0.04892    -0.14985    -0.04178    -3.78580
     4.36326    -0.06059    -0.46316    -0.17678    -0.47363    -1.49189    -0.76971    -0.04619    -0.14699    -0.03998    -3.66892
     4.37326    -0.05768    -0.43363    -0.16102    -0.44751    -1.38058    -0.71150    -0.04236    -0.13760    -0.03695    -3.40883
     4.38326    -0.05147    -0.38305    -0.14043    -0.39744    -1.20987    -0.62331    -0.03702    -0.12149    -0.03242    -2.99651
     4.39226    -0.04301    -0.31772    -0.11615    -0.33004    -0.99636    -0.51329    -0.03056    -0.10063    -0.02678    -2.47453
     4.40226    -0.03386    -0.24784    -0.09146    -0.25602    -0.76813    -0.39558    -0.02381    -0.07813    -0.02078    -1.91561
     4.41126    -0.02569    -0.18433    -0.07056    -0.18621    -0.55428    -0.28528    -0.01778    -0.05727    -0.01526    -1.39668
     4.42126    -0.01997    -0.13638    -0.05755    -0.12888    -0.37697    -0.19356    -0.01335    -0.04068    -0.01093    -0.97826
     4.43026    -0.01786    -0.11046    -0.05609    -0.08857    -0.24732    -0.12611    -0.01117    -0.02995    -0.00821    -0.69573
     4.44026    -0.02018    -0.11041    -0.06929    -0.06647    -0.16657    -0.08343    -0.01166    -0.02576    -0.00732    -0.56108
     4.45026    -0.02746    -0.13783    -0.09940    -0.06145    -0.12934    -0.06260    -0.01504    -0.02808    -0.00827    -0.56948
     4.45926    -0.03976    -0.19188    -0.14708    -0.07102    -0.12705    -0.05913    -0.02127    -0.03634    -0.01092    -0.70446
     4.46926    -0.05639    -0.26829    -0.21019    -0.09171    -0.14995    -0.06804    -0.02991    -0.04938    -0.01497    -0.93882
     4.47826    -0.07569    -0.35836    -0.28279    -0.11908    -0.18784    -0.08430    -0.04003    -0.06531    -0.01985    -1.23325
     4.48826    -0.09496    -0.44893    -0.35509    -0.14778    -0.23026    -0.10293    -0.05017    -0.08156    -0.02482    -1.53651
     4.49826    -0.11095    -0.52420    -0.41496    -0.17206    -0.26697    -0.11919    -0.05860    -0.09514    -0.02896    -1.79102
     4.50726    -0.12054    -0.56947    -0.45089    -0.18674    -0.28936    -0.12914    -0.06366    -0.10332    -0.03145    -1.94457
     4.51726    -0.12173    -0.57510    -0.45539    -0.18851    -0.29201    -0.13029    -0.06430    -0.10433    -0.03176    -1.96342
     4.52626    -0.11427    -0.53982    -0.42747    -0.17693    -0.27403    -0.12227    -0.06035    -0.09793    -0.02981    -1.84289
     4.53626    -0.09969    -0.47095    -0.37295    -0.15435    -0.23908    -0.10667    -0.05265    -0.08544    -0.02601    -1.60779
     4.54626    -0.08084    -0.38187    -0.30239    -0.12517    -0.19385    -0.08649    -0.04269    -0.06928    -0.02109    -1.30366
     4.55526    -0.06092    -0.28778    -0.22788    -0.09432    -0.14607    -0.06518    -0.03217    -0.05221    -0.01589    -0.98241
     4.56526    -0.04266    -0.20155    -0.15959    -0.06606    -0.10231    -0.04565    -0.02253    -0.03656    -0.01113    -0.68804
     4.57426    -0.02777    -0.13120    -0.10389    -0.04300    -0.06660    -0.02971    -0.01467    -0.02380    -0.00724    -0.44788
     4.58426    -0.01680    -0.07937    -0.06285    -0.02601    -0.04029    -0.01798    -0.00887    -0.01440    -0.00438    -0.27095
     4.59426    -0.00945    -0.04462    -0.03534    -0.01463    -0.02265    -0.01011    -0.00499    -0.00810    -0.00246    -0.15234
     4.60326    -0.00494    -0.02332    -0.01847    -0.00764    -0.01184    -0.00528    -0.00261    -0.00423    -0.00129    -0.07961
     4.61326    -0.00240    -0.01132    -0.00897    -0.00371    -0.00575    -0.00256    -0.00127    -0.00205    -0.00063    -0.03866
     4.62226    -0.00108    -0.00511    -0.00405    -0.00168    -0.00259    -0.00116    -0.00057    -0.00093    -0.00028    -0.01745
     4.63226    -0.00045    -0.00214    -0.00170    -0.00070    -0.00109    -0.00049    -0.00024    -0.00039    -0.00012    -0.00732
     4.64226    -0.00018    -0.00084    -0.00066    -0.00027    -0.00042    -0.00019    -0.00009    -0.00015    -0.00005    -0.00285
     4.65126    -0.00006    -0.00030    -0.00024    -0.00010    -0.00015    -0.00007    -0.00003    -0.00005    -0.00002    -0.00103
     4.66126    -0.00002    -0.00010    -0.00008    -0.00003    -0.00005    -0.00002    -0.00001    -0.00002    -0.00001    -0.00035
     4.67026    -0.00001    -0.00003    -0.00003    -0.00001    -0.00002    -0.00001    -0.00000    -0.00001    -0.00000    -0.00011
     4.68026    -0.00000    -0.00001    -0.00001    -0.00000    -0.00000    -0.00000    -0.00000    -0.00000    -0.00000    -0.00003
     4.69026    -0.00000    -0.00000    -0.00000    -0.00000    -0.00000    -0.00000    -0.00000    -0.00000    -0.00000    -0.00001
     4.69926    -0.00000    -0.00000    -0.00000    -0.00000    -0.00000    -0.00000    -0.00000    -0.00000    -0.00000    -0.00000
     4.70926    -0.00000    -0.00000    -0.00000    -0.00000    -0.00000    -0.00000    -0.00000    -0.00000    -0.00000    -0.00000
     4.71826    -0.00000    -0.00000    -0.00000    -0.00000    -0.00000    -0.00000    -0.00000    -0.00000    -0.00000    -0.00000
     4.72826    -0.00000    -0.00000    -0.00000    -0.00000    -0.00000    -0.00000    -0.00000    -0.00000    -0.00000    -0.00000
     4.73826    -0.00000    -0.00000    -0.00000    -0.00000    -0.00000    -0.00000    -0.00000    -0.00000    -0.00000    -0.00000
     4.74726    -0.00000    -0.00000    -0.00000    -0.00000    -0.00000    -0.00000    -0.00000    -0.00000    -0.00000    -0.00000
     4.75726    -0.00000    -0.00000    -0.00000    -0.00000    -0.00000    -0.00000    -0.00000    -0.00000    -0.00000    -0.00000
     4.76626    -0.00000    -0.00000    -0.00000    -0.00000    -0.00000    -0.00000    -0.00000    -0.00000    -0.00000    -0.00000
     4.77626    -0.00000    -0.00000    -0.00000    -0.00000    -0.00000    -0.00000    -0.00000    -0.00000    -0.00000    -0.00000
     4.78626    -0.00000    -0.00000    -0.00000    -0.00000    -0.00000    -0.00000    -0.00000    -0.00000    -0.00000    -0.00000
     4.79526    -0.00000    -0.00000    -0.00000    -0.00000    -0.00000    -0.00000    -0.00000    -0.00000    -0.00000    -0.00000
     4.80526    -0.00000    -0.00000    -0.00000    -0.00000    -0.00000    -0.00000    -0.00000    -0.00000    -0.00000    -0.00000
     4.81426     0.00000     0.00000     0.00000     0.00000     0.00000     0.00000     0.00000     0.00000     0.00000     0.00000
     4.82426     0.00000     0.00000     0.00000     0.00000     0.00000     0.00000     0.00000     0.00000     0.00000     0.00000
     4.83426     0.00000     0.00000     0.00000     0.00000     0.00000     0.00000     0.00000     0.00000     0.00000     0.00000
     4.84326     0.00000     0.00000     0.00000     0.00000     0.00000     0.00000     0.00000     0.00000     0.00000     0.00000
     4.85326     0.00000     0.00000     0.00000     0.00000     0.00000     0.00000     0.00000     0.00000     0.00000     0.00000
     4.86226     0.00000     0.00000     0.00000     0.00000     0.00000     0.00000     0.00000     0.00000     0.00000     0.00000
     4.87226     0.00000     0.00000     0.00000     0.00000     0.00000     0.00000     0.00000     0.00000     0.00000     0.00000
     4.88226     0.00000     0.00000     0.00000     0.00000     0.00000     0.00000     0.00000     0.00000     0.00000     0.00000
     4.89126     0.00000     0.00000     0.00000     0.00000     0.00000     0.00000     0.00000     0.00000     0.00000     0.00000
     4.90126     0.00000     0.00000     0.00000     0.00000     0.00000     0.00000     0.00000     0.00000     0.00000     0.00000
     4.91026     0.00000     0.00000     0.00000     0.00000     0.00000     0.00000     0.00000     0.00000     0.00000     0.00000
     4.92026     0.00000     0.00000     0.00000     0.00000     0.00000     0.00000     0.00000     0.00000     0.00000     0.00000
     4.93026     0.00000     0.00000     0.00000     0.00000     0.00000     0.00000     0.00000     0.00000     0.00000     0.00000
     4.93926     0.00000     0.00000     0.00000     0.00000     0.00000     0.00000     0.00000     0.00000     0.00000     0.00000
     4.94926     0.00000     0.00000     0.00000     0.00000     0.00000     0.00000     0.00000     0.00000     0.00000     0.00000
     4.95826     0.00000     0.00000     0.00000     0.00000     0.00000     0.00000     0.00000     0.00000     0.00000     0.00000
     4.96826     0.00000     0.00000     0.00000     0.00000     0.00000     0.00000     0.00000     0.00000     0.00000     0.00000
     4.97726     0.00000     0.00000     0.00000     0.00000     0.00000     0.00000     0.00000     0.00000     0.00000     0.00000
     4.98726     0.00000     0.00000     0.00000     0.00000     0.00000     0.00000     0.00000     0.00000     0.00000     0.00000
     4.99726     0.00000     0.00000     0.00000     0.00000     0.00000     0.00000     0.00000     0.00000     0.00000     0.00000
     5.00626     0.00000     0.00000     0.00000     0.00000     0.00000     0.00000     0.00000     0.00000     0.00000     0.00000
     5.01626     0.00000     0.00000     0.00000     0.00000     0.00000     0.00000     0.00000     0.00000     0.00000     0.00000
     5.02526     0.00000     0.00000     0.00000     0.00000     0.00000     0.00000     0.00000     0.00000     0.00000     0.00000
     5.03526     0.00000     0.00000     0.00000     0.00000     0.00000     0.00000     0.00000     0.00000     0.00000     0.00000
     5.04526     0.00000     0.00000     0.00000     0.00000     0.00000     0.00000     0.00000     0.00000     0.00000     0.00000
     5.05426     0.00000     0.00000     0.00000     0.00000     0.00000     0.00000     0.00000     0.00000     0.00000     0.00000
     5.06426     0.00000     0.00000     0.00000     0.00000     0.00000     0.00000     0.00000     0.00000     0.00000     0.00000
     5.07326     0.00000     0.00000     0.00000     0.00000     0.00000     0.00000     0.00000     0.00000     0.00000     0.00000
     5.08326     0.00000     0.00000     0.00000     0.00000     0.00000     0.00000     0.00000     0.00000     0.00000     0.00000
     5.09326     0.00000     0.00000     0.00000     0.00000     0.00000     0.00000     0.00000     0.00000     0.00000     0.00000
     5.10226     0.00000     0.00000     0.00000     0.00000     0.00000     0.00000     0.00000     0.00000     0.00000     0.00000
     5.11226     0.00000     0.00000     0.00000     0.00000     0.00000     0.00000     0.00000     0.00000     0.00000     0.00000
     5.12126     0.00000     0.00000     0.00000     0.00000     0.00000     0.00000     0.00000     0.00000     0.00000     0.00000
     5.13126     0.00000     0.00000     0.00000     0.00000     0.00000     0.00000     0.00000     0.00000     0.00000     0.00000
     5.14126     0.00000     0.00000     0.00000     0.00000     0.00000     0.00000     0.00000     0.00000     0.00000     0.00000
     5.15026     0.00000     0.00000     0.00000     0.00000     0.00000     0.00000     0.00000     0.00000     0.00000     0.00000
     5.16026     0.00000     0.00000     0.00000     0.00000     0.00000     0.00000     0.00000     0.00000     0.00000     0.00000
     5.16926     0.00000     0.00000     0.00000     0.00000     0.00000     0.00000     0.00000     0.00000     0.00000     0.00000
     5.17926     0.00000     0.00000     0.00000     0.00000     0.00000     0.00000     0.00000     0.00000     0.00000     0.00000
     5.18926     0.00000     0.00000     0.00000     0.00000     0.00000     0.00000     0.00000     0.00000     0.00000     0.00000
     5.19826     0.00000     0.00000     0.00000     0.00000     0.00000     0.00000     0.00000     0.00000     0.00000     0.00000
     5.20826     0.00000     0.00000     0.00000     0.00000     0.00000     0.00000     0.00000     0.00000     0.00000     0.00000
     5.21726     0.00000     0.00000     0.00000     0.00000     0.00000     0.00000     0.00000     0.00000     0.00000     0.00000
     5.22726     0.00000     0.00000     0.00000     0.00000     0.00000     0.00000     0.00000     0.00000     0.00000     0.00000
     5.23726     0.00000     0.00000     0.00000     0.00000     0.00000     0.00000     0.00000     0.00000     0.00000     0.00000
     5.24626     0.00000     0.00000     0.00000     0.00000     0.00000     0.00000     0.00000     0.00000     0.00000     0.00000
     5.25626     0.00000     0.00000     0.00000     0.00000     0.00000     0.00000     0.00000     0.00000     0.00000     0.00000
     5.26526     0.00000     0.00000     0.00000     0.00000     0.00000     0.00000     0.00000     0.00000     0.00000     0.00000
     5.27526     0.00000     0.00000     0.00000     0.00000     0.00000     0.00000     0.00000     0.00000     0.00000     0.00000
     5.28526     0.00000     0.00000     0.00000     0.00000     0.00000     0.00000     0.00000     0.00000     0.00000     0.00000
     5.29426     0.00000     0.00000     0.00000     0.00000     0.00000     0.00000     0.00000     0.00000     0.00000     0.00000
     5.30426     0.00000     0.00000     0.00000     0.00000     0.00000     0.00000     0.00000     0.00000     0.00000     0.00000
     5.31326     0.00000     0.00000     0.00000     0.00000     0.00000     0.00000     0.00000     0.00000     0.00000     0.00000
     5.32326     0.00000     0.00000     0.00000     0.00000     0.00000     0.00000     0.00000     0.00000     0.00000     0.00000
     5.33326     0.00000     0.00000     0.00000     0.00000     0.00000     0.00000     0.00000     0.00000     0.00000     0.00000
     5.34226     0.00000     0.00000     0.00000     0.00000     0.00000     0.00000     0.00000     0.00000     0.00000     0.00000
     5.35226     0.00000     0.00000     0.00000     0.00000     0.00000     0.00000     0.00000     0.00000     0.00000     0.00000
     5.36126     0.00000     0.00000     0.00000     0.00000     0.00000     0.00000     0.00000     0.00000     0.00000     0.00000
     5.37126     0.00000     0.00000     0.00000     0.00000     0.00000     0.00000     0.00000     0.00000     0.00000     0.00000
     5.38126     0.00000     0.00000     0.00000     0.00000     0.00000     0.00000     0.00000     0.00000     0.00000     0.00000
