# Supplementary material for: General synthesis and atomic arrangement identification of ordered Bi–Pd intermetallics with tunable electrocatalytic CO2 reduction selectivity
Source: Nat Commun. 2024 Feb 21;15:1573. doi: 10.1038/s41467-024-46072-7 (PMC10881518; doi:10.1038/s41467-024-46072-7)
Supplement: Supplementary file 3 — Source data [file 41467_2024_46072_MOESM3_ESM.zip › Source_Data/DFT_Calculation/PDOS/Bi2Pd_100/PDOS_Bi_UP.dat]

     #Energy           s          py          pz          px         dxy         dyz         dz2         dxz         dx2       tot  
   -13.80274     0.00000     0.00000     0.00000     0.00000     0.00000     0.00000     0.00000     0.00000     0.00000     0.00000
   -13.79274     0.00000     0.00000     0.00000     0.00000     0.00000     0.00000     0.00000     0.00000     0.00000     0.00000
   -13.78374     0.00000     0.00000     0.00000     0.00000     0.00000     0.00000     0.00000     0.00000     0.00000     0.00000
   -13.77374     0.00000     0.00000     0.00000     0.00000     0.00000     0.00000     0.00000     0.00000     0.00000     0.00000
   -13.76374     0.00000     0.00000     0.00000     0.00000     0.00000     0.00000     0.00000     0.00000     0.00000     0.00000
   -13.75474     0.00000     0.00000     0.00000     0.00000     0.00000     0.00000     0.00000     0.00000     0.00000     0.00000
   -13.74474     0.00000     0.00000     0.00000     0.00000     0.00000     0.00000     0.00000     0.00000     0.00000     0.00000
   -13.73574     0.00000     0.00000     0.00000     0.00000     0.00000     0.00000     0.00000     0.00000     0.00000     0.00000
   -13.72574     0.00000     0.00000     0.00000     0.00000     0.00000     0.00000     0.00000     0.00000     0.00000     0.00000
   -13.71574     0.00000     0.00000     0.00000     0.00000     0.00000     0.00000     0.00000     0.00000     0.00000     0.00000
   -13.70674     0.00000     0.00000     0.00000     0.00000     0.00000     0.00000     0.00000     0.00000     0.00000     0.00000
   -13.69674     0.00000     0.00000     0.00000     0.00000     0.00000     0.00000     0.00000     0.00000     0.00000     0.00000
   -13.68774     0.00000     0.00000     0.00000     0.00000     0.00000     0.00000     0.00000     0.00000     0.00000     0.00000
   -13.67774     0.00000     0.00000     0.00000     0.00000     0.00000     0.00000     0.00000     0.00000     0.00000     0.00000
   -13.66774     0.00000     0.00000     0.00000     0.00000     0.00000     0.00000     0.00000     0.00000     0.00000     0.00000
   -13.65874     0.00000     0.00000     0.00000     0.00000     0.00000     0.00000     0.00000     0.00000     0.00000     0.00000
   -13.64874     0.00000     0.00000     0.00000     0.00000     0.00000     0.00000     0.00000     0.00000     0.00000     0.00000
   -13.63974     0.00000     0.00000     0.00000     0.00000     0.00000     0.00000     0.00000     0.00000     0.00000     0.00000
   -13.62974     0.00000     0.00000     0.00000     0.00000     0.00000     0.00000     0.00000     0.00000     0.00000     0.00000
   -13.61974     0.00000     0.00000     0.00000     0.00000     0.00000     0.00000     0.00000     0.00000     0.00000     0.00000
   -13.61074     0.00000     0.00000     0.00000     0.00000     0.00000     0.00000     0.00000     0.00000     0.00000     0.00000
   -13.60074     0.00000     0.00000     0.00000     0.00000     0.00000     0.00000     0.00000     0.00000     0.00000     0.00000
   -13.59174     0.00000     0.00000     0.00000     0.00000     0.00000     0.00000     0.00000     0.00000     0.00000     0.00000
   -13.58174     0.00000     0.00000     0.00000     0.00000     0.00000     0.00000     0.00000     0.00000     0.00000     0.00000
   -13.57174     0.00000     0.00000     0.00000     0.00000     0.00000     0.00000     0.00000     0.00000     0.00000     0.00000
   -13.56274     0.00000     0.00000     0.00000     0.00000     0.00000     0.00000     0.00000     0.00000     0.00000     0.00000
   -13.55274     0.00000     0.00000     0.00000     0.00000     0.00000     0.00000     0.00000     0.00000     0.00000     0.00000
   -13.54374     0.00000     0.00000     0.00000     0.00000     0.00000     0.00000     0.00000     0.00000     0.00000     0.00000
   -13.53374     0.00000     0.00000     0.00000     0.00000     0.00000     0.00000     0.00000     0.00000     0.00000     0.00000
   -13.52374     0.00000     0.00000     0.00000     0.00000     0.00000     0.00000     0.00000     0.00000     0.00000     0.00000
   -13.51474     0.00000     0.00000     0.00000     0.00000     0.00000     0.00000     0.00000     0.00000     0.00000     0.00000
   -13.50474     0.00000     0.00000     0.00000     0.00000     0.00000     0.00000     0.00000     0.00000     0.00000     0.00000
   -13.49574     0.00000     0.00000     0.00000     0.00000     0.00000     0.00000     0.00000     0.00000     0.00000     0.00000
   -13.48574     0.00000     0.00000     0.00000     0.00000     0.00000     0.00000     0.00000     0.00000     0.00000     0.00000
   -13.47574     0.00000     0.00000     0.00000     0.00000     0.00000     0.00000     0.00000     0.00000     0.00000     0.00000
   -13.46674     0.00000     0.00000     0.00000     0.00000     0.00000     0.00000     0.00000     0.00000     0.00000     0.00000
   -13.45674     0.00000     0.00000     0.00000     0.00000     0.00000     0.00000     0.00000     0.00000     0.00000     0.00000
   -13.44774     0.00000     0.00000     0.00000     0.00000     0.00000     0.00000     0.00000     0.00000     0.00000     0.00000
   -13.43774     0.00000     0.00000     0.00000     0.00000     0.00000     0.00000     0.00000     0.00000     0.00000     0.00000
   -13.42774     0.00000     0.00000     0.00000     0.00000     0.00000     0.00000     0.00000     0.00000     0.00000     0.00000
   -13.41874     0.00000     0.00000     0.00000     0.00000     0.00000     0.00000     0.00000     0.00000     0.00000     0.00000
   -13.40874     0.00000     0.00000     0.00000     0.00000     0.00000     0.00000     0.00000     0.00000     0.00000     0.00000
   -13.39974     0.00000     0.00000     0.00000     0.00000     0.00000     0.00000     0.00000     0.00000     0.00000     0.00000
   -13.38974     0.00000     0.00000     0.00000     0.00000     0.00000     0.00000     0.00000     0.00000     0.00000     0.00000
   -13.37974     0.00000     0.00000     0.00000     0.00000     0.00000     0.00000     0.00000     0.00000     0.00000     0.00000
   -13.37074     0.00000     0.00000     0.00000     0.00000     0.00000     0.00000     0.00000     0.00000     0.00000     0.00000
   -13.36074     0.00000     0.00000     0.00000     0.00000     0.00000     0.00000     0.00000     0.00000     0.00000     0.00000
   -13.35174     0.00000     0.00000     0.00000     0.00000     0.00000     0.00000     0.00000     0.00000     0.00000     0.00000
   -13.34174     0.00000     0.00000     0.00000     0.00000     0.00000     0.00000     0.00000     0.00000     0.00000     0.00000
   -13.33174     0.00000     0.00000     0.00000     0.00000     0.00000     0.00000     0.00000     0.00000     0.00000     0.00000
   -13.32274     0.00000     0.00000     0.00000     0.00000     0.00000     0.00000     0.00000     0.00000     0.00000     0.00000
   -13.31274     0.00000     0.00000     0.00000     0.00000     0.00000     0.00000     0.00000     0.00000     0.00000     0.00000
   -13.30374     0.00000     0.00000     0.00000     0.00000     0.00000     0.00000     0.00000     0.00000     0.00000     0.00000
   -13.29374     0.00000     0.00000     0.00000     0.00000     0.00000     0.00000     0.00000     0.00000     0.00000     0.00000
   -13.28474     0.00000     0.00000     0.00000     0.00000     0.00000     0.00000     0.00000     0.00000     0.00000     0.00000
   -13.27474     0.00000     0.00000     0.00000     0.00000     0.00000     0.00000     0.00000     0.00000     0.00000     0.00000
   -13.26474     0.00000     0.00000     0.00000     0.00000     0.00000     0.00000     0.00000     0.00000     0.00000     0.00000
   -13.25574     0.00000     0.00000     0.00000     0.00000     0.00000     0.00000     0.00000     0.00000     0.00000     0.00000
   -13.24574     0.00000     0.00000     0.00000     0.00000     0.00000     0.00000     0.00000     0.00000     0.00000     0.00000
   -13.23674     0.00000     0.00000     0.00000     0.00000     0.00000     0.00000     0.00000     0.00000     0.00000     0.00000
   -13.22674     0.00000     0.00000     0.00000     0.00000     0.00000     0.00000     0.00000     0.00000     0.00000     0.00000
   -13.21674     0.00000     0.00000     0.00000     0.00000     0.00000     0.00000     0.00000     0.00000     0.00000     0.00000
   -13.20774     0.00000     0.00000     0.00000     0.00000     0.00000     0.00000     0.00000     0.00000     0.00000     0.00000
   -13.19774     0.00000     0.00000     0.00000     0.00000     0.00000     0.00000     0.00000     0.00000     0.00000     0.00000
   -13.18874     0.00000     0.00000     0.00000     0.00000     0.00000     0.00000     0.00000     0.00000     0.00000     0.00000
   -13.17874     0.00000     0.00000     0.00000     0.00000     0.00000     0.00000     0.00000     0.00000     0.00000     0.00000
   -13.16874     0.00000     0.00000     0.00000     0.00000     0.00000     0.00000     0.00000     0.00000     0.00000     0.00000
   -13.15974     0.00000     0.00000     0.00000     0.00000     0.00000     0.00000     0.00000     0.00000     0.00000     0.00000
   -13.14974     0.00000     0.00000     0.00000     0.00000     0.00000     0.00000     0.00000     0.00000     0.00000     0.00000
   -13.14074     0.00000     0.00000     0.00000     0.00000     0.00000     0.00000     0.00000     0.00000     0.00000     0.00000
   -13.13074     0.00000     0.00000     0.00000     0.00000     0.00000     0.00000     0.00000     0.00000     0.00000     0.00000
   -13.12074     0.00000     0.00000     0.00000     0.00000     0.00000     0.00000     0.00000     0.00000     0.00000     0.00000
   -13.11174     0.00001     0.00000     0.00000     0.00000     0.00000     0.00000     0.00000     0.00000     0.00000     0.00001
   -13.10174     0.00004     0.00000     0.00000     0.00000     0.00000     0.00000     0.00000     0.00000     0.00000     0.00004
   -13.09274     0.00013     0.00000     0.00000     0.00000     0.00000     0.00000     0.00000     0.00000     0.00000     0.00013
   -13.08274     0.00046     0.00000     0.00000     0.00000     0.00000     0.00000     0.00000     0.00000     0.00000     0.00046
   -13.07274     0.00147     0.00000     0.00001     0.00000     0.00000     0.00000     0.00000     0.00000     0.00000     0.00148
   -13.06374     0.00437     0.00000     0.00003     0.00000     0.00000     0.00000     0.00000     0.00000     0.00000     0.00440
   -13.05374     0.01205     0.00001     0.00008     0.00000     0.00000     0.00000     0.00000     0.00000     0.00000     0.01215
   -13.04474     0.03092     0.00003     0.00021     0.00000     0.00000     0.00000     0.00000     0.00000     0.00000     0.03117
   -13.03474     0.07371     0.00008     0.00050     0.00000     0.00000     0.00000     0.00001     0.00000     0.00001     0.07431
   -13.02474     0.16331     0.00018     0.00111     0.00000     0.00000     0.00000     0.00002     0.00000     0.00003     0.16464
   -13.01574     0.33626     0.00037     0.00228     0.00000     0.00000     0.00001     0.00003     0.00000     0.00005     0.33900
   -13.00574     0.64355     0.00072     0.00435     0.00000     0.00000     0.00002     0.00006     0.00000     0.00010     0.64880
   -12.99674     1.14453     0.00127     0.00775     0.00000     0.00000     0.00003     0.00011     0.00000     0.00018     1.15387
   -12.98674     1.89186     0.00211     0.01280     0.00000     0.00000     0.00005     0.00018     0.00000     0.00029     1.90730
   -12.97674     2.90646     0.00324     0.01967     0.00001     0.00000     0.00007     0.00028     0.00000     0.00045     2.93017
   -12.96774     4.15007     0.00462     0.02808     0.00001     0.00000     0.00010     0.00040     0.00000     0.00064     4.18393
   -12.95774     5.50675     0.00613     0.03727     0.00001     0.00000     0.00013     0.00053     0.00000     0.00085     5.55168
   -12.94874     6.79131     0.00756     0.04596     0.00002     0.00000     0.00017     0.00065     0.00000     0.00105     6.84672
   -12.93874     7.78436     0.00867     0.05268     0.00002     0.00000     0.00019     0.00075     0.00000     0.00121     7.84787
   -12.92874     8.29223     0.00923     0.05612     0.00002     0.00000     0.00020     0.00080     0.00000     0.00129     8.35989
   -12.91974     8.20991     0.00914     0.05556     0.00002     0.00000     0.00020     0.00079     0.00000     0.00127     8.27689
   -12.90974     7.55450     0.00841     0.05112     0.00002     0.00000     0.00018     0.00073     0.00000     0.00117     7.61614
   -12.90074     6.46062     0.00719     0.04372     0.00001     0.00000     0.00016     0.00062     0.00000     0.00100     6.51333
   -12.89074     5.13498     0.00572     0.03475     0.00001     0.00000     0.00013     0.00049     0.00000     0.00080     5.17688
   -12.88074     3.79314     0.00422     0.02567     0.00001     0.00000     0.00009     0.00037     0.00000     0.00059     3.82409
   -12.87174     2.60415     0.00290     0.01762     0.00001     0.00000     0.00006     0.00025     0.00000     0.00040     2.62540
   -12.86174     1.66158     0.00185     0.01124     0.00000     0.00000     0.00004     0.00016     0.00000     0.00026     1.67514
   -12.85274     0.98530     0.00110     0.00667     0.00000     0.00000     0.00002     0.00009     0.00000     0.00015     0.99334
   -12.84274     0.54303     0.00060     0.00367     0.00000     0.00000     0.00001     0.00005     0.00000     0.00008     0.54746
   -12.83274     0.27815     0.00031     0.00188     0.00000     0.00000     0.00001     0.00003     0.00000     0.00004     0.28042
   -12.82374     0.13241     0.00015     0.00090     0.00000     0.00000     0.00000     0.00001     0.00000     0.00002     0.13349
   -12.81374     0.05858     0.00007     0.00040     0.00000     0.00000     0.00000     0.00001     0.00000     0.00001     0.05906
   -12.80474     0.02409     0.00003     0.00016     0.00000     0.00000     0.00000     0.00000     0.00000     0.00000     0.02429
   -12.79474     0.00920     0.00001     0.00006     0.00000     0.00000     0.00000     0.00000     0.00000     0.00000     0.00928
   -12.78474     0.00327     0.00000     0.00002     0.00000     0.00000     0.00000     0.00000     0.00000     0.00000     0.00330
   -12.77574     0.00108     0.00000     0.00001     0.00000     0.00000     0.00000     0.00000     0.00000     0.00000     0.00109
   -12.76574     0.00033     0.00000     0.00000     0.00000     0.00000     0.00000     0.00000     0.00000     0.00000     0.00033
   -12.75674     0.00009     0.00000     0.00000     0.00000     0.00000     0.00000     0.00000     0.00000     0.00000     0.00010
   -12.74674     0.00003     0.00000     0.00000     0.00000     0.00000     0.00000     0.00000     0.00000     0.00000     0.00003
   -12.73774     0.00001     0.00000     0.00000     0.00000     0.00000     0.00000     0.00000     0.00000     0.00000     0.00001
   -12.72774     0.00000     0.00000     0.00000     0.00000     0.00000     0.00000     0.00000     0.00000     0.00000     0.00000
   -12.71774     0.00000     0.00000     0.00000     0.00000     0.00000     0.00000     0.00000     0.00000     0.00000     0.00000
   -12.70874     0.00000     0.00000     0.00000     0.00000     0.00000     0.00000     0.00000     0.00000     0.00000     0.00000
   -12.69874     0.00000     0.00000     0.00000     0.00000     0.00000     0.00000     0.00000     0.00000     0.00000     0.00000
   -12.68974     0.00000     0.00000     0.00000     0.00000     0.00000     0.00000     0.00000     0.00000     0.00000     0.00000
   -12.67974     0.00000     0.00000     0.00000     0.00000     0.00000     0.00000     0.00000     0.00000     0.00000     0.00000
   -12.66974     0.00000     0.00000     0.00000     0.00000     0.00000     0.00000     0.00000     0.00000     0.00000     0.00000
   -12.66074     0.00000     0.00000     0.00000     0.00000     0.00000     0.00000     0.00000     0.00000     0.00000     0.00000
   -12.65074     0.00000     0.00000     0.00000     0.00000     0.00000     0.00000     0.00000     0.00000     0.00000     0.00000
   -12.64174     0.00000     0.00000     0.00000     0.00000     0.00000     0.00000     0.00000     0.00000     0.00000     0.00000
   -12.63174     0.00000     0.00000     0.00000     0.00000     0.00000     0.00000     0.00000     0.00000     0.00000     0.00000
   -12.62174     0.00000     0.00000     0.00000     0.00000     0.00000     0.00000     0.00000     0.00000     0.00000     0.00000
   -12.61274     0.00000     0.00000     0.00000     0.00000     0.00000     0.00000     0.00000     0.00000     0.00000     0.00000
   -12.60274     0.00000     0.00000     0.00000     0.00000     0.00000     0.00000     0.00000     0.00000     0.00000     0.00000
   -12.59374     0.00000     0.00000     0.00000     0.00000     0.00000     0.00000     0.00000     0.00000     0.00000     0.00000
   -12.58374     0.00000     0.00000     0.00000     0.00000     0.00000     0.00000     0.00000     0.00000     0.00000     0.00000
   -12.57374     0.00000     0.00000     0.00000     0.00000     0.00000     0.00000     0.00000     0.00000     0.00000     0.00000
   -12.56474     0.00000     0.00000     0.00000     0.00000     0.00000     0.00000     0.00000     0.00000     0.00000     0.00000
   -12.55474     0.00000     0.00000     0.00000     0.00000     0.00000     0.00000     0.00000     0.00000     0.00000     0.00000
   -12.54574     0.00000     0.00000     0.00000     0.00000     0.00000     0.00000     0.00000     0.00000     0.00000     0.00000
   -12.53574     0.00000     0.00000     0.00000     0.00000     0.00000     0.00000     0.00000     0.00000     0.00000     0.00000
   -12.52574     0.00000     0.00000     0.00000     0.00000     0.00000     0.00000     0.00000     0.00000     0.00000     0.00000
   -12.51674     0.00000     0.00000     0.00000     0.00000     0.00000     0.00000     0.00000     0.00000     0.00000     0.00000
   -12.50674     0.00001     0.00000     0.00000     0.00000     0.00000     0.00000     0.00000     0.00000     0.00000     0.00001
   -12.49774     0.00003     0.00000     0.00000     0.00000     0.00000     0.00000     0.00000     0.00000     0.00000     0.00003
   -12.48774     0.00010     0.00000     0.00000     0.00000     0.00000     0.00000     0.00000     0.00000     0.00000     0.00010
   -12.47774     0.00034     0.00000     0.00000     0.00000     0.00000     0.00000     0.00000     0.00000     0.00000     0.00034
   -12.46874     0.00109     0.00001     0.00001     0.00000     0.00000     0.00000     0.00000     0.00000     0.00000     0.00112
   -12.45874     0.00332     0.00004     0.00004     0.00000     0.00000     0.00000     0.00000     0.00000     0.00000     0.00341
   -12.44974     0.00936     0.00012     0.00011     0.00000     0.00000     0.00000     0.00001     0.00000     0.00000     0.00960
   -12.43974     0.02456     0.00030     0.00030     0.00000     0.00000     0.00000     0.00001     0.00000     0.00001     0.02518
   -12.42974     0.05990     0.00073     0.00073     0.00000     0.00000     0.00001     0.00003     0.00000     0.00002     0.06143
   -12.42074     0.13594     0.00166     0.00166     0.00000     0.00000     0.00001     0.00007     0.00000     0.00005     0.13940
   -12.41074     0.28718     0.00351     0.00350     0.00000     0.00000     0.00002     0.00016     0.00000     0.00011     0.29448
   -12.40174     0.56500     0.00687     0.00686     0.00000     0.00000     0.00005     0.00030     0.00000     0.00022     0.57932
   -12.39174     1.03631     0.01254     0.01252     0.00001     0.00000     0.00009     0.00055     0.00000     0.00042     1.06244
   -12.38174     1.77346     0.02132     0.02127     0.00001     0.00000     0.00015     0.00094     0.00000     0.00074     1.81789
   -12.37274     2.83612     0.03377     0.03369     0.00001     0.00000     0.00025     0.00148     0.00000     0.00124     2.90656
   -12.36274     4.24580     0.04993     0.04978     0.00002     0.00000     0.00037     0.00216     0.00000     0.00196     4.35003
   -12.35374     5.96373     0.06899     0.06874     0.00003     0.00000     0.00052     0.00295     0.00000     0.00295     6.10791
   -12.34374     7.88153     0.08924     0.08883     0.00005     0.00000     0.00069     0.00376     0.00000     0.00422     8.06832
   -12.33374     9.83278     0.10831     0.10769     0.00009     0.00000     0.00087     0.00447     0.00000     0.00577    10.05999
   -12.32474    11.61949     0.12371     0.12283     0.00019     0.00000     0.00104     0.00496     0.00000     0.00752    11.87975
   -12.31474    13.05302     0.13340     0.13224     0.00044     0.00000     0.00118     0.00516     0.00000     0.00937    13.33480
   -12.30574    13.98760     0.13626     0.13489     0.00104     0.00000     0.00127     0.00505     0.00000     0.01111    14.27723
   -12.29574    14.34100     0.13234     0.13096     0.00245     0.00000     0.00132     0.00465     0.00001     0.01251    14.62523
   -12.28574    14.11590     0.12260     0.12164     0.00550     0.00001     0.00130     0.00406     0.00002     0.01333    14.38434
   -12.27674    13.40590     0.10865     0.10889     0.01158     0.00001     0.00123     0.00338     0.00004     0.01342    13.65310
   -12.26674    12.40320     0.09241     0.09506     0.02277     0.00001     0.00111     0.00272     0.00009     0.01275    12.63011
   -12.25774    11.38450     0.07577     0.08259     0.04171     0.00002     0.00096     0.00216     0.00016     0.01144    11.59931
   -12.24774    10.66636     0.06043     0.07371     0.07113     0.00004     0.00080     0.00177     0.00027     0.00976    10.88426
   -12.23774    10.52852     0.04768     0.07003     0.11283     0.00006     0.00065     0.00155     0.00042     0.00801    10.76976
   -12.22874    11.12149     0.03828     0.07216     0.16644     0.00008     0.00054     0.00151     0.00062     0.00647    11.40759
   -12.21874    12.39231     0.03227     0.07938     0.22832     0.00011     0.00046     0.00161     0.00085     0.00529    12.74062
   -12.20974    14.06003     0.02911     0.08959     0.29126     0.00015     0.00042     0.00179     0.00109     0.00452    14.47797
   -12.19974    15.67970     0.02778     0.09972     0.34553     0.00017     0.00040     0.00199     0.00129     0.00407    16.16065
   -12.19074    16.76190     0.02709     0.10654     0.38118     0.00019     0.00039     0.00212     0.00143     0.00379    17.28463
   -12.18074    16.92690     0.02604     0.10758     0.39098     0.00019     0.00037     0.00214     0.00146     0.00354    17.45921
   -12.17074    16.02120     0.02405     0.10182     0.37293     0.00018     0.00034     0.00203     0.00139     0.00321    16.52717
   -12.16174    14.15624     0.02100     0.08996     0.33075     0.00016     0.00030     0.00179     0.00124     0.00278    14.60423
   -12.15174    11.65419     0.01721     0.07407     0.27280     0.00013     0.00024     0.00148     0.00102     0.00226    12.02340
   -12.14274     8.93276     0.01321     0.05676     0.20922     0.00010     0.00019     0.00113     0.00078     0.00173     9.21589
   -12.13274     6.37573     0.00956     0.04052     0.14921     0.00007     0.00013     0.00081     0.00056     0.00123     6.57783
   -12.12274     4.24806     0.00672     0.02701     0.09894     0.00005     0.00009     0.00055     0.00037     0.00083     4.38262
   -12.11374     2.67008     0.00506     0.01700     0.06101     0.00003     0.00006     0.00037     0.00023     0.00055     2.75439
   -12.10374     1.64479     0.00495     0.01053     0.03498     0.00002     0.00005     0.00028     0.00013     0.00040     1.69612
   -12.09474     1.11303     0.00687     0.00723     0.01865     0.00001     0.00006     0.00030     0.00007     0.00038     1.14660
   -12.08474     1.00672     0.01157     0.00670     0.00925     0.00000     0.00008     0.00042     0.00003     0.00051     1.03530
   -12.07474     1.27878     0.01995     0.00867     0.00427     0.00000     0.00014     0.00069     0.00002     0.00082     1.31334
   -12.06574     1.90400     0.03288     0.01300     0.00184     0.00000     0.00023     0.00113     0.00001     0.00132     1.95440
   -12.05574     2.85616     0.05073     0.01955     0.00075     0.00000     0.00035     0.00173     0.00000     0.00202     2.93129
   -12.04674     4.07326     0.07290     0.02790     0.00029     0.00000     0.00051     0.00248     0.00000     0.00290     4.18024
   -12.03674     5.43174     0.09739     0.03721     0.00013     0.00000     0.00068     0.00332     0.00000     0.00387     5.57434
   -12.02674     6.74232     0.12095     0.04618     0.00007     0.00000     0.00084     0.00412     0.00000     0.00480     6.91930
   -12.01774     7.78089     0.13960     0.05330     0.00006     0.00000     0.00098     0.00476     0.00000     0.00554     7.98512
   -12.00774     8.34699     0.14976     0.05718     0.00005     0.00000     0.00105     0.00510     0.00000     0.00595     8.56608
   -11.99874     8.32171     0.14931     0.05701     0.00005     0.00000     0.00104     0.00509     0.00000     0.00593     8.54015
   -11.98874     7.71115     0.13836     0.05282     0.00005     0.00000     0.00097     0.00471     0.00000     0.00549     7.91355
   -11.97874     6.64069     0.11915     0.04549     0.00004     0.00000     0.00083     0.00406     0.00000     0.00473     6.81500
   -11.96974     5.31504     0.09536     0.03641     0.00003     0.00000     0.00067     0.00325     0.00000     0.00379     5.45455
   -11.95974     3.95385     0.07094     0.02708     0.00002     0.00000     0.00050     0.00242     0.00000     0.00282     4.05763
   -11.95074     2.73341     0.04904     0.01872     0.00002     0.00000     0.00034     0.00167     0.00000     0.00195     2.80515
   -11.94074     1.75633     0.03151     0.01203     0.00001     0.00000     0.00022     0.00107     0.00000     0.00125     1.80243
   -11.93074     1.04881     0.01882     0.00718     0.00001     0.00000     0.00013     0.00064     0.00000     0.00075     1.07634
   -11.92174     0.58208     0.01044     0.00399     0.00000     0.00000     0.00007     0.00036     0.00000     0.00041     0.59736
   -11.91174     0.30025     0.00539     0.00206     0.00000     0.00000     0.00004     0.00018     0.00000     0.00021     0.30813
   -11.90274     0.14393     0.00258     0.00099     0.00000     0.00000     0.00002     0.00009     0.00000     0.00010     0.14771
   -11.89274     0.06413     0.00115     0.00044     0.00000     0.00000     0.00001     0.00004     0.00000     0.00005     0.06581
   -11.88274     0.02655     0.00048     0.00018     0.00000     0.00000     0.00000     0.00002     0.00000     0.00002     0.02725
   -11.87374     0.01022     0.00018     0.00007     0.00000     0.00000     0.00000     0.00001     0.00000     0.00001     0.01049
   -11.86374     0.00366     0.00007     0.00003     0.00000     0.00000     0.00000     0.00000     0.00000     0.00000     0.00375
   -11.85474     0.00122     0.00002     0.00001     0.00000     0.00000     0.00000     0.00000     0.00000     0.00000     0.00125
   -11.84474     0.00040     0.00001     0.00000     0.00000     0.00000     0.00000     0.00000     0.00000     0.00000     0.00041
   -11.83474     0.00020     0.00000     0.00000     0.00000     0.00000     0.00000     0.00000     0.00000     0.00000     0.00021
   -11.82574     0.00036     0.00001     0.00000     0.00000     0.00000     0.00000     0.00000     0.00000     0.00000     0.00037
   -11.81574     0.00109     0.00002     0.00001     0.00000     0.00000     0.00000     0.00000     0.00000     0.00000     0.00112
   -11.80674     0.00332     0.00005     0.00003     0.00000     0.00000     0.00000     0.00000     0.00000     0.00000     0.00341
   -11.79674     0.00945     0.00015     0.00009     0.00001     0.00000     0.00000     0.00001     0.00000     0.00000     0.00971
   -11.78674     0.02504     0.00041     0.00023     0.00002     0.00000     0.00001     0.00003     0.00000     0.00001     0.02575
   -11.77774     0.06184     0.00100     0.00057     0.00006     0.00000     0.00003     0.00007     0.00000     0.00003     0.06360
   -11.76774     0.14243     0.00229     0.00131     0.00018     0.00000     0.00006     0.00017     0.00000     0.00007     0.14651
   -11.75874     0.30625     0.00490     0.00283     0.00048     0.00001     0.00012     0.00036     0.00000     0.00015     0.31510
   -11.74874     0.61558     0.00978     0.00571     0.00122     0.00002     0.00024     0.00070     0.00001     0.00030     0.63355
   -11.73874     1.15863     0.01822     0.01078     0.00290     0.00004     0.00045     0.00129     0.00002     0.00055     1.19289
   -11.72974     2.04598     0.03179     0.01910     0.00646     0.00009     0.00077     0.00222     0.00005     0.00095     2.10741
   -11.71974     3.39869     0.05198     0.03185     0.01347     0.00018     0.00122     0.00357     0.00010     0.00153     3.50258
   -11.71074     5.32573     0.07981     0.05009     0.02627     0.00035     0.00181     0.00537     0.00019     0.00231     5.49193
   -11.70074     7.89911     0.11538     0.07454     0.04795     0.00063     0.00251     0.00758     0.00034     0.00326     8.15131
   -11.69074    11.12797     0.15745     0.10525     0.08200     0.00107     0.00325     0.01008     0.00057     0.00435    11.49200
   -11.68174    14.94312     0.20339     0.14142     0.13140     0.00171     0.00396     0.01267     0.00089     0.00548    15.44404
   -11.67174    19.19011     0.24942     0.18129     0.19748     0.00255     0.00454     0.01515     0.00129     0.00658    19.84841
   -11.66274    23.63320     0.29112     0.22224     0.27858     0.00357     0.00491     0.01735     0.00175     0.00758    24.46029
   -11.65274    27.96610     0.32413     0.26099     0.36916     0.00470     0.00506     0.01914     0.00223     0.00847    28.95997
   -11.64374    31.84170     0.34492     0.29415     0.45995     0.00580     0.00500     0.02049     0.00265     0.00931    32.98397
   -11.63374    34.90360     0.35133     0.31875     0.53917     0.00674     0.00478     0.02139     0.00294     0.01023    36.15894
   -11.62374    36.85320     0.34298     0.33283     0.59504     0.00737     0.00448     0.02184     0.00306     0.01136    38.17217
   -11.61474    37.48570     0.32143     0.33581     0.61849     0.00758     0.00417     0.02182     0.00299     0.01281    38.81081
   -11.60474    36.75380     0.28973     0.32843     0.60559     0.00735     0.00388     0.02130     0.00275     0.01457    38.02739
   -11.59574    34.75900     0.25188     0.31231     0.55857     0.00671     0.00364     0.02025     0.00237     0.01649    35.93122
   -11.58574    31.72520     0.21186     0.28938     0.48516     0.00577     0.00341     0.01868     0.00192     0.01827    32.75966
   -11.57574    27.95370     0.17296     0.26134     0.39666     0.00468     0.00319     0.01668     0.00147     0.01952    28.83020
   -11.56674    23.76760     0.13741     0.22957     0.30501     0.00357     0.00292     0.01437     0.00106     0.01989    24.48139
   -11.55674    19.47270     0.10632     0.19532     0.22048     0.00256     0.00259     0.01190     0.00072     0.01915    20.03174
   -11.54774    15.33410     0.08000     0.16003     0.14967     0.00172     0.00221     0.00945     0.00046     0.01734    15.75498
   -11.53774    11.56730     0.05832     0.12548     0.09534     0.00109     0.00179     0.00717     0.00028     0.01470    11.87147
   -11.52774     8.32600     0.04098     0.09359     0.05694     0.00065     0.00137     0.00518     0.00016     0.01164     8.53651
   -11.51874     5.69530     0.02759     0.06605     0.03186     0.00036     0.00099     0.00355     0.00008     0.00860     5.83438
   -11.50874     3.68850     0.01769     0.04392     0.01670     0.00019     0.00067     0.00230     0.00004     0.00592     3.77593
   -11.49974     2.25582     0.01077     0.02743     0.00820     0.00009     0.00042     0.00141     0.00002     0.00380     2.30796
   -11.48974     1.30488     0.00625     0.01608     0.00378     0.00004     0.00025     0.00084     0.00001     0.00227     1.33439
   -11.47974     0.72767     0.00358     0.00890     0.00167     0.00002     0.00015     0.00052     0.00000     0.00127     0.74379
   -11.47074     0.42801     0.00235     0.00481     0.00082     0.00001     0.00009     0.00044     0.00000     0.00069     0.43723
   -11.46074     0.34218     0.00238     0.00293     0.00070     0.00001     0.00009     0.00061     0.00000     0.00040     0.34930
   -11.45174     0.45238     0.00384     0.00269     0.00122     0.00002     0.00012     0.00110     0.00001     0.00032     0.46171
   -11.44174     0.79182     0.00729     0.00395     0.00267     0.00005     0.00022     0.00208     0.00001     0.00042     0.80851
   -11.43174     1.44158     0.01376     0.00694     0.00572     0.00011     0.00039     0.00374     0.00003     0.00068     1.47296
   -11.42274     2.51633     0.02467     0.01221     0.01154     0.00023     0.00066     0.00631     0.00006     0.00112     2.57312
   -11.41274     4.13609     0.04163     0.02043     0.02174     0.00043     0.00105     0.00989     0.00010     0.00175     4.23312
   -11.40374     6.38169     0.06601     0.03221     0.03821     0.00076     0.00155     0.01446     0.00018     0.00256     6.53764
   -11.39374     9.24549     0.09842     0.04776     0.06264     0.00125     0.00214     0.01968     0.00030     0.00351     9.48117
   -11.38374    12.58573     0.13799     0.06659     0.09580     0.00191     0.00275     0.02496     0.00046     0.00447    12.92067
   -11.37474    16.11427     0.18202     0.08737     0.13667     0.00272     0.00332     0.02951     0.00065     0.00533    16.56187
   -11.36474    19.41639     0.22590     0.10787     0.18189     0.00362     0.00374     0.03255     0.00087     0.00593    19.97877
   -11.35574    22.02861     0.26373     0.12531     0.22583     0.00450     0.00396     0.03353     0.00108     0.00618    22.69274
   -11.34574    23.53894     0.28954     0.13695     0.26158     0.00521     0.00393     0.03229     0.00125     0.00603    24.27573
   -11.33574    23.68709     0.29880     0.14075     0.28263     0.00563     0.00367     0.02911     0.00135     0.00552    24.45456
   -11.32674    22.44400     0.28965     0.13594     0.28489     0.00568     0.00323     0.02458     0.00136     0.00475    23.19408
   -11.31674    20.01136     0.26357     0.12331     0.26790     0.00535     0.00267     0.01949     0.00128     0.00384    20.69876
   -11.30774    16.77787     0.22495     0.10496     0.23497     0.00469     0.00209     0.01452     0.00113     0.00293    17.36811
   -11.29774    13.21692     0.17994     0.08377     0.19225     0.00384     0.00154     0.01019     0.00092     0.00211    13.69148
   -11.28774     9.77395     0.13481     0.06263     0.14668     0.00293     0.00107     0.00674     0.00070     0.00143    10.13095
   -11.27874     6.77989     0.09452     0.04385     0.10437     0.00209     0.00071     0.00421     0.00050     0.00092     7.03106
   -11.26874     4.41091     0.06201     0.02872     0.06925     0.00138     0.00044     0.00250     0.00033     0.00057     4.57611
   -11.25974     2.69810     0.03812     0.01762     0.04283     0.00086     0.00026     0.00143     0.00021     0.00035     2.79977
   -11.24974     1.57465     0.02213     0.01017     0.02470     0.00049     0.00016     0.00085     0.00012     0.00026     1.63353
   -11.23974     0.93348     0.01259     0.00566     0.01327     0.00027     0.00012     0.00065     0.00006     0.00031     0.96640
   -11.23074     0.68030     0.00798     0.00334     0.00665     0.00013     0.00013     0.00081     0.00003     0.00055     0.69992
   -11.22074     0.76948     0.00723     0.00266     0.00311     0.00006     0.00021     0.00139     0.00001     0.00112     0.78528
   -11.21174     1.21840     0.00992     0.00332     0.00137     0.00003     0.00038     0.00254     0.00001     0.00222     1.23819
   -11.20174     2.09866     0.01614     0.00531     0.00059     0.00001     0.00067     0.00448     0.00000     0.00415     2.13002
   -11.19174     3.50387     0.02629     0.00877     0.00029     0.00001     0.00110     0.00740     0.00000     0.00721     3.55493
   -11.18274     5.49562     0.04053     0.01383     0.00022     0.00000     0.00169     0.01137     0.00000     0.01167     5.57493
   -11.17274     8.04107     0.05839     0.02041     0.00030     0.00000     0.00241     0.01626     0.00000     0.01756     8.15642
   -11.16374    10.95837     0.07841     0.02813     0.00056     0.00001     0.00321     0.02162     0.00000     0.02460    11.11491
   -11.15374    13.91466     0.09820     0.03619     0.00116     0.00002     0.00398     0.02675     0.00001     0.03205    14.11300
   -11.14474    16.47804     0.11498     0.04362     0.00244     0.00003     0.00459     0.03078     0.00001     0.03883    16.71333
   -11.13474    18.23930     0.12647     0.04953     0.00509     0.00007     0.00496     0.03298     0.00003     0.04378    18.50221
   -11.12474    18.94860     0.13193     0.05361     0.01017     0.00013     0.00504     0.03295     0.00006     0.04593    19.22842
   -11.11574    18.62840     0.13280     0.05635     0.01924     0.00025     0.00487     0.03078     0.00010     0.04486    18.91766
   -11.10574    17.58470     0.13256     0.05914     0.03415     0.00045     0.00457     0.02704     0.00018     0.04084    17.88363
   -11.09674    16.32050     0.13576     0.06387     0.05666     0.00074     0.00429     0.02257     0.00030     0.03473    16.63942
   -11.08674    15.36420     0.14644     0.07224     0.08766     0.00114     0.00418     0.01828     0.00047     0.02770    15.72231
   -11.07674    15.08280     0.16643     0.08500     0.12637     0.00164     0.00433     0.01479     0.00067     0.02088    15.50292
   -11.06774    15.55440     0.19424     0.10129     0.16965     0.00220     0.00471     0.01241     0.00090     0.01509    16.05488
   -11.05774    16.54002     0.22502     0.11862     0.21205     0.00275     0.00523     0.01105     0.00113     0.01068    17.12654
   -11.04874    17.57855     0.25174     0.13342     0.24677     0.00320     0.00572     0.01037     0.00131     0.00762    18.23870
   -11.03874    18.15200     0.26731     0.14211     0.26741     0.00346     0.00601     0.00995     0.00142     0.00564    18.85531
   -11.02874    17.87407     0.26690     0.14229     0.26999     0.00349     0.00597     0.00942     0.00143     0.00436    18.57792
   -11.01974    16.61272     0.24937     0.13357     0.25430     0.00327     0.00556     0.00860     0.00135     0.00349    17.27222
   -11.00974    14.52854     0.21763     0.11788     0.22426     0.00287     0.00486     0.00746     0.00119     0.00281    15.10750
   -11.00074    12.00758     0.17751     0.09889     0.18693     0.00236     0.00397     0.00616     0.00099     0.00226    12.48666
   -10.99074     9.54248     0.13590     0.08119     0.15077     0.00185     0.00305     0.00493     0.00080     0.00185     9.92281
   -10.98074     7.60358     0.09882     0.06925     0.12376     0.00141     0.00224     0.00400     0.00065     0.00163     7.90535
   -10.97174     6.54737     0.07031     0.06666     0.11204     0.00113     0.00164     0.00356     0.00059     0.00168     6.80497
   -10.96174     6.56624     0.05201     0.07557     0.11900     0.00101     0.00128     0.00374     0.00062     0.00205     6.82151
   -10.95274     7.67385     0.04350     0.09627     0.14484     0.00108     0.00115     0.00455     0.00074     0.00280     7.96879
   -10.94274     9.70829     0.04298     0.12695     0.18631     0.00128     0.00123     0.00596     0.00095     0.00394    10.07790
   -10.93274    12.35280     0.04789     0.16360     0.23680     0.00158     0.00146     0.00784     0.00121     0.00550    12.81869
   -10.92374    15.18970     0.05550     0.20060     0.28717     0.00190     0.00179     0.01004     0.00147     0.00752    15.75569
   -10.91374    17.78570     0.06339     0.23175     0.32742     0.00219     0.00216     0.01243     0.00167     0.01007    18.43677
   -10.90474    19.80130     0.06984     0.25181     0.34907     0.00239     0.00254     0.01494     0.00178     0.01333    20.50701
   -10.89474    21.08170     0.07415     0.25813     0.34744     0.00249     0.00292     0.01760     0.00178     0.01749    21.80370
   -10.88474    21.68690     0.07662     0.25125     0.32312     0.00252     0.00329     0.02049     0.00166     0.02270    22.38855
   -10.87574    21.83360     0.07832     0.23440     0.28150     0.00252     0.00364     0.02366     0.00146     0.02894    22.48805
   -10.86574    21.78090     0.08052     0.21233     0.23111     0.00257     0.00394     0.02706     0.00122     0.03591    22.37555
   -10.85674    21.71560     0.08418     0.18952     0.18096     0.00269     0.00415     0.03043     0.00099     0.04294    22.25146
   -10.84674    21.69190     0.08960     0.16894     0.13849     0.00291     0.00424     0.03342     0.00080     0.04917    22.17946
   -10.83674    21.66510     0.09662     0.15173     0.10844     0.00320     0.00417     0.03568     0.00067     0.05367    22.11930
   -10.82774    21.58810     0.10501     0.13777     0.09302     0.00352     0.00397     0.03705     0.00062     0.05585    22.02492
   -10.81774    21.50890     0.11496     0.12654     0.09275     0.00383     0.00369     0.03772     0.00064     0.05559    21.94462
   -10.80874    21.60880     0.12736     0.11787     0.10721     0.00411     0.00343     0.03817     0.00074     0.05334    22.06103
   -10.79874    22.13480     0.14330     0.11207     0.13524     0.00437     0.00328     0.03903     0.00090     0.04996    22.62295
   -10.78874    23.26370     0.16327     0.10952     0.17436     0.00463     0.00331     0.04075     0.00113     0.04640    23.80707
   -10.77974    24.95510     0.18621     0.11003     0.22006     0.00490     0.00350     0.04338     0.00139     0.04336    25.56793
   -10.76974    26.88790     0.20901     0.11248     0.26557     0.00514     0.00381     0.04640     0.00165     0.04109    27.57304
   -10.76074    28.52480     0.22707     0.11488     0.30267     0.00528     0.00412     0.04889     0.00185     0.03944    29.26901
   -10.75074    29.30230     0.23564     0.11507     0.32371     0.00524     0.00433     0.04978     0.00196     0.03807    30.07611
   -10.74074    28.84040     0.23153     0.11157     0.32373     0.00497     0.00438     0.04833     0.00195     0.03678    29.60365
   -10.73174    27.11850     0.21444     0.10419     0.30224     0.00447     0.00423     0.04438     0.00181     0.03566    27.82992
   -10.72174    24.48150     0.18705     0.09410     0.26343     0.00378     0.00395     0.03842     0.00157     0.03514    25.10895
   -10.71274    21.50720     0.15421     0.08337     0.21490     0.00301     0.00362     0.03144     0.00127     0.03572    22.03473
   -10.70274    18.80470     0.12131     0.07411     0.16545     0.00227     0.00332     0.02454     0.00096     0.03765    19.23431
   -10.69274    16.82070     0.09276     0.06780     0.12298     0.00166     0.00311     0.01868     0.00068     0.04070    17.16908
   -10.68374    15.74860     0.07114     0.06493     0.09309     0.00125     0.00298     0.01448     0.00046     0.04417    16.04110
   -10.67374    15.55570     0.05717     0.06516     0.07868     0.00106     0.00291     0.01217     0.00031     0.04705    15.82021
   -10.66474    16.08080     0.05027     0.06767     0.08034     0.00110     0.00287     0.01169     0.00022     0.04845    16.34341
   -10.65474    17.14090     0.04935     0.07166     0.09688     0.00133     0.00281     0.01280     0.00018     0.04789    17.42379
   -10.64474    18.58590     0.05341     0.07644     0.12582     0.00172     0.00275     0.01519     0.00019     0.04539    18.90681
   -10.63574    20.30520     0.06191     0.08151     0.16375     0.00220     0.00273     0.01851     0.00023     0.04147    20.67752
   -10.62574    22.18970     0.07472     0.08631     0.20672     0.00270     0.00281     0.02242     0.00029     0.03680    22.62248
   -10.61674    24.10420     0.09187     0.09017     0.25070     0.00314     0.00304     0.02659     0.00036     0.03200    24.60208
   -10.60674    25.88730     0.11322     0.09237     0.29196     0.00346     0.00347     0.03071     0.00044     0.02744    26.45037
   -10.59774    27.36580     0.13786     0.09228     0.32741     0.00362     0.00408     0.03450     0.00053     0.02327    27.98934
   -10.58774    28.37250     0.16379     0.08963     0.35449     0.00361     0.00481     0.03769     0.00061     0.01950    29.04664
   -10.57774    28.75610     0.18781     0.08449     0.37080     0.00344     0.00557     0.03997     0.00068     0.01619    29.46505
   -10.56874    28.39710     0.20595     0.07723     0.37411     0.00315     0.00620     0.04104     0.00073     0.01346    29.11897
   -10.55874    27.23680     0.21442     0.06841     0.36282     0.00278     0.00659     0.04068     0.00074     0.01156    27.94481
   -10.54974    25.32600     0.21088     0.05867     0.33647     0.00236     0.00669     0.03886     0.00071     0.01085    25.99148
   -10.53974    22.85280     0.19531     0.04862     0.29682     0.00192     0.00648     0.03581     0.00065     0.01164    23.45006
   -10.52974    20.13490     0.17020     0.03889     0.24781     0.00150     0.00608     0.03204     0.00055     0.01416    20.64614
   -10.52074    17.54020     0.13976     0.03006     0.19495     0.00112     0.00561     0.02820     0.00044     0.01837    17.95871
   -10.51074    15.37393     0.10871     0.02257     0.14401     0.00080     0.00518     0.02485     0.00033     0.02388    15.70426
   -10.50174    13.77205     0.08086     0.01663     0.09964     0.00053     0.00487     0.02229     0.00023     0.02991    14.02703
   -10.49174    12.66804     0.05841     0.01224     0.06447     0.00034     0.00467     0.02047     0.00015     0.03542    12.86421
   -10.48174    11.83518     0.04179     0.00917     0.03897     0.00020     0.00449     0.01908     0.00009     0.03927    11.98824
   -10.47274    10.99852     0.03018     0.00707     0.02202     0.00012     0.00425     0.01769     0.00005     0.04062    11.12052
   -10.46274     9.94942     0.02223     0.00565     0.01167     0.00007     0.00389     0.01599     0.00003     0.03913    10.04808
   -10.45374     8.62449     0.01669     0.00471     0.00591     0.00005     0.00338     0.01389     0.00002     0.03509     8.70422
   -10.44374     7.11526     0.01270     0.00427     0.00307     0.00006     0.00277     0.01154     0.00001     0.02936     7.17905
   -10.43374     5.62336     0.00997     0.00461     0.00205     0.00011     0.00214     0.00931     0.00002     0.02305     5.67462
   -10.42474     4.39472     0.00862     0.00627     0.00230     0.00022     0.00155     0.00764     0.00003     0.01729     4.43866
   -10.41474     3.66348     0.00913     0.01007     0.00370     0.00043     0.00107     0.00700     0.00006     0.01299     3.70794
   -10.40574     3.61691     0.01218     0.01706     0.00639     0.00077     0.00074     0.00777     0.00011     0.01074     3.67267
   -10.39574     4.37841     0.01849     0.02828     0.01065     0.00130     0.00056     0.01020     0.00019     0.01086     4.45894
   -10.38574     5.99187     0.02864     0.04448     0.01669     0.00204     0.00051     0.01439     0.00030     0.01336     6.11229
   -10.37674     8.39252     0.04271     0.06562     0.02447     0.00299     0.00058     0.02017     0.00045     0.01804     8.56754
   -10.36674    11.38413     0.05993     0.09052     0.03356     0.00410     0.00072     0.02709     0.00062     0.02433    11.62500
   -10.35774    14.63449     0.07849     0.11673     0.04318     0.00528     0.00091     0.03444     0.00079     0.03139    14.94570
   -10.34774    17.72148     0.09573     0.14091     0.05229     0.00639     0.00110     0.04140     0.00095     0.03808    18.09834
   -10.33774    20.22230     0.10863     0.15962     0.05986     0.00732     0.00126     0.04724     0.00108     0.04324    20.65056
   -10.32874    21.81631     0.11465     0.17023     0.06518     0.00798     0.00136     0.05148     0.00114     0.04591    22.27423
   -10.31874    22.35850     0.11256     0.17165     0.06794     0.00834     0.00137     0.05395     0.00114     0.04564    22.82108
   -10.30974    21.89130     0.10284     0.16451     0.06824     0.00839     0.00131     0.05473     0.00107     0.04257    22.33497
   -10.29974    20.59310     0.08746     0.15072     0.06637     0.00818     0.00119     0.05396     0.00097     0.03739    20.99935
   -10.28974    18.69870     0.06931     0.13275     0.06274     0.00774     0.00103     0.05174     0.00083     0.03105    19.05589
   -10.28074    16.43950     0.05131     0.11296     0.05776     0.00709     0.00086     0.04808     0.00069     0.02453    16.74279
   -10.27074    14.02080     0.03575     0.09325     0.05208     0.00627     0.00070     0.04307     0.00056     0.01860    14.27108
   -10.26174    11.64790     0.02401     0.07512     0.04679     0.00532     0.00057     0.03695     0.00046     0.01376    11.85089
   -10.25174     9.55068     0.01663     0.05991     0.04371     0.00432     0.00050     0.03025     0.00039     0.01029     9.71669
   -10.24174     8.00170     0.01371     0.04896     0.04545     0.00337     0.00051     0.02368     0.00038     0.00834     8.14610
   -10.23274     7.29399     0.01523     0.04369     0.05530     0.00257     0.00064     0.01799     0.00043     0.00801     7.43786
   -10.22274     7.69619     0.02118     0.04541     0.07667     0.00199     0.00092     0.01375     0.00058     0.00942     7.86611
   -10.21374     9.38250     0.03151     0.05492     0.11227     0.00167     0.00138     0.01129     0.00084     0.01260     9.60898
   -10.20374    12.35450     0.04579     0.07213     0.16298     0.00161     0.00202     0.01060     0.00120     0.01741    12.66824
   -10.19374    16.39260     0.06294     0.09576     0.22676     0.00176     0.00284     0.01139     0.00164     0.02346    16.81915
   -10.18474    21.04840     0.08105     0.12329     0.29830     0.00206     0.00376     0.01314     0.00211     0.03006    21.60217
   -10.17474    25.71510     0.09765     0.15135     0.36959     0.00241     0.00470     0.01525     0.00255     0.03634    26.39493
   -10.16574    29.76350     0.11022     0.17648     0.43178     0.00275     0.00556     0.01712     0.00287     0.04141    30.55169
   -10.15574    32.70500     0.11694     0.19601     0.47742     0.00303     0.00626     0.01829     0.00302     0.04465    33.57061
   -10.14574    34.30230     0.11716     0.20860     0.50245     0.00322     0.00676     0.01852     0.00297     0.04584    35.20782
   -10.13674    34.58160     0.11156     0.21423     0.50665     0.00332     0.00704     0.01781     0.00275     0.04516    35.49014
   -10.12674    33.74040     0.10174     0.21359     0.49285     0.00335     0.00712     0.01635     0.00239     0.04304    34.62083
   -10.11774    32.02480     0.08959     0.20746     0.46487     0.00330     0.00700     0.01443     0.00197     0.03995    32.85337
   -10.10774    29.60770     0.07671     0.19617     0.42619     0.00317     0.00668     0.01231     0.00155     0.03622    30.36670
   -10.09774    26.59520     0.06410     0.17975     0.37923     0.00295     0.00617     0.01020     0.00117     0.03203    27.27081
   -10.08874    23.07383     0.05225     0.15854     0.32595     0.00264     0.00547     0.00821     0.00085     0.02748    23.65522
   -10.07874    19.19288     0.04135     0.13353     0.26888     0.00225     0.00462     0.00641     0.00060     0.02268    19.67320
   -10.06974    15.19158     0.03152     0.10666     0.21139     0.00181     0.00370     0.00482     0.00042     0.01787    15.56976
   -10.05974    11.36964     0.02297     0.08033     0.15736     0.00137     0.00279     0.00347     0.00028     0.01333    11.65154
   -10.05074     8.00455     0.01587     0.05679     0.11034     0.00098     0.00197     0.00238     0.00018     0.00937     8.20243
   -10.04074     5.28172     0.01034     0.03757     0.07259     0.00065     0.00131     0.00154     0.00011     0.00618     5.41201
   -10.03074     3.25779     0.00633     0.02322     0.04468     0.00040     0.00081     0.00094     0.00007     0.00381     3.33803
   -10.02174     1.87559     0.00363     0.01337     0.02567     0.00023     0.00047     0.00053     0.00004     0.00219     1.92173
   -10.01174     1.00814     0.00197     0.00718     0.01376     0.00012     0.00025     0.00029     0.00002     0.00119     1.03290
   -10.00274     0.50983     0.00106     0.00359     0.00687     0.00006     0.00013     0.00014     0.00001     0.00062     0.52230
    -9.99274     0.25398     0.00069     0.00169     0.00320     0.00003     0.00006     0.00007     0.00001     0.00035     0.26009
    -9.98274     0.15225     0.00080     0.00079     0.00142     0.00002     0.00003     0.00005     0.00001     0.00031     0.15568
    -9.97374     0.15947     0.00149     0.00045     0.00065     0.00001     0.00002     0.00006     0.00002     0.00049     0.16267
    -9.96374     0.27128     0.00306     0.00045     0.00043     0.00002     0.00002     0.00012     0.00005     0.00097     0.27641
    -9.95474     0.51895     0.00607     0.00073     0.00057     0.00004     0.00003     0.00023     0.00009     0.00192     0.52863
    -9.94474     0.96177     0.01124     0.00130     0.00109     0.00007     0.00006     0.00044     0.00017     0.00355     0.97969
    -9.93474     1.67487     0.01939     0.00223     0.00223     0.00012     0.00012     0.00077     0.00030     0.00614     1.70616
    -9.92574     2.73027     0.03112     0.00358     0.00447     0.00019     0.00021     0.00126     0.00048     0.00989     2.78147
    -9.91574     4.17177     0.04649     0.00538     0.00868     0.00029     0.00034     0.00196     0.00072     0.01485     4.25047
    -9.90674     5.99779     0.06466     0.00754     0.01621     0.00041     0.00055     0.00287     0.00101     0.02081     6.11185
    -9.89674     8.15232     0.08386     0.00990     0.02894     0.00056     0.00086     0.00400     0.00132     0.02729     8.30905
    -9.88674    10.54080     0.10157     0.01222     0.04915     0.00072     0.00131     0.00534     0.00163     0.03358    10.74631
    -9.87774    13.05767     0.11524     0.01426     0.07894     0.00088     0.00191     0.00687     0.00191     0.03896    13.31664
    -9.86774    15.61298     0.12303     0.01585     0.11939     0.00105     0.00269     0.00858     0.00211     0.04293    15.92862
    -9.85874    18.13489     0.12455     0.01698     0.16947     0.00120     0.00363     0.01042     0.00225     0.04532    18.50870
    -9.84874    20.54555     0.12093     0.01777     0.22522     0.00134     0.00465     0.01229     0.00232     0.04637    20.97645
    -9.83874    22.72992     0.11453     0.01847     0.27974     0.00146     0.00565     0.01406     0.00235     0.04659    23.21276
    -9.82974    24.51380     0.10805     0.01930     0.32438     0.00154     0.00648     0.01551     0.00235     0.04654    25.03796
    -9.81974    25.69500     0.10365     0.02043     0.35083     0.00157     0.00698     0.01644     0.00235     0.04658    26.24384
    -9.81074    26.09090     0.10224     0.02185     0.35375     0.00155     0.00708     0.01669     0.00234     0.04681    26.64323
    -9.80074    25.59940     0.10333     0.02347     0.33250     0.00147     0.00675     0.01622     0.00232     0.04699    26.13245
    -9.79074    24.25090     0.10524     0.02513     0.29137     0.00135     0.00605     0.01509     0.00227     0.04668    24.74408
    -9.78174    22.19530     0.10577     0.02679     0.23818     0.00121     0.00513     0.01351     0.00218     0.04540    22.63347
    -9.77174    19.68450     0.10300     0.02865     0.18191     0.00108     0.00412     0.01174     0.00204     0.04281    20.05985
    -9.76274    17.02289     0.09586     0.03127     0.13035     0.00101     0.00318     0.01004     0.00187     0.03887    17.33534
    -9.75274    14.52496     0.08455     0.03548     0.08852     0.00102     0.00240     0.00868     0.00169     0.03384    14.78115
    -9.74274    12.46864     0.07031     0.04217     0.05832     0.00114     0.00184     0.00783     0.00152     0.02830    12.68007
    -9.73374    11.03952     0.05504     0.05181     0.03909     0.00138     0.00150     0.00757     0.00140     0.02289    11.22020
    -9.72374    10.28706     0.04063     0.06405     0.02864     0.00171     0.00134     0.00786     0.00133     0.01819    10.45082
    -9.71474    10.09875     0.02842     0.07751     0.02419     0.00209     0.00131     0.00853     0.00133     0.01451    10.25663
    -9.70474    10.22520     0.01905     0.08988     0.02309     0.00244     0.00135     0.00930     0.00135     0.01186    10.38353
    -9.69474    10.34837     0.01246     0.09855     0.02318     0.00269     0.00139     0.00986     0.00137     0.01003    10.50789
    -9.68574    10.17927     0.00813     0.10136     0.02301     0.00278     0.00139     0.00997     0.00134     0.00867    10.33593
    -9.67574     9.54637     0.00542     0.09736     0.02181     0.00267     0.00132     0.00949     0.00126     0.00749     9.69319
    -9.66674     8.43749     0.00371     0.08716     0.01942     0.00239     0.00117     0.00846     0.00111     0.00631     8.56722
    -9.65674     6.98175     0.00259     0.07261     0.01615     0.00200     0.00097     0.00703     0.00092     0.00508     7.08910
    -9.64674     5.39077     0.00180     0.05626     0.01251     0.00155     0.00075     0.00544     0.00071     0.00386     5.47365
    -9.63774     3.87644     0.00122     0.04053     0.00901     0.00111     0.00054     0.00392     0.00051     0.00276     3.93604
    -9.62774     2.59366     0.00079     0.02714     0.00603     0.00075     0.00036     0.00262     0.00034     0.00184     2.63354
    -9.61874     1.61427     0.00048     0.01691     0.00376     0.00046     0.00023     0.00163     0.00021     0.00114     1.63909
    -9.60874     0.93583     0.00028     0.00981     0.00218     0.00027     0.00013     0.00095     0.00012     0.00066     0.95023
    -9.59874     0.50952     0.00016     0.00537     0.00119     0.00015     0.00007     0.00052     0.00007     0.00036     0.51740
    -9.58974     0.27172     0.00011     0.00293     0.00064     0.00008     0.00004     0.00029     0.00004     0.00019     0.27602
    -9.57974     0.16869     0.00011     0.00197     0.00042     0.00005     0.00002     0.00020     0.00002     0.00011     0.17159
    -9.57074     0.17100     0.00020     0.00226     0.00046     0.00005     0.00002     0.00023     0.00002     0.00009     0.17434
    -9.56074     0.27935     0.00040     0.00394     0.00078     0.00009     0.00002     0.00041     0.00004     0.00014     0.28517
    -9.55074     0.52464     0.00078     0.00752     0.00149     0.00017     0.00004     0.00079     0.00007     0.00025     0.53576
    -9.54174     0.96146     0.00144     0.01382     0.00273     0.00031     0.00008     0.00146     0.00014     0.00046     0.98190
    -9.53174     1.65322     0.00248     0.02378     0.00469     0.00054     0.00014     0.00251     0.00023     0.00078     1.68838
    -9.52274     2.64668     0.00397     0.03807     0.00752     0.00086     0.00022     0.00402     0.00038     0.00126     2.70298
    -9.51274     3.93903     0.00592     0.05667     0.01119     0.00128     0.00033     0.00598     0.00056     0.00187     4.02281
    -9.50374     5.44925     0.00818     0.07840     0.01547     0.00177     0.00045     0.00827     0.00077     0.00258     5.56515
    -9.49374     7.00595     0.01052     0.10079     0.01990     0.00228     0.00058     0.01063     0.00099     0.00332     7.15496
    -9.48374     8.37172     0.01257     0.12045     0.02377     0.00272     0.00069     0.01271     0.00119     0.00397     8.54979
    -9.47474     9.29693     0.01397     0.13376     0.02640     0.00302     0.00077     0.01411     0.00132     0.00441     9.49468
    -9.46474     9.59592     0.01441     0.13806     0.02725     0.00312     0.00079     0.01456     0.00136     0.00455     9.80004
    -9.45574     9.20522     0.01383     0.13243     0.02614     0.00299     0.00076     0.01397     0.00131     0.00437     9.40102
    -9.44574     8.20669     0.01233     0.11808     0.02331     0.00267     0.00068     0.01246     0.00116     0.00389     8.38125
    -9.43574     6.80005     0.01021     0.09782     0.01931     0.00221     0.00056     0.01032     0.00097     0.00323     6.94468
    -9.42674     5.23671     0.00787     0.07534     0.01487     0.00170     0.00043     0.00795     0.00074     0.00248     5.34810
    -9.41674     3.74798     0.00563     0.05392     0.01064     0.00122     0.00031     0.00569     0.00053     0.00178     3.82770
    -9.40774     2.49302     0.00374     0.03587     0.00708     0.00081     0.00021     0.00378     0.00035     0.00118     2.54605
    -9.39774     1.54110     0.00232     0.02218     0.00438     0.00050     0.00013     0.00234     0.00022     0.00073     1.57388
    -9.38774     0.88552     0.00133     0.01274     0.00251     0.00029     0.00007     0.00134     0.00013     0.00042     0.90436
    -9.37874     0.47287     0.00071     0.00680     0.00134     0.00015     0.00004     0.00072     0.00007     0.00022     0.48293
    -9.36874     0.23466     0.00035     0.00338     0.00067     0.00008     0.00002     0.00036     0.00003     0.00011     0.23966
    -9.35974     0.10824     0.00016     0.00156     0.00031     0.00004     0.00001     0.00016     0.00002     0.00005     0.11054
    -9.34974     0.04640     0.00007     0.00067     0.00013     0.00002     0.00000     0.00007     0.00001     0.00002     0.04738
    -9.33974     0.01848     0.00003     0.00027     0.00005     0.00001     0.00000     0.00003     0.00000     0.00001     0.01888
    -9.33074     0.00684     0.00001     0.00010     0.00002     0.00000     0.00000     0.00001     0.00000     0.00000     0.00699
    -9.32074     0.00235     0.00000     0.00003     0.00001     0.00000     0.00000     0.00000     0.00000     0.00000     0.00241
    -9.31174     0.00075     0.00000     0.00001     0.00000     0.00000     0.00000     0.00000     0.00000     0.00000     0.00077
    -9.30174     0.00022     0.00000     0.00000     0.00000     0.00000     0.00000     0.00000     0.00000     0.00000     0.00023
    -9.29174     0.00006     0.00000     0.00000     0.00000     0.00000     0.00000     0.00000     0.00000     0.00000     0.00006
    -9.28274     0.00002     0.00000     0.00000     0.00000     0.00000     0.00000     0.00000     0.00000     0.00000     0.00002
    -9.27274     0.00000     0.00000     0.00000     0.00000     0.00000     0.00000     0.00000     0.00000     0.00000     0.00000
    -9.26374     0.00000     0.00000     0.00000     0.00000     0.00000     0.00000     0.00000     0.00000     0.00000     0.00000
    -9.25374     0.00000     0.00000     0.00000     0.00000     0.00000     0.00000     0.00000     0.00000     0.00000     0.00000
    -9.24374     0.00000     0.00000     0.00000     0.00000     0.00000     0.00000     0.00000     0.00000     0.00000     0.00000
    -9.23474     0.00000     0.00000     0.00000     0.00000     0.00000     0.00000     0.00000     0.00000     0.00000     0.00000
    -9.22474     0.00000     0.00000     0.00000     0.00000     0.00000     0.00000     0.00000     0.00000     0.00000     0.00000
    -9.21574     0.00000     0.00000     0.00000     0.00000     0.00000     0.00000     0.00000     0.00000     0.00000     0.00000
    -9.20574     0.00001     0.00000     0.00000     0.00000     0.00000     0.00000     0.00000     0.00000     0.00000     0.00001
    -9.19574     0.00004     0.00000     0.00000     0.00000     0.00000     0.00000     0.00000     0.00000     0.00000     0.00004
    -9.18674     0.00015     0.00000     0.00000     0.00000     0.00000     0.00000     0.00000     0.00000     0.00000     0.00015
    -9.17674     0.00051     0.00000     0.00000     0.00000     0.00000     0.00000     0.00000     0.00000     0.00000     0.00051
    -9.16774     0.00164     0.00000     0.00001     0.00000     0.00000     0.00000     0.00000     0.00000     0.00000     0.00165
    -9.15774     0.00490     0.00000     0.00002     0.00000     0.00000     0.00000     0.00000     0.00000     0.00000     0.00494
    -9.14774     0.01361     0.00001     0.00007     0.00001     0.00000     0.00000     0.00000     0.00000     0.00001     0.01371
    -9.13874     0.03512     0.00002     0.00018     0.00002     0.00000     0.00000     0.00000     0.00001     0.00002     0.03538
    -9.12874     0.08423     0.00006     0.00042     0.00004     0.00000     0.00001     0.00001     0.00002     0.00005     0.08485
    -9.11974     0.18776     0.00013     0.00094     0.00010     0.00001     0.00001     0.00003     0.00004     0.00011     0.18913
    -9.10974     0.38894     0.00027     0.00195     0.00020     0.00002     0.00003     0.00005     0.00009     0.00023     0.39178
    -9.09974     0.74882     0.00053     0.00375     0.00038     0.00004     0.00005     0.00010     0.00018     0.00044     0.75429
    -9.09074     1.33988     0.00094     0.00671     0.00068     0.00008     0.00010     0.00018     0.00032     0.00080     1.34967
    -9.08074     2.22816     0.00156     0.01116     0.00113     0.00013     0.00016     0.00030     0.00053     0.00132     2.24445
    -9.07174     3.44407     0.00241     0.01724     0.00175     0.00019     0.00025     0.00046     0.00082     0.00204     3.46925
    -9.06174     4.94680     0.00347     0.02477     0.00251     0.00028     0.00036     0.00066     0.00117     0.00294     4.98297
    -9.05174     6.60420     0.00463     0.03307     0.00336     0.00037     0.00048     0.00089     0.00157     0.00392     6.65248
    -9.04274     8.19407     0.00574     0.04103     0.00417     0.00046     0.00060     0.00110     0.00194     0.00486     8.25398
    -9.03274     9.44900     0.00662     0.04731     0.00480     0.00053     0.00069     0.00127     0.00224     0.00561     9.51808
    -9.02374    10.12666     0.00710     0.05070     0.00515     0.00057     0.00074     0.00136     0.00240     0.00601    10.20069
    -9.01374    10.08713     0.00707     0.05051     0.00513     0.00057     0.00073     0.00135     0.00239     0.00599    10.16088
    -9.00374     9.33846     0.00655     0.04676     0.00475     0.00053     0.00068     0.00125     0.00222     0.00554     9.40673
    -8.99474     8.03702     0.00564     0.04023     0.00409     0.00045     0.00058     0.00108     0.00191     0.00477     8.09577
    -8.98474     6.43219     0.00453     0.03219     0.00327     0.00036     0.00047     0.00087     0.00153     0.00382     6.47921
    -8.97574     4.79710     0.00342     0.02396     0.00244     0.00027     0.00035     0.00065     0.00114     0.00284     4.83217
    -8.96574     3.35428     0.00248     0.01665     0.00171     0.00019     0.00024     0.00047     0.00080     0.00198     3.37879
    -8.95674     2.24721     0.00188     0.01091     0.00114     0.00013     0.00016     0.00035     0.00053     0.00131     2.26362
    -8.94674     1.54307     0.00173     0.00699     0.00078     0.00009     0.00010     0.00030     0.00036     0.00086     1.55429
    -8.93674     1.25895     0.00218     0.00484     0.00064     0.00007     0.00007     0.00036     0.00029     0.00063     1.26804
    -8.92774     1.39616     0.00339     0.00427     0.00071     0.00008     0.00006     0.00055     0.00032     0.00061     1.40614
    -8.91774     1.95547     0.00552     0.00511     0.00099     0.00011     0.00007     0.00088     0.00045     0.00078     1.96938
    -8.90874     2.92988     0.00870     0.00717     0.00149     0.00017     0.00009     0.00138     0.00067     0.00113     2.95068
    -8.89874     4.27555     0.01288     0.01026     0.00217     0.00025     0.00013     0.00204     0.00098     0.00163     4.30589
    -8.88874     5.87847     0.01778     0.01402     0.00299     0.00034     0.00018     0.00282     0.00134     0.00224     5.92018
    -8.87974     7.54104     0.02284     0.01796     0.00384     0.00043     0.00024     0.00362     0.00172     0.00287     7.59454
    -8.86974     9.00043     0.02726     0.02142     0.00458     0.00052     0.00028     0.00432     0.00206     0.00342     9.06428
    -8.86074     9.98687     0.03025     0.02377     0.00508     0.00057     0.00031     0.00480     0.00228     0.00380    10.05773
    -8.85074    10.29983     0.03120     0.02451     0.00524     0.00059     0.00032     0.00495     0.00235     0.00392    10.37290
    -8.84074     9.87230     0.02991     0.02349     0.00502     0.00057     0.00031     0.00474     0.00225     0.00375     9.94234
    -8.83174     8.79497     0.02664     0.02093     0.00447     0.00050     0.00027     0.00422     0.00201     0.00334     8.85737
    -8.82174     7.28203     0.02206     0.01733     0.00370     0.00042     0.00023     0.00350     0.00166     0.00277     7.33370
    -8.81274     5.60350     0.01698     0.01333     0.00285     0.00032     0.00017     0.00269     0.00128     0.00213     5.64326
    -8.80274     4.00770     0.01214     0.00954     0.00204     0.00023     0.00012     0.00192     0.00092     0.00152     4.03613
    -8.79274     2.66378     0.00807     0.00634     0.00135     0.00015     0.00008     0.00128     0.00061     0.00101     2.68268
    -8.78374     1.64564     0.00499     0.00392     0.00084     0.00009     0.00005     0.00079     0.00038     0.00063     1.65732
    -8.77374     0.94474     0.00286     0.00225     0.00048     0.00005     0.00003     0.00045     0.00022     0.00036     0.95145
    -8.76474     0.50409     0.00153     0.00120     0.00026     0.00003     0.00002     0.00024     0.00012     0.00019     0.50766
    -8.75474     0.24998     0.00076     0.00059     0.00013     0.00001     0.00001     0.00012     0.00006     0.00010     0.25176
    -8.74474     0.11522     0.00035     0.00027     0.00006     0.00001     0.00000     0.00006     0.00003     0.00004     0.11603
    -8.73574     0.04935     0.00015     0.00012     0.00003     0.00000     0.00000     0.00002     0.00001     0.00002     0.04970
    -8.72574     0.01965     0.00006     0.00005     0.00001     0.00000     0.00000     0.00001     0.00000     0.00001     0.01979
    -8.71674     0.00727     0.00002     0.00002     0.00000     0.00000     0.00000     0.00000     0.00000     0.00000     0.00732
    -8.70674     0.00250     0.00001     0.00001     0.00000     0.00000     0.00000     0.00000     0.00000     0.00000     0.00252
    -8.69674     0.00080     0.00000     0.00000     0.00000     0.00000     0.00000     0.00000     0.00000     0.00000     0.00080
    -8.68774     0.00024     0.00000     0.00000     0.00000     0.00000     0.00000     0.00000     0.00000     0.00000     0.00024
    -8.67774     0.00007     0.00000     0.00000     0.00000     0.00000     0.00000     0.00000     0.00000     0.00000     0.00007
    -8.66874     0.00002     0.00000     0.00000     0.00000     0.00000     0.00000     0.00000     0.00000     0.00000     0.00002
    -8.65874     0.00000     0.00000     0.00000     0.00000     0.00000     0.00000     0.00000     0.00000     0.00000     0.00000
    -8.64874     0.00000     0.00000     0.00000     0.00000     0.00000     0.00000     0.00000     0.00000     0.00000     0.00000
    -8.63974     0.00000     0.00000     0.00000     0.00000     0.00000     0.00000     0.00000     0.00000     0.00000     0.00000
    -8.62974     0.00000     0.00000     0.00000     0.00000     0.00000     0.00000     0.00000     0.00000     0.00000     0.00000
    -8.62074     0.00000     0.00000     0.00000     0.00000     0.00000     0.00000     0.00000     0.00000     0.00000     0.00000
    -8.61074     0.00000     0.00000     0.00000     0.00000     0.00000     0.00000     0.00000     0.00000     0.00000     0.00000
    -8.60074     0.00000     0.00000     0.00000     0.00000     0.00000     0.00000     0.00000     0.00000     0.00000     0.00000
    -8.59174     0.00000     0.00000     0.00000     0.00000     0.00000     0.00000     0.00000     0.00000     0.00000     0.00000
    -8.58174     0.00000     0.00000     0.00000     0.00000     0.00000     0.00000     0.00000     0.00000     0.00000     0.00000
    -8.57274     0.00000     0.00000     0.00000     0.00000     0.00000     0.00000     0.00000     0.00000     0.00000     0.00000
    -8.56274     0.00000     0.00000     0.00000     0.00000     0.00000     0.00000     0.00000     0.00000     0.00000     0.00000
    -8.55274     0.00000     0.00000     0.00000     0.00000     0.00000     0.00000     0.00000     0.00000     0.00000     0.00000
    -8.54374     0.00000     0.00000     0.00000     0.00000     0.00000     0.00000     0.00000     0.00000     0.00000     0.00000
    -8.53374     0.00000     0.00000     0.00000     0.00000     0.00000     0.00000     0.00000     0.00000     0.00000     0.00000
    -8.52474     0.00000     0.00000     0.00000     0.00000     0.00000     0.00000     0.00000     0.00000     0.00000     0.00000
    -8.51474     0.00000     0.00000     0.00000     0.00000     0.00000     0.00000     0.00000     0.00000     0.00000     0.00000
    -8.50474     0.00000     0.00000     0.00000     0.00000     0.00000     0.00000     0.00000     0.00000     0.00000     0.00000
    -8.49574     0.00000     0.00000     0.00000     0.00000     0.00000     0.00000     0.00000     0.00000     0.00000     0.00000
    -8.48574     0.00000     0.00000     0.00000     0.00000     0.00000     0.00000     0.00000     0.00000     0.00000     0.00000
    -8.47674     0.00000     0.00000     0.00000     0.00000     0.00000     0.00000     0.00000     0.00000     0.00000     0.00000
    -8.46674     0.00000     0.00000     0.00000     0.00000     0.00000     0.00000     0.00000     0.00000     0.00000     0.00000
    -8.45774     0.00000     0.00000     0.00000     0.00000     0.00000     0.00000     0.00000     0.00000     0.00000     0.00000
    -8.44774     0.00000     0.00000     0.00000     0.00000     0.00000     0.00000     0.00000     0.00000     0.00000     0.00000
    -8.43774     0.00000     0.00000     0.00000     0.00000     0.00000     0.00000     0.00000     0.00000     0.00000     0.00000
    -8.42874     0.00000     0.00000     0.00000     0.00000     0.00000     0.00000     0.00000     0.00000     0.00000     0.00000
    -8.41874     0.00000     0.00000     0.00000     0.00000     0.00000     0.00000     0.00000     0.00000     0.00000     0.00000
    -8.40974     0.00000     0.00000     0.00000     0.00000     0.00000     0.00000     0.00000     0.00000     0.00000     0.00000
    -8.39974     0.00000     0.00000     0.00000     0.00000     0.00000     0.00000     0.00000     0.00000     0.00000     0.00000
    -8.38974     0.00000     0.00000     0.00000     0.00000     0.00000     0.00000     0.00000     0.00000     0.00000     0.00000
    -8.38074     0.00000     0.00000     0.00000     0.00000     0.00000     0.00000     0.00000     0.00000     0.00000     0.00000
    -8.37074     0.00000     0.00000     0.00000     0.00000     0.00000     0.00000     0.00000     0.00000     0.00000     0.00000
    -8.36174     0.00000     0.00000     0.00000     0.00000     0.00000     0.00000     0.00000     0.00000     0.00000     0.00000
    -8.35174     0.00000     0.00000     0.00000     0.00000     0.00000     0.00000     0.00000     0.00000     0.00000     0.00000
    -8.34174     0.00000     0.00000     0.00000     0.00000     0.00000     0.00000     0.00000     0.00000     0.00000     0.00000
    -8.33274     0.00000     0.00000     0.00000     0.00000     0.00000     0.00000     0.00000     0.00000     0.00000     0.00000
    -8.32274     0.00000     0.00000     0.00000     0.00000     0.00000     0.00000     0.00000     0.00000     0.00000     0.00000
    -8.31374     0.00000     0.00000     0.00000     0.00000     0.00000     0.00000     0.00000     0.00000     0.00000     0.00000
    -8.30374     0.00000     0.00000     0.00000     0.00000     0.00000     0.00000     0.00000     0.00000     0.00000     0.00000
    -8.29374     0.00000     0.00000     0.00000     0.00000     0.00000     0.00000     0.00000     0.00000     0.00000     0.00000
    -8.28474     0.00000     0.00000     0.00000     0.00000     0.00000     0.00000     0.00000     0.00000     0.00000     0.00000
    -8.27474     0.00000     0.00000     0.00000     0.00000     0.00000     0.00000     0.00000     0.00000     0.00000     0.00000
    -8.26574     0.00000     0.00000     0.00000     0.00000     0.00000     0.00000     0.00000     0.00000     0.00000     0.00000
    -8.25574     0.00000     0.00000     0.00000     0.00000     0.00000     0.00000     0.00000     0.00000     0.00000     0.00000
    -8.24574     0.00000     0.00000     0.00000     0.00000     0.00000     0.00000     0.00000     0.00000     0.00000     0.00000
    -8.23674     0.00000     0.00000     0.00000     0.00000     0.00000     0.00000     0.00000     0.00000     0.00000     0.00000
    -8.22674     0.00000     0.00000     0.00000     0.00000     0.00000     0.00000     0.00000     0.00000     0.00000     0.00000
    -8.21774     0.00000     0.00000     0.00000     0.00000     0.00000     0.00000     0.00000     0.00000     0.00000     0.00000
    -8.20774     0.00000     0.00000     0.00000     0.00000     0.00000     0.00000     0.00000     0.00000     0.00000     0.00000
    -8.19774     0.00000     0.00000     0.00000     0.00000     0.00000     0.00000     0.00000     0.00000     0.00000     0.00000
    -8.18874     0.00000     0.00000     0.00000     0.00000     0.00000     0.00000     0.00000     0.00000     0.00000     0.00000
    -8.17874     0.00000     0.00000     0.00000     0.00000     0.00000     0.00000     0.00000     0.00000     0.00000     0.00000
    -8.16974     0.00000     0.00000     0.00000     0.00000     0.00000     0.00000     0.00000     0.00000     0.00000     0.00000
    -8.15974     0.00000     0.00000     0.00000     0.00000     0.00000     0.00000     0.00000     0.00000     0.00000     0.00000
    -8.14974     0.00000     0.00000     0.00000     0.00000     0.00000     0.00000     0.00000     0.00000     0.00000     0.00000
    -8.14074     0.00000     0.00000     0.00000     0.00000     0.00000     0.00000     0.00000     0.00000     0.00000     0.00000
    -8.13074     0.00000     0.00000     0.00000     0.00000     0.00000     0.00000     0.00000     0.00000     0.00000     0.00000
    -8.12174     0.00000     0.00000     0.00000     0.00000     0.00000     0.00000     0.00000     0.00000     0.00000     0.00000
    -8.11174     0.00000     0.00000     0.00000     0.00000     0.00000     0.00000     0.00000     0.00000     0.00000     0.00000
    -8.10174     0.00000     0.00000     0.00000     0.00000     0.00000     0.00000     0.00000     0.00000     0.00000     0.00000
    -8.09274     0.00000     0.00000     0.00000     0.00000     0.00000     0.00000     0.00000     0.00000     0.00000     0.00000
    -8.08274     0.00000     0.00000     0.00000     0.00000     0.00000     0.00000     0.00000     0.00000     0.00000     0.00000
    -8.07374     0.00000     0.00000     0.00000     0.00000     0.00000     0.00000     0.00000     0.00000     0.00000     0.00000
    -8.06374     0.00000     0.00000     0.00000     0.00000     0.00000     0.00000     0.00000     0.00000     0.00000     0.00000
    -8.05374     0.00000     0.00000     0.00000     0.00000     0.00000     0.00000     0.00000     0.00000     0.00000     0.00000
    -8.04474     0.00000     0.00000     0.00000     0.00000     0.00000     0.00000     0.00000     0.00000     0.00000     0.00000
    -8.03474     0.00000     0.00000     0.00000     0.00000     0.00000     0.00000     0.00000     0.00000     0.00000     0.00000
    -8.02574     0.00000     0.00000     0.00000     0.00000     0.00000     0.00000     0.00000     0.00000     0.00000     0.00000
    -8.01574     0.00000     0.00000     0.00000     0.00000     0.00000     0.00000     0.00000     0.00000     0.00000     0.00000
    -8.00574     0.00000     0.00000     0.00000     0.00000     0.00000     0.00000     0.00000     0.00000     0.00000     0.00000
    -7.99674     0.00000     0.00000     0.00000     0.00000     0.00000     0.00000     0.00000     0.00000     0.00000     0.00000
    -7.98674     0.00000     0.00000     0.00000     0.00000     0.00000     0.00000     0.00000     0.00000     0.00000     0.00000
    -7.97774     0.00000     0.00000     0.00000     0.00000     0.00000     0.00000     0.00000     0.00000     0.00000     0.00000
    -7.96774     0.00000     0.00000     0.00000     0.00000     0.00000     0.00000     0.00000     0.00000     0.00000     0.00000
    -7.95774     0.00000     0.00000     0.00000     0.00000     0.00000     0.00000     0.00000     0.00000     0.00000     0.00000
    -7.94874     0.00000     0.00000     0.00000     0.00000     0.00000     0.00000     0.00000     0.00000     0.00000     0.00000
    -7.93874     0.00000     0.00000     0.00000     0.00000     0.00000     0.00000     0.00000     0.00000     0.00000     0.00000
    -7.92974     0.00000     0.00000     0.00000     0.00000     0.00000     0.00000     0.00000     0.00000     0.00000     0.00000
    -7.91974     0.00000     0.00000     0.00000     0.00000     0.00000     0.00000     0.00000     0.00000     0.00000     0.00000
    -7.91074     0.00000     0.00000     0.00000     0.00000     0.00000     0.00000     0.00000     0.00000     0.00000     0.00000
    -7.90074     0.00000     0.00000     0.00000     0.00000     0.00000     0.00000     0.00000     0.00000     0.00000     0.00000
    -7.89074     0.00000     0.00000     0.00000     0.00000     0.00000     0.00000     0.00000     0.00000     0.00000     0.00000
    -7.88174     0.00000     0.00000     0.00000     0.00000     0.00000     0.00000     0.00000     0.00000     0.00000     0.00000
    -7.87174     0.00000     0.00000     0.00000     0.00000     0.00000     0.00000     0.00000     0.00000     0.00000     0.00000
    -7.86274     0.00000     0.00000     0.00000     0.00000     0.00000     0.00000     0.00000     0.00000     0.00000     0.00000
    -7.85274     0.00000     0.00000     0.00000     0.00000     0.00000     0.00000     0.00000     0.00000     0.00000     0.00000
    -7.84274     0.00000     0.00000     0.00000     0.00000     0.00000     0.00000     0.00000     0.00000     0.00000     0.00000
    -7.83374     0.00000     0.00000     0.00000     0.00000     0.00000     0.00000     0.00000     0.00000     0.00000     0.00000
    -7.82374     0.00000     0.00000     0.00000     0.00000     0.00000     0.00000     0.00000     0.00000     0.00000     0.00000
    -7.81474     0.00000     0.00000     0.00000     0.00000     0.00000     0.00000     0.00000     0.00000     0.00000     0.00000
    -7.80474     0.00000     0.00000     0.00000     0.00000     0.00000     0.00000     0.00000     0.00000     0.00000     0.00000
    -7.79474     0.00000     0.00000     0.00000     0.00000     0.00000     0.00000     0.00000     0.00000     0.00000     0.00000
    -7.78574     0.00000     0.00000     0.00000     0.00000     0.00000     0.00000     0.00000     0.00000     0.00000     0.00000
    -7.77574     0.00000     0.00000     0.00000     0.00000     0.00000     0.00000     0.00000     0.00000     0.00000     0.00000
    -7.76674     0.00000     0.00000     0.00000     0.00000     0.00000     0.00000     0.00000     0.00000     0.00000     0.00000
    -7.75674     0.00000     0.00000     0.00000     0.00000     0.00000     0.00000     0.00000     0.00000     0.00000     0.00000
    -7.74674     0.00000     0.00000     0.00000     0.00000     0.00000     0.00000     0.00000     0.00000     0.00000     0.00000
    -7.73774     0.00000     0.00000     0.00000     0.00000     0.00000     0.00000     0.00000     0.00000     0.00000     0.00000
    -7.72774     0.00000     0.00000     0.00000     0.00000     0.00000     0.00000     0.00000     0.00000     0.00000     0.00000
    -7.71874     0.00000     0.00000     0.00000     0.00000     0.00000     0.00000     0.00000     0.00000     0.00000     0.00000
    -7.70874     0.00000     0.00000     0.00000     0.00000     0.00000     0.00000     0.00000     0.00000     0.00000     0.00000
    -7.69874     0.00000     0.00000     0.00000     0.00000     0.00000     0.00000     0.00000     0.00000     0.00000     0.00000
    -7.68974     0.00000     0.00000     0.00000     0.00000     0.00000     0.00000     0.00000     0.00000     0.00000     0.00000
    -7.67974     0.00000     0.00000     0.00000     0.00000     0.00000     0.00000     0.00000     0.00000     0.00000     0.00000
    -7.67074     0.00000     0.00000     0.00000     0.00000     0.00000     0.00000     0.00000     0.00000     0.00000     0.00000
    -7.66074     0.00000     0.00000     0.00000     0.00000     0.00000     0.00000     0.00000     0.00000     0.00000     0.00000
    -7.65074     0.00000     0.00000     0.00000     0.00000     0.00000     0.00000     0.00000     0.00000     0.00000     0.00000
    -7.64174     0.00000     0.00000     0.00000     0.00000     0.00000     0.00000     0.00000     0.00000     0.00000     0.00000
    -7.63174     0.00000     0.00000     0.00000     0.00000     0.00000     0.00000     0.00000     0.00000     0.00000     0.00000
    -7.62274     0.00000     0.00000     0.00000     0.00000     0.00000     0.00000     0.00000     0.00000     0.00000     0.00000
    -7.61274     0.00000     0.00000     0.00000     0.00000     0.00000     0.00000     0.00000     0.00000     0.00000     0.00000
    -7.60274     0.00000     0.00000     0.00000     0.00000     0.00000     0.00000     0.00000     0.00000     0.00000     0.00000
    -7.59374     0.00000     0.00000     0.00000     0.00000     0.00000     0.00000     0.00000     0.00000     0.00000     0.00000
    -7.58374     0.00000     0.00000     0.00000     0.00000     0.00000     0.00000     0.00000     0.00000     0.00000     0.00000
    -7.57474     0.00000     0.00000     0.00000     0.00000     0.00000     0.00000     0.00000     0.00000     0.00000     0.00000
    -7.56474     0.00000     0.00000     0.00000     0.00000     0.00000     0.00000     0.00000     0.00000     0.00000     0.00000
    -7.55474     0.00000     0.00000     0.00000     0.00000     0.00000     0.00000     0.00000     0.00000     0.00000     0.00000
    -7.54574     0.00000     0.00000     0.00000     0.00000     0.00000     0.00000     0.00000     0.00000     0.00000     0.00000
    -7.53574     0.00000     0.00000     0.00000     0.00000     0.00000     0.00000     0.00000     0.00000     0.00000     0.00000
    -7.52674     0.00000     0.00000     0.00000     0.00000     0.00000     0.00000     0.00000     0.00000     0.00000     0.00000
    -7.51674     0.00000     0.00000     0.00000     0.00000     0.00000     0.00000     0.00000     0.00000     0.00000     0.00000
    -7.50674     0.00000     0.00000     0.00000     0.00000     0.00000     0.00000     0.00000     0.00000     0.00000     0.00000
    -7.49774     0.00000     0.00000     0.00000     0.00000     0.00000     0.00000     0.00000     0.00000     0.00000     0.00000
    -7.48774     0.00000     0.00000     0.00000     0.00000     0.00000     0.00000     0.00000     0.00000     0.00000     0.00000
    -7.47874     0.00000     0.00000     0.00000     0.00000     0.00000     0.00000     0.00000     0.00000     0.00000     0.00000
    -7.46874     0.00000     0.00000     0.00000     0.00000     0.00000     0.00000     0.00000     0.00000     0.00000     0.00000
    -7.45874     0.00000     0.00000     0.00000     0.00000     0.00000     0.00000     0.00000     0.00000     0.00000     0.00000
    -7.44974     0.00000     0.00000     0.00000     0.00000     0.00000     0.00000     0.00000     0.00000     0.00000     0.00000
    -7.43974     0.00000     0.00000     0.00000     0.00000     0.00000     0.00000     0.00000     0.00000     0.00000     0.00000
    -7.43074     0.00000     0.00000     0.00000     0.00000     0.00000     0.00000     0.00000     0.00000     0.00000     0.00000
    -7.42074     0.00000     0.00000     0.00000     0.00000     0.00000     0.00000     0.00000     0.00000     0.00000     0.00000
    -7.41074     0.00000     0.00000     0.00000     0.00000     0.00000     0.00000     0.00000     0.00000     0.00000     0.00000
    -7.40174     0.00000     0.00000     0.00000     0.00000     0.00000     0.00000     0.00000     0.00000     0.00000     0.00000
    -7.39174     0.00000     0.00000     0.00000     0.00000     0.00000     0.00000     0.00000     0.00000     0.00000     0.00000
    -7.38274     0.00000     0.00000     0.00000     0.00000     0.00000     0.00000     0.00000     0.00000     0.00000     0.00000
    -7.37274     0.00000     0.00000     0.00000     0.00000     0.00000     0.00000     0.00000     0.00000     0.00000     0.00000
    -7.36374     0.00000     0.00000     0.00000     0.00000     0.00000     0.00000     0.00000     0.00000     0.00000     0.00000
    -7.35374     0.00000     0.00000     0.00000     0.00000     0.00000     0.00000     0.00000     0.00000     0.00000     0.00000
    -7.34374     0.00000     0.00000     0.00000     0.00000     0.00000     0.00000     0.00000     0.00000     0.00000     0.00000
    -7.33474     0.00000     0.00000     0.00000     0.00000     0.00000     0.00000     0.00000     0.00000     0.00000     0.00000
    -7.32474     0.00000     0.00000     0.00000     0.00000     0.00000     0.00000     0.00000     0.00000     0.00000     0.00000
    -7.31574     0.00000     0.00000     0.00000     0.00000     0.00000     0.00000     0.00000     0.00000     0.00000     0.00000
    -7.30574     0.00000     0.00000     0.00000     0.00000     0.00000     0.00000     0.00000     0.00000     0.00000     0.00000
    -7.29574     0.00000     0.00000     0.00000     0.00000     0.00000     0.00000     0.00000     0.00000     0.00000     0.00000
    -7.28674     0.00000     0.00000     0.00000     0.00000     0.00000     0.00000     0.00000     0.00000     0.00000     0.00000
    -7.27674     0.00000     0.00000     0.00000     0.00000     0.00000     0.00000     0.00000     0.00000     0.00000     0.00000
    -7.26774     0.00000     0.00000     0.00000     0.00000     0.00000     0.00000     0.00000     0.00000     0.00000     0.00000
    -7.25774     0.00000     0.00000     0.00000     0.00000     0.00000     0.00000     0.00000     0.00000     0.00000     0.00000
    -7.24774     0.00000     0.00000     0.00000     0.00000     0.00000     0.00000     0.00000     0.00000     0.00000     0.00000
    -7.23874     0.00000     0.00000     0.00000     0.00000     0.00000     0.00000     0.00000     0.00000     0.00000     0.00000
    -7.22874     0.00000     0.00000     0.00000     0.00000     0.00000     0.00000     0.00000     0.00000     0.00000     0.00000
    -7.21974     0.00000     0.00000     0.00000     0.00000     0.00000     0.00000     0.00000     0.00000     0.00000     0.00000
    -7.20974     0.00000     0.00000     0.00000     0.00000     0.00000     0.00000     0.00000     0.00000     0.00000     0.00000
    -7.19974     0.00000     0.00000     0.00000     0.00000     0.00000     0.00000     0.00000     0.00000     0.00000     0.00000
    -7.19074     0.00000     0.00000     0.00000     0.00000     0.00000     0.00000     0.00000     0.00000     0.00000     0.00000
    -7.18074     0.00000     0.00000     0.00000     0.00000     0.00000     0.00000     0.00000     0.00000     0.00000     0.00000
    -7.17174     0.00000     0.00000     0.00000     0.00000     0.00000     0.00000     0.00000     0.00000     0.00000     0.00000
    -7.16174     0.00000     0.00000     0.00000     0.00000     0.00000     0.00000     0.00000     0.00000     0.00000     0.00000
    -7.15174     0.00000     0.00000     0.00000     0.00000     0.00000     0.00000     0.00000     0.00000     0.00000     0.00000
    -7.14274     0.00000     0.00000     0.00000     0.00000     0.00000     0.00000     0.00000     0.00000     0.00000     0.00000
    -7.13274     0.00000     0.00000     0.00000     0.00000     0.00000     0.00000     0.00000     0.00000     0.00000     0.00000
    -7.12374     0.00000     0.00000     0.00000     0.00000     0.00000     0.00000     0.00000     0.00000     0.00000     0.00000
    -7.11374     0.00000     0.00000     0.00000     0.00000     0.00000     0.00000     0.00000     0.00000     0.00000     0.00000
    -7.10374     0.00000     0.00000     0.00000     0.00000     0.00000     0.00000     0.00000     0.00000     0.00000     0.00000
    -7.09474     0.00000     0.00000     0.00000     0.00000     0.00000     0.00000     0.00000     0.00000     0.00000     0.00000
    -7.08474     0.00000     0.00000     0.00000     0.00000     0.00000     0.00000     0.00000     0.00000     0.00000     0.00000
    -7.07574     0.00000     0.00000     0.00000     0.00000     0.00000     0.00000     0.00000     0.00000     0.00000     0.00000
    -7.06574     0.00000     0.00000     0.00000     0.00000     0.00000     0.00000     0.00000     0.00000     0.00000     0.00000
    -7.05574     0.00000     0.00000     0.00000     0.00000     0.00000     0.00000     0.00000     0.00000     0.00000     0.00000
    -7.04674     0.00000     0.00000     0.00000     0.00000     0.00000     0.00000     0.00000     0.00000     0.00000     0.00000
    -7.03674     0.00000     0.00000     0.00000     0.00000     0.00000     0.00000     0.00000     0.00000     0.00000     0.00000
    -7.02774     0.00000     0.00000     0.00000     0.00000     0.00000     0.00000     0.00000     0.00000     0.00000     0.00000
    -7.01774     0.00000     0.00000     0.00000     0.00000     0.00000     0.00000     0.00000     0.00000     0.00000     0.00000
    -7.00774     0.00000     0.00000     0.00000     0.00000     0.00000     0.00000     0.00000     0.00000     0.00000     0.00000
    -6.99874     0.00000     0.00000     0.00000     0.00000     0.00000     0.00000     0.00000     0.00000     0.00000     0.00000
    -6.98874     0.00000     0.00000     0.00000     0.00000     0.00000     0.00000     0.00000     0.00000     0.00000     0.00000
    -6.97974     0.00000     0.00000     0.00000     0.00000     0.00000     0.00000     0.00000     0.00000     0.00000     0.00000
    -6.96974     0.00000     0.00000     0.00000     0.00000     0.00000     0.00000     0.00000     0.00000     0.00000     0.00000
    -6.95974     0.00000     0.00000     0.00000     0.00000     0.00000     0.00000     0.00000     0.00000     0.00000     0.00000
    -6.95074     0.00000     0.00000     0.00000     0.00000     0.00000     0.00000     0.00000     0.00000     0.00000     0.00000
    -6.94074     0.00000     0.00000     0.00000     0.00000     0.00000     0.00000     0.00000     0.00000     0.00000     0.00000
    -6.93174     0.00000     0.00000     0.00000     0.00000     0.00000     0.00000     0.00000     0.00000     0.00000     0.00000
    -6.92174     0.00000     0.00000     0.00000     0.00000     0.00000     0.00000     0.00000     0.00000     0.00000     0.00000
    -6.91174     0.00000     0.00000     0.00000     0.00000     0.00000     0.00000     0.00000     0.00000     0.00000     0.00000
    -6.90274     0.00000     0.00000     0.00000     0.00000     0.00000     0.00000     0.00000     0.00000     0.00000     0.00000
    -6.89274     0.00000     0.00000     0.00000     0.00000     0.00000     0.00000     0.00000     0.00000     0.00000     0.00000
    -6.88374     0.00000     0.00000     0.00000     0.00000     0.00000     0.00000     0.00000     0.00000     0.00000     0.00000
    -6.87374     0.00000     0.00000     0.00000     0.00000     0.00000     0.00000     0.00000     0.00000     0.00000     0.00000
    -6.86374     0.00000     0.00000     0.00000     0.00000     0.00000     0.00000     0.00000     0.00000     0.00000     0.00000
    -6.85474     0.00000     0.00000     0.00000     0.00000     0.00000     0.00000     0.00000     0.00000     0.00000     0.00000
    -6.84474     0.00000     0.00000     0.00000     0.00000     0.00000     0.00000     0.00000     0.00000     0.00000     0.00000
    -6.83574     0.00000     0.00000     0.00000     0.00000     0.00000     0.00000     0.00000     0.00000     0.00000     0.00000
    -6.82574     0.00000     0.00000     0.00000     0.00000     0.00000     0.00000     0.00000     0.00000     0.00000     0.00000
    -6.81674     0.00000     0.00000     0.00000     0.00000     0.00000     0.00000     0.00000     0.00000     0.00000     0.00000
    -6.80674     0.00000     0.00000     0.00000     0.00000     0.00000     0.00000     0.00000     0.00000     0.00000     0.00000
    -6.79674     0.00000     0.00000     0.00000     0.00000     0.00000     0.00000     0.00000     0.00000     0.00000     0.00000
    -6.78774     0.00000     0.00000     0.00000     0.00000     0.00000     0.00000     0.00000     0.00000     0.00000     0.00000
    -6.77774     0.00000     0.00000     0.00000     0.00000     0.00000     0.00000     0.00000     0.00000     0.00000     0.00000
    -6.76874     0.00000     0.00000     0.00000     0.00000     0.00000     0.00000     0.00000     0.00000     0.00000     0.00000
    -6.75874     0.00000     0.00000     0.00000     0.00000     0.00000     0.00000     0.00000     0.00000     0.00000     0.00000
    -6.74874     0.00000     0.00000     0.00000     0.00000     0.00000     0.00000     0.00000     0.00000     0.00000     0.00000
    -6.73974     0.00000     0.00000     0.00000     0.00000     0.00000     0.00000     0.00000     0.00000     0.00000     0.00000
    -6.72974     0.00000     0.00000     0.00000     0.00000     0.00000     0.00000     0.00000     0.00000     0.00000     0.00000
    -6.72074     0.00000     0.00000     0.00000     0.00000     0.00000     0.00000     0.00000     0.00000     0.00000     0.00000
    -6.71074     0.00000     0.00000     0.00000     0.00000     0.00000     0.00000     0.00000     0.00000     0.00000     0.00000
    -6.70074     0.00000     0.00000     0.00000     0.00000     0.00000     0.00000     0.00000     0.00000     0.00000     0.00000
    -6.69174     0.00000     0.00000     0.00000     0.00000     0.00000     0.00000     0.00000     0.00000     0.00000     0.00000
    -6.68174     0.00000     0.00000     0.00000     0.00000     0.00000     0.00000     0.00000     0.00000     0.00000     0.00000
    -6.67274     0.00000     0.00000     0.00000     0.00000     0.00000     0.00000     0.00000     0.00000     0.00000     0.00000
    -6.66274     0.00000     0.00000     0.00000     0.00000     0.00000     0.00000     0.00000     0.00000     0.00000     0.00000
    -6.65274     0.00000     0.00000     0.00000     0.00000     0.00000     0.00000     0.00000     0.00000     0.00000     0.00000
    -6.64374     0.00000     0.00000     0.00000     0.00000     0.00000     0.00000     0.00000     0.00000     0.00000     0.00000
    -6.63374     0.00000     0.00000     0.00000     0.00000     0.00000     0.00000     0.00000     0.00000     0.00000     0.00000
    -6.62474     0.00000     0.00000     0.00000     0.00000     0.00000     0.00000     0.00000     0.00000     0.00000     0.00000
    -6.61474     0.00000     0.00000     0.00000     0.00000     0.00000     0.00000     0.00000     0.00000     0.00000     0.00000
    -6.60474     0.00000     0.00000     0.00000     0.00000     0.00000     0.00000     0.00000     0.00000     0.00000     0.00000
    -6.59574     0.00000     0.00000     0.00000     0.00000     0.00000     0.00000     0.00000     0.00000     0.00000     0.00000
    -6.58574     0.00000     0.00000     0.00000     0.00000     0.00000     0.00000     0.00000     0.00000     0.00000     0.00000
    -6.57674     0.00000     0.00000     0.00000     0.00000     0.00000     0.00000     0.00000     0.00000     0.00000     0.00000
    -6.56674     0.00000     0.00000     0.00000     0.00000     0.00000     0.00000     0.00000     0.00000     0.00000     0.00000
    -6.55674     0.00000     0.00000     0.00000     0.00000     0.00000     0.00000     0.00000     0.00000     0.00000     0.00000
    -6.54774     0.00000     0.00000     0.00000     0.00000     0.00000     0.00000     0.00000     0.00000     0.00000     0.00000
    -6.53774     0.00000     0.00000     0.00000     0.00000     0.00000     0.00000     0.00000     0.00000     0.00000     0.00000
    -6.52874     0.00000     0.00000     0.00000     0.00000     0.00000     0.00000     0.00000     0.00000     0.00000     0.00000
    -6.51874     0.00000     0.00000     0.00000     0.00000     0.00000     0.00000     0.00000     0.00000     0.00000     0.00000
    -6.50874     0.00000     0.00000     0.00000     0.00000     0.00000     0.00000     0.00000     0.00000     0.00000     0.00000
    -6.49974     0.00000     0.00000     0.00000     0.00000     0.00000     0.00000     0.00000     0.00000     0.00000     0.00000
    -6.48974     0.00000     0.00000     0.00000     0.00000     0.00000     0.00000     0.00000     0.00000     0.00000     0.00000
    -6.48074     0.00000     0.00000     0.00000     0.00000     0.00000     0.00000     0.00000     0.00000     0.00000     0.00000
    -6.47074     0.00000     0.00000     0.00000     0.00000     0.00000     0.00000     0.00000     0.00000     0.00000     0.00000
    -6.46074     0.00000     0.00000     0.00000     0.00000     0.00000     0.00000     0.00000     0.00000     0.00000     0.00000
    -6.45174     0.00000     0.00000     0.00000     0.00000     0.00000     0.00000     0.00000     0.00000     0.00000     0.00000
    -6.44174     0.00000     0.00000     0.00000     0.00000     0.00000     0.00000     0.00000     0.00000     0.00000     0.00000
    -6.43274     0.00000     0.00000     0.00000     0.00000     0.00000     0.00000     0.00000     0.00000     0.00000     0.00000
    -6.42274     0.00000     0.00000     0.00000     0.00000     0.00000     0.00000     0.00000     0.00000     0.00000     0.00000
    -6.41274     0.00000     0.00000     0.00000     0.00000     0.00000     0.00000     0.00000     0.00000     0.00000     0.00000
    -6.40374     0.00000     0.00000     0.00000     0.00000     0.00000     0.00000     0.00000     0.00000     0.00000     0.00000
    -6.39374     0.00000     0.00000     0.00000     0.00000     0.00000     0.00000     0.00000     0.00000     0.00000     0.00000
    -6.38474     0.00000     0.00000     0.00000     0.00000     0.00000     0.00000     0.00000     0.00000     0.00000     0.00000
    -6.37474     0.00000     0.00000     0.00000     0.00000     0.00000     0.00000     0.00000     0.00000     0.00000     0.00000
    -6.36474     0.00000     0.00000     0.00000     0.00000     0.00000     0.00000     0.00000     0.00000     0.00000     0.00000
    -6.35574     0.00000     0.00000     0.00000     0.00000     0.00000     0.00000     0.00000     0.00000     0.00000     0.00000
    -6.34574     0.00000     0.00000     0.00000     0.00000     0.00000     0.00000     0.00000     0.00000     0.00000     0.00000
    -6.33674     0.00000     0.00000     0.00000     0.00000     0.00000     0.00000     0.00000     0.00000     0.00000     0.00000
    -6.32674     0.00000     0.00000     0.00000     0.00000     0.00000     0.00000     0.00000     0.00000     0.00000     0.00000
    -6.31674     0.00000     0.00000     0.00000     0.00000     0.00000     0.00000     0.00000     0.00000     0.00000     0.00000
    -6.30774     0.00000     0.00000     0.00000     0.00000     0.00000     0.00000     0.00000     0.00000     0.00000     0.00000
    -6.29774     0.00000     0.00000     0.00000     0.00000     0.00000     0.00000     0.00000     0.00000     0.00000     0.00000
    -6.28874     0.00000     0.00000     0.00000     0.00000     0.00000     0.00000     0.00000     0.00000     0.00000     0.00000
    -6.27874     0.00000     0.00000     0.00000     0.00000     0.00000     0.00000     0.00000     0.00000     0.00000     0.00000
    -6.26974     0.00000     0.00000     0.00000     0.00000     0.00000     0.00000     0.00000     0.00000     0.00000     0.00000
    -6.25974     0.00000     0.00000     0.00000     0.00000     0.00000     0.00000     0.00000     0.00000     0.00000     0.00000
    -6.24974     0.00000     0.00000     0.00000     0.00000     0.00000     0.00000     0.00000     0.00000     0.00000     0.00000
    -6.24074     0.00000     0.00000     0.00000     0.00000     0.00000     0.00000     0.00000     0.00000     0.00000     0.00000
    -6.23074     0.00000     0.00000     0.00000     0.00000     0.00000     0.00000     0.00000     0.00000     0.00000     0.00000
    -6.22174     0.00000     0.00000     0.00000     0.00000     0.00000     0.00000     0.00000     0.00000     0.00000     0.00000
    -6.21174     0.00000     0.00000     0.00000     0.00000     0.00000     0.00000     0.00000     0.00000     0.00000     0.00000
    -6.20174     0.00000     0.00000     0.00000     0.00000     0.00000     0.00000     0.00000     0.00000     0.00000     0.00000
    -6.19274     0.00000     0.00000     0.00000     0.00000     0.00000     0.00000     0.00000     0.00000     0.00000     0.00000
    -6.18274     0.00000     0.00000     0.00000     0.00000     0.00000     0.00000     0.00000     0.00000     0.00000     0.00000
    -6.17374     0.00000     0.00000     0.00000     0.00000     0.00000     0.00000     0.00000     0.00000     0.00000     0.00000
    -6.16374     0.00000     0.00000     0.00000     0.00000     0.00000     0.00000     0.00000     0.00000     0.00000     0.00000
    -6.15374     0.00000     0.00000     0.00000     0.00000     0.00000     0.00000     0.00000     0.00000     0.00000     0.00000
    -6.14474     0.00000     0.00000     0.00000     0.00000     0.00000     0.00000     0.00000     0.00000     0.00000     0.00000
    -6.13474     0.00000     0.00000     0.00000     0.00000     0.00000     0.00000     0.00000     0.00000     0.00000     0.00000
    -6.12574     0.00000     0.00000     0.00000     0.00000     0.00000     0.00000     0.00000     0.00000     0.00000     0.00000
    -6.11574     0.00000     0.00000     0.00000     0.00000     0.00000     0.00000     0.00000     0.00000     0.00000     0.00000
    -6.10574     0.00000     0.00000     0.00000     0.00000     0.00000     0.00000     0.00000     0.00000     0.00000     0.00000
    -6.09674     0.00000     0.00000     0.00000     0.00000     0.00000     0.00000     0.00000     0.00000     0.00000     0.00000
    -6.08674     0.00000     0.00000     0.00000     0.00000     0.00000     0.00000     0.00000     0.00000     0.00000     0.00000
    -6.07774     0.00000     0.00000     0.00000     0.00000     0.00000     0.00000     0.00000     0.00000     0.00000     0.00000
    -6.06774     0.00000     0.00000     0.00000     0.00000     0.00000     0.00000     0.00000     0.00000     0.00000     0.00000
    -6.05774     0.00000     0.00000     0.00000     0.00000     0.00000     0.00000     0.00000     0.00000     0.00000     0.00000
    -6.04874     0.00000     0.00000     0.00000     0.00000     0.00000     0.00000     0.00000     0.00000     0.00000     0.00000
    -6.03874     0.00000     0.00000     0.00000     0.00000     0.00000     0.00000     0.00000     0.00000     0.00000     0.00000
    -6.02974     0.00000     0.00000     0.00000     0.00000     0.00000     0.00000     0.00000     0.00000     0.00000     0.00000
    -6.01974     0.00000     0.00000     0.00000     0.00000     0.00000     0.00000     0.00000     0.00000     0.00000     0.00000
    -6.00974     0.00000     0.00000     0.00000     0.00000     0.00000     0.00000     0.00000     0.00000     0.00000     0.00000
    -6.00074     0.00000     0.00000     0.00000     0.00000     0.00000     0.00000     0.00000     0.00000     0.00000     0.00000
    -5.99074     0.00000     0.00000     0.00000     0.00000     0.00000     0.00000     0.00000     0.00000     0.00000     0.00000
    -5.98174     0.00000     0.00000     0.00000     0.00000     0.00000     0.00000     0.00000     0.00000     0.00000     0.00000
    -5.97174     0.00000     0.00000     0.00000     0.00000     0.00000     0.00000     0.00000     0.00000     0.00000     0.00000
    -5.96174     0.00000     0.00000     0.00000     0.00000     0.00000     0.00000     0.00000     0.00000     0.00000     0.00000
    -5.95274     0.00000     0.00000     0.00000     0.00000     0.00000     0.00000     0.00000     0.00000     0.00000     0.00000
    -5.94274     0.00000     0.00000     0.00000     0.00000     0.00000     0.00000     0.00000     0.00000     0.00000     0.00000
    -5.93374     0.00000     0.00000     0.00000     0.00000     0.00000     0.00000     0.00000     0.00000     0.00000     0.00000
    -5.92374     0.00000     0.00000     0.00000     0.00000     0.00000     0.00000     0.00000     0.00000     0.00000     0.00000
    -5.91374     0.00000     0.00000     0.00000     0.00000     0.00000     0.00000     0.00000     0.00000     0.00000     0.00000
    -5.90474     0.00000     0.00000     0.00000     0.00000     0.00000     0.00000     0.00000     0.00000     0.00000     0.00000
    -5.89474     0.00000     0.00000     0.00000     0.00000     0.00000     0.00000     0.00000     0.00000     0.00000     0.00000
    -5.88574     0.00000     0.00000     0.00000     0.00000     0.00000     0.00000     0.00000     0.00000     0.00000     0.00000
    -5.87574     0.00000     0.00000     0.00000     0.00000     0.00000     0.00000     0.00000     0.00000     0.00000     0.00000
    -5.86574     0.00000     0.00000     0.00000     0.00000     0.00000     0.00000     0.00000     0.00000     0.00000     0.00000
    -5.85674     0.00000     0.00000     0.00000     0.00000     0.00000     0.00000     0.00000     0.00000     0.00000     0.00000
    -5.84674     0.00000     0.00000     0.00000     0.00000     0.00000     0.00000     0.00000     0.00000     0.00000     0.00000
    -5.83774     0.00000     0.00000     0.00000     0.00000     0.00000     0.00000     0.00000     0.00000     0.00000     0.00000
    -5.82774     0.00000     0.00000     0.00000     0.00000     0.00000     0.00000     0.00000     0.00000     0.00000     0.00000
    -5.81774     0.00000     0.00000     0.00000     0.00000     0.00000     0.00000     0.00000     0.00000     0.00000     0.00000
    -5.80874     0.00000     0.00000     0.00000     0.00000     0.00000     0.00000     0.00000     0.00000     0.00000     0.00000
    -5.79874     0.00000     0.00000     0.00000     0.00000     0.00000     0.00000     0.00000     0.00000     0.00000     0.00000
    -5.78974     0.00000     0.00000     0.00000     0.00000     0.00000     0.00000     0.00000     0.00000     0.00000     0.00000
    -5.77974     0.00000     0.00000     0.00000     0.00000     0.00000     0.00000     0.00000     0.00000     0.00000     0.00000
    -5.77074     0.00000     0.00000     0.00000     0.00000     0.00000     0.00000     0.00000     0.00000     0.00000     0.00000
    -5.76074     0.00000     0.00000     0.00000     0.00000     0.00000     0.00000     0.00000     0.00000     0.00000     0.00000
    -5.75074     0.00000     0.00000     0.00000     0.00000     0.00000     0.00000     0.00000     0.00000     0.00000     0.00000
    -5.74174     0.00000     0.00000     0.00000     0.00000     0.00000     0.00000     0.00000     0.00000     0.00000     0.00000
    -5.73174     0.00000     0.00001     0.00000     0.00000     0.00000     0.00000     0.00000     0.00000     0.00000     0.00001
    -5.72274     0.00000     0.00003     0.00000     0.00001     0.00000     0.00000     0.00000     0.00000     0.00000     0.00005
    -5.71274     0.00000     0.00012     0.00000     0.00004     0.00000     0.00000     0.00000     0.00000     0.00000     0.00017
    -5.70274     0.00001     0.00040     0.00001     0.00015     0.00000     0.00000     0.00000     0.00000     0.00000     0.00056
    -5.69374     0.00002     0.00123     0.00002     0.00048     0.00001     0.00001     0.00000     0.00000     0.00001     0.00178
    -5.68374     0.00007     0.00356     0.00007     0.00147     0.00002     0.00002     0.00001     0.00001     0.00002     0.00524
    -5.67474     0.00020     0.00954     0.00018     0.00422     0.00005     0.00006     0.00002     0.00002     0.00006     0.01434
    -5.66474     0.00049     0.02381     0.00044     0.01125     0.00012     0.00015     0.00005     0.00006     0.00015     0.03651
    -5.65474     0.00114     0.05523     0.00102     0.02792     0.00030     0.00035     0.00011     0.00014     0.00035     0.08655
    -5.64574     0.00248     0.11910     0.00220     0.06458     0.00070     0.00075     0.00023     0.00033     0.00074     0.19111
    -5.63574     0.00501     0.23883     0.00441     0.13928     0.00151     0.00150     0.00046     0.00071     0.00149     0.39318
    -5.62674     0.00942     0.44527     0.00822     0.28019     0.00304     0.00279     0.00085     0.00142     0.00277     0.75395
    -5.61674     0.01648     0.77212     0.01425     0.52614     0.00572     0.00482     0.00147     0.00265     0.00478     1.34844
    -5.60674     0.02687     1.24524     0.02298     0.92311     0.01005     0.00776     0.00236     0.00461     0.00769     2.25068
    -5.59774     0.04081     1.86817     0.03447     1.51460     0.01652     0.01162     0.00353     0.00751     0.01150     3.50874
    -5.58774     0.05780     2.60777     0.04809     2.32670     0.02544     0.01618     0.00491     0.01142     0.01598     5.11429
    -5.57874     0.07640     3.38788     0.06242     3.35120     0.03672     0.02096     0.00635     0.01626     0.02065     6.97884
    -5.56874     0.09432     4.09845     0.07540     4.53065     0.04979     0.02526     0.00763     0.02169     0.02483     8.92801
    -5.55874     0.10890     4.61783     0.08478     5.75759     0.06347     0.02833     0.00854     0.02714     0.02776    10.72433
    -5.54974     0.11777     4.85030     0.08878     6.88597     0.07617     0.02959     0.00888     0.03190     0.02889    12.11824
    -5.53974     0.11952     4.75265     0.08661     7.75878     0.08614     0.02879     0.00860     0.03527     0.02798    12.90434
    -5.53074     0.11405     4.34893     0.07878     8.24198     0.09187     0.02612     0.00776     0.03672     0.02523    12.97143
    -5.52074     0.10257     3.72128     0.06687     8.25858     0.09241     0.02210     0.00652     0.03603     0.02120    12.32756
    -5.51074     0.08711     2.98255     0.05302     7.80492     0.08767     0.01747     0.00511     0.03334     0.01661    11.08780
    -5.50174     0.07002     2.24336     0.03932     6.95354     0.07839     0.01292     0.00374     0.02911     0.01214     9.44255
    -5.49174     0.05337     1.58710     0.02732     5.83609     0.06602     0.00895     0.00255     0.02396     0.00829     7.61366
    -5.48274     0.03859     1.05871     0.01782     4.60920     0.05230     0.00583     0.00163     0.01858     0.00530     5.80797
    -5.47274     0.02649     0.66752     0.01094     3.42076     0.03892     0.00357     0.00098     0.01357     0.00318     4.18593
    -5.46274     0.01725     0.39876     0.00633     2.38271     0.02718     0.00206     0.00055     0.00931     0.00179     2.84595
    -5.45374     0.01064     0.22610     0.00347     1.55546     0.01778     0.00113     0.00029     0.00601     0.00095     1.82182
    -5.44374     0.00621     0.12180     0.00180     0.95044     0.01088     0.00058     0.00015     0.00363     0.00047     1.09596
    -5.43474     0.00342     0.06236     0.00088     0.54296     0.00622     0.00029     0.00007     0.00206     0.00022     0.61849
    -5.42474     0.00177     0.03032     0.00041     0.28971     0.00333     0.00013     0.00003     0.00109     0.00010     0.32690
    -5.41474     0.00086     0.01398     0.00018     0.14424     0.00166     0.00006     0.00001     0.00054     0.00004     0.16157
    -5.40574     0.00039     0.00610     0.00008     0.06696     0.00077     0.00003     0.00001     0.00025     0.00002     0.07459
    -5.39574     0.00017     0.00251     0.00003     0.02896     0.00033     0.00001     0.00000     0.00011     0.00001     0.03213
    -5.38674     0.00007     0.00097     0.00001     0.01167     0.00013     0.00000     0.00000     0.00004     0.00000     0.01290
    -5.37674     0.00002     0.00035     0.00000     0.00438     0.00005     0.00000     0.00000     0.00002     0.00000     0.00483
    -5.36674     0.00001     0.00012     0.00000     0.00153     0.00002     0.00000     0.00000     0.00001     0.00000     0.00168
    -5.35774     0.00000     0.00004     0.00000     0.00050     0.00001     0.00000     0.00000     0.00000     0.00000     0.00055
    -5.34774     0.00000     0.00001     0.00000     0.00015     0.00000     0.00000     0.00000     0.00000     0.00000     0.00016
    -5.33874     0.00000     0.00000     0.00000     0.00004     0.00000     0.00000     0.00000     0.00000     0.00000     0.00005
    -5.32874     0.00000     0.00000     0.00000     0.00001     0.00000     0.00000     0.00000     0.00000     0.00000     0.00001
    -5.31874     0.00000     0.00000     0.00000     0.00000     0.00000     0.00000     0.00000     0.00000     0.00000     0.00001
    -5.30974     0.00000     0.00000     0.00002     0.00000     0.00000     0.00000     0.00000     0.00000     0.00000     0.00002
    -5.29974     0.00000     0.00001     0.00006     0.00000     0.00000     0.00000     0.00000     0.00000     0.00000     0.00007
    -5.29074     0.00001     0.00003     0.00020     0.00000     0.00000     0.00000     0.00000     0.00000     0.00000     0.00024
    -5.28074     0.00003     0.00009     0.00064     0.00000     0.00000     0.00001     0.00001     0.00000     0.00000     0.00077
    -5.27074     0.00009     0.00027     0.00191     0.00000     0.00000     0.00002     0.00002     0.00000     0.00000     0.00231
    -5.26174     0.00024     0.00075     0.00529     0.00000     0.00000     0.00006     0.00006     0.00000     0.00000     0.00639
    -5.25174     0.00061     0.00193     0.01361     0.00000     0.00000     0.00015     0.00016     0.00000     0.00000     0.01645
    -5.24274     0.00145     0.00461     0.03256     0.00000     0.00000     0.00035     0.00037     0.00000     0.00000     0.03935
    -5.23274     0.00323     0.01025     0.07239     0.00001     0.00000     0.00078     0.00083     0.00000     0.00001     0.08749
    -5.22374     0.00667     0.02119     0.14959     0.00001     0.00000     0.00162     0.00171     0.00000     0.00002     0.18081
    -5.21374     0.01282     0.04070     0.28733     0.00002     0.00000     0.00310     0.00329     0.00000     0.00004     0.34731
    -5.20374     0.02289     0.07266     0.51307     0.00004     0.00000     0.00554     0.00587     0.00000     0.00008     0.62016
    -5.19474     0.03803     0.12061     0.85174     0.00006     0.00000     0.00920     0.00975     0.00000     0.00013     1.02952
    -5.18474     0.05876     0.18616     1.31514     0.00010     0.00000     0.01421     0.01504     0.00000     0.00020     1.58962
    -5.17574     0.08456     0.26732     1.88963     0.00014     0.00000     0.02044     0.02161     0.00000     0.00029     2.28399
    -5.16574     0.11349     0.35745     2.52904     0.00018     0.00000     0.02741     0.02891     0.00000     0.00040     3.05689
    -5.15574     0.14245     0.44567     3.15922     0.00023     0.00001     0.03434     0.03608     0.00000     0.00051     3.81851
    -5.14674     0.16801     0.51948     3.69441     0.00026     0.00001     0.04037     0.04214     0.00000     0.00063     4.46532
    -5.13674     0.18769     0.56871     4.06740     0.00029     0.00001     0.04485     0.04627     0.00000     0.00076     4.91597
    -5.12774     0.20104     0.58913     4.25368     0.00029     0.00001     0.04761     0.04819     0.00000     0.00091     5.14086
    -5.11774     0.21007     0.58443     4.28458     0.00028     0.00001     0.04909     0.04820     0.00000     0.00110     5.17776
    -5.10774     0.21831     0.56447     4.23279     0.00026     0.00001     0.05011     0.04714     0.00000     0.00134     5.11444
    -5.09874     0.22918     0.54136     4.18011     0.00024     0.00001     0.05151     0.04597     0.00000     0.00165     5.05002
    -5.08874     0.24396     0.52388     4.18080     0.00021     0.00001     0.05372     0.04533     0.00000     0.00200     5.04993
    -5.07974     0.26066     0.51416     4.23284     0.00019     0.00001     0.05643     0.04530     0.00000     0.00236     5.11195
    -5.06974     0.27450     0.50732     4.28192     0.00018     0.00000     0.05870     0.04535     0.00000     0.00264     5.17062
    -5.05974     0.27954     0.49421     4.24528     0.00017     0.00000     0.05931     0.04464     0.00000     0.00280     5.12595
    -5.05074     0.27121     0.46633     4.05140     0.00015     0.00000     0.05726     0.04241     0.00000     0.00277     4.89155
    -5.04074     0.24817     0.41972     3.67126     0.00013     0.00000     0.05225     0.03832     0.00000     0.00257     4.43244
    -5.03174     0.21284     0.35658     3.13136     0.00011     0.00000     0.04474     0.03264     0.00000     0.00222     3.78049
    -5.02174     0.17047     0.28406     2.50010     0.00009     0.00000     0.03580     0.02603     0.00000     0.00179     3.01834
    -5.01174     0.12724     0.21138     1.86277     0.00007     0.00000     0.02671     0.01939     0.00000     0.00134     2.24889
    -5.00274     0.08839     0.14660     1.29274     0.00005     0.00000     0.01855     0.01345     0.00000     0.00093     1.56070
    -4.99274     0.05711     0.09464     0.83484     0.00003     0.00000     0.01198     0.00869     0.00000     0.00060     1.00789
    -4.98374     0.03431     0.05683     0.50144     0.00002     0.00000     0.00720     0.00522     0.00000     0.00036     0.60537
    -4.97374     0.01916     0.03173     0.28001     0.00001     0.00000     0.00402     0.00291     0.00000     0.00020     0.33805
    -4.96374     0.00995     0.01647     0.14535     0.00001     0.00000     0.00209     0.00151     0.00000     0.00010     0.17548
    -4.95474     0.00480     0.00795     0.07013     0.00000     0.00000     0.00101     0.00073     0.00000     0.00005     0.08467
    -4.94474     0.00215     0.00357     0.03145     0.00000     0.00000     0.00045     0.00033     0.00000     0.00002     0.03798
    -4.93574     0.00090     0.00152     0.01311     0.00000     0.00000     0.00019     0.00014     0.00000     0.00001     0.01587
    -4.92574     0.00035     0.00071     0.00508     0.00001     0.00000     0.00007     0.00005     0.00000     0.00000     0.00628
    -4.91574     0.00013     0.00067     0.00185     0.00002     0.00001     0.00003     0.00002     0.00000     0.00001     0.00273
    -4.90674     0.00005     0.00152     0.00068     0.00007     0.00002     0.00001     0.00001     0.00000     0.00001     0.00238
    -4.89674     0.00005     0.00427     0.00040     0.00021     0.00006     0.00002     0.00001     0.00000     0.00004     0.00507
    -4.88774     0.00009     0.01162     0.00064     0.00063     0.00017     0.00004     0.00003     0.00001     0.00010     0.01334
    -4.87774     0.00023     0.02954     0.00150     0.00176     0.00043     0.00009     0.00009     0.00004     0.00027     0.03394
    -4.86774     0.00053     0.06990     0.00352     0.00465     0.00103     0.00022     0.00020     0.00009     0.00063     0.08076
    -4.85874     0.00117     0.15392     0.00775     0.01157     0.00227     0.00048     0.00045     0.00021     0.00138     0.17919
    -4.84874     0.00240     0.31543     0.01590     0.02708     0.00467     0.00098     0.00092     0.00047     0.00283     0.37069
    -4.83974     0.00459     0.60164     0.03040     0.05969     0.00896     0.00187     0.00176     0.00096     0.00539     0.71526
    -4.82974     0.00817     1.06806     0.05413     0.12369     0.01601     0.00334     0.00312     0.00187     0.00955     1.28793
    -4.81974     0.01353     1.76502     0.08980     0.24082     0.02668     0.00554     0.00514     0.00343     0.01577     2.16574
    -4.81074     0.02089     2.71571     0.13885     0.44009     0.04147     0.00857     0.00791     0.00591     0.02421     3.40362
    -4.80074     0.03006     3.89047     0.20018     0.75402     0.06016     0.01236     0.01133     0.00960     0.03461     5.00278
    -4.79174     0.04032     5.19010     0.26919     1.21027     0.08149     0.01662     0.01510     0.01469     0.04605     6.88383
    -4.78174     0.05045     6.44915     0.33788     1.81848     0.10316     0.02086     0.01875     0.02113     0.05702     8.87687
    -4.77174     0.05895     7.46541     0.39622     2.55697     0.12213     0.02443     0.02169     0.02858     0.06573    10.74012
    -4.76274     0.06443     8.05380     0.43449     3.36698     0.13542     0.02675     0.02338     0.03633     0.07054    12.21212
    -4.75274     0.06607     8.10041     0.44649     4.15872     0.14085     0.02740     0.02350     0.04342     0.07049    13.07735
    -4.74374     0.06397     7.60156     0.43135     4.83712     0.13780     0.02632     0.02205     0.04887     0.06562    13.23465
    -4.73374     0.05921     6.66523     0.39433     5.33831     0.12742     0.02385     0.01933     0.05200     0.05697    12.73665
    -4.72374     0.05368     5.47745     0.34531     5.66207     0.11236     0.02064     0.01589     0.05276     0.04625    11.78640
    -4.71474     0.04963     4.24919     0.29612     5.88592     0.09601     0.01757     0.01233     0.05178     0.03535    10.69389
    -4.70474     0.04918     3.16515     0.25754     6.14250     0.08167     0.01560     0.00916     0.05024     0.02590     9.79695
    -4.69574     0.05393     2.35206     0.23684     6.56928     0.07173     0.01574     0.00672     0.04944     0.01899     9.37473
    -4.68574     0.06462     1.87041     0.23639     7.25065     0.06723     0.01891     0.00511     0.05029     0.01514     9.57874
    -4.67674     0.08110     1.72514     0.25372     8.16875     0.06771     0.02592     0.00428     0.05286     0.01439    10.39387
    -4.66674     0.10231     1.88084     0.28281     9.19943     0.07161     0.03719     0.00408     0.05636     0.01649    11.65112
    -4.65674     0.12642     2.27330     0.31577    10.14776     0.07676     0.05254     0.00429     0.05936     0.02092    13.07713
    -4.64774     0.15099     2.81536     0.34500    10.81113     0.08104     0.07087     0.00471     0.06034     0.02691    14.36635
    -4.63774     0.17310     3.40105     0.36435    11.04161     0.08287     0.09002     0.00515     0.05825     0.03345    15.24987
    -4.62874     0.18967     3.91433     0.37006    10.78222     0.08147     0.10708     0.00549     0.05290     0.03936    15.54259
    -4.61874     0.19790     4.24646     0.36061    10.06747     0.07681     0.11893     0.00560     0.04495     0.04346    15.16220
    -4.60874     0.19595     4.32150     0.33654     8.99761     0.06943     0.12317     0.00543     0.03562     0.04486    14.13012
    -4.59974     0.18348     4.11395     0.30012     7.70260     0.06014     0.11882     0.00500     0.02630     0.04321    12.55362
    -4.58974     0.16194     3.65752     0.25502     6.31291     0.04986     0.10672     0.00434     0.01808     0.03878    10.60517
    -4.58074     0.13434     3.03328     0.20587     4.94543     0.03947     0.08921     0.00355     0.01157     0.03241     8.49513
    -4.57074     0.10451     2.34493     0.15772     3.69195     0.02974     0.06937     0.00273     0.00690     0.02522     6.43307
    -4.56074     0.07614     1.68954     0.11545     2.61725     0.02125     0.05019     0.00199     0.00387     0.01828     4.59395
    -4.55174     0.05199     1.13626     0.08366     1.75561     0.01435     0.03378     0.00141     0.00212     0.01236     3.09153
    -4.54174     0.03353     0.71870     0.06735     1.11207     0.00916     0.02118     0.00106     0.00131     0.00786     1.97221
    -4.53274     0.02112     0.44092     0.07377     0.66767     0.00559     0.01243     0.00103     0.00129     0.00488     1.22869
    -4.52274     0.01447     0.29054     0.11506     0.38979     0.00341     0.00698     0.00147     0.00207     0.00330     0.82708
    -4.51274     0.01321     0.25351     0.21081     0.24502     0.00239     0.00404     0.00260     0.00393     0.00300     0.73853
    -4.50374     0.01735     0.32347     0.38870     0.20948     0.00239     0.00292     0.00476     0.00736     0.00397     0.96041
    -4.49374     0.02732     0.50402     0.68122     0.27552     0.00335     0.00312     0.00835     0.01297     0.00630     1.52217
    -4.48474     0.04372     0.80334     1.11682     0.45283     0.00534     0.00437     0.01373     0.02130     0.01011     2.47155
    -4.47474     0.06673     1.22262     1.70541     0.76275     0.00845     0.00652     0.02106     0.03255     0.01547     3.84156
    -4.46474     0.09544     1.74311     2.42349     1.22634     0.01270     0.00941     0.03007     0.04628     0.02216     5.60902
    -4.45574     0.12733     2.31704     3.20365     1.84785     0.01794     0.01281     0.03998     0.06122     0.02962     7.65744
    -4.44574     0.15832     2.86902     3.93974     2.59709     0.02370     0.01630     0.04950     0.07533     0.03690     9.76590
    -4.43674     0.18341     3.30780     4.50717     3.40080     0.02930     0.01940     0.05706     0.08624     0.04283    11.63402
    -4.42674     0.19808     3.55172     4.79700     4.14735     0.03386     0.02159     0.06126     0.09187     0.04634    12.94907
    -4.41674     0.19953     3.55317     4.75205     4.70888     0.03660     0.02246     0.06128     0.09109     0.04675    13.47181
    -4.40774     0.18775     3.31339     4.38611     4.97646     0.03700     0.02190     0.05717     0.08417     0.04399    13.10792
    -4.39774     0.16561     2.88469     3.78159     4.89514     0.03500     0.02008     0.04982     0.07266     0.03865    11.94324
    -4.38874     0.13823     2.35321     3.06874     4.48281     0.03106     0.01751     0.04078     0.05906     0.03177    10.22316
    -4.37874     0.11176     1.81660     2.39168     3.82579     0.02603     0.01488     0.03174     0.04612     0.02458     8.28918
    -4.36874     0.09220     1.36034     1.87773     3.05180     0.02092     0.01296     0.02427     0.03632     0.01815     6.49470
    -4.35974     0.08447     1.04442     1.62075     2.29692     0.01671     0.01252     0.01949     0.03147     0.01323     5.13999
    -4.34974     0.09186     0.89835     1.67266     1.67362     0.01412     0.01412     0.01800     0.03262     0.01021     4.42557
    -4.34074     0.11557     0.92404     2.04157     1.25811     0.01354     0.01809     0.01989     0.03995     0.00911     4.43988
    -4.33074     0.15419     1.09928     2.68805     1.08951     0.01498     0.02436     0.02478     0.05275     0.00969     5.15758
    -4.32074     0.20337     1.38156     3.52329     1.17871     0.01811     0.03239     0.03180     0.06933     0.01156     6.45012
    -4.31174     0.25596     1.71245     4.41220     1.51417     0.02231     0.04118     0.03969     0.08709     0.01417     8.09921
    -4.30174     0.30292     2.02423     5.19132     2.06049     0.02675     0.04938     0.04696     0.10287     0.01693     9.82185
    -4.29274     0.33526     2.25239     5.70391     2.75295     0.03059     0.05556     0.05213     0.11360     0.01928    11.31565
    -4.28274     0.34646     2.34856     5.83919     3.49433     0.03307     0.05858     0.05413     0.11703     0.02073    12.31208
    -4.27274     0.33410     2.29224     5.56583     4.16095     0.03372     0.05790     0.05252     0.11244     0.02100    12.63069
    -4.26374     0.30077     2.09473     4.93780     4.62726     0.03241     0.05368     0.04763     0.10075     0.02004    12.21507
    -4.25374     0.25289     1.79363     4.07737     4.79684     0.02937     0.04674     0.04041     0.08423     0.01802    11.13949
    -4.24474     0.19876     1.44047     3.13332     4.63116     0.02510     0.03825     0.03209     0.06574     0.01527     9.58017
    -4.23474     0.14613     1.08621     2.24089     4.16204     0.02022     0.02946     0.02388     0.04793     0.01221     7.76898
    -4.22474     0.10059     0.76993     1.49169     3.48052     0.01536     0.02136     0.01667     0.03267     0.00920     5.93800
    -4.21574     0.06490     0.51342     0.92409     2.70757     0.01100     0.01460     0.01093     0.02083     0.00654     4.27387
    -4.20574     0.03929     0.32239     0.53287     1.95916     0.00741     0.00940     0.00673     0.01244     0.00437     2.89405
    -4.19674     0.02235     0.19070     0.28611     1.31837     0.00469     0.00571     0.00390     0.00697     0.00275     1.84154
    -4.18674     0.01199     0.10632     0.14331     0.82500     0.00279     0.00328     0.00213     0.00366     0.00163     1.10010
    -4.17674     0.00616     0.05593     0.06779     0.48043     0.00156     0.00180     0.00111     0.00181     0.00091     0.61749
    -4.16774     0.00327     0.02795     0.03244     0.26126     0.00082     0.00101     0.00057     0.00085     0.00048     0.32864
    -4.15774     0.00234     0.01377     0.02087     0.13506     0.00042     0.00073     0.00035     0.00040     0.00025     0.17419
    -4.14874     0.00305     0.00791     0.02615     0.07179     0.00023     0.00092     0.00036     0.00023     0.00015     0.11077
    -4.13874     0.00570     0.00760     0.04920     0.05008     0.00018     0.00169     0.00060     0.00023     0.00014     0.11542
    -4.12974     0.01125     0.01248     0.09768     0.05848     0.00025     0.00333     0.00114     0.00038     0.00024     0.18524
    -4.11974     0.02122     0.02448     0.18504     0.09402     0.00044     0.00633     0.00214     0.00071     0.00050     0.33489
    -4.10974     0.03758     0.04830     0.32885     0.15919     0.00078     0.01134     0.00379     0.00130     0.00104     0.59216
    -4.10074     0.06239     0.09231     0.54796     0.25802     0.00134     0.01910     0.00628     0.00225     0.00211     0.99176
    -4.09074     0.09743     0.16992     0.85857     0.39212     0.00220     0.03036     0.00977     0.00370     0.00417     1.56823
    -4.08174     0.14381     0.30077     1.27034     0.55680     0.00345     0.04575     0.01432     0.00582     0.00791     2.34896
    -4.07174     0.20209     0.51078     1.78455     0.73956     0.00520     0.06573     0.01987     0.00875     0.01440     3.35092
    -4.06174     0.27253     0.82930     2.39505     0.92101     0.00755     0.09052     0.02628     0.01264     0.02501     4.57987
    -4.05274     0.35591     1.28227     3.09108     1.07921     0.01061     0.12004     0.03338     0.01754     0.04126     6.03130
    -4.04274     0.45347     1.88070     3.85942     1.19578     0.01438     0.15374     0.04104     0.02336     0.06440     7.68629
    -4.03374     0.56606     2.60791     4.68247     1.26179     0.01879     0.19026     0.04923     0.02980     0.09480     9.50110
    -4.02374     0.69219     3.41013     5.53465     1.27909     0.02359     0.22712     0.05796     0.03629     0.13129    11.39231
    -4.01374     0.82572     4.19836     6.37869     1.26204     0.02840     0.26070     0.06730     0.04209     0.17078    13.23408
    -4.00474     0.95506     4.86420     7.17366     1.23330     0.03275     0.28661     0.07735     0.04644     0.20843    14.87779
    -3.99474     1.06479     5.30853     7.88581     1.22175     0.03631     0.30096     0.08825     0.04884     0.23854    16.19377
    -3.98574     1.14032     5.47268     8.51032     1.26071     0.03891     0.30152     0.10026     0.04929     0.25603    17.13004
    -3.97574     1.17282     5.36023     9.07527     1.38537     0.04077     0.28868     0.11365     0.04835     0.25797    17.74311
    -3.96574     1.16310     5.03860     9.63298     1.62936     0.04233     0.26557     0.12853     0.04702     0.24452    18.19202
    -3.95674     1.12136     4.61827    10.23299     2.01692     0.04412     0.23695     0.14459     0.04641     0.21896    18.68056
    -3.94674     1.06300     4.21895    10.88766     2.55368     0.04652     0.20780     0.16082     0.04729     0.18663    19.37235
    -3.93774     1.00298     3.93239    11.55142     3.21809     0.04960     0.18179     0.17556     0.04984     0.15338    20.31505
    -3.92774     0.95042     3.80153    12.12669     3.95748     0.05305     0.16058     0.18682     0.05349     0.12403    21.41409
    -3.91774     0.90717     3.81508    12.48940     4.69247     0.05624     0.14389     0.19282     0.05718     0.10147    22.45572
    -3.90874     0.86919     3.92127    12.52886     5.33035     0.05847     0.13037     0.19261     0.05965     0.08653    23.17730
    -3.89874     0.83066     4.04820    12.18825     5.78266     0.05915     0.11853     0.18642     0.05993     0.07843    23.35223
    -3.88974     0.78800     4.13092    11.48002     5.98970     0.05801     0.10745     0.17579     0.05761     0.07564    22.86313
    -3.87974     0.74245     4.12754    10.48827     5.93657     0.05527     0.09706     0.16318     0.05295     0.07657    21.73985
    -3.86974     0.70061     4.02936     9.34748     5.66725     0.05171     0.08790     0.15147     0.04683     0.08014    20.16275
    -3.86074     0.67284     3.85830     8.21251     5.28595     0.04864     0.08067     0.14339     0.04051     0.08592    18.42874
    -3.85074     0.67068     3.65997     7.22148     4.94093     0.04778     0.07588     0.14100     0.03536     0.09407    16.88714
    -3.84174     0.70372     3.48386     6.47065     4.79785     0.05090     0.07362     0.14537     0.03263     0.10504    15.86363
    -3.83174     0.77636     3.37129     5.99358     4.99551     0.05940     0.07370     0.15650     0.03322     0.11923    15.57878
    -3.82174     0.88538     3.34214     5.76036     5.60661     0.07381     0.07589     0.17329     0.03751     0.13656    16.09156
    -3.81274     1.01868     3.39315     5.69390     6.60332     0.09335     0.08020     0.19364     0.04524     0.15628    17.27777
    -3.80274     1.15605     3.50201     5.69718     7.85135     0.11583     0.08691     0.21471     0.05551     0.17690    18.85645
    -3.79374     1.27295     3.63687     5.68563     9.13200     0.13798     0.09641     0.23346     0.06682     0.19635    20.45847
    -3.78374     1.34602     3.76498     5.60792    10.18992     0.15614     0.10879     0.24733     0.07735     0.21239    21.71083
    -3.77374     1.35957     3.85879     5.45037    10.80030     0.16718     0.12341     0.25499     0.08529     0.22303    22.32293
    -3.76474     1.30927     3.89537     5.22775    10.82286     0.16931     0.13869     0.25666     0.08920     0.22696    22.13607
    -3.75474     1.20317     3.85872     4.96106    10.23627     0.16243     0.15225     0.25394     0.08830     0.22365    21.13979
    -3.74574     1.05818     3.73591     4.66382     9.13745     0.14803     0.16144     0.24903     0.08269     0.21350    19.45005
    -3.73574     0.89477     3.52269     4.33786     7.70772     0.12870     0.16410     0.24371     0.07322     0.19745    17.27022
    -3.72574     0.73182     3.22604     3.97693     6.16233     0.10756     0.15929     0.23854     0.06130     0.17709    14.84090
    -3.71674     0.58312     2.86688     3.58106     4.70455     0.08762     0.14767     0.23286     0.04855     0.15437    12.40667
    -3.70674     0.45679     2.47919     3.16469     3.48563     0.07149     0.13136     0.22553     0.03644     0.13146    10.18258
    -3.69774     0.35632     2.10469     2.75834     2.59368     0.06109     0.11337     0.21588     0.02608     0.11065     8.34011
    -3.68774     0.28239     1.78248     2.40160     2.05468     0.05767     0.09679     0.20441     0.01804     0.09398     6.99205
    -3.67774     0.23420     1.54115     2.13114     1.84646     0.06169     0.08409     0.19291     0.01245     0.08308     6.18717
    -3.66874     0.21057     1.39279     1.97011     1.91676     0.07296     0.07658     0.18382     0.00913     0.07892     5.91164
    -3.65874     0.21027     1.33276     1.92207     2.20170     0.09077     0.07445     0.17935     0.00772     0.08188     6.10098
    -3.64974     0.23247     1.34446     1.97180     2.64014     0.11414     0.07689     0.18074     0.00786     0.09184     6.66034
    -3.63974     0.27690     1.40772     2.09139     3.18376     0.14194     0.08262     0.18799     0.00923     0.10834     7.48988
    -3.62974     0.34388     1.50687     2.24762     3.80027     0.17300     0.09017     0.20015     0.01161     0.13055     8.50412
    -3.62074     0.43386     1.63570     2.40887     4.47224     0.20590     0.09826     0.21547     0.01481     0.15729     9.64242
    -3.61074     0.54673     1.79777     2.54825     5.18599     0.23878     0.10582     0.23192     0.01859     0.18672    10.86056
    -3.60174     0.68031     2.00249     2.64538     5.92221     0.26916     0.11203     0.24733     0.02264     0.21638    12.11794
    -3.59174     0.82974     2.25881     2.68689     6.64804     0.29424     0.11635     0.25969     0.02657     0.24354    13.36387
    -3.58274     0.98668     2.57000     2.66760     7.31613     0.31143     0.11863     0.26768     0.02995     0.26592    14.53402
    -3.57274     1.13960     2.92990     2.59198     7.87108     0.31911     0.11920     0.27094     0.03242     0.28218    15.55641
    -3.56274     1.27478     3.32205     2.47346     8.25920     0.31704     0.11891     0.27035     0.03379     0.29248    16.36206
    -3.55374     1.37810     3.72051     2.33184     8.44207     0.30642     0.11899     0.26775     0.03407     0.29802    16.89776
    -3.54374     1.43755     4.09217     2.18754     8.40152     0.28926     0.12072     0.26493     0.03345     0.30020    17.12734
    -3.53474     1.44556     4.40277     2.05597     8.14179     0.26778     0.12496     0.26308     0.03224     0.29982    17.03396
    -3.52474     1.40102     4.61944     1.94355     7.69096     0.24367     0.13174     0.26202     0.03075     0.29663    16.61979
    -3.51474     1.30997     4.71721     1.84718     7.09034     0.21811     0.14017     0.26025     0.02921     0.28964    15.90206
    -3.50574     1.18416     4.68568     1.75712     6.38801     0.19180     0.14863     0.25567     0.02768     0.27819    14.91694
    -3.49574     1.03891     4.53033     1.66211     5.63288     0.16543     0.15535     0.24637     0.02617     0.26291    13.72045
    -3.48674     0.89015     4.27716     1.55460     4.86971     0.13988     0.15903     0.23149     0.02464     0.24619    12.39284
    -3.47674     0.75185     3.96800     1.43413     4.13846     0.11629     0.15936     0.21157     0.02311     0.23210    11.03486
    -3.46674     0.63472     3.65530     1.30791     3.47642     0.09599     0.15707     0.18830     0.02168     0.22532     9.76271
    -3.45774     0.54555     3.39330     1.18845     2.91713     0.08023     0.15358     0.16408     0.02056     0.22964     8.69252
    -3.44774     0.48763     3.22536     1.08960     2.48837     0.07004     0.15035     0.14127     0.01996     0.24653     7.91911
    -3.43874     0.46108     3.17425     1.02262     2.20536     0.06595     0.14829     0.12171     0.01997     0.27407     7.49331
    -3.42874     0.46336     3.23879     0.99341     2.06593     0.06795     0.14759     0.10644     0.02051     0.30716     7.41113
    -3.41874     0.48952     3.39551     1.00220     2.04648     0.07527     0.14779     0.09573     0.02127     0.33846     7.61223
    -3.40974     0.53266     3.60555     1.04429     2.10520     0.08647     0.14817     0.08931     0.02183     0.36043     7.99392
    -3.39974     0.58409     3.82480     1.11151     2.19041     0.09944     0.14807     0.08654     0.02179     0.36762     8.43426
    -3.39074     0.63359     4.01107     1.19280     2.25196     0.11175     0.14695     0.08647     0.02088     0.35818     8.81366
    -3.38074     0.67067     4.12833     1.27501     2.25164     0.12093     0.14442     0.08795     0.01913     0.33464     9.03272
    -3.37074     0.68609     4.15192     1.34354     2.17269     0.12504     0.14010     0.08959     0.01682     0.30263     9.02842
    -3.36174     0.67390     4.06920     1.38418     2.02136     0.12311     0.13371     0.09007     0.01443     0.26949     8.77944
    -3.35174     0.63331     3.88346     1.38631     1.82590     0.11545     0.12526     0.08830     0.01253     0.24208     8.31260
    -3.34274     0.56919     3.61360     1.34506     1.62843     0.10366     0.11519     0.08373     0.01163     0.22538     7.69586
    -3.33274     0.49113     3.29124     1.26360     1.47363     0.09020     0.10442     0.07643     0.01215     0.22169     7.02449
    -3.32274     0.41083     2.95400     1.15197     1.39710     0.07783     0.09404     0.06711     0.01428     0.23054     6.39770
    -3.31374     0.33948     2.63692     1.02497     1.41579     0.06891     0.08508     0.05689     0.01802     0.24902     5.89508
    -3.30374     0.28523     2.36463     0.89851     1.52451     0.06498     0.07807     0.04704     0.02320     0.27225     5.55842
    -3.29474     0.25249     2.14740     0.78668     1.69953     0.06664     0.07300     0.03877     0.02950     0.29434     5.38835
    -3.28474     0.24222     1.98272     0.70021     1.90733     0.07365     0.06939     0.03300     0.03656     0.30951     5.35459
    -3.27474     0.25309     1.86050     0.64749     2.11394     0.08522     0.06667     0.03024     0.04401     0.31349     5.41464
    -3.26574     0.28290     1.77027     0.63669     2.29432     0.10013     0.06449     0.03058     0.05152     0.30455     5.53546
    -3.25574     0.32929     1.70549     0.67885     2.43143     0.11687     0.06297     0.03376     0.05865     0.28391     5.70122
    -3.24674     0.39023     1.66563     0.78956     2.51402     0.13367     0.06266     0.03927     0.06492     0.25481     5.91476
    -3.23674     0.46380     1.65412     0.98823     2.53367     0.14874     0.06432     0.04652     0.06975     0.22151     6.19066
    -3.22674     0.54770     1.67537     1.29327     2.48181     0.16059     0.06859     0.05496     0.07264     0.18776     6.54268
    -3.21774     0.63867     1.73197     1.71353     2.35620     0.16854     0.07564     0.06410     0.07330     0.15615     6.97809
    -3.20774     0.73161     1.82222     2.23743     2.16295     0.17289     0.08501     0.07347     0.07188     0.12799     7.48544
    -3.19874     0.81991     1.94002     2.82533     1.92212     0.17485     0.09560     0.08245     0.06901     0.10370     8.03300
    -3.18874     0.89637     2.07605     3.40937     1.66542     0.17608     0.10599     0.09022     0.06574     0.08331     8.56855
    -3.17874     0.95593     2.22178     3.90567     1.43074     0.17795     0.11487     0.09581     0.06331     0.06680     9.03286
    -3.16974     0.99780     2.37373     4.23796     1.25254     0.18109     0.12151     0.09841     0.06298     0.05416     9.38019
    -3.15974     1.02743     2.53689     4.36108     1.15408     0.18520     0.12609     0.09767     0.06576     0.04538     9.59959
    -3.15074     1.05449     2.72248     4.28008     1.14252     0.18920     0.12958     0.09402     0.07216     0.04035     9.72486
    -3.14074     1.08858     2.94148     4.05121     1.20742     0.19162     0.13324     0.08864     0.08201     0.03877     9.82297
    -3.13074     1.13410     3.19385     3.76306     1.32336     0.19107     0.13803     0.08321     0.09433     0.04019     9.96121
    -3.12174     1.18657     3.46164     3.51131     1.45545     0.18656     0.14416     0.07949     0.10740     0.04403    10.17661
    -3.11174     1.23346     3.70874     3.37193     1.56716     0.17773     0.15096     0.07896     0.11906     0.04961    10.45761
    -3.10274     1.25895     3.89097     3.38518     1.62993     0.16497     0.15733     0.08264     0.12731     0.05630    10.75359
    -3.09274     1.25090     3.97118     3.55444     1.62917     0.14935     0.16226     0.09107     0.13084     0.06358    11.00279
    -3.08374     1.20604     3.93210     3.85493     1.56798     0.13245     0.16526     0.10426     0.12941     0.07102    11.16344
    -3.07374     1.13114     3.78164     4.24474     1.46233     0.11597     0.16633     0.12164     0.12385     0.07827    11.22591
    -3.06374     1.03991     3.54813     4.67649     1.33549     0.10139     0.16568     0.14187     0.11563     0.08491    11.20950
    -3.05474     0.94721     3.26725     5.10104     1.20893     0.08972     0.16330     0.16273     0.10631     0.09032    11.13680
    -3.04474     0.86412     2.96993     5.46933     1.09770     0.08149     0.15876     0.18128     0.09714     0.09377    11.01352
    -3.03574     0.79556     2.67486     5.73532     1.01060     0.07698     0.15142     0.19443     0.08896     0.09462    10.82275
    -3.02574     0.74129     2.38909     5.85771     0.95354     0.07657     0.14092     0.19958     0.08243     0.09263    10.53376
    -3.01574     0.69847     2.11359     5.80770     0.93253     0.08079     0.12759     0.19545     0.07821     0.08818    10.12251
    -3.00674     0.66450     1.85057     5.57978     0.95444     0.09019     0.11262     0.18240     0.07701     0.08224     9.59376
    -2.99674     0.63815     1.60735     5.19484     1.02322     0.10474     0.09777     0.16239     0.07940     0.07611     8.98398
    -2.98774     0.61900     1.39580     4.69894     1.13452     0.12337     0.08479     0.13842     0.08535     0.07089     8.35106
    -2.97774     0.60621     1.22864     4.15400     1.27276     0.14372     0.07490     0.11372     0.09397     0.06708     7.75500
    -2.96774     0.59720     1.11426     3.62176     1.41275     0.16263     0.06847     0.09103     0.10362     0.06448     7.23622
    -2.95874     0.58833     1.05427     3.14918     1.52707     0.17706     0.06509     0.07212     0.11231     0.06236     6.80778
    -2.94874     0.57616     1.04319     2.76429     1.59517     0.18525     0.06389     0.05765     0.11838     0.05986     6.46385
    -2.93974     0.55948     1.07086     2.47203     1.61105     0.18737     0.06398     0.04748     0.12100     0.05651     6.18975
    -2.92974     0.54068     1.12629     2.26461     1.58530     0.18556     0.06474     0.04093     0.12051     0.05242     5.98103
    -2.91974     0.52588     1.20184     2.12751     1.54130     0.18298     0.06604     0.03722     0.11819     0.04828     5.84924
    -2.91074     0.52367     1.29616     2.04722     1.50741     0.18267     0.06823     0.03570     0.11601     0.04514     5.82222
    -2.90074     0.54362     1.41542     2.01427     1.50953     0.18631     0.07211     0.03598     0.11614     0.04403     5.93741
    -2.89174     0.59390     1.57188     2.02341     1.56472     0.19370     0.07874     0.03796     0.12054     0.04569     6.23055
    -2.88174     0.67959     1.77927     2.07227     1.67861     0.20295     0.08933     0.04169     0.13058     0.05036     6.72465
    -2.87174     0.80101     2.04656     2.15680     1.84414     0.21129     0.10494     0.04723     0.14663     0.05775     7.41635
    -2.86274     0.95227     2.37145     2.26968     2.04263     0.21596     0.12612     0.05451     0.16782     0.06708     8.26752
    -2.85274     1.12070     2.73677     2.39725     2.24590     0.21532     0.15258     0.06313     0.19189     0.07716     9.20071
    -2.84374     1.28764     3.11171     2.51988     2.42066     0.20906     0.18284     0.07242     0.21555     0.08661    10.10637
    -2.83374     1.43115     3.45673     2.61362     2.53520     0.19823     0.21421     0.08145     0.23502     0.09401    10.85963
    -2.82374     1.53085     3.73498     2.65372     2.56622     0.18477     0.24311     0.08930     0.24692     0.09825    11.34813
    -2.81474     1.57306     3.92093     2.62099     2.50657     0.17086     0.26579     0.09524     0.24915     0.09870    11.50129
    -2.80474     1.55529     4.00643     2.50717     2.36743     0.15854     0.27931     0.09888     0.24140     0.09540    11.30985
    -2.79574     1.48744     4.00167     2.31970     2.17681     0.14938     0.28226     0.10031     0.22541     0.08901    10.83198
    -2.78574     1.38927     3.92924     2.08014     1.97268     0.14440     0.27517     0.09982     0.20455     0.08060    10.17586
    -2.77574     1.28533     3.81678     1.81944     1.79322     0.14403     0.26023     0.09781     0.18319     0.07137     9.47141
    -2.76674     1.19862     3.69285     1.57159     1.66698     0.14817     0.24042     0.09463     0.16576     0.06242     8.84144
    -2.75674     1.14641     3.58333     1.36565     1.60905     0.15623     0.21892     0.09055     0.15606     0.05455     8.38075
    -2.74774     1.13851     3.51559     1.22212     1.62232     0.16747     0.19823     0.08580     0.15680     0.04828     8.15512
    -2.73774     1.17867     3.52083     1.15222     1.70144     0.18130     0.18008     0.08077     0.16929     0.04394     8.20853
    -2.72774     1.26596     3.63321     1.15866     1.83988     0.19748     0.16567     0.07598     0.19334     0.04170     8.57189
    -2.71874     1.39585     3.88211     1.23728     2.03170     0.21633     0.15572     0.07205     0.22717     0.04166     9.25986
    -2.70874     1.55931     4.27974     1.37835     2.27127     0.23816     0.15067     0.06955     0.26734     0.04372    10.25810
    -2.69974     1.74157     4.81001     1.56765     2.54886     0.26301     0.15055     0.06879     0.30892     0.04755    11.50691
    -2.68974     1.92182     5.42225     1.78911     2.84642     0.29001     0.15485     0.06974     0.34608     0.05254    12.89282
    -2.67974     2.07526     6.03841     2.02845     3.13590     0.31741     0.16240     0.07205     0.37321     0.05786    14.26095
    -2.67074     2.17762     6.56873     2.27638     3.38254     0.34249     0.17161     0.07520     0.38591     0.06267    15.44316
    -2.66074     2.20992     6.93401     2.53131     3.55034     0.36217     0.18068     0.07868     0.38222     0.06629    16.29562
    -2.65174     2.16346     7.08543     2.79353     3.60843     0.37341     0.18795     0.08206     0.36281     0.06834    16.72542
    -2.64174     2.04110     7.01182     3.05917     3.53942     0.37387     0.19212     0.08500     0.33072     0.06876    16.70199
    -2.63174     1.85659     6.73567     3.31031     3.34269     0.36219     0.19223     0.08711     0.29051     0.06780    16.24509
    -2.62274     1.63121     6.29854     3.51215     3.03529     0.33860     0.18766     0.08790     0.24723     0.06583    15.40440
    -2.61274     1.38962     5.74973     3.61814     2.65052     0.30506     0.17815     0.08679     0.20550     0.06333    14.24685
    -2.60374     1.15569     5.13906     3.58599     2.23197     0.26518     0.16398     0.08335     0.16904     0.06088    12.85514
    -2.59374     0.94960     4.51342     3.39339     1.82674     0.22372     0.14603     0.07754     0.14044     0.05920    11.33008
    -2.58374     0.78545     3.92288     3.05224     1.47595     0.18574     0.12586     0.06989     0.12104     0.05907     9.79812
    -2.57474     0.67008     3.41451     2.60686     1.20787     0.15545     0.10544     0.06140     0.11094     0.06123     8.39378
    -2.56474     0.60320     3.02614     2.12263     1.03392     0.13540     0.08670     0.05331     0.10896     0.06607     7.23633
    -2.55574     0.57824     2.77808     1.66549     0.94895     0.12602     0.07110     0.04664     0.11283     0.07344     6.40079
    -2.54574     0.58544     2.66784     1.28596     0.93622     0.12585     0.05933     0.04196     0.11969     0.08257     5.90486
    -2.53674     0.61488     2.67548     1.01039     0.97467     0.13218     0.05139     0.03930     0.12675     0.09233     5.71737
    -2.52674     0.65972     2.77455     0.84259     1.04510     0.14193     0.04688     0.03835     0.13208     0.10165     5.78285
    -2.51674     0.71751     2.94479     0.77185     1.13381     0.15239     0.04536     0.03874     0.13494     0.10983     6.04922
    -2.50774     0.78887     3.17618     0.78161     1.23206     0.16157     0.04652     0.04033     0.13584     0.11683     6.47979
    -2.49774     0.87392     3.46472     0.85458     1.33273     0.16831     0.05021     0.04320     0.13601     0.12296     7.04664
    -2.48874     0.96870     3.80018     0.97352     1.42731     0.17215     0.05619     0.04756     0.13684     0.12857     7.71103
    -2.47874     1.06267     4.15251     1.11921     1.50321     0.17300     0.06383     0.05337     0.13935     0.13351     8.40066
    -2.46874     1.13959     4.46798     1.26800     1.54633     0.17091     0.07197     0.06009     0.14398     0.13699     9.00585
    -2.45974     1.18140     4.67800     1.39343     1.54402     0.16609     0.07906     0.06662     0.15068     0.13766     9.39695
    -2.44974     1.17405     4.71749     1.47066     1.48965     0.15856     0.08342     0.07149     0.15908     0.13418     9.45857
    -2.44074     1.11199     4.55076     1.48372     1.38471     0.14857     0.08380     0.07332     0.16865     0.12576     9.13127
    -2.43074     1.00099     4.18239     1.43167     1.23967     0.13636     0.07977     0.07128     0.17875     0.11259     8.43346
    -2.42074     0.85633     3.66358     1.33098     1.07032     0.12254     0.07188     0.06543     0.18867     0.09587     7.46560
    -2.41174     0.69885     3.07501     1.21230     0.89416     0.10802     0.06151     0.05669     0.19748     0.07751     6.38153
    -2.40174     0.54957     2.50594     1.11367     0.72723     0.09386     0.05049     0.04658     0.20440     0.05959     5.35133
    -2.39274     0.42483     2.02910     1.07152     0.58125     0.08115     0.04064     0.03672     0.20871     0.04381     4.51775
    -2.38274     0.33393     1.68569     1.11565     0.46295     0.07083     0.03338     0.02850     0.21007     0.03122     3.97221
    -2.37274     0.27913     1.48163     1.26749     0.37499     0.06353     0.02959     0.02275     0.20824     0.02205     3.74939
    -2.36374     0.25763     1.39588     1.54323     0.31736     0.05960     0.02972     0.01984     0.20313     0.01597     3.84235
    -2.35374     0.26427     1.39455     1.95507     0.28923     0.05916     0.03388     0.01970     0.19486     0.01230     4.22302
    -2.34474     0.29367     1.44472     2.50823     0.28992     0.06212     0.04202     0.02205     0.18386     0.01031     4.85691
    -2.33474     0.34111     1.52281     3.19040     0.31926     0.06814     0.05384     0.02646     0.17083     0.00942     5.70225
    -2.32474     0.40211     1.61495     3.95786     0.37688     0.07651     0.06864     0.03233     0.15685     0.00925     6.69539
    -2.31574     0.47160     1.71305     4.73059     0.46107     0.08611     0.08528     0.03891     0.14303     0.00964     7.73928
    -2.30574     0.54380     1.81147     5.39769     0.56791     0.09538     0.10222     0.04536     0.13035     0.01053     8.70473
    -2.29674     0.61315     1.90513     5.84853     0.69138     0.10272     0.11785     0.05088     0.11954     0.01196     9.46114
    -2.28674     0.67592     1.99193     6.00463     0.82445     0.10681     0.13094     0.05493     0.11117     0.01396     9.91475
    -2.27674     0.73164     2.07576     5.85239     0.96027     0.10711     0.14101     0.05746     0.10585     0.01660    10.04809
    -2.26774     0.78269     2.16788     5.45136     1.09347     0.10402     0.14840     0.05887     0.10422     0.01992     9.93084
    -2.25774     0.83289     2.28418     4.91434     1.21960     0.09876     0.15404     0.05991     0.10675     0.02391     9.69437
    -2.24874     0.88479     2.44233     4.37153     1.33431     0.09300     0.15895     0.06141     0.11331     0.02851     9.48814
    -2.23874     0.93802     2.65658     3.93419     1.43206     0.08836     0.16396     0.06398     0.12294     0.03362     9.43371
    -2.22874     0.98905     2.93704     3.66873     1.50641     0.08593     0.16940     0.06788     0.13382     0.03913     9.59738
    -2.21974     1.03282     3.28693     3.59003     1.55085     0.08611     0.17518     0.07293     0.14365     0.04494     9.98343
    -2.20974     1.06474     3.70006     3.67119     1.56051     0.08843     0.18095     0.07859     0.15026     0.05098    10.54571
    -2.20074     1.08206     4.15436     3.85620     1.53319     0.09177     0.18609     0.08406     0.15206     0.05714    11.19693
    -2.19074     1.08346     4.60555     4.07220     1.46938     0.09455     0.18968     0.08838     0.14841     0.06311    11.81472
    -2.18074     1.06774     4.98767     4.24174     1.37114     0.09513     0.19046     0.09055     0.13948     0.06835    12.25225
    -2.17174     1.03273     5.22217     4.29395     1.24209     0.09226     0.18698     0.08969     0.12609     0.07202    12.35798
    -2.16174     0.97521     5.23918     4.17853     1.08761     0.08540     0.17800     0.08529     0.10948     0.07323    12.01191
    -2.15274     0.89303     5.00130     3.87724     0.91580     0.07492     0.16301     0.07740     0.09107     0.07127    11.16503
    -2.14274     0.78725     4.51850     3.41076     0.73801     0.06200     0.14262     0.06672     0.07240     0.06597     9.86423
    -2.13274     0.66389     3.85095     2.83356     0.56788     0.04825     0.11860     0.05445     0.05495     0.05779     8.25031
    -2.12374     0.53324     3.09284     2.21838     0.41956     0.03527     0.09350     0.04202     0.04008     0.04780     6.52268
    -2.11374     0.40798     2.34736     1.63683     0.30609     0.02432     0.07002     0.03080     0.02888     0.03735     4.88962
    -2.10474     0.30021     1.70323     1.14410     0.23869     0.01607     0.05039     0.02175     0.02227     0.02782     3.52454
    -2.09474     0.21900     1.21959     0.77041     0.22751     0.01074     0.03606     0.01545     0.02109     0.02024     2.54008
    -2.08474     0.16965     0.92168     0.52195     0.28288     0.00823     0.02755     0.01199     0.02625     0.01525     1.98543
    -2.07574     0.15358     0.80639     0.38750     0.41560     0.00838     0.02463     0.01117     0.03878     0.01309     1.85912
    -2.06574     0.16913     0.84950     0.34608     0.63457     0.01113     0.02649     0.01259     0.05959     0.01368     2.12275
    -2.05674     0.21219     1.01271     0.37289     0.94215     0.01654     0.03189     0.01565     0.08902     0.01680     2.70985
    -2.04674     0.27662     1.24919     0.44303     1.32845     0.02476     0.03934     0.01967     0.12624     0.02214     3.52946
    -2.03674     0.35455     1.50884     0.53289     1.76684     0.03586     0.04721     0.02391     0.16876     0.02934     4.46820
    -2.02774     0.43682     1.74470     0.62152     2.21431     0.04958     0.05393     0.02764     0.21241     0.03797     5.39888
    -2.01774     0.51373     1.91959     0.69233     2.61691     0.06523     0.05835     0.03029     0.25184     0.04744     6.19571
    -2.00874     0.57616     2.01200     0.73450     2.92032     0.08152     0.05982     0.03152     0.28160     0.05696     6.75441
    -1.99874     0.61689     2.01881     0.74411     3.08202     0.09672     0.05844     0.03127     0.29724     0.06550     7.01100
    -1.98974     0.63148     1.95295     0.72425     3.08207     0.10898     0.05490     0.02971     0.29670     0.07194     6.95299
    -1.97974     0.61954     1.84150     0.68464     2.92941     0.11694     0.05042     0.02719     0.28060     0.07535     6.62559
    -1.96974     0.58539     1.72282     0.64030     2.65934     0.12036     0.04657     0.02412     0.25231     0.07534     6.12655
    -1.96074     0.53830     1.64490     0.61049     2.32808     0.12048     0.04512     0.02096     0.21695     0.07236     5.59763
    -1.95074     0.49133     1.66008     0.61603     2.00151     0.11999     0.04786     0.01815     0.18057     0.06770     5.20322
    -1.94174     0.45860     1.81803     0.67544     1.74024     0.12230     0.05631     0.01607     0.14854     0.06324     5.09877
    -1.93174     0.45171     2.14857     0.79896     1.58654     0.13032     0.07121     0.01496     0.12468     0.06077     5.38770
    -1.92174     0.47539     2.64592     0.98266     1.55348     0.14515     0.09202     0.01487     0.11039     0.06142     6.08130
    -1.91274     0.52522     3.25599     1.20490     1.62232     0.16530     0.11651     0.01559     0.10470     0.06514     7.07566
    -1.90274     0.58770     3.87852     1.42762     1.74588     0.18670     0.14090     0.01670     0.10462     0.07063     8.15927
    -1.89374     0.64361     4.38756     1.60473     1.86287     0.20383     0.16055     0.01766     0.10623     0.07580     9.06284
    -1.88374     0.67394     4.66476     1.69456     1.91465     0.21146     0.17123     0.01796     0.10582     0.07841     9.53279
    -1.87374     0.66563     4.63746     1.67279     1.86472     0.20644     0.17038     0.01732     0.10096     0.07688     9.41256
    -1.86474     0.61593     4.30130     1.53988     1.70546     0.18869     0.15794     0.01572     0.09094     0.07079     8.68665
    -1.85474     0.53258     3.72259     1.32073     1.46064     0.16134     0.13635     0.01346     0.07680     0.06093     7.48541
    -1.84574     0.43069     3.01632     1.05563     1.17435     0.12945     0.10974     0.01103     0.06061     0.04894     6.03676
    -1.83574     0.32820     2.31399     0.78796     0.89800     0.09879     0.08265     0.00903     0.04472     0.03673     4.60007
    -1.82574     0.24098     1.73296     0.55314     0.67746     0.07441     0.05892     0.00808     0.03100     0.02595     3.40292
    -1.81674     0.18012     1.35906     0.37265     0.54656     0.05999     0.04099     0.00878     0.02056     0.01763     2.60635
    -1.80674     0.15144     1.24127     0.25358     0.52537     0.05767     0.02988     0.01166     0.01367     0.01215     2.29669
    -1.79774     0.15581     1.39459     0.19217     0.62097     0.06818     0.02540     0.01708     0.01002     0.00939     2.49361
    -1.78774     0.19032     1.80255     0.17858     0.82702     0.09082     0.02661     0.02512     0.00899     0.00888     3.15888
    -1.77774     0.24854     2.41418     0.20044     1.12217     0.12323     0.03209     0.03542     0.00986     0.01006     4.19598
    -1.76874     0.32076     3.14434     0.24527     1.46789     0.16122     0.04016     0.04701     0.01194     0.01227     5.45084
    -1.75874     0.39479     3.87660     0.30243     1.81096     0.19895     0.04892     0.05838     0.01465     0.01490     6.72057
    -1.74974     0.45785     4.48338     0.36540     2.09162     0.22992     0.05660     0.06781     0.01769     0.01742     7.78769
    -1.73974     0.49968     4.85436     0.43550     2.25829     0.24825     0.06188     0.07382     0.02117     0.01953     8.47249
    -1.72974     0.51581     4.92990     0.52515     2.28313     0.25076     0.06428     0.07575     0.02593     0.02118     8.69190
    -1.72074     0.50952     4.71858     0.65966     2.17137     0.23749     0.06448     0.07400     0.03369     0.02270     8.49149
    -1.71074     0.49126     4.29601     0.87536     1.96146     0.21205     0.06419     0.07008     0.04702     0.02461     8.04204
    -1.70174     0.47544     3.77818     1.21141     1.71355     0.18027     0.06575     0.06609     0.06899     0.02753     7.58721
    -1.69174     0.47559     3.28269     1.69687     1.49062     0.14823     0.07142     0.06412     0.10231     0.03182     7.36368
    -1.68174     0.49965     2.89353     2.33485     1.34187     0.12069     0.08256     0.06544     0.14816     0.03743     7.52418
    -1.67274     0.54704     2.64264     3.08971     1.29087     0.10006     0.09899     0.07021     0.20495     0.04377     8.08824
    -1.66274     0.60872     2.51328     3.88340     1.33439     0.08651     0.11885     0.07732     0.26765     0.04985     8.93997
    -1.65374     0.67044     2.46085     4.60593     1.44951     0.07889     0.13885     0.08487     0.32813     0.05459     9.87206
    -1.64374     0.71760     2.44085     5.14069     1.60629     0.07590     0.15525     0.09078     0.37684     0.05716    10.66135
    -1.63374     0.74057     2.43188     5.39575     1.78017     0.07717     0.16485     0.09350     0.40524     0.05732    11.14645
    -1.62474     0.73767     2.44505     5.33361     1.96122     0.08369     0.16610     0.09252     0.40880     0.05548    11.28414
    -1.61474     0.71596     2.51784     4.98359     2.15543     0.09749     0.15947     0.08846     0.38825     0.05261    11.15911
    -1.60574     0.68804     2.69512     4.43121     2.37907     0.12069     0.14729     0.08278     0.34962     0.04989    10.94370
    -1.59574     0.66700     3.00399     3.79199     2.64555     0.15418     0.13280     0.07718     0.30236     0.04834    10.82340
    -1.58574     0.66101     3.43262     3.17425     2.95294     0.19638     0.11909     0.07289     0.25625     0.04841    10.91384
    -1.57674     0.67002     3.92352     2.65097     3.27472     0.24270     0.10803     0.07026     0.21875     0.04985    11.20883
    -1.56674     0.68546     4.38135     2.24793     3.55851     0.28602     0.09999     0.06877     0.19324     0.05179    11.57306
    -1.55774     0.69404     4.70275     1.95114     3.74063     0.31828     0.09404     0.06733     0.17893     0.05309    11.80023
    -1.54774     0.68322     4.80965     1.72665     3.76395     0.33281     0.08869     0.06499     0.17213     0.05275    11.69484
    -1.53774     0.64650     4.67927     1.54288     3.59982     0.32647     0.08275     0.06139     0.16794     0.05032    11.15734
    -1.52874     0.58594     4.35406     1.38525     3.25818     0.30060     0.07582     0.05706     0.16213     0.04603    10.22507
    -1.51874     0.51144     3.92663     1.25883     2.78806     0.26048     0.06842     0.05320     0.15216     0.04073     9.05994
    -1.50974     0.43661     3.50898     1.17978     2.25943     0.21371     0.06164     0.05119     0.13758     0.03551     7.88443
    -1.49974     0.37386     3.19346     1.16227     1.74486     0.16777     0.05658     0.05193     0.11960     0.03132     6.90164
    -1.48974     0.33028     3.02272     1.20705     1.30120     0.12815     0.05379     0.05548     0.10028     0.02866     6.22761
    -1.48074     0.30657     2.98336     1.29806     0.96087     0.09751     0.05311     0.06094     0.08169     0.02742     5.86953
    -1.47074     0.29833     3.01719     1.40802     0.73317     0.07586     0.05367     0.06675     0.06536     0.02707     5.74542
    -1.46174     0.29953     3.05349     1.51122     0.61208     0.06149     0.05441     0.07143     0.05202     0.02690     5.74257
    -1.45174     0.30622     3.04120     1.59686     0.58614     0.05219     0.05447     0.07413     0.04173     0.02634     5.77928
    -1.44274     0.31874     2.97097     1.67647     0.64508     0.04619     0.05359     0.07508     0.03425     0.02522     5.84557
    -1.43274     0.34157     2.87781     1.78059     0.78237     0.04264     0.05213     0.07546     0.02937     0.02375     6.00569
    -1.42274     0.38085     2.82363     1.94516     0.99270     0.04168     0.05090     0.07684     0.02710     0.02247     6.36132
    -1.41374     0.44025     2.86690     2.19156     1.26746     0.04399     0.05072     0.08040     0.02776     0.02194     6.99098
    -1.40374     0.51795     3.03368     2.51008     1.59091     0.05037     0.05205     0.08624     0.03188     0.02252     7.89567
    -1.39474     0.60507     3.30206     2.85597     1.93964     0.06118     0.05479     0.09313     0.04003     0.02429     8.97618
    -1.38474     0.68790     3.60472     3.16019     2.28571     0.07608     0.05830     0.09891     0.05266     0.02706    10.05152
    -1.37474     0.75216     3.85046     3.35291     2.60332     0.09387     0.06159     0.10121     0.06982     0.03056    10.91590
    -1.36574     0.78891     3.95504     3.39097     2.87560     0.11258     0.06372     0.09840     0.09099     0.03477    11.41097
    -1.35574     0.79873     3.86742     3.27815     3.09915     0.12974     0.06412     0.09016     0.11489     0.04018    11.48254
    -1.34674     0.79285     3.58626     3.06674     3.28645     0.14284     0.06282     0.07755     0.13957     0.04792    11.20299
    -1.33674     0.79057     3.15679     2.84410     3.46168     0.14984     0.06043     0.06260     0.16284     0.05956    10.74840
    -1.32674     0.81264     2.65322     2.70330     3.65331     0.14966     0.05797     0.04759     0.18272     0.07665    10.33705
    -1.31774     0.87395     2.15551     2.71137     3.88115     0.14244     0.05645     0.03439     0.19789     0.09988    10.15303
    -1.30774     0.97630     1.72535     2.88615     4.14649     0.12952     0.05645     0.02407     0.20778     0.12833    10.28045
    -1.29874     1.10558     1.39518     3.18776     4.41932     0.11301     0.05787     0.01688     0.21223     0.15902    10.66684
    -1.28874     1.23423     1.16795     3.52934     4.64162     0.09522     0.05989     0.01245     0.21109     0.18721    11.13902
    -1.27874     1.32954     1.02771     3.80887     4.74137     0.07817     0.06134     0.01016     0.20401     0.20754    11.46871
    -1.26974     1.36474     0.95551     3.94472     4.65679     0.06329     0.06112     0.00948     0.19066     0.21566    11.46197
    -1.25974     1.32947     0.94393     3.91058     4.36356     0.05146     0.05878     0.01018     0.17132     0.20976    11.04905
    -1.25074     1.23472     1.00531     3.74713     3.88910     0.04323     0.05478     0.01240     0.14730     0.19123    10.32520
    -1.24074     1.10999     1.16979     3.55396     3.30947     0.03905     0.05035     0.01658     0.12108     0.16434     9.53461
    -1.23074     0.99379     1.47298     3.45339     2.72516     0.03924     0.04715     0.02321     0.09579     0.13485     8.98556
    -1.22174     0.92066     1.93744     3.54829     2.23108     0.04389     0.04662     0.03251     0.07459     0.10826     8.94334
    -1.21174     0.91075     2.55333     3.88199     1.89116     0.05249     0.04951     0.04420     0.06000     0.08847     9.53189
    -1.20274     0.96397     3.26675     4.42185     1.72387     0.06382     0.05562     0.05728     0.05375     0.07721    10.68413
    -1.19274     1.06254     3.98470     5.06860     1.70776     0.07601     0.06387     0.07021     0.05705     0.07430    12.16504
    -1.18274     1.17866     4.59603     5.69216     1.79684     0.08694     0.07272     0.08129     0.07087     0.07844    13.65394
    -1.17374     1.28504     5.00346     6.17841     1.94007     0.09481     0.08076     0.08923     0.09610     0.08804    14.85592
    -1.16374     1.36422     5.15521     6.46853     2.09686     0.09864     0.08714     0.09356     0.13310     0.10175    15.59901
    -1.15474     1.41159     5.05936     6.57239     2.24220     0.09844     0.09170     0.09489     0.18072     0.11842    15.86970
    -1.14474     1.43285     4.77522     6.55456     2.36257     0.09503     0.09481     0.09464     0.23529     0.13666    15.78162
    -1.13474     1.43730     4.38880     6.50129     2.44651     0.08950     0.09696     0.09458     0.29024     0.15443    15.49961
    -1.12574     1.43072     3.97854     6.48170     2.47846     0.08274     0.09838     0.09624     0.33691     0.16896    15.15265
    -1.11574     1.41206     3.59517     6.52645     2.43773     0.07517     0.09890     0.10049     0.36638     0.17725    14.78961
    -1.10674     1.37535     3.25485     6.62384     2.30762     0.06684     0.09811     0.10734     0.37228     0.17700    14.38322
    -1.09674     1.31373     2.94902     6.72968     2.08405     0.05768     0.09555     0.11592     0.35291     0.16740    13.86593
    -1.08674     1.22417     2.66020     6.78365     1.78311     0.04787     0.09101     0.12461     0.31181     0.14959    13.17603
    -1.07774     1.10884     2.37187     6.72201     1.43766     0.03791     0.08458     0.13130     0.25662     0.12626    12.27705
    -1.06774     0.97448     2.07676     6.48890     1.08946     0.02857     0.07656     0.13382     0.19669     0.10081    11.16605
    -1.05874     0.82961     1.77452     6.05156     0.77756     0.02069     0.06738     0.13059     0.14049     0.07639     9.86880
    -1.04874     0.68288     1.47159     5.41084     0.53027     0.01503     0.05765     0.12100     0.09375     0.05519     8.43821
    -1.03874     0.54191     1.17785     4.60847     0.36329     0.01230     0.04816     0.10583     0.05898     0.03822     6.95502
    -1.02974     0.41341     0.90591     3.72207     0.28325     0.01324     0.03991     0.08702     0.03606     0.02557     5.52643
    -1.01974     0.30288     0.66828     2.84589     0.29305     0.01877     0.03409     0.06710     0.02335     0.01673     4.27015
    -1.01074     0.21415     0.47503     2.06803     0.39574     0.02996     0.03185     0.04852     0.01876     0.01096     3.29300
    -1.00074     0.14879     0.33109     1.44834     0.59345     0.04771     0.03404     0.03299     0.02040     0.00754     2.66436
    -0.99074     0.10572     0.23548     1.01014     0.88189     0.07220     0.04090     0.02132     0.02665     0.00585     2.40015
    -0.98174     0.08159     0.18144     0.74143     1.24226     0.10225     0.05176     0.01340     0.03601     0.00535     2.45550
    -0.97174     0.07146     0.15846     0.60626     1.63653     0.13492     0.06497     0.00858     0.04684     0.00560     2.73362
    -0.96274     0.06986     0.15458     0.55807     2.00926     0.16574     0.07815     0.00596     0.05724     0.00620     3.10504
    -0.95274     0.07181     0.15891     0.55220     2.29908     0.18976     0.08867     0.00469     0.06526     0.00682     3.43722
    -0.94374     0.07377     0.16361     0.55476     2.45866     0.20298     0.09449     0.00415     0.06934     0.00727     3.62904
    -0.93374     0.07417     0.16511     0.54746     2.47177     0.20401     0.09478     0.00400     0.06880     0.00753     3.63763
    -0.92374     0.07379     0.16477     0.52859     2.36718     0.19482     0.09037     0.00419     0.06401     0.00781     3.49553
    -0.91474     0.07573     0.16833     0.51041     2.21523     0.18043     0.08353     0.00498     0.05640     0.00862     3.30365
    -0.90474     0.08506     0.18470     0.51401     2.11515     0.16741     0.07728     0.00695     0.04792     0.01071     3.20919
    -0.89574     0.10827     0.22420     0.56278     2.17182     0.16181     0.07444     0.01097     0.04057     0.01512     3.36997
    -0.88574     0.15238     0.29679     0.67657     2.47341     0.16708     0.07665     0.01820     0.03574     0.02298     3.91979
    -0.87574     0.22401     0.41018     0.86735     3.07346     0.18299     0.08388     0.02997     0.03403     0.03543     4.94131
    -0.86674     0.32794     0.56877     1.13784     3.98081     0.20563     0.09447     0.04763     0.03524     0.05328     6.45162
    -0.85674     0.46571     0.77223     1.48210     5.15936     0.22879     0.10568     0.07214     0.03858     0.07677     8.40135
    -0.84774     0.63388     1.01454     1.88674     6.52980     0.24584     0.11461     0.10364     0.04302     0.10519    10.67727
    -0.83774     0.82313     1.28275     2.33171     7.97746     0.25187     0.11908     0.14106     0.04761     0.13677    13.11146
    -0.82774     1.01780     1.55672     2.78990     9.36221     0.24489     0.11818     0.18177     0.05158     0.16868    15.49173
    -0.81874     1.19780     1.81052     3.22594    10.52800     0.22612     0.11235     0.22169     0.05436     0.19733    17.57411
    -0.80874     1.34140     2.01638     3.59961    11.32299     0.19886     0.10301     0.25580     0.05557     0.21899    19.11261
    -0.79974     1.43020     2.15163     3.87048    11.62251     0.16742     0.09201     0.27930     0.05489     0.23050    19.89893
    -0.78974     1.45416     2.20616     4.01116    11.35671     0.13561     0.08111     0.28862     0.05217     0.23007    19.81578
    -0.77974     1.41493     2.18738     4.01690    10.53527     0.10611     0.07173     0.28276     0.04747     0.21780    18.88034
    -0.77074     1.32601     2.11928     3.91249     9.25147     0.08037     0.06481     0.26344     0.04116     0.19570    17.25473
    -0.76074     1.20869     2.03435     3.74178     7.67104     0.05890     0.06078     0.23482     0.03386     0.16737    15.21160
    -0.75174     1.08575     1.96121     3.55386     5.99351     0.04170     0.05952     0.20206     0.02642     0.13696    13.06099
    -0.74174     0.97432     1.91383     3.38422     4.40970     0.02849     0.06028     0.16990     0.01970     0.10835    11.06881
    -0.73174     0.88241     1.88933     3.24446     3.06387     0.01898     0.06191     0.14154     0.01448     0.08440     9.40138
    -0.72274     0.81031     1.87444     3.12745     2.04026     0.01289     0.06310     0.11828     0.01149     0.06684     8.12505
    -0.71274     0.75595     1.86239     3.02913     1.36552     0.01006     0.06293     0.10007     0.01147     0.05664     7.25417
    -0.70374     0.72171     1.87088     2.97300     1.03442     0.01064     0.06132     0.08656     0.01536     0.05466     6.82853
    -0.69374     0.71884     1.95052     3.02482     1.02947     0.01507     0.05922     0.07787     0.02435     0.06214     6.96230
    -0.68374     0.76740     2.18344     3.28956     1.33694     0.02412     0.05854     0.07511     0.03977     0.08071     7.85559
    -0.67474     0.89026     2.66430     3.88420     1.94470     0.03861     0.06153     0.08003     0.06264     0.11183     9.73810
    -0.66474     1.10361     3.46900     4.89684     2.82769     0.05903     0.07011     0.09423     0.09309     0.15566    12.76926
    -0.65574     1.40705     4.62129     6.34117     3.92493     0.08499     0.08507     0.11819     0.12969     0.20992    16.92230
    -0.64574     1.77715     6.06221     8.12432     5.12660     0.11483     0.10560     0.15036     0.16911     0.26927    21.89946
    -0.63574     2.16727     7.64395    10.04207     6.27591     0.14552     0.12920     0.18694     0.20630     0.32575    27.12291
    -0.62674     2.51591     9.14584    11.81011     7.19372     0.17307     0.15209     0.22225     0.23556     0.37029    31.81884
    -0.61674     2.76034    10.32409    13.12453     7.72273     0.19342     0.17011     0.24996     0.25188     0.39505    35.19211
    -0.60774     2.85437    10.97138    13.74237     7.77135     0.20360     0.17975     0.26472     0.25249     0.39588    36.63590
    -0.59774     2.78049    10.98164    13.54794     7.34420     0.20277     0.17919     0.26365     0.23777     0.37360    35.91124
    -0.58774     2.55651    10.38375    12.58752     6.54511     0.19278     0.16882     0.24729     0.21120     0.33415    33.22714
    -0.57874     2.22954     9.33647    11.05685     5.54534     0.17778     0.15112     0.21944     0.17844     0.28679    29.18177
    -0.56874     1.86300     8.08480     9.24321     4.53964     0.16323     0.12997     0.18598     0.14573     0.24177    24.59732
    -0.55974     1.51909     6.88722     7.44774     3.69374     0.15428     0.10944     0.15317     0.11834     0.20753    20.29057
    -0.54974     1.24355     5.94637     5.90920     3.10636     0.15421     0.09280     0.12596     0.09938     0.18874    16.86656
    -0.53974     1.05641     5.35494     4.75557     2.79601     0.16325     0.08163     0.10683     0.08935     0.18541    14.58940
    -0.53074     0.95120     5.08563     3.99490     2.70795     0.17849     0.07564     0.09558     0.08650     0.19331    13.36921
    -0.52074     0.90205     5.01653     3.54025     2.74106     0.19461     0.07311     0.08996     0.08755     0.20548    12.85059
    -0.51174     0.87476     4.98224     3.25824     2.78204     0.20550     0.07162     0.08669     0.08888     0.21437    12.56433
    -0.50174     0.83830     4.83432     3.01850     2.73944     0.20642     0.06892     0.08274     0.08755     0.21403    12.09021
    -0.49174     0.77376     4.48675     2.73127     2.56543     0.19513     0.06368     0.07618     0.08201     0.20176    11.17597
    -0.48274     0.67725     3.93313     2.36370     2.26186     0.17269     0.05568     0.06659     0.07228     0.17832     9.78149
    -0.47274     0.55788     3.23557     1.93213     1.87198     0.14271     0.04573     0.05478     0.05964     0.14749     8.04791
    -0.46374     0.43216     2.49197     1.48251     1.46143     0.10995     0.03516     0.04231     0.04607     0.11443     6.21599
    -0.45374     0.31779     1.80109     1.06637     1.09920     0.07904     0.02529     0.03086     0.03346     0.08432     4.53742
    -0.44374     0.22936     1.23669     0.72271     0.84578     0.05315     0.01711     0.02175     0.02328     0.06128     3.21112
    -0.43474     0.17663     0.83762     0.47107     0.74967     0.03375     0.01110     0.01578     0.01635     0.04809     2.36007
    -0.42474     0.16517     0.61249     0.31286     0.84953     0.02085     0.00728     0.01331     0.01295     0.04642     2.04085
    -0.41574     0.19738     0.55049     0.23777     1.17514     0.01349     0.00541     0.01436     0.01299     0.05711     2.26414
    -0.40574     0.27282     0.63001     0.23042     1.74130     0.01040     0.00509     0.01874     0.01616     0.08023     3.00518
    -0.39674     0.38685     0.82298     0.27386     2.53348     0.01029     0.00594     0.02598     0.02194     0.11455     4.19587
    -0.38674     0.52854     1.09307     0.35067     3.49238     0.01206     0.00755     0.03524     0.02953     0.15700     5.70601
    -0.37674     0.67986     1.39476     0.44248     4.50526     0.01476     0.00952     0.04523     0.03779     0.20225     7.33190
    -0.36774     0.81738     1.67578     0.53053     5.41791     0.01766     0.01146     0.05435     0.04530     0.24328     8.81364
    -0.35774     0.91727     1.88706     0.59821     6.06774     0.02023     0.01308     0.06095     0.05067     0.27270     9.88791
    -0.34874     0.96239     1.99655     0.63503     6.32791     0.02235     0.01428     0.06384     0.05283     0.28487    10.36005
    -0.33874     0.94869     2.00333     0.64093     6.14963     0.02446     0.01526     0.06267     0.05138     0.27775    10.17409
    -0.32874     0.88836     1.94446     0.62828     5.57881     0.02767     0.01663     0.05815     0.04673     0.25361     9.44269
    -0.31974     0.80706     1.89027     0.62049     4.74275     0.03364     0.01935     0.05188     0.03999     0.21853     8.42396
    -0.30974     0.73780     1.92940     0.64697     3.80926     0.04435     0.02465     0.04596     0.03259     0.18048     7.45147
    -0.30074     0.71106     2.14582     0.73565     2.93912     0.06147     0.03372     0.04242     0.02592     0.14717     6.84235
    -0.29074     0.74625     2.59508     0.90497     2.24519     0.08572     0.04746     0.04271     0.02093     0.12394     6.81225
    -0.28074     0.84615     3.28668     1.15812     1.77495     0.11618     0.06615     0.04745     0.01802     0.11287     7.42658
    -0.27174     0.99599     4.17729     1.48145     1.51328     0.15004     0.08933     0.05631     0.01705     0.11283     8.59356
    -0.26174     1.16733     5.17880     1.84782     1.40273     0.18299     0.11570     0.06825     0.01751     0.12030    10.10143
    -0.25274     1.32565     6.17775     2.22431     1.36913     0.21012     0.14341     0.08182     0.01878     0.13069    11.68166
    -0.24274     1.43937     7.06102     2.58063     1.34462     0.22732     0.17019     0.09547     0.02033     0.13960    13.07856
    -0.23274     1.48751     7.73915     2.89588     1.28344     0.23255     0.19370     0.10782     0.02186     0.14384    14.10574
    -0.22374     1.46323     8.15697     3.15891     1.16772     0.22638     0.21172     0.11773     0.02328     0.14179    14.66775
    -0.21374     1.37348     8.29654     3.36569     1.00424     0.21160     0.22241     0.12439     0.02473     0.13347    14.75654
    -0.20474     1.23451     8.17290     3.51618     0.81525     0.19219     0.22461     0.12732     0.02640     0.12012    14.42948
    -0.19474     1.06673     7.82866     3.61126     0.62752     0.17209     0.21818     0.12645     0.02850     0.10358    13.78297
    -0.18474     0.88991     7.32749     3.65580     0.46297     0.15425     0.20427     0.12224     0.03117     0.08587    12.93397
    -0.17574     0.72034     6.74699     3.65884     0.33428     0.14019     0.18521     0.11560     0.03444     0.06872    12.00462
    -0.16574     0.56950     6.16217     3.63104     0.24394     0.13012     0.16391     0.10773     0.03817     0.05346    11.10004
    -0.15674     0.44372     5.62797     3.58010     0.18692     0.12323     0.14308     0.09966     0.04198     0.04082    10.28749
    -0.14674     0.34446     5.16111     3.50092     0.15418     0.11804     0.12447     0.09195     0.04526     0.03101     9.57139
    -0.13674     0.26921     4.73992     3.37498     0.13588     0.11277     0.10848     0.08451     0.04724     0.02374     8.89674
    -0.12774     0.21286     4.31642     3.17694     0.12370     0.10581     0.09446     0.07677     0.04723     0.01848     8.17267
    -0.11774     0.16953     3.84461     2.88854     0.11198     0.09610     0.08132     0.06814     0.04483     0.01458     7.31964
    -0.10874     0.13435     3.30241     2.51059     0.09799     0.08349     0.06824     0.05832     0.04014     0.01151     6.30704
    -0.09874     0.10422     2.70417     2.06858     0.08146     0.06876     0.05505     0.04761     0.03373     0.00893     5.17250
    -0.08874     0.07789     2.09250     1.60550     0.06371     0.05335     0.04220     0.03675     0.02652     0.00668     4.00513
    -0.07974     0.05541     1.52063     1.16848     0.04664     0.03881     0.03051     0.02666     0.01946     0.00477     2.91138
    -0.06974     0.03720     1.03423     0.79503     0.03187     0.02640     0.02068     0.01811     0.01331     0.00321     1.98003
    -0.06074     0.02342     0.65635     0.50468     0.02029     0.01675     0.01310     0.01149     0.00848     0.00202     1.25658
    -0.05074     0.01379     0.38817     0.29845     0.01202     0.00990     0.00774     0.00679     0.00503     0.00119     0.74309
    -0.04074     0.00757     0.21370     0.16431     0.00664     0.00545     0.00426     0.00374     0.00277     0.00066     0.40910
    -0.03174     0.00388     0.10948     0.08416     0.00346     0.00279     0.00218     0.00192     0.00142     0.00034     0.20963
    -0.02174     0.00186     0.05219     0.04014     0.00185     0.00133     0.00104     0.00092     0.00068     0.00017     0.10018
    -0.01274     0.00087     0.02325     0.01796     0.00148     0.00059     0.00048     0.00043     0.00030     0.00011     0.04546
    -0.00274     0.00050     0.00999     0.00796     0.00263     0.00025     0.00024     0.00024     0.00013     0.00014     0.02206
     0.00726     0.00059     0.00500     0.00466     0.00677     0.00010     0.00021     0.00027     0.00006     0.00032     0.01799
     0.01626     0.00127     0.00491     0.00595     0.01770     0.00006     0.00038     0.00057     0.00004     0.00083     0.03172
     0.02626     0.00304     0.00933     0.01255     0.04357     0.00009     0.00088     0.00136     0.00007     0.00204     0.07295
     0.03526     0.00696     0.02056     0.02818     0.09991     0.00019     0.00201     0.00311     0.00015     0.00468     0.16575
     0.04526     0.01485     0.04365     0.06006     0.21324     0.00041     0.00428     0.00663     0.00033     0.00999     0.35344
     0.05526     0.02954     0.08668     0.11951     0.42361     0.00086     0.00848     0.01316     0.00067     0.01983     0.70235
     0.06426     0.05475     0.16041     0.22169     0.78362     0.00172     0.01566     0.02431     0.00127     0.03667     1.30008
     0.07426     0.09464     0.27674     0.38356     1.35079     0.00325     0.02689     0.04180     0.00229     0.06318     2.24315
     0.08326     0.15280     0.44557     0.61985     2.17192     0.00590     0.04302     0.06700     0.00392     0.10151     3.61150
     0.09326     0.23087     0.67044     0.93731     3.26222     0.01030     0.06413     0.10014     0.00638     0.15232     5.43410
     0.10326     0.32724     0.94488     1.32963     4.58464     0.01731     0.08919     0.13979     0.00995     0.21381     7.65645
     0.11226     0.43659     1.25098     1.77516     6.04576     0.02800     0.11590     0.18257     0.01491     0.28148    10.13135
     0.12226     0.55056     1.56147     2.23969     7.50515     0.04345     0.14099     0.22367     0.02151     0.34862    12.63512
     0.13126     0.65927     1.84569     2.68332     8.80735     0.06439     0.16099     0.25785     0.02989     0.40797    14.91672
     0.14126     0.75356     2.07645     3.06767     9.81705     0.09068     0.17314     0.28089     0.03987     0.45309    16.75239
     0.15026     0.82582     2.23436     3.36209    10.44607     0.12077     0.17614     0.29048     0.05084     0.48006    17.98664
     0.16026     0.87061     2.30941     3.54366    10.65932     0.15148     0.17033     0.28662     0.06166     0.48751    18.54061
     0.17026     0.88386     2.29827     3.59660    10.46350     0.17833     0.15735     0.27109     0.07079     0.47614    18.39591
     0.17926     0.86301     2.20265     3.51046     9.89165     0.19649     0.13948     0.24660     0.07658     0.44784    17.57476
     0.18926     0.80782     2.02844     3.28472     8.99354     0.20224     0.11897     0.21602     0.07779     0.40530    16.13484
     0.19826     0.72151     1.78765     2.93240     7.83686     0.19419     0.09772     0.18203     0.07400     0.35177    14.17814
     0.20826     0.61179     1.50034     2.48562     6.51516     0.17377     0.07717     0.14707     0.06578     0.29152    11.86821
     0.21826     0.49017     1.19311     1.99102     5.14143     0.14480     0.05837     0.11343     0.05455     0.22948     9.41636
     0.22726     0.36958     0.89495     1.50098     3.83305     0.11230     0.04209     0.08307     0.04217     0.17078     7.04897
     0.23726     0.26140     0.63088     1.06161     2.68916     0.08104     0.02880     0.05752     0.03036     0.11965     4.96042
     0.24626     0.17301     0.41677     0.70314     1.76916     0.05439     0.01861     0.03751     0.02034     0.07866     3.27161
     0.25626     0.10708     0.25787     0.43658     1.08896     0.03396     0.01134     0.02302     0.01269     0.04841     2.01991
     0.26626     0.06216     0.15012     0.25723     0.62606     0.01972     0.00655     0.01342     0.00736     0.02787     1.17049
     0.27526     0.03452     0.08449     0.15206     0.33597     0.01065     0.00373     0.00779     0.00397     0.01507     0.64824
     0.28526     0.01995     0.05118     0.10817     0.16903     0.00535     0.00241     0.00533     0.00200     0.00784     0.37126
     0.29426     0.01527     0.04303     0.11927     0.08223     0.00251     0.00232     0.00558     0.00096     0.00434     0.27549
     0.30426     0.01910     0.05710     0.18919     0.04558     0.00113     0.00339     0.00864     0.00048     0.00333     0.32794
     0.31426     0.03232     0.09482     0.33157     0.04397     0.00057     0.00579     0.01512     0.00036     0.00421     0.52874
     0.32326     0.05807     0.16061     0.56554     0.07756     0.00049     0.00982     0.02598     0.00054     0.00696     0.90557
     0.33326     0.10171     0.25954     0.90738     0.16264     0.00077     0.01573     0.04219     0.00107     0.01206     1.50309
     0.34226     0.17055     0.39419     1.35997     0.33289     0.00149     0.02357     0.06431     0.00217     0.02034     2.36948
     0.35226     0.27315     0.56223     1.90279     0.63945     0.00283     0.03295     0.09205     0.00416     0.03297     3.54259
     0.36226     0.41795     0.75518     2.48884     1.14530     0.00505     0.04309     0.12413     0.00744     0.05126     5.03824
     0.37126     0.61055     0.95996     3.05134     1.91221     0.00841     0.05282     0.15840     0.01239     0.07646     6.84255
     0.38126     0.85035     1.16262     3.52078     2.97822     0.01307     0.06095     0.19239     0.01925     0.10932     8.90696
     0.39026     1.12653     1.35357     3.84822     4.33149     0.01894     0.06665     0.22406     0.02791     0.14978    11.14715
     0.40026     1.41582     1.53131     4.02278     5.89342     0.02566     0.06971     0.25231     0.03783     0.19653    13.44537
     0.41026     1.68412     1.70352     4.08028     7.51639     0.03256     0.07072     0.27738     0.04800     0.24705    15.66002
     0.41926     1.89262     1.88384     4.09226     9.01337     0.03881     0.07078     0.30043     0.05720     0.29785    17.64716
     0.42926     2.00797     2.08521     4.14418    10.20137     0.04361     0.07119     0.32302     0.06426     0.34514    19.28595
     0.43826     2.01242     2.31212     4.30536    10.94981     0.04645     0.07298     0.34608     0.06845     0.38544    20.49910
     0.44826     1.90951     2.55424     4.60870    11.21261     0.04724     0.07662     0.36915     0.06966     0.41594    21.26368
     0.45826     1.72320     2.78438     5.03548    11.02866     0.04630     0.08196     0.39012     0.06849     0.43469    21.59328
     0.46726     1.49038     2.96249     5.52994    10.50095     0.04429     0.08838     0.40523     0.06604     0.44047    21.52817
     0.47726     1.25059     3.04664     6.01540     9.76459     0.04202     0.09516     0.41048     0.06366     0.43304    21.12157
     0.48626     1.03835     3.00558     6.42615     8.96401     0.04027     0.10175     0.40286     0.06270     0.41369    20.45536
     0.49626     0.87863     2.83015     6.72587     8.23920     0.03975     0.10796     0.38207     0.06429     0.38567    19.65359
     0.50626     0.78697     2.53772     6.91495     7.72148     0.04098     0.11382     0.35090     0.06920     0.35423    18.89025
     0.51526     0.77036     2.16757     7.01463     7.52246     0.04421     0.11939     0.31460     0.07766     0.32608    18.35696
     0.52526     0.82737     1.76927     7.05169     7.70907     0.04936     0.12451     0.27945     0.08928     0.30730    18.20730
     0.53426     0.94625     1.38886     7.04441     8.27387     0.05592     0.12875     0.25036     0.10299     0.30142    18.49283
     0.54426     1.10387     1.05904     6.99982     9.11247     0.06298     0.13158     0.22978     0.11713     0.30783    19.12451
     0.55426     1.26673     0.79491     6.92434    10.02855     0.06932     0.13262     0.21699     0.12967     0.32147    19.88460
     0.56326     1.39676     0.59642     6.82649    10.77497     0.07366     0.13182     0.20894     0.13863     0.33432    20.48200
     0.57326     1.46022     0.45347     6.71677    11.11891     0.07495     0.12936     0.20162     0.14243     0.33796    20.63569
     0.58226     1.43695     0.35254     6.59147    10.90911     0.07270     0.12542     0.19147     0.14028     0.32638    20.14631
     0.59226     1.32605     0.28050     6.42501    10.11966     0.06702     0.11997     0.17649     0.13225     0.29794    18.94488
     0.60226     1.14549     0.22682     6.16972     8.85038     0.05865     0.11265     0.15649     0.11926     0.25549    17.09495
     0.61126     0.92547     0.18425     5.77351     7.29105     0.04870     0.10304     0.13279     0.10280     0.20510    14.76671
     0.62126     0.69917     0.14828     5.20783     5.65733     0.03837     0.09100     0.10751     0.08462     0.15387    12.18799
     0.63026     0.49407     0.11667     4.48258     4.13774     0.02869     0.07692     0.08291     0.06643     0.10779     9.59380
     0.64026     0.32670     0.08873     3.65404     2.85536     0.02037     0.06176     0.06082     0.04965     0.07047     7.18790
     0.65026     0.20233     0.06466     2.80476     1.86145     0.01373     0.04684     0.04238     0.03526     0.04301     5.11442
     0.65926     0.11752     0.04503     2.01912     1.14756     0.00879     0.03341     0.02802     0.02373     0.02452     3.44769
     0.66926     0.06424     0.03043     1.36014     0.67049     0.00538     0.02238     0.01757     0.01512     0.01311     2.19886
     0.67826     0.03353     0.02167     0.85780     0.37380     0.00323     0.01418     0.01052     0.00917     0.00672     1.33061
     0.68826     0.01788     0.02052     0.51116     0.20523     0.00212     0.00881     0.00625     0.00546     0.00367     0.78112
     0.69726     0.01245     0.03124     0.30086     0.12637     0.00203     0.00615     0.00427     0.00362     0.00297     0.48996
     0.70726     0.01542     0.06284     0.20417     0.11698     0.00316     0.00630     0.00441     0.00349     0.00442     0.42118
     0.71726     0.02802     0.13189     0.20799     0.17684     0.00616     0.00988     0.00706     0.00529     0.00863     0.58176
     0.72626     0.05448     0.26479     0.31662     0.32530     0.01217     0.01829     0.01318     0.00969     0.01709     1.03161
     0.73626     0.10150     0.49770     0.55250     0.59830     0.02278     0.03368     0.02435     0.01781     0.03197     1.88060
     0.74526     0.17691     0.87181     0.94962     1.04000     0.03983     0.05864     0.04246     0.03098     0.05582     3.26606
     0.75526     0.28720     1.42155     1.53856     1.68765     0.06488     0.09531     0.06908     0.05031     0.09073     5.30527
     0.76526     0.43388     2.15762     2.32622     2.54983     0.09836     0.14430     0.10465     0.07609     0.13725     8.02820
     0.77426     0.60993     3.04838     3.27454     3.58523     0.13878     0.20335     0.14758     0.10710     0.19321    11.30812
     0.78426     0.79791     4.01035     4.29087     4.69105     0.18226     0.26680     0.19373     0.14030     0.25316    14.82641
     0.79326     0.97161     4.91496     5.23402     5.71294     0.22282     0.32607     0.23678     0.17104     0.30885    18.09910
     0.80326     1.10193     5.61911     5.94574     6.47779     0.25365     0.37166     0.26960     0.19410     0.35111    20.58468
     0.81326     1.16525     6.00774     6.29680     6.84357     0.26905     0.39591     0.28638     0.20517     0.37252    21.84238
     0.82226     1.15187     6.03777     6.22917     6.74798     0.26629     0.39628     0.28451     0.20220     0.37021    21.68628
     0.83226     1.06997     5.76414     5.78157     6.23358     0.24671     0.37643     0.26580     0.18630     0.34719    20.27169
     0.84126     0.94447     5.33142     5.07867     5.43784     0.21542     0.34614     0.23597     0.16135     0.31204    18.06333
     0.85126     0.80915     4.93281     4.29397     4.55529     0.17983     0.31847     0.20302     0.13294     0.27649    15.70198
     0.86126     0.69713     4.75191     3.59657     3.77923     0.14748     0.30565     0.17460     0.10667     0.25212    13.81136
     0.87026     0.63139     4.90164     3.10377     3.25277     0.12401     0.31565     0.15584     0.08673     0.24695    12.81875
     0.88026     0.61929     5.38564     2.85493     3.03487     0.11198     0.34919     0.14811     0.07506     0.26324    12.84231
     0.88926     0.65175     6.09252     2.81168     3.09685     0.11060     0.39933     0.14903     0.07118     0.29678    13.67972
     0.89926     0.70753     6.82655     2.88139     3.33745     0.11640     0.45325     0.15371     0.07281     0.33812    14.88720
     0.90926     0.75978     7.36674     2.95284     3.61988     0.12449     0.49579     0.15664     0.07667     0.37511    15.92793
     0.91826     0.78461     7.53369     2.93242     3.80861     0.13002     0.51413     0.15351     0.07955     0.39640    16.33294
     0.92826     0.76690     7.24021     2.76880     3.80717     0.12949     0.50108     0.14239     0.07905     0.39452    15.82961
     0.93726     0.70402     6.51263     2.46088     3.57805     0.12148     0.45720     0.12396     0.07416     0.36779    14.40016
     0.94726     0.60486     5.47349     2.04893     3.14607     0.10671     0.38984     0.10088     0.06521     0.32040    12.25640
     0.95726     0.48552     4.29531     1.59466     2.58280     0.08756     0.31038     0.07660     0.05358     0.26054     9.74696
     0.96626     0.36385     3.14600     1.15897     1.97756     0.06702     0.23067     0.05423     0.04108     0.19764     7.23701
     0.97626     0.25446     2.15058     0.78635     1.41149     0.04783     0.16000     0.03578     0.02936     0.13983     5.01567
     0.98526     0.16606     1.37219     0.49804     0.93899     0.03181     0.10357     0.02201     0.01955     0.09225     3.24447
     0.99526     0.10110     0.81715     0.29444     0.58206     0.01971     0.06256     0.01262     0.01214     0.05674     1.95852
     1.00526     0.05742     0.45430     0.16251     0.33617     0.01138     0.03526     0.00675     0.00702     0.03254     1.10335
     1.01426     0.03042     0.23571     0.08374     0.18088     0.00612     0.01855     0.00336     0.00378     0.01739     0.57995
     1.02426     0.01503     0.11417     0.04028     0.09066     0.00307     0.00910     0.00156     0.00190     0.00866     0.28443
     1.03326     0.00692     0.05161     0.01809     0.04232     0.00143     0.00417     0.00068     0.00089     0.00402     0.13013
     1.04326     0.00297     0.02178     0.00759     0.01840     0.00062     0.00178     0.00027     0.00039     0.00174     0.05553
     1.05326     0.00119     0.00857     0.00297     0.00745     0.00025     0.00071     0.00010     0.00016     0.00070     0.02210
     1.06226     0.00044     0.00315     0.00109     0.00281     0.00010     0.00026     0.00004     0.00006     0.00026     0.00821
     1.07226     0.00015     0.00108     0.00038     0.00099     0.00003     0.00009     0.00001     0.00002     0.00009     0.00286
     1.08126     0.00005     0.00036     0.00016     0.00033     0.00001     0.00003     0.00000     0.00001     0.00003     0.00098
     1.09126     0.00002     0.00017     0.00019     0.00012     0.00001     0.00001     0.00000     0.00000     0.00001     0.00052
     1.10126     0.00002     0.00024     0.00051     0.00009     0.00001     0.00001     0.00001     0.00000     0.00000     0.00089
     1.11026     0.00005     0.00064     0.00154     0.00021     0.00002     0.00001     0.00003     0.00001     0.00000     0.00252
     1.12026     0.00014     0.00181     0.00437     0.00060     0.00007     0.00003     0.00007     0.00003     0.00001     0.00713
     1.12926     0.00036     0.00480     0.01154     0.00161     0.00018     0.00009     0.00019     0.00009     0.00003     0.01888
     1.13926     0.00090     0.01186     0.02835     0.00409     0.00044     0.00022     0.00047     0.00022     0.00007     0.04661
     1.14926     0.00208     0.02732     0.06478     0.00972     0.00101     0.00050     0.00108     0.00050     0.00019     0.10718
     1.15826     0.00448     0.05873     0.13770     0.02177     0.00218     0.00109     0.00231     0.00108     0.00046     0.22980
     1.16826     0.00904     0.11793     0.27235     0.04603     0.00442     0.00221     0.00461     0.00218     0.00108     0.45986
     1.17726     0.01711     0.22161     0.50152     0.09220     0.00841     0.00422     0.00861     0.00411     0.00242     0.86019
     1.18726     0.03039     0.39051     0.86030     0.17549     0.01505     0.00757     0.01502     0.00725     0.00515     1.50673
     1.19726     0.05087     0.64693     1.37616     0.31821     0.02540     0.01283     0.02458     0.01204     0.01041     2.47743
     1.20626     0.08049     1.01075     2.05447     0.55068     0.04061     0.02061     0.03780     0.01887     0.01992     3.83419
     1.21626     0.12080     1.49428     2.86693     0.91022     0.06167     0.03148     0.05483     0.02799     0.03600     5.60422
     1.22526     0.17250     2.09778     3.74753     1.43616     0.08921     0.04584     0.07528     0.03946     0.06135     7.76511
     1.23526     0.23513     2.80603     4.59985     2.15987     0.12323     0.06378     0.09818     0.05303     0.09834    10.23745
     1.24426     0.30642     3.58586     5.31813     3.08906     0.16271     0.08488     0.12208     0.06810     0.14809    12.88532
     1.25426     0.38213     4.38574     5.81359     4.19132     0.20544     0.10799     0.14522     0.08375     0.20922    15.52440
     1.26426     0.45609     5.14127     6.03672     5.37999     0.24797     0.13121     0.16558     0.09873     0.27713    17.93467
     1.27326     0.52059     5.77891     5.98578     6.51733     0.28607     0.15204     0.18118     0.11169     0.34384    19.87742
     1.28326     0.56803     6.23319     5.70300     7.43542     0.31560     0.16774     0.19028     0.12142     0.39943    21.13410
     1.29226     0.59283     6.46219     5.25965     7.97546     0.33375     0.17606     0.19183     0.12721     0.43444    21.55342
     1.30226     0.59330     6.46274     4.73898     8.03265     0.33977     0.17602     0.18583     0.12910     0.44231    21.10070
     1.31226     0.57243     6.27105     4.22305     7.58943     0.33528     0.16808     0.17362     0.12790     0.42188    19.88272
     1.32126     0.53755     5.95128     3.78451     6.72430     0.32324     0.15433     0.15792     0.12492     0.37752    18.13557
     1.33126     0.49878     5.57494     3.48240     5.58975     0.30677     0.13782     0.14247     0.12158     0.31828    16.17278
     1.34026     0.46685     5.20118     3.37027     4.37085     0.28787     0.12192     0.13166     0.11908     0.25541    14.32510
     1.35026     0.45185     4.86824     3.49972     3.23655     0.26713     0.10974     0.12995     0.11830     0.19954    12.88102
     1.36026     0.46232     4.60074     3.92502     2.30720     0.24432     0.10370     0.14126     0.11988     0.15859    12.06303
     1.36926     0.50426     4.41717     4.69711     1.64046     0.21955     0.10532     0.16832     0.12440     0.13654    12.01312
     1.37926     0.57980     4.33786     5.84116     1.23709     0.19408     0.11504     0.21164     0.13222     0.13325    12.78214
     1.38826     0.68479     4.37672     7.32477     1.05640     0.17024     0.13198     0.26863     0.14309     0.14503    14.30165
     1.39826     0.80724     4.52445     9.02789     1.03572     0.15073     0.15368     0.33304     0.15575     0.16559    16.35408
     1.40826     0.92753     4.73619    10.73991     1.10592     0.13730     0.17620     0.39533     0.16776     0.18743    18.57357
     1.41726     1.02178     4.93234    12.18657     1.20302     0.12998     0.19481     0.44450     0.17598     0.20336    20.49234
     1.42726     1.06830     5.02031    13.09525     1.27575     0.12696     0.20505     0.47086     0.17742     0.20814    21.64803
     1.43626     1.05358     4.92121    13.27272     1.29074     0.12518     0.20399     0.46858     0.17027     0.19952    21.70579
     1.44626     0.97686     4.59803    12.65869     1.23428     0.12148     0.19104     0.43753     0.15460     0.17861    20.55112
     1.45626     0.85012     4.06883    11.34641     1.11160     0.11367     0.16810     0.38319     0.13228     0.14914    18.32335
     1.46526     0.69399     3.39670     9.55315     0.94171     0.10115     0.13887     0.31477     0.10646     0.11612    15.36293
     1.47526     0.53174     2.67141     7.55370     0.75119     0.08490     0.10779     0.24272     0.08050     0.08438    12.10834
     1.48426     0.38361     1.98261     5.61468     0.56735     0.06693     0.07888     0.17612     0.05725     0.05742     8.98486
     1.49426     0.26333     1.40097     3.93893     0.41415     0.04957     0.05509     0.12126     0.03846     0.03708     6.31884
     1.50426     0.17775     0.97165     2.64314     0.31133     0.03479     0.03813     0.08134     0.02484     0.02380     4.30676
     1.51326     0.12853     0.71522     1.76770     0.27715     0.02386     0.02873     0.05728     0.01633     0.01728     3.03209
     1.52326     0.11479     0.63848     1.30099     0.33300     0.01742     0.02715     0.04889     0.01260     0.01721     2.51054
     1.53226     0.13489     0.74189     1.20925     0.50688     0.01570     0.03349     0.05584     0.01341     0.02371     2.73507
     1.54226     0.18687     1.02194     1.45452     0.83255     0.01876     0.04775     0.07806     0.01884     0.03744     3.69672
     1.55226     0.26733     1.46750     1.99901     1.34200     0.02661     0.06948     0.11536     0.02926     0.05934     5.37589
     1.56126     0.36969     2.05250     2.79700     2.05103     0.03909     0.09732     0.16666     0.04511     0.09007     7.70847
     1.57126     0.48306     2.73032     3.78390     2.94214     0.05557     0.12863     0.22902     0.06650     0.12945    10.54858
     1.58026     0.59239     3.43553     4.87166     3.95102     0.07473     0.15950     0.29720     0.09288     0.17590    13.65081
     1.59026     0.68142     4.09437     5.95421     4.96634     0.09448     0.18537     0.36419     0.12287     0.22650    16.68974
     1.60026     0.73613     4.64122     6.92594     5.84738     0.11221     0.20202     0.42226     0.15427     0.27721    19.31864
     1.60926     0.74860     5.03240     7.69827     6.45552     0.12534     0.20675     0.46465     0.18438     0.32351    21.23943
     1.61926     0.71906     5.25120     8.21618     6.69348     0.13195     0.19902     0.48725     0.21039     0.36131    22.26984
     1.62826     0.65517     5.30368     8.45776     6.53056     0.13128     0.18061     0.48896     0.22980     0.38725    22.36507
     1.63826     0.56936     5.20752     8.42360     6.01099     0.12387     0.15495     0.47149     0.24071     0.39916    21.60165
     1.64826     0.47478     4.98025     8.13117     5.23631     0.11125     0.12613     0.43841     0.24199     0.39602    20.13632
     1.65726     0.38243     4.63461     7.60323     4.33276     0.09551     0.09782     0.39398     0.23344     0.37798    18.15175
     1.66726     0.29928     4.18208     6.86975     3.42030     0.07868     0.07265     0.34239     0.21574     0.34648    15.82736
     1.67626     0.22846     3.64081     5.97493     2.58694     0.06238     0.05195     0.28739     0.19061     0.30419    13.32766
     1.68626     0.17030     3.04070     4.97870     1.88166     0.04767     0.03593     0.23226     0.16048     0.25493    10.80263
     1.69626     0.12366     2.42234     3.95665     1.31961     0.03510     0.02414     0.18000     0.12835     0.20322     8.39307
     1.70526     0.08704     1.83203     2.98498     0.89281     0.02485     0.01576     0.13317     0.09723     0.15355     6.22142
     1.71526     0.05900     1.30991     2.13027     0.58188     0.01686     0.00999     0.09363     0.06955     0.10963     4.38071
     1.72426     0.03826     0.88252     1.43299     0.36418     0.01091     0.00612     0.06230     0.04685     0.07374     2.91787
     1.73426     0.02359     0.55886     0.90632     0.21793     0.00670     0.00361     0.03909     0.02966     0.04662     1.83239
     1.74326     0.01375     0.33216     0.53789     0.12414     0.00390     0.00204     0.02307     0.01763     0.02766     1.08223
     1.75326     0.00757     0.18568     0.29933     0.06719     0.00214     0.00110     0.01280     0.00987     0.01540     0.60108
     1.76326     0.00394     0.09968     0.15692     0.03498     0.00113     0.00060     0.00671     0.00535     0.00812     0.31742
     1.77226     0.00202     0.05737     0.08013     0.01904     0.00061     0.00041     0.00348     0.00322     0.00427     0.17055
     1.78226     0.00122     0.04966     0.04679     0.01465     0.00046     0.00052     0.00218     0.00309     0.00280     0.12138
     1.79126     0.00127     0.07905     0.04554     0.02117     0.00065     0.00103     0.00241     0.00531     0.00332     0.15975
     1.80126     0.00222     0.16374     0.07680     0.04261     0.00129     0.00227     0.00435     0.01122     0.00618     0.31069
     1.81126     0.00448     0.34215     0.15324     0.08848     0.00267     0.00480     0.00883     0.02356     0.01264     0.64084
     1.82026     0.00881     0.67588     0.29957     0.17418     0.00526     0.00948     0.01731     0.04666     0.02483     1.26196
     1.83026     0.01627     1.24732     0.54996     0.31996     0.00966     0.01745     0.03183     0.08642     0.04566     2.32453
     1.83926     0.02811     2.14667     0.94101     0.54692     0.01654     0.02987     0.05456     0.14955     0.07823     3.99146
     1.84926     0.04536     3.44586     1.49901     0.86953     0.02633     0.04762     0.08707     0.24188     0.12478     6.38745
     1.85926     0.06842     5.16049     2.22277     1.28577     0.03901     0.07065     0.12945     0.36585     0.18533     9.52775
     1.86826     0.09652     7.21368     3.06862     1.76850     0.05377     0.09759     0.17931     0.51785     0.25635    13.25219
     1.87826     0.12742     9.41795     3.94520     2.26260     0.06896     0.12552     0.23150     0.68644     0.33033    17.19592
     1.88726     0.15749    11.49066     4.72462     2.69293     0.08232     0.15040     0.27865     0.85251     0.39660    20.82618
     1.89726     0.18239    13.10788     5.27216     2.98199     0.09147     0.16790     0.31284     0.99259     0.44389    23.55311
     1.90726     0.19797    13.98879     5.48290     3.07261     0.09464     0.17472     0.32776     1.08390     0.46327    24.88655
     1.91626     0.20150    13.97427     5.31781     2.94652     0.09119     0.16952     0.32060     1.11033     0.45107    24.58280
     1.92626     0.19235    13.07269     4.81049     2.63006     0.08185     0.15342     0.29292     1.06703     0.40992    22.71072
     1.93526     0.17222    11.45721     4.06148     2.18549     0.06845     0.12958     0.25012     0.96205     0.34790    19.63450
     1.94526     0.14461     9.41005     3.20187     1.69118     0.05337     0.10219     0.19971     0.81344     0.27582    15.89225
     1.95526     0.11385     7.24424     2.35772     1.21888     0.03881     0.07528     0.14918     0.64487     0.20441    12.04723
     1.96426     0.08402     5.22754     1.62273     0.81857     0.02632     0.05183     0.10430     0.47905     0.14167     8.55604
     1.97426     0.05808     3.53544     1.04443     0.51232     0.01666     0.03336     0.06828     0.33327     0.09187     5.69371
     1.98326     0.03761     2.24051     0.62888     0.29897     0.00985     0.02009     0.04186     0.21698     0.05577     3.55051
     1.99326     0.02281     1.33000     0.35461     0.16273     0.00544     0.01133     0.02405     0.13212     0.03170     2.07480
     2.00326     0.01303     0.73927     0.18780     0.08266     0.00281     0.00599     0.01297     0.07519     0.01687     1.13658
     2.01226     0.00720     0.38464     0.09473     0.03919     0.00135     0.00300     0.00661     0.03997     0.00842     0.58511
     2.02226     0.00435     0.18741     0.04892     0.01736     0.00061     0.00148     0.00331     0.01983     0.00395     0.28722
     2.03126     0.00394     0.08591     0.03352     0.00719     0.00026     0.00087     0.00193     0.00918     0.00178     0.14457
     2.04126     0.00605     0.03806     0.04136     0.00278     0.00010     0.00087     0.00184     0.00396     0.00084     0.09586
     2.05126     0.01155     0.01841     0.07386     0.00102     0.00004     0.00141     0.00290     0.00160     0.00055     0.11134
     2.06026     0.02211     0.01338     0.13948     0.00037     0.00004     0.00261     0.00531     0.00060     0.00065     0.18456
     2.07026     0.03994     0.01691     0.25137     0.00020     0.00007     0.00467     0.00951     0.00022     0.00104     0.32395
     2.07926     0.06729     0.02729     0.42309     0.00029     0.00020     0.00786     0.01599     0.00010     0.00173     0.54385
     2.08926     0.10550     0.04558     0.66268     0.00068     0.00054     0.01231     0.02504     0.00008     0.00272     0.85513
     2.09926     0.15396     0.07536     0.96535     0.00169     0.00138     0.01792     0.03645     0.00013     0.00404     1.25628
     2.10826     0.20931     0.12403     1.30832     0.00396     0.00328     0.02426     0.04936     0.00026     0.00567     1.72846
     2.11826     0.26558     0.20549     1.65139     0.00876     0.00731     0.03055     0.06218     0.00052     0.00759     2.23937
     2.12726     0.31550     0.34358     1.94374     0.01815     0.01518     0.03584     0.07296     0.00101     0.00984     2.75579
     2.13726     0.35282     0.57480     2.13945     0.03522     0.02942     0.03920     0.07985     0.00191     0.01257     3.26525
     2.14726     0.37488     0.94752     2.21344     0.06411     0.05327     0.04013     0.08180     0.00340     0.01616     3.79472
     2.15626     0.38384     1.51522     2.17193     0.10957     0.09015     0.03868     0.07890     0.00575     0.02113     4.41518
     2.16626     0.38634     2.32185     2.05516     0.17642     0.14276     0.03554     0.07253     0.00918     0.02812     5.22791
     2.17526     0.39088     3.38245     1.92482     0.26864     0.21171     0.03189     0.06498     0.01385     0.03768     6.32691
     2.18526     0.40440     4.66351     1.85213     0.38896     0.29438     0.02912     0.05895     0.01981     0.05017     7.76143
     2.19526     0.42943     6.07520     1.90299     0.53895     0.38416     0.02864     0.05707     0.02696     0.06565     9.50906
     2.20426     0.46293     7.47793     2.12887     0.71983     0.47111     0.03167     0.06153     0.03510     0.08393    11.47290
     2.21426     0.49717     8.70718     2.56421     0.93327     0.54344     0.03917     0.07397     0.04395     0.10469    13.50706
     2.22326     0.52270     9.60971     3.22204     1.18122     0.59025     0.05163     0.09521     0.05323     0.12751    15.45351
     2.23326     0.53113    10.07907     4.08476     1.46486     0.60420     0.06890     0.12489     0.06263     0.15169    17.17214
     2.24326     0.51786    10.07705     5.09217     1.78223     0.58331     0.08982     0.16095     0.07180     0.17595    18.55114
     2.25226     0.48288     9.63303     6.13300     2.12886     0.53171     0.11207     0.19933     0.08030     0.19816    19.49935
     2.26226     0.43043     8.83014     7.05273     2.50109     0.45822     0.13236     0.23427     0.08778     0.21536    19.94237
     2.27126     0.36711     7.77949     7.68256     2.90343     0.37426     0.14702     0.25939     0.09418     0.22431    19.83173
     2.28126     0.30041     6.59550     7.88561     3.35445     0.29122     0.15306     0.26945     0.10024     0.22242    19.17235
     2.29026     0.23694     5.38012     7.60310     3.88546     0.21851     0.14911     0.26201     0.10792     0.20878    18.05195
     2.30026     0.18182     4.21671     6.87728     4.52355     0.16264     0.13592     0.23835     0.12075     0.18474    16.64176
     2.31026     0.13852     3.16745     5.84517     5.26978     0.12727     0.11623     0.20318     0.14367     0.15368    15.16496
     2.31926     0.10912     2.27455     4.69675     6.07260     0.11395     0.09390     0.16321     0.18262     0.12009    13.82681
     2.32926     0.09452     1.55919     3.62223     6.82212     0.12284     0.07283     0.12519     0.24345     0.08837    12.75075
     2.33826     0.09449     1.02236     2.76429     7.37075     0.15296     0.05598     0.09421     0.33058     0.06171    11.94733
     2.34826     0.10753     0.64795     2.19168     7.57895     0.20171     0.04482     0.07279     0.44550     0.04169    11.33262
     2.35826     0.13064     0.40826     1.90011     7.36542     0.26434     0.03937     0.06093     0.58557     0.02831    10.78296
     2.36726     0.15945     0.27141     1.82949     6.74160     0.33372     0.03852     0.05668     0.74385     0.02053    10.19525
     2.37726     0.18877     0.20887     1.89206     5.80621     0.40095     0.04062     0.05718     0.91018     0.01688     9.52174
     2.38626     0.21362     0.20187     2.00047     4.71653     0.45715     0.04403     0.05965     1.07294     0.01599     8.78227
     2.39626     0.23062     0.24680     2.08959     3.63647     0.49540     0.04754     0.06213     1.22119     0.01693     8.04666
     2.40626     0.23892     0.35984     2.12973     2.69416     0.51232     0.05061     0.06399     1.34520     0.01934     7.41411
     2.41526     0.24056     0.58073     2.12929     1.96070     0.50845     0.05346     0.06608     1.43586     0.02353     6.99866
     2.42526     0.24008     0.97316     2.12680     1.45196     0.48718     0.05691     0.07056     1.48423     0.03039     6.92127
     2.43426     0.24331     1.61795     2.17916     1.14561     0.45332     0.06223     0.08041     1.48181     0.04121     7.30501
     2.44426     0.25593     2.59388     2.34359     1.00216     0.41188     0.07078     0.09862     1.42314     0.05739     8.25735
     2.45426     0.28181     3.94538     2.65940     0.97987     0.36699     0.08353     0.12721     1.30953     0.07981     9.83353
     2.46326     0.32144     5.64260     3.13095     1.04096     0.32218     0.10061     0.16610     1.15103     0.10818    11.98406
     2.47326     0.37095     7.55111     3.71557     1.15058     0.28011     0.12081     0.21225     0.96564     0.14045    14.50748
     2.48226     0.42226     9.43120     4.32376     1.27362     0.24243     0.14153     0.25958     0.77487     0.17265    17.04191
     2.49226     0.46442    10.97710     4.83653     1.37461     0.20975     0.15916     0.30000     0.59851     0.19955    19.11963
     2.50226     0.48698    11.89660     5.13687     1.42192     0.18193     0.17011     0.32548     0.45026     0.21594    20.28606
     2.51126     0.48307    11.99930     5.14794     1.39486     0.15855     0.17204     0.33052     0.33695     0.21827    20.24150
     2.52126     0.45234    11.26160     4.86261     1.29017     0.13994     0.16491     0.31415     0.25993     0.20588    18.95154
     2.53026     0.40105     9.83360     4.34720     1.12280     0.12757     0.15117     0.28025     0.21816     0.18129    16.66309
     2.54026     0.34037     7.98933     3.72247     0.92138     0.12383     0.13513     0.23645     0.21000     0.14931    13.82827
     2.55026     0.28252     6.04188     3.12227     0.71857     0.13110     0.12152     0.19143     0.23355     0.11555    10.95839
     2.55926     0.23723     4.25693     2.65427     0.54169     0.15033     0.11391     0.15260     0.28525     0.08489     8.47710
     2.56926     0.20905     2.79913     2.36955     0.40629     0.17991     0.11359     0.12410     0.35779     0.06032     6.61972
     2.57826     0.19697     1.72456     2.25681     0.31524     0.21546     0.11921     0.10641     0.43931     0.04274     5.41672
     2.58826     0.19582     1.00349     2.25753     0.26132     0.25066     0.12747     0.09713     0.51480     0.03142     4.73965
     2.59826     0.19890     0.56015     2.29539     0.23285     0.27958     0.13443     0.09253     0.56944     0.02473     4.38799
     2.60726     0.20085     0.30877     2.30694     0.21892     0.29898     0.13697     0.08914     0.59331     0.02098     4.17486
     2.61726     0.19949     0.17643     2.26464     0.21271     0.31007     0.13398     0.08490     0.58475     0.01890     3.98587
     2.62626     0.19626     0.11227     2.18196     0.21249     0.31860     0.12659     0.07950     0.55117     0.01786     3.79671
     2.63626     0.19517     0.08743     2.10148     0.22021     0.33277     0.11757     0.07403     0.50638     0.01773     3.65276
     2.64626     0.20067     0.09105     2.07168     0.23863     0.35961     0.11006     0.07004     0.46527     0.01873     3.62575
     2.65526     0.21544     0.12655     2.12351     0.26865     0.40139     0.10635     0.06874     0.43843     0.02116     3.77022
     2.66526     0.23948     0.20958     2.25635     0.30752     0.45367     0.10706     0.07037     0.42873     0.02529     4.09803
     2.67426     0.27033     0.36725     2.43976     0.34923     0.50619     0.11130     0.07432     0.43115     0.03138     4.58091
     2.68426     0.30479     0.63622     2.63146     0.38645     0.54598     0.11757     0.07963     0.43593     0.03980     5.17783
     2.69426     0.34115     1.05714     2.79988     0.41325     0.56227     0.12503     0.08583     0.43309     0.05105     5.86868
     2.70326     0.38047     1.66431     2.94282     0.42710     0.55005     0.13446     0.09355     0.41640     0.06559     6.67475
     2.71326     0.42628     2.47075     3.09116     0.42914     0.51169     0.14838     0.10459     0.38506     0.08354     7.65059
     2.72226     0.48225     3.45417     3.29449     0.42249     0.45509     0.17006     0.12124     0.34303     0.10417     8.84699
     2.73226     0.54951     4.55058     3.59518     0.40997     0.39043     0.20177     0.14515     0.29633     0.12563    10.26455
     2.74226     0.62430     5.65632     4.00192     0.39252     0.32635     0.24285     0.17606     0.25042     0.14502    11.81576
     2.75126     0.69736     6.64737     4.47532     0.36880     0.26809     0.28888     0.21108     0.20845     0.15906    13.32441
     2.76126     0.75600     7.40321     4.93318     0.33686     0.21720     0.33193     0.24484     0.17123     0.16501    14.55946
     2.77026     0.78753     7.83236     5.27009     0.29584     0.17304     0.36299     0.27077     0.13821     0.16143    15.29225
     2.78026     0.78333     7.89570     5.39215     0.24738     0.13448     0.37474     0.28296     0.10862     0.14884    15.36819
     2.79026     0.74161     7.61591     5.24774     0.19549     0.10086     0.36431     0.27806     0.08222     0.12934    14.75553
     2.79926     0.66832     7.07797     4.84453     0.14521     0.07226     0.33454     0.25633     0.05934     0.10617    13.56467
     2.80926     0.57566     6.41681     4.24840     0.10106     0.04903     0.29296     0.22151     0.04053     0.08272    12.02869
     2.81826     0.47876     5.78987     3.56279     0.06579     0.03133     0.24968     0.17962     0.02606     0.06174    10.44563
     2.82826     0.39186     5.33645     2.89759     0.04008     0.01878     0.21370     0.13710     0.01573     0.04495     9.09624
     2.83726     0.32445     5.14193     2.33858     0.02292     0.01055     0.19072     0.09916     0.00891     0.03291     8.17013
     2.84726     0.27967     5.20324     1.92754     0.01242     0.00557     0.18154     0.06880     0.00476     0.02522     7.70876
     2.85726     0.25434     5.42945     1.65964     0.00652     0.00278     0.18254     0.04676     0.00243     0.02087     7.60533
     2.86626     0.24094     5.66875     1.49498     0.00346     0.00134     0.18734     0.03204     0.00122     0.01861     7.64867
     2.87626     0.23064     5.75871     1.37895     0.00199     0.00066     0.18919     0.02277     0.00064     0.01725     7.60080
     2.88526     0.21628     5.58082     1.26324     0.00131     0.00035     0.18318     0.01699     0.00038     0.01595     7.27849
     2.89526     0.19424     5.09858     1.11995     0.00100     0.00022     0.16748     0.01316     0.00027     0.01425     6.60916
     2.90526     0.16488     4.36123     0.94556     0.00088     0.00017     0.14350     0.01036     0.00026     0.01208     5.63894
     2.91426     0.13153     3.48133     0.75615     0.00098     0.00018     0.11489     0.00826     0.00035     0.00966     4.50334
     2.92426     0.09882     2.58879     0.57854     0.00146     0.00027     0.08611     0.00701     0.00064     0.00732     3.36896
     2.93326     0.07116     1.79247     0.44224     0.00273     0.00049     0.06109     0.00712     0.00132     0.00542     2.38404
     2.94326     0.05186     1.15717     0.37522     0.00553     0.00097     0.04250     0.00951     0.00270     0.00426     1.64971
     2.95326     0.04308     0.70054     0.40400     0.01109     0.00188     0.03174     0.01544     0.00528     0.00407     1.21712
     2.96226     0.04610     0.40528     0.55459     0.02149     0.00345     0.02927     0.02650     0.00966     0.00506     1.10141
     2.97226     0.06166     0.23658     0.85034     0.04018     0.00593     0.03497     0.04430     0.01650     0.00740     1.29787
     2.98126     0.08972     0.15684     1.30478     0.07296     0.00956     0.04835     0.06992     0.02630     0.01117     1.78960
     2.99126     0.12891     0.13390     1.90775     0.12989     0.01446     0.06824     0.10314     0.03910     0.01625     2.54163
     3.00126     0.17568     0.14341     2.61536     0.22799     0.02065     0.09251     0.14175     0.05432     0.02225     3.49393
     3.01026     0.22412     0.16771     3.34372     0.39447     0.02803     0.11786     0.18135     0.07071     0.02845     4.55641
     3.02026     0.26654     0.19395     3.98066     0.66839     0.03646     0.14014     0.21590     0.08656     0.03389     5.62249
     3.02926     0.29511     0.21289     4.41074     1.09780     0.04597     0.15520     0.23918     0.10023     0.03757     6.59471
     3.03926     0.30408     0.21883     4.54818     1.72900     0.05673     0.15997     0.24654     0.11064     0.03877     7.41273
     3.04926     0.29164     0.20976     4.36446     2.58636     0.06892     0.15344     0.23653     0.11755     0.03724     8.06591
     3.05826     0.26034     0.18734     3.89862     3.64780     0.08247     0.13696     0.21118     0.12147     0.03330     8.57947
     3.06826     0.21632     0.15587     3.24215     4.82812     0.09663     0.11377     0.17548     0.12316     0.02773     8.97924
     3.07726     0.16737     0.12091     2.51078     5.97368     0.10978     0.08797     0.13576     0.12300     0.02152     9.25077
     3.08726     0.12065     0.08754     1.81191     6.89553     0.11964     0.06331     0.09781     0.12075     0.01557     9.33269
     3.09726     0.08108     0.05930     1.21955     7.41523     0.12392     0.04243     0.06567     0.11566     0.01052     9.13336
     3.10626     0.05088     0.03784     0.76734     7.42194     0.12111     0.02652     0.04114     0.10708     0.00665     8.58050
     3.11626     0.02993     0.02331     0.45405     6.91033     0.11118     0.01552     0.02414     0.09510     0.00396     7.66750
     3.12526     0.01670     0.01523     0.25830     5.98454     0.09568     0.00866     0.01347     0.08094     0.00224     6.47576
     3.13526     0.00926     0.01372     0.15367     4.82088     0.07738     0.00496     0.00759     0.06705     0.00125     5.15577
     3.14526     0.00592     0.02087     0.12068     3.61592     0.05955     0.00363     0.00527     0.05688     0.00081     3.88953
     3.15426     0.00566     0.04249     0.15417     2.53309     0.04523     0.00429     0.00597     0.05462     0.00080     2.84633
     3.16426     0.00818     0.09033     0.26684     1.67425     0.03683     0.00702     0.00997     0.06495     0.00129     2.15964
     3.17326     0.01376     0.18441     0.48951     1.07514     0.03596     0.01226     0.01843     0.09263     0.00246     1.92456
     3.18326     0.02300     0.35467     0.86714     0.72242     0.04350     0.02065     0.03328     0.14169     0.00471     2.21106
     3.19326     0.03649     0.64025     1.45004     0.57644     0.05946     0.03268     0.05685     0.21385     0.00854     3.07461
     3.20226     0.05432     1.08462     2.27778     0.58982     0.08282     0.04838     0.09130     0.30666     0.01453     4.55024
     3.21226     0.07581     1.72593     3.35966     0.71657     0.11120     0.06704     0.13764     0.41205     0.02312     6.62902
     3.22126     0.09935     2.58325     4.65553     0.91368     0.14086     0.08709     0.19487     0.51628     0.03441     9.22533
     3.23126     0.12269     3.64353     6.06508     1.13929     0.16717     0.10638     0.25919     0.60236     0.04793    12.15361
     3.24126     0.14336     4.85221     7.43694     1.35188     0.18550     0.12266     0.32405     0.65428     0.06255    15.13342
     3.25026     0.15937     6.11637     8.59161     1.51310     0.19250     0.13421     0.38121     0.66176     0.07652    17.82666
     3.26026     0.16967     7.31457     9.36389     1.59323     0.18697     0.14025     0.42224     0.62351     0.08790    19.90223
     3.26926     0.17416     8.31825     9.64276     1.57711     0.17021     0.14099     0.44093     0.54780     0.09496    21.10716
     3.27926     0.17342     9.01280     9.40369     1.46757     0.14558     0.13733     0.43489     0.44973     0.09666    21.32167
     3.28926     0.16826     9.31260     8.71188     1.28454     0.11760     0.13038     0.40624     0.34681     0.09296    20.57126
     3.29826     0.15941     9.18210     7.71083     1.05984     0.09085     0.12117     0.36114     0.25498     0.08476    19.02507
     3.30826     0.14761     8.63630     6.59002     0.82944     0.06936     0.11062     0.30832     0.18618     0.07371    16.95155
     3.31726     0.13395     7.74940     5.54924     0.62641     0.05628     0.09988     0.25729     0.14795     0.06180    14.68220
     3.32726     0.12016     6.64044     4.76935     0.47570     0.05402     0.09066     0.21680     0.14481     0.05101    12.56295
     3.33726     0.10873     5.46168     4.39085     0.39236     0.06435     0.08554     0.19348     0.17915     0.04310    10.91924
     3.34626     0.10242     4.37107     4.49302     0.38160     0.08817     0.08781     0.19114     0.25135     0.03946    10.00602
     3.35626     0.10371     3.50631     5.08528     0.44017     0.12495     0.10112     0.21029     0.35849     0.04106     9.97138
     3.36526     0.11410     2.97479     6.10348     0.55766     0.17201     0.12874     0.24820     0.49269     0.04850    10.84017
     3.37526     0.13388     2.84973     7.42208     0.71762     0.22409     0.17279     0.29935     0.64010     0.06195    12.52160
     3.38426     0.16218     3.18053     8.88200     0.89992     0.27371     0.23344     0.35662     0.78220     0.08111    14.85171
     3.39426     0.19745     3.99921    10.32415     1.08343     0.31277     0.30838     0.41276     0.89937     0.10514    17.64267
     3.40426     0.23782     5.31004    11.62020     1.24984     0.33449     0.39281     0.46177     0.97566     0.13254    20.71518
     3.41326     0.28109     7.06305    12.68050     1.38610     0.33549     0.48000     0.49956     1.00285     0.16119    23.88983
     3.42326     0.32454     9.11580    13.44570     1.48486     0.31669     0.56273     0.52394     0.98171     0.18851    26.94448
     3.43226     0.36457    11.21871    13.86750     1.54329     0.28305     0.63510     0.53368     0.92075     0.21174    29.57839
     3.44226     0.39688    13.03817    13.89570     1.56133     0.24182     0.69399     0.52850     0.83239     0.22847    31.41726
     3.45226     0.41754    14.22897    13.48666     1.54168     0.20097     0.74027     0.50838     0.72907     0.23702    32.09055
     3.46126     0.42447    14.53380    12.62767     1.49259     0.16779     0.77867     0.47430     0.62107     0.23679    31.35715
     3.47126     0.41890    13.86737    11.36169     1.43260     0.14875     0.81732     0.42891     0.51555     0.22843    29.21952
     3.48026     0.40595    12.35054     9.79507     1.39360     0.15022     0.86571     0.37631     0.41748     0.21393    25.96880
     3.49026     0.39344    10.26955     8.08244     1.42029     0.17928     0.93255     0.32187     0.33049     0.19624    22.12616
     3.50026     0.38947     7.98463     6.39277     1.56306     0.24389     1.02180     0.27110     0.25742     0.17894    18.30308
     3.50926     0.39957     5.82946     4.87249     1.86498     0.35179     1.12915     0.22828     0.20043     0.16561    15.04175
     3.51926     0.42433     4.03383     3.61753     2.34639     0.50819     1.23994     0.19576     0.16039     0.15902    12.68536
     3.52826     0.45923     2.70126     2.66391     2.99282     0.71283     1.33125     0.17359     0.13666     0.16057    11.33211
     3.53826     0.49604     1.83248     1.99707     3.75268     0.95790     1.37732     0.16005     0.12702     0.17001    10.87057
     3.54826     0.52581     1.37287     1.56937     4.54902     1.22743     1.35857     0.15254     0.12802     0.18561    11.06925
     3.55726     0.54184     1.26494     1.32245     5.30024     1.49894     1.26881     0.14864     0.13568     0.20476    11.68631
     3.56726     0.54121     1.48261     1.20298     5.94851     1.74727     1.11800     0.14676     0.14623     0.22468    12.55826
     3.57626     0.52515     2.04163     1.17160     6.47671     1.94890     0.92932     0.14637     0.15667     0.24304    13.63939
     3.58626     0.49763     2.98357     1.20397     6.91363     2.08567     0.73144     0.14779     0.16502     0.25826    14.98699
     3.59626     0.46336     4.33893     1.28612     7.31955     2.14718     0.55029     0.15158     0.17018     0.26956    16.69676
     3.60526     0.42626     6.07882     1.40699     7.75946     2.13118     0.40327     0.15795     0.17161     0.27648    18.81201
     3.61526     0.38870     8.07717     1.55176     8.27957     2.04251     0.29795     0.16632     0.16907     0.27866    21.25169
     3.62426     0.35182    10.09538     1.69848     8.88744     1.89172     0.23487     0.17522     0.16248     0.27543    23.77283
     3.63426     0.31652    11.81948     1.81942     9.54310     1.69368     0.21170     0.18264     0.15196     0.26614    26.00463
     3.64426     0.28427    12.93421     1.88793    10.16159     1.46583     0.22717     0.18673     0.13800     0.25048    27.53623
     3.65326     0.25756    13.21373     1.88683    10.62438     1.22632     0.28230     0.18651     0.12152     0.22899    28.02816
     3.66326     0.23939    12.59579     1.81481    10.80372     0.99203     0.37868     0.18230     0.10366     0.20336    27.31374
     3.67226     0.23199    11.20357     1.68685    10.59212     0.77664     0.51445     0.17552     0.08568     0.17615    25.44298
     3.68226     0.23552     9.30326     1.52773     9.93701     0.58908     0.67980     0.16798     0.06864     0.15006    22.65906
     3.69226     0.24704     7.22110     1.36227     8.86528     0.43324     0.85486     0.16085     0.05328     0.12714    19.32506
     3.70126     0.26083     5.24904     1.20646     7.48202     0.30893     1.01139     0.15409     0.04003     0.10822    15.82101
     3.71126     0.26984     3.58527     1.06424     5.95024     0.21329     1.11928     0.14650     0.02904     0.09284    12.47055
     3.72026     0.26794     2.31331     0.93049     4.44597     0.14217     1.15511     0.13638     0.02027     0.07978     9.49143
     3.73026     0.25198     1.42045     0.79758     3.11476     0.09112     1.10992     0.12258     0.01357     0.06774     6.98971
     3.74026     0.22265     0.83844     0.66177     2.04278     0.05590     0.99227     0.10508     0.00868     0.05593     4.98352
     3.74926     0.18417     0.48138     0.52600     1.25330     0.03269     0.82512     0.08522     0.00530     0.04431     3.43748
     3.75926     0.14264     0.27199     0.39873     0.71916     0.01815     0.63838     0.06510     0.00308     0.03340     2.29062
     3.76826     0.10414     0.15262     0.29062     0.38606     0.00955     0.46025     0.04695     0.00170     0.02398     1.47586
     3.77826     0.07332     0.08579     0.21104     0.19404     0.00475     0.31072     0.03248     0.00090     0.01670     0.92973
     3.78826     0.05275     0.04931     0.16616     0.09144     0.00225     0.19934     0.02256     0.00045     0.01194     0.59620
     3.79726     0.04317     0.03076     0.15850     0.04051     0.00101     0.12637     0.01730     0.00022     0.00972     0.42758
     3.80726     0.04387     0.02325     0.18723     0.01697     0.00045     0.08629     0.01629     0.00011     0.00986     0.38432
     3.81626     0.05319     0.02269     0.24791     0.00683     0.00022     0.07102     0.01872     0.00006     0.01194     0.43258
     3.82626     0.06862     0.02636     0.33195     0.00277     0.00014     0.07225     0.02357     0.00005     0.01540     0.54112
     3.83626     0.08695     0.03210     0.42632     0.00129     0.00012     0.08247     0.02959     0.00005     0.01951     0.67840
     3.84526     0.10443     0.03804     0.51433     0.00081     0.00013     0.09530     0.03542     0.00005     0.02343     0.81194
     3.85526     0.11734     0.04255     0.57879     0.00070     0.00014     0.10568     0.03976     0.00006     0.02632     0.91133
     3.86426     0.12281     0.04447     0.60605     0.00073     0.00014     0.11012     0.04160     0.00006     0.02755     0.95353
     3.87426     0.11954     0.04327     0.59006     0.00095     0.00014     0.10705     0.04050     0.00006     0.02682     0.92839
     3.88426     0.10818     0.03916     0.53401     0.00166     0.00014     0.09686     0.03666     0.00007     0.02427     0.84101
     3.89326     0.09102     0.03297     0.44923     0.00383     0.00014     0.08157     0.03088     0.00009     0.02043     0.71016
     3.90326     0.07122     0.02588     0.35142     0.00979     0.00019     0.06410     0.02429     0.00016     0.01601     0.56307
     3.91226     0.05195     0.01910     0.25597     0.02479     0.00034     0.04750     0.01804     0.00036     0.01174     0.42978
     3.92226     0.03558     0.01363     0.17450     0.05942     0.00071     0.03437     0.01317     0.00083     0.00820     0.34041
     3.93126     0.02350     0.01026     0.11334     0.13312     0.00153     0.02691     0.01055     0.00185     0.00577     0.32682
     3.94126     0.01623     0.00967     0.07438     0.27756     0.00315     0.02719     0.01107     0.00383     0.00472     0.42781
     3.95126     0.01385     0.01261     0.05691     0.53814     0.00609     0.03779     0.01586     0.00743     0.00527     0.69393
     3.96026     0.01638     0.02008     0.05954     0.96983     0.01096     0.06196     0.02635     0.01338     0.00771     1.18619
     3.97026     0.02394     0.03316     0.08130     1.62451     0.01836     0.10330     0.04412     0.02242     0.01236     1.96348
     3.97926     0.03660     0.05266     0.12133     2.52912     0.02859     0.16449     0.07033     0.03491     0.01945     3.05747
     3.98926     0.05395     0.07848     0.17760     3.65935     0.04139     0.24533     0.10489     0.05054     0.02891     4.44044
     3.99926     0.07469     0.10904     0.24549     4.92140     0.05569     0.34093     0.14568     0.06802     0.04013     6.00107
     4.00826     0.09640     0.14106     0.31700     6.15175     0.06968     0.44102     0.18816     0.08516     0.05190     7.54213
     4.01826     0.11579     0.17001     0.38165     7.14756     0.08108     0.53145     0.22593     0.09930     0.06254     8.81532
     4.02726     0.12944     0.19142     0.42896     7.71938     0.08783     0.59799     0.25224     0.10814     0.07039     9.58580
     4.03726     0.13482     0.20255     0.45238     7.75078     0.08880     0.63183     0.26190     0.11064     0.07445     9.70815
     4.04726     0.13125     0.20406     0.45253     7.23744     0.08423     0.63441     0.25314     0.10780     0.07491     9.17978
     4.05626     0.12020     0.20075     0.43893     6.29092     0.07588     0.61979     0.22817     0.10278     0.07351     8.15093
     4.06626     0.10504     0.20112     0.42906     5.10001     0.06661     0.61332     0.19263     0.10044     0.07333     6.88157
     4.07526     0.09003     0.21567     0.44434     3.87476     0.05970     0.64601     0.15376     0.10632     0.07812     5.66870
     4.08526     0.07914     0.25402     0.50435     2.78899     0.05800     0.74616     0.11835     0.12514     0.09133     4.76548
     4.09526     0.07497     0.32176     0.62085     1.94715     0.06326     0.93013     0.09109     0.15942     0.11493     4.32356
     4.10426     0.07816     0.41776     0.79196     1.37957     0.07570     1.19426     0.07388     0.20815     0.14846     4.36791
     4.11426     0.08732     0.53262     1.00007     1.05931     0.09387     1.51145     0.06596     0.26627     0.18854     4.80542
     4.12326     0.09948     0.64967     1.21360     0.93033     0.11498     1.83356     0.06475     0.32527     0.22921     5.46084
     4.13326     0.11095     0.74854     1.39374     0.93567     0.13566     2.10195     0.06695     0.37486     0.26315     6.13145
     4.14326     0.11838     0.81043     1.50497     1.03869     0.15329     2.26295     0.06957     0.40567     0.28369     6.64765
     4.15226     0.11975     0.82423     1.52575     1.23470     0.16721     2.28338     0.07073     0.41237     0.28685     6.92497
     4.16226     0.11490     0.79044     1.45588     1.55120     0.18009     2.16172     0.07010     0.39516     0.27251     6.99201
     4.17126     0.10565     0.72191     1.31845     2.03482     0.19825     1.92961     0.06895     0.36036     0.24471     6.98271
     4.18126     0.09513     0.64044     1.15146     2.72688     0.23138     1.64143     0.06967     0.31834     0.21052     7.08526
     4.19126     0.08684     0.57061     0.99840     3.63180     0.29104     1.35949     0.07505     0.28058     0.17783     7.47164
     4.20026     0.08360     0.53289     0.89525     4.69118     0.38843     1.13754     0.08725     0.25627     0.15320     8.22560
     4.21026     0.08659     0.53841     0.86068     5.77550     0.53155     1.00846     0.10693     0.25003     0.14027     9.29842
     4.21926     0.09509     0.58576     0.89251     6.70509     0.72212     0.97966     0.13264     0.26084     0.13910    10.51281
     4.22926     0.10663     0.66230     0.96962     7.29676     0.95263     1.03468     0.16084     0.28295     0.14654    11.61295
     4.23926     0.11780     0.74735     1.05899     7.42066     1.20449     1.14031     0.18655     0.30775     0.15746    12.34136
     4.24826     0.12531     0.81787     1.12594     7.04254     1.44853     1.25548     0.20472     0.32626     0.16635    12.51302
     4.25826     0.12711     0.85438     1.14352     6.23416     1.64897     1.34104     0.21149     0.33159     0.16882    12.06107
     4.26726     0.12312     0.84543     1.09927     5.14932     1.77089     1.36766     0.20530     0.32027     0.16264    11.04389
     4.27726     0.11557     0.79011     0.99702     3.97075     1.78951     1.32135     0.18730     0.29274     0.14801     9.61235
     4.28726     0.10854     0.69716     0.85392     2.86253     1.69803     1.20507     0.16087     0.25281     0.12717     7.96611
     4.29626     0.10717     0.58194     0.69400     1.93233     1.51083     1.03634     0.13058     0.20611     0.10345     6.30276
     4.30626     0.11637     0.46187     0.54121     1.22409     1.25976     0.84124     0.10093     0.15865     0.08032     4.78444
     4.31526     0.13941     0.35223     0.41377     0.72982     0.98481     0.64715     0.07541     0.11546     0.06046     3.51852
     4.32526     0.17659     0.26328     0.32106     0.41122     0.72363     0.47600     0.05590     0.07969     0.04536     2.55274
     4.33526     0.22435     0.19886     0.26347     0.22029     0.50299     0.34049     0.04270     0.05259     0.03524     1.88097
     4.34426     0.27543     0.15721     0.23438     0.11342     0.33519     0.24358     0.03485     0.03375     0.02933     1.45714
     4.35426     0.32019     0.13303     0.22345     0.05743     0.22016     0.18061     0.03074     0.02186     0.02632     1.21380
     4.36326     0.34908     0.11987     0.22011     0.03021     0.14998     0.14343     0.02864     0.01532     0.02480     1.08144
     4.37326     0.35562     0.11240     0.21668     0.01864     0.11500     0.12404     0.02723     0.01283     0.02366     1.00611
     4.38326     0.33829     0.10786     0.21017     0.01581     0.10784     0.11730     0.02582     0.01371     0.02236     0.95915
     4.39226     0.30126     0.10633     0.20240     0.01869     0.12534     0.12181     0.02439     0.01794     0.02088     0.93905
     4.40226     0.25272     0.11000     0.19860     0.02634     0.16786     0.13906     0.02344     0.02592     0.01965     0.96360
     4.41126     0.20220     0.12158     0.20476     0.03857     0.23665     0.17133     0.02361     0.03805     0.01921     1.05597
     4.42126     0.15779     0.14253     0.22465     0.05501     0.33034     0.21915     0.02532     0.05419     0.01996     1.22893
     4.43026     0.12414     0.17159     0.25762     0.07440     0.44187     0.27917     0.02853     0.07318     0.02191     1.47242
     4.44026     0.10199     0.20448     0.29801     0.09435     0.55740     0.34338     0.03264     0.09275     0.02463     1.74963
     4.45026     0.08902     0.23451     0.33634     0.11168     0.65806     0.40031     0.03661     0.10973     0.02735     2.00360
     4.45926     0.08134     0.25450     0.36200     0.12308     0.72442     0.43799     0.03928     0.12092     0.02919     2.17271
     4.46926     0.07516     0.25901     0.36689     0.12620     0.74231     0.44749     0.03974     0.12397     0.02946     2.21024
     4.47826     0.06790     0.24603     0.34784     0.12031     0.70750     0.42591     0.03765     0.11819     0.02787     2.09921
     4.48826     0.05858     0.21767     0.30745     0.10663     0.62690     0.37714     0.03327     0.10474     0.02461     1.85698
     4.49826     0.04763     0.17915     0.25293     0.08784     0.51636     0.31055     0.02736     0.08628     0.02024     1.52834
     4.50726     0.03624     0.13711     0.19352     0.06725     0.39534     0.23771     0.02093     0.06605     0.01548     1.16963
     4.51726     0.02571     0.09755     0.13766     0.04785     0.28131     0.16914     0.01489     0.04700     0.01101     0.83213
     4.52626     0.01698     0.06450     0.09103     0.03165     0.18605     0.11185     0.00985     0.03109     0.00728     0.55027
     4.53626     0.01043     0.03965     0.05595     0.01945     0.11435     0.06875     0.00605     0.01911     0.00447     0.33820
     4.54626     0.00596     0.02265     0.03196     0.01111     0.06532     0.03927     0.00346     0.01091     0.00256     0.19319
     4.55526     0.00316     0.01202     0.01697     0.00590     0.03468     0.02085     0.00184     0.00579     0.00136     0.10257
     4.56526     0.00156     0.00593     0.00837     0.00291     0.01711     0.01029     0.00091     0.00286     0.00067     0.05061
     4.57426     0.00072     0.00272     0.00384     0.00133     0.00785     0.00472     0.00042     0.00131     0.00031     0.02321
     4.58426     0.00030     0.00116     0.00164     0.00057     0.00334     0.00201     0.00018     0.00056     0.00013     0.00989
     4.59426     0.00012     0.00046     0.00065     0.00023     0.00132     0.00080     0.00007     0.00022     0.00005     0.00392
     4.60326     0.00004     0.00017     0.00024     0.00008     0.00049     0.00029     0.00003     0.00008     0.00002     0.00144
     4.61326     0.00002     0.00006     0.00008     0.00003     0.00017     0.00010     0.00001     0.00003     0.00001     0.00049
     4.62226     0.00000     0.00002     0.00003     0.00001     0.00005     0.00003     0.00000     0.00001     0.00000     0.00016
     4.63226     0.00000     0.00001     0.00001     0.00000     0.00002     0.00001     0.00000     0.00000     0.00000     0.00005
     4.64226     0.00000     0.00000     0.00000     0.00000     0.00000     0.00000     0.00000     0.00000     0.00000     0.00001
     4.65126     0.00000     0.00000     0.00000     0.00000     0.00000     0.00000     0.00000     0.00000     0.00000     0.00000
     4.66126     0.00000     0.00000     0.00000     0.00000     0.00000     0.00000     0.00000     0.00000     0.00000     0.00000
     4.67026     0.00000     0.00000     0.00000     0.00000     0.00000     0.00000     0.00000     0.00000     0.00000     0.00000
     4.68026     0.00000     0.00000     0.00000     0.00000     0.00000     0.00000     0.00000     0.00000     0.00000     0.00000
     4.69026     0.00000     0.00000     0.00000     0.00000     0.00000     0.00000     0.00000     0.00000     0.00000     0.00000
     4.69926     0.00000     0.00000     0.00000     0.00000     0.00000     0.00000     0.00000     0.00000     0.00000     0.00000
     4.70926     0.00000     0.00000     0.00000     0.00000     0.00000     0.00000     0.00000     0.00000     0.00000     0.00000
     4.71826     0.00000     0.00000     0.00000     0.00000     0.00000     0.00000     0.00000     0.00000     0.00000     0.00000
     4.72826     0.00000     0.00000     0.00000     0.00000     0.00000     0.00000     0.00000     0.00000     0.00000     0.00000
     4.73826     0.00000     0.00000     0.00000     0.00000     0.00000     0.00000     0.00000     0.00000     0.00000     0.00000
     4.74726     0.00000     0.00000     0.00000     0.00000     0.00000     0.00000     0.00000     0.00000     0.00000     0.00000
     4.75726     0.00000     0.00000     0.00000     0.00000     0.00000     0.00000     0.00000     0.00000     0.00000     0.00000
     4.76626     0.00000     0.00000     0.00000     0.00000     0.00000     0.00000     0.00000     0.00000     0.00000     0.00000
     4.77626     0.00000     0.00000     0.00000     0.00000     0.00000     0.00000     0.00000     0.00000     0.00000     0.00000
     4.78626     0.00000     0.00000     0.00000     0.00000     0.00000     0.00000     0.00000     0.00000     0.00000     0.00000
     4.79526     0.00000     0.00000     0.00000     0.00000     0.00000     0.00000     0.00000     0.00000     0.00000     0.00000
     4.80526     0.00000     0.00000     0.00000     0.00000     0.00000     0.00000     0.00000     0.00000     0.00000     0.00000
     4.81426     0.00000     0.00000     0.00000     0.00000     0.00000     0.00000     0.00000     0.00000     0.00000     0.00000
     4.82426     0.00000     0.00000     0.00000     0.00000     0.00000     0.00000     0.00000     0.00000     0.00000     0.00000
     4.83426     0.00000     0.00000     0.00000     0.00000     0.00000     0.00000     0.00000     0.00000     0.00000     0.00000
     4.84326     0.00000     0.00000     0.00000     0.00000     0.00000     0.00000     0.00000     0.00000     0.00000     0.00000
     4.85326     0.00000     0.00000     0.00000     0.00000     0.00000     0.00000     0.00000     0.00000     0.00000     0.00000
     4.86226     0.00000     0.00000     0.00000     0.00000     0.00000     0.00000     0.00000     0.00000     0.00000     0.00000
     4.87226     0.00000     0.00000     0.00000     0.00000     0.00000     0.00000     0.00000     0.00000     0.00000     0.00000
     4.88226     0.00000     0.00000     0.00000     0.00000     0.00000     0.00000     0.00000     0.00000     0.00000     0.00000
     4.89126     0.00000     0.00000     0.00000     0.00000     0.00000     0.00000     0.00000     0.00000     0.00000     0.00000
     4.90126     0.00000     0.00000     0.00000     0.00000     0.00000     0.00000     0.00000     0.00000     0.00000     0.00000
     4.91026     0.00000     0.00000     0.00000     0.00000     0.00000     0.00000     0.00000     0.00000     0.00000     0.00000
     4.92026     0.00000     0.00000     0.00000     0.00000     0.00000     0.00000     0.00000     0.00000     0.00000     0.00000
     4.93026     0.00000     0.00000     0.00000     0.00000     0.00000     0.00000     0.00000     0.00000     0.00000     0.00000
     4.93926     0.00000     0.00000     0.00000     0.00000     0.00000     0.00000     0.00000     0.00000     0.00000     0.00000
     4.94926     0.00000     0.00000     0.00000     0.00000     0.00000     0.00000     0.00000     0.00000     0.00000     0.00000
     4.95826     0.00000     0.00000     0.00000     0.00000     0.00000     0.00000     0.00000     0.00000     0.00000     0.00000
     4.96826     0.00000     0.00000     0.00000     0.00000     0.00000     0.00000     0.00000     0.00000     0.00000     0.00000
     4.97726     0.00000     0.00000     0.00000     0.00000     0.00000     0.00000     0.00000     0.00000     0.00000     0.00000
     4.98726     0.00000     0.00000     0.00000     0.00000     0.00000     0.00000     0.00000     0.00000     0.00000     0.00000
     4.99726     0.00000     0.00000     0.00000     0.00000     0.00000     0.00000     0.00000     0.00000     0.00000     0.00000
     5.00626     0.00000     0.00000     0.00000     0.00000     0.00000     0.00000     0.00000     0.00000     0.00000     0.00000
     5.01626     0.00000     0.00000     0.00000     0.00000     0.00000     0.00000     0.00000     0.00000     0.00000     0.00000
     5.02526     0.00000     0.00000     0.00000     0.00000     0.00000     0.00000     0.00000     0.00000     0.00000     0.00000
     5.03526     0.00000     0.00000     0.00000     0.00000     0.00000     0.00000     0.00000     0.00000     0.00000     0.00000
     5.04526     0.00000     0.00000     0.00000     0.00000     0.00000     0.00000     0.00000     0.00000     0.00000     0.00000
     5.05426     0.00000     0.00000     0.00000     0.00000     0.00000     0.00000     0.00000     0.00000     0.00000     0.00000
     5.06426     0.00000     0.00000     0.00000     0.00000     0.00000     0.00000     0.00000     0.00000     0.00000     0.00000
     5.07326     0.00000     0.00000     0.00000     0.00000     0.00000     0.00000     0.00000     0.00000     0.00000     0.00000
     5.08326     0.00000     0.00000     0.00000     0.00000     0.00000     0.00000     0.00000     0.00000     0.00000     0.00000
     5.09326     0.00000     0.00000     0.00000     0.00000     0.00000     0.00000     0.00000     0.00000     0.00000     0.00000
     5.10226     0.00000     0.00000     0.00000     0.00000     0.00000     0.00000     0.00000     0.00000     0.00000     0.00000
     5.11226     0.00000     0.00000     0.00000     0.00000     0.00000     0.00000     0.00000     0.00000     0.00000     0.00000
     5.12126     0.00000     0.00000     0.00000     0.00000     0.00000     0.00000     0.00000     0.00000     0.00000     0.00000
     5.13126     0.00000     0.00000     0.00000     0.00000     0.00000     0.00000     0.00000     0.00000     0.00000     0.00000
     5.14126     0.00000     0.00000     0.00000     0.00000     0.00000     0.00000     0.00000     0.00000     0.00000     0.00000
     5.15026     0.00000     0.00000     0.00000     0.00000     0.00000     0.00000     0.00000     0.00000     0.00000     0.00000
     5.16026     0.00000     0.00000     0.00000     0.00000     0.00000     0.00000     0.00000     0.00000     0.00000     0.00000
     5.16926     0.00000     0.00000     0.00000     0.00000     0.00000     0.00000     0.00000     0.00000     0.00000     0.00000
     5.17926     0.00000     0.00000     0.00000     0.00000     0.00000     0.00000     0.00000     0.00000     0.00000     0.00000
     5.18926     0.00000     0.00000     0.00000     0.00000     0.00000     0.00000     0.00000     0.00000     0.00000     0.00000
     5.19826     0.00000     0.00000     0.00000     0.00000     0.00000     0.00000     0.00000     0.00000     0.00000     0.00000
     5.20826     0.00000     0.00000     0.00000     0.00000     0.00000     0.00000     0.00000     0.00000     0.00000     0.00000
     5.21726     0.00000     0.00000     0.00000     0.00000     0.00000     0.00000     0.00000     0.00000     0.00000     0.00000
     5.22726     0.00000     0.00000     0.00000     0.00000     0.00000     0.00000     0.00000     0.00000     0.00000     0.00000
     5.23726     0.00000     0.00000     0.00000     0.00000     0.00000     0.00000     0.00000     0.00000     0.00000     0.00000
     5.24626     0.00000     0.00000     0.00000     0.00000     0.00000     0.00000     0.00000     0.00000     0.00000     0.00000
     5.25626     0.00000     0.00000     0.00000     0.00000     0.00000     0.00000     0.00000     0.00000     0.00000     0.00000
     5.26526     0.00000     0.00000     0.00000     0.00000     0.00000     0.00000     0.00000     0.00000     0.00000     0.00000
     5.27526     0.00000     0.00000     0.00000     0.00000     0.00000     0.00000     0.00000     0.00000     0.00000     0.00000
     5.28526     0.00000     0.00000     0.00000     0.00000     0.00000     0.00000     0.00000     0.00000     0.00000     0.00000
     5.29426     0.00000     0.00000     0.00000     0.00000     0.00000     0.00000     0.00000     0.00000     0.00000     0.00000
     5.30426     0.00000     0.00000     0.00000     0.00000     0.00000     0.00000     0.00000     0.00000     0.00000     0.00000
     5.31326     0.00000     0.00000     0.00000     0.00000     0.00000     0.00000     0.00000     0.00000     0.00000     0.00000
     5.32326     0.00000     0.00000     0.00000     0.00000     0.00000     0.00000     0.00000     0.00000     0.00000     0.00000
     5.33326     0.00000     0.00000     0.00000     0.00000     0.00000     0.00000     0.00000     0.00000     0.00000     0.00000
     5.34226     0.00000     0.00000     0.00000     0.00000     0.00000     0.00000     0.00000     0.00000     0.00000     0.00000
     5.35226     0.00000     0.00000     0.00000     0.00000     0.00000     0.00000     0.00000     0.00000     0.00000     0.00000
     5.36126     0.00000     0.00000     0.00000     0.00000     0.00000     0.00000     0.00000     0.00000     0.00000     0.00000
     5.37126     0.00000     0.00000     0.00000     0.00000     0.00000     0.00000     0.00000     0.00000     0.00000     0.00000
     5.38126     0.00000     0.00000     0.00000     0.00000     0.00000     0.00000     0.00000     0.00000     0.00000     0.00000
