# Supplementary material for: General synthesis and atomic arrangement identification of ordered Bi–Pd intermetallics with tunable electrocatalytic CO2 reduction selectivity
Source: Nat Commun. 2024 Feb 21;15:1573. doi: 10.1038/s41467-024-46072-7 (PMC10881518; doi:10.1038/s41467-024-46072-7)
Supplement: Supplementary file 3 — Source data [file 41467_2024_46072_MOESM3_ESM.zip › Source_Data/DFT_Calculation/PDOS/Bi2Pd_100/PDOS_Pd_DW.dat]

     #Energy           s          py          pz          px         dxy         dyz         dz2         dxz         dx2       tot  
   -13.80274     0.00000     0.00000     0.00000     0.00000     0.00000     0.00000     0.00000     0.00000     0.00000     0.00000
   -13.79274     0.00000     0.00000     0.00000     0.00000     0.00000     0.00000     0.00000     0.00000     0.00000     0.00000
   -13.78374     0.00000     0.00000     0.00000     0.00000     0.00000     0.00000     0.00000     0.00000     0.00000     0.00000
   -13.77374     0.00000     0.00000     0.00000     0.00000     0.00000     0.00000     0.00000     0.00000     0.00000     0.00000
   -13.76374     0.00000     0.00000     0.00000     0.00000     0.00000     0.00000     0.00000     0.00000     0.00000     0.00000
   -13.75474     0.00000     0.00000     0.00000     0.00000     0.00000     0.00000     0.00000     0.00000     0.00000     0.00000
   -13.74474     0.00000     0.00000     0.00000     0.00000     0.00000     0.00000     0.00000     0.00000     0.00000     0.00000
   -13.73574     0.00000     0.00000     0.00000     0.00000     0.00000     0.00000     0.00000     0.00000     0.00000     0.00000
   -13.72574     0.00000     0.00000     0.00000     0.00000     0.00000     0.00000     0.00000     0.00000     0.00000     0.00000
   -13.71574     0.00000     0.00000     0.00000     0.00000     0.00000     0.00000     0.00000     0.00000     0.00000     0.00000
   -13.70674     0.00000     0.00000     0.00000     0.00000     0.00000     0.00000     0.00000     0.00000     0.00000     0.00000
   -13.69674     0.00000     0.00000     0.00000     0.00000     0.00000     0.00000     0.00000     0.00000     0.00000     0.00000
   -13.68774     0.00000     0.00000     0.00000     0.00000     0.00000     0.00000     0.00000     0.00000     0.00000     0.00000
   -13.67774     0.00000     0.00000     0.00000     0.00000     0.00000     0.00000     0.00000     0.00000     0.00000     0.00000
   -13.66774     0.00000     0.00000     0.00000     0.00000     0.00000     0.00000     0.00000     0.00000     0.00000     0.00000
   -13.65874     0.00000     0.00000     0.00000     0.00000     0.00000     0.00000     0.00000     0.00000     0.00000     0.00000
   -13.64874     0.00000     0.00000     0.00000     0.00000     0.00000     0.00000     0.00000     0.00000     0.00000     0.00000
   -13.63974     0.00000     0.00000     0.00000     0.00000     0.00000     0.00000     0.00000     0.00000     0.00000     0.00000
   -13.62974     0.00000     0.00000     0.00000     0.00000     0.00000     0.00000     0.00000     0.00000     0.00000     0.00000
   -13.61974     0.00000     0.00000     0.00000     0.00000     0.00000     0.00000     0.00000     0.00000     0.00000     0.00000
   -13.61074     0.00000     0.00000     0.00000     0.00000     0.00000     0.00000     0.00000     0.00000     0.00000     0.00000
   -13.60074     0.00000     0.00000     0.00000     0.00000     0.00000     0.00000     0.00000     0.00000     0.00000     0.00000
   -13.59174     0.00000     0.00000     0.00000     0.00000     0.00000     0.00000     0.00000     0.00000     0.00000     0.00000
   -13.58174     0.00000     0.00000     0.00000     0.00000     0.00000     0.00000     0.00000     0.00000     0.00000     0.00000
   -13.57174     0.00000     0.00000     0.00000     0.00000     0.00000     0.00000     0.00000     0.00000     0.00000     0.00000
   -13.56274     0.00000     0.00000     0.00000     0.00000     0.00000     0.00000     0.00000     0.00000     0.00000     0.00000
   -13.55274     0.00000     0.00000     0.00000     0.00000     0.00000     0.00000     0.00000     0.00000     0.00000     0.00000
   -13.54374     0.00000     0.00000     0.00000     0.00000     0.00000     0.00000     0.00000     0.00000     0.00000     0.00000
   -13.53374     0.00000     0.00000     0.00000     0.00000     0.00000     0.00000     0.00000     0.00000     0.00000     0.00000
   -13.52374     0.00000     0.00000     0.00000     0.00000     0.00000     0.00000     0.00000     0.00000     0.00000     0.00000
   -13.51474     0.00000     0.00000     0.00000     0.00000     0.00000     0.00000     0.00000     0.00000     0.00000     0.00000
   -13.50474     0.00000     0.00000     0.00000     0.00000     0.00000     0.00000     0.00000     0.00000     0.00000     0.00000
   -13.49574     0.00000     0.00000     0.00000     0.00000     0.00000     0.00000     0.00000     0.00000     0.00000     0.00000
   -13.48574     0.00000     0.00000     0.00000     0.00000     0.00000     0.00000     0.00000     0.00000     0.00000     0.00000
   -13.47574     0.00000     0.00000     0.00000     0.00000     0.00000     0.00000     0.00000     0.00000     0.00000     0.00000
   -13.46674     0.00000     0.00000     0.00000     0.00000     0.00000     0.00000     0.00000     0.00000     0.00000     0.00000
   -13.45674     0.00000     0.00000     0.00000     0.00000     0.00000     0.00000     0.00000     0.00000     0.00000     0.00000
   -13.44774     0.00000     0.00000     0.00000     0.00000     0.00000     0.00000     0.00000     0.00000     0.00000     0.00000
   -13.43774     0.00000     0.00000     0.00000     0.00000     0.00000     0.00000     0.00000     0.00000     0.00000     0.00000
   -13.42774     0.00000     0.00000     0.00000     0.00000     0.00000     0.00000     0.00000     0.00000     0.00000     0.00000
   -13.41874     0.00000     0.00000     0.00000     0.00000     0.00000     0.00000     0.00000     0.00000     0.00000     0.00000
   -13.40874     0.00000     0.00000     0.00000     0.00000     0.00000     0.00000     0.00000     0.00000     0.00000     0.00000
   -13.39974     0.00000     0.00000     0.00000     0.00000     0.00000     0.00000     0.00000     0.00000     0.00000     0.00000
   -13.38974     0.00000     0.00000     0.00000     0.00000     0.00000     0.00000     0.00000     0.00000     0.00000     0.00000
   -13.37974     0.00000     0.00000     0.00000     0.00000     0.00000     0.00000     0.00000     0.00000     0.00000     0.00000
   -13.37074     0.00000     0.00000     0.00000     0.00000     0.00000     0.00000     0.00000     0.00000     0.00000     0.00000
   -13.36074     0.00000     0.00000     0.00000     0.00000     0.00000     0.00000     0.00000     0.00000     0.00000     0.00000
   -13.35174     0.00000     0.00000     0.00000     0.00000     0.00000     0.00000     0.00000     0.00000     0.00000     0.00000
   -13.34174     0.00000     0.00000     0.00000     0.00000     0.00000     0.00000     0.00000     0.00000     0.00000     0.00000
   -13.33174     0.00000     0.00000     0.00000     0.00000     0.00000     0.00000     0.00000     0.00000     0.00000     0.00000
   -13.32274     0.00000     0.00000     0.00000     0.00000     0.00000     0.00000     0.00000     0.00000     0.00000     0.00000
   -13.31274     0.00000     0.00000     0.00000     0.00000     0.00000     0.00000     0.00000     0.00000     0.00000     0.00000
   -13.30374     0.00000     0.00000     0.00000     0.00000     0.00000     0.00000     0.00000     0.00000     0.00000     0.00000
   -13.29374     0.00000     0.00000     0.00000     0.00000     0.00000     0.00000     0.00000     0.00000     0.00000     0.00000
   -13.28474     0.00000     0.00000     0.00000     0.00000     0.00000     0.00000     0.00000     0.00000     0.00000     0.00000
   -13.27474     0.00000     0.00000     0.00000     0.00000     0.00000     0.00000     0.00000     0.00000     0.00000     0.00000
   -13.26474     0.00000     0.00000     0.00000     0.00000     0.00000     0.00000     0.00000     0.00000     0.00000     0.00000
   -13.25574     0.00000     0.00000     0.00000     0.00000     0.00000     0.00000     0.00000     0.00000     0.00000     0.00000
   -13.24574     0.00000     0.00000     0.00000     0.00000     0.00000     0.00000     0.00000     0.00000     0.00000     0.00000
   -13.23674     0.00000     0.00000     0.00000     0.00000     0.00000     0.00000     0.00000     0.00000     0.00000     0.00000
   -13.22674     0.00000     0.00000     0.00000     0.00000     0.00000     0.00000     0.00000     0.00000     0.00000     0.00000
   -13.21674    -0.00000    -0.00000    -0.00000    -0.00000    -0.00000    -0.00000    -0.00000    -0.00000    -0.00000    -0.00000
   -13.20774    -0.00000    -0.00000    -0.00000    -0.00000    -0.00000    -0.00000    -0.00000    -0.00000    -0.00000    -0.00000
   -13.19774    -0.00000    -0.00000    -0.00000    -0.00000    -0.00000    -0.00000    -0.00000    -0.00000    -0.00000    -0.00000
   -13.18874    -0.00000    -0.00000    -0.00000    -0.00000    -0.00000    -0.00000    -0.00000    -0.00000    -0.00000    -0.00000
   -13.17874    -0.00000    -0.00000    -0.00000    -0.00000    -0.00000    -0.00000    -0.00000    -0.00000    -0.00000    -0.00000
   -13.16874    -0.00000    -0.00000    -0.00000    -0.00000    -0.00000    -0.00000    -0.00000    -0.00000    -0.00000    -0.00000
   -13.15974    -0.00000    -0.00000    -0.00000    -0.00000    -0.00000    -0.00000    -0.00000    -0.00000    -0.00000    -0.00000
   -13.14974    -0.00000    -0.00000    -0.00000    -0.00000    -0.00000    -0.00000    -0.00000    -0.00000    -0.00000    -0.00000
   -13.14074    -0.00000    -0.00000    -0.00000    -0.00000    -0.00000    -0.00000    -0.00000    -0.00000    -0.00000    -0.00000
   -13.13074    -0.00000    -0.00000    -0.00000    -0.00000    -0.00000    -0.00000    -0.00000    -0.00000    -0.00000    -0.00000
   -13.12074    -0.00000    -0.00000    -0.00000    -0.00000    -0.00000    -0.00000    -0.00000    -0.00000    -0.00000    -0.00000
   -13.11174    -0.00000    -0.00000    -0.00000    -0.00000    -0.00000    -0.00000    -0.00000    -0.00000    -0.00000    -0.00000
   -13.10174    -0.00000    -0.00000    -0.00000    -0.00000    -0.00000    -0.00000    -0.00000    -0.00000    -0.00000    -0.00000
   -13.09274    -0.00001    -0.00000    -0.00000    -0.00000    -0.00000    -0.00000    -0.00000    -0.00000    -0.00000    -0.00001
   -13.08274    -0.00003    -0.00000    -0.00000    -0.00000    -0.00000    -0.00000    -0.00000    -0.00000    -0.00000    -0.00003
   -13.07274    -0.00010    -0.00000    -0.00000    -0.00000    -0.00000    -0.00000    -0.00000    -0.00000    -0.00000    -0.00010
   -13.06374    -0.00029    -0.00000    -0.00001    -0.00000    -0.00000    -0.00000    -0.00000    -0.00000    -0.00000    -0.00031
   -13.05374    -0.00081    -0.00000    -0.00004    -0.00000    -0.00000    -0.00000    -0.00000    -0.00000    -0.00000    -0.00085
   -13.04474    -0.00207    -0.00000    -0.00010    -0.00000    -0.00000    -0.00000    -0.00001    -0.00000    -0.00000    -0.00218
   -13.03474    -0.00493    -0.00000    -0.00024    -0.00000    -0.00000    -0.00000    -0.00001    -0.00000    -0.00000    -0.00519
   -13.02474    -0.01093    -0.00000    -0.00054    -0.00000    -0.00000    -0.00000    -0.00003    -0.00000    -0.00001    -0.01150
   -13.01574    -0.02250    -0.00000    -0.00111    -0.00000    -0.00000    -0.00000    -0.00006    -0.00000    -0.00001    -0.02369
   -13.00574    -0.04306    -0.00000    -0.00212    -0.00000    -0.00000    -0.00000    -0.00012    -0.00000    -0.00003    -0.04533
   -12.99674    -0.07659    -0.00000    -0.00376    -0.00000    -0.00000    -0.00000    -0.00021    -0.00000    -0.00005    -0.08061
   -12.98674    -0.12660    -0.00000    -0.00622    -0.00000    -0.00000    -0.00000    -0.00035    -0.00000    -0.00008    -0.13326
   -12.97674    -0.19450    -0.00000    -0.00956    -0.00000    -0.00000    -0.00000    -0.00054    -0.00000    -0.00012    -0.20472
   -12.96774    -0.27770    -0.00000    -0.01365    -0.00000    -0.00000    -0.00000    -0.00077    -0.00001    -0.00018    -0.29230
   -12.95774    -0.36849    -0.00000    -0.01811    -0.00000    -0.00000    -0.00000    -0.00102    -0.00001    -0.00023    -0.38786
   -12.94874    -0.45444    -0.00000    -0.02233    -0.00000    -0.00000    -0.00000    -0.00125    -0.00001    -0.00029    -0.47834
   -12.93874    -0.52089    -0.00000    -0.02560    -0.00000    -0.00000    -0.00000    -0.00144    -0.00001    -0.00033    -0.54828
   -12.92874    -0.55491    -0.00000    -0.02727    -0.00001    -0.00000    -0.00000    -0.00153    -0.00001    -0.00035    -0.58408
   -12.91974    -0.54942    -0.00000    -0.02700    -0.00001    -0.00000    -0.00000    -0.00152    -0.00001    -0.00035    -0.57830
   -12.90974    -0.50555    -0.00000    -0.02484    -0.00000    -0.00000    -0.00000    -0.00140    -0.00001    -0.00032    -0.53213
   -12.90074    -0.43233    -0.00000    -0.02125    -0.00000    -0.00000    -0.00000    -0.00119    -0.00001    -0.00027    -0.45506
   -12.89074    -0.34364    -0.00000    -0.01689    -0.00000    -0.00000    -0.00000    -0.00095    -0.00001    -0.00022    -0.36170
   -12.88074    -0.25383    -0.00000    -0.01247    -0.00000    -0.00000    -0.00000    -0.00070    -0.00001    -0.00016    -0.26718
   -12.87174    -0.17428    -0.00000    -0.00856    -0.00000    -0.00000    -0.00000    -0.00048    -0.00000    -0.00011    -0.18344
   -12.86174    -0.11119    -0.00000    -0.00546    -0.00000    -0.00000    -0.00000    -0.00031    -0.00000    -0.00007    -0.11704
   -12.85274    -0.06594    -0.00000    -0.00324    -0.00000    -0.00000    -0.00000    -0.00018    -0.00000    -0.00004    -0.06940
   -12.84274    -0.03634    -0.00000    -0.00179    -0.00000    -0.00000    -0.00000    -0.00010    -0.00000    -0.00002    -0.03825
   -12.83274    -0.01861    -0.00000    -0.00091    -0.00000    -0.00000    -0.00000    -0.00005    -0.00000    -0.00001    -0.01959
   -12.82374    -0.00886    -0.00000    -0.00044    -0.00000    -0.00000    -0.00000    -0.00002    -0.00000    -0.00001    -0.00933
   -12.81374    -0.00392    -0.00000    -0.00019    -0.00000    -0.00000    -0.00000    -0.00001    -0.00000    -0.00000    -0.00413
   -12.80474    -0.00161    -0.00000    -0.00008    -0.00000    -0.00000    -0.00000    -0.00000    -0.00000    -0.00000    -0.00170
   -12.79474    -0.00062    -0.00000    -0.00003    -0.00000    -0.00000    -0.00000    -0.00000    -0.00000    -0.00000    -0.00065
   -12.78474    -0.00022    -0.00000    -0.00001    -0.00000    -0.00000    -0.00000    -0.00000    -0.00000    -0.00000    -0.00023
   -12.77574    -0.00007    -0.00000    -0.00000    -0.00000    -0.00000    -0.00000    -0.00000    -0.00000    -0.00000    -0.00008
   -12.76574    -0.00002    -0.00000    -0.00000    -0.00000    -0.00000    -0.00000    -0.00000    -0.00000    -0.00000    -0.00002
   -12.75674    -0.00001    -0.00000    -0.00000    -0.00000    -0.00000    -0.00000    -0.00000    -0.00000    -0.00000    -0.00001
   -12.74674    -0.00000    -0.00000    -0.00000    -0.00000    -0.00000    -0.00000    -0.00000    -0.00000    -0.00000    -0.00000
   -12.73774    -0.00000    -0.00000    -0.00000    -0.00000    -0.00000    -0.00000    -0.00000    -0.00000    -0.00000    -0.00000
   -12.72774    -0.00000    -0.00000    -0.00000    -0.00000    -0.00000    -0.00000    -0.00000    -0.00000    -0.00000    -0.00000
   -12.71774    -0.00000    -0.00000    -0.00000    -0.00000    -0.00000    -0.00000    -0.00000    -0.00000    -0.00000    -0.00000
   -12.70874    -0.00000    -0.00000    -0.00000    -0.00000    -0.00000    -0.00000    -0.00000    -0.00000    -0.00000    -0.00000
   -12.69874    -0.00000    -0.00000    -0.00000    -0.00000    -0.00000    -0.00000    -0.00000    -0.00000    -0.00000    -0.00000
   -12.68974    -0.00000    -0.00000    -0.00000    -0.00000    -0.00000    -0.00000    -0.00000    -0.00000    -0.00000    -0.00000
   -12.67974    -0.00000    -0.00000    -0.00000    -0.00000    -0.00000    -0.00000    -0.00000    -0.00000    -0.00000    -0.00000
   -12.66974    -0.00000    -0.00000    -0.00000    -0.00000    -0.00000    -0.00000    -0.00000    -0.00000    -0.00000    -0.00000
   -12.66074    -0.00000    -0.00000    -0.00000    -0.00000    -0.00000    -0.00000    -0.00000    -0.00000    -0.00000    -0.00000
   -12.65074    -0.00000    -0.00000    -0.00000    -0.00000    -0.00000    -0.00000    -0.00000    -0.00000    -0.00000    -0.00000
   -12.64174    -0.00000    -0.00000    -0.00000    -0.00000    -0.00000    -0.00000    -0.00000    -0.00000    -0.00000    -0.00000
   -12.63174    -0.00000    -0.00000    -0.00000    -0.00000    -0.00000    -0.00000    -0.00000    -0.00000    -0.00000    -0.00000
   -12.62174     0.00000     0.00000     0.00000     0.00000     0.00000     0.00000     0.00000     0.00000     0.00000     0.00000
   -12.61274    -0.00000    -0.00000    -0.00000    -0.00000    -0.00000    -0.00000    -0.00000    -0.00000    -0.00000    -0.00000
   -12.60274    -0.00000    -0.00000    -0.00000    -0.00000    -0.00000    -0.00000    -0.00000    -0.00000    -0.00000    -0.00000
   -12.59374    -0.00000    -0.00000    -0.00000    -0.00000    -0.00000    -0.00000    -0.00000    -0.00000    -0.00000    -0.00000
   -12.58374    -0.00000    -0.00000    -0.00000    -0.00000    -0.00000    -0.00000    -0.00000    -0.00000    -0.00000    -0.00000
   -12.57374    -0.00000    -0.00000    -0.00000    -0.00000    -0.00000    -0.00000    -0.00000    -0.00000    -0.00000    -0.00000
   -12.56474    -0.00000    -0.00000    -0.00000    -0.00000    -0.00000    -0.00000    -0.00000    -0.00000    -0.00000    -0.00000
   -12.55474    -0.00000    -0.00000    -0.00000    -0.00000    -0.00000    -0.00000    -0.00000    -0.00000    -0.00000    -0.00000
   -12.54574    -0.00000    -0.00000    -0.00000    -0.00000    -0.00000    -0.00000    -0.00000    -0.00000    -0.00000    -0.00000
   -12.53574    -0.00000    -0.00000    -0.00000    -0.00000    -0.00000    -0.00000    -0.00000    -0.00000    -0.00000    -0.00000
   -12.52574    -0.00000    -0.00000    -0.00000    -0.00000    -0.00000    -0.00000    -0.00000    -0.00000    -0.00000    -0.00000
   -12.51674    -0.00000    -0.00000    -0.00000    -0.00000    -0.00000    -0.00000    -0.00000    -0.00000    -0.00000    -0.00000
   -12.50674    -0.00000    -0.00000    -0.00000    -0.00000    -0.00000    -0.00000    -0.00000    -0.00000    -0.00000    -0.00000
   -12.49774    -0.00000    -0.00000    -0.00000    -0.00000    -0.00000    -0.00000    -0.00000    -0.00000    -0.00000    -0.00000
   -12.48774    -0.00001    -0.00000    -0.00000    -0.00000    -0.00000    -0.00000    -0.00000    -0.00000    -0.00000    -0.00001
   -12.47774    -0.00002    -0.00000    -0.00000    -0.00000    -0.00000    -0.00000    -0.00000    -0.00000    -0.00000    -0.00002
   -12.46874    -0.00007    -0.00000    -0.00001    -0.00000    -0.00000    -0.00000    -0.00000    -0.00000    -0.00000    -0.00007
   -12.45874    -0.00021    -0.00000    -0.00002    -0.00000    -0.00000    -0.00000    -0.00000    -0.00000    -0.00000    -0.00023
   -12.44974    -0.00058    -0.00000    -0.00005    -0.00000    -0.00000    -0.00000    -0.00000    -0.00000    -0.00000    -0.00064
   -12.43974    -0.00152    -0.00000    -0.00013    -0.00000    -0.00000    -0.00000    -0.00000    -0.00000    -0.00000    -0.00167
   -12.42974    -0.00370    -0.00001    -0.00033    -0.00000    -0.00000    -0.00000    -0.00001    -0.00000    -0.00000    -0.00406
   -12.42074    -0.00837    -0.00005    -0.00074    -0.00000    -0.00000    -0.00001    -0.00002    -0.00000    -0.00001    -0.00920
   -12.41074    -0.01759    -0.00014    -0.00155    -0.00000    -0.00000    -0.00003    -0.00004    -0.00000    -0.00002    -0.01937
   -12.40174    -0.03433    -0.00037    -0.00303    -0.00000    -0.00000    -0.00009    -0.00008    -0.00000    -0.00003    -0.03794
   -12.39174    -0.06229    -0.00093    -0.00551    -0.00000    -0.00000    -0.00022    -0.00015    -0.00000    -0.00006    -0.06916
   -12.38174    -0.10506    -0.00218    -0.00929    -0.00000    -0.00000    -0.00052    -0.00025    -0.00000    -0.00011    -0.11740
   -12.37274    -0.16465    -0.00475    -0.01455    -0.00000    -0.00000    -0.00112    -0.00039    -0.00000    -0.00017    -0.18563
   -12.36274    -0.23982    -0.00962    -0.02120    -0.00000    -0.00000    -0.00228    -0.00056    -0.00000    -0.00024    -0.27372
   -12.35374    -0.32469    -0.01811    -0.02870    -0.00001    -0.00000    -0.00428    -0.00076    -0.00000    -0.00033    -0.37687
   -12.34374    -0.40853    -0.03168    -0.03611    -0.00001    -0.00001    -0.00749    -0.00096    -0.00001    -0.00041    -0.48520
   -12.33374    -0.47780    -0.05154    -0.04222    -0.00003    -0.00001    -0.01219    -0.00112    -0.00001    -0.00048    -0.58540
   -12.32474    -0.51942    -0.07791    -0.04590    -0.00007    -0.00001    -0.01842    -0.00122    -0.00002    -0.00052    -0.66350
   -12.31474    -0.52515    -0.10948    -0.04638    -0.00019    -0.00002    -0.02588    -0.00123    -0.00004    -0.00053    -0.70891
   -12.30574    -0.49427    -0.14300    -0.04361    -0.00049    -0.00002    -0.03380    -0.00116    -0.00009    -0.00050    -0.71694
   -12.29574    -0.43439    -0.17356    -0.03821    -0.00118    -0.00003    -0.04103    -0.00101    -0.00020    -0.00045    -0.69007
   -12.28574    -0.35935    -0.19581    -0.03134    -0.00267    -0.00003    -0.04628    -0.00084    -0.00045    -0.00040    -0.63719
   -12.27674    -0.28589    -0.20532    -0.02438    -0.00565    -0.00003    -0.04853    -0.00066    -0.00096    -0.00037    -0.57178
   -12.26674    -0.22995    -0.20009    -0.01858    -0.01112    -0.00003    -0.04729    -0.00052    -0.00188    -0.00039    -0.50985
   -12.25774    -0.20415    -0.18122    -0.01485    -0.02039    -0.00003    -0.04283    -0.00044    -0.00344    -0.00049    -0.46785
   -12.24774    -0.21646    -0.15256    -0.01369    -0.03478    -0.00002    -0.03606    -0.00044    -0.00586    -0.00070    -0.46057
   -12.23774    -0.26914    -0.11936    -0.01517    -0.05516    -0.00002    -0.02821    -0.00052    -0.00929    -0.00103    -0.49790
   -12.22874    -0.35821    -0.08679    -0.01894    -0.08137    -0.00001    -0.02052    -0.00068    -0.01370    -0.00148    -0.58171
   -12.21874    -0.47252    -0.05867    -0.02432    -0.11161    -0.00001    -0.01387    -0.00089    -0.01878    -0.00201    -0.70268
   -12.20974    -0.59421    -0.03686    -0.03027    -0.14237    -0.00001    -0.00872    -0.00112    -0.02394    -0.00255    -0.84005
   -12.19974    -0.70131    -0.02154    -0.03559    -0.16885    -0.00001    -0.00509    -0.00132    -0.02839    -0.00302    -0.96512
   -12.19074    -0.77214    -0.01170    -0.03914    -0.18624    -0.00000    -0.00277    -0.00145    -0.03129    -0.00332    -1.04807
   -12.18074    -0.79148    -0.00592    -0.04010    -0.19103    -0.00000    -0.00141    -0.00149    -0.03208    -0.00340    -1.06691
   -12.17074    -0.75471    -0.00279    -0.03823    -0.18217    -0.00000    -0.00067    -0.00142    -0.03058    -0.00324    -1.01382
   -12.16174    -0.66931    -0.00123    -0.03391    -0.16155    -0.00000    -0.00030    -0.00126    -0.02711    -0.00287    -0.89753
   -12.15174    -0.55207    -0.00051    -0.02798    -0.13324    -0.00000    -0.00013    -0.00104    -0.02234    -0.00237    -0.73967
   -12.14274    -0.42360    -0.00020    -0.02149    -0.10217    -0.00000    -0.00005    -0.00080    -0.01712    -0.00181    -0.56725
   -12.13274    -0.30272    -0.00008    -0.01542    -0.07285    -0.00000    -0.00002    -0.00058    -0.01220    -0.00129    -0.40516
   -12.12274    -0.20240    -0.00003    -0.01046    -0.04830    -0.00000    -0.00001    -0.00041    -0.00809    -0.00086    -0.27055
   -12.11374    -0.12879    -0.00001    -0.00702    -0.02978    -0.00000    -0.00000    -0.00030    -0.00498    -0.00053    -0.17142
   -12.10374    -0.08275    -0.00001    -0.00529    -0.01707    -0.00000    -0.00000    -0.00029    -0.00286    -0.00031    -0.10857
   -12.09474    -0.06259    -0.00000    -0.00544    -0.00910    -0.00000    -0.00000    -0.00039    -0.00152    -0.00017    -0.07923
   -12.08474    -0.06662    -0.00000    -0.00775    -0.00451    -0.00000    -0.00000    -0.00065    -0.00076    -0.00010    -0.08040
   -12.07474    -0.09444    -0.00000    -0.01262    -0.00208    -0.00000    -0.00000    -0.00113    -0.00035    -0.00008    -0.11070
   -12.06574    -0.14654    -0.00000    -0.02047    -0.00090    -0.00000    -0.00000    -0.00185    -0.00016    -0.00009    -0.17000
   -12.05574    -0.22246    -0.00000    -0.03145    -0.00036    -0.00000    -0.00000    -0.00286    -0.00007    -0.00012    -0.25732
   -12.04674    -0.31829    -0.00000    -0.04513    -0.00014    -0.00000    -0.00000    -0.00411    -0.00004    -0.00017    -0.36789
   -12.03674    -0.42479    -0.00000    -0.06029    -0.00006    -0.00000    -0.00000    -0.00549    -0.00004    -0.00022    -0.49089
   -12.02674    -0.52740    -0.00000    -0.07486    -0.00003    -0.00000    -0.00000    -0.00682    -0.00004    -0.00028    -0.60943
   -12.01774    -0.60868    -0.00000    -0.08641    -0.00002    -0.00000    -0.00000    -0.00787    -0.00004    -0.00032    -0.70335
   -12.00774    -0.65294    -0.00000    -0.09269    -0.00002    -0.00000    -0.00000    -0.00844    -0.00005    -0.00034    -0.75449
   -11.99874    -0.65099    -0.00000    -0.09242    -0.00002    -0.00000    -0.00000    -0.00842    -0.00005    -0.00034    -0.75223
   -11.98874    -0.60321    -0.00000    -0.08563    -0.00002    -0.00000    -0.00000    -0.00780    -0.00004    -0.00031    -0.69702
   -11.97874    -0.51948    -0.00000    -0.07375    -0.00001    -0.00000    -0.00000    -0.00672    -0.00004    -0.00027    -0.60028
   -11.96974    -0.41577    -0.00000    -0.05903    -0.00001    -0.00000    -0.00000    -0.00538    -0.00003    -0.00022    -0.48043
   -11.95974    -0.30929    -0.00000    -0.04391    -0.00001    -0.00000    -0.00000    -0.00400    -0.00002    -0.00016    -0.35740
   -11.95074    -0.21383    -0.00000    -0.03036    -0.00001    -0.00000    -0.00000    -0.00277    -0.00001    -0.00011    -0.24709
   -11.94074    -0.13739    -0.00000    -0.01951    -0.00000    -0.00000    -0.00000    -0.00178    -0.00001    -0.00007    -0.15876
   -11.93074    -0.08205    -0.00000    -0.01165    -0.00000    -0.00000    -0.00000    -0.00106    -0.00001    -0.00004    -0.09481
   -11.92174    -0.04553    -0.00000    -0.00646    -0.00000    -0.00000    -0.00000    -0.00059    -0.00000    -0.00002    -0.05262
   -11.91174    -0.02349    -0.00000    -0.00333    -0.00000    -0.00000    -0.00000    -0.00030    -0.00000    -0.00001    -0.02714
   -11.90274    -0.01126    -0.00000    -0.00160    -0.00000    -0.00000    -0.00000    -0.00015    -0.00000    -0.00001    -0.01301
   -11.89274    -0.00502    -0.00000    -0.00071    -0.00000    -0.00000    -0.00000    -0.00006    -0.00000    -0.00000    -0.00580
   -11.88274    -0.00208    -0.00000    -0.00029    -0.00000    -0.00000    -0.00000    -0.00003    -0.00000    -0.00000    -0.00240
   -11.87374    -0.00080    -0.00000    -0.00011    -0.00000    -0.00000    -0.00000    -0.00001    -0.00000    -0.00000    -0.00092
   -11.86374    -0.00029    -0.00000    -0.00004    -0.00000    -0.00000    -0.00000    -0.00000    -0.00000    -0.00000    -0.00033
   -11.85474    -0.00010    -0.00000    -0.00001    -0.00000    -0.00000    -0.00000    -0.00000    -0.00000    -0.00000    -0.00011
   -11.84474    -0.00003    -0.00000    -0.00000    -0.00000    -0.00000    -0.00000    -0.00000    -0.00000    -0.00000    -0.00004
   -11.83474    -0.00001    -0.00000    -0.00000    -0.00000    -0.00000    -0.00000    -0.00000    -0.00000    -0.00000    -0.00001
   -11.82574    -0.00002    -0.00000    -0.00000    -0.00000    -0.00000    -0.00000    -0.00000    -0.00000    -0.00000    -0.00002
   -11.81574    -0.00004    -0.00000    -0.00001    -0.00000    -0.00000    -0.00000    -0.00000    -0.00000    -0.00000    -0.00006
   -11.80674    -0.00013    -0.00000    -0.00004    -0.00000    -0.00000    -0.00000    -0.00000    -0.00000    -0.00000    -0.00018
   -11.79674    -0.00038    -0.00000    -0.00012    -0.00000    -0.00000    -0.00000    -0.00001    -0.00000    -0.00000    -0.00051
   -11.78674    -0.00100    -0.00000    -0.00032    -0.00001    -0.00000    -0.00000    -0.00002    -0.00000    -0.00000    -0.00135
   -11.77774    -0.00246    -0.00000    -0.00078    -0.00004    -0.00000    -0.00000    -0.00005    -0.00001    -0.00001    -0.00335
   -11.76774    -0.00566    -0.00001    -0.00179    -0.00010    -0.00001    -0.00000    -0.00010    -0.00003    -0.00002    -0.00773
   -11.75874    -0.01217    -0.00002    -0.00379    -0.00028    -0.00002    -0.00001    -0.00022    -0.00008    -0.00005    -0.01665
   -11.74874    -0.02446    -0.00007    -0.00748    -0.00070    -0.00006    -0.00002    -0.00043    -0.00021    -0.00010    -0.03353
   -11.73874    -0.04598    -0.00019    -0.01376    -0.00165    -0.00018    -0.00005    -0.00079    -0.00049    -0.00018    -0.06327
   -11.72974    -0.08102    -0.00051    -0.02357    -0.00362    -0.00046    -0.00013    -0.00134    -0.00107    -0.00031    -0.11204
   -11.71974    -0.13403    -0.00126    -0.03765    -0.00740    -0.00115    -0.00033    -0.00212    -0.00218    -0.00049    -0.18662
   -11.71074    -0.20858    -0.00291    -0.05616    -0.01410    -0.00264    -0.00075    -0.00312    -0.00416    -0.00073    -0.29316
   -11.70074    -0.30603    -0.00628    -0.07828    -0.02501    -0.00568    -0.00164    -0.00428    -0.00738    -0.00102    -0.43561
   -11.69074    -0.42404    -0.01266    -0.10216    -0.04134    -0.01141    -0.00333    -0.00547    -0.01220    -0.00132    -0.61393
   -11.68174    -0.55589    -0.02384    -0.12498    -0.06361    -0.02135    -0.00637    -0.00652    -0.01879    -0.00161    -0.82296
   -11.67174    -0.69018    -0.04198    -0.14365    -0.09116    -0.03728    -0.01141    -0.00726    -0.02693    -0.00184    -1.05169
   -11.66274    -0.81214    -0.06912    -0.15545    -0.12160    -0.06071    -0.01924    -0.00755    -0.03594    -0.00198    -1.28374
   -11.65274    -0.90549    -0.10656    -0.15869    -0.15102    -0.09219    -0.03056    -0.00736    -0.04465    -0.00201    -1.49854
   -11.64374    -0.95590    -0.15396    -0.15317    -0.17459    -0.13054    -0.04587    -0.00673    -0.05165    -0.00193    -1.67433
   -11.63374    -0.95413    -0.20873    -0.14002    -0.18789    -0.17240    -0.06517    -0.00579    -0.05560    -0.00175    -1.79148
   -11.62374    -0.89895    -0.26603    -0.12135    -0.18821    -0.21231    -0.08783    -0.00469    -0.05572    -0.00151    -1.83659
   -11.61474    -0.79799    -0.31926    -0.09975    -0.17547    -0.24382    -0.11248    -0.00359    -0.05198    -0.00123    -1.80556
   -11.60474    -0.66610    -0.36155    -0.07777    -0.15228    -0.26110    -0.13703    -0.00260    -0.04513    -0.00095    -1.70452
   -11.59574    -0.52196    -0.38705    -0.05744    -0.12304    -0.26075    -0.15882    -0.00178    -0.03648    -0.00070    -1.54802
   -11.58574    -0.38332    -0.39246    -0.04014    -0.09252    -0.24283    -0.17495    -0.00116    -0.02744    -0.00049    -1.35531
   -11.57574    -0.26349    -0.37744    -0.02648    -0.06478    -0.21090    -0.18292    -0.00072    -0.01922    -0.00032    -1.14627
   -11.56674    -0.16935    -0.34464    -0.01647    -0.04222    -0.17078    -0.18107    -0.00042    -0.01253    -0.00020    -0.93769
   -11.55674    -0.10168    -0.29881    -0.00963    -0.02563    -0.12897    -0.16928    -0.00024    -0.00761    -0.00012    -0.74196
   -11.54774    -0.05700    -0.24578    -0.00529    -0.01448    -0.09082    -0.14915    -0.00013    -0.00430    -0.00006    -0.56702
   -11.53774    -0.02983    -0.19160    -0.00273    -0.00762    -0.05965    -0.12349    -0.00006    -0.00227    -0.00003    -0.41728
   -11.52774    -0.01457    -0.14131    -0.00132    -0.00374    -0.03653    -0.09589    -0.00003    -0.00111    -0.00002    -0.29450
   -11.51874    -0.00665    -0.09835    -0.00061    -0.00171    -0.02086    -0.06970    -0.00001    -0.00051    -0.00001    -0.19841
   -11.50874    -0.00286    -0.06447    -0.00029    -0.00073    -0.01112    -0.04735    -0.00001    -0.00022    -0.00000    -0.12705
   -11.49974    -0.00125    -0.03972    -0.00021    -0.00029    -0.00552    -0.03003    -0.00001    -0.00009    -0.00000    -0.07712
   -11.48974    -0.00078    -0.02295    -0.00033    -0.00012    -0.00256    -0.01776    -0.00002    -0.00004    -0.00000    -0.04457
   -11.47974    -0.00111    -0.01242    -0.00079    -0.00008    -0.00111    -0.00979    -0.00004    -0.00004    -0.00000    -0.02537
   -11.47074    -0.00246    -0.00628    -0.00188    -0.00014    -0.00045    -0.00502    -0.00009    -0.00008    -0.00000    -0.01641
   -11.46074    -0.00565    -0.00297    -0.00426    -0.00035    -0.00017    -0.00240    -0.00021    -0.00020    -0.00001    -0.01621
   -11.45174    -0.01229    -0.00131    -0.00897    -0.00086    -0.00006    -0.00107    -0.00044    -0.00050    -0.00002    -0.02552
   -11.44174    -0.02511    -0.00054    -0.01762    -0.00199    -0.00002    -0.00044    -0.00087    -0.00116    -0.00004    -0.04779
   -11.43174    -0.04805    -0.00021    -0.03222    -0.00431    -0.00001    -0.00017    -0.00160    -0.00252    -0.00008    -0.08917
   -11.42274    -0.08626    -0.00008    -0.05493    -0.00870    -0.00000    -0.00006    -0.00276    -0.00509    -0.00015    -0.15802
   -11.41274    -0.14531    -0.00003    -0.08734    -0.01639    -0.00000    -0.00002    -0.00442    -0.00960    -0.00026    -0.26338
   -11.40374    -0.22992    -0.00001    -0.12961    -0.02881    -0.00000    -0.00001    -0.00663    -0.01688    -0.00042    -0.41229
   -11.39374    -0.34201    -0.00001    -0.17966    -0.04722    -0.00000    -0.00001    -0.00931    -0.02768    -0.00065    -0.60656
   -11.38374    -0.47843    -0.00001    -0.23286    -0.07220    -0.00001    -0.00001    -0.01225    -0.04235    -0.00094    -0.83906
   -11.37474    -0.62962    -0.00001    -0.28251    -0.10298    -0.00001    -0.00001    -0.01511    -0.06044    -0.00128    -1.09198
   -11.36474    -0.77963    -0.00002    -0.32115    -0.13702    -0.00001    -0.00002    -0.01751    -0.08046    -0.00164    -1.33747
   -11.35574    -0.90825    -0.00002    -0.34261    -0.17009    -0.00001    -0.00002    -0.01908    -0.09994    -0.00197    -1.54199
   -11.34574    -0.99516    -0.00002    -0.34346    -0.19696    -0.00001    -0.00002    -0.01957    -0.11580    -0.00221    -1.67321
   -11.33574    -1.02505    -0.00002    -0.32393    -0.21279    -0.00001    -0.00002    -0.01891    -0.12517    -0.00233    -1.70824
   -11.32674    -0.99198    -0.00002    -0.28775    -0.21443    -0.00001    -0.00002    -0.01723    -0.12622    -0.00230    -1.63997
   -11.31674    -0.90127    -0.00002    -0.24098    -0.20157    -0.00001    -0.00002    -0.01481    -0.11875    -0.00213    -1.47955
   -11.30774    -0.76823    -0.00002    -0.19040    -0.17675    -0.00001    -0.00001    -0.01201    -0.10419    -0.00184    -1.25346
   -11.29774    -0.61381    -0.00002    -0.14197    -0.14457    -0.00001    -0.00001    -0.00918    -0.08527    -0.00149    -0.99634
   -11.28774    -0.45936    -0.00002    -0.09990    -0.11028    -0.00001    -0.00001    -0.00661    -0.06509    -0.00113    -0.74239
   -11.27874    -0.32175    -0.00003    -0.06632    -0.07845    -0.00001    -0.00001    -0.00448    -0.04633    -0.00080    -0.51818
   -11.26874    -0.21083    -0.00006    -0.04158    -0.05204    -0.00000    -0.00003    -0.00286    -0.03075    -0.00053    -0.33867
   -11.25974    -0.12922    -0.00017    -0.02476    -0.03218    -0.00000    -0.00007    -0.00172    -0.01903    -0.00032    -0.20747
   -11.24974    -0.07424    -0.00046    -0.01442    -0.01855    -0.00000    -0.00019    -0.00098    -0.01097    -0.00019    -0.12000
   -11.23974    -0.04041    -0.00118    -0.00920    -0.00997    -0.00000    -0.00048    -0.00054    -0.00590    -0.00010    -0.06778
   -11.23074    -0.02184    -0.00279    -0.00823    -0.00499    -0.00000    -0.00114    -0.00032    -0.00296    -0.00006    -0.04233
   -11.22074    -0.01363    -0.00614    -0.01141    -0.00233    -0.00000    -0.00251    -0.00027    -0.00138    -0.00004    -0.03772
   -11.21174    -0.01253    -0.01258    -0.01941    -0.00102    -0.00001    -0.00513    -0.00034    -0.00061    -0.00005    -0.05167
   -11.20174    -0.01677    -0.02392    -0.03342    -0.00042    -0.00001    -0.00977    -0.00053    -0.00026    -0.00008    -0.08518
   -11.19174    -0.02556    -0.04229    -0.05462    -0.00018    -0.00002    -0.01727    -0.00084    -0.00013    -0.00012    -0.14103
   -11.18274    -0.03839    -0.06949    -0.08337    -0.00010    -0.00003    -0.02838    -0.00128    -0.00011    -0.00018    -0.22132
   -11.17274    -0.05440    -0.10613    -0.11840    -0.00012    -0.00005    -0.04334    -0.00181    -0.00016    -0.00026    -0.32466
   -11.16374    -0.07205    -0.15064    -0.15639    -0.00022    -0.00007    -0.06151    -0.00240    -0.00031    -0.00034    -0.44393
   -11.15374    -0.08917    -0.19868    -0.19215    -0.00049    -0.00009    -0.08114    -0.00296    -0.00068    -0.00042    -0.56577
   -11.14474    -0.10356    -0.24359    -0.21973    -0.00108    -0.00011    -0.09948    -0.00341    -0.00149    -0.00049    -0.67295
   -11.13474    -0.11395    -0.27755    -0.23435    -0.00231    -0.00012    -0.11334    -0.00370    -0.00317    -0.00055    -0.74905
   -11.12474    -0.12094    -0.29394    -0.23388    -0.00469    -0.00014    -0.12003    -0.00383    -0.00642    -0.00058    -0.78444
   -11.11574    -0.12745    -0.28928    -0.21996    -0.00894    -0.00014    -0.11814    -0.00384    -0.01221    -0.00062    -0.78059
   -11.10574    -0.13844    -0.26464    -0.19774    -0.01592    -0.00015    -0.10807    -0.00388    -0.02173    -0.00068    -0.75126
   -11.09674    -0.15951    -0.22501    -0.17398    -0.02644    -0.00015    -0.09189    -0.00410    -0.03609    -0.00080    -0.71798
   -11.08674    -0.19488    -0.17784    -0.15524    -0.04092    -0.00016    -0.07265    -0.00460    -0.05586    -0.00100    -0.70316
   -11.07674    -0.24529    -0.13066    -0.14559    -0.05897    -0.00018    -0.05340    -0.00544    -0.08053    -0.00128    -0.72135
   -11.06774    -0.30651    -0.08928    -0.14560    -0.07913    -0.00021    -0.03652    -0.00656    -0.10809    -0.00161    -0.77350
   -11.05774    -0.36960    -0.05676    -0.15245    -0.09885    -0.00025    -0.02327    -0.00775    -0.13506    -0.00196    -0.84595
   -11.04874    -0.42253    -0.03364    -0.16112    -0.11493    -0.00031    -0.01386    -0.00878    -0.15709    -0.00226    -0.91453
   -11.03874    -0.45380    -0.01870    -0.16615    -0.12440    -0.00042    -0.00780    -0.00939    -0.17009    -0.00244    -0.95320
   -11.02874    -0.45562    -0.00998    -0.16354    -0.12535    -0.00067    -0.00434    -0.00942    -0.17144    -0.00247    -0.94283
   -11.01974    -0.42672    -0.00563    -0.15170    -0.11756    -0.00127    -0.00280    -0.00882    -0.16086    -0.00232    -0.87767
   -11.00974    -0.37238    -0.00439    -0.13177    -0.10263    -0.00260    -0.00281    -0.00770    -0.14049    -0.00204    -0.76680
   -11.00074    -0.30265    -0.00579    -0.10685    -0.08341    -0.00537    -0.00446    -0.00627    -0.11422    -0.00166    -0.63068
   -10.99074    -0.22904    -0.01019    -0.08077    -0.06311    -0.01068    -0.00834    -0.00475    -0.08643    -0.00127    -0.49457
   -10.98074    -0.16135    -0.01863    -0.05686    -0.04445    -0.02005    -0.01549    -0.00335    -0.06089    -0.00090    -0.38198
   -10.97174    -0.10587    -0.03256    -0.03729    -0.02918    -0.03521    -0.02723    -0.00220    -0.03995    -0.00059    -0.31008
   -10.96174    -0.06473    -0.05331    -0.02278    -0.01789    -0.05768    -0.04489    -0.00135    -0.02442    -0.00036    -0.28741
   -10.95274    -0.03695    -0.08142    -0.01299    -0.01038    -0.08798    -0.06928    -0.00077    -0.01394    -0.00021    -0.31392
   -10.94274    -0.01979    -0.11594    -0.00693    -0.00600    -0.12497    -0.10029    -0.00041    -0.00750    -0.00011    -0.38195
   -10.93274    -0.01009    -0.15393    -0.00350    -0.00416    -0.16526    -0.13664    -0.00021    -0.00391    -0.00006    -0.47776
   -10.92374    -0.00506    -0.19073    -0.00172    -0.00463    -0.20341    -0.17616    -0.00010    -0.00220    -0.00003    -0.58404
   -10.91374    -0.00268    -0.22084    -0.00087    -0.00778    -0.23308    -0.21638    -0.00005    -0.00168    -0.00003    -0.68338
   -10.90474    -0.00166    -0.23944    -0.00051    -0.01473    -0.24865    -0.25536    -0.00003    -0.00204    -0.00003    -0.76246
   -10.89474    -0.00130    -0.24385    -0.00039    -0.02729    -0.24695    -0.29206    -0.00002    -0.00323    -0.00005    -0.81515
   -10.88474    -0.00129    -0.23428    -0.00043    -0.04767    -0.22831    -0.32599    -0.00002    -0.00539    -0.00009    -0.84346
   -10.87574    -0.00156    -0.21358    -0.00067    -0.07778    -0.19652    -0.35618    -0.00004    -0.00880    -0.00014    -0.85526
   -10.86574    -0.00229    -0.18612    -0.00130    -0.11841    -0.15752    -0.38022    -0.00006    -0.01382    -0.00022    -0.85996
   -10.85674    -0.00391    -0.15630    -0.00277    -0.16827    -0.11757    -0.39419    -0.00012    -0.02090    -0.00031    -0.86432
   -10.84674    -0.00720    -0.12749    -0.00588    -0.22367    -0.08175    -0.39343    -0.00025    -0.03071    -0.00042    -0.87079
   -10.83674    -0.01347    -0.10150    -0.01194    -0.27919    -0.05296    -0.37483    -0.00048    -0.04443    -0.00055    -0.87934
   -10.82774    -0.02454    -0.07894    -0.02280    -0.32909    -0.03199    -0.33827    -0.00091    -0.06387    -0.00068    -0.89109
   -10.81774    -0.04269    -0.05977    -0.04073    -0.36959    -0.01804    -0.28747    -0.00161    -0.09156    -0.00083    -0.91228
   -10.80874    -0.07007    -0.04377    -0.06787    -0.39999    -0.00951    -0.22909    -0.00267    -0.13013    -0.00100    -0.95409
   -10.79874    -0.10789    -0.03080    -0.10534    -0.42275    -0.00470    -0.17078    -0.00414    -0.18116    -0.00120    -1.02876
   -10.78874    -0.15526    -0.02083    -0.15225    -0.44151    -0.00220    -0.11903    -0.00598    -0.24367    -0.00144    -1.14216
   -10.77974    -0.20843    -0.01383    -0.20480    -0.45841    -0.00099    -0.07796    -0.00805    -0.31281    -0.00171    -1.28700
   -10.76974    -0.26076    -0.00982    -0.25637    -0.47212    -0.00046    -0.04903    -0.01010    -0.37977    -0.00197    -1.44039
   -10.76074    -0.30379    -0.00894    -0.29864    -0.47768    -0.00026    -0.03185    -0.01179    -0.43333    -0.00217    -1.56845
   -10.75074    -0.32946    -0.01161    -0.32369    -0.46867    -0.00027    -0.02530    -0.01281    -0.46280    -0.00228    -1.63688
   -10.74074    -0.33255    -0.01862    -0.32645    -0.44036    -0.00048    -0.02842    -0.01295    -0.46160    -0.00225    -1.62368
   -10.73174    -0.31235    -0.03103    -0.30632    -0.39226    -0.00108    -0.04077    -0.01218    -0.42926    -0.00208    -1.52734
   -10.72174    -0.27299    -0.04985    -0.26742    -0.32897    -0.00249    -0.06219    -0.01067    -0.37185    -0.00180    -1.36823
   -10.71274    -0.22202    -0.07561    -0.21723    -0.25851    -0.00551    -0.09208    -0.00868    -0.29994    -0.00146    -1.18105
   -10.70274    -0.16799    -0.10790    -0.16420    -0.18979    -0.01150    -0.12867    -0.00658    -0.22518    -0.00110    -1.00291
   -10.69274    -0.11832    -0.14526    -0.11554    -0.12993    -0.02248    -0.16859    -0.00464    -0.15741    -0.00077    -0.86296
   -10.68374    -0.07761    -0.18550    -0.07584    -0.08290    -0.04107    -0.20735    -0.00305    -0.10262    -0.00050    -0.77644
   -10.67374    -0.04759    -0.22635    -0.04680    -0.04930    -0.07010    -0.24027    -0.00187    -0.06281    -0.00031    -0.74541
   -10.66474    -0.02771    -0.26610    -0.02805    -0.02745    -0.11171    -0.26382    -0.00108    -0.03716    -0.00018    -0.76327
   -10.65474    -0.01626    -0.30381    -0.01829    -0.01458    -0.16624    -0.27660    -0.00062    -0.02356    -0.00011    -0.82008
   -10.64474    -0.01144    -0.33878    -0.01638    -0.00795    -0.23110    -0.27940    -0.00041    -0.02014    -0.00007    -0.90567
   -10.63574    -0.01199    -0.36959    -0.02202    -0.00545    -0.30012    -0.27427    -0.00040    -0.02610    -0.00008    -1.01003
   -10.62574    -0.01742    -0.39334    -0.03586    -0.00575    -0.36414    -0.26354    -0.00054    -0.04195    -0.00011    -1.12267
   -10.61674    -0.02777    -0.40595    -0.05909    -0.00812    -0.41293    -0.24849    -0.00085    -0.06890    -0.00018    -1.23228
   -10.60674    -0.04310    -0.40314    -0.09248    -0.01220    -0.43767    -0.22945    -0.00132    -0.10774    -0.00027    -1.32738
   -10.59774    -0.06288    -0.38235    -0.13522    -0.01767    -0.43356    -0.20641    -0.00192    -0.15751    -0.00039    -1.39791
   -10.58774    -0.08550    -0.34417    -0.18398    -0.02399    -0.40147    -0.17987    -0.00260    -0.21428    -0.00054    -1.43640
   -10.57774    -0.10813    -0.29265    -0.23272    -0.03033    -0.34742    -0.15167    -0.00329    -0.27106    -0.00068    -1.43795
   -10.56874    -0.12710    -0.23439    -0.27364    -0.03566    -0.28099    -0.12516    -0.00387    -0.31871    -0.00080    -1.40032
   -10.55874    -0.13889    -0.17669    -0.29904    -0.03897    -0.21233    -0.10474    -0.00422    -0.34828    -0.00087    -1.32405
   -10.54974    -0.14105    -0.12571    -0.30374    -0.03958    -0.14988    -0.09501    -0.00429    -0.35377    -0.00089    -1.21392
   -10.53974    -0.13313    -0.08530    -0.28673    -0.03737    -0.09883    -0.09990    -0.00405    -0.33396    -0.00084    -1.08010
   -10.52974    -0.11679    -0.05667    -0.25157    -0.03279    -0.06086    -0.12162    -0.00355    -0.29303    -0.00073    -0.93762
   -10.52074    -0.09523    -0.03886    -0.20517    -0.02675    -0.03502    -0.15969    -0.00289    -0.23895    -0.00060    -0.80317
   -10.51074    -0.07218    -0.02960    -0.15550    -0.02028    -0.01885    -0.21020    -0.00219    -0.18113    -0.00046    -0.69038
   -10.50174    -0.05085    -0.02613    -0.10955    -0.01429    -0.00953    -0.26579    -0.00155    -0.12760    -0.00032    -0.60561
   -10.49174    -0.03330    -0.02576    -0.07174    -0.00936    -0.00459    -0.31651    -0.00101    -0.08355    -0.00021    -0.54604
   -10.48174    -0.02027    -0.02632    -0.04366    -0.00571    -0.00221    -0.35215    -0.00062    -0.05087    -0.00013    -0.50195
   -10.47274    -0.01148    -0.02633    -0.02471    -0.00326    -0.00126    -0.36490    -0.00035    -0.02882    -0.00008    -0.46119
   -10.46274    -0.00605    -0.02502    -0.01300    -0.00180    -0.00125    -0.35169    -0.00019    -0.01528    -0.00004    -0.41431
   -10.45374    -0.00297    -0.02230    -0.00636    -0.00110    -0.00220    -0.31512    -0.00009    -0.00782    -0.00002    -0.35796
   -10.44374    -0.00136    -0.01854    -0.00290    -0.00105    -0.00473    -0.26246    -0.00004    -0.00442    -0.00001    -0.29551
   -10.43374    -0.00059    -0.01435    -0.00123    -0.00173    -0.01023    -0.20317    -0.00002    -0.00390    -0.00001    -0.23522
   -10.42474    -0.00025    -0.01036    -0.00049    -0.00349    -0.02096    -0.14619    -0.00001    -0.00598    -0.00001    -0.18774
   -10.41474    -0.00012    -0.00699    -0.00019    -0.00700    -0.04023    -0.09777    -0.00000    -0.01124    -0.00001    -0.16356
   -10.40574    -0.00009    -0.00447    -0.00007    -0.01322    -0.07201    -0.06081    -0.00000    -0.02095    -0.00002    -0.17164
   -10.39574    -0.00011    -0.00278    -0.00004    -0.02325    -0.12016    -0.03520    -0.00000    -0.03675    -0.00004    -0.21834
   -10.38574    -0.00017    -0.00180    -0.00004    -0.03804    -0.18706    -0.01902    -0.00000    -0.06009    -0.00007    -0.30630
   -10.37674    -0.00025    -0.00135    -0.00005    -0.05786    -0.27209    -0.00967    -0.00001    -0.09139    -0.00010    -0.43279
   -10.36674    -0.00036    -0.00124    -0.00007    -0.08184    -0.37073    -0.00473    -0.00001    -0.12924    -0.00015    -0.58837
   -10.35774    -0.00047    -0.00132    -0.00010    -0.10760    -0.47482    -0.00236    -0.00001    -0.16989    -0.00019    -0.75676
   -10.34774    -0.00057    -0.00148    -0.00012    -0.13151    -0.57445    -0.00133    -0.00001    -0.20761    -0.00023    -0.91732
   -10.33774    -0.00065    -0.00163    -0.00014    -0.14943    -0.66058    -0.00094    -0.00002    -0.23586    -0.00027    -1.04951
   -10.32874    -0.00069    -0.00175    -0.00014    -0.15785    -0.72727    -0.00081    -0.00002    -0.24910    -0.00028    -1.13791
   -10.31874    -0.00067    -0.00181    -0.00014    -0.15500    -0.77227    -0.00079    -0.00002    -0.24457    -0.00028    -1.17554
   -10.30974    -0.00062    -0.00181    -0.00013    -0.14151    -0.79557    -0.00080    -0.00002    -0.22323    -0.00025    -1.16393
   -10.29974    -0.00052    -0.00178    -0.00011    -0.12013    -0.79744    -0.00087    -0.00001    -0.18946    -0.00021    -1.11054
   -10.28974    -0.00041    -0.00172    -0.00009    -0.09495    -0.77686    -0.00109    -0.00001    -0.14963    -0.00017    -1.02493
   -10.28074    -0.00031    -0.00169    -0.00006    -0.07013    -0.73211    -0.00170    -0.00001    -0.11026    -0.00013    -0.91639
   -10.27074    -0.00021    -0.00175    -0.00005    -0.04905    -0.66298    -0.00321    -0.00001    -0.07649    -0.00009    -0.79383
   -10.26174    -0.00015    -0.00206    -0.00003    -0.03392    -0.57286    -0.00660    -0.00000    -0.05156    -0.00006    -0.66725
   -10.25174    -0.00012    -0.00290    -0.00003    -0.02601    -0.46969    -0.01360    -0.00000    -0.03692    -0.00005    -0.54932
   -10.24174    -0.00012    -0.00468    -0.00003    -0.02610    -0.36453    -0.02684    -0.00000    -0.03313    -0.00006    -0.45549
   -10.23274    -0.00017    -0.00799    -0.00004    -0.03497    -0.26880    -0.04990    -0.00001    -0.04047    -0.00008    -0.40243
   -10.22274    -0.00026    -0.01351    -0.00006    -0.05340    -0.19134    -0.08676    -0.00001    -0.05928    -0.00013    -0.40474
   -10.21374    -0.00040    -0.02190    -0.00009    -0.08170    -0.13683    -0.14078    -0.00002    -0.08947    -0.00020    -0.47139
   -10.20374    -0.00058    -0.03368    -0.00013    -0.11885    -0.10566    -0.21314    -0.00003    -0.12963    -0.00030    -0.60200
   -10.19374    -0.00079    -0.04904    -0.00018    -0.16176    -0.09510    -0.30125    -0.00003    -0.17621    -0.00041    -0.78478
   -10.18474    -0.00101    -0.06781    -0.00023    -0.20499    -0.10088    -0.39804    -0.00004    -0.22325    -0.00051    -0.99675
   -10.17474    -0.00119    -0.08955    -0.00027    -0.24154    -0.11861    -0.49271    -0.00005    -0.26305    -0.00061    -1.20756
   -10.16574    -0.00130    -0.11376    -0.00029    -0.26457    -0.14467    -0.57300    -0.00006    -0.28813    -0.00066    -1.38644
   -10.15574    -0.00133    -0.13984    -0.00030    -0.26934    -0.17644    -0.62882    -0.00006    -0.29331    -0.00068    -1.51012
   -10.14574    -0.00126    -0.16707    -0.00029    -0.25486    -0.21173    -0.65464    -0.00006    -0.27754    -0.00064    -1.56809
   -10.13674    -0.00111    -0.19410    -0.00026    -0.22410    -0.24817    -0.65074    -0.00005    -0.24407    -0.00056    -1.56317
   -10.12674    -0.00091    -0.21868    -0.00022    -0.18316    -0.28210    -0.62195    -0.00004    -0.19951    -0.00046    -1.50704
   -10.11774    -0.00070    -0.23745    -0.00017    -0.13914    -0.30879    -0.57501    -0.00003    -0.15157    -0.00035    -1.41320
   -10.10774    -0.00050    -0.24675    -0.00013    -0.09825    -0.32291    -0.51628    -0.00002    -0.10702    -0.00025    -1.29211
   -10.09774    -0.00033    -0.24366    -0.00009    -0.06447    -0.32041    -0.45033    -0.00001    -0.07025    -0.00017    -1.14972
   -10.08874    -0.00021    -0.22729    -0.00006    -0.03933    -0.29993    -0.38039    -0.00001    -0.04287    -0.00010    -0.99018
   -10.07874    -0.00012    -0.19929    -0.00004    -0.02230    -0.26364    -0.30936    -0.00001    -0.02432    -0.00006    -0.81914
   -10.06974    -0.00007    -0.16372    -0.00002    -0.01175    -0.21701    -0.24059    -0.00000    -0.01283    -0.00003    -0.64604
   -10.05974    -0.00004    -0.12572    -0.00002    -0.00576    -0.16681    -0.17769    -0.00000    -0.00630    -0.00002    -0.48234
   -10.05074    -0.00002    -0.09005    -0.00001    -0.00262    -0.11958    -0.12391    -0.00000    -0.00288    -0.00001    -0.33908
   -10.04074    -0.00001    -0.06011    -0.00001    -0.00111    -0.07987    -0.08121    -0.00000    -0.00123    -0.00000    -0.22355
   -10.03074    -0.00000    -0.03736    -0.00000    -0.00044    -0.04966    -0.04986    -0.00000    -0.00050    -0.00000    -0.13783
   -10.02174    -0.00000    -0.02161    -0.00000    -0.00017    -0.02873    -0.02861    -0.00000    -0.00024    -0.00000    -0.07935
   -10.01174    -0.00000    -0.01163    -0.00000    -0.00007    -0.01546    -0.01531    -0.00000    -0.00024    -0.00000    -0.04272
   -10.00274    -0.00000    -0.00582    -0.00000    -0.00007    -0.00774    -0.00764    -0.00000    -0.00053    -0.00000    -0.02179
    -9.99274    -0.00000    -0.00271    -0.00000    -0.00013    -0.00360    -0.00355    -0.00000    -0.00137    -0.00000    -0.01136
    -9.98274    -0.00000    -0.00117    -0.00000    -0.00032    -0.00156    -0.00154    -0.00000    -0.00338    -0.00000    -0.00798
    -9.97374    -0.00000    -0.00047    -0.00000    -0.00074    -0.00063    -0.00065    -0.00000    -0.00780    -0.00000    -0.01030
    -9.96374    -0.00001    -0.00018    -0.00000    -0.00160    -0.00024    -0.00032    -0.00000    -0.01675    -0.00001    -0.01910
    -9.95474    -0.00002    -0.00008    -0.00000    -0.00318    -0.00010    -0.00035    -0.00000    -0.03340    -0.00001    -0.03714
    -9.94474    -0.00003    -0.00006    -0.00001    -0.00590    -0.00008    -0.00077    -0.00000    -0.06191    -0.00002    -0.06878
    -9.93474    -0.00005    -0.00011    -0.00001    -0.01016    -0.00015    -0.00192    -0.00000    -0.10665    -0.00004    -0.11909
    -9.92574    -0.00009    -0.00024    -0.00002    -0.01627    -0.00033    -0.00455    -0.00001    -0.17077    -0.00006    -0.19234
    -9.91574    -0.00013    -0.00053    -0.00003    -0.02422    -0.00073    -0.01010    -0.00001    -0.25415    -0.00009    -0.28998
    -9.90674    -0.00018    -0.00109    -0.00004    -0.03351    -0.00150    -0.02085    -0.00002    -0.35163    -0.00013    -0.40894
    -9.89674    -0.00023    -0.00209    -0.00005    -0.04312    -0.00288    -0.04008    -0.00002    -0.45241    -0.00016    -0.54105
    -9.88674    -0.00028    -0.00375    -0.00006    -0.05164    -0.00514    -0.07173    -0.00002    -0.54152    -0.00020    -0.67435
    -9.87774    -0.00031    -0.00626    -0.00007    -0.05767    -0.00856    -0.11948    -0.00003    -0.60382    -0.00022    -0.79642
    -9.86774    -0.00032    -0.00971    -0.00008    -0.06020    -0.01327    -0.18525    -0.00003    -0.62887    -0.00023    -0.89796
    -9.85874    -0.00032    -0.01403    -0.00008    -0.05920    -0.01914    -0.26739    -0.00003    -0.61498    -0.00023    -0.97540
    -9.84874    -0.00030    -0.01888    -0.00007    -0.05552    -0.02571    -0.35925    -0.00003    -0.57076    -0.00021    -1.03072
    -9.83874    -0.00027    -0.02363    -0.00007    -0.05088    -0.03217    -0.44931    -0.00003    -0.51283    -0.00019    -1.06938
    -9.82974    -0.00025    -0.02755    -0.00006    -0.04721    -0.03752    -0.52311    -0.00003    -0.46063    -0.00017    -1.09652
    -9.81974    -0.00023    -0.02990    -0.00006    -0.04604    -0.04090    -0.56694    -0.00003    -0.43013    -0.00016    -1.11439
    -9.81074    -0.00023    -0.03020    -0.00006    -0.04803    -0.04195    -0.57199    -0.00003    -0.42872    -0.00016    -1.12137
    -9.80074    -0.00024    -0.02840    -0.00006    -0.05266    -0.04113    -0.53719    -0.00004    -0.45322    -0.00017    -1.11311
    -9.79074    -0.00026    -0.02487    -0.00007    -0.05841    -0.04004    -0.46968    -0.00004    -0.49116    -0.00019    -1.08471
    -9.78174    -0.00028    -0.02028    -0.00007    -0.06328    -0.04142    -0.38226    -0.00004    -0.52525    -0.00020    -1.03307
    -9.77174    -0.00028    -0.01540    -0.00007    -0.06540    -0.04912    -0.28963    -0.00004    -0.53922    -0.00020    -0.95937
    -9.76274    -0.00027    -0.01092    -0.00006    -0.06362    -0.06775    -0.20432    -0.00004    -0.52292    -0.00020    -0.87009
    -9.75274    -0.00024    -0.00725    -0.00006    -0.05788    -0.10187    -0.13420    -0.00004    -0.47501    -0.00018    -0.77674
    -9.74274    -0.00021    -0.00456    -0.00005    -0.04909    -0.15473    -0.08214    -0.00003    -0.40256    -0.00015    -0.69352
    -9.73374    -0.00016    -0.00278    -0.00004    -0.03875    -0.22650    -0.04691    -0.00003    -0.31763    -0.00012    -0.63292
    -9.72374    -0.00012    -0.00173    -0.00003    -0.02844    -0.31264    -0.02510    -0.00002    -0.23311    -0.00009    -0.60128
    -9.71474    -0.00008    -0.00118    -0.00002    -0.01941    -0.40334    -0.01272    -0.00001    -0.15908    -0.00006    -0.59591
    -9.70474    -0.00005    -0.00094    -0.00001    -0.01231    -0.48467    -0.00626    -0.00001    -0.10090    -0.00004    -0.60519
    -9.69474    -0.00003    -0.00085    -0.00001    -0.00726    -0.54173    -0.00315    -0.00001    -0.05949    -0.00002    -0.61254
    -9.68574    -0.00002    -0.00080    -0.00000    -0.00398    -0.56291    -0.00174    -0.00000    -0.03260    -0.00001    -0.60207
    -9.67574    -0.00001    -0.00074    -0.00000    -0.00203    -0.54371    -0.00112    -0.00000    -0.01661    -0.00001    -0.56422
    -9.66674    -0.00000    -0.00065    -0.00000    -0.00096    -0.48807    -0.00081    -0.00000    -0.00786    -0.00000    -0.49837
    -9.65674    -0.00000    -0.00054    -0.00000    -0.00042    -0.40722    -0.00062    -0.00000    -0.00346    -0.00000    -0.41226
    -9.64674    -0.00000    -0.00042    -0.00000    -0.00017    -0.31579    -0.00046    -0.00000    -0.00142    -0.00000    -0.31826
    -9.63774    -0.00000    -0.00030    -0.00000    -0.00007    -0.22758    -0.00033    -0.00000    -0.00054    -0.00000    -0.22881
    -9.62774    -0.00000    -0.00020    -0.00000    -0.00002    -0.15244    -0.00022    -0.00000    -0.00019    -0.00000    -0.15308
    -9.61874    -0.00000    -0.00013    -0.00000    -0.00001    -0.09492    -0.00013    -0.00000    -0.00006    -0.00000    -0.09526
    -9.60874    -0.00000    -0.00007    -0.00000    -0.00000    -0.05501    -0.00008    -0.00000    -0.00002    -0.00000    -0.05518
    -9.59874    -0.00000    -0.00004    -0.00000    -0.00000    -0.02983    -0.00004    -0.00000    -0.00001    -0.00000    -0.02991
    -9.58974    -0.00000    -0.00002    -0.00000    -0.00000    -0.01557    -0.00002    -0.00000    -0.00000    -0.00000    -0.01562
    -9.57974    -0.00000    -0.00001    -0.00000    -0.00000    -0.00889    -0.00001    -0.00000    -0.00000    -0.00000    -0.00892
    -9.57074    -0.00000    -0.00001    -0.00000    -0.00000    -0.00766    -0.00001    -0.00000    -0.00000    -0.00000    -0.00769
    -9.56074    -0.00000    -0.00002    -0.00000    -0.00000    -0.01129    -0.00002    -0.00000    -0.00000    -0.00000    -0.01133
    -9.55074    -0.00000    -0.00004    -0.00000    -0.00000    -0.02059    -0.00003    -0.00000    -0.00000    -0.00000    -0.02067
    -9.54174    -0.00000    -0.00008    -0.00000    -0.00000    -0.03751    -0.00006    -0.00000    -0.00000    -0.00000    -0.03766
    -9.53174    -0.00000    -0.00014    -0.00000    -0.00000    -0.06443    -0.00010    -0.00000    -0.00000    -0.00000    -0.06468
    -9.52274    -0.00000    -0.00023    -0.00000    -0.00000    -0.10313    -0.00017    -0.00000    -0.00000    -0.00000    -0.10352
    -9.51274    -0.00000    -0.00034    -0.00000    -0.00000    -0.15347    -0.00025    -0.00000    -0.00000    -0.00000    -0.15406
    -9.50374    -0.00000    -0.00047    -0.00000    -0.00000    -0.21231    -0.00034    -0.00000    -0.00000    -0.00000    -0.21313
    -9.49374    -0.00000    -0.00060    -0.00000    -0.00000    -0.27300    -0.00044    -0.00000    -0.00001    -0.00000    -0.27405
    -9.48374    -0.00000    -0.00072    -0.00000    -0.00000    -0.32620    -0.00053    -0.00000    -0.00001    -0.00000    -0.32745
    -9.47474    -0.00000    -0.00079    -0.00000    -0.00000    -0.36227    -0.00058    -0.00000    -0.00001    -0.00000    -0.36366
    -9.46474    -0.00000    -0.00082    -0.00000    -0.00000    -0.37393    -0.00060    -0.00000    -0.00001    -0.00000    -0.37537
    -9.45574    -0.00000    -0.00079    -0.00000    -0.00000    -0.35866    -0.00058    -0.00000    -0.00001    -0.00000    -0.36004
    -9.44574    -0.00000    -0.00070    -0.00000    -0.00000    -0.31976    -0.00052    -0.00000    -0.00001    -0.00000    -0.32099
    -9.43574    -0.00000    -0.00058    -0.00000    -0.00000    -0.26497    -0.00043    -0.00000    -0.00001    -0.00000    -0.26599
    -9.42674    -0.00000    -0.00045    -0.00000    -0.00000    -0.20404    -0.00033    -0.00000    -0.00000    -0.00000    -0.20482
    -9.41674    -0.00000    -0.00032    -0.00000    -0.00000    -0.14606    -0.00024    -0.00000    -0.00000    -0.00000    -0.14662
    -9.40774    -0.00000    -0.00021    -0.00000    -0.00000    -0.09715    -0.00016    -0.00000    -0.00000    -0.00000    -0.09752
    -9.39774    -0.00000    -0.00013    -0.00000    -0.00000    -0.06006    -0.00010    -0.00000    -0.00000    -0.00000    -0.06029
    -9.38774    -0.00000    -0.00008    -0.00000    -0.00000    -0.03451    -0.00006    -0.00000    -0.00000    -0.00000    -0.03464
    -9.37874    -0.00000    -0.00004    -0.00000    -0.00000    -0.01843    -0.00003    -0.00000    -0.00000    -0.00000    -0.01850
    -9.36874    -0.00000    -0.00002    -0.00000    -0.00000    -0.00915    -0.00001    -0.00000    -0.00000    -0.00000    -0.00918
    -9.35974    -0.00000    -0.00001    -0.00000    -0.00000    -0.00422    -0.00001    -0.00000    -0.00000    -0.00000    -0.00423
    -9.34974    -0.00000    -0.00000    -0.00000    -0.00000    -0.00181    -0.00000    -0.00000    -0.00000    -0.00000    -0.00182
    -9.33974    -0.00000    -0.00000    -0.00000    -0.00000    -0.00072    -0.00000    -0.00000    -0.00000    -0.00000    -0.00072
    -9.33074    -0.00000    -0.00000    -0.00000    -0.00000    -0.00027    -0.00000    -0.00000    -0.00000    -0.00000    -0.00027
    -9.32074    -0.00000    -0.00000    -0.00000    -0.00000    -0.00009    -0.00000    -0.00000    -0.00000    -0.00000    -0.00009
    -9.31174    -0.00000    -0.00000    -0.00000    -0.00000    -0.00003    -0.00000    -0.00000    -0.00000    -0.00000    -0.00003
    -9.30174    -0.00000    -0.00000    -0.00000    -0.00000    -0.00001    -0.00000    -0.00000    -0.00000    -0.00000    -0.00001
    -9.29174    -0.00000    -0.00000    -0.00000    -0.00000    -0.00000    -0.00000    -0.00000    -0.00000    -0.00000    -0.00000
    -9.28274    -0.00000    -0.00000    -0.00000    -0.00000    -0.00000    -0.00000    -0.00000    -0.00000    -0.00000    -0.00000
    -9.27274    -0.00000    -0.00000    -0.00000    -0.00000    -0.00000    -0.00000    -0.00000    -0.00000    -0.00000    -0.00000
    -9.26374    -0.00000    -0.00000    -0.00000    -0.00000    -0.00000    -0.00000    -0.00000    -0.00000    -0.00000    -0.00000
    -9.25374    -0.00000    -0.00000    -0.00000    -0.00000    -0.00000    -0.00000    -0.00000    -0.00000    -0.00000    -0.00000
    -9.24374    -0.00000    -0.00000    -0.00000    -0.00000    -0.00000    -0.00000    -0.00000    -0.00000    -0.00000    -0.00000
    -9.23474    -0.00000    -0.00000    -0.00000    -0.00000    -0.00000    -0.00000    -0.00000    -0.00000    -0.00000    -0.00000
    -9.22474    -0.00000    -0.00000    -0.00000    -0.00000    -0.00000    -0.00000    -0.00000    -0.00000    -0.00000    -0.00000
    -9.21574    -0.00000    -0.00000    -0.00000    -0.00000    -0.00000    -0.00000    -0.00000    -0.00000    -0.00000    -0.00000
    -9.20574    -0.00000    -0.00000    -0.00000    -0.00000    -0.00000    -0.00000    -0.00000    -0.00000    -0.00000    -0.00000
    -9.19574    -0.00000    -0.00000    -0.00000    -0.00000    -0.00000    -0.00000    -0.00000    -0.00000    -0.00000    -0.00000
    -9.18674    -0.00000    -0.00000    -0.00000    -0.00000    -0.00000    -0.00000    -0.00000    -0.00000    -0.00000    -0.00000
    -9.17674    -0.00000    -0.00000    -0.00000    -0.00000    -0.00001    -0.00000    -0.00000    -0.00000    -0.00000    -0.00001
    -9.16774    -0.00000    -0.00000    -0.00000    -0.00000    -0.00003    -0.00000    -0.00000    -0.00000    -0.00000    -0.00003
    -9.15774    -0.00000    -0.00000    -0.00000    -0.00000    -0.00008    -0.00000    -0.00000    -0.00000    -0.00000    -0.00008
    -9.14774    -0.00000    -0.00000    -0.00000    -0.00000    -0.00023    -0.00000    -0.00000    -0.00000    -0.00000    -0.00023
    -9.13874    -0.00000    -0.00000    -0.00000    -0.00000    -0.00059    -0.00000    -0.00000    -0.00000    -0.00000    -0.00059
    -9.12874    -0.00000    -0.00000    -0.00000    -0.00000    -0.00141    -0.00000    -0.00000    -0.00000    -0.00000    -0.00141
    -9.11974    -0.00000    -0.00000    -0.00000    -0.00000    -0.00313    -0.00001    -0.00000    -0.00000    -0.00000    -0.00314
    -9.10974    -0.00000    -0.00001    -0.00000    -0.00000    -0.00649    -0.00001    -0.00000    -0.00000    -0.00000    -0.00651
    -9.09974    -0.00000    -0.00002    -0.00000    -0.00000    -0.01250    -0.00002    -0.00000    -0.00000    -0.00000    -0.01254
    -9.09074    -0.00000    -0.00003    -0.00000    -0.00000    -0.02236    -0.00004    -0.00000    -0.00000    -0.00000    -0.02244
    -9.08074    -0.00000    -0.00005    -0.00000    -0.00000    -0.03719    -0.00007    -0.00000    -0.00000    -0.00000    -0.03732
    -9.07174    -0.00000    -0.00008    -0.00000    -0.00000    -0.05748    -0.00011    -0.00000    -0.00000    -0.00000    -0.05768
    -9.06174    -0.00000    -0.00012    -0.00000    -0.00000    -0.08256    -0.00016    -0.00000    -0.00000    -0.00000    -0.08285
    -9.05174    -0.00000    -0.00016    -0.00000    -0.00000    -0.11021    -0.00022    -0.00000    -0.00000    -0.00000    -0.11059
    -9.04274    -0.00000    -0.00019    -0.00000    -0.00000    -0.13676    -0.00027    -0.00000    -0.00000    -0.00000    -0.13723
    -9.03274    -0.00000    -0.00022    -0.00000    -0.00000    -0.15772    -0.00031    -0.00000    -0.00000    -0.00000    -0.15826
    -9.02374    -0.00000    -0.00024    -0.00000    -0.00000    -0.16901    -0.00033    -0.00000    -0.00000    -0.00000    -0.16959
    -9.01374    -0.00000    -0.00024    -0.00000    -0.00000    -0.16835    -0.00033    -0.00000    -0.00000    -0.00000    -0.16892
    -9.00374    -0.00000    -0.00022    -0.00000    -0.00000    -0.15584    -0.00031    -0.00000    -0.00000    -0.00000    -0.15637
    -8.99474    -0.00000    -0.00019    -0.00000    -0.00000    -0.13409    -0.00026    -0.00000    -0.00000    -0.00000    -0.13454
    -8.98474    -0.00000    -0.00015    -0.00000    -0.00000    -0.10726    -0.00021    -0.00000    -0.00000    -0.00000    -0.10763
    -8.97574    -0.00000    -0.00011    -0.00000    -0.00000    -0.07977    -0.00016    -0.00000    -0.00000    -0.00000    -0.08005
    -8.96574    -0.00000    -0.00008    -0.00000    -0.00000    -0.05528    -0.00011    -0.00000    -0.00000    -0.00000    -0.05547
    -8.95674    -0.00000    -0.00005    -0.00000    -0.00000    -0.03592    -0.00007    -0.00000    -0.00000    -0.00000    -0.03605
    -8.94674    -0.00000    -0.00004    -0.00000    -0.00000    -0.02236    -0.00005    -0.00000    -0.00000    -0.00000    -0.02245
    -8.93674    -0.00000    -0.00003    -0.00000    -0.00000    -0.01426    -0.00004    -0.00000    -0.00000    -0.00000    -0.01432
    -8.92774    -0.00000    -0.00003    -0.00000    -0.00000    -0.01079    -0.00004    -0.00000    -0.00000    -0.00000    -0.01086
    -8.91774    -0.00000    -0.00004    -0.00000    -0.00000    -0.01109    -0.00005    -0.00000    -0.00000    -0.00000    -0.01119
    -8.90874    -0.00000    -0.00007    -0.00000    -0.00000    -0.01442    -0.00007    -0.00000    -0.00000    -0.00000    -0.01457
    -8.89874    -0.00000    -0.00009    -0.00000    -0.00000    -0.02008    -0.00011    -0.00000    -0.00001    -0.00000    -0.02029
    -8.88874    -0.00000    -0.00013    -0.00000    -0.00000    -0.02722    -0.00015    -0.00000    -0.00001    -0.00000    -0.02751
    -8.87974    -0.00000    -0.00017    -0.00000    -0.00000    -0.03478    -0.00019    -0.00000    -0.00001    -0.00000    -0.03516
    -8.86974    -0.00000    -0.00020    -0.00000    -0.00000    -0.04147    -0.00023    -0.00000    -0.00001    -0.00000    -0.04191
    -8.86074    -0.00000    -0.00022    -0.00000    -0.00000    -0.04600    -0.00025    -0.00000    -0.00001    -0.00000    -0.04650
    -8.85074    -0.00000    -0.00023    -0.00000    -0.00000    -0.04744    -0.00026    -0.00000    -0.00001    -0.00000    -0.04795
    -8.84074    -0.00000    -0.00022    -0.00000    -0.00000    -0.04547    -0.00025    -0.00000    -0.00001    -0.00000    -0.04596
    -8.83174    -0.00000    -0.00019    -0.00000    -0.00000    -0.04051    -0.00022    -0.00000    -0.00001    -0.00000    -0.04094
    -8.82174    -0.00000    -0.00016    -0.00000    -0.00000    -0.03354    -0.00018    -0.00000    -0.00001    -0.00000    -0.03390
    -8.81274    -0.00000    -0.00012    -0.00000    -0.00000    -0.02581    -0.00014    -0.00000    -0.00001    -0.00000    -0.02609
    -8.80274    -0.00000    -0.00009    -0.00000    -0.00000    -0.01846    -0.00010    -0.00000    -0.00001    -0.00000    -0.01866
    -8.79274    -0.00000    -0.00006    -0.00000    -0.00000    -0.01227    -0.00007    -0.00000    -0.00000    -0.00000    -0.01240
    -8.78374    -0.00000    -0.00004    -0.00000    -0.00000    -0.00758    -0.00004    -0.00000    -0.00000    -0.00000    -0.00766
    -8.77374    -0.00000    -0.00002    -0.00000    -0.00000    -0.00435    -0.00002    -0.00000    -0.00000    -0.00000    -0.00440
    -8.76474    -0.00000    -0.00001    -0.00000    -0.00000    -0.00232    -0.00001    -0.00000    -0.00000    -0.00000    -0.00235
    -8.75474    -0.00000    -0.00001    -0.00000    -0.00000    -0.00115    -0.00001    -0.00000    -0.00000    -0.00000    -0.00116
    -8.74474    -0.00000    -0.00000    -0.00000    -0.00000    -0.00053    -0.00000    -0.00000    -0.00000    -0.00000    -0.00054
    -8.73574    -0.00000    -0.00000    -0.00000    -0.00000    -0.00023    -0.00000    -0.00000    -0.00000    -0.00000    -0.00023
    -8.72574    -0.00000    -0.00000    -0.00000    -0.00000    -0.00009    -0.00000    -0.00000    -0.00000    -0.00000    -0.00009
    -8.71674    -0.00000    -0.00000    -0.00000    -0.00000    -0.00003    -0.00000    -0.00000    -0.00000    -0.00000    -0.00003
    -8.70674    -0.00000    -0.00000    -0.00000    -0.00000    -0.00001    -0.00000    -0.00000    -0.00000    -0.00000    -0.00001
    -8.69674    -0.00000    -0.00000    -0.00000    -0.00000    -0.00000    -0.00000    -0.00000    -0.00000    -0.00000    -0.00000
    -8.68774    -0.00000    -0.00000    -0.00000    -0.00000    -0.00000    -0.00000    -0.00000    -0.00000    -0.00000    -0.00000
    -8.67774    -0.00000    -0.00000    -0.00000    -0.00000    -0.00000    -0.00000    -0.00000    -0.00000    -0.00000    -0.00000
    -8.66874    -0.00000    -0.00000    -0.00000    -0.00000    -0.00000    -0.00000    -0.00000    -0.00000    -0.00000    -0.00000
    -8.65874    -0.00000    -0.00000    -0.00000    -0.00000    -0.00000    -0.00000    -0.00000    -0.00000    -0.00000    -0.00000
    -8.64874    -0.00000    -0.00000    -0.00000    -0.00000    -0.00000    -0.00000    -0.00000    -0.00000    -0.00000    -0.00000
    -8.63974    -0.00000    -0.00000    -0.00000    -0.00000    -0.00000    -0.00000    -0.00000    -0.00000    -0.00000    -0.00000
    -8.62974    -0.00000    -0.00000    -0.00000    -0.00000    -0.00000    -0.00000    -0.00000    -0.00000    -0.00000    -0.00000
    -8.62074    -0.00000    -0.00000    -0.00000    -0.00000    -0.00000    -0.00000    -0.00000    -0.00000    -0.00000    -0.00000
    -8.61074    -0.00000    -0.00000    -0.00000    -0.00000    -0.00000    -0.00000    -0.00000    -0.00000    -0.00000    -0.00000
    -8.60074    -0.00000    -0.00000    -0.00000    -0.00000    -0.00000    -0.00000    -0.00000    -0.00000    -0.00000    -0.00000
    -8.59174    -0.00000    -0.00000    -0.00000    -0.00000    -0.00000    -0.00000    -0.00000    -0.00000    -0.00000    -0.00000
    -8.58174    -0.00000    -0.00000    -0.00000    -0.00000    -0.00000    -0.00000    -0.00000    -0.00000    -0.00000    -0.00000
    -8.57274    -0.00000    -0.00000    -0.00000    -0.00000    -0.00000    -0.00000    -0.00000    -0.00000    -0.00000    -0.00000
    -8.56274    -0.00000    -0.00000    -0.00000    -0.00000    -0.00000    -0.00000    -0.00000    -0.00000    -0.00000    -0.00000
    -8.55274     0.00000     0.00000     0.00000     0.00000     0.00000     0.00000     0.00000     0.00000     0.00000     0.00000
    -8.54374     0.00000     0.00000     0.00000     0.00000     0.00000     0.00000     0.00000     0.00000     0.00000     0.00000
    -8.53374     0.00000     0.00000     0.00000     0.00000     0.00000     0.00000     0.00000     0.00000     0.00000     0.00000
    -8.52474     0.00000     0.00000     0.00000     0.00000     0.00000     0.00000     0.00000     0.00000     0.00000     0.00000
    -8.51474     0.00000     0.00000     0.00000     0.00000     0.00000     0.00000     0.00000     0.00000     0.00000     0.00000
    -8.50474     0.00000     0.00000     0.00000     0.00000     0.00000     0.00000     0.00000     0.00000     0.00000     0.00000
    -8.49574     0.00000     0.00000     0.00000     0.00000     0.00000     0.00000     0.00000     0.00000     0.00000     0.00000
    -8.48574     0.00000     0.00000     0.00000     0.00000     0.00000     0.00000     0.00000     0.00000     0.00000     0.00000
    -8.47674     0.00000     0.00000     0.00000     0.00000     0.00000     0.00000     0.00000     0.00000     0.00000     0.00000
    -8.46674     0.00000     0.00000     0.00000     0.00000     0.00000     0.00000     0.00000     0.00000     0.00000     0.00000
    -8.45774     0.00000     0.00000     0.00000     0.00000     0.00000     0.00000     0.00000     0.00000     0.00000     0.00000
    -8.44774     0.00000     0.00000     0.00000     0.00000     0.00000     0.00000     0.00000     0.00000     0.00000     0.00000
    -8.43774     0.00000     0.00000     0.00000     0.00000     0.00000     0.00000     0.00000     0.00000     0.00000     0.00000
    -8.42874     0.00000     0.00000     0.00000     0.00000     0.00000     0.00000     0.00000     0.00000     0.00000     0.00000
    -8.41874     0.00000     0.00000     0.00000     0.00000     0.00000     0.00000     0.00000     0.00000     0.00000     0.00000
    -8.40974     0.00000     0.00000     0.00000     0.00000     0.00000     0.00000     0.00000     0.00000     0.00000     0.00000
    -8.39974     0.00000     0.00000     0.00000     0.00000     0.00000     0.00000     0.00000     0.00000     0.00000     0.00000
    -8.38974     0.00000     0.00000     0.00000     0.00000     0.00000     0.00000     0.00000     0.00000     0.00000     0.00000
    -8.38074     0.00000     0.00000     0.00000     0.00000     0.00000     0.00000     0.00000     0.00000     0.00000     0.00000
    -8.37074     0.00000     0.00000     0.00000     0.00000     0.00000     0.00000     0.00000     0.00000     0.00000     0.00000
    -8.36174     0.00000     0.00000     0.00000     0.00000     0.00000     0.00000     0.00000     0.00000     0.00000     0.00000
    -8.35174     0.00000     0.00000     0.00000     0.00000     0.00000     0.00000     0.00000     0.00000     0.00000     0.00000
    -8.34174     0.00000     0.00000     0.00000     0.00000     0.00000     0.00000     0.00000     0.00000     0.00000     0.00000
    -8.33274     0.00000     0.00000     0.00000     0.00000     0.00000     0.00000     0.00000     0.00000     0.00000     0.00000
    -8.32274     0.00000     0.00000     0.00000     0.00000     0.00000     0.00000     0.00000     0.00000     0.00000     0.00000
    -8.31374     0.00000     0.00000     0.00000     0.00000     0.00000     0.00000     0.00000     0.00000     0.00000     0.00000
    -8.30374     0.00000     0.00000     0.00000     0.00000     0.00000     0.00000     0.00000     0.00000     0.00000     0.00000
    -8.29374     0.00000     0.00000     0.00000     0.00000     0.00000     0.00000     0.00000     0.00000     0.00000     0.00000
    -8.28474     0.00000     0.00000     0.00000     0.00000     0.00000     0.00000     0.00000     0.00000     0.00000     0.00000
    -8.27474     0.00000     0.00000     0.00000     0.00000     0.00000     0.00000     0.00000     0.00000     0.00000     0.00000
    -8.26574     0.00000     0.00000     0.00000     0.00000     0.00000     0.00000     0.00000     0.00000     0.00000     0.00000
    -8.25574     0.00000     0.00000     0.00000     0.00000     0.00000     0.00000     0.00000     0.00000     0.00000     0.00000
    -8.24574     0.00000     0.00000     0.00000     0.00000     0.00000     0.00000     0.00000     0.00000     0.00000     0.00000
    -8.23674     0.00000     0.00000     0.00000     0.00000     0.00000     0.00000     0.00000     0.00000     0.00000     0.00000
    -8.22674     0.00000     0.00000     0.00000     0.00000     0.00000     0.00000     0.00000     0.00000     0.00000     0.00000
    -8.21774     0.00000     0.00000     0.00000     0.00000     0.00000     0.00000     0.00000     0.00000     0.00000     0.00000
    -8.20774     0.00000     0.00000     0.00000     0.00000     0.00000     0.00000     0.00000     0.00000     0.00000     0.00000
    -8.19774     0.00000     0.00000     0.00000     0.00000     0.00000     0.00000     0.00000     0.00000     0.00000     0.00000
    -8.18874     0.00000     0.00000     0.00000     0.00000     0.00000     0.00000     0.00000     0.00000     0.00000     0.00000
    -8.17874     0.00000     0.00000     0.00000     0.00000     0.00000     0.00000     0.00000     0.00000     0.00000     0.00000
    -8.16974     0.00000     0.00000     0.00000     0.00000     0.00000     0.00000     0.00000     0.00000     0.00000     0.00000
    -8.15974     0.00000     0.00000     0.00000     0.00000     0.00000     0.00000     0.00000     0.00000     0.00000     0.00000
    -8.14974     0.00000     0.00000     0.00000     0.00000     0.00000     0.00000     0.00000     0.00000     0.00000     0.00000
    -8.14074     0.00000     0.00000     0.00000     0.00000     0.00000     0.00000     0.00000     0.00000     0.00000     0.00000
    -8.13074     0.00000     0.00000     0.00000     0.00000     0.00000     0.00000     0.00000     0.00000     0.00000     0.00000
    -8.12174     0.00000     0.00000     0.00000     0.00000     0.00000     0.00000     0.00000     0.00000     0.00000     0.00000
    -8.11174     0.00000     0.00000     0.00000     0.00000     0.00000     0.00000     0.00000     0.00000     0.00000     0.00000
    -8.10174     0.00000     0.00000     0.00000     0.00000     0.00000     0.00000     0.00000     0.00000     0.00000     0.00000
    -8.09274     0.00000     0.00000     0.00000     0.00000     0.00000     0.00000     0.00000     0.00000     0.00000     0.00000
    -8.08274     0.00000     0.00000     0.00000     0.00000     0.00000     0.00000     0.00000     0.00000     0.00000     0.00000
    -8.07374     0.00000     0.00000     0.00000     0.00000     0.00000     0.00000     0.00000     0.00000     0.00000     0.00000
    -8.06374     0.00000     0.00000     0.00000     0.00000     0.00000     0.00000     0.00000     0.00000     0.00000     0.00000
    -8.05374     0.00000     0.00000     0.00000     0.00000     0.00000     0.00000     0.00000     0.00000     0.00000     0.00000
    -8.04474     0.00000     0.00000     0.00000     0.00000     0.00000     0.00000     0.00000     0.00000     0.00000     0.00000
    -8.03474     0.00000     0.00000     0.00000     0.00000     0.00000     0.00000     0.00000     0.00000     0.00000     0.00000
    -8.02574     0.00000     0.00000     0.00000     0.00000     0.00000     0.00000     0.00000     0.00000     0.00000     0.00000
    -8.01574     0.00000     0.00000     0.00000     0.00000     0.00000     0.00000     0.00000     0.00000     0.00000     0.00000
    -8.00574     0.00000     0.00000     0.00000     0.00000     0.00000     0.00000     0.00000     0.00000     0.00000     0.00000
    -7.99674     0.00000     0.00000     0.00000     0.00000     0.00000     0.00000     0.00000     0.00000     0.00000     0.00000
    -7.98674     0.00000     0.00000     0.00000     0.00000     0.00000     0.00000     0.00000     0.00000     0.00000     0.00000
    -7.97774     0.00000     0.00000     0.00000     0.00000     0.00000     0.00000     0.00000     0.00000     0.00000     0.00000
    -7.96774     0.00000     0.00000     0.00000     0.00000     0.00000     0.00000     0.00000     0.00000     0.00000     0.00000
    -7.95774     0.00000     0.00000     0.00000     0.00000     0.00000     0.00000     0.00000     0.00000     0.00000     0.00000
    -7.94874     0.00000     0.00000     0.00000     0.00000     0.00000     0.00000     0.00000     0.00000     0.00000     0.00000
    -7.93874     0.00000     0.00000     0.00000     0.00000     0.00000     0.00000     0.00000     0.00000     0.00000     0.00000
    -7.92974     0.00000     0.00000     0.00000     0.00000     0.00000     0.00000     0.00000     0.00000     0.00000     0.00000
    -7.91974     0.00000     0.00000     0.00000     0.00000     0.00000     0.00000     0.00000     0.00000     0.00000     0.00000
    -7.91074     0.00000     0.00000     0.00000     0.00000     0.00000     0.00000     0.00000     0.00000     0.00000     0.00000
    -7.90074     0.00000     0.00000     0.00000     0.00000     0.00000     0.00000     0.00000     0.00000     0.00000     0.00000
    -7.89074     0.00000     0.00000     0.00000     0.00000     0.00000     0.00000     0.00000     0.00000     0.00000     0.00000
    -7.88174     0.00000     0.00000     0.00000     0.00000     0.00000     0.00000     0.00000     0.00000     0.00000     0.00000
    -7.87174     0.00000     0.00000     0.00000     0.00000     0.00000     0.00000     0.00000     0.00000     0.00000     0.00000
    -7.86274     0.00000     0.00000     0.00000     0.00000     0.00000     0.00000     0.00000     0.00000     0.00000     0.00000
    -7.85274     0.00000     0.00000     0.00000     0.00000     0.00000     0.00000     0.00000     0.00000     0.00000     0.00000
    -7.84274     0.00000     0.00000     0.00000     0.00000     0.00000     0.00000     0.00000     0.00000     0.00000     0.00000
    -7.83374     0.00000     0.00000     0.00000     0.00000     0.00000     0.00000     0.00000     0.00000     0.00000     0.00000
    -7.82374     0.00000     0.00000     0.00000     0.00000     0.00000     0.00000     0.00000     0.00000     0.00000     0.00000
    -7.81474     0.00000     0.00000     0.00000     0.00000     0.00000     0.00000     0.00000     0.00000     0.00000     0.00000
    -7.80474     0.00000     0.00000     0.00000     0.00000     0.00000     0.00000     0.00000     0.00000     0.00000     0.00000
    -7.79474     0.00000     0.00000     0.00000     0.00000     0.00000     0.00000     0.00000     0.00000     0.00000     0.00000
    -7.78574     0.00000     0.00000     0.00000     0.00000     0.00000     0.00000     0.00000     0.00000     0.00000     0.00000
    -7.77574     0.00000     0.00000     0.00000     0.00000     0.00000     0.00000     0.00000     0.00000     0.00000     0.00000
    -7.76674     0.00000     0.00000     0.00000     0.00000     0.00000     0.00000     0.00000     0.00000     0.00000     0.00000
    -7.75674     0.00000     0.00000     0.00000     0.00000     0.00000     0.00000     0.00000     0.00000     0.00000     0.00000
    -7.74674     0.00000     0.00000     0.00000     0.00000     0.00000     0.00000     0.00000     0.00000     0.00000     0.00000
    -7.73774     0.00000     0.00000     0.00000     0.00000     0.00000     0.00000     0.00000     0.00000     0.00000     0.00000
    -7.72774     0.00000     0.00000     0.00000     0.00000     0.00000     0.00000     0.00000     0.00000     0.00000     0.00000
    -7.71874     0.00000     0.00000     0.00000     0.00000     0.00000     0.00000     0.00000     0.00000     0.00000     0.00000
    -7.70874     0.00000     0.00000     0.00000     0.00000     0.00000     0.00000     0.00000     0.00000     0.00000     0.00000
    -7.69874     0.00000     0.00000     0.00000     0.00000     0.00000     0.00000     0.00000     0.00000     0.00000     0.00000
    -7.68974     0.00000     0.00000     0.00000     0.00000     0.00000     0.00000     0.00000     0.00000     0.00000     0.00000
    -7.67974     0.00000     0.00000     0.00000     0.00000     0.00000     0.00000     0.00000     0.00000     0.00000     0.00000
    -7.67074     0.00000     0.00000     0.00000     0.00000     0.00000     0.00000     0.00000     0.00000     0.00000     0.00000
    -7.66074     0.00000     0.00000     0.00000     0.00000     0.00000     0.00000     0.00000     0.00000     0.00000     0.00000
    -7.65074     0.00000     0.00000     0.00000     0.00000     0.00000     0.00000     0.00000     0.00000     0.00000     0.00000
    -7.64174     0.00000     0.00000     0.00000     0.00000     0.00000     0.00000     0.00000     0.00000     0.00000     0.00000
    -7.63174     0.00000     0.00000     0.00000     0.00000     0.00000     0.00000     0.00000     0.00000     0.00000     0.00000
    -7.62274     0.00000     0.00000     0.00000     0.00000     0.00000     0.00000     0.00000     0.00000     0.00000     0.00000
    -7.61274     0.00000     0.00000     0.00000     0.00000     0.00000     0.00000     0.00000     0.00000     0.00000     0.00000
    -7.60274     0.00000     0.00000     0.00000     0.00000     0.00000     0.00000     0.00000     0.00000     0.00000     0.00000
    -7.59374     0.00000     0.00000     0.00000     0.00000     0.00000     0.00000     0.00000     0.00000     0.00000     0.00000
    -7.58374     0.00000     0.00000     0.00000     0.00000     0.00000     0.00000     0.00000     0.00000     0.00000     0.00000
    -7.57474     0.00000     0.00000     0.00000     0.00000     0.00000     0.00000     0.00000     0.00000     0.00000     0.00000
    -7.56474     0.00000     0.00000     0.00000     0.00000     0.00000     0.00000     0.00000     0.00000     0.00000     0.00000
    -7.55474     0.00000     0.00000     0.00000     0.00000     0.00000     0.00000     0.00000     0.00000     0.00000     0.00000
    -7.54574     0.00000     0.00000     0.00000     0.00000     0.00000     0.00000     0.00000     0.00000     0.00000     0.00000
    -7.53574     0.00000     0.00000     0.00000     0.00000     0.00000     0.00000     0.00000     0.00000     0.00000     0.00000
    -7.52674     0.00000     0.00000     0.00000     0.00000     0.00000     0.00000     0.00000     0.00000     0.00000     0.00000
    -7.51674     0.00000     0.00000     0.00000     0.00000     0.00000     0.00000     0.00000     0.00000     0.00000     0.00000
    -7.50674     0.00000     0.00000     0.00000     0.00000     0.00000     0.00000     0.00000     0.00000     0.00000     0.00000
    -7.49774     0.00000     0.00000     0.00000     0.00000     0.00000     0.00000     0.00000     0.00000     0.00000     0.00000
    -7.48774     0.00000     0.00000     0.00000     0.00000     0.00000     0.00000     0.00000     0.00000     0.00000     0.00000
    -7.47874     0.00000     0.00000     0.00000     0.00000     0.00000     0.00000     0.00000     0.00000     0.00000     0.00000
    -7.46874     0.00000     0.00000     0.00000     0.00000     0.00000     0.00000     0.00000     0.00000     0.00000     0.00000
    -7.45874     0.00000     0.00000     0.00000     0.00000     0.00000     0.00000     0.00000     0.00000     0.00000     0.00000
    -7.44974     0.00000     0.00000     0.00000     0.00000     0.00000     0.00000     0.00000     0.00000     0.00000     0.00000
    -7.43974     0.00000     0.00000     0.00000     0.00000     0.00000     0.00000     0.00000     0.00000     0.00000     0.00000
    -7.43074     0.00000     0.00000     0.00000     0.00000     0.00000     0.00000     0.00000     0.00000     0.00000     0.00000
    -7.42074     0.00000     0.00000     0.00000     0.00000     0.00000     0.00000     0.00000     0.00000     0.00000     0.00000
    -7.41074     0.00000     0.00000     0.00000     0.00000     0.00000     0.00000     0.00000     0.00000     0.00000     0.00000
    -7.40174     0.00000     0.00000     0.00000     0.00000     0.00000     0.00000     0.00000     0.00000     0.00000     0.00000
    -7.39174     0.00000     0.00000     0.00000     0.00000     0.00000     0.00000     0.00000     0.00000     0.00000     0.00000
    -7.38274     0.00000     0.00000     0.00000     0.00000     0.00000     0.00000     0.00000     0.00000     0.00000     0.00000
    -7.37274     0.00000     0.00000     0.00000     0.00000     0.00000     0.00000     0.00000     0.00000     0.00000     0.00000
    -7.36374     0.00000     0.00000     0.00000     0.00000     0.00000     0.00000     0.00000     0.00000     0.00000     0.00000
    -7.35374     0.00000     0.00000     0.00000     0.00000     0.00000     0.00000     0.00000     0.00000     0.00000     0.00000
    -7.34374     0.00000     0.00000     0.00000     0.00000     0.00000     0.00000     0.00000     0.00000     0.00000     0.00000
    -7.33474     0.00000     0.00000     0.00000     0.00000     0.00000     0.00000     0.00000     0.00000     0.00000     0.00000
    -7.32474     0.00000     0.00000     0.00000     0.00000     0.00000     0.00000     0.00000     0.00000     0.00000     0.00000
    -7.31574     0.00000     0.00000     0.00000     0.00000     0.00000     0.00000     0.00000     0.00000     0.00000     0.00000
    -7.30574     0.00000     0.00000     0.00000     0.00000     0.00000     0.00000     0.00000     0.00000     0.00000     0.00000
    -7.29574     0.00000     0.00000     0.00000     0.00000     0.00000     0.00000     0.00000     0.00000     0.00000     0.00000
    -7.28674     0.00000     0.00000     0.00000     0.00000     0.00000     0.00000     0.00000     0.00000     0.00000     0.00000
    -7.27674     0.00000     0.00000     0.00000     0.00000     0.00000     0.00000     0.00000     0.00000     0.00000     0.00000
    -7.26774     0.00000     0.00000     0.00000     0.00000     0.00000     0.00000     0.00000     0.00000     0.00000     0.00000
    -7.25774     0.00000     0.00000     0.00000     0.00000     0.00000     0.00000     0.00000     0.00000     0.00000     0.00000
    -7.24774     0.00000     0.00000     0.00000     0.00000     0.00000     0.00000     0.00000     0.00000     0.00000     0.00000
    -7.23874     0.00000     0.00000     0.00000     0.00000     0.00000     0.00000     0.00000     0.00000     0.00000     0.00000
    -7.22874     0.00000     0.00000     0.00000     0.00000     0.00000     0.00000     0.00000     0.00000     0.00000     0.00000
    -7.21974     0.00000     0.00000     0.00000     0.00000     0.00000     0.00000     0.00000     0.00000     0.00000     0.00000
    -7.20974     0.00000     0.00000     0.00000     0.00000     0.00000     0.00000     0.00000     0.00000     0.00000     0.00000
    -7.19974     0.00000     0.00000     0.00000     0.00000     0.00000     0.00000     0.00000     0.00000     0.00000     0.00000
    -7.19074     0.00000     0.00000     0.00000     0.00000     0.00000     0.00000     0.00000     0.00000     0.00000     0.00000
    -7.18074     0.00000     0.00000     0.00000     0.00000     0.00000     0.00000     0.00000     0.00000     0.00000     0.00000
    -7.17174     0.00000     0.00000     0.00000     0.00000     0.00000     0.00000     0.00000     0.00000     0.00000     0.00000
    -7.16174     0.00000     0.00000     0.00000     0.00000     0.00000     0.00000     0.00000     0.00000     0.00000     0.00000
    -7.15174     0.00000     0.00000     0.00000     0.00000     0.00000     0.00000     0.00000     0.00000     0.00000     0.00000
    -7.14274     0.00000     0.00000     0.00000     0.00000     0.00000     0.00000     0.00000     0.00000     0.00000     0.00000
    -7.13274     0.00000     0.00000     0.00000     0.00000     0.00000     0.00000     0.00000     0.00000     0.00000     0.00000
    -7.12374     0.00000     0.00000     0.00000     0.00000     0.00000     0.00000     0.00000     0.00000     0.00000     0.00000
    -7.11374     0.00000     0.00000     0.00000     0.00000     0.00000     0.00000     0.00000     0.00000     0.00000     0.00000
    -7.10374     0.00000     0.00000     0.00000     0.00000     0.00000     0.00000     0.00000     0.00000     0.00000     0.00000
    -7.09474     0.00000     0.00000     0.00000     0.00000     0.00000     0.00000     0.00000     0.00000     0.00000     0.00000
    -7.08474     0.00000     0.00000     0.00000     0.00000     0.00000     0.00000     0.00000     0.00000     0.00000     0.00000
    -7.07574     0.00000     0.00000     0.00000     0.00000     0.00000     0.00000     0.00000     0.00000     0.00000     0.00000
    -7.06574     0.00000     0.00000     0.00000     0.00000     0.00000     0.00000     0.00000     0.00000     0.00000     0.00000
    -7.05574     0.00000     0.00000     0.00000     0.00000     0.00000     0.00000     0.00000     0.00000     0.00000     0.00000
    -7.04674     0.00000     0.00000     0.00000     0.00000     0.00000     0.00000     0.00000     0.00000     0.00000     0.00000
    -7.03674     0.00000     0.00000     0.00000     0.00000     0.00000     0.00000     0.00000     0.00000     0.00000     0.00000
    -7.02774     0.00000     0.00000     0.00000     0.00000     0.00000     0.00000     0.00000     0.00000     0.00000     0.00000
    -7.01774     0.00000     0.00000     0.00000     0.00000     0.00000     0.00000     0.00000     0.00000     0.00000     0.00000
    -7.00774     0.00000     0.00000     0.00000     0.00000     0.00000     0.00000     0.00000     0.00000     0.00000     0.00000
    -6.99874     0.00000     0.00000     0.00000     0.00000     0.00000     0.00000     0.00000     0.00000     0.00000     0.00000
    -6.98874     0.00000     0.00000     0.00000     0.00000     0.00000     0.00000     0.00000     0.00000     0.00000     0.00000
    -6.97974     0.00000     0.00000     0.00000     0.00000     0.00000     0.00000     0.00000     0.00000     0.00000     0.00000
    -6.96974     0.00000     0.00000     0.00000     0.00000     0.00000     0.00000     0.00000     0.00000     0.00000     0.00000
    -6.95974     0.00000     0.00000     0.00000     0.00000     0.00000     0.00000     0.00000     0.00000     0.00000     0.00000
    -6.95074     0.00000     0.00000     0.00000     0.00000     0.00000     0.00000     0.00000     0.00000     0.00000     0.00000
    -6.94074     0.00000     0.00000     0.00000     0.00000     0.00000     0.00000     0.00000     0.00000     0.00000     0.00000
    -6.93174     0.00000     0.00000     0.00000     0.00000     0.00000     0.00000     0.00000     0.00000     0.00000     0.00000
    -6.92174     0.00000     0.00000     0.00000     0.00000     0.00000     0.00000     0.00000     0.00000     0.00000     0.00000
    -6.91174     0.00000     0.00000     0.00000     0.00000     0.00000     0.00000     0.00000     0.00000     0.00000     0.00000
    -6.90274     0.00000     0.00000     0.00000     0.00000     0.00000     0.00000     0.00000     0.00000     0.00000     0.00000
    -6.89274     0.00000     0.00000     0.00000     0.00000     0.00000     0.00000     0.00000     0.00000     0.00000     0.00000
    -6.88374     0.00000     0.00000     0.00000     0.00000     0.00000     0.00000     0.00000     0.00000     0.00000     0.00000
    -6.87374     0.00000     0.00000     0.00000     0.00000     0.00000     0.00000     0.00000     0.00000     0.00000     0.00000
    -6.86374     0.00000     0.00000     0.00000     0.00000     0.00000     0.00000     0.00000     0.00000     0.00000     0.00000
    -6.85474     0.00000     0.00000     0.00000     0.00000     0.00000     0.00000     0.00000     0.00000     0.00000     0.00000
    -6.84474     0.00000     0.00000     0.00000     0.00000     0.00000     0.00000     0.00000     0.00000     0.00000     0.00000
    -6.83574     0.00000     0.00000     0.00000     0.00000     0.00000     0.00000     0.00000     0.00000     0.00000     0.00000
    -6.82574     0.00000     0.00000     0.00000     0.00000     0.00000     0.00000     0.00000     0.00000     0.00000     0.00000
    -6.81674     0.00000     0.00000     0.00000     0.00000     0.00000     0.00000     0.00000     0.00000     0.00000     0.00000
    -6.80674     0.00000     0.00000     0.00000     0.00000     0.00000     0.00000     0.00000     0.00000     0.00000     0.00000
    -6.79674     0.00000     0.00000     0.00000     0.00000     0.00000     0.00000     0.00000     0.00000     0.00000     0.00000
    -6.78774     0.00000     0.00000     0.00000     0.00000     0.00000     0.00000     0.00000     0.00000     0.00000     0.00000
    -6.77774     0.00000     0.00000     0.00000     0.00000     0.00000     0.00000     0.00000     0.00000     0.00000     0.00000
    -6.76874     0.00000     0.00000     0.00000     0.00000     0.00000     0.00000     0.00000     0.00000     0.00000     0.00000
    -6.75874     0.00000     0.00000     0.00000     0.00000     0.00000     0.00000     0.00000     0.00000     0.00000     0.00000
    -6.74874     0.00000     0.00000     0.00000     0.00000     0.00000     0.00000     0.00000     0.00000     0.00000     0.00000
    -6.73974     0.00000     0.00000     0.00000     0.00000     0.00000     0.00000     0.00000     0.00000     0.00000     0.00000
    -6.72974     0.00000     0.00000     0.00000     0.00000     0.00000     0.00000     0.00000     0.00000     0.00000     0.00000
    -6.72074     0.00000     0.00000     0.00000     0.00000     0.00000     0.00000     0.00000     0.00000     0.00000     0.00000
    -6.71074     0.00000     0.00000     0.00000     0.00000     0.00000     0.00000     0.00000     0.00000     0.00000     0.00000
    -6.70074     0.00000     0.00000     0.00000     0.00000     0.00000     0.00000     0.00000     0.00000     0.00000     0.00000
    -6.69174     0.00000     0.00000     0.00000     0.00000     0.00000     0.00000     0.00000     0.00000     0.00000     0.00000
    -6.68174     0.00000     0.00000     0.00000     0.00000     0.00000     0.00000     0.00000     0.00000     0.00000     0.00000
    -6.67274     0.00000     0.00000     0.00000     0.00000     0.00000     0.00000     0.00000     0.00000     0.00000     0.00000
    -6.66274     0.00000     0.00000     0.00000     0.00000     0.00000     0.00000     0.00000     0.00000     0.00000     0.00000
    -6.65274     0.00000     0.00000     0.00000     0.00000     0.00000     0.00000     0.00000     0.00000     0.00000     0.00000
    -6.64374     0.00000     0.00000     0.00000     0.00000     0.00000     0.00000     0.00000     0.00000     0.00000     0.00000
    -6.63374     0.00000     0.00000     0.00000     0.00000     0.00000     0.00000     0.00000     0.00000     0.00000     0.00000
    -6.62474     0.00000     0.00000     0.00000     0.00000     0.00000     0.00000     0.00000     0.00000     0.00000     0.00000
    -6.61474     0.00000     0.00000     0.00000     0.00000     0.00000     0.00000     0.00000     0.00000     0.00000     0.00000
    -6.60474     0.00000     0.00000     0.00000     0.00000     0.00000     0.00000     0.00000     0.00000     0.00000     0.00000
    -6.59574     0.00000     0.00000     0.00000     0.00000     0.00000     0.00000     0.00000     0.00000     0.00000     0.00000
    -6.58574     0.00000     0.00000     0.00000     0.00000     0.00000     0.00000     0.00000     0.00000     0.00000     0.00000
    -6.57674     0.00000     0.00000     0.00000     0.00000     0.00000     0.00000     0.00000     0.00000     0.00000     0.00000
    -6.56674     0.00000     0.00000     0.00000     0.00000     0.00000     0.00000     0.00000     0.00000     0.00000     0.00000
    -6.55674     0.00000     0.00000     0.00000     0.00000     0.00000     0.00000     0.00000     0.00000     0.00000     0.00000
    -6.54774     0.00000     0.00000     0.00000     0.00000     0.00000     0.00000     0.00000     0.00000     0.00000     0.00000
    -6.53774     0.00000     0.00000     0.00000     0.00000     0.00000     0.00000     0.00000     0.00000     0.00000     0.00000
    -6.52874     0.00000     0.00000     0.00000     0.00000     0.00000     0.00000     0.00000     0.00000     0.00000     0.00000
    -6.51874     0.00000     0.00000     0.00000     0.00000     0.00000     0.00000     0.00000     0.00000     0.00000     0.00000
    -6.50874     0.00000     0.00000     0.00000     0.00000     0.00000     0.00000     0.00000     0.00000     0.00000     0.00000
    -6.49974     0.00000     0.00000     0.00000     0.00000     0.00000     0.00000     0.00000     0.00000     0.00000     0.00000
    -6.48974     0.00000     0.00000     0.00000     0.00000     0.00000     0.00000     0.00000     0.00000     0.00000     0.00000
    -6.48074     0.00000     0.00000     0.00000     0.00000     0.00000     0.00000     0.00000     0.00000     0.00000     0.00000
    -6.47074     0.00000     0.00000     0.00000     0.00000     0.00000     0.00000     0.00000     0.00000     0.00000     0.00000
    -6.46074     0.00000     0.00000     0.00000     0.00000     0.00000     0.00000     0.00000     0.00000     0.00000     0.00000
    -6.45174     0.00000     0.00000     0.00000     0.00000     0.00000     0.00000     0.00000     0.00000     0.00000     0.00000
    -6.44174     0.00000     0.00000     0.00000     0.00000     0.00000     0.00000     0.00000     0.00000     0.00000     0.00000
    -6.43274     0.00000     0.00000     0.00000     0.00000     0.00000     0.00000     0.00000     0.00000     0.00000     0.00000
    -6.42274     0.00000     0.00000     0.00000     0.00000     0.00000     0.00000     0.00000     0.00000     0.00000     0.00000
    -6.41274     0.00000     0.00000     0.00000     0.00000     0.00000     0.00000     0.00000     0.00000     0.00000     0.00000
    -6.40374     0.00000     0.00000     0.00000     0.00000     0.00000     0.00000     0.00000     0.00000     0.00000     0.00000
    -6.39374     0.00000     0.00000     0.00000     0.00000     0.00000     0.00000     0.00000     0.00000     0.00000     0.00000
    -6.38474     0.00000     0.00000     0.00000     0.00000     0.00000     0.00000     0.00000     0.00000     0.00000     0.00000
    -6.37474     0.00000     0.00000     0.00000     0.00000     0.00000     0.00000     0.00000     0.00000     0.00000     0.00000
    -6.36474     0.00000     0.00000     0.00000     0.00000     0.00000     0.00000     0.00000     0.00000     0.00000     0.00000
    -6.35574     0.00000     0.00000     0.00000     0.00000     0.00000     0.00000     0.00000     0.00000     0.00000     0.00000
    -6.34574     0.00000     0.00000     0.00000     0.00000     0.00000     0.00000     0.00000     0.00000     0.00000     0.00000
    -6.33674     0.00000     0.00000     0.00000     0.00000     0.00000     0.00000     0.00000     0.00000     0.00000     0.00000
    -6.32674     0.00000     0.00000     0.00000     0.00000     0.00000     0.00000     0.00000     0.00000     0.00000     0.00000
    -6.31674     0.00000     0.00000     0.00000     0.00000     0.00000     0.00000     0.00000     0.00000     0.00000     0.00000
    -6.30774     0.00000     0.00000     0.00000     0.00000     0.00000     0.00000     0.00000     0.00000     0.00000     0.00000
    -6.29774     0.00000     0.00000     0.00000     0.00000     0.00000     0.00000     0.00000     0.00000     0.00000     0.00000
    -6.28874     0.00000     0.00000     0.00000     0.00000     0.00000     0.00000     0.00000     0.00000     0.00000     0.00000
    -6.27874     0.00000     0.00000     0.00000     0.00000     0.00000     0.00000     0.00000     0.00000     0.00000     0.00000
    -6.26974     0.00000     0.00000     0.00000     0.00000     0.00000     0.00000     0.00000     0.00000     0.00000     0.00000
    -6.25974     0.00000     0.00000     0.00000     0.00000     0.00000     0.00000     0.00000     0.00000     0.00000     0.00000
    -6.24974     0.00000     0.00000     0.00000     0.00000     0.00000     0.00000     0.00000     0.00000     0.00000     0.00000
    -6.24074     0.00000     0.00000     0.00000     0.00000     0.00000     0.00000     0.00000     0.00000     0.00000     0.00000
    -6.23074     0.00000     0.00000     0.00000     0.00000     0.00000     0.00000     0.00000     0.00000     0.00000     0.00000
    -6.22174     0.00000     0.00000     0.00000     0.00000     0.00000     0.00000     0.00000     0.00000     0.00000     0.00000
    -6.21174     0.00000     0.00000     0.00000     0.00000     0.00000     0.00000     0.00000     0.00000     0.00000     0.00000
    -6.20174     0.00000     0.00000     0.00000     0.00000     0.00000     0.00000     0.00000     0.00000     0.00000     0.00000
    -6.19274     0.00000     0.00000     0.00000     0.00000     0.00000     0.00000     0.00000     0.00000     0.00000     0.00000
    -6.18274     0.00000     0.00000     0.00000     0.00000     0.00000     0.00000     0.00000     0.00000     0.00000     0.00000
    -6.17374     0.00000     0.00000     0.00000     0.00000     0.00000     0.00000     0.00000     0.00000     0.00000     0.00000
    -6.16374     0.00000     0.00000     0.00000     0.00000     0.00000     0.00000     0.00000     0.00000     0.00000     0.00000
    -6.15374     0.00000     0.00000     0.00000     0.00000     0.00000     0.00000     0.00000     0.00000     0.00000     0.00000
    -6.14474     0.00000     0.00000     0.00000     0.00000     0.00000     0.00000     0.00000     0.00000     0.00000     0.00000
    -6.13474     0.00000     0.00000     0.00000     0.00000     0.00000     0.00000     0.00000     0.00000     0.00000     0.00000
    -6.12574     0.00000     0.00000     0.00000     0.00000     0.00000     0.00000     0.00000     0.00000     0.00000     0.00000
    -6.11574     0.00000     0.00000     0.00000     0.00000     0.00000     0.00000     0.00000     0.00000     0.00000     0.00000
    -6.10574     0.00000     0.00000     0.00000     0.00000     0.00000     0.00000     0.00000     0.00000     0.00000     0.00000
    -6.09674     0.00000     0.00000     0.00000     0.00000     0.00000     0.00000     0.00000     0.00000     0.00000     0.00000
    -6.08674     0.00000     0.00000     0.00000     0.00000     0.00000     0.00000     0.00000     0.00000     0.00000     0.00000
    -6.07774     0.00000     0.00000     0.00000     0.00000     0.00000     0.00000     0.00000     0.00000     0.00000     0.00000
    -6.06774     0.00000     0.00000     0.00000     0.00000     0.00000     0.00000     0.00000     0.00000     0.00000     0.00000
    -6.05774     0.00000     0.00000     0.00000     0.00000     0.00000     0.00000     0.00000     0.00000     0.00000     0.00000
    -6.04874     0.00000     0.00000     0.00000     0.00000     0.00000     0.00000     0.00000     0.00000     0.00000     0.00000
    -6.03874     0.00000     0.00000     0.00000     0.00000     0.00000     0.00000     0.00000     0.00000     0.00000     0.00000
    -6.02974     0.00000     0.00000     0.00000     0.00000     0.00000     0.00000     0.00000     0.00000     0.00000     0.00000
    -6.01974     0.00000     0.00000     0.00000     0.00000     0.00000     0.00000     0.00000     0.00000     0.00000     0.00000
    -6.00974     0.00000     0.00000     0.00000     0.00000     0.00000     0.00000     0.00000     0.00000     0.00000     0.00000
    -6.00074     0.00000     0.00000     0.00000     0.00000     0.00000     0.00000     0.00000     0.00000     0.00000     0.00000
    -5.99074     0.00000     0.00000     0.00000     0.00000     0.00000     0.00000     0.00000     0.00000     0.00000     0.00000
    -5.98174     0.00000     0.00000     0.00000     0.00000     0.00000     0.00000     0.00000     0.00000     0.00000     0.00000
    -5.97174     0.00000     0.00000     0.00000     0.00000     0.00000     0.00000     0.00000     0.00000     0.00000     0.00000
    -5.96174     0.00000     0.00000     0.00000     0.00000     0.00000     0.00000     0.00000     0.00000     0.00000     0.00000
    -5.95274     0.00000     0.00000     0.00000     0.00000     0.00000     0.00000     0.00000     0.00000     0.00000     0.00000
    -5.94274     0.00000     0.00000     0.00000     0.00000     0.00000     0.00000     0.00000     0.00000     0.00000     0.00000
    -5.93374     0.00000     0.00000     0.00000     0.00000     0.00000     0.00000     0.00000     0.00000     0.00000     0.00000
    -5.92374     0.00000     0.00000     0.00000     0.00000     0.00000     0.00000     0.00000     0.00000     0.00000     0.00000
    -5.91374     0.00000     0.00000     0.00000     0.00000     0.00000     0.00000     0.00000     0.00000     0.00000     0.00000
    -5.90474     0.00000     0.00000     0.00000     0.00000     0.00000     0.00000     0.00000     0.00000     0.00000     0.00000
    -5.89474     0.00000     0.00000     0.00000     0.00000     0.00000     0.00000     0.00000     0.00000     0.00000     0.00000
    -5.88574     0.00000     0.00000     0.00000     0.00000     0.00000     0.00000     0.00000     0.00000     0.00000     0.00000
    -5.87574     0.00000     0.00000     0.00000     0.00000     0.00000     0.00000     0.00000     0.00000     0.00000     0.00000
    -5.86574     0.00000     0.00000     0.00000     0.00000     0.00000     0.00000     0.00000     0.00000     0.00000     0.00000
    -5.85674     0.00000     0.00000     0.00000     0.00000     0.00000     0.00000     0.00000     0.00000     0.00000     0.00000
    -5.84674    -0.00000    -0.00000    -0.00000    -0.00000    -0.00000    -0.00000    -0.00000    -0.00000    -0.00000    -0.00000
    -5.83774    -0.00000    -0.00000    -0.00000    -0.00000    -0.00000    -0.00000    -0.00000    -0.00000    -0.00000    -0.00000
    -5.82774    -0.00000    -0.00000    -0.00000    -0.00000    -0.00000    -0.00000    -0.00000    -0.00000    -0.00000    -0.00000
    -5.81774    -0.00000    -0.00000    -0.00000    -0.00000    -0.00000    -0.00000    -0.00000    -0.00000    -0.00000    -0.00000
    -5.80874    -0.00000    -0.00000    -0.00000    -0.00000    -0.00000    -0.00000    -0.00000    -0.00000    -0.00000    -0.00000
    -5.79874    -0.00000    -0.00000    -0.00000    -0.00000    -0.00000    -0.00000    -0.00000    -0.00000    -0.00000    -0.00000
    -5.78974    -0.00000    -0.00000    -0.00000    -0.00000    -0.00000    -0.00000    -0.00000    -0.00000    -0.00000    -0.00000
    -5.77974    -0.00000    -0.00000    -0.00000    -0.00000    -0.00000    -0.00000    -0.00000    -0.00000    -0.00000    -0.00000
    -5.77074    -0.00000    -0.00000    -0.00000    -0.00000    -0.00000    -0.00000    -0.00000    -0.00000    -0.00000    -0.00000
    -5.76074    -0.00000    -0.00000    -0.00000    -0.00000    -0.00000    -0.00000    -0.00000    -0.00000    -0.00000    -0.00000
    -5.75074    -0.00000    -0.00000    -0.00000    -0.00000    -0.00000    -0.00000    -0.00000    -0.00000    -0.00000    -0.00000
    -5.74174    -0.00000    -0.00000    -0.00000    -0.00000    -0.00000    -0.00000    -0.00000    -0.00000    -0.00000    -0.00000
    -5.73174    -0.00000    -0.00000    -0.00000    -0.00000    -0.00000    -0.00000    -0.00000    -0.00000    -0.00000    -0.00001
    -5.72274    -0.00001    -0.00000    -0.00000    -0.00000    -0.00000    -0.00000    -0.00000    -0.00000    -0.00001    -0.00003
    -5.71274    -0.00005    -0.00000    -0.00000    -0.00000    -0.00000    -0.00000    -0.00001    -0.00000    -0.00003    -0.00010
    -5.70274    -0.00018    -0.00000    -0.00001    -0.00000    -0.00000    -0.00000    -0.00003    -0.00000    -0.00012    -0.00034
    -5.69374    -0.00056    -0.00000    -0.00003    -0.00000    -0.00000    -0.00000    -0.00011    -0.00001    -0.00037    -0.00108
    -5.68374    -0.00164    -0.00000    -0.00010    -0.00001    -0.00000    -0.00000    -0.00031    -0.00002    -0.00108    -0.00317
    -5.67474    -0.00450    -0.00000    -0.00026    -0.00004    -0.00000    -0.00000    -0.00086    -0.00007    -0.00293    -0.00865
    -5.66474    -0.01144    -0.00000    -0.00066    -0.00010    -0.00000    -0.00000    -0.00220    -0.00018    -0.00742    -0.02200
    -5.65474    -0.02710    -0.00000    -0.00156    -0.00026    -0.00000    -0.00000    -0.00523    -0.00044    -0.01747    -0.05206
    -5.64574    -0.05980    -0.00000    -0.00342    -0.00059    -0.00000    -0.00000    -0.01160    -0.00101    -0.03831    -0.11473
    -5.63574    -0.12294    -0.00000    -0.00702    -0.00127    -0.00000    -0.00000    -0.02395    -0.00217    -0.07825    -0.23559
    -5.62674    -0.23558    -0.00000    -0.01340    -0.00255    -0.00000    -0.00000    -0.04611    -0.00434    -0.14890    -0.45088
    -5.61674    -0.42100    -0.00000    -0.02388    -0.00478    -0.00000    -0.00000    -0.08281    -0.00810    -0.26408    -0.80466
    -5.60674    -0.70220    -0.00000    -0.03971    -0.00836    -0.00000    -0.00000    -0.13886    -0.01412    -0.43683    -1.34009
    -5.59774    -1.09389    -0.00000    -0.06176    -0.01369    -0.00000    -0.00001    -0.21753    -0.02300    -0.67439    -2.08426
    -5.58774    -1.59336    -0.00000    -0.08987    -0.02098    -0.00000    -0.00001    -0.31877    -0.03503    -0.97262    -3.03065
    -5.57874    -2.17265    -0.00000    -0.12258    -0.03014    -0.00001    -0.00001    -0.43749    -0.04997    -1.31194    -4.12479
    -5.56874    -2.77780    -0.00000    -0.15698    -0.04065    -0.00001    -0.00002    -0.56311    -0.06683    -1.65745    -5.26284
    -5.55874    -3.33469    -0.00000    -0.18910    -0.05153    -0.00001    -0.00002    -0.68089    -0.08390    -1.96402    -6.30414
    -5.54974    -3.76639    -0.00000    -0.21468    -0.06148    -0.00001    -0.00002    -0.77480    -0.09901    -2.18703    -7.10342
    -5.53974    -4.00894    -0.00000    -0.23021    -0.06911    -0.00001    -0.00002    -0.83117    -0.10996    -2.29300    -7.54243
    -5.53074    -4.02909    -0.00000    -0.23345    -0.07325    -0.00001    -0.00002    -0.84187    -0.11507    -2.26782    -7.56058
    -5.52074    -3.82831    -0.00000    -0.22427    -0.07324    -0.00001    -0.00002    -0.80617    -0.11354    -2.12002    -7.16559
    -5.51074    -3.44315    -0.00000    -0.20421    -0.06908    -0.00001    -0.00002    -0.73047    -0.10567    -1.87590    -6.42850
    -5.50174    -2.93248    -0.00000    -0.17620    -0.06144    -0.00001    -0.00001    -0.62654    -0.09276    -1.57239    -5.46183
    -5.49174    -2.36500    -0.00000    -0.14401    -0.05148    -0.00000    -0.00001    -0.50847    -0.07678    -1.24909    -4.39486
    -5.48274    -1.80432    -0.00000    -0.11132    -0.04060    -0.00000    -0.00001    -0.39015    -0.05986    -0.94013    -3.34639
    -5.47274    -1.30085    -0.00000    -0.08124    -0.03010    -0.00000    -0.00001    -0.28262    -0.04393    -0.66965    -2.40841
    -5.46274    -0.88475    -0.00000    -0.05587    -0.02095    -0.00000    -0.00000    -0.19297    -0.03029    -0.45073    -1.63557
    -5.45374    -0.56653    -0.00000    -0.03613    -0.01366    -0.00000    -0.00000    -0.12396    -0.01961    -0.28613    -1.04602
    -5.44374    -0.34092    -0.00000    -0.02193    -0.00834    -0.00000    -0.00000    -0.07479    -0.01189    -0.17098    -0.62885
    -5.43474    -0.19245    -0.00000    -0.01247    -0.00476    -0.00000    -0.00000    -0.04230    -0.00675    -0.09598    -0.35471
    -5.42474    -0.10173    -0.00000    -0.00663    -0.00254    -0.00000    -0.00000    -0.02240    -0.00359    -0.05051    -0.18740
    -5.41474    -0.05030    -0.00000    -0.00329    -0.00126    -0.00000    -0.00000    -0.01108    -0.00178    -0.02489    -0.09260
    -5.40574    -0.02322    -0.00000    -0.00153    -0.00059    -0.00000    -0.00000    -0.00512    -0.00082    -0.01146    -0.04274
    -5.39574    -0.01000    -0.00000    -0.00066    -0.00025    -0.00000    -0.00000    -0.00221    -0.00035    -0.00493    -0.01841
    -5.38674    -0.00402    -0.00000    -0.00027    -0.00010    -0.00000    -0.00000    -0.00089    -0.00014    -0.00198    -0.00739
    -5.37674    -0.00150    -0.00000    -0.00010    -0.00004    -0.00000    -0.00000    -0.00033    -0.00005    -0.00074    -0.00277
    -5.36674    -0.00052    -0.00000    -0.00003    -0.00001    -0.00000    -0.00000    -0.00012    -0.00002    -0.00026    -0.00096
    -5.35774    -0.00017    -0.00000    -0.00001    -0.00000    -0.00000    -0.00000    -0.00004    -0.00001    -0.00008    -0.00031
    -5.34774    -0.00005    -0.00000    -0.00000    -0.00000    -0.00000    -0.00000    -0.00001    -0.00000    -0.00003    -0.00009
    -5.33874    -0.00001    -0.00000    -0.00000    -0.00000    -0.00000    -0.00000    -0.00000    -0.00000    -0.00001    -0.00003
    -5.32874    -0.00000    -0.00000    -0.00000    -0.00000    -0.00000    -0.00000    -0.00000    -0.00000    -0.00000    -0.00001
    -5.31874    -0.00000    -0.00000    -0.00000    -0.00000    -0.00000    -0.00000    -0.00000    -0.00000    -0.00000    -0.00000
    -5.30974    -0.00001    -0.00000    -0.00000    -0.00000    -0.00000    -0.00000    -0.00001    -0.00000    -0.00000    -0.00001
    -5.29974    -0.00002    -0.00000    -0.00000    -0.00000    -0.00000    -0.00000    -0.00002    -0.00000    -0.00000    -0.00005
    -5.29074    -0.00008    -0.00000    -0.00000    -0.00000    -0.00000    -0.00000    -0.00008    -0.00000    -0.00000    -0.00016
    -5.28074    -0.00024    -0.00000    -0.00001    -0.00000    -0.00000    -0.00000    -0.00026    -0.00000    -0.00001    -0.00052
    -5.27074    -0.00072    -0.00000    -0.00003    -0.00000    -0.00000    -0.00000    -0.00077    -0.00000    -0.00004    -0.00156
    -5.26174    -0.00200    -0.00000    -0.00009    -0.00000    -0.00000    -0.00000    -0.00212    -0.00000    -0.00010    -0.00432
    -5.25174    -0.00516    -0.00000    -0.00023    -0.00000    -0.00000    -0.00000    -0.00547    -0.00000    -0.00027    -0.01112
    -5.24274    -0.01233    -0.00000    -0.00054    -0.00000    -0.00000    -0.00000    -0.01308    -0.00000    -0.00064    -0.02660
    -5.23274    -0.02743    -0.00000    -0.00121    -0.00000    -0.00000    -0.00000    -0.02909    -0.00000    -0.00143    -0.05915
    -5.22374    -0.05668    -0.00000    -0.00249    -0.00000    -0.00000    -0.00000    -0.06011    -0.00001    -0.00295    -0.12224
    -5.21374    -0.10887    -0.00000    -0.00479    -0.00001    -0.00000    -0.00000    -0.11546    -0.00001    -0.00566    -0.23480
    -5.20374    -0.19441    -0.00000    -0.00855    -0.00001    -0.00000    -0.00000    -0.20616    -0.00002    -0.01012    -0.41927
    -5.19474    -0.32276    -0.00000    -0.01419    -0.00002    -0.00000    -0.00000    -0.34228    -0.00004    -0.01680    -0.69608
    -5.18474    -0.49834    -0.00000    -0.02190    -0.00003    -0.00000    -0.00001    -0.52846    -0.00006    -0.02595    -1.07474
    -5.17574    -0.71607    -0.00000    -0.03143    -0.00004    -0.00000    -0.00001    -0.75933    -0.00008    -0.03732    -1.54428
    -5.16574    -0.95848    -0.00000    -0.04196    -0.00005    -0.00000    -0.00001    -1.01623    -0.00011    -0.05004    -2.06689
    -5.15574    -1.19729    -0.00000    -0.05220    -0.00006    -0.00000    -0.00002    -1.26940    -0.00014    -0.06270    -2.58180
    -5.14674    -1.40061    -0.00000    -0.06058    -0.00007    -0.00000    -0.00002    -1.48427    -0.00016    -0.07372    -3.01944
    -5.13674    -1.54242    -0.00000    -0.06582    -0.00008    -0.00000    -0.00002    -1.63403    -0.00018    -0.08193    -3.32448
    -5.12774    -1.61399    -0.00000    -0.06730    -0.00008    -0.00001    -0.00002    -1.70864    -0.00018    -0.08704    -3.47725
    -5.11774    -1.62708    -0.00000    -0.06534    -0.00007    -0.00001    -0.00002    -1.72036    -0.00018    -0.08980    -3.50286
    -5.10774    -1.60923    -0.00000    -0.06106    -0.00006    -0.00001    -0.00002    -1.69860    -0.00018    -0.09176    -3.46092
    -5.09874    -1.59177    -0.00000    -0.05591    -0.00005    -0.00000    -0.00002    -1.67639    -0.00017    -0.09445    -3.41877
    -5.08874    -1.59453    -0.00000    -0.05115    -0.00005    -0.00000    -0.00002    -1.67539    -0.00017    -0.09862    -3.41994
    -5.07974    -1.61695    -0.00000    -0.04737    -0.00004    -0.00000    -0.00002    -1.69521    -0.00017    -0.10370    -3.46346
    -5.06974    -1.63750    -0.00000    -0.04443    -0.00003    -0.00000    -0.00002    -1.71390    -0.00017    -0.10796    -3.50401
    -5.05974    -1.62489    -0.00000    -0.04166    -0.00003    -0.00000    -0.00002    -1.69869    -0.00017    -0.10912    -3.47458
    -5.05074    -1.55151    -0.00000    -0.03832    -0.00002    -0.00000    -0.00001    -1.62058    -0.00016    -0.10538    -3.31598
    -5.04074    -1.40630    -0.00000    -0.03394    -0.00002    -0.00000    -0.00001    -1.46848    -0.00015    -0.09616    -3.00507
    -5.03174    -1.19963    -0.00000    -0.02857    -0.00002    -0.00000    -0.00001    -1.25233    -0.00012    -0.08237    -2.56305
    -5.02174    -0.95788    -0.00000    -0.02264    -0.00001    -0.00000    -0.00001    -0.99979    -0.00010    -0.06591    -2.04633
    -5.01174    -0.71371    -0.00000    -0.01679    -0.00001    -0.00000    -0.00001    -0.74489    -0.00007    -0.04917    -1.52465
    -5.00274    -0.49533    -0.00000    -0.01163    -0.00001    -0.00000    -0.00000    -0.51694    -0.00005    -0.03415    -1.05811
    -4.99274    -0.31989    -0.00000    -0.00750    -0.00000    -0.00000    -0.00000    -0.33384    -0.00003    -0.02206    -0.68333
    -4.98374    -0.19214    -0.00000    -0.00450    -0.00000    -0.00000    -0.00000    -0.20050    -0.00002    -0.01325    -0.41042
    -4.97374    -0.10729    -0.00000    -0.00251    -0.00000    -0.00000    -0.00000    -0.11196    -0.00001    -0.00740    -0.22917
    -4.96374    -0.05569    -0.00000    -0.00130    -0.00000    -0.00000    -0.00000    -0.05812    -0.00001    -0.00384    -0.11897
    -4.95474    -0.02687    -0.00000    -0.00063    -0.00000    -0.00000    -0.00000    -0.02805    -0.00000    -0.00185    -0.05741
    -4.94474    -0.01205    -0.00000    -0.00028    -0.00000    -0.00000    -0.00000    -0.01258    -0.00000    -0.00083    -0.02575
    -4.93574    -0.00503    -0.00000    -0.00012    -0.00000    -0.00000    -0.00000    -0.00525    -0.00001    -0.00036    -0.01076
    -4.92574    -0.00197    -0.00000    -0.00005    -0.00001    -0.00000    -0.00000    -0.00205    -0.00003    -0.00017    -0.00427
    -4.91574    -0.00079    -0.00000    -0.00002    -0.00003    -0.00000    -0.00000    -0.00079    -0.00009    -0.00016    -0.00188
    -4.90674    -0.00051    -0.00000    -0.00003    -0.00009    -0.00000    -0.00000    -0.00043    -0.00028    -0.00038    -0.00172
    -4.89674    -0.00089    -0.00000    -0.00008    -0.00028    -0.00000    -0.00000    -0.00061    -0.00082    -0.00107    -0.00374
    -4.88774    -0.00227    -0.00000    -0.00022    -0.00076    -0.00000    -0.00000    -0.00148    -0.00223    -0.00292    -0.00988
    -4.87774    -0.00575    -0.00000    -0.00058    -0.00193    -0.00000    -0.00000    -0.00371    -0.00568    -0.00745    -0.02511
    -4.86774    -0.01370    -0.00000    -0.00139    -0.00457    -0.00000    -0.00000    -0.00878    -0.01346    -0.01774    -0.05965
    -4.85874    -0.03045    -0.00000    -0.00314    -0.01007    -0.00000    -0.00000    -0.01933    -0.02968    -0.03938    -0.13206
    -4.84874    -0.06314    -0.00000    -0.00662    -0.02062    -0.00000    -0.00001    -0.03964    -0.06092    -0.08144    -0.27240
    -4.83974    -0.12219    -0.00000    -0.01308    -0.03930    -0.00000    -0.00002    -0.07567    -0.11645    -0.15709    -0.52380
    -4.82974    -0.22079    -0.00000    -0.02420    -0.06971    -0.00001    -0.00004    -0.13445    -0.20735    -0.28276    -0.93931
    -4.81974    -0.37288    -0.00001    -0.04203    -0.11509    -0.00001    -0.00008    -0.22245    -0.34400    -0.47514    -1.57169
    -4.81074    -0.58901    -0.00001    -0.06853    -0.17684    -0.00003    -0.00021    -0.34267    -0.53187    -0.74600    -2.45517
    -4.80074    -0.87094    -0.00003    -0.10505    -0.25297    -0.00007    -0.00055    -0.49166    -0.76681    -1.09505    -3.58314
    -4.79174    -1.20675    -0.00008    -0.15149    -0.33685    -0.00016    -0.00152    -0.65709    -1.03116    -1.50429    -4.88939
    -4.78174    -1.56842    -0.00021    -0.20563    -0.41761    -0.00039    -0.00410    -0.81826    -1.29427    -1.93534    -6.24423
    -4.77174    -1.91405    -0.00053    -0.26290    -0.48210    -0.00097    -0.01057    -0.94980    -1.51702    -2.33471    -7.47265
    -4.76274    -2.19580    -0.00127    -0.31669    -0.51826    -0.00231    -0.02568    -1.02800    -1.66177    -2.64381    -8.39360
    -4.75274    -2.37113    -0.00287    -0.35966    -0.51901    -0.00520    -0.05837    -1.03832    -1.70330    -2.81286    -8.87071
    -4.74374    -2.41440    -0.00607    -0.38556    -0.48434    -0.01097    -0.12379    -0.97998    -1.63594    -2.81763    -8.85867
    -4.73374    -2.32540    -0.01199    -0.39126    -0.42138    -0.02157    -0.24470    -0.86598    -1.47610    -2.66409    -8.42247
    -4.72374    -2.13032    -0.02207    -0.37813    -0.34214    -0.03956    -0.45086    -0.72000    -1.25712    -2.38865    -7.72885
    -4.71474    -1.87608    -0.03789    -0.35207    -0.25988    -0.06759    -0.77484    -0.56868    -1.01924    -2.05130    -7.00757
    -4.70474    -1.62012    -0.06071    -0.32232    -0.18551    -0.10760    -1.24331    -0.43510    -0.79968    -1.72028    -6.49462
    -4.69574    -1.41587    -0.09094    -0.29864    -0.12572    -0.15973    -1.86653    -0.33402    -0.62444    -1.45843    -6.37433
    -4.68574    -1.30030    -0.12764    -0.28853    -0.08257    -0.22143    -2.62738    -0.27029    -0.50444    -1.31182    -6.73440
    -4.67674    -1.28736    -0.16833    -0.29493    -0.05453    -0.28714    -3.47904    -0.24016    -0.43630    -1.30340    -7.55121
    -4.66674    -1.36599    -0.20939    -0.31549    -0.03809    -0.34914    -4.35004    -0.23414    -0.40610    -1.43057    -8.69895
    -4.65674    -1.50521    -0.24677    -0.34355    -0.02922    -0.39930    -5.15932    -0.24029    -0.39529    -1.66665    -9.98560
    -4.64774    -1.66235    -0.27676    -0.37010    -0.02446    -0.43132    -5.83256    -0.24752    -0.38596    -1.96475   -11.19578
    -4.63774    -1.79292    -0.29680    -0.38670    -0.02135    -0.44190    -6.31143    -0.24769    -0.36562    -2.26531   -12.12971
    -4.62874    -1.85991    -0.30538    -0.38732    -0.01849    -0.43151    -6.55736    -0.23676    -0.32918    -2.50467   -12.63058
    -4.61874    -1.84084    -0.30201    -0.36968    -0.01540    -0.40332    -6.54988    -0.21462    -0.27855    -2.62788   -12.60218
    -4.60874    -1.72965    -0.28700    -0.33519    -0.01211    -0.36203    -6.28267    -0.18407    -0.22032    -2.60142   -12.01445
    -4.59974    -1.53852    -0.26139    -0.28822    -0.00892    -0.31236    -5.76992    -0.14934    -0.16244    -2.42121   -10.91232
    -4.58974    -1.29187    -0.22729    -0.23465    -0.00613    -0.25879    -5.05259    -0.11469    -0.11153    -2.11320    -9.41075
    -4.58074    -1.02206    -0.18780    -0.18059    -0.00395    -0.20532    -4.19829    -0.08350    -0.07136    -1.72621    -7.67908
    -4.57074    -0.76022    -0.14679    -0.13116    -0.00241    -0.15531    -3.29511    -0.05780    -0.04285    -1.31784    -5.90948
    -4.56074    -0.53086    -0.10807    -0.08975    -0.00149    -0.11149    -2.43348    -0.03861    -0.02502    -0.93964    -4.27839
    -4.55174    -0.34814    -0.07473    -0.05785    -0.00118    -0.07566    -1.68586    -0.02636    -0.01650    -0.62545    -2.91172
    -4.54174    -0.21588    -0.04852    -0.03529    -0.00160    -0.04845    -1.09358    -0.02186    -0.01713    -0.38977    -1.87208
    -4.53274    -0.13055    -0.02984    -0.02089    -0.00315    -0.02950    -0.66456    -0.02735    -0.02942    -0.23048    -1.16574
    -4.52274    -0.08558    -0.01814    -0.01315    -0.00664    -0.01784    -0.38269    -0.04770    -0.06003    -0.13615    -0.76791
    -4.51274    -0.07522    -0.01267    -0.01079    -0.01345    -0.01250    -0.21965    -0.09144    -0.12082    -0.09333    -0.64986
    -4.50374    -0.09686    -0.01316    -0.01314    -0.02550    -0.01312    -0.14851    -0.17092    -0.22884    -0.09144    -0.80147
    -4.49374    -0.15124    -0.02033    -0.02005    -0.04500    -0.02042    -0.15216    -0.30059    -0.40402    -0.12444    -1.23825
    -4.48474    -0.24040    -0.03607    -0.03166    -0.07389    -0.03633    -0.22637    -0.49308    -0.66379    -0.18958    -1.99117
    -4.47474    -0.36416    -0.06309    -0.04789    -0.11287    -0.06357    -0.37739    -0.75286    -1.01438    -0.28419    -3.08039
    -4.46474    -0.51623    -0.10396    -0.06787    -0.16037    -0.10477    -0.61500    -1.06923    -1.44192    -0.40208    -4.48143
    -4.45574    -0.68174    -0.15975    -0.08962    -0.21192    -0.16099    -0.94259    -1.41271    -1.90671    -0.53105    -6.09707
    -4.44574    -0.83772    -0.22828    -0.11014    -0.26049    -0.23008    -1.34652    -1.73600    -2.34505    -0.65306    -7.74735
    -4.43674    -0.95769    -0.30328    -0.12590    -0.29787    -0.30560    -1.78839    -1.98464    -2.68297    -0.74713    -9.19347
    -4.42674    -1.01869    -0.37446    -0.13386    -0.31685    -0.37733    -2.20813    -2.11096    -2.85518    -0.79519   -10.19066
    -4.41674    -1.00854    -0.42973    -0.13243    -0.31367    -0.43303    -2.53396    -2.08920    -2.82761    -0.78736   -10.55554
    -4.40774    -0.93061    -0.45838    -0.12192    -0.28919    -0.46188    -2.70289    -1.92667    -2.60692    -0.72551   -10.22397
    -4.39774    -0.80306    -0.45445    -0.10451    -0.24892    -0.45795    -2.67984    -1.65953    -2.24148    -0.62263    -9.27238
    -4.38874    -0.65456    -0.41886    -0.08359    -0.20135    -0.42215    -2.47019    -1.34590    -1.80577    -0.49884    -7.90121
    -4.37874    -0.51691    -0.35907    -0.06273    -0.15573    -0.36210    -2.11861    -1.04906    -1.38071    -0.37556    -6.38050
    -4.36874    -0.41921    -0.28683    -0.04485    -0.12031    -0.28970    -1.69435    -0.82543    -1.03508    -0.27041    -4.98617
    -4.35974    -0.38372    -0.21462    -0.03173    -0.10083    -0.21792    -1.27271    -0.71631    -0.81549    -0.19436    -3.94770
    -4.34974    -0.42384    -0.15290    -0.02397    -0.10036    -0.15770    -0.91739    -0.74491    -0.74368    -0.15152    -3.41628
    -4.34074    -0.54280    -0.10852    -0.02128    -0.11916    -0.11672    -0.67221    -0.91464    -0.81829    -0.14020    -3.45382
    -4.33074    -0.73179    -0.08481    -0.02268    -0.15473    -0.09930    -0.56085    -1.20841    -1.01744    -0.15468    -4.03470
    -4.32074    -0.96796    -0.08239    -0.02685    -0.20165    -0.10721    -0.59201    -1.58624    -1.30064    -0.18667    -5.05163
    -4.31174    -1.21616    -0.10005    -0.03226    -0.25202    -0.14006    -0.76219    -1.98733    -1.61267    -0.22619    -6.32893
    -4.30174    -1.43215    -0.13489    -0.03735    -0.29630    -0.19514    -1.05546    -2.33854    -1.88950    -0.26280    -7.64213
    -4.29274    -1.57346    -0.18205    -0.04076    -0.32547    -0.26648    -1.43832    -2.56932    -2.07151    -0.28731    -8.75468
    -4.28274    -1.61042    -0.23438    -0.04158    -0.33314    -0.34436    -1.85763    -2.63018    -2.11756    -0.29345    -9.46270
    -4.27274    -1.53423    -0.28281    -0.03954    -0.31749    -0.41604    -2.24354    -2.50658    -2.01590    -0.27929    -9.63540
    -4.26374    -1.36028    -0.31802    -0.03501    -0.28161    -0.46799    -2.52384    -2.22307    -1.78648    -0.24752    -9.24382
    -4.25374    -1.12244    -0.33265    -0.02885    -0.23246    -0.48958    -2.64030    -1.83499    -1.47308    -0.20415    -8.35850
    -4.24474    -0.86190    -0.32348    -0.02213    -0.17858    -0.47608    -2.56748    -1.40952    -1.13049    -0.15671    -7.12635
    -4.23474    -0.61595    -0.29237    -0.01579    -0.12765    -0.43031    -2.32038    -1.00762    -0.80740    -0.11194    -5.72942
    -4.22474    -0.40950    -0.24560    -0.01049    -0.08491    -0.36148    -1.94941    -0.67013    -0.53655    -0.07440    -4.34248
    -4.21574    -0.25337    -0.19175    -0.00648    -0.05256    -0.28225    -1.52199    -0.41478    -0.33181    -0.04602    -3.10100
    -4.20574    -0.14587    -0.13913    -0.00373    -0.03027    -0.20490    -1.10435    -0.23888    -0.19094    -0.02649    -2.08456
    -4.19674    -0.07814    -0.09383    -0.00200    -0.01622    -0.13850    -0.74491    -0.12801    -0.10224    -0.01419    -1.31803
    -4.18674    -0.03896    -0.05882    -0.00099    -0.00809    -0.08788    -0.46685    -0.06383    -0.05094    -0.00707    -0.78342
    -4.17674    -0.01807    -0.03430    -0.00046    -0.00375    -0.05428    -0.27214    -0.02961    -0.02362    -0.00328    -0.43952
    -4.16774    -0.00781    -0.01867    -0.00020    -0.00162    -0.03776    -0.14784    -0.01279    -0.01020    -0.00143    -0.23833
    -4.15774    -0.00317    -0.00965    -0.00008    -0.00067    -0.04007    -0.07569    -0.00517    -0.00415    -0.00064    -0.13929
    -4.14874    -0.00131    -0.00510    -0.00003    -0.00030    -0.06805    -0.03843    -0.00205    -0.00173    -0.00045    -0.11746
    -4.13874    -0.00083    -0.00350    -0.00003    -0.00025    -0.13688    -0.02331    -0.00107    -0.00116    -0.00084    -0.16787
    -4.12974    -0.00136    -0.00401    -0.00005    -0.00051    -0.27238    -0.02278    -0.00137    -0.00198    -0.00226    -0.30670
    -4.11974    -0.00334    -0.00637    -0.00013    -0.00130    -0.51108    -0.03370    -0.00316    -0.00485    -0.00614    -0.57006
    -4.10974    -0.00827    -0.01072    -0.00032    -0.00319    -0.89501    -0.05581    -0.00771    -0.01186    -0.01569    -1.00858
    -4.10074    -0.01926    -0.01727    -0.00074    -0.00734    -1.46094    -0.08998    -0.01786    -0.02726    -0.03753    -1.67818
    -4.09074    -0.04189    -0.02603    -0.00161    -0.01573    -2.22537    -0.13649    -0.03860    -0.05836    -0.08396    -2.62804
    -4.08174    -0.08500    -0.03654    -0.00329    -0.03140    -3.16991    -0.19378    -0.07781    -0.11631    -0.17564    -3.88969
    -4.07174    -0.16092    -0.04778    -0.00628    -0.05832    -4.23515    -0.25790    -0.14622    -0.21584    -0.34362    -5.47204
    -4.06174    -0.28437    -0.05829    -0.01120    -0.10084    -5.33283    -0.32309    -0.25626    -0.37292    -0.62882    -7.36862
    -4.05274    -0.46908    -0.06653    -0.01865    -0.16232    -6.37113    -0.38360    -0.41885    -0.60003    -1.07650    -9.56670
    -4.04274    -0.72260    -0.07152    -0.02906    -0.24328    -7.28760    -0.43611    -0.63869    -0.89926    -1.72391   -12.05205
    -4.03374    -1.03963    -0.07334    -0.04239    -0.33950    -8.07103    -0.48156    -0.90874    -1.25592    -2.58266   -14.79477
    -4.02374    -1.39746    -0.07339    -0.05796    -0.44108    -8.76324    -0.52582    -1.20677    -1.63624    -3.61851   -17.72046
    -4.01374    -1.75555    -0.07447    -0.07450    -0.53364    -9.43979    -0.57891    -1.49596    -1.99244    -4.74185   -20.68710
    -4.00474    -2.06185    -0.08025    -0.09043    -0.60123   -10.17968    -0.65330    -1.73169    -2.27606    -5.80995   -23.48444
    -3.99474    -2.26504    -0.09467    -0.10448    -0.63090   -11.04463    -0.76192    -1.87270    -2.45500    -6.65656   -25.88590
    -3.98574    -2.32922    -0.12121    -0.11640    -0.61680   -12.07409    -0.91677    -1.89262    -2.53203    -7.13158   -27.73072
    -3.97574    -2.24509    -0.16206    -0.12752    -0.56214   -13.28129    -1.12818    -1.78987    -2.54739    -7.14771   -28.99125
    -3.96574    -2.03412    -0.21748    -0.14069    -0.47815   -14.65142    -1.40414    -1.58678    -2.57281    -6.70847   -29.79406
    -3.95674    -1.73971    -0.28542    -0.15975    -0.38047   -16.12057    -1.75039    -1.32520    -2.68623    -5.90822   -30.35596
    -3.94674    -1.41665    -0.36136    -0.18827    -0.28453   -17.56447    -2.16904    -1.05392    -2.94505    -4.90253   -30.88581
    -3.93774    -1.11407    -0.43882    -0.22815    -0.20198   -18.78098    -2.65782    -0.81799    -3.36306    -3.86266   -31.46553
    -3.92774    -0.86597    -0.51022    -0.27876    -0.13857   -19.53659    -3.20652    -0.65180    -3.89876    -2.93096   -32.01816
    -3.91774    -0.68704    -0.56809    -0.33651    -0.09488   -19.60158    -3.79255    -0.57767    -4.46524    -2.19780   -32.32135
    -3.90874    -0.57570    -0.60629    -0.39549    -0.06772   -18.85036    -4.37591    -0.60916    -4.95313    -1.69870   -32.13246
    -3.89874    -0.52145    -0.62110    -0.44866    -0.05242   -17.28070    -4.90130    -0.75622    -5.25931    -1.42912   -31.27029
    -3.88974    -0.51203    -0.61213    -0.48968    -0.04446   -15.04680    -5.30622    -1.02883    -5.31531    -1.36480   -29.72026
    -3.87974    -0.53831    -0.58302    -0.51414    -0.04047   -12.42028    -5.54435    -1.43731    -5.10111    -1.47505   -27.65404
    -3.86974    -0.59618    -0.54115    -0.52069    -0.03875    -9.71615    -5.60677    -1.98997    -4.64907    -1.72566   -25.38439
    -3.86074    -0.68582    -0.49692    -0.51076    -0.03908    -7.22845    -5.54004    -2.68912    -4.03465    -2.07668   -23.30152
    -3.85074    -0.80982    -0.46214    -0.48815    -0.04256    -5.17028    -5.44289    -3.52829    -3.35944    -2.47718   -21.78074
    -3.84174    -0.97115    -0.44697    -0.45768    -0.05104    -3.64818    -5.43698    -4.49177    -2.73390    -2.86916   -21.10683
    -3.83174    -1.17106    -0.45719    -0.42398    -0.06662    -2.66899    -5.62360    -5.55424    -2.26336    -3.19625   -21.42529
    -3.82174    -1.40658    -0.49185    -0.39060    -0.09092    -2.16005    -6.04160    -6.67744    -2.03538    -3.41686   -22.71127
    -3.81274    -1.66809    -0.54310    -0.35964    -0.12452    -2.00285    -6.64310    -7.80446    -2.11496    -3.51341   -24.77413
    -3.80274    -1.93741    -0.59771    -0.33157    -0.16648    -2.06062    -7.30273    -8.85793    -2.53814    -3.49297   -27.28557
    -3.79374    -2.18853    -0.64089    -0.30581    -0.21411    -2.20330    -7.85381    -9.74531    -3.30552    -3.37911   -29.83638
    -3.78374    -2.39132    -0.66005    -0.28124    -0.26333    -2.32535    -8.13924   -10.38323    -4.36820    -3.20213   -32.01409
    -3.77374    -2.51869    -0.64801    -0.25685    -0.30891    -2.35702    -8.05694   -10.72596    -5.62060    -2.98861   -33.48159
    -3.76474    -2.55217    -0.60435    -0.23247    -0.34526    -2.27043    -7.58295   -10.78764    -6.89935    -2.75844   -34.03306
    -3.75474    -2.48819    -0.53468    -0.20876    -0.36738    -2.07784    -6.77503   -10.64056    -8.00148    -2.52457   -33.61849
    -3.74574    -2.33579    -0.44848    -0.18692    -0.37167    -1.82549    -5.75004   -10.38442    -8.72627    -2.29408   -32.32316
    -3.73574    -2.11380    -0.35668    -0.16805    -0.35683    -1.58406    -4.65518   -10.09657    -8.92473    -2.07116   -30.32707
    -3.72574    -1.84612    -0.26922    -0.15236    -0.32445    -1.43991    -3.63973    -9.79407    -8.54692    -1.85428   -27.86706
    -3.71674    -1.55658    -0.19354    -0.13897    -0.27874    -1.48519    -2.83142    -9.42615    -7.65451    -1.64047   -25.20557
    -3.70674    -1.26658    -0.13381    -0.12631    -0.22580    -1.81025    -2.32742    -8.90467    -6.40737    -1.42565   -22.62785
    -3.69774    -0.99321    -0.09122    -0.11281    -0.17228    -2.49054    -2.18562    -8.15524    -5.01346    -1.20935   -20.42373
    -3.68774    -0.75002    -0.06447    -0.09771    -0.12402    -3.56918    -2.42744    -7.16670    -3.67383    -0.99782   -18.87118
    -3.67774    -0.54628    -0.05064    -0.08148    -0.08511    -5.03629    -3.03682    -6.00940    -2.54176    -0.80466   -18.19243
    -3.66874    -0.38775    -0.04610    -0.06576    -0.05775    -6.81434    -3.96156    -4.82246    -1.70609    -0.65093   -18.51275
    -3.65874    -0.27718    -0.04713    -0.05298    -0.04267    -8.75874    -5.11600    -3.77669    -1.20169    -0.56246   -19.83554
    -3.64974    -0.21518    -0.05042    -0.04590    -0.03985   -10.67597    -6.38937    -3.03139    -1.03318    -0.56710   -22.04835
    -3.63974    -0.20111    -0.05340    -0.04736    -0.04911   -12.35762    -7.65469    -2.70366    -1.20000    -0.69086   -24.95781
    -3.62974    -0.23308    -0.05445    -0.06007    -0.07015   -13.62111    -8.78304    -2.85046    -1.70821    -0.95275   -28.33333
    -3.62074    -0.30725    -0.05289    -0.08646    -0.10220   -14.34079    -9.65481    -3.46057    -2.56976    -1.35825   -31.93299
    -3.61074    -0.41663    -0.04886    -0.12825    -0.14333   -14.45996   -10.17037    -4.45735    -3.78626    -1.89405   -35.50505
    -3.60174    -0.54985    -0.04308    -0.18579    -0.19000   -13.98600   -10.26276    -5.70599    -5.33182    -2.52557   -38.78087
    -3.59174    -0.69188    -0.03657    -0.25722    -0.23733   -12.99417    -9.91884    -7.03695    -7.13882    -3.20404   -41.51583
    -3.58274    -0.82584    -0.03038    -0.33775    -0.27986   -11.61637    -9.18516    -8.28109    -9.09313    -3.88014   -43.52973
    -3.57274    -0.93644    -0.02545    -0.41983    -0.31286   -10.03400    -8.17539    -9.30515   -11.03945    -4.51778   -44.76635
    -3.56274    -1.01304    -0.02252    -0.49383    -0.33334    -8.46176    -7.06794   -10.04104   -12.79986    -5.10737   -45.34070
    -3.55374    -1.05150    -0.02213    -0.54994    -0.34055    -7.11662    -6.05576   -10.48567   -14.18463    -5.66236   -45.46916
    -3.54374    -1.05367    -0.02455    -0.58027    -0.33526    -6.17525    -5.31257   -10.67903   -15.03140    -6.20287   -45.39487
    -3.53474    -1.02529    -0.02963    -0.58075    -0.31929    -5.73303    -4.94603   -10.66910   -15.20798    -6.73705   -45.24815
    -3.52474    -0.97349    -0.03681    -0.55231    -0.29460    -5.77927    -4.96696   -10.49064   -14.66994    -7.24647   -45.01049
    -3.51474    -0.90538    -0.04502    -0.50059    -0.26328    -6.19474    -5.28883   -10.15708   -13.46309    -7.68689   -44.50490
    -3.50574    -0.82766    -0.05283    -0.43461    -0.22792    -6.78265    -5.75154    -9.67962   -11.73829    -8.00687   -43.50199
    -3.49574    -0.74728    -0.05876    -0.36462    -0.19211    -7.31045    -6.16519    -9.09653    -9.72941    -8.18120   -41.84554
    -3.48674    -0.67185    -0.06158    -0.29994    -0.16038    -7.57858    -6.36122    -8.47676    -7.71169    -8.23399   -39.55600
    -3.47674    -0.60935    -0.06064    -0.24744    -0.13776    -7.45739    -6.23506    -7.90973    -5.94889    -8.25058   -36.85683
    -3.46674    -0.56676    -0.05606    -0.21061    -0.12878    -6.92146    -5.76566    -7.47886    -4.65327    -8.35605   -34.13751
    -3.45774    -0.54809    -0.04861    -0.18989    -0.13635    -6.03741    -5.01257    -7.22416    -3.95993    -8.67127   -31.82828
    -3.44774    -0.55270    -0.03952    -0.18317    -0.16072    -4.94052    -4.08963    -7.11962    -3.92465    -9.25862   -30.26915
    -3.43874    -0.57525    -0.03011    -0.18714    -0.19889    -3.78862    -3.12746    -7.08195    -4.53627   -10.08120   -29.60689
    -3.42874    -0.60669    -0.02149    -0.19859    -0.24476    -2.72088    -2.24008    -7.00014    -5.72453   -10.99573   -29.75288
    -3.41874    -0.63694    -0.01437    -0.21516    -0.29002    -1.82847    -1.50192    -6.78113    -7.37048   -11.79393   -30.43241
    -3.40974    -0.65747    -0.00899    -0.23573    -0.32607    -1.14932    -0.94199    -6.38831    -9.30540   -12.26457   -31.27785
    -3.39974    -0.66319    -0.00527    -0.26001    -0.34587    -0.67542    -0.55257    -5.85285   -11.31102   -12.28082   -31.94702
    -3.39074    -0.65287    -0.00290    -0.28754    -0.34601    -0.37109    -0.30316    -5.26042   -13.13401   -11.83949   -32.19750
    -3.38074    -0.62833    -0.00150    -0.31701    -0.32734    -0.19086    -0.15608    -4.71306   -14.51591   -11.06990   -31.91999
    -3.37074    -0.59311    -0.00076    -0.34578    -0.29492    -0.09273    -0.07683    -4.29120   -15.24379   -10.19077   -31.12988
    -3.36174    -0.55109    -0.00041    -0.36997    -0.25657    -0.04464    -0.04002    -4.02484   -15.20460    -9.43403   -29.92617
    -3.35174    -0.50588    -0.00033    -0.38536    -0.22107    -0.02643    -0.03130    -3.88941   -14.43480    -8.98222   -28.47682
    -3.34274    -0.46044    -0.00050    -0.38829    -0.19632    -0.02906    -0.04786    -3.82044   -13.11370    -8.92487   -26.98148
    -3.33274    -0.41737    -0.00103    -0.37646    -0.18772    -0.05351    -0.09937    -3.74047   -11.52810    -9.25242   -25.65646
    -3.32274    -0.37866    -0.00216    -0.34989    -0.19695    -0.11073    -0.21008    -3.58673    -9.97473    -9.87322   -24.68314
    -3.31374    -0.34531    -0.00433    -0.31086    -0.22149    -0.22200    -0.42091    -3.32825    -8.68638   -10.63647   -24.17599
    -3.30374    -0.31684    -0.00814    -0.26359    -0.25488    -0.41905    -0.78916    -2.97140    -7.75507   -11.35603   -24.13415
    -3.29474    -0.29150    -0.01434    -0.21329    -0.28788    -0.74152    -1.38202    -2.54913    -7.13475   -11.83433   -24.44875
    -3.28474    -0.26656    -0.02370    -0.16491    -0.31091    -1.23080    -2.26072    -2.10826    -6.67800   -11.89783   -24.94170
    -3.27474    -0.23942    -0.03684    -0.12221    -0.31660    -1.91983    -3.45704    -1.69452    -6.21578   -11.43306   -25.43531
    -3.26574    -0.20871    -0.05402    -0.08728    -0.30193    -2.82200    -4.94614    -1.34782    -5.62416   -10.43030   -25.82236
    -3.25574    -0.17494    -0.07513    -0.06068    -0.26894    -3.92103    -6.63107    -1.10368    -4.86865    -8.98882   -26.09294
    -3.24674    -0.14041    -0.09979    -0.04197    -0.22386    -5.16933    -8.34570    -1.00125    -4.00066    -7.29865   -26.32160
    -3.23674    -0.10851    -0.12757    -0.03022    -0.17493    -6.49418    -9.88721    -1.08875    -3.12583    -5.59356   -26.63075
    -3.22674    -0.08258    -0.15827    -0.02452    -0.12989    -7.80714   -11.06848    -1.42359    -2.35851    -4.07730   -27.13029
    -3.21774    -0.06505    -0.19190    -0.02407    -0.09430    -9.01707   -11.76874    -2.06384    -1.78413    -2.89223   -27.90132
    -3.20774    -0.05691    -0.22815    -0.02809    -0.07068   -10.03848   -11.96788    -3.04942    -1.44078    -2.09289   -28.97327
    -3.19874    -0.05764    -0.26577    -0.03566    -0.05881   -10.80475   -11.74298    -4.37953    -1.31746    -1.65911   -30.32172
    -3.18874    -0.06554    -0.30210    -0.04556    -0.05654   -11.28674   -11.23677    -5.99039    -1.36697    -1.51778   -31.86838
    -3.17874    -0.07802    -0.33323    -0.05618    -0.06074   -11.50748   -10.61680    -7.74745    -1.52087    -1.57248   -33.49325
    -3.16974    -0.09217    -0.35498    -0.06582    -0.06807   -11.55976   -10.04007    -9.45712    -1.70600    -1.72520   -35.06919
    -3.15974    -0.10518    -0.36485    -0.07295    -0.07560   -11.60405    -9.63989   -10.89719    -1.85838    -1.89135   -36.50944
    -3.15074    -0.11493    -0.36304    -0.07670    -0.08117   -11.81441    -9.52008   -11.86658    -1.93208    -2.00991   -37.77889
    -3.14074    -0.12056    -0.35280    -0.07725    -0.08371   -12.31342    -9.75094   -12.23590    -1.90777    -2.04992   -38.89227
    -3.13074    -0.12296    -0.33944    -0.07608    -0.08346   -13.09950   -10.34912   -11.98977    -1.78903    -2.01229   -39.86166
    -3.12174    -0.12511    -0.32812    -0.07601    -0.08191   -14.01490   -11.26052   -11.24333    -1.60330    -1.93138   -40.66458
    -3.11174    -0.13192    -0.32219    -0.08090    -0.08167   -14.77510   -12.34604   -10.23062    -1.38992    -1.87021   -41.22856
    -3.10274    -0.14950    -0.32226    -0.09517    -0.08587   -15.06100   -13.39972    -9.25605    -1.19321    -1.91146   -41.47423
    -3.09274    -0.18376    -0.32654    -0.12267    -0.09742   -14.63920   -14.19490    -8.62358    -1.05274    -2.13913   -41.37994
    -3.08374    -0.23831    -0.33252    -0.16554    -0.11792   -13.44100   -14.55232    -8.55179    -0.99482    -2.61724   -41.01146
    -3.07374    -0.31229    -0.33837    -0.22264    -0.14676   -11.59430   -14.39049    -9.10620    -1.03037    -3.36111   -40.50254
    -3.06374    -0.39918    -0.34416    -0.28876    -0.18063    -9.37110   -13.75879   -10.16570    -1.15673    -4.31830   -39.98335
    -3.05474    -0.48663    -0.35157    -0.35476    -0.21394    -7.09383   -12.82905   -11.44120    -1.36653    -5.36222   -39.49974
    -3.04474    -0.55917    -0.36262    -0.40927    -0.24001    -5.04591   -11.85445   -12.55454    -1.66170    -6.31185   -38.99952
    -3.03574    -0.60204    -0.37804    -0.44152    -0.25294    -3.41382   -11.10673   -13.15042    -2.06504    -6.97489   -38.38544
    -3.02574    -0.60559    -0.39571    -0.44458    -0.24946    -2.27370   -10.80764   -12.98513    -2.62527    -7.20232   -37.58940
    -3.01574    -0.56835    -0.41106    -0.41743    -0.22984    -1.61731   -11.09993   -12.01864    -3.40345    -6.93436   -36.70036
    -3.00674    -0.49744    -0.41820    -0.36533    -0.19776    -1.39257   -12.02105   -10.39494    -4.44432    -6.21872   -35.95032
    -2.99674    -0.40619    -0.41233    -0.29793    -0.15902    -1.53830   -13.50348    -8.38932    -5.73567    -5.19337   -35.63561
    -2.98774    -0.31004    -0.39178    -0.22644    -0.11971    -2.00732   -15.37850    -6.31403    -7.18056    -4.04123   -35.96962
    -2.97774    -0.22280    -0.35868    -0.16041    -0.08467    -2.77158   -17.39375    -4.43299    -8.59506    -2.93790   -36.95783
    -2.96774    -0.15434    -0.31799    -0.10599    -0.05664    -3.81580   -19.25383    -2.90930    -9.75482    -2.01380   -38.38251
    -2.95874    -0.11059    -0.27561    -0.06548    -0.03631    -5.12140   -20.65317    -1.79807   -10.46635    -1.34161   -39.86857
    -2.94874    -0.09488    -0.23649    -0.03810    -0.02290    -6.64870   -21.36031    -1.07452   -10.65294    -0.94556   -41.07441
    -2.93974    -0.11015    -0.20327    -0.02145    -0.01502    -8.32147   -21.25065    -0.67266   -10.39152    -0.82371   -41.80991
    -2.92974    -0.16011    -0.17637    -0.01279    -0.01131   -10.03103   -20.34824    -0.52214    -9.90399    -0.96794   -42.13391
    -2.91974    -0.24902    -0.15452    -0.00990    -0.01092   -11.65289   -18.79600    -0.57023    -9.47661    -1.37316   -42.29326
    -2.91074    -0.37976    -0.13602    -0.01157    -0.01362   -13.08727   -16.83935    -0.78873    -9.36128    -2.03473   -42.65233
    -2.90074    -0.55151    -0.11964    -0.01754    -0.01985   -14.29066   -14.76212    -1.17095    -9.67766    -2.93721   -43.54714
    -2.89174    -0.75770    -0.10501    -0.02829    -0.03061   -15.28312   -12.84082    -1.72319   -10.38293    -4.04737   -45.19904
    -2.88174    -0.98606    -0.09259    -0.04463    -0.04730   -16.11946   -11.31211    -2.45346   -11.30029    -5.31433   -47.67023
    -2.87174    -1.22055    -0.08324    -0.06708    -0.07135   -16.82348   -10.32420    -3.36019   -12.20760    -6.68178   -50.83947
    -2.86274    -1.44407    -0.07749    -0.09527    -0.10380   -17.35815    -9.90619    -4.41970   -12.93795    -8.10089   -54.44350
    -2.85274    -1.64236    -0.07507    -0.12752    -0.14463   -17.58768    -9.95233    -5.57489   -13.42927    -9.53840   -58.07216
    -2.84374    -1.80359    -0.07483    -0.16074    -0.19230   -17.35133   -10.24848    -6.73129   -13.74818   -10.96600   -61.27674
    -2.83374    -1.91854    -0.07508    -0.19098    -0.24360   -16.51786   -10.51884    -7.76716   -14.02716   -12.33810   -63.59732
    -2.82374    -1.98147    -0.07400    -0.21472    -0.29395   -15.05907   -10.51422    -8.55670   -14.39188   -13.57630   -64.66231
    -2.81474    -1.98946    -0.07034    -0.22989    -0.33834   -13.07863   -10.06659    -9.00717   -14.89856   -14.56500   -64.24399
    -2.80474    -1.94655    -0.06370    -0.23709    -0.37236   -10.78441    -9.14217    -9.09073   -15.50735   -15.19300   -62.33737
    -2.79574    -1.86595    -0.05454    -0.23935    -0.39306    -8.42693    -7.83113    -8.86216   -16.09436   -15.38064   -59.14812
    -2.78574    -1.76907    -0.04399    -0.24146    -0.39938    -6.24204    -6.30570    -8.44914   -16.50532   -15.14238   -55.09849
    -2.77574    -1.68340    -0.03340    -0.24808    -0.39229    -4.40022    -4.76464    -8.02178   -16.59901   -14.57623   -50.71905
    -2.76674    -1.63602    -0.02399    -0.26263    -0.37412    -2.99883    -3.37512    -7.75507   -16.27913   -13.85634   -46.56125
    -2.75674    -1.64905    -0.01667    -0.28641    -0.34832    -2.07769    -2.24307    -7.79660   -15.52400   -13.18224   -43.12405
    -2.74774    -1.73561    -0.01199    -0.31900    -0.31872    -1.65274    -1.40512    -8.25084   -14.38162   -12.72997   -40.80559
    -2.73774    -1.90003    -0.01034    -0.35920    -0.28931    -1.74741    -0.84535    -9.17429   -12.96503   -12.62133   -39.91229
    -2.72774    -2.13861    -0.01213    -0.40596    -0.26366    -2.40999    -0.51921   -10.57222   -11.42451   -12.90656   -40.65285
    -2.71874    -2.44140    -0.01791    -0.45852    -0.24460    -3.70639    -0.37771   -12.38910    -9.92185   -13.55311   -43.11059
    -2.70874    -2.78726    -0.02835    -0.51582    -0.23383    -5.68635    -0.38360   -14.49590    -8.60416   -14.45108   -47.18636
    -2.69974    -3.14701    -0.04405    -0.57514    -0.23193    -8.33327    -0.51851   -16.67970    -7.57779   -15.41772   -52.52512
    -2.68974    -3.48220    -0.06519    -0.63125    -0.23867   -11.51819    -0.78301   -18.65910    -6.89656   -16.22854   -58.50271
    -2.67974    -3.75070    -0.09134    -0.67666    -0.25366   -14.97071    -1.19197   -20.12930    -6.56511   -16.66402   -64.29346
    -2.67074    -3.91513    -0.12121    -0.70300    -0.27694   -18.31621    -1.76608   -20.81810    -6.54571   -16.55730   -69.01968
    -2.66074    -3.94974    -0.15288    -0.70352    -0.30887   -21.12427    -2.51934   -20.56250    -6.77407   -15.84299   -71.93817
    -2.65174    -3.84543    -0.18389    -0.67503    -0.34951   -23.01094    -3.44288   -19.35470    -7.16903   -14.58359   -72.61499
    -2.64174    -3.61169    -0.21166    -0.61938    -0.39710   -23.72066    -4.48893   -17.34430    -7.64144   -12.93973   -70.97489
    -2.63174    -3.27252    -0.23360    -0.54270    -0.44717   -23.17290    -5.55932   -14.80740    -8.10507   -11.14797   -67.28866
    -2.62274    -2.86295    -0.24719    -0.45416    -0.49216   -21.48157    -6.51181   -12.08300    -8.49087    -9.47245   -62.09616
    -2.61274    -2.42381    -0.25042    -0.36351    -0.52291   -18.90091    -7.18769    -9.49407    -8.77291    -8.16398   -56.08021
    -2.60374    -1.99772    -0.24216    -0.27919    -0.53127   -15.77991    -7.45077    -7.29800    -8.99138    -7.43461   -50.00501
    -2.59374    -1.62399    -0.22265    -0.20706    -0.51298   -12.48772    -7.23506    -5.65155    -9.25720    -7.44009   -44.63830
    -2.58374    -1.33242    -0.19384    -0.15033    -0.46958    -9.35532    -6.56865    -4.60953    -9.73384    -8.25018   -40.66369
    -2.57474    -1.13970    -0.15917    -0.10952    -0.40796    -6.62236    -5.56971    -4.13737   -10.58327    -9.82494   -38.55400
    -2.56474    -1.04608    -0.12292    -0.08342    -0.33815    -4.42108    -4.41187    -4.13282   -11.89830   -11.99052   -38.44516
    -2.55574    -1.03699    -0.08917    -0.06973    -0.27037    -2.78238    -3.27763    -4.45116   -13.64510   -14.44866   -40.07119
    -2.54574    -1.08814    -0.06091    -0.06571    -0.21212    -1.65538    -2.31972    -4.93384   -15.64820   -16.81952   -42.80353
    -2.53674    -1.17298    -0.03977    -0.06874    -0.16703    -0.94719    -1.64522    -5.43756   -17.62160   -18.74213   -45.84221
    -2.52674    -1.27066    -0.02613    -0.07684    -0.13508    -0.55821    -1.32266    -5.86207   -19.23060   -19.96654   -48.44880
    -2.51674    -1.36963    -0.01959    -0.08884    -0.11393    -0.40771    -1.40470    -6.16199   -20.18250   -20.42838   -50.17727
    -2.50774    -1.46679    -0.01950    -0.10429    -0.10030    -0.44893    -1.94433    -6.34380   -20.28479   -20.24217   -50.95490
    -2.49774    -1.56269    -0.02529    -0.12299    -0.09111    -0.67199    -2.99386    -6.44103   -19.48304   -19.64482   -51.03683
    -2.48874    -1.65403    -0.03637    -0.14431    -0.08401    -1.09851    -4.57761    -6.48276   -17.85428   -18.86390   -50.79578
    -2.47874    -1.72939    -0.05184    -0.16657    -0.07742    -1.76969    -6.64714    -6.47080   -15.59762   -18.04360   -50.55406
    -2.46874    -1.76970    -0.07013    -0.18688    -0.07058    -2.72826    -9.03945    -6.37270   -12.97243   -17.18450   -50.39463
    -2.45974    -1.75463    -0.08883    -0.20163    -0.06353    -3.99603   -11.46643    -6.13870   -10.26125   -16.19328   -50.16431
    -2.44974    -1.66961    -0.10496    -0.20741    -0.05710    -5.54785   -13.55210    -5.73180    -7.71349   -14.94133   -49.52565
    -2.44074    -1.51381    -0.11554    -0.20233    -0.05299    -7.28838   -14.91733    -5.15267    -5.51278   -13.37226   -48.12809
    -2.43074    -1.30154    -0.11854    -0.18679    -0.05366    -9.04601   -15.29407    -4.45075    -3.75717   -11.54215   -45.75068
    -2.42074    -1.05903    -0.11326    -0.16357    -0.06209   -10.58847   -14.60569    -3.71431    -2.46492    -9.61798   -42.38933
    -2.41174    -0.81663    -0.10084    -0.13697    -0.08130   -11.66802   -12.99846    -3.04556    -1.59547    -7.81746   -38.26071
    -2.40174    -0.60078    -0.08370    -0.11154    -0.11373   -12.09308   -10.78828    -2.52998    -1.07303    -6.34874   -33.74285
    -2.39274    -0.42839    -0.06482    -0.09090    -0.16080   -11.79001    -8.37217    -2.21176    -0.81266    -5.33227   -29.26378
    -2.38274    -0.30510    -0.04696    -0.07675    -0.22276   -10.83724    -6.11531    -2.08515    -0.73591    -4.77539   -25.20058
    -2.37274    -0.22739    -0.03206    -0.06889    -0.29924    -9.46434    -4.28011    -2.09966    -0.78150    -4.58008   -21.83328
    -2.36374    -0.18669    -0.02100    -0.06574    -0.39022    -7.98015    -2.99401    -2.18246    -0.91229    -4.58476   -19.31732
    -2.35374    -0.17384    -0.01380    -0.06519    -0.49669    -6.68911    -2.26619    -2.26290    -1.11864    -4.62235   -17.70872
    -2.34474    -0.18247    -0.00988    -0.06542    -0.62016    -5.81063    -2.02069    -2.29766    -1.42049    -4.57237   -16.99978
    -2.33474    -0.21006    -0.00848    -0.06533    -0.76032    -5.42797    -2.13395    -2.28209    -1.85937    -4.39034   -17.13790
    -2.32474    -0.25742    -0.00889    -0.06457    -0.91173    -5.48333    -2.46240    -2.24854    -2.48501    -4.10621   -18.02810
    -2.31574    -0.32611    -0.01065    -0.06325    -1.06122    -5.82255    -2.86627    -2.25008    -3.33178    -3.79818   -19.53009
    -2.30574    -0.41596    -0.01371    -0.06159    -1.18909    -6.26418    -3.22891    -2.33746    -4.39857    -3.55216   -21.46164
    -2.29674    -0.52301    -0.01849    -0.05975    -1.27274    -6.67676    -3.47927    -2.53906    -5.63828    -3.42906   -23.63643
    -2.28674    -0.63896    -0.02583    -0.05791    -1.29525    -7.02654    -3.60361    -2.85170    -6.96310    -3.44918   -25.91208
    -2.27674    -0.75230    -0.03675    -0.05660    -1.25087    -7.39190    -3.64504    -3.24307    -8.27251    -3.59453   -28.24358
    -2.26774    -0.85083    -0.05208    -0.05716    -1.14891    -7.90436    -3.68080    -3.66451    -9.48354    -3.82542   -30.66761
    -2.25774    -0.92450    -0.07179    -0.06205    -1.01058    -8.68143    -3.78510    -4.07103   -10.55586    -4.10022   -33.26256
    -2.24874    -0.96809    -0.09459    -0.07503    -0.86371    -9.73086    -3.99281    -4.43781   -11.49918    -4.39379   -36.05587
    -2.23874    -0.98239    -0.11768    -0.10089    -0.73405   -10.92076    -4.27489    -4.77159   -12.34758    -4.70429   -38.95413
    -2.22874    -0.97403    -0.13734    -0.14466    -0.64008   -11.98459    -4.54755    -5.10878   -13.12247    -5.05130   -41.71080
    -2.21974    -0.95341    -0.14974    -0.21014    -0.58995   -12.61894    -4.69891    -5.50241   -13.81171    -5.46787   -44.00308
    -2.20974    -0.93177    -0.15218    -0.29771    -0.58149   -12.57894    -4.63521    -5.99782   -14.33929    -5.98235   -45.49676
    -2.20074    -0.91739    -0.14399    -0.40255    -0.60396   -11.77966    -4.31595    -6.60280   -14.58018    -6.59933   -45.94581
    -2.19074    -0.91263    -0.12677    -0.51350    -0.64080   -10.31135    -3.76780    -7.26800   -14.40526    -7.28092   -45.22702
    -2.18074    -0.91322    -0.10382    -0.61448    -0.67328    -8.41699    -3.07278    -7.88490   -13.71767    -7.94082   -43.33796
    -2.17174    -0.90913    -0.07909    -0.68767    -0.68445    -6.39804    -2.33631    -8.30900   -12.50447    -8.45487   -40.36303
    -2.16174    -0.88832    -0.05607    -0.71864    -0.66331    -4.52670    -1.65623    -8.40220   -10.84368    -8.69016   -36.44530
    -2.15274    -0.84104    -0.03709    -0.70068    -0.60719    -2.97991    -1.09908    -8.08130    -8.90668    -8.54410   -31.79707
    -2.14274    -0.76356    -0.02316    -0.63710    -0.52217    -1.82679    -0.69613    -7.34840    -6.90181    -7.98122   -26.70034
    -2.13274    -0.65946    -0.01431    -0.54019    -0.42040    -1.04775    -0.45377    -6.29183    -5.02951    -7.04806   -21.50527
    -2.12374    -0.53884    -0.01019    -0.42701    -0.31621    -0.57381    -0.37455    -5.05896    -3.44078    -5.86204   -16.60240
    -2.11374    -0.41489    -0.01071    -0.31476    -0.22191    -0.32515    -0.47864    -3.81372    -2.20607    -4.57993   -12.36578
    -2.10474    -0.30021    -0.01650    -0.21633    -0.14516    -0.23671    -0.82163    -2.69264    -1.32719    -3.35519    -9.11157
    -2.09474    -0.20373    -0.02904    -0.13870    -0.08848    -0.26924    -1.50257    -1.77906    -0.75715    -2.30069    -7.06864
    -2.08474    -0.12945    -0.05049    -0.08294    -0.05027    -0.40778    -2.65667    -1.09936    -0.43135    -1.47547    -6.38378
    -2.07574    -0.07694    -0.08308    -0.04627    -0.02672    -0.65291    -4.43038    -0.63532    -0.29445    -0.88386    -7.12993
    -2.06574    -0.04275    -0.12812    -0.02411    -0.01349    -1.00813    -6.93446    -0.34343    -0.31810    -0.49458    -9.30717
    -2.05674    -0.02222    -0.18492    -0.01175    -0.00691    -1.46749   -10.19260    -0.17394    -0.50965    -0.25851   -12.82799
    -2.04674    -0.01086    -0.24996    -0.00539    -0.00433    -2.00671   -14.09280    -0.08324    -0.91034    -0.12674   -17.49035
    -2.03674    -0.00510    -0.31692    -0.00239    -0.00418    -2.58070   -18.36780    -0.03893    -1.58144    -0.05940   -22.95686
    -2.02774    -0.00253    -0.37749    -0.00113    -0.00563    -3.12868   -22.62810    -0.02029    -2.57898    -0.02916   -28.77200
    -2.01774    -0.00180    -0.42328    -0.00076    -0.00833    -3.58647   -26.40900    -0.01618    -3.91857    -0.02058   -34.38498
    -2.00874    -0.00242    -0.44774    -0.00096    -0.01226    -3.89908   -29.26160    -0.02309    -5.53782    -0.02863   -39.21361
    -1.99874    -0.00481    -0.44776    -0.00180    -0.01767    -4.03110   -30.83660    -0.04442    -7.27953    -0.05851   -42.72220
    -1.98974    -0.01040    -0.42427    -0.00374    -0.02543    -3.97114   -30.93080    -0.09171    -8.90346    -0.12771   -44.48866
    -1.97974    -0.02213    -0.38151    -0.00777    -0.03742    -3.73162   -29.52820    -0.18714   -10.14793    -0.27013   -44.31385
    -1.96974    -0.04482    -0.32601    -0.01549    -0.05713    -3.34424   -26.80580    -0.36605   -10.80428    -0.53993   -42.30375
    -1.96074    -0.08540    -0.26484    -0.02912    -0.08985    -2.85458   -23.10330    -0.67664   -10.79126    -1.01135   -38.90634
    -1.95074    -0.15215    -0.20450    -0.05131    -0.14217    -2.31528   -18.86005    -1.17291   -10.19495    -1.76877   -34.86208
    -1.94174    -0.25272    -0.14996    -0.08436    -0.22037    -1.77942   -14.54735    -1.89934    -9.24116    -2.88288   -31.05756
    -1.93174    -0.39074    -0.10422    -0.12919    -0.32764    -1.29173   -10.57537    -2.86723    -8.21244    -4.37504   -28.27360
    -1.92174    -0.56201    -0.06854    -0.18419    -0.46090    -0.88317    -7.22877    -4.03079    -7.35675    -6.17915   -26.95427
    -1.91274    -0.75159    -0.04255    -0.24424    -0.60864    -0.56734    -4.63573    -5.27338    -6.80077    -8.12103   -27.04526
    -1.90274    -0.93450    -0.02489    -0.30125    -0.75125    -0.34165    -2.78555    -6.41966    -6.52689    -9.92869   -28.01433
    -1.89374    -1.08013    -0.01369    -0.34556    -0.86470    -0.19259    -1.56530    -7.27034    -6.40230   -11.29310   -29.02771
    -1.88374    -1.16059    -0.00708    -0.36870    -0.92717    -0.10150    -0.82174    -7.66052    -6.24739   -11.94854   -29.24323
    -1.87374    -1.15922    -0.00344    -0.36607    -0.92546    -0.05001    -0.40282    -7.50947    -5.91334   -11.76150   -28.09133
    -1.86474    -1.07653    -0.00158    -0.33869    -0.85954    -0.02307    -0.18435    -6.85295    -5.33226   -10.77303   -25.44200
    -1.85474    -0.92996    -0.00068    -0.29334    -0.74300    -0.00999    -0.07881    -5.83196    -4.53434    -9.18563   -21.60772
    -1.84574    -0.74839    -0.00029    -0.24080    -0.59816    -0.00410    -0.03153    -4.65089    -3.61931    -7.31072   -17.20418
    -1.83574    -0.56366    -0.00012    -0.19373    -0.44960    -0.00162    -0.01186    -3.52658    -2.71582    -5.46135   -12.92435
    -1.82574    -0.40230    -0.00005    -0.16465    -0.31761    -0.00064    -0.00425    -2.64242    -1.93918    -3.89954    -9.37063
    -1.81674    -0.28147    -0.00003    -0.16463    -0.21505    -0.00029    -0.00151    -2.12819    -1.36557    -2.78757    -6.94431
    -1.80674    -0.20816    -0.00002    -0.20269    -0.14661    -0.00021    -0.00060    -2.05787    -1.02720    -2.19299    -5.83635
    -1.79774    -0.18131    -0.00003    -0.28462    -0.11071    -0.00032    -0.00035    -2.45492    -0.92003    -2.10812    -6.06043
    -1.78774    -0.19452    -0.00007    -0.41109    -0.10195    -0.00074    -0.00036    -3.29340    -1.01553    -2.47205    -7.48970
    -1.77774    -0.23812    -0.00019    -0.57503    -0.11303    -0.00195    -0.00052    -4.48888    -1.26917    -3.18368    -9.87056
    -1.76874    -0.30030    -0.00049    -0.75989    -0.13608    -0.00522    -0.00083    -5.89084    -1.62691    -4.10838   -12.82893
    -1.75874    -0.36825    -0.00126    -0.94010    -0.16308    -0.01349    -0.00146    -7.28943    -2.03211    -5.08941   -15.89858
    -1.74974    -0.43004    -0.00308    -1.08627    -0.18682    -0.03305    -0.00275    -8.45066    -2.43996    -5.97331   -18.60595
    -1.73974    -0.47724    -0.00708    -1.17093    -0.20179    -0.07607    -0.00542    -9.17317    -2.83393    -6.66005   -20.60567
    -1.72974    -0.50742    -0.01521    -1.17875    -0.20533    -0.16377    -0.01072    -9.34519    -3.24095    -7.13337   -21.80071
    -1.72074    -0.52526    -0.03053    -1.10928    -0.19806    -0.32908    -0.02061    -8.98818    -3.73285    -7.48383   -22.41769
    -1.71074    -0.54076    -0.05717    -0.97916    -0.18351    -0.61681    -0.03775    -8.24571    -4.40399    -7.87188   -22.93674
    -1.70174    -0.56498    -0.09978    -0.81457    -0.16667    -1.07798    -0.06519    -7.32799    -5.32859    -8.47048   -23.91624
    -1.69174    -0.60473    -0.16242    -0.64438    -0.15200    -1.75655    -0.10567    -6.44912    -6.51202    -9.37569   -25.76258
    -1.68174    -0.65858    -0.24649    -0.49169    -0.14214    -2.66905    -0.16072    -5.75891    -7.84918   -10.55331   -28.53006
    -1.67274    -0.71680    -0.34890    -0.36961    -0.13703    -3.78208    -0.22997    -5.31314    -9.13687   -11.83083   -31.86524
    -1.66274    -0.76417    -0.46065    -0.28131    -0.13459    -4.99835    -0.31165    -5.09097   -10.11764   -12.95637   -35.11571
    -1.65374    -0.78753    -0.56765    -0.22357    -0.13198    -6.16239    -0.40503    -5.03431   -10.55828   -13.69307   -37.56381
    -1.64374    -0.78177    -0.65321    -0.19129    -0.12717    -7.09043    -0.51502    -5.09169   -10.34019   -13.91044   -38.70121
    -1.63374    -0.75338    -0.70273    -0.18144    -0.11973    -7.61895    -0.65786    -5.24602    -9.49545   -13.61859   -38.39414
    -1.62474    -0.71957    -0.70839    -0.19456    -0.11119    -7.65932    -0.86559    -5.51490    -8.19703   -12.94732   -36.91787
    -1.61474    -0.70207    -0.67174    -0.23368    -0.10432    -7.23356    -1.18417    -5.92976    -6.70641   -12.07934   -34.84505
    -1.60574    -0.71999    -0.60348    -0.30154    -0.10226    -6.47642    -1.66386    -6.51462    -5.27986   -11.17517   -32.83720
    -1.59574    -0.78201    -0.52002    -0.39691    -0.10742    -5.61111    -2.33927    -7.26315    -4.10686   -10.34203   -31.46878
    -1.58574    -0.88221    -0.43806    -0.51157    -0.12078    -4.89217    -3.20473    -8.13389    -3.27388    -9.61457   -31.07188
    -1.57674    -1.00025    -0.36984    -0.62988    -0.14149    -4.54898    -4.19717    -9.04710    -2.76868    -8.98359   -31.68698
    -1.56674    -1.10650    -0.32088    -0.73127    -0.16679    -4.73108    -5.19325    -9.89060    -2.51848    -8.43008   -33.08894
    -1.55774    -1.17053    -0.29019    -0.79526    -0.19251    -5.46994    -6.03489   -10.53010    -2.43415    -7.91907   -34.83663
    -1.54774    -1.17035    -0.27345    -0.80684    -0.21372    -6.66158    -6.57483   -10.83410    -2.45388    -7.41274   -36.40148
    -1.53774    -1.09904    -0.26661    -0.76320    -0.22588    -8.07805    -6.73149   -10.70190    -2.56866    -6.86464   -37.29948
    -1.52874    -0.96611    -0.26848    -0.67231    -0.22611    -9.41369    -6.51491   -10.09190    -2.82637    -6.23198   -37.21186
    -1.51874    -0.79377    -0.28126    -0.55153    -0.21379   -10.35245    -6.03606    -9.04887    -3.31203    -5.49275   -36.08251
    -1.50974    -0.60932    -0.30867    -0.42137    -0.19092   -10.65395    -5.45752    -7.70055    -4.10701    -4.66492   -34.11422
    -1.49974    -0.43743    -0.35255    -0.30018    -0.16155   -10.22523    -4.93783    -6.22866    -5.23994    -3.80741   -31.69078
    -1.48974    -0.29510    -0.40991    -0.20013    -0.13052    -9.13613    -4.57667    -4.84221    -6.64467    -3.01136   -29.24670
    -1.48074    -0.19021    -0.47163    -0.12645    -0.10234    -7.59406    -4.38450    -3.73281    -8.14443    -2.37791   -27.12434
    -1.47074    -0.12361    -0.52416    -0.07876    -0.08038    -5.87015    -4.29295    -3.05490    -9.47899    -1.99424   -25.49815
    -1.46174    -0.09261    -0.55346    -0.05375    -0.06676    -4.21954    -4.19304    -2.91304   -10.37524    -1.91864   -24.38609
    -1.45174    -0.09429    -0.54980    -0.04741    -0.06275    -2.81972    -3.98745    -3.36311   -10.63120    -2.16776   -23.72349
    -1.44274    -0.12733    -0.51109    -0.05638    -0.06951    -1.75260    -3.62988    -4.40844   -10.17592    -2.71266   -23.44381
    -1.43274    -0.19170    -0.44346    -0.07815    -0.08857    -1.01402    -3.14088    -5.99280    -9.10576    -3.47982   -23.53516
    -1.42274    -0.28677    -0.35931    -0.11033    -0.12179    -0.54839    -2.59854    -7.98832    -7.63837    -4.35935   -24.01117
    -1.41374    -0.40850    -0.27294    -0.14969    -0.17057    -0.28130    -2.11340   -10.19012    -6.04298    -5.22363   -24.85314
    -1.40374    -0.54700    -0.19691    -0.19151    -0.23450    -0.14495    -1.79908   -12.32960    -4.55463    -5.95072   -25.94891
    -1.39474    -0.68598    -0.13962    -0.22969    -0.30990    -0.08892    -1.75076   -14.10850    -3.32839    -6.44613   -27.08789
    -1.38474    -0.80497    -0.10502    -0.25766    -0.38903    -0.08229    -2.02751   -15.25080    -2.41524    -6.65894   -27.99145
    -1.37474    -0.88344    -0.09376    -0.27011    -0.46063    -0.11044    -2.64183   -15.56330    -1.78646    -6.58011   -28.39008
    -1.36574    -0.90678    -0.10512    -0.26444    -0.51226    -0.17077    -3.54899   -14.98650    -1.36886    -6.23401   -28.09773
    -1.35574    -0.87045    -0.13877    -0.24169    -0.53342    -0.26926    -4.64355   -13.60800    -1.08358    -5.66624   -27.05496
    -1.34674    -0.78148    -0.19569    -0.20610    -0.51914    -0.41759    -5.77078   -11.64260    -0.86830    -4.93500   -25.33669
    -1.33674    -0.65618    -0.27802    -0.16400    -0.47157    -0.62989    -6.75413    -9.37790    -0.68685    -4.10653   -23.12508
    -1.32674    -0.51533    -0.38759    -0.12176    -0.39940    -0.91702    -7.43843    -7.10561    -0.52522    -3.25284   -20.66319
    -1.31774    -0.37865    -0.52315    -0.08433    -0.31524    -1.27926    -7.72883    -5.06290    -0.38296    -2.44298   -18.19831
    -1.30774    -0.26058    -0.67727    -0.05455    -0.23178    -1.69758    -7.61760    -3.39389    -0.26456    -1.73384   -15.93165
    -1.29874    -0.16880    -0.83449    -0.03310    -0.15885    -2.12995    -7.16190    -2.14925    -0.17374    -1.16300   -13.97310
    -1.28874    -0.10496    -0.97262    -0.01919    -0.10184    -2.51413    -6.47102    -1.30830    -0.11151    -0.74520   -12.34877
    -1.27874    -0.06746    -1.06682    -0.01139    -0.06197    -2.78156    -5.65100    -0.81519    -0.07713    -0.47925   -11.01177
    -1.26974    -0.05433    -1.09682    -0.00844    -0.03786    -2.87703    -4.78645    -0.61557    -0.07022    -0.35843    -9.90515
    -1.25974    -0.06586    -1.05444    -0.00961    -0.02712    -2.77680    -3.93389    -0.68295    -0.09305    -0.38386    -9.02759
    -1.25074    -0.10592    -0.94611    -0.01495    -0.02797    -2.49949    -3.12694    -1.02958    -0.15129    -0.57350    -8.47575
    -1.24074    -0.18162    -0.79151    -0.02502    -0.03974    -2.09876    -2.39034    -1.69961    -0.25300    -0.96238    -8.44197
    -1.23074    -0.30099    -0.61786    -0.04053    -0.06266    -1.65140    -1.74652    -2.74487    -0.40497    -1.59186    -9.16167
    -1.22174    -0.46887    -0.45176    -0.06172    -0.09693    -1.23557    -1.21307    -4.18498    -0.60788    -2.48714   -10.80794
    -1.21174    -0.68208    -0.31376    -0.08772    -0.14142    -0.91983    -0.80091    -5.96991    -0.85065    -3.62935   -13.39562
    -1.20274    -0.92606    -0.21624    -0.11617    -0.19257    -0.75858    -0.50856    -7.95160    -1.10819    -4.93349   -16.71147
    -1.19274    -1.17443    -0.16425    -0.14338    -0.24407    -0.79770    -0.32500    -9.89590    -1.34335    -6.24364   -20.33171
    -1.18274    -1.39521    -0.15867    -0.16503    -0.28774    -1.07963    -0.23380   -11.52960    -1.51535    -7.35931   -23.72434
    -1.17374    -1.55896    -0.19836    -0.17731    -0.31549    -1.64145    -0.21818   -12.62110    -1.59051    -8.08363   -26.40499
    -1.16374    -1.64782    -0.28084    -0.17825    -0.32167    -2.50157    -0.26378   -13.05270    -1.55306    -8.28457   -28.08426
    -1.15474    -1.66175    -0.40083    -0.16821    -0.30503    -3.63490    -0.35908   -12.85400    -1.41119    -7.93798   -28.73296
    -1.14474    -1.61484    -0.54842    -0.14973    -0.26900    -4.95219    -0.49349   -12.17920    -1.19334    -7.13144   -28.53166
    -1.13474    -1.52971    -0.70804    -0.12667    -0.22065    -6.29235    -0.65602   -11.23530    -0.93924    -6.03465   -27.74263
    -1.12574    -1.42405    -0.86004    -0.10282    -0.16833    -7.44434    -0.83450   -10.19760    -0.68821    -4.84111   -26.56100
    -1.11574    -1.30805    -0.98476    -0.08103    -0.11953    -8.19623    -1.01643    -9.15970    -0.46965    -3.71352   -25.04891
    -1.10674    -1.18223    -1.06660    -0.06268    -0.07900    -8.39633    -1.18954    -8.13040    -0.29873    -2.75129   -23.15680
    -1.09674    -1.04205    -1.09827    -0.04793    -0.04866    -8.00231    -1.34229    -7.07433    -0.17730    -1.98896   -20.82211
    -1.08674    -0.88628    -1.08103    -0.03625    -0.02796    -7.09693    -1.46254    -5.96497    -0.09837    -1.41289   -18.06722
    -1.07774    -0.71975    -1.02216    -0.02693    -0.01502    -5.85598    -1.53722    -4.81795    -0.05118    -0.98808   -15.03427
    -1.06774    -0.55324    -0.93171    -0.01945    -0.00757    -4.49681    -1.55509    -3.69130    -0.02509    -0.67727   -11.95751
    -1.05874    -0.40001    -0.81975    -0.01349    -0.00360    -3.21540    -1.50990    -2.66398    -0.01167    -0.45097    -9.08877
    -1.04874    -0.27089    -0.69548    -0.00889    -0.00163    -2.14433    -1.40807    -1.80207    -0.00521    -0.28871    -6.62528
    -1.03874    -0.17136    -0.56745    -0.00553    -0.00071    -1.34171    -1.27243    -1.13903    -0.00227    -0.17602    -4.67650
    -1.02974    -0.10105    -0.44416    -0.00323    -0.00030    -0.80306    -1.14327    -0.67131    -0.00098    -0.10143    -3.26879
    -1.01974    -0.05550    -0.33390    -0.00177    -0.00013    -0.48817    -1.07328    -0.36851    -0.00043    -0.05495    -2.37663
    -1.01074    -0.02837    -0.24346    -0.00090    -0.00006    -0.34530    -1.11695    -0.18828    -0.00019    -0.02790    -1.95142
    -1.00074    -0.01350    -0.17701    -0.00043    -0.00003    -0.32717    -1.31745    -0.08952    -0.00010    -0.01327    -1.93849
    -0.99074    -0.00599    -0.13509    -0.00020    -0.00003    -0.39582    -1.69106    -0.03966    -0.00006    -0.00594    -2.27385
    -0.98174    -0.00250    -0.11475    -0.00009    -0.00003    -0.52013    -2.21512    -0.01646    -0.00006    -0.00258    -2.87172
    -0.97174    -0.00104    -0.11035    -0.00005    -0.00005    -0.67084    -2.82496    -0.00658    -0.00008    -0.00127    -3.61522
    -0.96274    -0.00057    -0.11492    -0.00005    -0.00010    -0.81818    -3.42079    -0.00295    -0.00015    -0.00115    -4.35886
    -0.95274    -0.00070    -0.12162    -0.00010    -0.00025    -0.93359    -3.89348    -0.00243    -0.00035    -0.00220    -4.95472
    -0.94374    -0.00154    -0.12519    -0.00023    -0.00061    -0.99507    -4.15569    -0.00441    -0.00084    -0.00547    -5.28905
    -0.93374    -0.00370    -0.12258    -0.00057    -0.00148    -0.99371    -4.17460    -0.01040    -0.00203    -0.01372    -5.32278
    -0.92374    -0.00853    -0.11350    -0.00137    -0.00343    -0.93702    -3.98845    -0.02470    -0.00468    -0.03282    -5.11450
    -0.91474    -0.01849    -0.09986    -0.00319    -0.00748    -0.84688    -3.69775    -0.05606    -0.01021    -0.07401    -4.81393
    -0.90474    -0.03749    -0.08479    -0.00704    -0.01533    -0.75301    -3.43424    -0.12027    -0.02091    -0.15683    -4.62992
    -0.89574    -0.07110    -0.07150    -0.01468    -0.02944    -0.68296    -3.31642    -0.24327    -0.04016    -0.31198    -4.78151
    -0.88574    -0.12614    -0.06213    -0.02892    -0.05301    -0.65336    -3.40811    -0.46367    -0.07230    -0.58264    -5.45029
    -0.87574    -0.20955    -0.05728    -0.05378    -0.08954    -0.66511    -3.69440    -0.83280    -0.12213    -1.02171    -6.74630
    -0.86674    -0.32635    -0.05605    -0.09434    -0.14205    -0.70403    -4.08510    -1.41043    -0.19378    -1.68192    -8.69405
    -0.85674    -0.47698    -0.05659    -0.15601    -0.21185    -0.74652    -4.44400    -2.25079    -0.28897    -2.59959   -11.23129
    -0.84774    -0.65514    -0.05690    -0.24311    -0.29737    -0.76795    -4.63523    -3.38458    -0.40545    -3.77157   -14.21730
    -0.83774    -0.84671    -0.05569    -0.35655    -0.39313    -0.75089    -4.56643    -4.79317    -0.53561    -5.13281   -17.43099
    -0.82774    -1.03069    -0.05285    -0.49159    -0.48974    -0.69010    -4.21924    -6.38823    -0.66663    -6.55068   -20.57974
    -0.81874    -1.18288    -0.04979    -0.63652    -0.57509    -0.59276    -3.65028    -8.00595    -0.78180    -7.83427   -23.30933
    -0.80874    -1.28065    -0.04937    -0.77325    -0.63664    -0.47455    -2.96939    -9.42709    -0.86402    -8.77492   -25.24988
    -0.79974    -1.30833    -0.05565    -0.88034    -0.66415    -0.35369    -2.30423   -10.41823    -0.89950    -9.19796   -26.08207
    -0.78974    -1.26127    -0.07336    -0.93848    -0.65263    -0.24541    -1.76671   -10.79928    -0.88174    -9.01941   -25.63828
    -0.77974    -1.14685    -0.10703    -0.93605    -0.60364    -0.15858    -1.43136   -10.48887    -0.81331    -8.26542   -23.95111
    -0.77074    -0.98299    -0.15968    -0.87282    -0.52512    -0.09569    -1.32695    -9.53939    -0.70541    -7.07731   -21.28535
    -0.76074    -0.79351    -0.23120    -0.76031    -0.42934    -0.05435    -1.43782    -8.11797    -0.57490    -5.65922   -18.05863
    -0.75174    -0.60289    -0.31696    -0.61853    -0.32988    -0.02995    -1.71161    -6.46140    -0.44035    -4.22421   -14.73577
    -0.74174    -0.43110    -0.40757    -0.46996    -0.23864    -0.01781    -2.06810    -4.80977    -0.31806    -2.94323   -11.70424
    -0.73174    -0.29119    -0.49055    -0.33397    -0.16422    -0.01478    -2.41456    -3.35396    -0.21975    -1.91570    -9.19869
    -0.72274    -0.18896    -0.55419    -0.22357    -0.11157    -0.01998    -2.66392    -2.20822    -0.15291    -1.16943    -7.29275
    -0.71274    -0.12525    -0.59210    -0.14478    -0.08342    -0.03504    -2.75424    -1.41392    -0.12313    -0.68073    -5.95261
    -0.70374    -0.09945    -0.60696    -0.09865    -0.08232    -0.06399    -2.66603    -0.96636    -0.13745    -0.40122    -5.12244
    -0.69374    -0.11273    -0.61122    -0.08433    -0.11246    -0.11250    -2.42444    -0.84896    -0.20751    -0.28256    -4.79671
    -0.68374    -0.17009    -0.62398    -0.10161    -0.18038    -0.18625    -2.08973    -1.05846    -0.35052    -0.28954    -5.05056
    -0.67474    -0.27990    -0.66423    -0.15198    -0.29371    -0.28862    -1.73597    -1.61302    -0.58684    -0.40405    -6.01832
    -0.66474    -0.45085    -0.74312    -0.23754    -0.45808    -0.41763    -1.42681    -2.53806    -0.93321    -0.61975    -7.82504
    -0.65574    -0.68622    -0.85803    -0.35830    -0.67254    -0.56393    -1.19947    -3.83632    -1.39307    -0.93162   -10.49950
    -0.64574    -0.97777    -0.99129    -0.50875    -0.92578    -0.71040    -1.05891    -5.44955    -1.94588    -1.32484   -13.89317
    -0.63574    -1.30104    -1.11429    -0.67539    -1.19314    -0.83530    -0.98370    -7.23354    -2.54187    -1.76587   -17.64414
    -0.62674    -1.61592    -1.19591    -0.83695    -1.44062    -0.91771    -0.93996    -8.95771    -3.10499    -2.20151   -21.21128
    -0.61674    -1.87318    -1.21284    -0.96772    -1.62950    -0.94464    -0.89554   -10.34813    -3.54692    -2.56542   -23.98389
    -0.60774    -2.02733    -1.15803    -1.04408    -1.72728    -0.91666    -0.83104   -11.15080    -3.78926    -2.79426   -25.43874
    -0.59774    -2.04760    -1.04232    -1.05121    -1.71623    -0.85036    -0.74424   -11.20999    -3.78561    -2.84430   -25.29185
    -0.58774    -1.93117    -0.89191    -0.98779    -1.59810    -0.77542    -0.64825   -10.51495    -3.53684    -2.70507   -23.58949
    -0.57874    -1.70034    -0.74039    -0.86643    -1.39470    -0.72815    -0.56507    -9.20382    -3.08984    -2.40415   -20.69288
    -0.56874    -1.39773    -0.61946    -0.70944    -1.14059    -0.74347    -0.51761    -7.51870    -2.52338    -1.99605   -17.16643
    -0.55974    -1.07288    -0.55084    -0.54231    -0.87378    -0.84462    -0.52201    -5.73271    -1.92638    -1.54800   -13.61352
    -0.54974    -0.76891    -0.54183    -0.38708    -0.62675    -1.03576    -0.58252    -4.08016    -1.37426    -1.12125   -10.51852
    -0.53974    -0.51453    -0.58457    -0.25794    -0.42068    -1.29739    -0.68901    -2.71086    -0.91599    -0.75837    -8.14935
    -0.53074    -0.32146    -0.65849    -0.16051    -0.26415    -1.58775    -0.81878    -1.68128    -0.57030    -0.47892    -6.54165
    -0.52074    -0.18759    -0.73625    -0.09328    -0.15508    -1.84990    -0.94066    -0.97379    -0.33166    -0.28240    -5.55060
    -0.51174    -0.10222    -0.79066    -0.05064    -0.08509    -2.02680    -1.02396    -0.52670    -0.18022    -0.15557    -4.94186
    -0.50174    -0.05211    -0.80182    -0.02569    -0.04365    -2.07617    -1.04563    -0.26621    -0.09162    -0.08030    -4.48321
    -0.49174    -0.02498    -0.76173    -0.01221    -0.02103    -1.98363    -0.99742    -0.12599    -0.04395    -0.03947    -4.01040
    -0.48274    -0.01159    -0.67553    -0.00549    -0.00979    -1.76584    -0.88690    -0.05636    -0.02077    -0.02013    -3.45240
    -0.47274    -0.00602    -0.55835    -0.00246    -0.00511    -1.46373    -0.73475    -0.02501    -0.01186    -0.01469    -2.82198
    -0.46374    -0.00523    -0.42984    -0.00137    -0.00451    -1.12971    -0.56678    -0.01369    -0.01244    -0.02104    -2.18459
    -0.45374    -0.00845    -0.30812    -0.00142    -0.00742    -0.81180    -0.40696    -0.01395    -0.02236    -0.04271    -1.62318
    -0.44374    -0.01682    -0.20562    -0.00243    -0.01489    -0.54289    -0.27208    -0.02380    -0.04564    -0.08943    -1.21359
    -0.43474    -0.03306    -0.12774    -0.00463    -0.02934    -0.33820    -0.16938    -0.04540    -0.09011    -0.17756    -1.01541
    -0.42474    -0.06110    -0.07389    -0.00851    -0.05430    -0.19628    -0.09824    -0.08354    -0.16670    -0.32904    -1.07160
    -0.41574    -0.10526    -0.03982    -0.01467    -0.09363    -0.10640    -0.05319    -0.14396    -0.28730    -0.56769    -1.41192
    -0.40574    -0.16881    -0.02003    -0.02355    -0.15025    -0.05434    -0.02710    -0.23113    -0.46078    -0.91139    -2.04737
    -0.39674    -0.25189    -0.00948    -0.03518    -0.22433    -0.02693    -0.01335    -0.34532    -0.68759    -1.36126    -2.95532
    -0.38674    -0.34970    -0.00435    -0.04890    -0.31164    -0.01433    -0.00700    -0.48005    -0.95473    -1.89184    -4.06254
    -0.37674    -0.45171    -0.00220    -0.06325    -0.40284    -0.01052    -0.00506    -0.62089    -1.23330    -2.44613    -5.23590
    -0.36774    -0.54290    -0.00171    -0.07612    -0.48445    -0.01320    -0.00639    -0.74723    -1.48231    -2.94301    -6.29731
    -0.35774    -0.60707    -0.00246    -0.08523    -0.54209    -0.02369    -0.01172    -0.83683    -1.65795    -3.29453    -7.06157
    -0.34874    -0.63160    -0.00476    -0.08879    -0.56437    -0.04762    -0.02403    -0.87199    -1.72514    -3.43130    -7.38961
    -0.33874    -0.61148    -0.00966    -0.08609    -0.54676    -0.09596    -0.04921    -0.84537    -1.67017    -3.32535    -7.24006
    -0.32874    -0.55080    -0.01900    -0.07765    -0.49294    -0.18596    -0.09682    -0.76264    -1.50483    -2.99838    -6.68901
    -0.31974    -0.46168    -0.03541    -0.06517    -0.41380    -0.34057    -0.18031    -0.64001    -1.26212    -2.51584    -5.91491
    -0.30974    -0.36018    -0.06211    -0.05091    -0.32390    -0.58495    -0.31614    -0.49999    -0.98695    -1.96417    -5.14930
    -0.30074    -0.26173    -0.10238    -0.03706    -0.23776    -0.93886    -0.52114    -0.36363    -0.72251    -1.42737    -4.61243
    -0.29074    -0.17754    -0.15859    -0.02521    -0.16675    -1.40572    -0.80820    -0.24659    -0.50314    -0.96599    -4.45773
    -0.28074    -0.11326    -0.23135    -0.01618    -0.11836    -1.96284    -1.18113    -0.15671    -0.35000    -0.60998    -4.73980
    -0.27174    -0.06964    -0.31844    -0.01013    -0.09718    -2.55452    -1.63183    -0.09485    -0.27471    -0.36118    -5.41247
    -0.26174    -0.04429    -0.41488    -0.00677    -0.10659    -3.09879    -2.13671    -0.05753    -0.28436    -0.20381    -6.35372
    -0.25274    -0.03369    -0.51304    -0.00566    -0.15007    -3.50365    -2.66029    -0.03955    -0.38563    -0.11493    -7.40650
    -0.24274    -0.03451    -0.60380    -0.00640    -0.23073    -3.69226    -3.15696    -0.03600    -0.58447    -0.07244    -8.41757
    -0.23274    -0.04403    -0.67762    -0.00868    -0.34915    -3.62668    -3.57710    -0.04313    -0.88128    -0.05909    -9.26676
    -0.22374    -0.05999    -0.72596    -0.01223    -0.50020    -3.32030    -3.87171    -0.05833    -1.26239    -0.06300    -9.87411
    -0.21374    -0.08023    -0.74221    -0.01679    -0.67029    -2.83322    -4.00008    -0.07978    -1.69438    -0.07646   -10.19344
    -0.20474    -0.10239    -0.72311    -0.02210    -0.83818    -2.25362    -3.93636    -0.10613    -2.12440    -0.09453   -10.20082
    -0.19474    -0.12407    -0.66972    -0.02784    -0.97812    -1.67074    -3.67901    -0.13636    -2.48871    -0.11376    -9.88833
    -0.18474    -0.14324    -0.58789    -0.03379    -1.06635    -1.15438    -3.25569    -0.16967    -2.72941    -0.13196    -9.27238
    -0.17574    -0.15854    -0.48760    -0.03974    -1.08897    -0.74331    -2.71836    -0.20534    -2.81218    -0.14773    -8.40176
    -0.16574    -0.16941    -0.38092    -0.04546    -1.04543    -0.44613    -2.13541    -0.24204    -2.73407    -0.16044    -7.35932
    -0.15674    -0.17581    -0.27953    -0.05064    -0.94822    -0.24951    -1.57417    -0.27728    -2.52371    -0.16963    -6.24849
    -0.14674    -0.17763    -0.19226    -0.05472    -0.81747    -0.13005    -1.08641    -0.30693    -2.22790    -0.17471    -5.16807
    -0.13674    -0.17452    -0.12373    -0.05698    -0.67501    -0.06318    -0.70103    -0.32590    -1.89496    -0.17469    -4.18998
    -0.12774    -0.16586    -0.07439    -0.05676    -0.53789    -0.02861    -0.42238    -0.32942    -1.56321    -0.16851    -3.34702
    -0.11774    -0.15138    -0.04176    -0.05369    -0.41607    -0.01209    -0.23744    -0.31490    -1.25519    -0.15562    -2.63814
    -0.10874    -0.13170    -0.02188    -0.04793    -0.31331    -0.00477    -0.12451    -0.28321    -0.98033    -0.13655    -2.04419
    -0.09874    -0.10847    -0.01070    -0.04020    -0.22939    -0.00176    -0.06093    -0.23868    -0.74170    -0.11316    -1.54499
    -0.08874    -0.08412    -0.00490    -0.03156    -0.16249    -0.00061    -0.02786    -0.18801    -0.53983    -0.08813    -1.12751
    -0.07974    -0.06116    -0.00210    -0.02314    -0.11056    -0.00020    -0.01193    -0.13814    -0.37514    -0.06426    -0.78663
    -0.06974    -0.04158    -0.00085    -0.01582    -0.07172    -0.00007    -0.00481    -0.09456    -0.24713    -0.04377    -0.52029
    -0.06074    -0.02637    -0.00033    -0.01007    -0.04405    -0.00002    -0.00184    -0.06027    -0.15344    -0.02780    -0.32419
    -0.05074    -0.01559    -0.00012    -0.00597    -0.02547    -0.00001    -0.00067    -0.03573    -0.08941    -0.01645    -0.18942
    -0.04074    -0.00858    -0.00004    -0.00329    -0.01382    -0.00000    -0.00024    -0.01970    -0.04875    -0.00906    -0.10348
    -0.03174    -0.00439    -0.00002    -0.00169    -0.00701    -0.00000    -0.00008    -0.01011    -0.02482    -0.00465    -0.05277
    -0.02174    -0.00210    -0.00001    -0.00082    -0.00333    -0.00000    -0.00003    -0.00484    -0.01181    -0.00225    -0.02518
    -0.01274    -0.00094    -0.00000    -0.00041    -0.00150    -0.00000    -0.00001    -0.00223    -0.00535    -0.00111    -0.01156
    -0.00274    -0.00042    -0.00000    -0.00031    -0.00072    -0.00001    -0.00001    -0.00118    -0.00262    -0.00081    -0.00609
     0.00726    -0.00025    -0.00001    -0.00052    -0.00057    -0.00003    -0.00002    -0.00120    -0.00221    -0.00133    -0.00614
     0.01626    -0.00032    -0.00002    -0.00126    -0.00099    -0.00008    -0.00006    -0.00241    -0.00398    -0.00316    -0.01228
     0.02626    -0.00068    -0.00005    -0.00305    -0.00227    -0.00021    -0.00017    -0.00569    -0.00919    -0.00767    -0.02897
     0.03526    -0.00151    -0.00013    -0.00698    -0.00514    -0.00054    -0.00044    -0.01295    -0.02085    -0.01752    -0.06605
     0.04526    -0.00321    -0.00032    -0.01485    -0.01094    -0.00131    -0.00108    -0.02757    -0.04433    -0.03728    -0.14087
     0.05526    -0.00634    -0.00077    -0.02940    -0.02165    -0.00308    -0.00257    -0.05458    -0.08772    -0.07377    -0.27989
     0.06426    -0.01165    -0.00179    -0.05410    -0.03984    -0.00697    -0.00591    -0.10050    -0.16145    -0.13575    -0.51796
     0.07426    -0.01992    -0.00397    -0.09259    -0.06818    -0.01516    -0.01303    -0.17203    -0.27629    -0.23225    -0.89341
     0.08326    -0.03166    -0.00843    -0.14732    -0.10850    -0.03159    -0.02748    -0.27385    -0.43955    -0.36948    -1.43786
     0.09326    -0.04679    -0.01702    -0.21795    -0.16052    -0.06285    -0.05519    -0.40531    -0.65026    -0.54652    -2.16241
     0.10326    -0.06430    -0.03253    -0.29986    -0.22085    -0.11872    -0.10504    -0.55778    -0.89447    -0.75166    -3.04520
     0.11226    -0.08215    -0.05860    -0.38361    -0.28254    -0.21191    -0.18859    -0.71377    -1.14413    -0.96139    -4.02670
     0.12226    -0.09759    -0.09914    -0.45636    -0.33614    -0.35607    -0.31828    -0.84944    -1.36085    -1.14327    -5.01714
     0.13126    -0.10780    -0.15703    -0.50495    -0.37195    -0.56127    -0.50333    -0.94015    -1.50574    -1.26477    -5.91699
     0.14126    -0.11074    -0.23243    -0.51973    -0.38285    -0.82795    -0.74418    -0.96788    -1.54936    -1.30122    -6.63635
     0.15026    -0.10580    -0.32105    -0.49769    -0.36667    -1.14067    -1.02706    -0.92719    -1.48340    -1.24560    -7.11514
     0.16026    -0.09404    -0.41331    -0.44356    -0.32681    -1.46587    -1.32142    -0.82647    -1.32157    -1.10973    -7.32277
     0.17026    -0.07773    -0.49557    -0.36808    -0.27124    -1.75560    -1.58396    -0.68590    -1.09608    -0.92035    -7.25450
     0.17926    -0.05981    -0.55308    -0.28459    -0.20975    -1.95753    -1.76743    -0.53029    -0.84701    -0.71108    -6.92055
     0.18926    -0.04283    -0.57436    -0.20518    -0.15127    -2.03198    -1.83538    -0.38226    -0.61021    -0.51222    -6.34570
     0.19826    -0.02857    -0.55486    -0.13813    -0.10189    -1.96195    -1.77310    -0.25724    -0.41036    -0.34445    -5.57054
     0.20826    -0.01777    -0.49856    -0.08698    -0.06418    -1.76249    -1.59299    -0.16187    -0.25803    -0.21657    -4.65943
     0.21826    -0.01032    -0.41661    -0.05137    -0.03792    -1.47245    -1.33124    -0.09546    -0.15204    -0.12761    -3.69500
     0.22726    -0.00561    -0.32370    -0.02854    -0.02108    -1.14394    -1.03445    -0.05295    -0.08421    -0.07069    -2.76516
     0.23726    -0.00291    -0.23388    -0.01501    -0.01107    -0.82652    -0.74743    -0.02779    -0.04401    -0.03697    -1.94558
     0.24626    -0.00155    -0.15712    -0.00760    -0.00551    -0.55518    -0.50215    -0.01408    -0.02180    -0.01839    -1.28339
     0.25626    -0.00117    -0.09813    -0.00399    -0.00262    -0.34673    -0.31367    -0.00751    -0.01029    -0.00888    -0.79299
     0.26626    -0.00176    -0.05700    -0.00282    -0.00119    -0.20138    -0.18217    -0.00566    -0.00465    -0.00454    -0.46118
     0.27526    -0.00383    -0.03081    -0.00371    -0.00052    -0.10887    -0.09839    -0.00804    -0.00202    -0.00327    -0.25948
     0.28526    -0.00863    -0.01559    -0.00723    -0.00022    -0.05510    -0.04947    -0.01613    -0.00085    -0.00435    -0.15757
     0.29426    -0.01841    -0.00763    -0.01498    -0.00010    -0.02706    -0.02331    -0.03362    -0.00036    -0.00808    -0.13355
     0.30426    -0.03663    -0.00429    -0.02962    -0.00005    -0.01545    -0.01073    -0.06658    -0.00018    -0.01564    -0.17917
     0.31426    -0.06777    -0.00423    -0.05473    -0.00006    -0.01572    -0.00591    -0.12307    -0.00016    -0.02882    -0.30047
     0.32326    -0.11651    -0.00755    -0.09411    -0.00013    -0.02848    -0.00599    -0.21159    -0.00028    -0.04965    -0.51430
     0.33326    -0.18621    -0.01584    -0.15046    -0.00035    -0.05992    -0.01046    -0.33825    -0.00064    -0.07978    -0.84190
     0.34226    -0.27664    -0.03235    -0.22369    -0.00090    -0.12231    -0.02063    -0.50277    -0.00154    -0.11975    -1.30058
     0.35226    -0.38208    -0.06187    -0.30938    -0.00224    -0.23367    -0.03924    -0.69511    -0.00367    -0.16864    -1.89590
     0.36226    -0.49082    -0.11013    -0.39852    -0.00528    -0.41554    -0.06980    -0.89459    -0.00844    -0.22443    -2.61754
     0.37126    -0.58675    -0.18228    -0.47900    -0.01173    -0.68700    -0.11552    -1.07336    -0.01847    -0.28586    -3.43995
     0.38126    -0.65346    -0.28046    -0.53933    -0.02440    -1.05597    -0.17778    -1.20438    -0.03812    -0.35537    -4.32928
     0.39026    -0.67996    -0.40118    -0.57299    -0.04746    -1.50910    -0.25436    -1.27111    -0.07389    -0.44210    -5.25215
     0.40026    -0.66437    -0.53350    -0.58225    -0.08628    -2.00507    -0.33841    -1.27584    -0.13413    -0.56329    -6.18315
     0.41026    -0.61481    -0.65953    -0.57886    -0.14661    -2.47710    -0.41871    -1.24119    -0.22782    -0.74243    -7.10706
     0.41926    -0.54806    -0.75818    -0.58091    -0.23294    -2.84659    -0.48205    -1.20404    -0.36209    -1.00257    -8.01743
     0.42926    -0.48296    -0.81053    -0.60698    -0.34620    -3.04529    -0.51708    -1.20394    -0.53857    -1.35693    -8.90847
     0.43826    -0.43490    -0.80630    -0.66894    -0.48169    -3.03854    -0.51828    -1.26750    -0.75006    -1.79806    -9.76427
     0.44826    -0.41105    -0.74750    -0.76645    -0.62779    -2.83981    -0.48879    -1.39854    -0.97884    -2.29187   -10.55064
     0.45826    -0.40911    -0.64806    -0.88503    -0.76705    -2.51100    -0.44033    -1.57400    -1.19776    -2.77879   -11.21113
     0.46726    -0.41926    -0.52980    -0.99944    -0.87903    -2.14498    -0.39078    -1.75012    -1.37448    -3.18446   -11.67235
     0.47726    -0.42833    -0.41640    -1.08070    -0.94536    -1.84195    -0.35991    -1.87586    -1.48064    -3.43766   -11.86681
     0.48626    -0.42447    -0.32774    -1.10505    -0.95436    -1.68399    -0.36478    -1.90888    -1.49713    -3.48937   -11.75578
     0.49626    -0.40086    -0.27636    -1.06132    -0.90459    -1.71807    -0.41609    -1.82847    -1.42135    -3.32719   -11.35430
     0.50626    -0.35714    -0.26675    -0.95405    -0.80492    -1.94641    -0.51602    -1.64127    -1.26700    -2.97738   -10.73094
     0.51526    -0.29853    -0.29616    -0.80127    -0.67227    -2.33219    -0.65800    -1.37732    -1.05986    -2.49923    -9.99482
     0.52526    -0.23354    -0.35651    -0.62806    -0.52683    -2.80988    -0.82824    -1.07935    -0.83208    -1.96724    -9.26172
     0.53426    -0.17072    -0.43592    -0.45928    -0.38722    -3.30286    -1.00866    -0.78933    -0.61269    -1.45062    -8.61731
     0.54426    -0.11655    -0.52036    -0.31328    -0.26682    -3.74269    -1.18070    -0.53852    -0.42310    -1.00194    -8.10396
     0.55426    -0.07431    -0.59530    -0.19932    -0.17232    -4.08158    -1.32882    -0.34276    -0.27408    -0.64793    -7.71642
     0.56326    -0.04428    -0.64779    -0.11834    -0.10432    -4.29775    -1.44158    -0.20360    -0.16670    -0.39223    -7.41658
     0.57326    -0.02468    -0.66856    -0.06563    -0.05926    -4.39046    -1.51232    -0.11297    -0.09542    -0.22238    -7.15168
     0.58226    -0.01291    -0.65382    -0.03406    -0.03165    -4.36742    -1.53713    -0.05867    -0.05165    -0.11824    -6.86556
     0.59226    -0.00638    -0.60588    -0.01661    -0.01596    -4.23585    -1.51364    -0.02862    -0.02667    -0.05913    -6.50875
     0.60226    -0.00300    -0.53220    -0.00767    -0.00766    -3.99704    -1.44095    -0.01321    -0.01334    -0.02798    -6.04305
     0.61126    -0.00137    -0.44331    -0.00340    -0.00355    -3.65269    -1.32098    -0.00584    -0.00660    -0.01265    -5.45038
     0.62126    -0.00062    -0.35045    -0.00147    -0.00162    -3.21131    -1.16043    -0.00253    -0.00330    -0.00555    -4.73729
     0.63026    -0.00029    -0.26303    -0.00064    -0.00074    -2.69831    -0.97168    -0.00110    -0.00171    -0.00242    -3.93992
     0.64026    -0.00014    -0.18751    -0.00029    -0.00035    -2.15316    -0.77180    -0.00050    -0.00093    -0.00108    -3.11576
     0.65026    -0.00009    -0.12697    -0.00014    -0.00018    -1.62312    -0.57897    -0.00024    -0.00056    -0.00051    -2.33079
     0.65926    -0.00008    -0.08164    -0.00008    -0.00010    -1.15155    -0.40879    -0.00014    -0.00050    -0.00029    -1.64318
     0.66926    -0.00016    -0.04989    -0.00008    -0.00011    -0.76642    -0.27108    -0.00013    -0.00086    -0.00030    -1.08903
     0.67826    -0.00042    -0.02923    -0.00014    -0.00022    -0.47826    -0.16894    -0.00023    -0.00217    -0.00061    -0.68022
     0.68826    -0.00111    -0.01715    -0.00035    -0.00054    -0.28129    -0.10023    -0.00056    -0.00567    -0.00152    -0.40842
     0.69726    -0.00276    -0.01188    -0.00085    -0.00134    -0.16070    -0.05998    -0.00136    -0.01412    -0.00375    -0.25673
     0.70726    -0.00641    -0.01290    -0.00198    -0.00310    -0.10026    -0.04373    -0.00315    -0.03281    -0.00870    -0.21304
     0.71726    -0.01385    -0.02141    -0.00427    -0.00672    -0.08866    -0.04988    -0.00680    -0.07095    -0.01882    -0.28137
     0.72626    -0.02784    -0.04058    -0.00860    -0.01353    -0.12291    -0.08124    -0.01367    -0.14276    -0.03787    -0.48901
     0.73626    -0.05205    -0.07544    -0.01609    -0.02535    -0.20871    -0.14512    -0.02559    -0.26720    -0.07091    -0.88647
     0.74526    -0.09054    -0.13203    -0.02801    -0.04420    -0.35768    -0.25165    -0.04454    -0.46519    -0.12349    -1.53732
     0.75526    -0.14644    -0.21562    -0.04537    -0.07166    -0.58144    -0.40997    -0.07211    -0.75335    -0.20007    -2.49603
     0.76526    -0.22038    -0.32791    -0.06836    -0.10810    -0.88338    -0.62297    -0.10864    -1.13508    -0.30157    -3.77641
     0.77426    -0.30858    -0.46425    -0.09584    -0.15170    -1.25023    -0.88151    -0.15224    -1.59101    -0.42282    -5.31818
     0.78426    -0.40207    -0.61197    -0.12500    -0.19802    -1.64739    -1.16149    -0.19853    -2.07509    -0.55155    -6.97110
     0.79326    -0.48789    -0.75123    -0.15173    -0.24053    -2.02069    -1.42504    -0.24098    -2.51989    -0.66949    -8.50746
     0.80326    -0.55158    -0.85931    -0.17156    -0.27193    -2.30682    -1.62845    -0.27247    -2.85059    -0.75647    -9.66920
     0.81326    -0.58300    -0.91708    -0.18092    -0.28616    -2.45122    -1.73560    -0.28751    -3.01139    -0.79619   -10.24908
     0.82226    -0.57909    -0.91534    -0.17855    -0.28071    -2.42462    -1.72845    -0.28420    -2.98305    -0.78198   -10.15599
     0.83226    -0.54705    -0.85882    -0.16607    -0.25718    -2.23230    -1.61497    -0.26541    -2.79788    -0.71927    -9.45896
     0.84126    -0.50317    -0.76494    -0.14778    -0.22127    -1.91322    -1.42690    -0.23829    -2.53359    -0.62493    -8.37410
     0.85126    -0.46931    -0.65850    -0.12951    -0.18068    -1.52644    -1.21039    -0.21241    -2.29486    -0.52158    -7.20369
     0.86126    -0.46650    -0.56386    -0.11694    -0.14319    -1.13360    -1.01105    -0.19711    -2.18287    -0.43170    -6.24682
     0.87026    -0.50888    -0.49758    -0.11409    -0.11443    -0.78405    -0.86073    -0.19895    -2.26801    -0.37146    -5.71817
     0.88026    -0.59910    -0.46440    -0.12220    -0.09694    -0.50514    -0.77057    -0.21966    -2.56733    -0.34730    -5.69263
     0.88926    -0.72608    -0.45757    -0.13941    -0.09009    -0.30355    -0.73122    -0.25560    -3.03625    -0.35543    -6.09521
     0.89926    -0.86658    -0.46241    -0.16118    -0.09082    -0.17049    -0.71936    -0.29854    -3.57694    -0.38393    -6.73025
     0.90926    -0.99025    -0.46263    -0.18157    -0.09486    -0.08994    -0.70810    -0.33762    -4.06229    -0.41682    -7.34409
     0.91826    -1.06787    -0.44568    -0.19470    -0.09799    -0.04501    -0.67629    -0.36234    -4.36819    -0.43848    -7.69656
     0.92826    -1.07952    -0.40655    -0.19650    -0.09719    -0.02179    -0.61411    -0.36542    -4.40926    -0.43798    -7.62832
     0.93726    -1.01949    -0.34786    -0.18560    -0.09107    -0.01053    -0.52437    -0.34472    -4.16148    -0.41116    -7.09629
     0.94726    -0.89829    -0.27791    -0.16373    -0.08002    -0.00531    -0.41849    -0.30359    -3.66550    -0.36108    -6.17392
     0.95726    -0.73803    -0.20684    -0.13469    -0.06570    -0.00288    -0.31129    -0.24936    -3.01112    -0.29603    -5.01595
     0.96626    -0.56533    -0.14320    -0.10332    -0.05034    -0.00168    -0.21552    -0.19094    -2.30605    -0.22639    -3.80278
     0.97626    -0.40355    -0.09220    -0.07386    -0.03596    -0.00101    -0.13876    -0.13628    -1.64592    -0.16136    -2.68890
     0.98526    -0.26845    -0.05519    -0.04921    -0.02394    -0.00061    -0.08307    -0.09064    -1.09468    -0.10720    -1.77299
     0.99526    -0.16639    -0.03071    -0.03055    -0.01485    -0.00035    -0.04623    -0.05617    -0.67849    -0.06637    -1.09012
     1.00526    -0.09610    -0.01588    -0.01767    -0.00858    -0.00019    -0.02391    -0.03244    -0.39177    -0.03828    -0.62484
     1.01426    -0.05170    -0.00763    -0.00952    -0.00462    -0.00010    -0.01150    -0.01745    -0.21077    -0.02058    -0.33387
     1.02426    -0.02591    -0.00341    -0.00478    -0.00232    -0.00005    -0.00514    -0.00874    -0.10561    -0.01030    -0.16626
     1.03326    -0.01209    -0.00142    -0.00223    -0.00108    -0.00002    -0.00213    -0.00408    -0.04929    -0.00480    -0.07716
     1.04326    -0.00526    -0.00055    -0.00097    -0.00047    -0.00001    -0.00082    -0.00177    -0.02142    -0.00209    -0.03336
     1.05326    -0.00213    -0.00020    -0.00039    -0.00019    -0.00000    -0.00030    -0.00072    -0.00867    -0.00084    -0.01344
     1.06226    -0.00080    -0.00007    -0.00015    -0.00007    -0.00000    -0.00010    -0.00027    -0.00327    -0.00032    -0.00504
     1.07226    -0.00028    -0.00002    -0.00005    -0.00003    -0.00000    -0.00003    -0.00009    -0.00115    -0.00011    -0.00176
     1.08126    -0.00009    -0.00001    -0.00002    -0.00001    -0.00001    -0.00001    -0.00003    -0.00037    -0.00004    -0.00058
     1.09126    -0.00003    -0.00000    -0.00001    -0.00000    -0.00002    -0.00001    -0.00001    -0.00011    -0.00001    -0.00021
     1.10126    -0.00001    -0.00001    -0.00000    -0.00000    -0.00007    -0.00003    -0.00000    -0.00003    -0.00000    -0.00016
     1.11026    -0.00000    -0.00002    -0.00000    -0.00000    -0.00023    -0.00008    -0.00000    -0.00002    -0.00000    -0.00035
     1.12026    -0.00000    -0.00007    -0.00000    -0.00000    -0.00065    -0.00022    -0.00000    -0.00003    -0.00000    -0.00097
     1.12926    -0.00000    -0.00018    -0.00000    -0.00000    -0.00171    -0.00060    -0.00000    -0.00008    -0.00000    -0.00258
     1.13926    -0.00001    -0.00046    -0.00000    -0.00000    -0.00420    -0.00152    -0.00001    -0.00027    -0.00001    -0.00647
     1.14926    -0.00003    -0.00110    -0.00001    -0.00001    -0.00960    -0.00359    -0.00002    -0.00081    -0.00002    -0.01520
     1.15826    -0.00010    -0.00251    -0.00004    -0.00003    -0.02038    -0.00800    -0.00006    -0.00229    -0.00006    -0.03347
     1.16826    -0.00026    -0.00542    -0.00010    -0.00009    -0.04029    -0.01681    -0.00015    -0.00607    -0.00016    -0.06936
     1.17726    -0.00065    -0.01114    -0.00024    -0.00022    -0.07411    -0.03343    -0.00038    -0.01506    -0.00039    -0.13563
     1.18726    -0.00150    -0.02179    -0.00056    -0.00051    -0.12694    -0.06311    -0.00089    -0.03485    -0.00091    -0.25106
     1.19726    -0.00323    -0.04068    -0.00122    -0.00110    -0.20261    -0.11344    -0.00191    -0.07521    -0.00196    -0.44134
     1.20626    -0.00650    -0.07246    -0.00246    -0.00221    -0.30170    -0.19454    -0.00384    -0.15122    -0.00393    -0.73884
     1.21626    -0.01218    -0.12311    -0.00460    -0.00413    -0.41959    -0.31868    -0.00719    -0.28314    -0.00736    -1.17998
     1.22526    -0.02127    -0.19920    -0.00802    -0.00718    -0.54612    -0.49867    -0.01255    -0.49379    -0.01281    -1.79960
     1.23526    -0.03462    -0.30627    -0.01303    -0.01163    -0.66670    -0.74446    -0.02039    -0.80217    -0.02078    -2.62004
     1.24426    -0.05259    -0.44627    -0.01971    -0.01752    -0.76576    -1.05824    -0.03089    -1.21462    -0.03139    -3.63701
     1.25426    -0.07470    -0.61477    -0.02782    -0.02458    -0.83062    -1.42852    -0.04371    -1.71617    -0.04420    -4.80508
     1.26426    -0.09954    -0.79875    -0.03667    -0.03210    -0.85458    -1.82662    -0.05789    -2.26791    -0.05809    -6.03215
     1.27326    -0.12507    -0.97681    -0.04532    -0.03907    -0.83780    -2.20611    -0.07204    -2.81172    -0.07147    -7.18541
     1.28326    -0.14926    -1.12272    -0.05275    -0.04440    -0.78622    -2.51178    -0.08478    -3.28822    -0.08259    -8.12273
     1.29226    -0.17094    -1.21110    -0.05839    -0.04728    -0.70873    -2.69000    -0.09525    -3.65379    -0.09032    -8.72579
     1.30226    -0.19025    -1.22510    -0.06239    -0.04747    -0.61495    -2.70671    -0.10351    -3.89668    -0.09454    -8.94159
     1.31226    -0.20865    -1.16171    -0.06583    -0.04552    -0.51365    -2.55661    -0.11079    -4.03538    -0.09649    -8.79463
     1.32126    -0.22812    -1.03270    -0.07087    -0.04275    -0.41261    -2.26783    -0.11919    -4.10540    -0.09867    -8.37814
     1.33126    -0.25062    -0.86272    -0.08064    -0.04102    -0.31851    -1.89397    -0.13151    -4.13635    -0.10463    -7.81997
     1.34026    -0.27760    -0.68152    -0.09921    -0.04251    -0.23740    -1.50198    -0.15106    -4.13825    -0.11868    -7.24820
     1.35026    -0.31041    -0.51777    -0.13125    -0.04945    -0.17469    -1.15515    -0.18144    -4.10013    -0.14545    -6.76574
     1.36026    -0.35070    -0.39258    -0.18134    -0.06371    -0.13518    -0.90115    -0.22625    -4.00405    -0.18929    -6.44426
     1.36926    -0.40027    -0.31719    -0.25249    -0.08642    -0.12343    -0.76612    -0.28812    -3.84264    -0.25302    -6.32970
     1.37926    -0.45992    -0.29274    -0.34424    -0.11719    -0.14351    -0.75264    -0.36702    -3.62818    -0.33621    -6.44167
     1.38826    -0.52740    -0.31158    -0.45064    -0.15372    -0.19861    -0.84241    -0.45829    -3.38757    -0.43324    -6.76346
     1.39826    -0.59571    -0.35972    -0.55951    -0.19150    -0.28915    -1.00045    -0.55174    -3.14699    -0.53292    -7.22769
     1.40826    -0.65355    -0.41949    -0.65395    -0.22445    -0.41048    -1.18112    -0.63266    -2.91679    -0.61955    -7.71205
     1.41726    -0.68738    -0.47274    -0.71645    -0.24644    -0.55055    -1.33676    -0.68525    -2.68780    -0.67672    -8.06009
     1.42726    -0.68647    -0.50423    -0.73383    -0.25277    -0.69051    -1.42663    -0.69730    -2.43897    -0.69203    -8.12275
     1.43626    -0.64639    -0.50480    -0.70159    -0.24188    -0.80606    -1.42710    -0.66436    -2.15118    -0.66109    -7.80444
     1.44626    -0.57100    -0.47295    -0.62556    -0.21576    -0.87545    -1.33480    -0.59138    -1.82144    -0.58926    -7.09760
     1.45626    -0.47198    -0.41440    -0.51982    -0.17936    -0.88372    -1.16694    -0.49115    -1.46569    -0.48967    -6.08274
     1.46526    -0.36436    -0.33988    -0.40243    -0.13888    -0.82962    -0.95415    -0.38031    -1.11258    -0.37916    -4.90137
     1.47526    -0.26236    -0.26171    -0.29020    -0.10017    -0.72450    -0.73124    -0.27439    -0.79289    -0.27350    -3.71095
     1.48426    -0.17608    -0.19106    -0.19491    -0.06728    -0.58970    -0.52830    -0.18445    -0.52882    -0.18377    -2.64437
     1.49426    -0.11013    -0.13626    -0.12192    -0.04208    -0.45064    -0.36689    -0.11546    -0.32946    -0.11499    -1.78784
     1.50426    -0.06419    -0.10293    -0.07107    -0.02452    -0.33032    -0.25919    -0.06737    -0.19171    -0.06708    -1.17839
     1.51326    -0.03492    -0.09517    -0.03874    -0.01333    -0.24710    -0.21146    -0.03676    -0.10467    -0.03666    -0.81880
     1.52326    -0.01794    -0.11674    -0.02011    -0.00683    -0.21461    -0.22806    -0.01911    -0.05517    -0.01925    -0.69781
     1.53226    -0.00918    -0.17159    -0.01087    -0.00346    -0.24381    -0.31375    -0.01036    -0.03192    -0.01092    -0.80587
     1.54226    -0.00575    -0.26268    -0.00812    -0.00210    -0.34458    -0.47294    -0.00779    -0.02819    -0.00920    -1.14136
     1.55226    -0.00613    -0.38954    -0.01074    -0.00214    -0.52463    -0.70550    -0.01038    -0.04294    -0.01353    -1.70553
     1.56126    -0.01005    -0.54537    -0.01941    -0.00347    -0.78522    -1.00134    -0.01882    -0.08119    -0.02531    -2.49019
     1.57126    -0.01833    -0.71531    -0.03641    -0.00634    -1.11503    -1.33522    -0.03534    -0.15372    -0.04778    -3.46348
     1.58026    -0.03248    -0.87729    -0.06517    -0.01128    -1.48511    -1.66716    -0.06332    -0.27562    -0.08557    -4.56300
     1.59026    -0.05429    -1.00558    -0.10944    -0.01893    -1.84941    -1.94821    -0.10643    -0.46305    -0.14364    -5.69897
     1.60026    -0.08504    -1.07797    -0.17208    -0.02974    -2.15090    -2.13059    -0.16744    -0.72794    -0.22556    -6.76727
     1.60926    -0.12479    -1.08130    -0.25322    -0.04377    -2.33582    -2.18149    -0.24668    -1.07115    -0.33151    -7.66973
     1.61926    -0.17159    -1.01526    -0.34905    -0.06033    -2.36865    -2.09182    -0.34038    -1.47615    -0.45627    -8.32948
     1.62826    -0.22120    -0.89286    -0.45096    -0.07794    -2.24280    -1.87906    -0.44028    -1.90708    -0.58857    -8.70074
     1.63826    -0.26748    -0.73592    -0.54646    -0.09445    -1.98246    -1.58190    -0.53421    -2.31057    -0.71196    -8.76543
     1.64826    -0.30353    -0.56859    -0.62144    -0.10742    -1.63653    -1.24786    -0.60823    -2.62711    -0.80801    -8.52872
     1.65726    -0.32339    -0.41202    -0.66346    -0.11470    -1.26125    -0.92259    -0.65022    -2.80426    -0.86089    -8.01278
     1.66726    -0.32354    -0.28002    -0.66509    -0.11500    -0.90733    -0.63927    -0.65267    -2.81065    -0.86133    -7.25491
     1.67626    -0.30397    -0.17856    -0.62601    -0.10825    -0.60942    -0.41513    -0.61516    -2.64500    -0.80910    -6.31060
     1.68626    -0.26810    -0.10681    -0.55318    -0.09567    -0.38211    -0.25257    -0.54429    -2.33687    -0.71350    -5.25310
     1.69626    -0.22194    -0.05995    -0.45873    -0.07934    -0.22372    -0.14398    -0.45188    -1.93754    -0.59054    -4.16762
     1.70526    -0.17233    -0.03157    -0.35677    -0.06171    -0.12232    -0.07690    -0.35187    -1.50659    -0.45849    -3.13855
     1.71526    -0.12544    -0.01560    -0.26008    -0.04499    -0.06248    -0.03849    -0.25675    -1.09817    -0.33366    -2.23566
     1.72426    -0.08553    -0.00724    -0.17757    -0.03072    -0.02985    -0.01806    -0.17546    -0.74959    -0.22746    -1.50148
     1.73426    -0.05458    -0.00316    -0.11345    -0.01963    -0.01336    -0.00797    -0.11219    -0.47886    -0.14514    -0.94835
     1.74326    -0.03258    -0.00131    -0.06778    -0.01173    -0.00565    -0.00335    -0.06708    -0.28606    -0.08660    -0.56215
     1.75326    -0.01817    -0.00056    -0.03784    -0.00655    -0.00238    -0.00149    -0.03747    -0.15966    -0.04830    -0.31241
     1.76326    -0.00946    -0.00038    -0.01972    -0.00341    -0.00136    -0.00111    -0.01954    -0.08321    -0.02515    -0.16334
     1.77226    -0.00460    -0.00062    -0.00959    -0.00166    -0.00181    -0.00197    -0.00951    -0.04047    -0.01222    -0.08243
     1.78226    -0.00208    -0.00148    -0.00435    -0.00075    -0.00409    -0.00482    -0.00431    -0.01835    -0.00554    -0.04578
     1.79126    -0.00088    -0.00359    -0.00184    -0.00032    -0.00981    -0.01173    -0.00182    -0.00776    -0.00234    -0.04010
     1.80126    -0.00035    -0.00820    -0.00073    -0.00013    -0.02232    -0.02679    -0.00072    -0.00306    -0.00092    -0.06321
     1.81126    -0.00013    -0.01745    -0.00027    -0.00005    -0.04742    -0.05695    -0.00027    -0.00113    -0.00034    -0.12400
     1.82026    -0.00005    -0.03460    -0.00010    -0.00002    -0.09389    -0.11256    -0.00009    -0.00040    -0.00012    -0.24184
     1.83026    -0.00003    -0.06391    -0.00004    -0.00001    -0.17329    -0.20688    -0.00004    -0.00016    -0.00005    -0.44441
     1.83926    -0.00003    -0.11004    -0.00003    -0.00001    -0.29825    -0.35360    -0.00002    -0.00010    -0.00003    -0.76211
     1.84926    -0.00004    -0.17660    -0.00003    -0.00002    -0.47890    -0.56193    -0.00002    -0.00011    -0.00003    -1.21767
     1.85926    -0.00006    -0.26438    -0.00005    -0.00002    -0.71774    -0.83047    -0.00003    -0.00015    -0.00004    -1.81293
     1.86826    -0.00008    -0.36929    -0.00006    -0.00003    -1.00459    -1.14131    -0.00004    -0.00020    -0.00005    -2.51566
     1.87826    -0.00011    -0.48158    -0.00008    -0.00004    -1.31393    -1.45870    -0.00005    -0.00025    -0.00006    -3.25480
     1.88726    -0.00013    -0.58657    -0.00009    -0.00005    -1.60679    -1.73396    -0.00006    -0.00029    -0.00008    -3.92803
     1.89726    -0.00015    -0.66773    -0.00010    -0.00006    -1.83836    -1.91707    -0.00007    -0.00032    -0.00008    -4.42395
     1.90726    -0.00015    -0.71078    -0.00011    -0.00006    -1.96896    -1.97145    -0.00007    -0.00033    -0.00009    -4.65201
     1.91626    -0.00015    -0.70787    -0.00010    -0.00006    -1.97501    -1.88594    -0.00007    -0.00032    -0.00008    -4.56960
     1.92626    -0.00014    -0.65991    -0.00009    -0.00005    -1.85608    -1.67850    -0.00006    -0.00029    -0.00008    -4.19520
     1.93526    -0.00012    -0.57610    -0.00008    -0.00005    -1.63506    -1.39006    -0.00005    -0.00024    -0.00006    -3.60182
     1.94526    -0.00010    -0.47116    -0.00006    -0.00004    -1.35037    -1.07109    -0.00004    -0.00018    -0.00005    -2.89310
     1.95526    -0.00008    -0.36107    -0.00005    -0.00003    -1.04558    -0.76818    -0.00003    -0.00013    -0.00004    -2.17518
     1.96426    -0.00006    -0.25932    -0.00004    -0.00002    -0.75897    -0.51289    -0.00002    -0.00009    -0.00003    -1.53143
     1.97426    -0.00005    -0.17454    -0.00003    -0.00001    -0.51640    -0.31883    -0.00002    -0.00006    -0.00002    -1.00995
     1.98326    -0.00006    -0.11007    -0.00005    -0.00001    -0.32918    -0.18459    -0.00002    -0.00003    -0.00001    -0.62402
     1.99326    -0.00012    -0.06503    -0.00011    -0.00000    -0.19654    -0.09957    -0.00004    -0.00002    -0.00001    -0.36145
     2.00326    -0.00034    -0.03598    -0.00033    -0.00000    -0.10984    -0.05004    -0.00010    -0.00001    -0.00003    -0.19667
     2.01226    -0.00094    -0.01863    -0.00091    -0.00000    -0.05743    -0.02345    -0.00027    -0.00001    -0.00008    -0.10173
     2.02226    -0.00245    -0.00903    -0.00238    -0.00000    -0.02807    -0.01025    -0.00071    -0.00000    -0.00021    -0.05311
     2.03126    -0.00596    -0.00409    -0.00579    -0.00000    -0.01282    -0.00418    -0.00172    -0.00000    -0.00051    -0.03508
     2.04126    -0.01346    -0.00173    -0.01307    -0.00000    -0.00548    -0.00159    -0.00389    -0.00000    -0.00116    -0.04037
     2.05126    -0.02824    -0.00069    -0.02742    -0.00000    -0.00220    -0.00057    -0.00816    -0.00001    -0.00243    -0.06972
     2.06026    -0.05507    -0.00027    -0.05348    -0.00000    -0.00090    -0.00019    -0.01591    -0.00001    -0.00474    -0.13059
     2.07026    -0.09984    -0.00013    -0.09695    -0.00000    -0.00058    -0.00007    -0.02884    -0.00002    -0.00860    -0.23504
     2.07926    -0.16819    -0.00016    -0.16333    -0.00001    -0.00097    -0.00006    -0.04859    -0.00003    -0.01448    -0.39581
     2.08926    -0.26330    -0.00037    -0.25572    -0.00001    -0.00244    -0.00011    -0.07608    -0.00005    -0.02267    -0.62075
     2.09926    -0.38315    -0.00093    -0.37212    -0.00002    -0.00619    -0.00026    -0.11071    -0.00007    -0.03299    -0.90643
     2.10826    -0.51818    -0.00221    -0.50326    -0.00002    -0.01476    -0.00060    -0.14974    -0.00010    -0.04462    -1.23349
     2.11826    -0.65132    -0.00493    -0.63250    -0.00003    -0.03283    -0.00135    -0.18819    -0.00012    -0.05608    -1.56735
     2.12726    -0.76085    -0.01025    -0.73895    -0.00004    -0.06807    -0.00287    -0.21982    -0.00015    -0.06551    -1.86649
     2.13726    -0.82597    -0.01990    -0.80216    -0.00004    -0.13166    -0.00576    -0.23867    -0.00016    -0.07112    -2.09545
     2.14726    -0.83345    -0.03613    -0.80944    -0.00005    -0.23774    -0.01104    -0.24083    -0.00016    -0.07177    -2.24060
     2.15626    -0.78163    -0.06138    -0.75903    -0.00005    -0.40105    -0.02030    -0.22586    -0.00016    -0.06731    -2.31677
     2.16626    -0.68134    -0.09773    -0.66169    -0.00006    -0.63282    -0.03616    -0.19684    -0.00014    -0.05866    -2.36545
     2.17526    -0.55181    -0.14612    -0.53593    -0.00008    -0.93505    -0.06281    -0.15945    -0.00012    -0.04752    -2.43890
     2.18526    -0.41545    -0.20565    -0.40346    -0.00011    -1.29607    -0.10690    -0.12004    -0.00011    -0.03577    -2.58357
     2.19526    -0.29072    -0.27321    -0.28230    -0.00017    -1.68751    -0.17831    -0.08400    -0.00011    -0.02504    -2.82136
     2.20426    -0.18909    -0.34382    -0.18358    -0.00031    -2.06846    -0.29021    -0.05463    -0.00013    -0.01629    -3.14651
     2.21426    -0.11436    -0.41151    -0.11096    -0.00064    -2.39231    -0.45722    -0.03303    -0.00022    -0.00986    -3.53010
     2.22326    -0.06445    -0.47049    -0.06235    -0.00144    -2.61779    -0.69134    -0.01857    -0.00046    -0.00557    -3.93245
     2.23326    -0.03414    -0.51623    -0.03256    -0.00337    -2.71729    -0.99513    -0.00972    -0.00103    -0.00297    -4.31244
     2.24326    -0.01774    -0.54564    -0.01583    -0.00765    -2.68559    -1.35437    -0.00477    -0.00231    -0.00160    -4.63551
     2.25226    -0.01071    -0.55709    -0.00720    -0.01654    -2.53460    -1.73416    -0.00226    -0.00498    -0.00107    -4.86862
     2.26226    -0.01055    -0.54992    -0.00314    -0.03356    -2.29185    -2.08145    -0.00119    -0.01014    -0.00123    -4.98302
     2.27126    -0.01720    -0.52424    -0.00147    -0.06361    -1.99112    -2.33620    -0.00097    -0.01935    -0.00215    -4.95631
     2.28126    -0.03337    -0.48113    -0.00103    -0.11231    -1.66430    -2.44714    -0.00140    -0.03457    -0.00423    -4.77948
     2.29026    -0.06523    -0.42324    -0.00137    -0.18454    -1.33934    -2.38987    -0.00258    -0.05784    -0.00825    -4.47225
     2.30026    -0.12322    -0.35508    -0.00244    -0.28214    -1.03643    -2.17435    -0.00485    -0.09069    -0.01551    -4.08471
     2.31026    -0.22267    -0.28275    -0.00447    -0.40140    -0.76922    -1.84147    -0.00883    -0.13357    -0.02794    -3.69232
     2.31926    -0.38333    -0.21276    -0.00788    -0.53153    -0.54569    -1.45148    -0.01529    -0.18532    -0.04798    -3.38125
     2.32926    -0.62679    -0.15073    -0.01313    -0.65544    -0.36856    -1.06464    -0.02508    -0.24305    -0.07838    -3.22579
     2.33826    -0.97123    -0.10024    -0.02056    -0.75327    -0.23605    -0.72640    -0.03881    -0.30253    -0.12155    -3.27065
     2.34826    -1.42449    -0.06245    -0.03020    -0.80776    -0.14296    -0.46105    -0.05657    -0.35893    -0.17882    -3.52323
     2.35826    -1.97766    -0.03641    -0.04154    -0.80971    -0.08182    -0.27234    -0.07755    -0.40736    -0.24962    -3.95400
     2.36726    -2.60310    -0.01990    -0.05356    -0.76071    -0.04473    -0.15006    -0.10003    -0.44380    -0.33125    -4.50714
     2.37726    -3.25682    -0.01035    -0.06477    -0.67262    -0.02486    -0.07809    -0.12153    -0.46508    -0.41928    -5.11339
     2.38626    -3.88990    -0.00551    -0.07361    -0.56321    -0.01768    -0.04082    -0.13946    -0.46973    -0.50823    -5.70816
     2.39626    -4.45380    -0.00388    -0.07890    -0.45088    -0.02194    -0.02701    -0.15165    -0.45777    -0.59239    -6.23823
     2.40626    -4.90931    -0.00483    -0.08007    -0.34976    -0.04035    -0.03128    -0.15703    -0.43099    -0.66623    -6.66984
     2.41526    -5.22324    -0.00860    -0.07731    -0.26750    -0.08010    -0.05430    -0.15561    -0.39271    -0.72377    -6.98315
     2.42526    -5.36497    -0.01623    -0.07141    -0.20549    -0.15279    -0.10201    -0.14824    -0.34707    -0.75855    -7.16674
     2.43426    -5.30814    -0.02929    -0.06339    -0.16064    -0.27288    -0.18409    -0.13617    -0.29808    -0.76420    -7.21689
     2.44426    -5.03768    -0.04945    -0.05425    -0.12801    -0.45377    -0.31087    -0.12072    -0.24897    -0.73639    -7.14009
     2.45426    -4.56097    -0.07775    -0.04479    -0.10288    -0.70201    -0.48880    -0.10306    -0.20195    -0.67484    -6.95705
     2.46326    -3.91803    -0.11374    -0.03563    -0.08194    -1.00996    -0.71493    -0.08441    -0.15864    -0.58511    -6.70238
     2.47326    -3.17846    -0.15478    -0.02722    -0.06362    -1.35139    -0.97253    -0.06602    -0.12012    -0.47789    -6.41203
     2.48226    -2.42702    -0.19586    -0.01995    -0.04775    -1.68136    -1.22989    -0.04912    -0.08752    -0.36661    -6.10508
     2.49226    -1.74408    -0.23049    -0.01416    -0.03501    -1.94558    -1.44674    -0.03482    -0.06184    -0.26417    -5.77689
     2.50226    -1.18866    -0.25223    -0.01012    -0.02647    -2.09360    -1.58231    -0.02391    -0.04405    -0.17997    -5.40131
     2.51126    -0.79172    -0.25665    -0.00808    -0.02344    -2.09500    -1.60902    -0.01685    -0.03515    -0.11904    -4.95496
     2.52126    -0.56125    -0.24285    -0.00837    -0.02751    -1.94970    -1.52176    -0.01388    -0.03640    -0.08255    -4.44425
     2.53026    -0.49078    -0.21366    -0.01135    -0.04054    -1.68754    -1.33820    -0.01514    -0.04943    -0.06928    -3.91593
     2.54026    -0.56849    -0.17479    -0.01744    -0.06446    -1.35815    -1.09420    -0.02074    -0.07601    -0.07712    -3.45139
     2.55026    -0.77939    -0.13294    -0.02689    -0.10048    -1.01663    -0.83176    -0.03067    -0.11724    -0.10354    -3.13954
     2.55926    -1.10144    -0.09404    -0.03948    -0.14810    -0.70772    -0.58805    -0.04447    -0.17229    -0.14519    -3.04078
     2.56926    -1.49888    -0.06184    -0.05431    -0.20403    -0.45819    -0.38653    -0.06101    -0.23731    -0.19701    -3.15912
     2.57826    -1.91922    -0.03782    -0.06963    -0.26193    -0.27594    -0.23627    -0.07831    -0.30501    -0.25187    -3.43600
     2.58826    -2.29818    -0.02151    -0.08309    -0.31333    -0.15455    -0.13429    -0.09388    -0.36581    -0.30108    -3.76572
     2.59826    -2.57564    -0.01138    -0.09237    -0.34980    -0.08057    -0.07100    -0.10530    -0.41053    -0.33642    -4.03302
     2.60726    -2.71439    -0.00562    -0.09583    -0.36576    -0.03915    -0.03495    -0.11111    -0.43354    -0.35259    -4.15295
     2.61726    -2.71499    -0.00264    -0.09310    -0.36063    -0.01789    -0.01610    -0.11140    -0.43524    -0.34917    -4.10116
     2.62626    -2.61867    -0.00131    -0.08529    -0.33920    -0.00810    -0.00712    -0.10791    -0.42239    -0.33099    -3.92098
     2.63626    -2.49290    -0.00098    -0.07459    -0.31012    -0.00461    -0.00345    -0.10339    -0.40593    -0.30657    -3.70255
     2.64626    -2.40514    -0.00147    -0.06366    -0.28267    -0.00508    -0.00271    -0.10073    -0.39654    -0.28480    -3.54280
     2.65526    -2.39696    -0.00300    -0.05485    -0.26342    -0.00928    -0.00409    -0.10164    -0.40052    -0.27182    -3.50558
     2.66526    -2.46735    -0.00628    -0.04995    -0.25411    -0.01865    -0.00792    -0.10626    -0.41688    -0.26897    -3.59638
     2.67426    -2.57413    -0.01248    -0.05036    -0.25159    -0.03597    -0.01547    -0.11324    -0.43785    -0.27279    -3.76387
     2.68426    -2.65376    -0.02334    -0.05770    -0.24973    -0.06489    -0.02882    -0.12066    -0.45192    -0.27722    -3.92804
     2.69426    -2.64672    -0.04107    -0.07466    -0.24207    -0.10895    -0.05079    -0.12727    -0.44838    -0.27659    -4.01652
     2.70326    -2.52374    -0.06811    -0.10521    -0.22460    -0.17016    -0.08462    -0.13352    -0.42143    -0.26816    -3.99954
     2.71326    -2.29464    -0.10660    -0.15404    -0.19693    -0.24708    -0.13342    -0.14148    -0.37206    -0.25327    -3.89953
     2.72226    -2.00216    -0.15787    -0.22486    -0.16198    -0.33349    -0.19940    -0.15426    -0.30711    -0.23642    -3.77755
     2.73226    -1.70250    -0.22160    -0.31773    -0.12455    -0.41842    -0.28283    -0.17413    -0.23649    -0.22295    -3.70122
     2.74226    -1.44396    -0.29522    -0.42677    -0.08939    -0.48800    -0.38117    -0.20105    -0.16984    -0.21643    -3.71183
     2.75126    -1.24997    -0.37364    -0.53924    -0.05995    -0.52892    -0.48834    -0.23165    -0.11383    -0.21696    -3.80251
     2.76126    -1.11757    -0.44912    -0.63728    -0.03765    -0.53280    -0.59487    -0.25974    -0.07141    -0.22101    -3.92145
     2.77026    -1.02353    -0.51252    -0.70250    -0.02227    -0.49895    -0.68942    -0.27818    -0.04215    -0.22312    -3.99264
     2.78026    -0.93871    -0.55492    -0.72094    -0.01253    -0.43429    -0.76173    -0.28114    -0.02363    -0.21798    -3.94587
     2.79026    -0.84061    -0.57021    -0.68834    -0.00681    -0.35133    -0.80657    -0.26627    -0.01279    -0.20265    -3.74557
     2.79926    -0.72063    -0.55735    -0.61129    -0.00365    -0.26418    -0.82731    -0.23540    -0.00683    -0.17740    -3.40404
     2.80926    -0.58383    -0.52137    -0.50462    -0.00198    -0.18468    -0.83707    -0.19391    -0.00370    -0.14533    -2.97649
     2.81826    -0.44364    -0.47240    -0.38723    -0.00111    -0.12004    -0.85592    -0.14864    -0.00208    -0.11109    -2.54213
     2.82826    -0.31489    -0.42286    -0.27626    -0.00064    -0.07257    -0.90382    -0.10599    -0.00122    -0.07908    -2.17736
     2.83726    -0.20834    -0.38319    -0.18325    -0.00038    -0.04085    -0.99187    -0.07028    -0.00076    -0.05239    -1.93131
     2.84726    -0.12840    -0.35850    -0.11302    -0.00023    -0.02146    -1.11520    -0.04335    -0.00050    -0.03229    -1.81294
     2.85726    -0.07373    -0.34736    -0.06485    -0.00014    -0.01058    -1.25126    -0.02488    -0.00035    -0.01851    -1.79167
     2.86626    -0.03952    -0.34279    -0.03466    -0.00009    -0.00497    -1.36524    -0.01331    -0.00028    -0.00988    -1.81074
     2.87626    -0.01989    -0.33566    -0.01731    -0.00006    -0.00229    -1.42172    -0.00665    -0.00025    -0.00492    -1.80875
     2.88526    -0.00959    -0.31827    -0.00820    -0.00006    -0.00110    -1.39623    -0.00314    -0.00027    -0.00229    -1.73917
     2.89526    -0.00487    -0.28719    -0.00400    -0.00008    -0.00059    -1.28434    -0.00148    -0.00040    -0.00101    -1.58396
     2.90526    -0.00362    -0.24404    -0.00278    -0.00014    -0.00036    -1.10269    -0.00087    -0.00077    -0.00044    -1.35572
     2.91426    -0.00536    -0.19410    -0.00398    -0.00032    -0.00025    -0.88177    -0.00098    -0.00177    -0.00024    -1.08878
     2.92426    -0.01141    -0.14401    -0.00849    -0.00076    -0.00017    -0.65609    -0.00188    -0.00414    -0.00024    -0.82720
     2.93326    -0.02524    -0.09949    -0.01886    -0.00170    -0.00011    -0.45396    -0.00408    -0.00931    -0.00043    -0.61318
     2.94326    -0.05314    -0.06395    -0.03978    -0.00361    -0.00007    -0.29203    -0.00857    -0.01965    -0.00086    -0.48167
     2.95326    -0.10463    -0.03823    -0.07835    -0.00716    -0.00004    -0.17462    -0.01686    -0.03874    -0.00168    -0.46031
     2.96226    -0.19190    -0.02124    -0.14369    -0.01328    -0.00003    -0.09706    -0.03092    -0.07111    -0.00308    -0.57230
     2.97226    -0.32754    -0.01097    -0.24525    -0.02308    -0.00002    -0.05014    -0.05278    -0.12154    -0.00527    -0.83658
     2.98126    -0.52020    -0.00527    -0.38946    -0.03771    -0.00001    -0.02408    -0.08385    -0.19333    -0.00839    -1.26230
     2.99126    -0.76871    -0.00235    -0.57543    -0.05828    -0.00001    -0.01077    -0.12393    -0.28635    -0.01243    -1.83827
     3.00126    -1.05718    -0.00098    -0.79112    -0.08586    -0.00001    -0.00449    -0.17043    -0.39512    -0.01715    -2.52235
     3.01026    -1.35242    -0.00038    -1.01199    -0.12177    -0.00002    -0.00176    -0.21810    -0.50831    -0.02201    -3.23676
     3.02026    -1.60979    -0.00015    -1.20430    -0.16805    -0.00002    -0.00067    -0.25966    -0.61022    -0.02629    -3.87916
     3.02926    -1.78305    -0.00006    -1.33361    -0.22770    -0.00003    -0.00027    -0.28767    -0.68485    -0.02924    -4.34649
     3.03926    -1.83778    -0.00003    -1.37412    -0.30420    -0.00004    -0.00014    -0.29657    -0.72078    -0.03028    -4.56394
     3.04926    -1.76263    -0.00003    -1.31740    -0.39976    -0.00005    -0.00010    -0.28453    -0.71429    -0.02922    -4.50801
     3.05826    -1.57324    -0.00003    -1.17521    -0.51272    -0.00006    -0.00009    -0.25401    -0.67073    -0.02629    -4.21238
     3.06826    -1.30676    -0.00003    -0.97573    -0.63515    -0.00008    -0.00008    -0.21107    -0.60127    -0.02209    -3.75226
     3.07726    -1.01029    -0.00004    -0.75377    -0.75191    -0.00009    -0.00008    -0.16326    -0.51987    -0.01736    -3.21668
     3.08726    -0.72732    -0.00004    -0.54176    -0.84338    -0.00010    -0.00008    -0.11762    -0.43784    -0.01281    -2.68096
     3.09726    -0.48781    -0.00005    -0.36245    -0.89041    -0.00012    -0.00009    -0.07892    -0.36199    -0.00892    -2.19075
     3.10626    -0.30546    -0.00005    -0.22569    -0.88101    -0.00014    -0.00011    -0.04939    -0.29462    -0.00593    -1.76240
     3.11626    -0.18005    -0.00007    -0.13088    -0.81443    -0.00020    -0.00020    -0.02888    -0.23552    -0.00385    -1.39407
     3.12526    -0.10333    -0.00012    -0.07079    -0.70222    -0.00038    -0.00048    -0.01586    -0.18401    -0.00264    -1.07983
     3.13526    -0.06555    -0.00027    -0.03588    -0.56436    -0.00091    -0.00123    -0.00835    -0.14049    -0.00225    -0.81928
     3.14526    -0.06019    -0.00064    -0.01743    -0.42311    -0.00225    -0.00314    -0.00454    -0.10683    -0.00283    -0.62095
     3.15426    -0.08701    -0.00153    -0.00887    -0.29721    -0.00539    -0.00759    -0.00313    -0.08597    -0.00471    -0.50140
     3.16426    -0.15245    -0.00346    -0.00602    -0.19836    -0.01215    -0.01722    -0.00340    -0.08142    -0.00850    -0.48297
     3.17326    -0.26805    -0.00731    -0.00658    -0.13051    -0.02563    -0.03647    -0.00505    -0.09667    -0.01499    -0.59126
     3.18326    -0.44591    -0.01443    -0.00950    -0.09189    -0.05040    -0.07215    -0.00803    -0.13425    -0.02491    -0.85147
     3.19326    -0.69225    -0.02661    -0.01425    -0.07725    -0.09241    -0.13332    -0.01233    -0.19461    -0.03865    -1.28168
     3.20226    -0.99992    -0.04584    -0.02044    -0.07999    -0.15799    -0.23037    -0.01776    -0.27440    -0.05580    -1.88248
     3.21226    -1.34242    -0.07381    -0.02740    -0.09322    -0.25186    -0.37270    -0.02382    -0.36544    -0.07490    -2.62558
     3.22126    -1.67530    -0.11127    -0.03419    -0.11042    -0.37447    -0.56524    -0.02973    -0.45478    -0.09347    -3.44887
     3.23126    -1.94314    -0.15717    -0.03968    -0.12579    -0.51930    -0.80512    -0.03448    -0.52699    -0.10843    -4.26010
     3.24126    -2.09457    -0.20840    -0.04279    -0.13477    -0.67189    -1.07905    -0.03717    -0.56790    -0.11688    -4.95343
     3.25026    -2.09861    -0.25983    -0.04292    -0.13474    -0.81116    -1.36412    -0.03726    -0.56897    -0.11711    -5.43472
     3.26026    -1.95468    -0.30525    -0.04004    -0.12542    -0.91389    -1.63030    -0.03470    -0.52989    -0.10906    -5.64324
     3.26926    -1.69269    -0.33866    -0.03479    -0.10856    -0.96146    -1.84645    -0.03006    -0.45883    -0.09443    -5.56594
     3.27926    -1.36470    -0.35568    -0.02829    -0.08745    -0.94544    -1.98627    -0.02424    -0.36969    -0.07606    -5.23782
     3.28926    -1.02818    -0.35452    -0.02184    -0.06570    -0.87133    -2.03234    -0.01825    -0.27789    -0.05709    -4.72715
     3.29826    -0.73302    -0.33617    -0.01678    -0.04641    -0.75744    -1.97966    -0.01297    -0.19651    -0.04021    -4.11917
     3.30826    -0.51417    -0.30417    -0.01441    -0.03164    -0.63056    -1.83607    -0.00901    -0.13432    -0.02716    -3.50151
     3.31726    -0.39221    -0.26368    -0.01623    -0.02238    -0.51985    -1.61993    -0.00674    -0.09565    -0.01876    -2.95542
     3.32726    -0.37867    -0.22049    -0.02426    -0.01894    -0.45047    -1.35875    -0.00640    -0.08195    -0.01523    -2.55516
     3.33726    -0.48158    -0.18021    -0.04129    -0.02128    -0.43903    -1.08282    -0.00824    -0.09333    -0.01657    -2.36435
     3.34626    -0.70703    -0.14710    -0.07096    -0.02924    -0.49111    -0.82122    -0.01262    -0.12940    -0.02276    -2.43144
     3.35626    -1.05562    -0.12373    -0.11733    -0.04243    -0.60070    -0.59703    -0.01996    -0.18893    -0.03385    -2.77958
     3.36526    -1.51389    -0.11062    -0.18397    -0.05999    -0.75165    -0.42423    -0.03064    -0.26855    -0.04966    -3.39321
     3.37526    -2.04865    -0.10664    -0.27265    -0.08030    -0.92139    -0.30799    -0.04475    -0.36163    -0.06955    -4.21355
     3.38426    -2.60558    -0.10964    -0.38189    -0.10098    -1.08680    -0.24660    -0.06186    -0.45794    -0.09218    -5.14346
     3.39426    -3.11569    -0.11725    -0.50623    -0.11920    -1.22915    -0.23433    -0.08099    -0.54508    -0.11555    -6.06346
     3.40426    -3.51246    -0.12750    -0.63602    -0.13233    -1.33868    -0.26360    -0.10060    -0.61111    -0.13732    -6.85961
     3.41326    -3.74810    -0.13886    -0.75991    -0.13870    -1.41383    -0.32531    -0.11893    -0.64782    -0.15525    -7.44671
     3.42326    -3.80868    -0.14995    -0.86650    -0.13797    -1.45716    -0.40808    -0.13438    -0.65285    -0.16792    -7.78348
     3.43226    -3.71483    -0.15905    -0.94703    -0.13141    -1.46970    -0.49746    -0.14594    -0.62990    -0.17498    -7.87028
     3.44226    -3.51519    -0.16418    -0.99752    -0.12130    -1.44759    -0.57649    -0.15337    -0.58732    -0.17735    -7.74031
     3.45226    -3.27009    -0.16322    -1.01740    -0.11053    -1.38421    -0.62863    -0.15733    -0.53472    -0.17686    -7.44299
     3.46126    -3.03603    -0.15485    -1.00861    -0.10209    -1.27431    -0.64174    -0.15906    -0.48050    -0.17589    -7.03310
     3.47126    -2.85708    -0.13920    -0.97328    -0.09896    -1.11985    -0.61163    -0.16043    -0.43004    -0.17684    -6.56731
     3.48026    -2.76378    -0.11785    -0.91430    -0.10430    -0.93265    -0.54338    -0.16379    -0.38625    -0.18183    -6.10813
     3.49026    -2.77709    -0.09362    -0.83421    -0.12171    -0.73186    -0.44964    -0.17218    -0.35091    -0.19215    -5.72338
     3.50026    -2.91035    -0.06960    -0.73875    -0.15496    -0.53911    -0.34632    -0.18905    -0.32605    -0.20803    -5.48222
     3.50926    -3.16935    -0.04839    -0.63516    -0.20710    -0.37196    -0.24831    -0.21781    -0.31465    -0.22811    -5.44084
     3.51926    -3.54424    -0.03155    -0.53212    -0.27902    -0.24082    -0.16581    -0.26091    -0.31964    -0.24929    -5.62340
     3.52826    -4.00784    -0.01960    -0.43690    -0.36802    -0.14822    -0.10340    -0.31876    -0.34235    -0.26706    -6.01217
     3.53826    -4.51287    -0.01233    -0.35427    -0.46722    -0.09165    -0.06091    -0.38897    -0.38091    -0.27662    -6.54575
     3.54826    -5.00220    -0.00935    -0.28545    -0.56662    -0.06731    -0.03543    -0.46641    -0.43008    -0.27440    -7.13725
     3.55726    -5.41920    -0.01058    -0.22908    -0.65549    -0.07376    -0.02333    -0.54383    -0.48222    -0.25919    -7.69667
     3.56726    -5.71930    -0.01649    -0.18279    -0.72552    -0.11421    -0.02174    -0.61323    -0.52943    -0.23267    -8.15538
     3.57626    -5.87320    -0.02815    -0.14447    -0.77207    -0.19698    -0.02911    -0.66709    -0.56531    -0.19875    -8.47512
     3.58626    -5.87043    -0.04686    -0.11278    -0.79555    -0.33361    -0.04495    -0.69954    -0.58614    -0.16223    -8.65209
     3.59626    -5.71154    -0.07348    -0.08706    -0.79855    -0.53479    -0.06908    -0.70720    -0.59054    -0.12755    -8.69979
     3.60526    -5.40704    -0.10759    -0.06698    -0.78382    -0.80448    -0.10060    -0.68923    -0.57854    -0.09785    -8.63613
     3.61526    -4.97731    -0.14680    -0.05216    -0.75252    -1.13417    -0.13699    -0.64751    -0.55083    -0.07495    -8.47325
     3.62426    -4.45187    -0.18654    -0.04222    -0.70372    -1.49903    -0.17391    -0.58617    -0.50831    -0.05978    -8.21155
     3.63426    -3.87359    -0.22073    -0.03687    -0.63727    -1.85877    -0.20566    -0.51151    -0.45262    -0.05305    -7.85008
     3.64426    -3.29475    -0.24321    -0.03615    -0.55426    -2.16442    -0.22645    -0.43088    -0.38682    -0.05574    -7.39269
     3.65326    -2.77368    -0.24953    -0.04040    -0.45985    -2.36849    -0.23221    -0.35237    -0.31555    -0.06902    -6.86109
     3.66326    -2.36227    -0.23837    -0.04993    -0.36178    -2.43744    -0.22172    -0.28309    -0.24452    -0.09367    -6.29280
     3.67226    -2.09350    -0.21202    -0.06456    -0.26891    -2.35981    -0.19712    -0.22817    -0.17944    -0.12915    -5.73268
     3.68226    -1.97087    -0.17559    -0.08305    -0.18859    -2.15009    -0.16320    -0.18960    -0.12456    -0.17257    -5.21812
     3.69226    -1.96363    -0.13542    -0.10294    -0.12504    -1.84322    -0.12581    -0.16590    -0.08193    -0.21839    -4.76228
     3.70126    -2.01489    -0.09724    -0.12078    -0.07888    -1.48693    -0.09032    -0.15286    -0.05140    -0.25908    -4.35239
     3.71126    -2.05597    -0.06501    -0.13291    -0.04797    -1.12781    -0.06040    -0.14489    -0.03117    -0.28669    -3.95283
     3.72026    -2.02869    -0.04048    -0.13657    -0.02870    -0.80379    -0.03762    -0.13674    -0.01867    -0.29544    -3.52670
     3.73026    -1.90113    -0.02347    -0.13076    -0.01735    -0.53782    -0.02183    -0.12500    -0.01132    -0.28319    -3.05188
     3.74026    -1.67520    -0.01268    -0.11660    -0.01082    -0.33752    -0.01181    -0.10869    -0.00710    -0.25246    -2.53286
     3.74926    -1.38024    -0.00638    -0.09693    -0.00699    -0.19846    -0.00596    -0.08894    -0.00462    -0.20925    -1.99777
     3.75926    -1.06116    -0.00299    -0.07551    -0.00460    -0.10925    -0.00281    -0.06816    -0.00305    -0.16141    -1.48895
     3.76826    -0.76190    -0.00131    -0.05597    -0.00300    -0.05625    -0.00124    -0.04890    -0.00200    -0.11610    -1.04667
     3.77826    -0.51364    -0.00054    -0.04117    -0.00190    -0.02706    -0.00051    -0.03304    -0.00127    -0.07840    -0.69754
     3.78826    -0.33118    -0.00021    -0.03292    -0.00116    -0.01216    -0.00020    -0.02148    -0.00078    -0.05068    -0.45075
     3.79726    -0.21438    -0.00007    -0.03204    -0.00067    -0.00510    -0.00007    -0.01422    -0.00045    -0.03301    -0.30003
     3.80726    -0.15395    -0.00003    -0.03857    -0.00038    -0.00200    -0.00003    -0.01068    -0.00026    -0.02398    -0.22988
     3.81626    -0.13638    -0.00001    -0.05175    -0.00023    -0.00073    -0.00001    -0.00999    -0.00017    -0.02157    -0.22084
     3.82626    -0.14759    -0.00001    -0.06991    -0.00017    -0.00026    -0.00001    -0.01123    -0.00013    -0.02359    -0.25288
     3.83626    -0.17443    -0.00001    -0.09040    -0.00015    -0.00009    -0.00001    -0.01350    -0.00012    -0.02802    -0.30673
     3.84526    -0.20509    -0.00001    -0.10973    -0.00016    -0.00004    -0.00001    -0.01598    -0.00013    -0.03300    -0.36413
     3.85526    -0.22966    -0.00001    -0.12420    -0.00017    -0.00002    -0.00001    -0.01793    -0.00014    -0.03698    -0.40912
     3.86426    -0.24099    -0.00001    -0.13079    -0.00018    -0.00002    -0.00001    -0.01883    -0.00015    -0.03881    -0.42978
     3.87426    -0.23569    -0.00001    -0.12804    -0.00020    -0.00002    -0.00001    -0.01842    -0.00016    -0.03797    -0.42051
     3.88426    -0.21451    -0.00001    -0.11654    -0.00024    -0.00002    -0.00001    -0.01677    -0.00020    -0.03455    -0.38284
     3.89326    -0.18166    -0.00001    -0.09861    -0.00039    -0.00001    -0.00001    -0.01421    -0.00032    -0.02927    -0.32449
     3.90326    -0.14350    -0.00000    -0.07763    -0.00083    -0.00001    -0.00000    -0.01123    -0.00069    -0.02315    -0.25705
     3.91226    -0.10669    -0.00000    -0.05700    -0.00194    -0.00001    -0.00000    -0.00838    -0.00164    -0.01729    -0.19296
     3.92226    -0.07699    -0.00000    -0.03941    -0.00454    -0.00001    -0.00000    -0.00611    -0.00383    -0.01267    -0.14354
     3.93126    -0.05893    -0.00000    -0.02645    -0.01004    -0.00001    -0.00000    -0.00481    -0.00847    -0.01011    -0.11882
     3.94126    -0.05643    -0.00000    -0.01888    -0.02079    -0.00001    -0.00000    -0.00483    -0.01753    -0.01039    -0.12887
     3.95126    -0.07377    -0.00001    -0.01690    -0.04006    -0.00001    -0.00000    -0.00659    -0.03378    -0.01444    -0.18555
     3.96026    -0.11597    -0.00001    -0.02064    -0.07175    -0.00001    -0.00000    -0.01056    -0.06051    -0.02336    -0.30282
     3.97026    -0.18807    -0.00001    -0.03024    -0.11949    -0.00002    -0.00001    -0.01724    -0.10075    -0.03826    -0.49409
     3.97926    -0.29308    -0.00002    -0.04563    -0.18496    -0.00003    -0.00001    -0.02689    -0.15595    -0.05977    -0.76636
     3.98926    -0.42871    -0.00003    -0.06611    -0.26611    -0.00005    -0.00001    -0.03932    -0.22433    -0.08747    -1.11214
     3.99926    -0.58484    -0.00004    -0.08988    -0.35582    -0.00007    -0.00002    -0.05356    -0.29995    -0.11923    -1.50343
     4.00826    -0.74354    -0.00006    -0.11394    -0.44227    -0.00008    -0.00002    -0.06792    -0.37278    -0.15122    -1.89183
     4.01826    -0.88258    -0.00007    -0.13454    -0.51108    -0.00010    -0.00003    -0.08019    -0.43066    -0.17847    -2.21773
     4.02726    -0.98321    -0.00007    -0.14817    -0.54927    -0.00011    -0.00003    -0.08830    -0.46258    -0.19628    -2.42803
     4.03726    -1.03964    -0.00007    -0.15276    -0.54949    -0.00013    -0.00003    -0.09111    -0.46227    -0.20175    -2.49726
     4.04726    -1.06727    -0.00007    -0.14880    -0.51268    -0.00014    -0.00003    -0.08890    -0.43022    -0.19508    -2.44319
     4.05626    -1.10587    -0.00006    -0.13934    -0.44809    -0.00017    -0.00003    -0.08366    -0.37398    -0.17996    -2.33116
     4.06626    -1.21489    -0.00005    -0.12971    -0.37052    -0.00022    -0.00002    -0.07860    -0.30549    -0.16277    -2.26228
     4.07526    -1.45982    -0.00004    -0.12591    -0.29583    -0.00032    -0.00002    -0.07742    -0.23773    -0.15076    -2.34786
     4.08526    -1.89305    -0.00004    -0.13290    -0.23681    -0.00052    -0.00002    -0.08312    -0.18101    -0.14995    -2.67742
     4.09526    -2.53047    -0.00003    -0.15299    -0.20024    -0.00089    -0.00002    -0.09707    -0.14112    -0.16338    -3.28622
     4.10426    -3.33365    -0.00003    -0.18476    -0.18637    -0.00162    -0.00002    -0.11833    -0.11876    -0.18989    -4.13342
     4.11426    -4.20405    -0.00003    -0.22314    -0.18983    -0.00309    -0.00002    -0.14358    -0.11060    -0.22421    -5.09857
     4.12326    -5.00087    -0.00004    -0.26036    -0.20198    -0.00607    -0.00003    -0.16795    -0.11112    -0.25829    -6.00670
     4.13326    -5.57267    -0.00004    -0.28812    -0.21370    -0.01185    -0.00003    -0.18626    -0.11447    -0.28344    -6.67059
     4.14326    -5.80624    -0.00005    -0.30034    -0.21794    -0.02246    -0.00003    -0.19473    -0.11621    -0.29283    -6.95083
     4.15226    -5.66165    -0.00005    -0.29526    -0.21135    -0.04050    -0.00004    -0.19244    -0.11431    -0.28375    -6.79936
     4.16226    -5.19071    -0.00006    -0.27650    -0.19503    -0.06880    -0.00005    -0.18166    -0.10935    -0.25820    -6.28036
     4.17126    -4.51880    -0.00007    -0.25277    -0.17385    -0.10937    -0.00007    -0.16740    -0.10401    -0.22208    -5.54841
     4.18126    -3.80624    -0.00009    -0.23615    -0.15497    -0.16219    -0.00009    -0.15580    -0.10198    -0.18321    -4.80073
     4.19126    -3.19971    -0.00012    -0.24018    -0.14619    -0.22404    -0.00012    -0.15236    -0.10667    -0.14886    -4.21824
     4.20026    -2.79080    -0.00015    -0.27795    -0.15457    -0.28798    -0.00016    -0.16017    -0.12007    -0.12400    -3.91585
     4.21026    -2.60191    -0.00019    -0.36050    -0.18531    -0.34434    -0.00020    -0.17911    -0.14208    -0.11027    -3.92391
     4.21926    -2.58970    -0.00024    -0.49483    -0.24107    -0.38296    -0.00024    -0.20581    -0.17046    -0.10635    -4.19167
     4.22926    -2.66832    -0.00029    -0.68136    -0.32118    -0.39623    -0.00028    -0.23478    -0.20120    -0.10891    -4.61254
     4.23926    -2.74211    -0.00035    -0.91101    -0.42068    -0.38148    -0.00033    -0.25967    -0.22950    -0.11391    -5.05903
     4.24826    -2.73325    -0.00043    -1.16349    -0.52970    -0.34191    -0.00039    -0.27497    -0.25086    -0.11769    -5.41269
     4.25826    -2.59974    -0.00057    -1.40779    -0.63430    -0.28555    -0.00052    -0.27731    -0.26179    -0.11775    -5.58532
     4.26726    -2.34241    -0.00082    -1.60944    -0.71890    -0.22256    -0.00078    -0.26597    -0.26077    -0.11310    -5.53475
     4.27726    -1.99654    -0.00128    -1.73878    -0.77058    -0.16243    -0.00129    -0.24308    -0.24843    -0.10413    -5.26653
     4.28726    -1.61573    -0.00206    -1.78197    -0.78315    -0.11185    -0.00219    -0.21262    -0.22747    -0.09233    -4.82939
     4.29626    -1.25516    -0.00331    -1.74735    -0.76004    -0.07390    -0.00365    -0.17957    -0.20203    -0.07973    -4.30473
     4.30626    -0.95671    -0.00512    -1.66233    -0.71334    -0.04863    -0.00577    -0.14864    -0.17679    -0.06831    -3.78564
     4.31526    -0.74201    -0.00751    -1.56443    -0.65926    -0.03403    -0.00858    -0.12335    -0.15570    -0.05960    -3.35446
     4.32526    -0.61145    -0.01035    -1.48494    -0.61224    -0.02728    -0.01190    -0.10535    -0.14113    -0.05423    -3.05885
     4.33526    -0.54890    -0.01331    -1.43776    -0.57931    -0.02545    -0.01537    -0.09432    -0.13312    -0.05186    -2.89940
     4.34426    -0.52884    -0.01596    -1.41481    -0.55853    -0.02602    -0.01847    -0.08831    -0.12958    -0.05137    -2.83188
     4.35426    -0.52401    -0.01781    -1.39098    -0.54077    -0.02704    -0.02064    -0.08455    -0.12713    -0.05116    -2.78409
     4.36326    -0.51192    -0.01850    -1.33796    -0.51478    -0.02722    -0.02145    -0.08030    -0.12245    -0.04982    -2.68439
     4.37326    -0.47957    -0.01788    -1.23571    -0.47243    -0.02592    -0.02074    -0.07377    -0.11332    -0.04642    -2.48575
     4.38326    -0.42444    -0.01612    -1.08157    -0.41200    -0.02312    -0.01869    -0.06446    -0.09939    -0.04088    -2.18066
     4.39226    -0.35249    -0.01364    -0.88978    -0.33832    -0.01924    -0.01581    -0.05304    -0.08194    -0.03378    -1.79805
     4.40226    -0.27505    -0.01107    -0.68489    -0.26032    -0.01494    -0.01280    -0.04094    -0.06334    -0.02613    -1.38950
     4.41126    -0.20420    -0.00911    -0.49241    -0.18751    -0.01087    -0.01046    -0.02970    -0.04604    -0.01898    -1.00928
     4.42126    -0.15013    -0.00847    -0.33124    -0.12706    -0.00750    -0.00959    -0.02054    -0.03200    -0.01312    -0.69965
     4.43026    -0.11981    -0.00990    -0.21037    -0.08256    -0.00512    -0.01103    -0.01414    -0.02229    -0.00901    -0.48422
     4.44026    -0.11725    -0.01413    -0.12976    -0.05426    -0.00378    -0.01556    -0.01066    -0.01723    -0.00674    -0.36938
     4.45026    -0.14391    -0.02176    -0.08354    -0.04020    -0.00342    -0.02385    -0.00992    -0.01660    -0.00622    -0.34943
     4.45926    -0.19869    -0.03308    -0.06338    -0.03740    -0.00388    -0.03619    -0.01153    -0.01980    -0.00717    -0.41110
     4.46926    -0.27693    -0.04771    -0.06097    -0.04258    -0.00497    -0.05215    -0.01492    -0.02595    -0.00925    -0.53544
     4.47826    -0.36950    -0.06438    -0.06901    -0.05252    -0.00643    -0.07036    -0.01940    -0.03389    -0.01201    -0.69749
     4.48826    -0.46275    -0.08091    -0.08141    -0.06402    -0.00797    -0.08843    -0.02408    -0.04214    -0.01491    -0.86661
     4.49826    -0.54029    -0.09458    -0.09316    -0.07411    -0.00928    -0.10336    -0.02804    -0.04908    -0.01735    -1.00925
     4.50726    -0.58691    -0.10277    -0.10055    -0.08027    -0.01007    -0.11232    -0.03043    -0.05327    -0.01883    -1.09543
     4.51726    -0.59270    -0.10380    -0.10134    -0.08099    -0.01016    -0.11344    -0.03072    -0.05379    -0.01901    -1.10596
     4.52626    -0.55634    -0.09744    -0.09506    -0.07600    -0.00954    -0.10649    -0.02883    -0.05049    -0.01784    -1.03804
     4.53626    -0.48539    -0.08502    -0.08291    -0.06630    -0.00832    -0.09290    -0.02516    -0.04404    -0.01557    -0.90561
     4.54626    -0.39358    -0.06893    -0.06723    -0.05375    -0.00675    -0.07533    -0.02040    -0.03572    -0.01262    -0.73431
     4.55526    -0.29658    -0.05194    -0.05066    -0.04051    -0.00509    -0.05677    -0.01537    -0.02691    -0.00951    -0.55335
     4.56526    -0.20771    -0.03638    -0.03548    -0.02837    -0.00356    -0.03976    -0.01077    -0.01885    -0.00666    -0.38754
     4.57426    -0.13524    -0.02368    -0.02309    -0.01847    -0.00232    -0.02588    -0.00701    -0.01227    -0.00434    -0.25229
     4.58426    -0.08180    -0.01433    -0.01397    -0.01117    -0.00140    -0.01566    -0.00424    -0.00742    -0.00262    -0.15261
     4.59426    -0.04599    -0.00806    -0.00786    -0.00628    -0.00079    -0.00880    -0.00238    -0.00417    -0.00147    -0.08581
     4.60326    -0.02403    -0.00421    -0.00410    -0.00328    -0.00041    -0.00460    -0.00125    -0.00218    -0.00077    -0.04484
     4.61326    -0.01167    -0.00204    -0.00199    -0.00159    -0.00020    -0.00223    -0.00060    -0.00106    -0.00037    -0.02178
     4.62226    -0.00527    -0.00092    -0.00090    -0.00072    -0.00009    -0.00101    -0.00027    -0.00048    -0.00017    -0.00983
     4.63226    -0.00221    -0.00039    -0.00038    -0.00030    -0.00004    -0.00042    -0.00011    -0.00020    -0.00007    -0.00412
     4.64226    -0.00086    -0.00015    -0.00015    -0.00012    -0.00001    -0.00016    -0.00004    -0.00008    -0.00003    -0.00161
     4.65126    -0.00031    -0.00005    -0.00005    -0.00004    -0.00001    -0.00006    -0.00002    -0.00003    -0.00001    -0.00058
     4.66126    -0.00011    -0.00002    -0.00002    -0.00001    -0.00000    -0.00002    -0.00001    -0.00001    -0.00000    -0.00020
     4.67026    -0.00003    -0.00001    -0.00001    -0.00000    -0.00000    -0.00001    -0.00000    -0.00000    -0.00000    -0.00006
     4.68026    -0.00001    -0.00000    -0.00000    -0.00000    -0.00000    -0.00000    -0.00000    -0.00000    -0.00000    -0.00002
     4.69026    -0.00000    -0.00000    -0.00000    -0.00000    -0.00000    -0.00000    -0.00000    -0.00000    -0.00000    -0.00000
     4.69926    -0.00000    -0.00000    -0.00000    -0.00000    -0.00000    -0.00000    -0.00000    -0.00000    -0.00000    -0.00000
     4.70926    -0.00000    -0.00000    -0.00000    -0.00000    -0.00000    -0.00000    -0.00000    -0.00000    -0.00000    -0.00000
     4.71826    -0.00000    -0.00000    -0.00000    -0.00000    -0.00000    -0.00000    -0.00000    -0.00000    -0.00000    -0.00000
     4.72826    -0.00000    -0.00000    -0.00000    -0.00000    -0.00000    -0.00000    -0.00000    -0.00000    -0.00000    -0.00000
     4.73826    -0.00000    -0.00000    -0.00000    -0.00000    -0.00000    -0.00000    -0.00000    -0.00000    -0.00000    -0.00000
     4.74726    -0.00000    -0.00000    -0.00000    -0.00000    -0.00000    -0.00000    -0.00000    -0.00000    -0.00000    -0.00000
     4.75726    -0.00000    -0.00000    -0.00000    -0.00000    -0.00000    -0.00000    -0.00000    -0.00000    -0.00000    -0.00000
     4.76626    -0.00000    -0.00000    -0.00000    -0.00000    -0.00000    -0.00000    -0.00000    -0.00000    -0.00000    -0.00000
     4.77626    -0.00000    -0.00000    -0.00000    -0.00000    -0.00000    -0.00000    -0.00000    -0.00000    -0.00000    -0.00000
     4.78626    -0.00000    -0.00000    -0.00000    -0.00000    -0.00000    -0.00000    -0.00000    -0.00000    -0.00000    -0.00000
     4.79526    -0.00000    -0.00000    -0.00000    -0.00000    -0.00000    -0.00000    -0.00000    -0.00000    -0.00000    -0.00000
     4.80526    -0.00000    -0.00000    -0.00000    -0.00000    -0.00000    -0.00000    -0.00000    -0.00000    -0.00000    -0.00000
     4.81426     0.00000     0.00000     0.00000     0.00000     0.00000     0.00000     0.00000     0.00000     0.00000     0.00000
     4.82426     0.00000     0.00000     0.00000     0.00000     0.00000     0.00000     0.00000     0.00000     0.00000     0.00000
     4.83426     0.00000     0.00000     0.00000     0.00000     0.00000     0.00000     0.00000     0.00000     0.00000     0.00000
     4.84326     0.00000     0.00000     0.00000     0.00000     0.00000     0.00000     0.00000     0.00000     0.00000     0.00000
     4.85326     0.00000     0.00000     0.00000     0.00000     0.00000     0.00000     0.00000     0.00000     0.00000     0.00000
     4.86226     0.00000     0.00000     0.00000     0.00000     0.00000     0.00000     0.00000     0.00000     0.00000     0.00000
     4.87226     0.00000     0.00000     0.00000     0.00000     0.00000     0.00000     0.00000     0.00000     0.00000     0.00000
     4.88226     0.00000     0.00000     0.00000     0.00000     0.00000     0.00000     0.00000     0.00000     0.00000     0.00000
     4.89126     0.00000     0.00000     0.00000     0.00000     0.00000     0.00000     0.00000     0.00000     0.00000     0.00000
     4.90126     0.00000     0.00000     0.00000     0.00000     0.00000     0.00000     0.00000     0.00000     0.00000     0.00000
     4.91026     0.00000     0.00000     0.00000     0.00000     0.00000     0.00000     0.00000     0.00000     0.00000     0.00000
     4.92026     0.00000     0.00000     0.00000     0.00000     0.00000     0.00000     0.00000     0.00000     0.00000     0.00000
     4.93026     0.00000     0.00000     0.00000     0.00000     0.00000     0.00000     0.00000     0.00000     0.00000     0.00000
     4.93926     0.00000     0.00000     0.00000     0.00000     0.00000     0.00000     0.00000     0.00000     0.00000     0.00000
     4.94926     0.00000     0.00000     0.00000     0.00000     0.00000     0.00000     0.00000     0.00000     0.00000     0.00000
     4.95826     0.00000     0.00000     0.00000     0.00000     0.00000     0.00000     0.00000     0.00000     0.00000     0.00000
     4.96826     0.00000     0.00000     0.00000     0.00000     0.00000     0.00000     0.00000     0.00000     0.00000     0.00000
     4.97726     0.00000     0.00000     0.00000     0.00000     0.00000     0.00000     0.00000     0.00000     0.00000     0.00000
     4.98726     0.00000     0.00000     0.00000     0.00000     0.00000     0.00000     0.00000     0.00000     0.00000     0.00000
     4.99726     0.00000     0.00000     0.00000     0.00000     0.00000     0.00000     0.00000     0.00000     0.00000     0.00000
     5.00626     0.00000     0.00000     0.00000     0.00000     0.00000     0.00000     0.00000     0.00000     0.00000     0.00000
     5.01626     0.00000     0.00000     0.00000     0.00000     0.00000     0.00000     0.00000     0.00000     0.00000     0.00000
     5.02526     0.00000     0.00000     0.00000     0.00000     0.00000     0.00000     0.00000     0.00000     0.00000     0.00000
     5.03526     0.00000     0.00000     0.00000     0.00000     0.00000     0.00000     0.00000     0.00000     0.00000     0.00000
     5.04526     0.00000     0.00000     0.00000     0.00000     0.00000     0.00000     0.00000     0.00000     0.00000     0.00000
     5.05426     0.00000     0.00000     0.00000     0.00000     0.00000     0.00000     0.00000     0.00000     0.00000     0.00000
     5.06426     0.00000     0.00000     0.00000     0.00000     0.00000     0.00000     0.00000     0.00000     0.00000     0.00000
     5.07326     0.00000     0.00000     0.00000     0.00000     0.00000     0.00000     0.00000     0.00000     0.00000     0.00000
     5.08326     0.00000     0.00000     0.00000     0.00000     0.00000     0.00000     0.00000     0.00000     0.00000     0.00000
     5.09326     0.00000     0.00000     0.00000     0.00000     0.00000     0.00000     0.00000     0.00000     0.00000     0.00000
     5.10226     0.00000     0.00000     0.00000     0.00000     0.00000     0.00000     0.00000     0.00000     0.00000     0.00000
     5.11226     0.00000     0.00000     0.00000     0.00000     0.00000     0.00000     0.00000     0.00000     0.00000     0.00000
     5.12126     0.00000     0.00000     0.00000     0.00000     0.00000     0.00000     0.00000     0.00000     0.00000     0.00000
     5.13126     0.00000     0.00000     0.00000     0.00000     0.00000     0.00000     0.00000     0.00000     0.00000     0.00000
     5.14126     0.00000     0.00000     0.00000     0.00000     0.00000     0.00000     0.00000     0.00000     0.00000     0.00000
     5.15026     0.00000     0.00000     0.00000     0.00000     0.00000     0.00000     0.00000     0.00000     0.00000     0.00000
     5.16026     0.00000     0.00000     0.00000     0.00000     0.00000     0.00000     0.00000     0.00000     0.00000     0.00000
     5.16926     0.00000     0.00000     0.00000     0.00000     0.00000     0.00000     0.00000     0.00000     0.00000     0.00000
     5.17926     0.00000     0.00000     0.00000     0.00000     0.00000     0.00000     0.00000     0.00000     0.00000     0.00000
     5.18926     0.00000     0.00000     0.00000     0.00000     0.00000     0.00000     0.00000     0.00000     0.00000     0.00000
     5.19826     0.00000     0.00000     0.00000     0.00000     0.00000     0.00000     0.00000     0.00000     0.00000     0.00000
     5.20826     0.00000     0.00000     0.00000     0.00000     0.00000     0.00000     0.00000     0.00000     0.00000     0.00000
     5.21726     0.00000     0.00000     0.00000     0.00000     0.00000     0.00000     0.00000     0.00000     0.00000     0.00000
     5.22726     0.00000     0.00000     0.00000     0.00000     0.00000     0.00000     0.00000     0.00000     0.00000     0.00000
     5.23726     0.00000     0.00000     0.00000     0.00000     0.00000     0.00000     0.00000     0.00000     0.00000     0.00000
     5.24626     0.00000     0.00000     0.00000     0.00000     0.00000     0.00000     0.00000     0.00000     0.00000     0.00000
     5.25626     0.00000     0.00000     0.00000     0.00000     0.00000     0.00000     0.00000     0.00000     0.00000     0.00000
     5.26526     0.00000     0.00000     0.00000     0.00000     0.00000     0.00000     0.00000     0.00000     0.00000     0.00000
     5.27526     0.00000     0.00000     0.00000     0.00000     0.00000     0.00000     0.00000     0.00000     0.00000     0.00000
     5.28526     0.00000     0.00000     0.00000     0.00000     0.00000     0.00000     0.00000     0.00000     0.00000     0.00000
     5.29426     0.00000     0.00000     0.00000     0.00000     0.00000     0.00000     0.00000     0.00000     0.00000     0.00000
     5.30426     0.00000     0.00000     0.00000     0.00000     0.00000     0.00000     0.00000     0.00000     0.00000     0.00000
     5.31326     0.00000     0.00000     0.00000     0.00000     0.00000     0.00000     0.00000     0.00000     0.00000     0.00000
     5.32326     0.00000     0.00000     0.00000     0.00000     0.00000     0.00000     0.00000     0.00000     0.00000     0.00000
     5.33326     0.00000     0.00000     0.00000     0.00000     0.00000     0.00000     0.00000     0.00000     0.00000     0.00000
     5.34226     0.00000     0.00000     0.00000     0.00000     0.00000     0.00000     0.00000     0.00000     0.00000     0.00000
     5.35226     0.00000     0.00000     0.00000     0.00000     0.00000     0.00000     0.00000     0.00000     0.00000     0.00000
     5.36126     0.00000     0.00000     0.00000     0.00000     0.00000     0.00000     0.00000     0.00000     0.00000     0.00000
     5.37126     0.00000     0.00000     0.00000     0.00000     0.00000     0.00000     0.00000     0.00000     0.00000     0.00000
     5.38126     0.00000     0.00000     0.00000     0.00000     0.00000     0.00000     0.00000     0.00000     0.00000     0.00000
