# Supplementary material for: General synthesis and atomic arrangement identification of ordered Bi–Pd intermetallics with tunable electrocatalytic CO2 reduction selectivity
Source: Nat Commun. 2024 Feb 21;15:1573. doi: 10.1038/s41467-024-46072-7 (PMC10881518; doi:10.1038/s41467-024-46072-7)
Supplement: Supplementary file 3 — Source data [file 41467_2024_46072_MOESM3_ESM.zip › Source_Data/DFT_Calculation/PDOS/Bi2Pd_100/PDOS_Pd_UP.dat]

     #Energy           s          py          pz          px         dxy         dyz         dz2         dxz         dx2       tot  
   -13.80274     0.00000     0.00000     0.00000     0.00000     0.00000     0.00000     0.00000     0.00000     0.00000     0.00000
   -13.79274     0.00000     0.00000     0.00000     0.00000     0.00000     0.00000     0.00000     0.00000     0.00000     0.00000
   -13.78374     0.00000     0.00000     0.00000     0.00000     0.00000     0.00000     0.00000     0.00000     0.00000     0.00000
   -13.77374     0.00000     0.00000     0.00000     0.00000     0.00000     0.00000     0.00000     0.00000     0.00000     0.00000
   -13.76374     0.00000     0.00000     0.00000     0.00000     0.00000     0.00000     0.00000     0.00000     0.00000     0.00000
   -13.75474     0.00000     0.00000     0.00000     0.00000     0.00000     0.00000     0.00000     0.00000     0.00000     0.00000
   -13.74474     0.00000     0.00000     0.00000     0.00000     0.00000     0.00000     0.00000     0.00000     0.00000     0.00000
   -13.73574     0.00000     0.00000     0.00000     0.00000     0.00000     0.00000     0.00000     0.00000     0.00000     0.00000
   -13.72574     0.00000     0.00000     0.00000     0.00000     0.00000     0.00000     0.00000     0.00000     0.00000     0.00000
   -13.71574     0.00000     0.00000     0.00000     0.00000     0.00000     0.00000     0.00000     0.00000     0.00000     0.00000
   -13.70674     0.00000     0.00000     0.00000     0.00000     0.00000     0.00000     0.00000     0.00000     0.00000     0.00000
   -13.69674     0.00000     0.00000     0.00000     0.00000     0.00000     0.00000     0.00000     0.00000     0.00000     0.00000
   -13.68774     0.00000     0.00000     0.00000     0.00000     0.00000     0.00000     0.00000     0.00000     0.00000     0.00000
   -13.67774     0.00000     0.00000     0.00000     0.00000     0.00000     0.00000     0.00000     0.00000     0.00000     0.00000
   -13.66774     0.00000     0.00000     0.00000     0.00000     0.00000     0.00000     0.00000     0.00000     0.00000     0.00000
   -13.65874     0.00000     0.00000     0.00000     0.00000     0.00000     0.00000     0.00000     0.00000     0.00000     0.00000
   -13.64874     0.00000     0.00000     0.00000     0.00000     0.00000     0.00000     0.00000     0.00000     0.00000     0.00000
   -13.63974     0.00000     0.00000     0.00000     0.00000     0.00000     0.00000     0.00000     0.00000     0.00000     0.00000
   -13.62974     0.00000     0.00000     0.00000     0.00000     0.00000     0.00000     0.00000     0.00000     0.00000     0.00000
   -13.61974     0.00000     0.00000     0.00000     0.00000     0.00000     0.00000     0.00000     0.00000     0.00000     0.00000
   -13.61074     0.00000     0.00000     0.00000     0.00000     0.00000     0.00000     0.00000     0.00000     0.00000     0.00000
   -13.60074     0.00000     0.00000     0.00000     0.00000     0.00000     0.00000     0.00000     0.00000     0.00000     0.00000
   -13.59174     0.00000     0.00000     0.00000     0.00000     0.00000     0.00000     0.00000     0.00000     0.00000     0.00000
   -13.58174     0.00000     0.00000     0.00000     0.00000     0.00000     0.00000     0.00000     0.00000     0.00000     0.00000
   -13.57174     0.00000     0.00000     0.00000     0.00000     0.00000     0.00000     0.00000     0.00000     0.00000     0.00000
   -13.56274     0.00000     0.00000     0.00000     0.00000     0.00000     0.00000     0.00000     0.00000     0.00000     0.00000
   -13.55274     0.00000     0.00000     0.00000     0.00000     0.00000     0.00000     0.00000     0.00000     0.00000     0.00000
   -13.54374     0.00000     0.00000     0.00000     0.00000     0.00000     0.00000     0.00000     0.00000     0.00000     0.00000
   -13.53374     0.00000     0.00000     0.00000     0.00000     0.00000     0.00000     0.00000     0.00000     0.00000     0.00000
   -13.52374     0.00000     0.00000     0.00000     0.00000     0.00000     0.00000     0.00000     0.00000     0.00000     0.00000
   -13.51474     0.00000     0.00000     0.00000     0.00000     0.00000     0.00000     0.00000     0.00000     0.00000     0.00000
   -13.50474     0.00000     0.00000     0.00000     0.00000     0.00000     0.00000     0.00000     0.00000     0.00000     0.00000
   -13.49574     0.00000     0.00000     0.00000     0.00000     0.00000     0.00000     0.00000     0.00000     0.00000     0.00000
   -13.48574     0.00000     0.00000     0.00000     0.00000     0.00000     0.00000     0.00000     0.00000     0.00000     0.00000
   -13.47574     0.00000     0.00000     0.00000     0.00000     0.00000     0.00000     0.00000     0.00000     0.00000     0.00000
   -13.46674     0.00000     0.00000     0.00000     0.00000     0.00000     0.00000     0.00000     0.00000     0.00000     0.00000
   -13.45674     0.00000     0.00000     0.00000     0.00000     0.00000     0.00000     0.00000     0.00000     0.00000     0.00000
   -13.44774     0.00000     0.00000     0.00000     0.00000     0.00000     0.00000     0.00000     0.00000     0.00000     0.00000
   -13.43774     0.00000     0.00000     0.00000     0.00000     0.00000     0.00000     0.00000     0.00000     0.00000     0.00000
   -13.42774     0.00000     0.00000     0.00000     0.00000     0.00000     0.00000     0.00000     0.00000     0.00000     0.00000
   -13.41874     0.00000     0.00000     0.00000     0.00000     0.00000     0.00000     0.00000     0.00000     0.00000     0.00000
   -13.40874     0.00000     0.00000     0.00000     0.00000     0.00000     0.00000     0.00000     0.00000     0.00000     0.00000
   -13.39974     0.00000     0.00000     0.00000     0.00000     0.00000     0.00000     0.00000     0.00000     0.00000     0.00000
   -13.38974     0.00000     0.00000     0.00000     0.00000     0.00000     0.00000     0.00000     0.00000     0.00000     0.00000
   -13.37974     0.00000     0.00000     0.00000     0.00000     0.00000     0.00000     0.00000     0.00000     0.00000     0.00000
   -13.37074     0.00000     0.00000     0.00000     0.00000     0.00000     0.00000     0.00000     0.00000     0.00000     0.00000
   -13.36074     0.00000     0.00000     0.00000     0.00000     0.00000     0.00000     0.00000     0.00000     0.00000     0.00000
   -13.35174     0.00000     0.00000     0.00000     0.00000     0.00000     0.00000     0.00000     0.00000     0.00000     0.00000
   -13.34174     0.00000     0.00000     0.00000     0.00000     0.00000     0.00000     0.00000     0.00000     0.00000     0.00000
   -13.33174     0.00000     0.00000     0.00000     0.00000     0.00000     0.00000     0.00000     0.00000     0.00000     0.00000
   -13.32274     0.00000     0.00000     0.00000     0.00000     0.00000     0.00000     0.00000     0.00000     0.00000     0.00000
   -13.31274     0.00000     0.00000     0.00000     0.00000     0.00000     0.00000     0.00000     0.00000     0.00000     0.00000
   -13.30374     0.00000     0.00000     0.00000     0.00000     0.00000     0.00000     0.00000     0.00000     0.00000     0.00000
   -13.29374     0.00000     0.00000     0.00000     0.00000     0.00000     0.00000     0.00000     0.00000     0.00000     0.00000
   -13.28474     0.00000     0.00000     0.00000     0.00000     0.00000     0.00000     0.00000     0.00000     0.00000     0.00000
   -13.27474     0.00000     0.00000     0.00000     0.00000     0.00000     0.00000     0.00000     0.00000     0.00000     0.00000
   -13.26474     0.00000     0.00000     0.00000     0.00000     0.00000     0.00000     0.00000     0.00000     0.00000     0.00000
   -13.25574     0.00000     0.00000     0.00000     0.00000     0.00000     0.00000     0.00000     0.00000     0.00000     0.00000
   -13.24574     0.00000     0.00000     0.00000     0.00000     0.00000     0.00000     0.00000     0.00000     0.00000     0.00000
   -13.23674     0.00000     0.00000     0.00000     0.00000     0.00000     0.00000     0.00000     0.00000     0.00000     0.00000
   -13.22674     0.00000     0.00000     0.00000     0.00000     0.00000     0.00000     0.00000     0.00000     0.00000     0.00000
   -13.21674     0.00000     0.00000     0.00000     0.00000     0.00000     0.00000     0.00000     0.00000     0.00000     0.00000
   -13.20774     0.00000     0.00000     0.00000     0.00000     0.00000     0.00000     0.00000     0.00000     0.00000     0.00000
   -13.19774     0.00000     0.00000     0.00000     0.00000     0.00000     0.00000     0.00000     0.00000     0.00000     0.00000
   -13.18874     0.00000     0.00000     0.00000     0.00000     0.00000     0.00000     0.00000     0.00000     0.00000     0.00000
   -13.17874     0.00000     0.00000     0.00000     0.00000     0.00000     0.00000     0.00000     0.00000     0.00000     0.00000
   -13.16874     0.00000     0.00000     0.00000     0.00000     0.00000     0.00000     0.00000     0.00000     0.00000     0.00000
   -13.15974     0.00000     0.00000     0.00000     0.00000     0.00000     0.00000     0.00000     0.00000     0.00000     0.00000
   -13.14974     0.00000     0.00000     0.00000     0.00000     0.00000     0.00000     0.00000     0.00000     0.00000     0.00000
   -13.14074     0.00000     0.00000     0.00000     0.00000     0.00000     0.00000     0.00000     0.00000     0.00000     0.00000
   -13.13074     0.00000     0.00000     0.00000     0.00000     0.00000     0.00000     0.00000     0.00000     0.00000     0.00000
   -13.12074     0.00000     0.00000     0.00000     0.00000     0.00000     0.00000     0.00000     0.00000     0.00000     0.00000
   -13.11174     0.00000     0.00000     0.00000     0.00000     0.00000     0.00000     0.00000     0.00000     0.00000     0.00000
   -13.10174     0.00000     0.00000     0.00000     0.00000     0.00000     0.00000     0.00000     0.00000     0.00000     0.00000
   -13.09274     0.00001     0.00000     0.00000     0.00000     0.00000     0.00000     0.00000     0.00000     0.00000     0.00001
   -13.08274     0.00003     0.00000     0.00000     0.00000     0.00000     0.00000     0.00000     0.00000     0.00000     0.00003
   -13.07274     0.00010     0.00000     0.00000     0.00000     0.00000     0.00000     0.00000     0.00000     0.00000     0.00010
   -13.06374     0.00029     0.00000     0.00001     0.00000     0.00000     0.00000     0.00000     0.00000     0.00000     0.00031
   -13.05374     0.00081     0.00000     0.00004     0.00000     0.00000     0.00000     0.00000     0.00000     0.00000     0.00085
   -13.04474     0.00207     0.00000     0.00010     0.00000     0.00000     0.00000     0.00001     0.00000     0.00000     0.00218
   -13.03474     0.00493     0.00000     0.00024     0.00000     0.00000     0.00000     0.00001     0.00000     0.00000     0.00519
   -13.02474     0.01093     0.00000     0.00054     0.00000     0.00000     0.00000     0.00003     0.00000     0.00001     0.01150
   -13.01574     0.02250     0.00000     0.00111     0.00000     0.00000     0.00000     0.00006     0.00000     0.00001     0.02369
   -13.00574     0.04306     0.00000     0.00212     0.00000     0.00000     0.00000     0.00012     0.00000     0.00003     0.04533
   -12.99674     0.07659     0.00000     0.00376     0.00000     0.00000     0.00000     0.00021     0.00000     0.00005     0.08062
   -12.98674     0.12660     0.00000     0.00622     0.00000     0.00000     0.00000     0.00035     0.00000     0.00008     0.13326
   -12.97674     0.19451     0.00000     0.00956     0.00000     0.00000     0.00000     0.00054     0.00000     0.00012     0.20473
   -12.96774     0.27770     0.00000     0.01365     0.00000     0.00000     0.00000     0.00077     0.00001     0.00018     0.29230
   -12.95774     0.36850     0.00000     0.01811     0.00000     0.00000     0.00000     0.00102     0.00001     0.00023     0.38787
   -12.94874     0.45444     0.00000     0.02233     0.00000     0.00000     0.00000     0.00125     0.00001     0.00029     0.47834
   -12.93874     0.52091     0.00000     0.02560     0.00000     0.00000     0.00000     0.00144     0.00001     0.00033     0.54829
   -12.92874     0.55491     0.00000     0.02727     0.00001     0.00000     0.00000     0.00153     0.00001     0.00035     0.58408
   -12.91974     0.54942     0.00000     0.02700     0.00001     0.00000     0.00000     0.00152     0.00001     0.00035     0.57830
   -12.90974     0.50555     0.00000     0.02484     0.00000     0.00000     0.00000     0.00140     0.00001     0.00032     0.53213
   -12.90074     0.43233     0.00000     0.02125     0.00000     0.00000     0.00000     0.00119     0.00001     0.00027     0.45506
   -12.89074     0.34364     0.00000     0.01688     0.00000     0.00000     0.00000     0.00095     0.00001     0.00022     0.36170
   -12.88074     0.25382     0.00000     0.01247     0.00000     0.00000     0.00000     0.00070     0.00001     0.00016     0.26717
   -12.87174     0.17428     0.00000     0.00856     0.00000     0.00000     0.00000     0.00048     0.00000     0.00011     0.18344
   -12.86174     0.11119     0.00000     0.00546     0.00000     0.00000     0.00000     0.00031     0.00000     0.00007     0.11704
   -12.85274     0.06594     0.00000     0.00324     0.00000     0.00000     0.00000     0.00018     0.00000     0.00004     0.06940
   -12.84274     0.03634     0.00000     0.00179     0.00000     0.00000     0.00000     0.00010     0.00000     0.00002     0.03825
   -12.83274     0.01861     0.00000     0.00091     0.00000     0.00000     0.00000     0.00005     0.00000     0.00001     0.01959
   -12.82374     0.00886     0.00000     0.00044     0.00000     0.00000     0.00000     0.00002     0.00000     0.00001     0.00933
   -12.81374     0.00392     0.00000     0.00019     0.00000     0.00000     0.00000     0.00001     0.00000     0.00000     0.00413
   -12.80474     0.00161     0.00000     0.00008     0.00000     0.00000     0.00000     0.00000     0.00000     0.00000     0.00170
   -12.79474     0.00062     0.00000     0.00003     0.00000     0.00000     0.00000     0.00000     0.00000     0.00000     0.00065
   -12.78474     0.00022     0.00000     0.00001     0.00000     0.00000     0.00000     0.00000     0.00000     0.00000     0.00023
   -12.77574     0.00007     0.00000     0.00000     0.00000     0.00000     0.00000     0.00000     0.00000     0.00000     0.00008
   -12.76574     0.00002     0.00000     0.00000     0.00000     0.00000     0.00000     0.00000     0.00000     0.00000     0.00002
   -12.75674     0.00001     0.00000     0.00000     0.00000     0.00000     0.00000     0.00000     0.00000     0.00000     0.00001
   -12.74674     0.00000     0.00000     0.00000     0.00000     0.00000     0.00000     0.00000     0.00000     0.00000     0.00000
   -12.73774     0.00000     0.00000     0.00000     0.00000     0.00000     0.00000     0.00000     0.00000     0.00000     0.00000
   -12.72774     0.00000     0.00000     0.00000     0.00000     0.00000     0.00000     0.00000     0.00000     0.00000     0.00000
   -12.71774     0.00000     0.00000     0.00000     0.00000     0.00000     0.00000     0.00000     0.00000     0.00000     0.00000
   -12.70874     0.00000     0.00000     0.00000     0.00000     0.00000     0.00000     0.00000     0.00000     0.00000     0.00000
   -12.69874     0.00000     0.00000     0.00000     0.00000     0.00000     0.00000     0.00000     0.00000     0.00000     0.00000
   -12.68974     0.00000     0.00000     0.00000     0.00000     0.00000     0.00000     0.00000     0.00000     0.00000     0.00000
   -12.67974     0.00000     0.00000     0.00000     0.00000     0.00000     0.00000     0.00000     0.00000     0.00000     0.00000
   -12.66974     0.00000     0.00000     0.00000     0.00000     0.00000     0.00000     0.00000     0.00000     0.00000     0.00000
   -12.66074     0.00000     0.00000     0.00000     0.00000     0.00000     0.00000     0.00000     0.00000     0.00000     0.00000
   -12.65074     0.00000     0.00000     0.00000     0.00000     0.00000     0.00000     0.00000     0.00000     0.00000     0.00000
   -12.64174     0.00000     0.00000     0.00000     0.00000     0.00000     0.00000     0.00000     0.00000     0.00000     0.00000
   -12.63174     0.00000     0.00000     0.00000     0.00000     0.00000     0.00000     0.00000     0.00000     0.00000     0.00000
   -12.62174     0.00000     0.00000     0.00000     0.00000     0.00000     0.00000     0.00000     0.00000     0.00000     0.00000
   -12.61274     0.00000     0.00000     0.00000     0.00000     0.00000     0.00000     0.00000     0.00000     0.00000     0.00000
   -12.60274     0.00000     0.00000     0.00000     0.00000     0.00000     0.00000     0.00000     0.00000     0.00000     0.00000
   -12.59374     0.00000     0.00000     0.00000     0.00000     0.00000     0.00000     0.00000     0.00000     0.00000     0.00000
   -12.58374     0.00000     0.00000     0.00000     0.00000     0.00000     0.00000     0.00000     0.00000     0.00000     0.00000
   -12.57374     0.00000     0.00000     0.00000     0.00000     0.00000     0.00000     0.00000     0.00000     0.00000     0.00000
   -12.56474     0.00000     0.00000     0.00000     0.00000     0.00000     0.00000     0.00000     0.00000     0.00000     0.00000
   -12.55474     0.00000     0.00000     0.00000     0.00000     0.00000     0.00000     0.00000     0.00000     0.00000     0.00000
   -12.54574     0.00000     0.00000     0.00000     0.00000     0.00000     0.00000     0.00000     0.00000     0.00000     0.00000
   -12.53574     0.00000     0.00000     0.00000     0.00000     0.00000     0.00000     0.00000     0.00000     0.00000     0.00000
   -12.52574     0.00000     0.00000     0.00000     0.00000     0.00000     0.00000     0.00000     0.00000     0.00000     0.00000
   -12.51674     0.00000     0.00000     0.00000     0.00000     0.00000     0.00000     0.00000     0.00000     0.00000     0.00000
   -12.50674     0.00000     0.00000     0.00000     0.00000     0.00000     0.00000     0.00000     0.00000     0.00000     0.00000
   -12.49774     0.00000     0.00000     0.00000     0.00000     0.00000     0.00000     0.00000     0.00000     0.00000     0.00000
   -12.48774     0.00001     0.00000     0.00000     0.00000     0.00000     0.00000     0.00000     0.00000     0.00000     0.00001
   -12.47774     0.00002     0.00000     0.00000     0.00000     0.00000     0.00000     0.00000     0.00000     0.00000     0.00002
   -12.46874     0.00007     0.00000     0.00001     0.00000     0.00000     0.00000     0.00000     0.00000     0.00000     0.00007
   -12.45874     0.00021     0.00000     0.00002     0.00000     0.00000     0.00000     0.00000     0.00000     0.00000     0.00023
   -12.44974     0.00058     0.00000     0.00005     0.00000     0.00000     0.00000     0.00000     0.00000     0.00000     0.00064
   -12.43974     0.00152     0.00000     0.00013     0.00000     0.00000     0.00000     0.00000     0.00000     0.00000     0.00167
   -12.42974     0.00370     0.00001     0.00033     0.00000     0.00000     0.00000     0.00001     0.00000     0.00000     0.00406
   -12.42074     0.00837     0.00005     0.00074     0.00000     0.00000     0.00001     0.00002     0.00000     0.00001     0.00920
   -12.41074     0.01758     0.00014     0.00155     0.00000     0.00000     0.00003     0.00004     0.00000     0.00002     0.01937
   -12.40174     0.03433     0.00037     0.00303     0.00000     0.00000     0.00009     0.00008     0.00000     0.00003     0.03794
   -12.39174     0.06229     0.00093     0.00551     0.00000     0.00000     0.00022     0.00015     0.00000     0.00006     0.06916
   -12.38174     0.10505     0.00218     0.00928     0.00000     0.00000     0.00052     0.00025     0.00000     0.00011     0.11739
   -12.37274     0.16463     0.00475     0.01455     0.00000     0.00000     0.00112     0.00039     0.00000     0.00017     0.18561
   -12.36274     0.23981     0.00962     0.02119     0.00000     0.00000     0.00228     0.00056     0.00000     0.00024     0.27371
   -12.35374     0.32468     0.01811     0.02870     0.00001     0.00000     0.00428     0.00076     0.00000     0.00033     0.37686
   -12.34374     0.40853     0.03168     0.03611     0.00001     0.00001     0.00749     0.00096     0.00001     0.00041     0.48520
   -12.33374     0.47778     0.05154     0.04222     0.00003     0.00001     0.01219     0.00112     0.00001     0.00048     0.58537
   -12.32474     0.51942     0.07791     0.04590     0.00007     0.00001     0.01842     0.00122     0.00002     0.00052     0.66350
   -12.31474     0.52515     0.10949     0.04638     0.00019     0.00002     0.02588     0.00123     0.00004     0.00053     0.70891
   -12.30574     0.49427     0.14300     0.04361     0.00049     0.00002     0.03380     0.00116     0.00009     0.00050     0.71694
   -12.29574     0.43440     0.17356     0.03821     0.00118     0.00003     0.04103     0.00101     0.00020     0.00045     0.69008
   -12.28574     0.35937     0.19581     0.03134     0.00267     0.00003     0.04628     0.00084     0.00045     0.00040     0.63721
   -12.27674     0.28590     0.20532     0.02438     0.00565     0.00003     0.04853     0.00066     0.00096     0.00037     0.57180
   -12.26674     0.22995     0.20009     0.01858     0.01112     0.00003     0.04729     0.00052     0.00188     0.00039     0.50985
   -12.25774     0.20415     0.18122     0.01485     0.02039     0.00003     0.04283     0.00044     0.00344     0.00049     0.46785
   -12.24774     0.21646     0.15256     0.01369     0.03478     0.00002     0.03606     0.00044     0.00586     0.00070     0.46057
   -12.23774     0.26914     0.11935     0.01517     0.05516     0.00002     0.02821     0.00052     0.00929     0.00103     0.49790
   -12.22874     0.35822     0.08679     0.01894     0.08137     0.00001     0.02052     0.00068     0.01370     0.00148     0.58172
   -12.21874     0.47253     0.05867     0.02432     0.11161     0.00001     0.01387     0.00089     0.01878     0.00201     0.70269
   -12.20974     0.59422     0.03686     0.03027     0.14237     0.00001     0.00872     0.00112     0.02394     0.00255     0.84006
   -12.19974     0.70131     0.02154     0.03559     0.16885     0.00001     0.00509     0.00132     0.02839     0.00302     0.96512
   -12.19074     0.77215     0.01170     0.03914     0.18624     0.00000     0.00277     0.00145     0.03129     0.00332     1.04808
   -12.18074     0.79147     0.00592     0.04010     0.19103     0.00000     0.00141     0.00149     0.03208     0.00340     1.06690
   -12.17074     0.75471     0.00279     0.03823     0.18217     0.00000     0.00067     0.00142     0.03058     0.00324     1.01382
   -12.16174     0.66933     0.00123     0.03391     0.16155     0.00000     0.00030     0.00126     0.02711     0.00287     0.89755
   -12.15174     0.55206     0.00051     0.02798     0.13323     0.00000     0.00013     0.00104     0.02234     0.00237     0.73966
   -12.14274     0.42360     0.00020     0.02149     0.10217     0.00000     0.00005     0.00080     0.01712     0.00181     0.56725
   -12.13274     0.30271     0.00008     0.01542     0.07285     0.00000     0.00002     0.00058     0.01220     0.00129     0.40515
   -12.12274     0.20241     0.00003     0.01046     0.04830     0.00000     0.00001     0.00041     0.00809     0.00086     0.27056
   -12.11374     0.12879     0.00001     0.00702     0.02978     0.00000     0.00000     0.00030     0.00498     0.00053     0.17142
   -12.10374     0.08275     0.00001     0.00529     0.01707     0.00000     0.00000     0.00029     0.00286     0.00031     0.10857
   -12.09474     0.06259     0.00000     0.00544     0.00910     0.00000     0.00000     0.00039     0.00152     0.00017     0.07923
   -12.08474     0.06662     0.00000     0.00775     0.00451     0.00000     0.00000     0.00065     0.00076     0.00010     0.08040
   -12.07474     0.09444     0.00000     0.01262     0.00208     0.00000     0.00000     0.00113     0.00035     0.00008     0.11070
   -12.06574     0.14654     0.00000     0.02047     0.00090     0.00000     0.00000     0.00185     0.00016     0.00009     0.17000
   -12.05574     0.22246     0.00000     0.03145     0.00036     0.00000     0.00000     0.00286     0.00007     0.00012     0.25732
   -12.04674     0.31830     0.00000     0.04514     0.00014     0.00000     0.00000     0.00411     0.00004     0.00017     0.36790
   -12.03674     0.42479     0.00000     0.06029     0.00006     0.00000     0.00000     0.00549     0.00004     0.00022     0.49089
   -12.02674     0.52740     0.00000     0.07486     0.00003     0.00000     0.00000     0.00682     0.00004     0.00028     0.60943
   -12.01774     0.60868     0.00000     0.08641     0.00002     0.00000     0.00000     0.00787     0.00004     0.00032     0.70335
   -12.00774     0.65294     0.00000     0.09269     0.00002     0.00000     0.00000     0.00844     0.00005     0.00034     0.75449
   -11.99874     0.65099     0.00000     0.09242     0.00002     0.00000     0.00000     0.00842     0.00005     0.00034     0.75223
   -11.98874     0.60321     0.00000     0.08563     0.00002     0.00000     0.00000     0.00780     0.00004     0.00031     0.69702
   -11.97874     0.51949     0.00000     0.07375     0.00001     0.00000     0.00000     0.00672     0.00004     0.00027     0.60028
   -11.96974     0.41577     0.00000     0.05903     0.00001     0.00000     0.00000     0.00538     0.00003     0.00022     0.48043
   -11.95974     0.30929     0.00000     0.04391     0.00001     0.00000     0.00000     0.00400     0.00002     0.00016     0.35739
   -11.95074     0.21382     0.00000     0.03036     0.00001     0.00000     0.00000     0.00277     0.00001     0.00011     0.24708
   -11.94074     0.13739     0.00000     0.01951     0.00000     0.00000     0.00000     0.00178     0.00001     0.00007     0.15876
   -11.93074     0.08205     0.00000     0.01165     0.00000     0.00000     0.00000     0.00106     0.00001     0.00004     0.09481
   -11.92174     0.04553     0.00000     0.00646     0.00000     0.00000     0.00000     0.00059     0.00000     0.00002     0.05262
   -11.91174     0.02349     0.00000     0.00333     0.00000     0.00000     0.00000     0.00030     0.00000     0.00001     0.02714
   -11.90274     0.01126     0.00000     0.00160     0.00000     0.00000     0.00000     0.00015     0.00000     0.00001     0.01301
   -11.89274     0.00502     0.00000     0.00071     0.00000     0.00000     0.00000     0.00006     0.00000     0.00000     0.00580
   -11.88274     0.00208     0.00000     0.00029     0.00000     0.00000     0.00000     0.00003     0.00000     0.00000     0.00240
   -11.87374     0.00080     0.00000     0.00011     0.00000     0.00000     0.00000     0.00001     0.00000     0.00000     0.00092
   -11.86374     0.00029     0.00000     0.00004     0.00000     0.00000     0.00000     0.00000     0.00000     0.00000     0.00033
   -11.85474     0.00010     0.00000     0.00001     0.00000     0.00000     0.00000     0.00000     0.00000     0.00000     0.00011
   -11.84474     0.00003     0.00000     0.00000     0.00000     0.00000     0.00000     0.00000     0.00000     0.00000     0.00004
   -11.83474     0.00001     0.00000     0.00000     0.00000     0.00000     0.00000     0.00000     0.00000     0.00000     0.00001
   -11.82574     0.00002     0.00000     0.00000     0.00000     0.00000     0.00000     0.00000     0.00000     0.00000     0.00002
   -11.81574     0.00004     0.00000     0.00001     0.00000     0.00000     0.00000     0.00000     0.00000     0.00000     0.00006
   -11.80674     0.00013     0.00000     0.00004     0.00000     0.00000     0.00000     0.00000     0.00000     0.00000     0.00018
   -11.79674     0.00038     0.00000     0.00012     0.00000     0.00000     0.00000     0.00001     0.00000     0.00000     0.00051
   -11.78674     0.00099     0.00000     0.00032     0.00001     0.00000     0.00000     0.00002     0.00000     0.00000     0.00135
   -11.77774     0.00246     0.00000     0.00078     0.00004     0.00000     0.00000     0.00005     0.00001     0.00001     0.00335
   -11.76774     0.00566     0.00001     0.00179     0.00010     0.00001     0.00000     0.00010     0.00003     0.00002     0.00773
   -11.75874     0.01217     0.00002     0.00379     0.00028     0.00002     0.00001     0.00022     0.00008     0.00005     0.01665
   -11.74874     0.02446     0.00007     0.00748     0.00070     0.00006     0.00002     0.00043     0.00021     0.00010     0.03353
   -11.73874     0.04598     0.00019     0.01376     0.00165     0.00018     0.00005     0.00079     0.00049     0.00018     0.06326
   -11.72974     0.08101     0.00051     0.02357     0.00362     0.00046     0.00013     0.00134     0.00107     0.00031     0.11203
   -11.71974     0.13403     0.00126     0.03765     0.00740     0.00115     0.00033     0.00212     0.00218     0.00049     0.18661
   -11.71074     0.20858     0.00291     0.05615     0.01410     0.00264     0.00075     0.00312     0.00416     0.00073     0.29315
   -11.70074     0.30602     0.00628     0.07828     0.02501     0.00568     0.00164     0.00428     0.00738     0.00102     0.43559
   -11.69074     0.42401     0.01266     0.10216     0.04133     0.01141     0.00333     0.00547     0.01220     0.00132     0.61390
   -11.68174     0.55586     0.02384     0.12497     0.06361     0.02135     0.00637     0.00652     0.01878     0.00161     0.82292
   -11.67174     0.69018     0.04198     0.14365     0.09116     0.03728     0.01141     0.00726     0.02693     0.00184     1.05169
   -11.66274     0.81213     0.06912     0.15545     0.12160     0.06071     0.01924     0.00755     0.03594     0.00198     1.28373
   -11.65274     0.90548     0.10656     0.15869     0.15102     0.09219     0.03056     0.00736     0.04465     0.00201     1.49853
   -11.64374     0.95590     0.15396     0.15317     0.17459     0.13054     0.04587     0.00673     0.05165     0.00193     1.67433
   -11.63374     0.95413     0.20873     0.14002     0.18789     0.17240     0.06516     0.00579     0.05560     0.00175     1.79147
   -11.62374     0.89895     0.26603     0.12136     0.18821     0.21231     0.08782     0.00469     0.05572     0.00151     1.83659
   -11.61474     0.79800     0.31925     0.09976     0.17547     0.24381     0.11248     0.00359     0.05198     0.00123     1.80557
   -11.60474     0.66613     0.36155     0.07777     0.15228     0.26110     0.13703     0.00260     0.04513     0.00095     1.70455
   -11.59574     0.52198     0.38705     0.05745     0.12304     0.26075     0.15882     0.00178     0.03648     0.00070     1.54804
   -11.58574     0.38332     0.39246     0.04014     0.09252     0.24283     0.17495     0.00116     0.02744     0.00049     1.35531
   -11.57574     0.26349     0.37744     0.02648     0.06478     0.21090     0.18292     0.00072     0.01922     0.00032     1.14627
   -11.56674     0.16935     0.34465     0.01647     0.04223     0.17077     0.18107     0.00042     0.01253     0.00020     0.93770
   -11.55674     0.10169     0.29881     0.00963     0.02563     0.12897     0.16929     0.00024     0.00761     0.00012     0.74197
   -11.54774     0.05701     0.24579     0.00529     0.01448     0.09082     0.14915     0.00013     0.00430     0.00006     0.56703
   -11.53774     0.02983     0.19160     0.00273     0.00763     0.05964     0.12349     0.00006     0.00227     0.00003     0.41728
   -11.52774     0.01457     0.14132     0.00132     0.00374     0.03653     0.09589     0.00003     0.00111     0.00002     0.29452
   -11.51874     0.00665     0.09835     0.00061     0.00171     0.02086     0.06970     0.00001     0.00051     0.00001     0.19841
   -11.50874     0.00286     0.06448     0.00029     0.00073     0.01111     0.04735     0.00001     0.00022     0.00000     0.12705
   -11.49974     0.00125     0.03972     0.00021     0.00029     0.00552     0.03003     0.00001     0.00009     0.00000     0.07713
   -11.48974     0.00078     0.02295     0.00033     0.00012     0.00256     0.01776     0.00002     0.00004     0.00000     0.04457
   -11.47974     0.00111     0.01242     0.00079     0.00008     0.00111     0.00979     0.00004     0.00004     0.00000     0.02537
   -11.47074     0.00246     0.00628     0.00188     0.00014     0.00045     0.00503     0.00009     0.00008     0.00000     0.01642
   -11.46074     0.00565     0.00297     0.00426     0.00035     0.00017     0.00240     0.00021     0.00020     0.00001     0.01621
   -11.45174     0.01229     0.00131     0.00897     0.00086     0.00006     0.00107     0.00044     0.00050     0.00002     0.02552
   -11.44174     0.02511     0.00054     0.01762     0.00199     0.00002     0.00044     0.00087     0.00116     0.00004     0.04779
   -11.43174     0.04805     0.00021     0.03222     0.00431     0.00001     0.00017     0.00160     0.00252     0.00008     0.08917
   -11.42274     0.08626     0.00008     0.05493     0.00870     0.00000     0.00006     0.00276     0.00510     0.00015     0.15802
   -11.41274     0.14531     0.00003     0.08734     0.01639     0.00000     0.00002     0.00442     0.00960     0.00026     0.26338
   -11.40374     0.22993     0.00001     0.12961     0.02881     0.00000     0.00001     0.00663     0.01688     0.00042     0.41231
   -11.39374     0.34202     0.00001     0.17966     0.04722     0.00000     0.00001     0.00931     0.02768     0.00065     0.60658
   -11.38374     0.47843     0.00001     0.23286     0.07220     0.00001     0.00001     0.01225     0.04235     0.00094     0.83906
   -11.37474     0.62964     0.00001     0.28251     0.10299     0.00001     0.00001     0.01511     0.06044     0.00128     1.09201
   -11.36474     0.77964     0.00002     0.32115     0.13702     0.00001     0.00002     0.01751     0.08046     0.00164     1.33748
   -11.35574     0.90827     0.00002     0.34262     0.17009     0.00001     0.00002     0.01908     0.09994     0.00197     1.54202
   -11.34574     0.99515     0.00002     0.34345     0.19696     0.00001     0.00002     0.01957     0.11580     0.00221     1.67319
   -11.33574     1.02506     0.00002     0.32393     0.21279     0.00001     0.00002     0.01891     0.12517     0.00233     1.70825
   -11.32674     0.99198     0.00002     0.28776     0.21443     0.00001     0.00002     0.01723     0.12622     0.00230     1.63998
   -11.31674     0.90127     0.00002     0.24098     0.20156     0.00001     0.00002     0.01481     0.11875     0.00213     1.47956
   -11.30774     0.76822     0.00002     0.19040     0.17675     0.00001     0.00001     0.01201     0.10419     0.00184     1.25345
   -11.29774     0.61379     0.00002     0.14197     0.14457     0.00001     0.00001     0.00918     0.08527     0.00149     0.99632
   -11.28774     0.45936     0.00002     0.09990     0.11028     0.00001     0.00001     0.00661     0.06509     0.00113     0.74239
   -11.27874     0.32175     0.00003     0.06632     0.07845     0.00001     0.00001     0.00448     0.04633     0.00080     0.51818
   -11.26874     0.21084     0.00006     0.04157     0.05203     0.00000     0.00003     0.00286     0.03075     0.00053     0.33868
   -11.25974     0.12922     0.00017     0.02475     0.03218     0.00000     0.00007     0.00172     0.01903     0.00032     0.20747
   -11.24974     0.07423     0.00046     0.01442     0.01855     0.00000     0.00019     0.00098     0.01097     0.00019     0.12000
   -11.23974     0.04041     0.00118     0.00920     0.00997     0.00000     0.00048     0.00054     0.00590     0.00010     0.06778
   -11.23074     0.02184     0.00279     0.00823     0.00499     0.00000     0.00114     0.00032     0.00296     0.00006     0.04233
   -11.22074     0.01363     0.00614     0.01141     0.00233     0.00000     0.00251     0.00027     0.00138     0.00004     0.03771
   -11.21174     0.01253     0.01257     0.01940     0.00102     0.00001     0.00513     0.00034     0.00061     0.00005     0.05166
   -11.20174     0.01677     0.02392     0.03342     0.00042     0.00001     0.00977     0.00053     0.00026     0.00008     0.08518
   -11.19174     0.02556     0.04229     0.05462     0.00018     0.00002     0.01727     0.00084     0.00013     0.00012     0.14102
   -11.18274     0.03839     0.06949     0.08336     0.00010     0.00003     0.02838     0.00128     0.00011     0.00018     0.22132
   -11.17274     0.05440     0.10613     0.11840     0.00012     0.00005     0.04334     0.00181     0.00016     0.00026     0.32465
   -11.16374     0.07205     0.15063     0.15639     0.00022     0.00007     0.06151     0.00240     0.00031     0.00034     0.44393
   -11.15374     0.08917     0.19868     0.19213     0.00049     0.00009     0.08114     0.00296     0.00068     0.00042     0.56576
   -11.14474     0.10356     0.24359     0.21973     0.00108     0.00011     0.09948     0.00341     0.00149     0.00049     0.67295
   -11.13474     0.11395     0.27755     0.23434     0.00231     0.00012     0.11334     0.00370     0.00317     0.00055     0.74903
   -11.12474     0.12093     0.29394     0.23388     0.00469     0.00014     0.12003     0.00383     0.00642     0.00058     0.78443
   -11.11574     0.12745     0.28928     0.21996     0.00894     0.00014     0.11814     0.00384     0.01221     0.00062     0.78059
   -11.10574     0.13844     0.26464     0.19774     0.01591     0.00015     0.10807     0.00388     0.02173     0.00068     0.75125
   -11.09674     0.15950     0.22501     0.17398     0.02644     0.00015     0.09189     0.00410     0.03609     0.00080     0.71797
   -11.08674     0.19487     0.17784     0.15525     0.04092     0.00016     0.07265     0.00460     0.05586     0.00100     0.70315
   -11.07674     0.24527     0.13066     0.14559     0.05897     0.00018     0.05341     0.00544     0.08052     0.00128     0.72133
   -11.06774     0.30650     0.08928     0.14560     0.07912     0.00021     0.03652     0.00656     0.10809     0.00161     0.77349
   -11.05774     0.36959     0.05676     0.15245     0.09884     0.00025     0.02327     0.00775     0.13506     0.00196     0.84593
   -11.04874     0.42252     0.03364     0.16112     0.11493     0.00031     0.01386     0.00878     0.15709     0.00226     0.91451
   -11.03874     0.45379     0.01870     0.16615     0.12439     0.00042     0.00780     0.00939     0.17009     0.00244     0.95319
   -11.02874     0.45561     0.00998     0.16355     0.12535     0.00067     0.00434     0.00942     0.17144     0.00247     0.94282
   -11.01974     0.42672     0.00563     0.15170     0.11756     0.00127     0.00280     0.00882     0.16086     0.00232     0.87767
   -11.00974     0.37240     0.00439     0.13178     0.10263     0.00260     0.00281     0.00770     0.14049     0.00204     0.76683
   -11.00074     0.30266     0.00579     0.10686     0.08342     0.00537     0.00446     0.00627     0.11422     0.00166     0.63070
   -10.99074     0.22905     0.01019     0.08077     0.06311     0.01068     0.00834     0.00475     0.08643     0.00127     0.49458
   -10.98074     0.16135     0.01863     0.05687     0.04446     0.02005     0.01549     0.00335     0.06089     0.00090     0.38199
   -10.97174     0.10588     0.03256     0.03729     0.02918     0.03521     0.02723     0.00220     0.03995     0.00059     0.31009
   -10.96174     0.06473     0.05330     0.02278     0.01789     0.05767     0.04489     0.00135     0.02442     0.00036     0.28741
   -10.95274     0.03695     0.08142     0.01299     0.01038     0.08798     0.06928     0.00077     0.01394     0.00021     0.31391
   -10.94274     0.01979     0.11593     0.00693     0.00600     0.12497     0.10028     0.00041     0.00750     0.00011     0.38193
   -10.93274     0.01009     0.15393     0.00350     0.00416     0.16523     0.13664     0.00021     0.00391     0.00006     0.47773
   -10.92374     0.00506     0.19073     0.00172     0.00463     0.20341     0.17616     0.00010     0.00220     0.00003     0.58403
   -10.91374     0.00268     0.22084     0.00087     0.00778     0.23308     0.21637     0.00005     0.00168     0.00003     0.68338
   -10.90474     0.00166     0.23945     0.00051     0.01473     0.24865     0.25535     0.00003     0.00204     0.00003     0.76247
   -10.89474     0.00130     0.24384     0.00039     0.02729     0.24695     0.29206     0.00002     0.00323     0.00005     0.81514
   -10.88474     0.00129     0.23428     0.00043     0.04767     0.22831     0.32598     0.00002     0.00539     0.00009     0.84345
   -10.87574     0.00156     0.21358     0.00067     0.07778     0.19652     0.35618     0.00004     0.00880     0.00014     0.85526
   -10.86574     0.00229     0.18612     0.00130     0.11841     0.15752     0.38022     0.00006     0.01382     0.00022     0.85996
   -10.85674     0.00390     0.15630     0.00277     0.16828     0.11757     0.39417     0.00012     0.02090     0.00031     0.86432
   -10.84674     0.00720     0.12749     0.00588     0.22368     0.08175     0.39343     0.00025     0.03072     0.00042     0.87081
   -10.83674     0.01347     0.10150     0.01194     0.27919     0.05296     0.37485     0.00048     0.04443     0.00055     0.87936
   -10.82774     0.02454     0.07895     0.02280     0.32910     0.03199     0.33828     0.00091     0.06387     0.00068     0.89112
   -10.81774     0.04269     0.05977     0.04073     0.36959     0.01804     0.28748     0.00161     0.09156     0.00083     0.91230
   -10.80874     0.07008     0.04377     0.06787     0.39997     0.00951     0.22912     0.00267     0.13013     0.00100     0.95410
   -10.79874     0.10789     0.03080     0.10535     0.42272     0.00470     0.17078     0.00414     0.18116     0.00120     1.02874
   -10.78874     0.15527     0.02083     0.15225     0.44148     0.00220     0.11903     0.00598     0.24367     0.00144     1.14215
   -10.77974     0.20843     0.01383     0.20481     0.45838     0.00099     0.07797     0.00805     0.31281     0.00171     1.28699
   -10.76974     0.26076     0.00982     0.25636     0.47208     0.00046     0.04903     0.01010     0.37977     0.00197     1.44035
   -10.76074     0.30379     0.00894     0.29864     0.47766     0.00026     0.03185     0.01179     0.43333     0.00217     1.56843
   -10.75074     0.32946     0.01161     0.32369     0.46867     0.00027     0.02530     0.01281     0.46281     0.00228     1.63689
   -10.74074     0.33255     0.01862     0.32646     0.44035     0.00048     0.02842     0.01295     0.46160     0.00225     1.62368
   -10.73174     0.31234     0.03103     0.30632     0.39226     0.00108     0.04077     0.01218     0.42926     0.00208     1.52732
   -10.72174     0.27300     0.04985     0.26743     0.32899     0.00249     0.06219     0.01067     0.37186     0.00180     1.36827
   -10.71274     0.22202     0.07561     0.21722     0.25851     0.00551     0.09208     0.00868     0.29994     0.00146     1.18103
   -10.70274     0.16799     0.10790     0.16421     0.18980     0.01150     0.12865     0.00658     0.22519     0.00110     1.00290
   -10.69274     0.11832     0.14526     0.11555     0.12995     0.02248     0.16858     0.00464     0.15741     0.00077     0.86296
   -10.68374     0.07761     0.18549     0.07584     0.08291     0.04107     0.20734     0.00305     0.10262     0.00050     0.77643
   -10.67374     0.04759     0.22635     0.04679     0.04931     0.07010     0.24027     0.00187     0.06281     0.00031     0.74541
   -10.66474     0.02771     0.26609     0.02805     0.02745     0.11170     0.26381     0.00108     0.03716     0.00018     0.76325
   -10.65474     0.01626     0.30382     0.01829     0.01458     0.16624     0.27660     0.00062     0.02356     0.00011     0.82009
   -10.64474     0.01144     0.33878     0.01638     0.00795     0.23109     0.27941     0.00041     0.02014     0.00007     0.90567
   -10.63574     0.01199     0.36959     0.02202     0.00545     0.30012     0.27428     0.00040     0.02610     0.00008     1.01003
   -10.62574     0.01742     0.39334     0.03586     0.00575     0.36414     0.26355     0.00054     0.04195     0.00011     1.12266
   -10.61674     0.02777     0.40595     0.05909     0.00812     0.41293     0.24849     0.00085     0.06889     0.00018     1.23226
   -10.60674     0.04310     0.40313     0.09248     0.01220     0.43768     0.22946     0.00132     0.10774     0.00027     1.32737
   -10.59774     0.06288     0.38235     0.13522     0.01767     0.43357     0.20641     0.00192     0.15749     0.00039     1.39789
   -10.58774     0.08550     0.34416     0.18397     0.02399     0.40146     0.17987     0.00260     0.21427     0.00054     1.43636
   -10.57774     0.10812     0.29266     0.23271     0.03033     0.34742     0.15167     0.00329     0.27106     0.00068     1.43794
   -10.56874     0.12710     0.23440     0.27364     0.03566     0.28098     0.12516     0.00387     0.31871     0.00080     1.40031
   -10.55874     0.13888     0.17669     0.29904     0.03897     0.21232     0.10474     0.00422     0.34828     0.00087     1.32403
   -10.54974     0.14104     0.12571     0.30373     0.03958     0.14988     0.09501     0.00429     0.35376     0.00089     1.21389
   -10.53974     0.13313     0.08530     0.28673     0.03737     0.09883     0.09989     0.00405     0.33396     0.00084     1.08009
   -10.52974     0.11680     0.05666     0.25158     0.03279     0.06087     0.12161     0.00355     0.29304     0.00073     0.93764
   -10.52074     0.09524     0.03886     0.20517     0.02675     0.03502     0.15968     0.00289     0.23897     0.00060     0.80318
   -10.51074     0.07218     0.02960     0.15550     0.02028     0.01885     0.21020     0.00219     0.18113     0.00046     0.69039
   -10.50174     0.05085     0.02613     0.10956     0.01429     0.00953     0.26578     0.00155     0.12761     0.00032     0.60562
   -10.49174     0.03330     0.02576     0.07174     0.00936     0.00459     0.31651     0.00101     0.08356     0.00021     0.54605
   -10.48174     0.02027     0.02632     0.04367     0.00571     0.00221     0.35216     0.00062     0.05088     0.00013     0.50196
   -10.47274     0.01148     0.02633     0.02471     0.00326     0.00126     0.36490     0.00035     0.02882     0.00008     0.46120
   -10.46274     0.00605     0.02502     0.01300     0.00180     0.00125     0.35170     0.00019     0.01529     0.00004     0.41433
   -10.45374     0.00297     0.02230     0.00636     0.00110     0.00220     0.31512     0.00009     0.00782     0.00002     0.35797
   -10.44374     0.00136     0.01854     0.00290     0.00105     0.00473     0.26246     0.00004     0.00442     0.00001     0.29551
   -10.43374     0.00059     0.01435     0.00123     0.00173     0.01023     0.20317     0.00002     0.00390     0.00001     0.23522
   -10.42474     0.00025     0.01036     0.00049     0.00349     0.02097     0.14619     0.00001     0.00598     0.00001     0.18775
   -10.41474     0.00012     0.00699     0.00019     0.00700     0.04024     0.09777     0.00000     0.01124     0.00001     0.16356
   -10.40574     0.00009     0.00447     0.00007     0.01322     0.07202     0.06081     0.00000     0.02095     0.00002     0.17165
   -10.39574     0.00011     0.00278     0.00004     0.02325     0.12017     0.03520     0.00000     0.03675     0.00004     0.21835
   -10.38574     0.00017     0.00180     0.00004     0.03804     0.18707     0.01902     0.00000     0.06010     0.00007     0.30631
   -10.37674     0.00025     0.00135     0.00005     0.05786     0.27212     0.00967     0.00001     0.09139     0.00010     0.43282
   -10.36674     0.00036     0.00124     0.00007     0.08184     0.37074     0.00473     0.00001     0.12924     0.00015     0.58839
   -10.35774     0.00047     0.00132     0.00010     0.10760     0.47482     0.00236     0.00001     0.16990     0.00019     0.75677
   -10.34774     0.00057     0.00148     0.00012     0.13151     0.57445     0.00133     0.00001     0.20761     0.00023     0.91732
   -10.33774     0.00065     0.00163     0.00014     0.14943     0.66058     0.00094     0.00002     0.23586     0.00027     1.04951
   -10.32874     0.00069     0.00175     0.00014     0.15785     0.72726     0.00081     0.00002     0.24910     0.00028     1.13790
   -10.31874     0.00067     0.00181     0.00014     0.15500     0.77224     0.00079     0.00002     0.24457     0.00028     1.17551
   -10.30974     0.00062     0.00181     0.00013     0.14151     0.79554     0.00080     0.00002     0.22323     0.00025     1.16390
   -10.29974     0.00052     0.00178     0.00011     0.12013     0.79740     0.00087     0.00001     0.18946     0.00021     1.11050
   -10.28974     0.00041     0.00172     0.00009     0.09494     0.77682     0.00109     0.00001     0.14963     0.00017     1.02489
   -10.28074     0.00031     0.00169     0.00006     0.07013     0.73209     0.00170     0.00001     0.11026     0.00013     0.91637
   -10.27074     0.00021     0.00175     0.00005     0.04905     0.66296     0.00321     0.00001     0.07649     0.00009     0.79381
   -10.26174     0.00015     0.00206     0.00003     0.03392     0.57286     0.00660     0.00000     0.05156     0.00006     0.66724
   -10.25174     0.00012     0.00290     0.00003     0.02600     0.46970     0.01360     0.00000     0.03692     0.00005     0.54933
   -10.24174     0.00012     0.00468     0.00003     0.02609     0.36455     0.02684     0.00000     0.03312     0.00006     0.45551
   -10.23274     0.00017     0.00799     0.00004     0.03496     0.26880     0.04990     0.00001     0.04047     0.00008     0.40243
   -10.22274     0.00026     0.01350     0.00006     0.05339     0.19135     0.08675     0.00001     0.05928     0.00013     0.40473
   -10.21374     0.00040     0.02190     0.00009     0.08170     0.13683     0.14078     0.00002     0.08946     0.00020     0.47137
   -10.20374     0.00058     0.03368     0.00013     0.11884     0.10566     0.21313     0.00003     0.12963     0.00030     0.60197
   -10.19374     0.00079     0.04903     0.00018     0.16176     0.09511     0.30124     0.00003     0.17621     0.00041     0.78477
   -10.18474     0.00101     0.06780     0.00023     0.20499     0.10088     0.39804     0.00004     0.22324     0.00051     0.99674
   -10.17474     0.00119     0.08955     0.00027     0.24154     0.11861     0.49271     0.00005     0.26304     0.00061     1.20755
   -10.16574     0.00130     0.11376     0.00029     0.26457     0.14467     0.57300     0.00006     0.28812     0.00066     1.38644
   -10.15574     0.00133     0.13984     0.00030     0.26934     0.17643     0.62883     0.00006     0.29331     0.00068     1.51011
   -10.14574     0.00126     0.16707     0.00029     0.25487     0.21174     0.65465     0.00006     0.27754     0.00064     1.56811
   -10.13674     0.00111     0.19410     0.00026     0.22412     0.24816     0.65075     0.00005     0.24409     0.00056     1.56321
   -10.12674     0.00091     0.21868     0.00022     0.18319     0.28210     0.62195     0.00004     0.19951     0.00046     1.50706
   -10.11774     0.00070     0.23745     0.00017     0.13915     0.30879     0.57503     0.00003     0.15157     0.00035     1.41323
   -10.10774     0.00050     0.24675     0.00013     0.09825     0.32290     0.51628     0.00002     0.10705     0.00025     1.29212
   -10.09774     0.00033     0.24366     0.00009     0.06447     0.32041     0.45034     0.00001     0.07025     0.00017     1.14974
   -10.08874     0.00021     0.22729     0.00006     0.03933     0.29993     0.38041     0.00001     0.04287     0.00010     0.99021
   -10.07874     0.00012     0.19930     0.00004     0.02230     0.26365     0.30936     0.00001     0.02432     0.00006     0.81917
   -10.06974     0.00007     0.16373     0.00002     0.01175     0.21701     0.24058     0.00000     0.01283     0.00003     0.64603
   -10.05974     0.00004     0.12572     0.00002     0.00576     0.16681     0.17769     0.00000     0.00630     0.00002     0.48235
   -10.05074     0.00002     0.09005     0.00001     0.00262     0.11958     0.12391     0.00000     0.00288     0.00001     0.33909
   -10.04074     0.00001     0.06011     0.00001     0.00111     0.07987     0.08122     0.00000     0.00123     0.00000     0.22355
   -10.03074     0.00000     0.03736     0.00000     0.00044     0.04966     0.04986     0.00000     0.00050     0.00000     0.13783
   -10.02174     0.00000     0.02161     0.00000     0.00017     0.02873     0.02861     0.00000     0.00024     0.00000     0.07936
   -10.01174     0.00000     0.01163     0.00000     0.00007     0.01546     0.01531     0.00000     0.00024     0.00000     0.04272
   -10.00274     0.00000     0.00582     0.00000     0.00007     0.00774     0.00764     0.00000     0.00053     0.00000     0.02179
    -9.99274     0.00000     0.00271     0.00000     0.00013     0.00360     0.00355     0.00000     0.00137     0.00000     0.01136
    -9.98274     0.00000     0.00117     0.00000     0.00032     0.00156     0.00154     0.00000     0.00338     0.00000     0.00798
    -9.97374     0.00000     0.00047     0.00000     0.00074     0.00063     0.00065     0.00000     0.00781     0.00000     0.01031
    -9.96374     0.00001     0.00018     0.00000     0.00160     0.00024     0.00032     0.00000     0.01675     0.00001     0.01911
    -9.95474     0.00002     0.00008     0.00000     0.00318     0.00010     0.00035     0.00000     0.03340     0.00001     0.03715
    -9.94474     0.00003     0.00006     0.00001     0.00590     0.00008     0.00077     0.00000     0.06191     0.00002     0.06879
    -9.93474     0.00005     0.00011     0.00001     0.01016     0.00015     0.00192     0.00000     0.10666     0.00004     0.11910
    -9.92574     0.00009     0.00024     0.00002     0.01627     0.00033     0.00455     0.00001     0.17078     0.00006     0.19235
    -9.91574     0.00013     0.00053     0.00003     0.02422     0.00073     0.01010     0.00001     0.25415     0.00009     0.28998
    -9.90674     0.00018     0.00109     0.00004     0.03351     0.00150     0.02085     0.00002     0.35167     0.00013     0.40898
    -9.89674     0.00023     0.00209     0.00005     0.04312     0.00288     0.04008     0.00002     0.45241     0.00016     0.54105
    -9.88674     0.00028     0.00375     0.00006     0.05165     0.00514     0.07173     0.00002     0.54153     0.00020     0.67436
    -9.87774     0.00031     0.00626     0.00007     0.05767     0.00856     0.11948     0.00003     0.60384     0.00022     0.79643
    -9.86774     0.00032     0.00971     0.00008     0.06020     0.01327     0.18526     0.00003     0.62886     0.00023     0.89796
    -9.85874     0.00032     0.01403     0.00008     0.05920     0.01914     0.26738     0.00003     0.61496     0.00023     0.97537
    -9.84874     0.00030     0.01888     0.00007     0.05552     0.02571     0.35924     0.00003     0.57073     0.00021     1.03068
    -9.83874     0.00027     0.02363     0.00007     0.05088     0.03217     0.44932     0.00003     0.51280     0.00019     1.06935
    -9.82974     0.00025     0.02755     0.00006     0.04720     0.03752     0.52308     0.00003     0.46059     0.00017     1.09645
    -9.81974     0.00023     0.02990     0.00006     0.04604     0.04090     0.56693     0.00003     0.43007     0.00016     1.11431
    -9.81074     0.00023     0.03020     0.00006     0.04803     0.04194     0.57198     0.00003     0.42866     0.00016     1.12130
    -9.80074     0.00024     0.02840     0.00006     0.05266     0.04113     0.53719     0.00004     0.45316     0.00017     1.11306
    -9.79074     0.00026     0.02487     0.00007     0.05841     0.04004     0.46968     0.00004     0.49114     0.00019     1.08469
    -9.78174     0.00028     0.02028     0.00007     0.06328     0.04142     0.38226     0.00004     0.52524     0.00020     1.03306
    -9.77174     0.00028     0.01541     0.00007     0.06540     0.04912     0.28964     0.00004     0.53921     0.00020     0.95937
    -9.76274     0.00027     0.01092     0.00006     0.06362     0.06773     0.20432     0.00004     0.52292     0.00020     0.87008
    -9.75274     0.00024     0.00725     0.00006     0.05789     0.10186     0.13420     0.00004     0.47504     0.00018     0.77675
    -9.74274     0.00021     0.00456     0.00005     0.04909     0.15472     0.08214     0.00003     0.40259     0.00015     0.69354
    -9.73374     0.00016     0.00278     0.00004     0.03875     0.22648     0.04691     0.00003     0.31766     0.00012     0.63292
    -9.72374     0.00012     0.00173     0.00003     0.02844     0.31261     0.02511     0.00002     0.23315     0.00009     0.60129
    -9.71474     0.00008     0.00118     0.00002     0.01941     0.40333     0.01272     0.00001     0.15910     0.00006     0.59592
    -9.70474     0.00005     0.00094     0.00001     0.01232     0.48465     0.00626     0.00001     0.10092     0.00004     0.60520
    -9.69474     0.00003     0.00085     0.00001     0.00726     0.54172     0.00315     0.00001     0.05950     0.00002     0.61254
    -9.68574     0.00002     0.00080     0.00000     0.00398     0.56290     0.00174     0.00000     0.03261     0.00001     0.60207
    -9.67574     0.00001     0.00074     0.00000     0.00203     0.54371     0.00112     0.00000     0.01661     0.00001     0.56422
    -9.66674     0.00001     0.00065     0.00000     0.00096     0.48812     0.00081     0.00000     0.00786     0.00000     0.49842
    -9.65674     0.00000     0.00054     0.00000     0.00042     0.40726     0.00062     0.00000     0.00346     0.00000     0.41231
    -9.64674     0.00000     0.00042     0.00000     0.00017     0.31580     0.00046     0.00000     0.00142     0.00000     0.31827
    -9.63774     0.00000     0.00030     0.00000     0.00007     0.22760     0.00033     0.00000     0.00054     0.00000     0.22884
    -9.62774     0.00000     0.00020     0.00000     0.00002     0.15247     0.00022     0.00000     0.00019     0.00000     0.15310
    -9.61874     0.00000     0.00013     0.00000     0.00001     0.09494     0.00013     0.00000     0.00006     0.00000     0.09527
    -9.60874     0.00000     0.00007     0.00000     0.00000     0.05501     0.00008     0.00000     0.00002     0.00000     0.05519
    -9.59874     0.00000     0.00004     0.00000     0.00000     0.02983     0.00004     0.00000     0.00001     0.00000     0.02992
    -9.58974     0.00000     0.00002     0.00000     0.00000     0.01557     0.00002     0.00000     0.00000     0.00000     0.01562
    -9.57974     0.00000     0.00001     0.00000     0.00000     0.00889     0.00001     0.00000     0.00000     0.00000     0.00892
    -9.57074     0.00000     0.00001     0.00000     0.00000     0.00766     0.00001     0.00000     0.00000     0.00000     0.00769
    -9.56074     0.00000     0.00002     0.00000     0.00000     0.01129     0.00002     0.00000     0.00000     0.00000     0.01133
    -9.55074     0.00000     0.00004     0.00000     0.00000     0.02059     0.00003     0.00000     0.00000     0.00000     0.02067
    -9.54174     0.00000     0.00008     0.00000     0.00000     0.03751     0.00006     0.00000     0.00000     0.00000     0.03766
    -9.53174     0.00000     0.00014     0.00000     0.00000     0.06443     0.00010     0.00000     0.00000     0.00000     0.06468
    -9.52274     0.00000     0.00023     0.00000     0.00000     0.10313     0.00017     0.00000     0.00000     0.00000     0.10353
    -9.51274     0.00000     0.00034     0.00000     0.00000     0.15348     0.00025     0.00000     0.00000     0.00000     0.15407
    -9.50374     0.00000     0.00047     0.00000     0.00000     0.21233     0.00034     0.00000     0.00000     0.00000     0.21315
    -9.49374     0.00000     0.00060     0.00000     0.00000     0.27300     0.00044     0.00000     0.00001     0.00000     0.27405
    -9.48374     0.00000     0.00072     0.00000     0.00000     0.32621     0.00053     0.00000     0.00001     0.00000     0.32746
    -9.47474     0.00000     0.00080     0.00000     0.00000     0.36228     0.00058     0.00000     0.00001     0.00000     0.36367
    -9.46474     0.00000     0.00082     0.00000     0.00000     0.37393     0.00060     0.00000     0.00001     0.00000     0.37537
    -9.45574     0.00000     0.00079     0.00000     0.00000     0.35866     0.00058     0.00000     0.00001     0.00000     0.36004
    -9.44574     0.00000     0.00070     0.00000     0.00000     0.31976     0.00052     0.00000     0.00001     0.00000     0.32099
    -9.43574     0.00000     0.00058     0.00000     0.00000     0.26497     0.00043     0.00000     0.00001     0.00000     0.26599
    -9.42674     0.00000     0.00045     0.00000     0.00000     0.20404     0.00033     0.00000     0.00000     0.00000     0.20482
    -9.41674     0.00000     0.00032     0.00000     0.00000     0.14603     0.00024     0.00000     0.00000     0.00000     0.14660
    -9.40774     0.00000     0.00021     0.00000     0.00000     0.09715     0.00016     0.00000     0.00000     0.00000     0.09752
    -9.39774     0.00000     0.00013     0.00000     0.00000     0.06005     0.00010     0.00000     0.00000     0.00000     0.06029
    -9.38774     0.00000     0.00008     0.00000     0.00000     0.03451     0.00006     0.00000     0.00000     0.00000     0.03464
    -9.37874     0.00000     0.00004     0.00000     0.00000     0.01843     0.00003     0.00000     0.00000     0.00000     0.01850
    -9.36874     0.00000     0.00002     0.00000     0.00000     0.00914     0.00001     0.00000     0.00000     0.00000     0.00918
    -9.35974     0.00000     0.00001     0.00000     0.00000     0.00422     0.00001     0.00000     0.00000     0.00000     0.00423
    -9.34974     0.00000     0.00000     0.00000     0.00000     0.00181     0.00000     0.00000     0.00000     0.00000     0.00182
    -9.33974     0.00000     0.00000     0.00000     0.00000     0.00072     0.00000     0.00000     0.00000     0.00000     0.00072
    -9.33074     0.00000     0.00000     0.00000     0.00000     0.00027     0.00000     0.00000     0.00000     0.00000     0.00027
    -9.32074     0.00000     0.00000     0.00000     0.00000     0.00009     0.00000     0.00000     0.00000     0.00000     0.00009
    -9.31174     0.00000     0.00000     0.00000     0.00000     0.00003     0.00000     0.00000     0.00000     0.00000     0.00003
    -9.30174     0.00000     0.00000     0.00000     0.00000     0.00001     0.00000     0.00000     0.00000     0.00000     0.00001
    -9.29174     0.00000     0.00000     0.00000     0.00000     0.00000     0.00000     0.00000     0.00000     0.00000     0.00000
    -9.28274     0.00000     0.00000     0.00000     0.00000     0.00000     0.00000     0.00000     0.00000     0.00000     0.00000
    -9.27274     0.00000     0.00000     0.00000     0.00000     0.00000     0.00000     0.00000     0.00000     0.00000     0.00000
    -9.26374     0.00000     0.00000     0.00000     0.00000     0.00000     0.00000     0.00000     0.00000     0.00000     0.00000
    -9.25374     0.00000     0.00000     0.00000     0.00000     0.00000     0.00000     0.00000     0.00000     0.00000     0.00000
    -9.24374     0.00000     0.00000     0.00000     0.00000     0.00000     0.00000     0.00000     0.00000     0.00000     0.00000
    -9.23474     0.00000     0.00000     0.00000     0.00000     0.00000     0.00000     0.00000     0.00000     0.00000     0.00000
    -9.22474     0.00000     0.00000     0.00000     0.00000     0.00000     0.00000     0.00000     0.00000     0.00000     0.00000
    -9.21574     0.00000     0.00000     0.00000     0.00000     0.00000     0.00000     0.00000     0.00000     0.00000     0.00000
    -9.20574     0.00000     0.00000     0.00000     0.00000     0.00000     0.00000     0.00000     0.00000     0.00000     0.00000
    -9.19574     0.00000     0.00000     0.00000     0.00000     0.00000     0.00000     0.00000     0.00000     0.00000     0.00000
    -9.18674     0.00000     0.00000     0.00000     0.00000     0.00000     0.00000     0.00000     0.00000     0.00000     0.00000
    -9.17674     0.00000     0.00000     0.00000     0.00000     0.00001     0.00000     0.00000     0.00000     0.00000     0.00001
    -9.16774     0.00000     0.00000     0.00000     0.00000     0.00003     0.00000     0.00000     0.00000     0.00000     0.00003
    -9.15774     0.00000     0.00000     0.00000     0.00000     0.00008     0.00000     0.00000     0.00000     0.00000     0.00008
    -9.14774     0.00000     0.00000     0.00000     0.00000     0.00023     0.00000     0.00000     0.00000     0.00000     0.00023
    -9.13874     0.00000     0.00000     0.00000     0.00000     0.00059     0.00000     0.00000     0.00000     0.00000     0.00059
    -9.12874     0.00000     0.00000     0.00000     0.00000     0.00141     0.00000     0.00000     0.00000     0.00000     0.00141
    -9.11974     0.00000     0.00000     0.00000     0.00000     0.00313     0.00001     0.00000     0.00000     0.00000     0.00314
    -9.10974     0.00000     0.00001     0.00000     0.00000     0.00649     0.00001     0.00000     0.00000     0.00000     0.00651
    -9.09974     0.00000     0.00002     0.00000     0.00000     0.01250     0.00002     0.00000     0.00000     0.00000     0.01254
    -9.09074     0.00000     0.00003     0.00000     0.00000     0.02236     0.00004     0.00000     0.00000     0.00000     0.02244
    -9.08074     0.00000     0.00005     0.00000     0.00000     0.03719     0.00007     0.00000     0.00000     0.00000     0.03732
    -9.07174     0.00000     0.00008     0.00000     0.00000     0.05748     0.00011     0.00000     0.00000     0.00000     0.05767
    -9.06174     0.00000     0.00012     0.00000     0.00000     0.08256     0.00016     0.00000     0.00000     0.00000     0.08284
    -9.05174     0.00000     0.00016     0.00000     0.00000     0.11021     0.00022     0.00000     0.00000     0.00000     0.11059
    -9.04274     0.00000     0.00019     0.00000     0.00000     0.13675     0.00027     0.00000     0.00000     0.00000     0.13722
    -9.03274     0.00000     0.00022     0.00000     0.00000     0.15771     0.00031     0.00000     0.00000     0.00000     0.15825
    -9.02374     0.00000     0.00024     0.00000     0.00000     0.16900     0.00033     0.00000     0.00000     0.00000     0.16958
    -9.01374     0.00000     0.00024     0.00000     0.00000     0.16835     0.00033     0.00000     0.00000     0.00000     0.16892
    -9.00374     0.00000     0.00022     0.00000     0.00000     0.15584     0.00031     0.00000     0.00000     0.00000     0.15637
    -8.99474     0.00000     0.00019     0.00000     0.00000     0.13411     0.00026     0.00000     0.00000     0.00000     0.13456
    -8.98474     0.00000     0.00015     0.00000     0.00000     0.10726     0.00021     0.00000     0.00000     0.00000     0.10763
    -8.97574     0.00000     0.00011     0.00000     0.00000     0.07978     0.00016     0.00000     0.00000     0.00000     0.08005
    -8.96574     0.00000     0.00008     0.00000     0.00000     0.05529     0.00011     0.00000     0.00000     0.00000     0.05548
    -8.95674     0.00000     0.00005     0.00000     0.00000     0.03593     0.00007     0.00000     0.00000     0.00000     0.03605
    -8.94674     0.00000     0.00004     0.00000     0.00000     0.02237     0.00005     0.00000     0.00000     0.00000     0.02245
    -8.93674     0.00000     0.00003     0.00000     0.00000     0.01426     0.00004     0.00000     0.00000     0.00000     0.01433
    -8.92774     0.00000     0.00003     0.00000     0.00000     0.01079     0.00004     0.00000     0.00000     0.00000     0.01086
    -8.91774     0.00000     0.00004     0.00000     0.00000     0.01110     0.00005     0.00000     0.00000     0.00000     0.01119
    -8.90874     0.00000     0.00007     0.00000     0.00000     0.01442     0.00007     0.00000     0.00000     0.00000     0.01457
    -8.89874     0.00000     0.00009     0.00000     0.00000     0.02008     0.00011     0.00000     0.00001     0.00000     0.02029
    -8.88874     0.00000     0.00013     0.00000     0.00000     0.02722     0.00015     0.00000     0.00001     0.00000     0.02751
    -8.87974     0.00000     0.00017     0.00000     0.00000     0.03478     0.00019     0.00000     0.00001     0.00000     0.03516
    -8.86974     0.00000     0.00020     0.00000     0.00000     0.04147     0.00023     0.00000     0.00001     0.00000     0.04191
    -8.86074     0.00000     0.00022     0.00000     0.00000     0.04600     0.00025     0.00000     0.00001     0.00000     0.04650
    -8.85074     0.00000     0.00023     0.00000     0.00000     0.04744     0.00026     0.00000     0.00001     0.00000     0.04795
    -8.84074     0.00000     0.00022     0.00000     0.00000     0.04547     0.00025     0.00000     0.00001     0.00000     0.04596
    -8.83174     0.00000     0.00019     0.00000     0.00000     0.04051     0.00022     0.00000     0.00001     0.00000     0.04094
    -8.82174     0.00000     0.00016     0.00000     0.00000     0.03354     0.00018     0.00000     0.00001     0.00000     0.03390
    -8.81274     0.00000     0.00012     0.00000     0.00000     0.02581     0.00014     0.00000     0.00001     0.00000     0.02609
    -8.80274     0.00000     0.00009     0.00000     0.00000     0.01846     0.00010     0.00000     0.00001     0.00000     0.01866
    -8.79274     0.00000     0.00006     0.00000     0.00000     0.01227     0.00007     0.00000     0.00000     0.00000     0.01240
    -8.78374     0.00000     0.00004     0.00000     0.00000     0.00758     0.00004     0.00000     0.00000     0.00000     0.00766
    -8.77374     0.00000     0.00002     0.00000     0.00000     0.00435     0.00002     0.00000     0.00000     0.00000     0.00440
    -8.76474     0.00000     0.00001     0.00000     0.00000     0.00232     0.00001     0.00000     0.00000     0.00000     0.00235
    -8.75474     0.00000     0.00001     0.00000     0.00000     0.00115     0.00001     0.00000     0.00000     0.00000     0.00116
    -8.74474     0.00000     0.00000     0.00000     0.00000     0.00053     0.00000     0.00000     0.00000     0.00000     0.00054
    -8.73574     0.00000     0.00000     0.00000     0.00000     0.00023     0.00000     0.00000     0.00000     0.00000     0.00023
    -8.72574     0.00000     0.00000     0.00000     0.00000     0.00009     0.00000     0.00000     0.00000     0.00000     0.00009
    -8.71674     0.00000     0.00000     0.00000     0.00000     0.00003     0.00000     0.00000     0.00000     0.00000     0.00003
    -8.70674     0.00000     0.00000     0.00000     0.00000     0.00001     0.00000     0.00000     0.00000     0.00000     0.00001
    -8.69674     0.00000     0.00000     0.00000     0.00000     0.00000     0.00000     0.00000     0.00000     0.00000     0.00000
    -8.68774     0.00000     0.00000     0.00000     0.00000     0.00000     0.00000     0.00000     0.00000     0.00000     0.00000
    -8.67774     0.00000     0.00000     0.00000     0.00000     0.00000     0.00000     0.00000     0.00000     0.00000     0.00000
    -8.66874     0.00000     0.00000     0.00000     0.00000     0.00000     0.00000     0.00000     0.00000     0.00000     0.00000
    -8.65874     0.00000     0.00000     0.00000     0.00000     0.00000     0.00000     0.00000     0.00000     0.00000     0.00000
    -8.64874     0.00000     0.00000     0.00000     0.00000     0.00000     0.00000     0.00000     0.00000     0.00000     0.00000
    -8.63974     0.00000     0.00000     0.00000     0.00000     0.00000     0.00000     0.00000     0.00000     0.00000     0.00000
    -8.62974     0.00000     0.00000     0.00000     0.00000     0.00000     0.00000     0.00000     0.00000     0.00000     0.00000
    -8.62074     0.00000     0.00000     0.00000     0.00000     0.00000     0.00000     0.00000     0.00000     0.00000     0.00000
    -8.61074     0.00000     0.00000     0.00000     0.00000     0.00000     0.00000     0.00000     0.00000     0.00000     0.00000
    -8.60074     0.00000     0.00000     0.00000     0.00000     0.00000     0.00000     0.00000     0.00000     0.00000     0.00000
    -8.59174     0.00000     0.00000     0.00000     0.00000     0.00000     0.00000     0.00000     0.00000     0.00000     0.00000
    -8.58174     0.00000     0.00000     0.00000     0.00000     0.00000     0.00000     0.00000     0.00000     0.00000     0.00000
    -8.57274     0.00000     0.00000     0.00000     0.00000     0.00000     0.00000     0.00000     0.00000     0.00000     0.00000
    -8.56274     0.00000     0.00000     0.00000     0.00000     0.00000     0.00000     0.00000     0.00000     0.00000     0.00000
    -8.55274     0.00000     0.00000     0.00000     0.00000     0.00000     0.00000     0.00000     0.00000     0.00000     0.00000
    -8.54374     0.00000     0.00000     0.00000     0.00000     0.00000     0.00000     0.00000     0.00000     0.00000     0.00000
    -8.53374     0.00000     0.00000     0.00000     0.00000     0.00000     0.00000     0.00000     0.00000     0.00000     0.00000
    -8.52474     0.00000     0.00000     0.00000     0.00000     0.00000     0.00000     0.00000     0.00000     0.00000     0.00000
    -8.51474     0.00000     0.00000     0.00000     0.00000     0.00000     0.00000     0.00000     0.00000     0.00000     0.00000
    -8.50474     0.00000     0.00000     0.00000     0.00000     0.00000     0.00000     0.00000     0.00000     0.00000     0.00000
    -8.49574     0.00000     0.00000     0.00000     0.00000     0.00000     0.00000     0.00000     0.00000     0.00000     0.00000
    -8.48574     0.00000     0.00000     0.00000     0.00000     0.00000     0.00000     0.00000     0.00000     0.00000     0.00000
    -8.47674     0.00000     0.00000     0.00000     0.00000     0.00000     0.00000     0.00000     0.00000     0.00000     0.00000
    -8.46674     0.00000     0.00000     0.00000     0.00000     0.00000     0.00000     0.00000     0.00000     0.00000     0.00000
    -8.45774     0.00000     0.00000     0.00000     0.00000     0.00000     0.00000     0.00000     0.00000     0.00000     0.00000
    -8.44774     0.00000     0.00000     0.00000     0.00000     0.00000     0.00000     0.00000     0.00000     0.00000     0.00000
    -8.43774     0.00000     0.00000     0.00000     0.00000     0.00000     0.00000     0.00000     0.00000     0.00000     0.00000
    -8.42874     0.00000     0.00000     0.00000     0.00000     0.00000     0.00000     0.00000     0.00000     0.00000     0.00000
    -8.41874     0.00000     0.00000     0.00000     0.00000     0.00000     0.00000     0.00000     0.00000     0.00000     0.00000
    -8.40974     0.00000     0.00000     0.00000     0.00000     0.00000     0.00000     0.00000     0.00000     0.00000     0.00000
    -8.39974     0.00000     0.00000     0.00000     0.00000     0.00000     0.00000     0.00000     0.00000     0.00000     0.00000
    -8.38974     0.00000     0.00000     0.00000     0.00000     0.00000     0.00000     0.00000     0.00000     0.00000     0.00000
    -8.38074     0.00000     0.00000     0.00000     0.00000     0.00000     0.00000     0.00000     0.00000     0.00000     0.00000
    -8.37074     0.00000     0.00000     0.00000     0.00000     0.00000     0.00000     0.00000     0.00000     0.00000     0.00000
    -8.36174     0.00000     0.00000     0.00000     0.00000     0.00000     0.00000     0.00000     0.00000     0.00000     0.00000
    -8.35174     0.00000     0.00000     0.00000     0.00000     0.00000     0.00000     0.00000     0.00000     0.00000     0.00000
    -8.34174     0.00000     0.00000     0.00000     0.00000     0.00000     0.00000     0.00000     0.00000     0.00000     0.00000
    -8.33274     0.00000     0.00000     0.00000     0.00000     0.00000     0.00000     0.00000     0.00000     0.00000     0.00000
    -8.32274     0.00000     0.00000     0.00000     0.00000     0.00000     0.00000     0.00000     0.00000     0.00000     0.00000
    -8.31374     0.00000     0.00000     0.00000     0.00000     0.00000     0.00000     0.00000     0.00000     0.00000     0.00000
    -8.30374     0.00000     0.00000     0.00000     0.00000     0.00000     0.00000     0.00000     0.00000     0.00000     0.00000
    -8.29374     0.00000     0.00000     0.00000     0.00000     0.00000     0.00000     0.00000     0.00000     0.00000     0.00000
    -8.28474     0.00000     0.00000     0.00000     0.00000     0.00000     0.00000     0.00000     0.00000     0.00000     0.00000
    -8.27474     0.00000     0.00000     0.00000     0.00000     0.00000     0.00000     0.00000     0.00000     0.00000     0.00000
    -8.26574     0.00000     0.00000     0.00000     0.00000     0.00000     0.00000     0.00000     0.00000     0.00000     0.00000
    -8.25574     0.00000     0.00000     0.00000     0.00000     0.00000     0.00000     0.00000     0.00000     0.00000     0.00000
    -8.24574     0.00000     0.00000     0.00000     0.00000     0.00000     0.00000     0.00000     0.00000     0.00000     0.00000
    -8.23674     0.00000     0.00000     0.00000     0.00000     0.00000     0.00000     0.00000     0.00000     0.00000     0.00000
    -8.22674     0.00000     0.00000     0.00000     0.00000     0.00000     0.00000     0.00000     0.00000     0.00000     0.00000
    -8.21774     0.00000     0.00000     0.00000     0.00000     0.00000     0.00000     0.00000     0.00000     0.00000     0.00000
    -8.20774     0.00000     0.00000     0.00000     0.00000     0.00000     0.00000     0.00000     0.00000     0.00000     0.00000
    -8.19774     0.00000     0.00000     0.00000     0.00000     0.00000     0.00000     0.00000     0.00000     0.00000     0.00000
    -8.18874     0.00000     0.00000     0.00000     0.00000     0.00000     0.00000     0.00000     0.00000     0.00000     0.00000
    -8.17874     0.00000     0.00000     0.00000     0.00000     0.00000     0.00000     0.00000     0.00000     0.00000     0.00000
    -8.16974     0.00000     0.00000     0.00000     0.00000     0.00000     0.00000     0.00000     0.00000     0.00000     0.00000
    -8.15974     0.00000     0.00000     0.00000     0.00000     0.00000     0.00000     0.00000     0.00000     0.00000     0.00000
    -8.14974     0.00000     0.00000     0.00000     0.00000     0.00000     0.00000     0.00000     0.00000     0.00000     0.00000
    -8.14074     0.00000     0.00000     0.00000     0.00000     0.00000     0.00000     0.00000     0.00000     0.00000     0.00000
    -8.13074     0.00000     0.00000     0.00000     0.00000     0.00000     0.00000     0.00000     0.00000     0.00000     0.00000
    -8.12174     0.00000     0.00000     0.00000     0.00000     0.00000     0.00000     0.00000     0.00000     0.00000     0.00000
    -8.11174     0.00000     0.00000     0.00000     0.00000     0.00000     0.00000     0.00000     0.00000     0.00000     0.00000
    -8.10174     0.00000     0.00000     0.00000     0.00000     0.00000     0.00000     0.00000     0.00000     0.00000     0.00000
    -8.09274     0.00000     0.00000     0.00000     0.00000     0.00000     0.00000     0.00000     0.00000     0.00000     0.00000
    -8.08274     0.00000     0.00000     0.00000     0.00000     0.00000     0.00000     0.00000     0.00000     0.00000     0.00000
    -8.07374     0.00000     0.00000     0.00000     0.00000     0.00000     0.00000     0.00000     0.00000     0.00000     0.00000
    -8.06374     0.00000     0.00000     0.00000     0.00000     0.00000     0.00000     0.00000     0.00000     0.00000     0.00000
    -8.05374     0.00000     0.00000     0.00000     0.00000     0.00000     0.00000     0.00000     0.00000     0.00000     0.00000
    -8.04474     0.00000     0.00000     0.00000     0.00000     0.00000     0.00000     0.00000     0.00000     0.00000     0.00000
    -8.03474     0.00000     0.00000     0.00000     0.00000     0.00000     0.00000     0.00000     0.00000     0.00000     0.00000
    -8.02574     0.00000     0.00000     0.00000     0.00000     0.00000     0.00000     0.00000     0.00000     0.00000     0.00000
    -8.01574     0.00000     0.00000     0.00000     0.00000     0.00000     0.00000     0.00000     0.00000     0.00000     0.00000
    -8.00574     0.00000     0.00000     0.00000     0.00000     0.00000     0.00000     0.00000     0.00000     0.00000     0.00000
    -7.99674     0.00000     0.00000     0.00000     0.00000     0.00000     0.00000     0.00000     0.00000     0.00000     0.00000
    -7.98674     0.00000     0.00000     0.00000     0.00000     0.00000     0.00000     0.00000     0.00000     0.00000     0.00000
    -7.97774     0.00000     0.00000     0.00000     0.00000     0.00000     0.00000     0.00000     0.00000     0.00000     0.00000
    -7.96774     0.00000     0.00000     0.00000     0.00000     0.00000     0.00000     0.00000     0.00000     0.00000     0.00000
    -7.95774     0.00000     0.00000     0.00000     0.00000     0.00000     0.00000     0.00000     0.00000     0.00000     0.00000
    -7.94874     0.00000     0.00000     0.00000     0.00000     0.00000     0.00000     0.00000     0.00000     0.00000     0.00000
    -7.93874     0.00000     0.00000     0.00000     0.00000     0.00000     0.00000     0.00000     0.00000     0.00000     0.00000
    -7.92974     0.00000     0.00000     0.00000     0.00000     0.00000     0.00000     0.00000     0.00000     0.00000     0.00000
    -7.91974     0.00000     0.00000     0.00000     0.00000     0.00000     0.00000     0.00000     0.00000     0.00000     0.00000
    -7.91074     0.00000     0.00000     0.00000     0.00000     0.00000     0.00000     0.00000     0.00000     0.00000     0.00000
    -7.90074     0.00000     0.00000     0.00000     0.00000     0.00000     0.00000     0.00000     0.00000     0.00000     0.00000
    -7.89074     0.00000     0.00000     0.00000     0.00000     0.00000     0.00000     0.00000     0.00000     0.00000     0.00000
    -7.88174     0.00000     0.00000     0.00000     0.00000     0.00000     0.00000     0.00000     0.00000     0.00000     0.00000
    -7.87174     0.00000     0.00000     0.00000     0.00000     0.00000     0.00000     0.00000     0.00000     0.00000     0.00000
    -7.86274     0.00000     0.00000     0.00000     0.00000     0.00000     0.00000     0.00000     0.00000     0.00000     0.00000
    -7.85274     0.00000     0.00000     0.00000     0.00000     0.00000     0.00000     0.00000     0.00000     0.00000     0.00000
    -7.84274     0.00000     0.00000     0.00000     0.00000     0.00000     0.00000     0.00000     0.00000     0.00000     0.00000
    -7.83374     0.00000     0.00000     0.00000     0.00000     0.00000     0.00000     0.00000     0.00000     0.00000     0.00000
    -7.82374     0.00000     0.00000     0.00000     0.00000     0.00000     0.00000     0.00000     0.00000     0.00000     0.00000
    -7.81474     0.00000     0.00000     0.00000     0.00000     0.00000     0.00000     0.00000     0.00000     0.00000     0.00000
    -7.80474     0.00000     0.00000     0.00000     0.00000     0.00000     0.00000     0.00000     0.00000     0.00000     0.00000
    -7.79474     0.00000     0.00000     0.00000     0.00000     0.00000     0.00000     0.00000     0.00000     0.00000     0.00000
    -7.78574     0.00000     0.00000     0.00000     0.00000     0.00000     0.00000     0.00000     0.00000     0.00000     0.00000
    -7.77574     0.00000     0.00000     0.00000     0.00000     0.00000     0.00000     0.00000     0.00000     0.00000     0.00000
    -7.76674     0.00000     0.00000     0.00000     0.00000     0.00000     0.00000     0.00000     0.00000     0.00000     0.00000
    -7.75674     0.00000     0.00000     0.00000     0.00000     0.00000     0.00000     0.00000     0.00000     0.00000     0.00000
    -7.74674     0.00000     0.00000     0.00000     0.00000     0.00000     0.00000     0.00000     0.00000     0.00000     0.00000
    -7.73774     0.00000     0.00000     0.00000     0.00000     0.00000     0.00000     0.00000     0.00000     0.00000     0.00000
    -7.72774     0.00000     0.00000     0.00000     0.00000     0.00000     0.00000     0.00000     0.00000     0.00000     0.00000
    -7.71874     0.00000     0.00000     0.00000     0.00000     0.00000     0.00000     0.00000     0.00000     0.00000     0.00000
    -7.70874     0.00000     0.00000     0.00000     0.00000     0.00000     0.00000     0.00000     0.00000     0.00000     0.00000
    -7.69874     0.00000     0.00000     0.00000     0.00000     0.00000     0.00000     0.00000     0.00000     0.00000     0.00000
    -7.68974     0.00000     0.00000     0.00000     0.00000     0.00000     0.00000     0.00000     0.00000     0.00000     0.00000
    -7.67974     0.00000     0.00000     0.00000     0.00000     0.00000     0.00000     0.00000     0.00000     0.00000     0.00000
    -7.67074     0.00000     0.00000     0.00000     0.00000     0.00000     0.00000     0.00000     0.00000     0.00000     0.00000
    -7.66074     0.00000     0.00000     0.00000     0.00000     0.00000     0.00000     0.00000     0.00000     0.00000     0.00000
    -7.65074     0.00000     0.00000     0.00000     0.00000     0.00000     0.00000     0.00000     0.00000     0.00000     0.00000
    -7.64174     0.00000     0.00000     0.00000     0.00000     0.00000     0.00000     0.00000     0.00000     0.00000     0.00000
    -7.63174     0.00000     0.00000     0.00000     0.00000     0.00000     0.00000     0.00000     0.00000     0.00000     0.00000
    -7.62274     0.00000     0.00000     0.00000     0.00000     0.00000     0.00000     0.00000     0.00000     0.00000     0.00000
    -7.61274     0.00000     0.00000     0.00000     0.00000     0.00000     0.00000     0.00000     0.00000     0.00000     0.00000
    -7.60274     0.00000     0.00000     0.00000     0.00000     0.00000     0.00000     0.00000     0.00000     0.00000     0.00000
    -7.59374     0.00000     0.00000     0.00000     0.00000     0.00000     0.00000     0.00000     0.00000     0.00000     0.00000
    -7.58374     0.00000     0.00000     0.00000     0.00000     0.00000     0.00000     0.00000     0.00000     0.00000     0.00000
    -7.57474     0.00000     0.00000     0.00000     0.00000     0.00000     0.00000     0.00000     0.00000     0.00000     0.00000
    -7.56474     0.00000     0.00000     0.00000     0.00000     0.00000     0.00000     0.00000     0.00000     0.00000     0.00000
    -7.55474     0.00000     0.00000     0.00000     0.00000     0.00000     0.00000     0.00000     0.00000     0.00000     0.00000
    -7.54574     0.00000     0.00000     0.00000     0.00000     0.00000     0.00000     0.00000     0.00000     0.00000     0.00000
    -7.53574     0.00000     0.00000     0.00000     0.00000     0.00000     0.00000     0.00000     0.00000     0.00000     0.00000
    -7.52674     0.00000     0.00000     0.00000     0.00000     0.00000     0.00000     0.00000     0.00000     0.00000     0.00000
    -7.51674     0.00000     0.00000     0.00000     0.00000     0.00000     0.00000     0.00000     0.00000     0.00000     0.00000
    -7.50674     0.00000     0.00000     0.00000     0.00000     0.00000     0.00000     0.00000     0.00000     0.00000     0.00000
    -7.49774     0.00000     0.00000     0.00000     0.00000     0.00000     0.00000     0.00000     0.00000     0.00000     0.00000
    -7.48774     0.00000     0.00000     0.00000     0.00000     0.00000     0.00000     0.00000     0.00000     0.00000     0.00000
    -7.47874     0.00000     0.00000     0.00000     0.00000     0.00000     0.00000     0.00000     0.00000     0.00000     0.00000
    -7.46874     0.00000     0.00000     0.00000     0.00000     0.00000     0.00000     0.00000     0.00000     0.00000     0.00000
    -7.45874     0.00000     0.00000     0.00000     0.00000     0.00000     0.00000     0.00000     0.00000     0.00000     0.00000
    -7.44974     0.00000     0.00000     0.00000     0.00000     0.00000     0.00000     0.00000     0.00000     0.00000     0.00000
    -7.43974     0.00000     0.00000     0.00000     0.00000     0.00000     0.00000     0.00000     0.00000     0.00000     0.00000
    -7.43074     0.00000     0.00000     0.00000     0.00000     0.00000     0.00000     0.00000     0.00000     0.00000     0.00000
    -7.42074     0.00000     0.00000     0.00000     0.00000     0.00000     0.00000     0.00000     0.00000     0.00000     0.00000
    -7.41074     0.00000     0.00000     0.00000     0.00000     0.00000     0.00000     0.00000     0.00000     0.00000     0.00000
    -7.40174     0.00000     0.00000     0.00000     0.00000     0.00000     0.00000     0.00000     0.00000     0.00000     0.00000
    -7.39174     0.00000     0.00000     0.00000     0.00000     0.00000     0.00000     0.00000     0.00000     0.00000     0.00000
    -7.38274     0.00000     0.00000     0.00000     0.00000     0.00000     0.00000     0.00000     0.00000     0.00000     0.00000
    -7.37274     0.00000     0.00000     0.00000     0.00000     0.00000     0.00000     0.00000     0.00000     0.00000     0.00000
    -7.36374     0.00000     0.00000     0.00000     0.00000     0.00000     0.00000     0.00000     0.00000     0.00000     0.00000
    -7.35374     0.00000     0.00000     0.00000     0.00000     0.00000     0.00000     0.00000     0.00000     0.00000     0.00000
    -7.34374     0.00000     0.00000     0.00000     0.00000     0.00000     0.00000     0.00000     0.00000     0.00000     0.00000
    -7.33474     0.00000     0.00000     0.00000     0.00000     0.00000     0.00000     0.00000     0.00000     0.00000     0.00000
    -7.32474     0.00000     0.00000     0.00000     0.00000     0.00000     0.00000     0.00000     0.00000     0.00000     0.00000
    -7.31574     0.00000     0.00000     0.00000     0.00000     0.00000     0.00000     0.00000     0.00000     0.00000     0.00000
    -7.30574     0.00000     0.00000     0.00000     0.00000     0.00000     0.00000     0.00000     0.00000     0.00000     0.00000
    -7.29574     0.00000     0.00000     0.00000     0.00000     0.00000     0.00000     0.00000     0.00000     0.00000     0.00000
    -7.28674     0.00000     0.00000     0.00000     0.00000     0.00000     0.00000     0.00000     0.00000     0.00000     0.00000
    -7.27674     0.00000     0.00000     0.00000     0.00000     0.00000     0.00000     0.00000     0.00000     0.00000     0.00000
    -7.26774     0.00000     0.00000     0.00000     0.00000     0.00000     0.00000     0.00000     0.00000     0.00000     0.00000
    -7.25774     0.00000     0.00000     0.00000     0.00000     0.00000     0.00000     0.00000     0.00000     0.00000     0.00000
    -7.24774     0.00000     0.00000     0.00000     0.00000     0.00000     0.00000     0.00000     0.00000     0.00000     0.00000
    -7.23874     0.00000     0.00000     0.00000     0.00000     0.00000     0.00000     0.00000     0.00000     0.00000     0.00000
    -7.22874     0.00000     0.00000     0.00000     0.00000     0.00000     0.00000     0.00000     0.00000     0.00000     0.00000
    -7.21974     0.00000     0.00000     0.00000     0.00000     0.00000     0.00000     0.00000     0.00000     0.00000     0.00000
    -7.20974     0.00000     0.00000     0.00000     0.00000     0.00000     0.00000     0.00000     0.00000     0.00000     0.00000
    -7.19974     0.00000     0.00000     0.00000     0.00000     0.00000     0.00000     0.00000     0.00000     0.00000     0.00000
    -7.19074     0.00000     0.00000     0.00000     0.00000     0.00000     0.00000     0.00000     0.00000     0.00000     0.00000
    -7.18074     0.00000     0.00000     0.00000     0.00000     0.00000     0.00000     0.00000     0.00000     0.00000     0.00000
    -7.17174     0.00000     0.00000     0.00000     0.00000     0.00000     0.00000     0.00000     0.00000     0.00000     0.00000
    -7.16174     0.00000     0.00000     0.00000     0.00000     0.00000     0.00000     0.00000     0.00000     0.00000     0.00000
    -7.15174     0.00000     0.00000     0.00000     0.00000     0.00000     0.00000     0.00000     0.00000     0.00000     0.00000
    -7.14274     0.00000     0.00000     0.00000     0.00000     0.00000     0.00000     0.00000     0.00000     0.00000     0.00000
    -7.13274     0.00000     0.00000     0.00000     0.00000     0.00000     0.00000     0.00000     0.00000     0.00000     0.00000
    -7.12374     0.00000     0.00000     0.00000     0.00000     0.00000     0.00000     0.00000     0.00000     0.00000     0.00000
    -7.11374     0.00000     0.00000     0.00000     0.00000     0.00000     0.00000     0.00000     0.00000     0.00000     0.00000
    -7.10374     0.00000     0.00000     0.00000     0.00000     0.00000     0.00000     0.00000     0.00000     0.00000     0.00000
    -7.09474     0.00000     0.00000     0.00000     0.00000     0.00000     0.00000     0.00000     0.00000     0.00000     0.00000
    -7.08474     0.00000     0.00000     0.00000     0.00000     0.00000     0.00000     0.00000     0.00000     0.00000     0.00000
    -7.07574     0.00000     0.00000     0.00000     0.00000     0.00000     0.00000     0.00000     0.00000     0.00000     0.00000
    -7.06574     0.00000     0.00000     0.00000     0.00000     0.00000     0.00000     0.00000     0.00000     0.00000     0.00000
    -7.05574     0.00000     0.00000     0.00000     0.00000     0.00000     0.00000     0.00000     0.00000     0.00000     0.00000
    -7.04674     0.00000     0.00000     0.00000     0.00000     0.00000     0.00000     0.00000     0.00000     0.00000     0.00000
    -7.03674     0.00000     0.00000     0.00000     0.00000     0.00000     0.00000     0.00000     0.00000     0.00000     0.00000
    -7.02774     0.00000     0.00000     0.00000     0.00000     0.00000     0.00000     0.00000     0.00000     0.00000     0.00000
    -7.01774     0.00000     0.00000     0.00000     0.00000     0.00000     0.00000     0.00000     0.00000     0.00000     0.00000
    -7.00774     0.00000     0.00000     0.00000     0.00000     0.00000     0.00000     0.00000     0.00000     0.00000     0.00000
    -6.99874     0.00000     0.00000     0.00000     0.00000     0.00000     0.00000     0.00000     0.00000     0.00000     0.00000
    -6.98874     0.00000     0.00000     0.00000     0.00000     0.00000     0.00000     0.00000     0.00000     0.00000     0.00000
    -6.97974     0.00000     0.00000     0.00000     0.00000     0.00000     0.00000     0.00000     0.00000     0.00000     0.00000
    -6.96974     0.00000     0.00000     0.00000     0.00000     0.00000     0.00000     0.00000     0.00000     0.00000     0.00000
    -6.95974     0.00000     0.00000     0.00000     0.00000     0.00000     0.00000     0.00000     0.00000     0.00000     0.00000
    -6.95074     0.00000     0.00000     0.00000     0.00000     0.00000     0.00000     0.00000     0.00000     0.00000     0.00000
    -6.94074     0.00000     0.00000     0.00000     0.00000     0.00000     0.00000     0.00000     0.00000     0.00000     0.00000
    -6.93174     0.00000     0.00000     0.00000     0.00000     0.00000     0.00000     0.00000     0.00000     0.00000     0.00000
    -6.92174     0.00000     0.00000     0.00000     0.00000     0.00000     0.00000     0.00000     0.00000     0.00000     0.00000
    -6.91174     0.00000     0.00000     0.00000     0.00000     0.00000     0.00000     0.00000     0.00000     0.00000     0.00000
    -6.90274     0.00000     0.00000     0.00000     0.00000     0.00000     0.00000     0.00000     0.00000     0.00000     0.00000
    -6.89274     0.00000     0.00000     0.00000     0.00000     0.00000     0.00000     0.00000     0.00000     0.00000     0.00000
    -6.88374     0.00000     0.00000     0.00000     0.00000     0.00000     0.00000     0.00000     0.00000     0.00000     0.00000
    -6.87374     0.00000     0.00000     0.00000     0.00000     0.00000     0.00000     0.00000     0.00000     0.00000     0.00000
    -6.86374     0.00000     0.00000     0.00000     0.00000     0.00000     0.00000     0.00000     0.00000     0.00000     0.00000
    -6.85474     0.00000     0.00000     0.00000     0.00000     0.00000     0.00000     0.00000     0.00000     0.00000     0.00000
    -6.84474     0.00000     0.00000     0.00000     0.00000     0.00000     0.00000     0.00000     0.00000     0.00000     0.00000
    -6.83574     0.00000     0.00000     0.00000     0.00000     0.00000     0.00000     0.00000     0.00000     0.00000     0.00000
    -6.82574     0.00000     0.00000     0.00000     0.00000     0.00000     0.00000     0.00000     0.00000     0.00000     0.00000
    -6.81674     0.00000     0.00000     0.00000     0.00000     0.00000     0.00000     0.00000     0.00000     0.00000     0.00000
    -6.80674     0.00000     0.00000     0.00000     0.00000     0.00000     0.00000     0.00000     0.00000     0.00000     0.00000
    -6.79674     0.00000     0.00000     0.00000     0.00000     0.00000     0.00000     0.00000     0.00000     0.00000     0.00000
    -6.78774     0.00000     0.00000     0.00000     0.00000     0.00000     0.00000     0.00000     0.00000     0.00000     0.00000
    -6.77774     0.00000     0.00000     0.00000     0.00000     0.00000     0.00000     0.00000     0.00000     0.00000     0.00000
    -6.76874     0.00000     0.00000     0.00000     0.00000     0.00000     0.00000     0.00000     0.00000     0.00000     0.00000
    -6.75874     0.00000     0.00000     0.00000     0.00000     0.00000     0.00000     0.00000     0.00000     0.00000     0.00000
    -6.74874     0.00000     0.00000     0.00000     0.00000     0.00000     0.00000     0.00000     0.00000     0.00000     0.00000
    -6.73974     0.00000     0.00000     0.00000     0.00000     0.00000     0.00000     0.00000     0.00000     0.00000     0.00000
    -6.72974     0.00000     0.00000     0.00000     0.00000     0.00000     0.00000     0.00000     0.00000     0.00000     0.00000
    -6.72074     0.00000     0.00000     0.00000     0.00000     0.00000     0.00000     0.00000     0.00000     0.00000     0.00000
    -6.71074     0.00000     0.00000     0.00000     0.00000     0.00000     0.00000     0.00000     0.00000     0.00000     0.00000
    -6.70074     0.00000     0.00000     0.00000     0.00000     0.00000     0.00000     0.00000     0.00000     0.00000     0.00000
    -6.69174     0.00000     0.00000     0.00000     0.00000     0.00000     0.00000     0.00000     0.00000     0.00000     0.00000
    -6.68174     0.00000     0.00000     0.00000     0.00000     0.00000     0.00000     0.00000     0.00000     0.00000     0.00000
    -6.67274     0.00000     0.00000     0.00000     0.00000     0.00000     0.00000     0.00000     0.00000     0.00000     0.00000
    -6.66274     0.00000     0.00000     0.00000     0.00000     0.00000     0.00000     0.00000     0.00000     0.00000     0.00000
    -6.65274     0.00000     0.00000     0.00000     0.00000     0.00000     0.00000     0.00000     0.00000     0.00000     0.00000
    -6.64374     0.00000     0.00000     0.00000     0.00000     0.00000     0.00000     0.00000     0.00000     0.00000     0.00000
    -6.63374     0.00000     0.00000     0.00000     0.00000     0.00000     0.00000     0.00000     0.00000     0.00000     0.00000
    -6.62474     0.00000     0.00000     0.00000     0.00000     0.00000     0.00000     0.00000     0.00000     0.00000     0.00000
    -6.61474     0.00000     0.00000     0.00000     0.00000     0.00000     0.00000     0.00000     0.00000     0.00000     0.00000
    -6.60474     0.00000     0.00000     0.00000     0.00000     0.00000     0.00000     0.00000     0.00000     0.00000     0.00000
    -6.59574     0.00000     0.00000     0.00000     0.00000     0.00000     0.00000     0.00000     0.00000     0.00000     0.00000
    -6.58574     0.00000     0.00000     0.00000     0.00000     0.00000     0.00000     0.00000     0.00000     0.00000     0.00000
    -6.57674     0.00000     0.00000     0.00000     0.00000     0.00000     0.00000     0.00000     0.00000     0.00000     0.00000
    -6.56674     0.00000     0.00000     0.00000     0.00000     0.00000     0.00000     0.00000     0.00000     0.00000     0.00000
    -6.55674     0.00000     0.00000     0.00000     0.00000     0.00000     0.00000     0.00000     0.00000     0.00000     0.00000
    -6.54774     0.00000     0.00000     0.00000     0.00000     0.00000     0.00000     0.00000     0.00000     0.00000     0.00000
    -6.53774     0.00000     0.00000     0.00000     0.00000     0.00000     0.00000     0.00000     0.00000     0.00000     0.00000
    -6.52874     0.00000     0.00000     0.00000     0.00000     0.00000     0.00000     0.00000     0.00000     0.00000     0.00000
    -6.51874     0.00000     0.00000     0.00000     0.00000     0.00000     0.00000     0.00000     0.00000     0.00000     0.00000
    -6.50874     0.00000     0.00000     0.00000     0.00000     0.00000     0.00000     0.00000     0.00000     0.00000     0.00000
    -6.49974     0.00000     0.00000     0.00000     0.00000     0.00000     0.00000     0.00000     0.00000     0.00000     0.00000
    -6.48974     0.00000     0.00000     0.00000     0.00000     0.00000     0.00000     0.00000     0.00000     0.00000     0.00000
    -6.48074     0.00000     0.00000     0.00000     0.00000     0.00000     0.00000     0.00000     0.00000     0.00000     0.00000
    -6.47074     0.00000     0.00000     0.00000     0.00000     0.00000     0.00000     0.00000     0.00000     0.00000     0.00000
    -6.46074     0.00000     0.00000     0.00000     0.00000     0.00000     0.00000     0.00000     0.00000     0.00000     0.00000
    -6.45174     0.00000     0.00000     0.00000     0.00000     0.00000     0.00000     0.00000     0.00000     0.00000     0.00000
    -6.44174     0.00000     0.00000     0.00000     0.00000     0.00000     0.00000     0.00000     0.00000     0.00000     0.00000
    -6.43274     0.00000     0.00000     0.00000     0.00000     0.00000     0.00000     0.00000     0.00000     0.00000     0.00000
    -6.42274     0.00000     0.00000     0.00000     0.00000     0.00000     0.00000     0.00000     0.00000     0.00000     0.00000
    -6.41274     0.00000     0.00000     0.00000     0.00000     0.00000     0.00000     0.00000     0.00000     0.00000     0.00000
    -6.40374     0.00000     0.00000     0.00000     0.00000     0.00000     0.00000     0.00000     0.00000     0.00000     0.00000
    -6.39374     0.00000     0.00000     0.00000     0.00000     0.00000     0.00000     0.00000     0.00000     0.00000     0.00000
    -6.38474     0.00000     0.00000     0.00000     0.00000     0.00000     0.00000     0.00000     0.00000     0.00000     0.00000
    -6.37474     0.00000     0.00000     0.00000     0.00000     0.00000     0.00000     0.00000     0.00000     0.00000     0.00000
    -6.36474     0.00000     0.00000     0.00000     0.00000     0.00000     0.00000     0.00000     0.00000     0.00000     0.00000
    -6.35574     0.00000     0.00000     0.00000     0.00000     0.00000     0.00000     0.00000     0.00000     0.00000     0.00000
    -6.34574     0.00000     0.00000     0.00000     0.00000     0.00000     0.00000     0.00000     0.00000     0.00000     0.00000
    -6.33674     0.00000     0.00000     0.00000     0.00000     0.00000     0.00000     0.00000     0.00000     0.00000     0.00000
    -6.32674     0.00000     0.00000     0.00000     0.00000     0.00000     0.00000     0.00000     0.00000     0.00000     0.00000
    -6.31674     0.00000     0.00000     0.00000     0.00000     0.00000     0.00000     0.00000     0.00000     0.00000     0.00000
    -6.30774     0.00000     0.00000     0.00000     0.00000     0.00000     0.00000     0.00000     0.00000     0.00000     0.00000
    -6.29774     0.00000     0.00000     0.00000     0.00000     0.00000     0.00000     0.00000     0.00000     0.00000     0.00000
    -6.28874     0.00000     0.00000     0.00000     0.00000     0.00000     0.00000     0.00000     0.00000     0.00000     0.00000
    -6.27874     0.00000     0.00000     0.00000     0.00000     0.00000     0.00000     0.00000     0.00000     0.00000     0.00000
    -6.26974     0.00000     0.00000     0.00000     0.00000     0.00000     0.00000     0.00000     0.00000     0.00000     0.00000
    -6.25974     0.00000     0.00000     0.00000     0.00000     0.00000     0.00000     0.00000     0.00000     0.00000     0.00000
    -6.24974     0.00000     0.00000     0.00000     0.00000     0.00000     0.00000     0.00000     0.00000     0.00000     0.00000
    -6.24074     0.00000     0.00000     0.00000     0.00000     0.00000     0.00000     0.00000     0.00000     0.00000     0.00000
    -6.23074     0.00000     0.00000     0.00000     0.00000     0.00000     0.00000     0.00000     0.00000     0.00000     0.00000
    -6.22174     0.00000     0.00000     0.00000     0.00000     0.00000     0.00000     0.00000     0.00000     0.00000     0.00000
    -6.21174     0.00000     0.00000     0.00000     0.00000     0.00000     0.00000     0.00000     0.00000     0.00000     0.00000
    -6.20174     0.00000     0.00000     0.00000     0.00000     0.00000     0.00000     0.00000     0.00000     0.00000     0.00000
    -6.19274     0.00000     0.00000     0.00000     0.00000     0.00000     0.00000     0.00000     0.00000     0.00000     0.00000
    -6.18274     0.00000     0.00000     0.00000     0.00000     0.00000     0.00000     0.00000     0.00000     0.00000     0.00000
    -6.17374     0.00000     0.00000     0.00000     0.00000     0.00000     0.00000     0.00000     0.00000     0.00000     0.00000
    -6.16374     0.00000     0.00000     0.00000     0.00000     0.00000     0.00000     0.00000     0.00000     0.00000     0.00000
    -6.15374     0.00000     0.00000     0.00000     0.00000     0.00000     0.00000     0.00000     0.00000     0.00000     0.00000
    -6.14474     0.00000     0.00000     0.00000     0.00000     0.00000     0.00000     0.00000     0.00000     0.00000     0.00000
    -6.13474     0.00000     0.00000     0.00000     0.00000     0.00000     0.00000     0.00000     0.00000     0.00000     0.00000
    -6.12574     0.00000     0.00000     0.00000     0.00000     0.00000     0.00000     0.00000     0.00000     0.00000     0.00000
    -6.11574     0.00000     0.00000     0.00000     0.00000     0.00000     0.00000     0.00000     0.00000     0.00000     0.00000
    -6.10574     0.00000     0.00000     0.00000     0.00000     0.00000     0.00000     0.00000     0.00000     0.00000     0.00000
    -6.09674     0.00000     0.00000     0.00000     0.00000     0.00000     0.00000     0.00000     0.00000     0.00000     0.00000
    -6.08674     0.00000     0.00000     0.00000     0.00000     0.00000     0.00000     0.00000     0.00000     0.00000     0.00000
    -6.07774     0.00000     0.00000     0.00000     0.00000     0.00000     0.00000     0.00000     0.00000     0.00000     0.00000
    -6.06774     0.00000     0.00000     0.00000     0.00000     0.00000     0.00000     0.00000     0.00000     0.00000     0.00000
    -6.05774     0.00000     0.00000     0.00000     0.00000     0.00000     0.00000     0.00000     0.00000     0.00000     0.00000
    -6.04874     0.00000     0.00000     0.00000     0.00000     0.00000     0.00000     0.00000     0.00000     0.00000     0.00000
    -6.03874     0.00000     0.00000     0.00000     0.00000     0.00000     0.00000     0.00000     0.00000     0.00000     0.00000
    -6.02974     0.00000     0.00000     0.00000     0.00000     0.00000     0.00000     0.00000     0.00000     0.00000     0.00000
    -6.01974     0.00000     0.00000     0.00000     0.00000     0.00000     0.00000     0.00000     0.00000     0.00000     0.00000
    -6.00974     0.00000     0.00000     0.00000     0.00000     0.00000     0.00000     0.00000     0.00000     0.00000     0.00000
    -6.00074     0.00000     0.00000     0.00000     0.00000     0.00000     0.00000     0.00000     0.00000     0.00000     0.00000
    -5.99074     0.00000     0.00000     0.00000     0.00000     0.00000     0.00000     0.00000     0.00000     0.00000     0.00000
    -5.98174     0.00000     0.00000     0.00000     0.00000     0.00000     0.00000     0.00000     0.00000     0.00000     0.00000
    -5.97174     0.00000     0.00000     0.00000     0.00000     0.00000     0.00000     0.00000     0.00000     0.00000     0.00000
    -5.96174     0.00000     0.00000     0.00000     0.00000     0.00000     0.00000     0.00000     0.00000     0.00000     0.00000
    -5.95274     0.00000     0.00000     0.00000     0.00000     0.00000     0.00000     0.00000     0.00000     0.00000     0.00000
    -5.94274     0.00000     0.00000     0.00000     0.00000     0.00000     0.00000     0.00000     0.00000     0.00000     0.00000
    -5.93374     0.00000     0.00000     0.00000     0.00000     0.00000     0.00000     0.00000     0.00000     0.00000     0.00000
    -5.92374     0.00000     0.00000     0.00000     0.00000     0.00000     0.00000     0.00000     0.00000     0.00000     0.00000
    -5.91374     0.00000     0.00000     0.00000     0.00000     0.00000     0.00000     0.00000     0.00000     0.00000     0.00000
    -5.90474     0.00000     0.00000     0.00000     0.00000     0.00000     0.00000     0.00000     0.00000     0.00000     0.00000
    -5.89474     0.00000     0.00000     0.00000     0.00000     0.00000     0.00000     0.00000     0.00000     0.00000     0.00000
    -5.88574     0.00000     0.00000     0.00000     0.00000     0.00000     0.00000     0.00000     0.00000     0.00000     0.00000
    -5.87574     0.00000     0.00000     0.00000     0.00000     0.00000     0.00000     0.00000     0.00000     0.00000     0.00000
    -5.86574     0.00000     0.00000     0.00000     0.00000     0.00000     0.00000     0.00000     0.00000     0.00000     0.00000
    -5.85674     0.00000     0.00000     0.00000     0.00000     0.00000     0.00000     0.00000     0.00000     0.00000     0.00000
    -5.84674     0.00000     0.00000     0.00000     0.00000     0.00000     0.00000     0.00000     0.00000     0.00000     0.00000
    -5.83774     0.00000     0.00000     0.00000     0.00000     0.00000     0.00000     0.00000     0.00000     0.00000     0.00000
    -5.82774     0.00000     0.00000     0.00000     0.00000     0.00000     0.00000     0.00000     0.00000     0.00000     0.00000
    -5.81774     0.00000     0.00000     0.00000     0.00000     0.00000     0.00000     0.00000     0.00000     0.00000     0.00000
    -5.80874     0.00000     0.00000     0.00000     0.00000     0.00000     0.00000     0.00000     0.00000     0.00000     0.00000
    -5.79874     0.00000     0.00000     0.00000     0.00000     0.00000     0.00000     0.00000     0.00000     0.00000     0.00000
    -5.78974     0.00000     0.00000     0.00000     0.00000     0.00000     0.00000     0.00000     0.00000     0.00000     0.00000
    -5.77974     0.00000     0.00000     0.00000     0.00000     0.00000     0.00000     0.00000     0.00000     0.00000     0.00000
    -5.77074     0.00000     0.00000     0.00000     0.00000     0.00000     0.00000     0.00000     0.00000     0.00000     0.00000
    -5.76074     0.00000     0.00000     0.00000     0.00000     0.00000     0.00000     0.00000     0.00000     0.00000     0.00000
    -5.75074     0.00000     0.00000     0.00000     0.00000     0.00000     0.00000     0.00000     0.00000     0.00000     0.00000
    -5.74174     0.00000     0.00000     0.00000     0.00000     0.00000     0.00000     0.00000     0.00000     0.00000     0.00000
    -5.73174     0.00000     0.00000     0.00000     0.00000     0.00000     0.00000     0.00000     0.00000     0.00000     0.00001
    -5.72274     0.00001     0.00000     0.00000     0.00000     0.00000     0.00000     0.00000     0.00000     0.00001     0.00003
    -5.71274     0.00005     0.00000     0.00000     0.00000     0.00000     0.00000     0.00001     0.00000     0.00003     0.00010
    -5.70274     0.00018     0.00000     0.00001     0.00000     0.00000     0.00000     0.00003     0.00000     0.00012     0.00034
    -5.69374     0.00056     0.00000     0.00003     0.00000     0.00000     0.00000     0.00011     0.00001     0.00037     0.00108
    -5.68374     0.00164     0.00000     0.00010     0.00001     0.00000     0.00000     0.00031     0.00002     0.00108     0.00317
    -5.67474     0.00450     0.00000     0.00026     0.00004     0.00000     0.00000     0.00086     0.00007     0.00293     0.00865
    -5.66474     0.01144     0.00000     0.00066     0.00010     0.00000     0.00000     0.00220     0.00018     0.00742     0.02200
    -5.65474     0.02710     0.00000     0.00156     0.00026     0.00000     0.00000     0.00523     0.00044     0.01747     0.05206
    -5.64574     0.05980     0.00000     0.00343     0.00059     0.00000     0.00000     0.01160     0.00101     0.03832     0.11475
    -5.63574     0.12295     0.00000     0.00702     0.00127     0.00000     0.00000     0.02395     0.00217     0.07826     0.23562
    -5.62674     0.23561     0.00000     0.01340     0.00255     0.00000     0.00000     0.04611     0.00434     0.14892     0.45093
    -5.61674     0.42104     0.00000     0.02388     0.00478     0.00000     0.00000     0.08282     0.00810     0.26410     0.80472
    -5.60674     0.70224     0.00000     0.03972     0.00836     0.00000     0.00000     0.13887     0.01412     0.43685     1.34015
    -5.59774     1.09396     0.00000     0.06176     0.01369     0.00000     0.00001     0.21753     0.02300     0.67441     2.08435
    -5.58774     1.59356     0.00000     0.08988     0.02098     0.00000     0.00001     0.31876     0.03503     0.97266     3.03089
    -5.57874     2.17291     0.00000     0.12259     0.03014     0.00001     0.00001     0.43750     0.04998     1.31196     4.12509
    -5.56874     2.77769     0.00000     0.15698     0.04065     0.00001     0.00002     0.56310     0.06683     1.65745     5.26272
    -5.55874     3.33477     0.00000     0.18910     0.05153     0.00001     0.00002     0.68090     0.08390     1.96400     6.30422
    -5.54974     3.76647     0.00000     0.21468     0.06148     0.00001     0.00002     0.77481     0.09901     2.18701     7.10349
    -5.53974     4.00893     0.00000     0.23020     0.06910     0.00001     0.00002     0.83116     0.10996     2.29289     7.54229
    -5.53074     4.02889     0.00000     0.23344     0.07325     0.00001     0.00002     0.84184     0.11507     2.26782     7.56033
    -5.52074     3.82820     0.00000     0.22427     0.07323     0.00001     0.00002     0.80615     0.11353     2.12001     7.16543
    -5.51074     3.44304     0.00000     0.20420     0.06908     0.00001     0.00002     0.73047     0.10567     1.87588     6.42837
    -5.50174     2.93248     0.00000     0.17620     0.06144     0.00001     0.00001     0.62652     0.09276     1.57235     5.46176
    -5.49174     2.36500     0.00000     0.14401     0.05148     0.00000     0.00001     0.50850     0.07678     1.24908     4.39487
    -5.48274     1.80455     0.00000     0.11132     0.04060     0.00000     0.00001     0.39015     0.05987     0.94010     3.34661
    -5.47274     1.30096     0.00000     0.08124     0.03010     0.00000     0.00001     0.28264     0.04393     0.66966     2.40855
    -5.46274     0.88479     0.00000     0.05587     0.02095     0.00000     0.00000     0.19298     0.03029     0.45077     1.63566
    -5.45374     0.56657     0.00000     0.03613     0.01366     0.00000     0.00000     0.12397     0.01961     0.28615     1.04609
    -5.44374     0.34098     0.00000     0.02193     0.00834     0.00000     0.00000     0.07480     0.01190     0.17098     0.62894
    -5.43474     0.19246     0.00000     0.01247     0.00476     0.00000     0.00000     0.04231     0.00675     0.09599     0.35474
    -5.42474     0.10176     0.00000     0.00663     0.00254     0.00000     0.00000     0.02240     0.00359     0.05052     0.18744
    -5.41474     0.05031     0.00000     0.00329     0.00126     0.00000     0.00000     0.01109     0.00178     0.02489     0.09262
    -5.40574     0.02323     0.00000     0.00153     0.00059     0.00000     0.00000     0.00512     0.00082     0.01146     0.04275
    -5.39574     0.01001     0.00000     0.00066     0.00025     0.00000     0.00000     0.00221     0.00035     0.00493     0.01841
    -5.38674     0.00402     0.00000     0.00027     0.00010     0.00000     0.00000     0.00089     0.00014     0.00198     0.00739
    -5.37674     0.00150     0.00000     0.00010     0.00004     0.00000     0.00000     0.00033     0.00005     0.00074     0.00277
    -5.36674     0.00052     0.00000     0.00003     0.00001     0.00000     0.00000     0.00012     0.00002     0.00026     0.00096
    -5.35774     0.00017     0.00000     0.00001     0.00000     0.00000     0.00000     0.00004     0.00001     0.00008     0.00031
    -5.34774     0.00005     0.00000     0.00000     0.00000     0.00000     0.00000     0.00001     0.00000     0.00003     0.00009
    -5.33874     0.00001     0.00000     0.00000     0.00000     0.00000     0.00000     0.00000     0.00000     0.00001     0.00003
    -5.32874     0.00000     0.00000     0.00000     0.00000     0.00000     0.00000     0.00000     0.00000     0.00000     0.00001
    -5.31874     0.00000     0.00000     0.00000     0.00000     0.00000     0.00000     0.00000     0.00000     0.00000     0.00000
    -5.30974     0.00001     0.00000     0.00000     0.00000     0.00000     0.00000     0.00001     0.00000     0.00000     0.00001
    -5.29974     0.00002     0.00000     0.00000     0.00000     0.00000     0.00000     0.00002     0.00000     0.00000     0.00005
    -5.29074     0.00008     0.00000     0.00000     0.00000     0.00000     0.00000     0.00008     0.00000     0.00000     0.00016
    -5.28074     0.00024     0.00000     0.00001     0.00000     0.00000     0.00000     0.00026     0.00000     0.00001     0.00052
    -5.27074     0.00072     0.00000     0.00003     0.00000     0.00000     0.00000     0.00077     0.00000     0.00004     0.00156
    -5.26174     0.00200     0.00000     0.00009     0.00000     0.00000     0.00000     0.00212     0.00000     0.00010     0.00432
    -5.25174     0.00516     0.00000     0.00023     0.00000     0.00000     0.00000     0.00547     0.00000     0.00027     0.01112
    -5.24274     0.01234     0.00000     0.00054     0.00000     0.00000     0.00000     0.01308     0.00000     0.00064     0.02661
    -5.23274     0.02743     0.00000     0.00121     0.00000     0.00000     0.00000     0.02909     0.00000     0.00143     0.05916
    -5.22374     0.05669     0.00000     0.00249     0.00000     0.00000     0.00000     0.06012     0.00001     0.00295     0.12226
    -5.21374     0.10888     0.00000     0.00479     0.00001     0.00000     0.00000     0.11548     0.00001     0.00566     0.23484
    -5.20374     0.19441     0.00000     0.00855     0.00001     0.00000     0.00000     0.20618     0.00002     0.01012     0.41930
    -5.19474     0.32277     0.00000     0.01420     0.00002     0.00000     0.00000     0.34231     0.00004     0.01680     0.69613
    -5.18474     0.49839     0.00000     0.02190     0.00003     0.00000     0.00001     0.52852     0.00006     0.02595     1.07485
    -5.17574     0.71611     0.00000     0.03143     0.00004     0.00000     0.00001     0.75936     0.00008     0.03732     1.54435
    -5.16574     0.95852     0.00000     0.04197     0.00005     0.00000     0.00001     1.01632     0.00011     0.05004     2.06702
    -5.15574     1.19733     0.00000     0.05220     0.00006     0.00000     0.00002     1.26939     0.00014     0.06270     2.58184
    -5.14674     1.40063     0.00000     0.06058     0.00007     0.00000     0.00002     1.48436     0.00016     0.07373     3.01955
    -5.13674     1.54242     0.00000     0.06582     0.00008     0.00000     0.00002     1.63401     0.00018     0.08193     3.32446
    -5.12774     1.61396     0.00000     0.06730     0.00008     0.00001     0.00002     1.70861     0.00018     0.08703     3.47719
    -5.11774     1.62706     0.00000     0.06534     0.00007     0.00001     0.00002     1.72030     0.00018     0.08979     3.50278
    -5.10774     1.60915     0.00000     0.06106     0.00006     0.00001     0.00002     1.69857     0.00018     0.09175     3.46080
    -5.09874     1.59170     0.00000     0.05591     0.00005     0.00000     0.00002     1.67635     0.00017     0.09445     3.41866
    -5.08874     1.59446     0.00000     0.05115     0.00005     0.00000     0.00002     1.67526     0.00017     0.09861     3.41973
    -5.07974     1.61691     0.00000     0.04737     0.00004     0.00000     0.00002     1.69517     0.00017     0.10370     3.46338
    -5.06974     1.63747     0.00000     0.04442     0.00003     0.00000     0.00002     1.71386     0.00017     0.10795     3.50393
    -5.05974     1.62485     0.00000     0.04166     0.00003     0.00000     0.00002     1.69868     0.00017     0.10911     3.47452
    -5.05074     1.55156     0.00000     0.03831     0.00002     0.00000     0.00001     1.62057     0.00016     0.10539     3.31604
    -5.04074     1.40632     0.00000     0.03394     0.00002     0.00000     0.00001     1.46846     0.00015     0.09617     3.00507
    -5.03174     1.19965     0.00000     0.02857     0.00002     0.00000     0.00001     1.25236     0.00012     0.08237     2.56311
    -5.02174     0.95788     0.00000     0.02264     0.00001     0.00000     0.00001     0.99982     0.00010     0.06591     2.04636
    -5.01174     0.71373     0.00000     0.01679     0.00001     0.00000     0.00001     0.74493     0.00007     0.04917     1.52472
    -5.00274     0.49537     0.00000     0.01163     0.00001     0.00000     0.00000     0.51697     0.00005     0.03415     1.05818
    -4.99274     0.31991     0.00000     0.00750     0.00000     0.00000     0.00000     0.33387     0.00003     0.02206     0.68339
    -4.98374     0.19215     0.00000     0.00450     0.00000     0.00000     0.00000     0.20051     0.00002     0.01325     0.41045
    -4.97374     0.10730     0.00000     0.00251     0.00000     0.00000     0.00000     0.11199     0.00001     0.00740     0.22922
    -4.96374     0.05570     0.00000     0.00130     0.00000     0.00000     0.00000     0.05813     0.00001     0.00384     0.11898
    -4.95474     0.02688     0.00000     0.00063     0.00000     0.00000     0.00000     0.02805     0.00000     0.00185     0.05741
    -4.94474     0.01205     0.00000     0.00028     0.00000     0.00000     0.00000     0.01258     0.00000     0.00083     0.02575
    -4.93574     0.00503     0.00000     0.00012     0.00000     0.00000     0.00000     0.00525     0.00001     0.00036     0.01076
    -4.92574     0.00197     0.00000     0.00005     0.00001     0.00000     0.00000     0.00205     0.00003     0.00017     0.00427
    -4.91574     0.00079     0.00000     0.00002     0.00003     0.00000     0.00000     0.00079     0.00009     0.00016     0.00188
    -4.90674     0.00051     0.00000     0.00003     0.00009     0.00000     0.00000     0.00043     0.00028     0.00038     0.00172
    -4.89674     0.00089     0.00000     0.00008     0.00028     0.00000     0.00000     0.00061     0.00082     0.00107     0.00375
    -4.88774     0.00227     0.00000     0.00022     0.00076     0.00000     0.00000     0.00148     0.00223     0.00292     0.00988
    -4.87774     0.00575     0.00000     0.00058     0.00193     0.00000     0.00000     0.00371     0.00569     0.00745     0.02512
    -4.86774     0.01370     0.00000     0.00139     0.00458     0.00000     0.00000     0.00878     0.01346     0.01775     0.05966
    -4.85874     0.03045     0.00000     0.00314     0.01007     0.00000     0.00000     0.01934     0.02968     0.03938     0.13207
    -4.84874     0.06315     0.00000     0.00662     0.02062     0.00000     0.00001     0.03965     0.06093     0.08145     0.27243
    -4.83974     0.12219     0.00000     0.01308     0.03931     0.00000     0.00002     0.07568     0.11647     0.15711     0.52386
    -4.82974     0.22080     0.00000     0.02421     0.06972     0.00001     0.00004     0.13447     0.20736     0.28280     0.93940
    -4.81974     0.37290     0.00001     0.04203     0.11510     0.00001     0.00008     0.22246     0.34402     0.47518     1.57179
    -4.81074     0.58901     0.00001     0.06854     0.17686     0.00003     0.00021     0.34270     0.53194     0.74605     2.45534
    -4.80074     0.87096     0.00003     0.10505     0.25299     0.00007     0.00055     0.49166     0.76682     1.09510     3.58324
    -4.79174     1.20674     0.00008     0.15149     0.33689     0.00016     0.00152     0.65710     1.03121     1.50429     4.88947
    -4.78174     1.56843     0.00021     0.20564     0.41761     0.00039     0.00410     0.81828     1.29424     1.93533     6.24423
    -4.77174     1.91395     0.00053     0.26288     0.48209     0.00097     0.01058     0.94980     1.51703     2.33470     7.47253
    -4.76274     2.19580     0.00127     0.31667     0.51826     0.00231     0.02569     1.02800     1.66177     2.64381     8.39359
    -4.75274     2.37113     0.00287     0.35965     0.51901     0.00520     0.05838     1.03831     1.70329     2.81276     8.87060
    -4.74374     2.41439     0.00607     0.38556     0.48432     0.01097     0.12380     0.97986     1.63581     2.81753     8.85830
    -4.73374     2.32538     0.01199     0.39126     0.42138     0.02158     0.24474     0.86596     1.47608     2.66398     8.42235
    -4.72374     2.13022     0.02208     0.37813     0.34212     0.03957     0.45096     0.71998     1.25710     2.38861     7.72876
    -4.71474     1.87616     0.03789     0.35207     0.25986     0.06760     0.77499     0.56868     1.01920     2.05138     7.00784
    -4.70474     1.62022     0.06071     0.32232     0.18550     0.10760     1.24360     0.43509     0.79969     1.72028     6.49501
    -4.69574     1.41587     0.09095     0.29866     0.12571     0.15975     1.86691     0.33401     0.62445     1.45843     6.37474
    -4.68574     1.30040     0.12765     0.28854     0.08257     0.22146     2.62764     0.27027     0.50445     1.31185     6.73482
    -4.67674     1.28743     0.16835     0.29495     0.05453     0.28715     3.47907     0.24017     0.43629     1.30344     7.55138
    -4.66674     1.36601     0.20939     0.31553     0.03809     0.34916     4.34997     0.23413     0.40612     1.43060     8.69900
    -4.65674     1.50537     0.24676     0.34356     0.02922     0.39930     5.15952     0.24029     0.39529     1.66669     9.98599
    -4.64774     1.66239     0.27674     0.37012     0.02446     0.43130     5.83226     0.24752     0.38597     1.96477    11.19554
    -4.63774     1.79294     0.29677     0.38671     0.02135     0.44187     6.31102     0.24769     0.36562     2.26534    12.12930
    -4.62874     1.85992     0.30537     0.38732     0.01849     0.43147     6.55706     0.23676     0.32917     2.50469    12.63025
    -4.61874     1.84083     0.30201     0.36968     0.01540     0.40331     6.54948     0.21463     0.27854     2.62789    12.60175
    -4.60874     1.72964     0.28697     0.33518     0.01211     0.36199     6.28227     0.18407     0.22031     2.60142    12.01395
    -4.59974     1.53839     0.26138     0.28822     0.00892     0.31234     5.76993     0.14934     0.16243     2.42121    10.91215
    -4.58974     1.29186     0.22730     0.23465     0.00613     0.25878     5.05248     0.11469     0.11152     2.11318     9.41058
    -4.58074     1.02202     0.18782     0.18059     0.00395     0.20531     4.19838     0.08348     0.07136     1.72618     7.67909
    -4.57074     0.76021     0.14679     0.13115     0.00241     0.15532     3.29543     0.05780     0.04285     1.31782     5.90977
    -4.56074     0.53085     0.10808     0.08975     0.00149     0.11150     2.43384     0.03861     0.02501     0.93963     4.27873
    -4.55174     0.34812     0.07474     0.05785     0.00118     0.07566     1.68603     0.02636     0.01650     0.62544     2.91187
    -4.54174     0.21588     0.04853     0.03529     0.00160     0.04845     1.09357     0.02187     0.01713     0.38976     1.87208
    -4.53274     0.13055     0.02984     0.02089     0.00315     0.02951     0.66465     0.02735     0.02943     0.23047     1.16584
    -4.52274     0.08558     0.01814     0.01315     0.00664     0.01785     0.38275     0.04770     0.06004     0.13614     0.76799
    -4.51274     0.07522     0.01267     0.01079     0.01345     0.01250     0.21968     0.09147     0.12084     0.09333     0.64995
    -4.50374     0.09687     0.01316     0.01314     0.02550     0.01312     0.14853     0.17096     0.22886     0.09145     0.80158
    -4.49374     0.15126     0.02033     0.02005     0.04501     0.02042     0.15217     0.30063     0.40406     0.12447     1.23840
    -4.48474     0.24042     0.03607     0.03167     0.07391     0.03633     0.22636     0.49313     0.66384     0.18959     1.99131
    -4.47474     0.36420     0.06308     0.04790     0.11288     0.06357     0.37734     0.75289     1.01449     0.28421     3.08054
    -4.46474     0.51628     0.10396     0.06787     0.16037     0.10477     0.61500     1.06937     1.44210     0.40212     4.48184
    -4.45574     0.68177     0.15975     0.08963     0.21193     0.16099     0.94258     1.41283     1.90676     0.53110     6.09735
    -4.44574     0.83777     0.22828     0.11014     0.26051     0.23007     1.34642     1.73610     2.34518     0.65307     7.74755
    -4.43674     0.95771     0.30327     0.12590     0.29788     0.30559     1.78839     1.98474     2.68308     0.74717     9.19372
    -4.42674     1.01870     0.37446     0.13386     0.31686     0.37733     2.20811     2.11096     2.85528     0.79519    10.19076
    -4.41674     1.00852     0.42973     0.13244     0.31366     0.43303     2.53395     2.08915     2.82751     0.78735    10.55534
    -4.40774     0.93047     0.45838     0.12191     0.28919     0.46188     2.70289     1.92665     2.60681     0.72549    10.22368
    -4.39774     0.80303     0.45445     0.10450     0.24892     0.45795     2.67986     1.65951     2.24145     0.62260     9.27228
    -4.38874     0.65450     0.41887     0.08358     0.20134     0.42215     2.47030     1.34578     1.80572     0.49881     7.90105
    -4.37874     0.51686     0.35911     0.06272     0.15573     0.36210     2.11871     1.04900     1.38065     0.37553     6.38041
    -4.36874     0.41918     0.28683     0.04484     0.12031     0.28973     1.69457     0.82538     1.03489     0.27036     4.98609
    -4.35974     0.38369     0.21464     0.03172     0.10082     0.21792     1.27276     0.71624     0.81543     0.19436     3.94758
    -4.34974     0.42382     0.15290     0.02397     0.10035     0.15771     0.91760     0.74488     0.74362     0.15151     3.41636
    -4.34074     0.54277     0.10853     0.02128     0.11914     0.11672     0.67225     0.91461     0.81822     0.14018     3.45370
    -4.33074     0.73178     0.08482     0.02268     0.15471     0.09931     0.56093     1.20839     1.01736     0.15468     4.03466
    -4.32074     0.96795     0.08240     0.02685     0.20165     0.10721     0.59207     1.58620     1.30061     0.18667     5.05162
    -4.31174     1.21614     0.10006     0.03226     0.25199     0.14006     0.76224     1.98733     1.61266     0.22618     6.32893
    -4.30174     1.43213     0.13490     0.03735     0.29630     0.19514     1.05570     2.33853     1.88939     0.26280     7.64224
    -4.29274     1.57346     0.18206     0.04076     0.32546     0.26648     1.43842     2.56941     2.07150     0.28731     8.75486
    -4.28274     1.61043     0.23438     0.04158     0.33313     0.34437     1.85765     2.63017     2.11766     0.29345     9.46282
    -4.27274     1.53423     0.28283     0.03954     0.31749     0.41605     2.24374     2.50657     2.01589     0.27930     9.63563
    -4.26374     1.36038     0.31802     0.03501     0.28161     0.46801     2.52384     2.22327     1.78658     0.24754     9.24426
    -4.25374     1.12244     0.33265     0.02885     0.23247     0.48959     2.64030     1.83499     1.47310     0.20415     8.35854
    -4.24474     0.86190     0.32348     0.02213     0.17858     0.47608     2.56748     1.40954     1.13052     0.15670     7.12641
    -4.23474     0.61596     0.29236     0.01580     0.12765     0.43030     2.32038     1.00763     0.80742     0.11195     5.72945
    -4.22474     0.40952     0.24558     0.01049     0.08492     0.36144     1.94941     0.67013     0.53659     0.07441     4.34248
    -4.21574     0.25337     0.19174     0.00649     0.05256     0.28222     1.52198     0.41479     0.33183     0.04602     3.10099
    -4.20574     0.14588     0.13912     0.00373     0.03027     0.20489     1.10404     0.23889     0.19094     0.02649     2.08427
    -4.19674     0.07815     0.09382     0.00200     0.01622     0.13850     0.74470     0.12801     0.10224     0.01419     1.31783
    -4.18674     0.03896     0.05882     0.00099     0.00809     0.08786     0.46681     0.06383     0.05094     0.00707     0.78336
    -4.17674     0.01807     0.03430     0.00046     0.00375     0.05428     0.27210     0.02962     0.02362     0.00328     0.43948
    -4.16774     0.00781     0.01867     0.00020     0.00163     0.03775     0.14782     0.01279     0.01020     0.00143     0.23830
    -4.15774     0.00317     0.00965     0.00008     0.00067     0.04007     0.07566     0.00517     0.00415     0.00064     0.13926
    -4.14874     0.00131     0.00510     0.00003     0.00030     0.06805     0.03843     0.00205     0.00173     0.00045     0.11745
    -4.13874     0.00083     0.00350     0.00003     0.00025     0.13690     0.02331     0.00107     0.00116     0.00084     0.16789
    -4.12974     0.00136     0.00401     0.00005     0.00051     0.27243     0.02278     0.00137     0.00198     0.00226     0.30675
    -4.11974     0.00334     0.00637     0.00013     0.00130     0.51109     0.03370     0.00316     0.00485     0.00614     0.57007
    -4.10974     0.00827     0.01072     0.00032     0.00319     0.89502     0.05581     0.00771     0.01186     0.01569     1.00860
    -4.10074     0.01926     0.01727     0.00074     0.00734     1.46094     0.08998     0.01786     0.02726     0.03754     1.67818
    -4.09074     0.04189     0.02603     0.00161     0.01573     2.22546     0.13649     0.03861     0.05835     0.08397     2.62814
    -4.08174     0.08500     0.03654     0.00330     0.03140     3.16988     0.19378     0.07781     0.11632     0.17564     3.88966
    -4.07174     0.16094     0.04778     0.00628     0.05832     4.23522     0.25789     0.14623     0.21584     0.34364     5.47214
    -4.06174     0.28437     0.05829     0.01120     0.10083     5.33289     0.32309     0.25628     0.37292     0.62886     7.36873
    -4.05274     0.46909     0.06653     0.01865     0.16232     6.37111     0.38360     0.41886     0.60004     1.07654     9.56674
    -4.04274     0.72261     0.07152     0.02906     0.24327     7.28758     0.43610     0.63871     0.89917     1.72395    12.05199
    -4.03374     1.03965     0.07334     0.04239     0.33950     8.07081     0.48154     0.90873     1.25592     2.58266    14.79453
    -4.02374     1.39748     0.07339     0.05796     0.44109     8.76304     0.52581     1.20679     1.63626     3.61871    17.72052
    -4.01374     1.75560     0.07447     0.07450     0.53364     9.43969     0.57887     1.49598     1.99244     4.74185    20.68704
    -4.00474     2.06184     0.08024     0.09043     0.60123    10.17909     0.65328     1.73169     2.27606     5.80995    23.48382
    -3.99474     2.26504     0.09467     0.10448     0.63091    11.04493     0.76190     1.87281     2.45498     6.65656    25.88629
    -3.98574     2.32924     0.12121     0.11639     0.61680    12.07399     0.91676     1.89263     2.53203     7.13158    27.73063
    -3.97574     2.24508     0.16206     0.12752     0.56213    13.28169     1.12820     1.78987     2.54739     7.14781    28.99175
    -3.96574     2.03412     0.21749     0.14068     0.47815    14.65142     1.40426     1.58677     2.57271     6.70857    29.79418
    -3.95674     1.73970     0.28541     0.15974     0.38047    16.12087     1.75040     1.32520     2.68615     5.90812    30.35606
    -3.94674     1.41653     0.36135     0.18825     0.28453    17.56348     2.16905     1.05388     2.94506     4.90242    30.88454
    -3.93774     1.11403     0.43881     0.22814     0.20197    18.78098     2.65783     0.81798     3.36297     3.86256    31.46528
    -3.92774     0.86594     0.51024     0.27876     0.13857    19.53669     3.20655     0.65180     3.89866     2.93085    32.01807
    -3.91774     0.68702     0.56808     0.33651     0.09487    19.60158     3.79266     0.57769     4.46525     2.19778    32.32143
    -3.90874     0.57568     0.60627     0.39549     0.06772    18.85036     4.37591     0.60916     4.95314     1.69864    32.13237
    -3.89874     0.52145     0.62109     0.44866     0.05242    17.28080     4.90133     0.75625     5.25951     1.42908    31.27060
    -3.88974     0.51204     0.61213     0.48967     0.04446    15.04658     5.30624     1.02884     5.31533     1.36490    29.72018
    -3.87974     0.53833     0.58303     0.51415     0.04048    12.41997     5.54437     1.43731     5.10131     1.47496    27.65390
    -3.86974     0.59619     0.54114     0.52068     0.03875     9.71625     5.60669     1.99007     4.64917     1.72568    25.38463
    -3.86074     0.68584     0.49690     0.51076     0.03908     7.22865     5.54005     2.68911     4.03465     2.07667    23.30171
    -3.85074     0.80982     0.46214     0.48815     0.04256     5.17045     5.44290     3.52820     3.35947     2.47720    21.78088
    -3.84174     0.97115     0.44697     0.45768     0.05105     3.64810     5.43699     4.49177     2.73400     2.86919    21.10689
    -3.83174     1.17106     0.45720     0.42398     0.06662     2.66888     5.62383     5.55434     2.26336     3.19626    21.42553
    -3.82174     1.40659     0.49185     0.39060     0.09092     2.15995     6.04172     6.67744     2.03527     3.41686    22.71119
    -3.81274     1.66811     0.54311     0.35964     0.12452     2.00273     6.64310     7.80446     2.11495     3.51352    24.77414
    -3.80274     1.93740     0.59773     0.33157     0.16648     2.06052     7.30272     8.85803     2.53823     3.49299    27.28568
    -3.79374     2.18854     0.64087     0.30580     0.21411     2.20331     7.85400     9.74531     3.30551     3.37919    29.83664
    -3.78374     2.39132     0.66005     0.28124     0.26333     2.32536     8.13914    10.38333     4.36821     3.20213    32.01411
    -3.77374     2.51869     0.64800     0.25685     0.30891     2.35702     8.05694    10.72576     5.62061     2.98870    33.48147
    -3.76474     2.55217     0.60434     0.23247     0.34526     2.27043     7.58324    10.78765     6.89936     2.75844    34.03336
    -3.75474     2.48819     0.53468     0.20876     0.36738     2.07785     6.77521    10.64046     8.00158     2.52467    33.61877
    -3.74574     2.33578     0.44847     0.18692     0.37167     1.82560     5.75003    10.38430     8.72627     2.29407    32.32312
    -3.73574     2.11380     0.35668     0.16805     0.35683     1.58409     4.65525    10.09656     8.92473     2.07115    30.32715
    -3.72574     1.84610     0.26922     0.15236     0.32445     1.44003     3.63959     9.79406     8.54693     1.85428    27.86703
    -3.71674     1.55656     0.19353     0.13897     0.27875     1.48532     2.83149     9.42595     7.65451     1.64047    25.20556
    -3.70674     1.26657     0.13381     0.12631     0.22580     1.81032     2.32745     8.90457     6.40748     1.42564    22.62794
    -3.69774     0.99319     0.09122     0.11281     0.17228     2.49063     2.18565     8.15534     5.01356     1.20933    20.42401
    -3.68774     0.75001     0.06447     0.09771     0.12402     3.56936     2.42744     7.16680     3.67383     0.99781    18.87145
    -3.67774     0.54628     0.05064     0.08148     0.08511     5.03645     3.03682     6.00950     2.54187     0.80466    18.19280
    -3.66874     0.38775     0.04610     0.06576     0.05775     6.81474     3.96155     4.82267     1.70612     0.65093    18.51338
    -3.65874     0.27718     0.04713     0.05298     0.04267     8.75884     5.11610     3.77681     1.20171     0.56247    19.83589
    -3.64974     0.21518     0.05041     0.04590     0.03985    10.67607     6.38927     3.03141     1.03319     0.56710    22.04838
    -3.63974     0.20111     0.05340     0.04736     0.04911    12.35742     7.65489     2.70376     1.19991     0.69087    24.95783
    -3.62974     0.23308     0.05445     0.06007     0.07015    13.62111     8.78304     2.85045     1.70822     0.95275    28.33333
    -3.62074     0.30726     0.05289     0.08646     0.10220    14.34070     9.65481     3.46068     2.56954     1.35824    31.93277
    -3.61074     0.41663     0.04885     0.12825     0.14333    14.45966    10.17037     4.45736     3.78624     1.89405    35.50474
    -3.60174     0.54985     0.04308     0.18580     0.19000    13.98590    10.26266     5.70599     5.33212     2.52557    38.78098
    -3.59174     0.69190     0.03657     0.25722     0.23733    12.99417     9.91874     7.03685     7.13890     3.20405    41.51573
    -3.58274     0.82584     0.03038     0.33774     0.27985    11.61608     9.18506     8.28119     9.09324     3.88025    43.52962
    -3.57274     0.93643     0.02544     0.41984     0.31286    10.03380     8.17529     9.30516    11.03965     4.51777    44.76625
    -3.56274     1.01302     0.02252     0.49383     0.33334     8.46176     7.06814    10.04114    12.79996     5.10747    45.34118
    -3.55374     1.05148     0.02213     0.54995     0.34055     7.11642     6.05576    10.48567    14.18484     5.66237    45.46917
    -3.54374     1.05368     0.02455     0.58027     0.33527     6.17514     5.31258    10.67913    15.03140     6.20299    45.39501
    -3.53474     1.02531     0.02963     0.58076     0.31929     5.73330     4.94624    10.66920    15.20798     6.73717    45.24888
    -3.52474     0.97348     0.03681     0.55231     0.29460     5.77945     4.96708    10.49074    14.66994     7.24649    45.01090
    -3.51474     0.90539     0.04502     0.50060     0.26329     6.19482     5.28883    10.15708    13.46309     7.68689    44.50501
    -3.50574     0.82767     0.05283     0.43461     0.22792     6.78275     5.75152     9.67962    11.73819     8.00688    43.50199
    -3.49574     0.74728     0.05876     0.36461     0.19211     7.31046     6.16519     9.09653     9.72931     8.18121    41.84545
    -3.48674     0.67186     0.06158     0.29993     0.16037     7.57858     6.36122     8.47686     7.71149     8.23419    39.55608
    -3.47674     0.60935     0.06064     0.24743     0.13774     7.45739     6.23504     7.90973     5.94890     8.25059    36.85682
    -3.46674     0.56676     0.05606     0.21061     0.12878     6.92137     5.76566     7.47886     4.65299     8.35615    34.13724
    -3.45774     0.54809     0.04861     0.18989     0.13635     6.03721     5.01244     7.22416     3.95994     8.67117    31.82786
    -3.44774     0.55270     0.03951     0.18318     0.16072     4.94032     4.08940     7.11973     3.92466     9.25873    30.26896
    -3.43874     0.57525     0.03011     0.18716     0.19889     3.78864     3.12744     7.08196     4.53637    10.08150    29.60732
    -3.42874     0.60669     0.02149     0.19860     0.24478     2.72077     2.24009     7.00014     5.72473    10.99573    29.75301
    -3.41874     0.63695     0.01437     0.21517     0.29004     1.82846     1.50190     6.78113     7.37069    11.79394    30.43265
    -3.40974     0.65747     0.00899     0.23573     0.32607     1.14920     0.94196     6.38841     9.30571    12.26477    31.27830
    -3.39974     0.66321     0.00527     0.26001     0.34588     0.67539     0.55254     5.85276    11.31123    12.28083    31.94712
    -3.39074     0.65288     0.00290     0.28755     0.34602     0.37109     0.30315     5.26033    13.13432    11.83940    32.19764
    -3.38074     0.62833     0.00150     0.31701     0.32734     0.19085     0.15605     4.71306    14.51603    11.06990    31.92007
    -3.37074     0.59311     0.00076     0.34578     0.29492     0.09271     0.07682     4.29101    15.24389    10.19087    31.12986
    -3.36174     0.55109     0.00041     0.36998     0.25657     0.04464     0.04002     4.02471    15.20460     9.43413    29.92614
    -3.35174     0.50587     0.00033     0.38538     0.22107     0.02643     0.03130     3.88940    14.43450     8.98212    28.47642
    -3.34274     0.46044     0.00050     0.38828     0.19631     0.02905     0.04787     3.82042    13.11320     8.92477    26.98085
    -3.33274     0.41737     0.00103     0.37645     0.18772     0.05352     0.09938     3.74046    11.52760     9.25242    25.65596
    -3.32274     0.37866     0.00216     0.34989     0.19695     0.11074     0.21010     3.58673     9.97443     9.87312    24.68277
    -3.31374     0.34530     0.00433     0.31086     0.22150     0.22202     0.42096     3.32824     8.68608    10.63647    24.17575
    -3.30374     0.31684     0.00814     0.26359     0.25488     0.41908     0.78922     2.97128     7.75505    11.35593    24.13400
    -3.29474     0.29151     0.01434     0.21328     0.28788     0.74159     1.38210     2.54911     7.13471    11.83424    24.44876
    -3.28474     0.26654     0.02371     0.16490     0.31091     1.23087     2.26085     2.10825     6.67798    11.89771    24.94172
    -3.27474     0.23942     0.03684     0.12220     0.31660     1.92009     3.45716     1.69450     6.21575    11.43304    25.43560
    -3.26574     0.20871     0.05402     0.08727     0.30192     2.82215     4.94656     1.34780     5.62413    10.42994    25.82251
    -3.25574     0.17494     0.07513     0.06068     0.26892     3.92104     6.63128     1.10366     4.86855     8.98879    26.09300
    -3.24674     0.14041     0.09978     0.04197     0.22386     5.16953     8.34590     1.00123     4.00054     7.29863    26.32184
    -3.23674     0.10851     0.12756     0.03022     0.17493     6.49450     9.88722     1.08872     3.12583     5.59316    26.63064
    -3.22674     0.08258     0.15827     0.02452     0.12988     7.80736    11.06869     1.42359     2.35850     4.07728    27.13068
    -3.21774     0.06505     0.19189     0.02407     0.09428     9.01719    11.76853     2.06383     1.78403     2.89223    27.90110
    -3.20774     0.05691     0.22814     0.02809     0.07067    10.03858    11.96768     3.04943     1.44080     2.09289    28.97319
    -3.19874     0.05764     0.26576     0.03566     0.05881    10.80495    11.74268     4.37955     1.31744     1.65911    30.32161
    -3.18874     0.06554     0.30209     0.04556     0.05654    11.28674    11.23656     5.99040     1.36696     1.51778    31.86817
    -3.17874     0.07802     0.33321     0.05619     0.06074    11.50759    10.61630     7.74754     1.52087     1.57245    33.49291
    -3.16974     0.09217     0.35498     0.06582     0.06807    11.55966    10.03987     9.45732     1.70601     1.72522    35.06912
    -3.15974     0.10518     0.36485     0.07295     0.07560    11.60406     9.63989    10.89719     1.85839     1.89138    36.50948
    -3.15074     0.11493     0.36304     0.07670     0.08117    11.81441     9.52008    11.86669     1.93209     2.01000    37.77910
    -3.14074     0.12056     0.35280     0.07725     0.08372    12.31334     9.75134    12.23601     1.90778     2.04992    38.89271
    -3.13074     0.12296     0.33944     0.07608     0.08346    13.09960    10.34922    11.98997     1.78903     2.01233    39.86210
    -3.12174     0.12511     0.32813     0.07600     0.08192    14.01490    11.26081    11.24354     1.60329     1.93140    40.66510
    -3.11174     0.13192     0.32221     0.08090     0.08167    14.77510    12.34605    10.23064     1.38991     1.87023    41.22862
    -3.10274     0.14952     0.32226     0.09517     0.08587    15.06080    13.39982     9.25626     1.19322     1.91149    41.47440
    -3.09274     0.18377     0.32654     0.12269     0.09742    14.63920    14.19480     8.62369     1.05275     2.13936    41.38022
    -3.08374     0.23832     0.33252     0.16555     0.11792    13.44100    14.55232     8.55203     0.99483     2.61735    41.01184
    -3.07374     0.31232     0.33837     0.22266     0.14677    11.59410    14.38949     9.10640     1.03037     3.36122    40.50170
    -3.06374     0.39919     0.34416     0.28876     0.18064     9.37110    13.75769    10.16580     1.15674     4.31840    39.98248
    -3.05474     0.48664     0.35157     0.35475     0.21395     7.09373    12.82905    11.44120     1.36663     5.36235    39.49988
    -3.04474     0.55917     0.36262     0.40927     0.24001     5.04579    11.85435    12.55465     1.66173     6.31195    38.99954
    -3.03574     0.60204     0.37803     0.44152     0.25294     3.41350    11.10663    13.15041     2.06507     6.97490    38.38504
    -3.02574     0.60558     0.39571     0.44457     0.24945     2.27359    10.80774    12.98503     2.62527     7.20223    37.58917
    -3.01574     0.56835     0.41106     0.41744     0.22984     1.61732    11.10013    12.01862     3.40345     6.93416    36.70036
    -3.00674     0.49744     0.41820     0.36533     0.19775     1.39260    12.02176    10.39474     4.44439     6.21872    35.95092
    -2.99674     0.40618     0.41234     0.29792     0.15901     1.53848    13.50379     8.38921     5.73586     5.19323    35.63604
    -2.98774     0.31002     0.39178     0.22643     0.11971     2.00748    15.37851     6.31374     7.18056     4.04110    35.96933
    -2.97774     0.22278     0.35868     0.16040     0.08466     2.77171    17.39486     4.43278     8.59508     2.93757    36.95853
    -2.96774     0.15433     0.31799     0.10600     0.05664     3.81592    19.25504     2.90906     9.75493     2.01348    38.38338
    -2.95874     0.11058     0.27562     0.06547     0.03631     5.12150    20.65427     1.79805    10.46641     1.34129    39.86950
    -2.94874     0.09488     0.23649     0.03810     0.02290     6.64869    21.36052     1.07458    10.65287     0.94554    41.07458
    -2.93974     0.11015     0.20327     0.02145     0.01502     8.32147    21.25095     0.67267    10.39186     0.82376    41.81062
    -2.92974     0.16014     0.17637     0.01279     0.01131    10.03103    20.34533     0.52216     9.90421     0.96804    42.13138
    -2.91974     0.24904     0.15452     0.00990     0.01092    11.65280    18.79519     0.57027     9.47693     1.37337    42.29294
    -2.91074     0.37981     0.13602     0.01157     0.01362    13.08717    16.83935     0.78879     9.36139     2.03492    42.65263
    -2.90074     0.55158     0.11963     0.01754     0.01985    14.29036    14.76172     1.17114     9.67777     2.93751    43.54710
    -2.89174     0.75773     0.10500     0.02829     0.03062    15.28310    12.83952     1.72331    10.38284     4.04754    45.19795
    -2.88174     0.98610     0.09259     0.04463     0.04730    16.11834    11.31111     2.45351    11.30031     5.31475    47.66864
    -2.87174     1.22060     0.08324     0.06708     0.07136    16.82358    10.32390     3.36031    12.20780     6.68191    50.83978
    -2.86274     1.44417     0.07748     0.09527     0.10381    17.35824     9.90579     4.42011    12.93808     8.10120    54.44415
    -2.85274     1.64237     0.07506     0.12753     0.14464    17.58768     9.95213     5.57519    13.42949     9.53840    58.07248
    -2.84374     1.80359     0.07483     0.16074     0.19230    17.35133    10.24809     6.73158    13.74839    10.96620    61.27705
    -2.83374     1.91855     0.07507     0.19100     0.24360    16.51765    10.51873     7.76715    14.02727    12.33720    63.59621
    -2.82374     1.98146     0.07400     0.21472     0.29396    15.05905    10.51403     8.55668    14.39169    13.57620    64.66179
    -2.81474     1.98935     0.07034     0.22989     0.33837    13.07851    10.06649     9.00717    14.89837    14.56490    64.24340
    -2.80474     1.94655     0.06370     0.23709     0.37238    10.78419     9.14187     9.09072    15.50755    15.19300    62.33706
    -2.79574     1.86593     0.05454     0.23935     0.39307     8.42682     7.83102     8.86205    16.09445    15.38052    59.14775
    -2.78574     1.76897     0.04399     0.24145     0.39937     6.24200     6.30548     8.44913    16.50521    15.14237    55.09797
    -2.77574     1.68342     0.03340     0.24808     0.39228     4.40021     4.76452     8.02178    16.59911    14.57631    50.71911
    -2.76674     1.63603     0.02399     0.26263     0.37411     2.99873     3.37492     7.75525    16.27922    13.85643    46.56131
    -2.75674     1.64907     0.01667     0.28641     0.34830     2.07779     2.24296     7.79670    15.52408    13.18223    43.12420
    -2.74774     1.73562     0.01199     0.31900     0.31871     1.65276     1.40511     8.25083    14.38152    12.72986    40.80540
    -2.73774     1.90012     0.01034     0.35921     0.28929     1.74754     0.84532     9.17439    12.96463    12.62113    39.91197
    -2.72774     2.13880     0.01213     0.40596     0.26366     2.41045     0.51920    10.57232    11.42411    12.90686    40.65349
    -2.71874     2.44139     0.01791     0.45854     0.24460     3.70662     0.37773    12.38910     9.92156    13.55330    43.11074
    -2.70874     2.78728     0.02835     0.51582     0.23383     5.68676     0.38362    14.49620     8.60416    14.45098    47.18700
    -2.69974     3.14701     0.04405     0.57514     0.23193     8.33370     0.51855    16.67970     7.57750    15.41762    52.52520
    -2.68974     3.48219     0.06519     0.63125     0.23865    11.51861     0.78305    18.65920     6.89649    16.22843    58.50307
    -2.67974     3.75059     0.09134     0.67665     0.25366    14.97223     1.19203    20.13040     6.56503    16.66422    64.29615
    -2.67074     3.91513     0.12122     0.70300     0.27694    18.31731     1.76614    20.81770     6.54571    16.55729    69.02044
    -2.66074     3.94963     0.15288     0.70352     0.30887    21.12527     2.51940    20.56250     6.77398    15.84289    71.93893
    -2.65174     3.84520     0.18389     0.67505     0.34952    23.01094     3.44300    19.35470     7.16913    14.58369    72.61512
    -2.64174     3.61156     0.21166     0.61938     0.39710    23.72066     4.48893    17.34410     7.64173    12.93872    70.97384
    -2.63174     3.27251     0.23358     0.54268     0.44718    23.17400     5.55932    14.80700     8.10509    11.14777    67.28914
    -2.62274     2.86284     0.24719     0.45415     0.49218    21.47957     6.51211    12.08270     8.49089     9.47245    62.09409
    -2.61274     2.42380     0.25042     0.36351     0.52291    18.90051     7.18748     9.49395     8.77292     8.16378    56.07928
    -2.60374     1.99770     0.24216     0.27919     0.53127    15.77941     7.45066     7.29787     8.99148     7.43461    50.00434
    -2.59374     1.62401     0.22265     0.20706     0.51297    12.48659     7.23496     5.65144     9.25711     7.43999    44.63678
    -2.58374     1.33242     0.19382     0.15033     0.46956     9.35501     6.56885     4.60963     9.73397     8.25020    40.66379
    -2.57474     1.13970     0.15917     0.10952     0.40794     6.62171     5.56970     4.13738    10.58369     9.82494    38.55375
    -2.56474     1.04608     0.12292     0.08341     0.33813     4.42069     4.41175     4.13295    11.89840    11.99050    38.44483
    -2.55574     1.03699     0.08916     0.06974     0.27035     2.78194     3.27762     4.45117    13.64540    14.44876    40.07114
    -2.54574     1.08816     0.06090     0.06571     0.21212     1.65493     2.31958     4.93387    15.64850    16.81954    42.80331
    -2.53674     1.17299     0.03977     0.06874     0.16701     0.94704     1.64519     5.43769    17.62170    18.74233    45.84246
    -2.52674     1.27068     0.02613     0.07684     0.13508     0.55815     1.32275     5.86207    19.23080    19.96553    48.44803
    -2.51674     1.36964     0.01958     0.08884     0.11392     0.40769     1.40482     6.16189    20.18400    20.42858    50.17898
    -2.50774     1.46686     0.01951     0.10430     0.10029     0.44893     1.94456     6.34370    20.28508    20.24217    50.95540
    -2.49774     1.56270     0.02530     0.12299     0.09111     0.67204     2.99411     6.44074    19.48314    19.64492    51.03705
    -2.48874     1.65403     0.03637     0.14431     0.08401     1.09862     4.57796     6.48256    17.85428    18.86280    50.79495
    -2.47874     1.72939     0.05184     0.16657     0.07742     1.76974     6.64728     6.47090    15.59742    18.04250    50.55307
    -2.46874     1.76978     0.07013     0.18688     0.07058     2.72850     9.04078     6.37250    12.97203    17.18439    50.39557
    -2.45974     1.75460     0.08883     0.20163     0.06352     3.99626    11.46655     6.13860    10.26065    16.19187    50.16252
    -2.44974     1.66961     0.10496     0.20741     0.05710     5.54787    13.55331     5.73190     7.71307    14.94004    49.52527
    -2.44074     1.51380     0.11555     0.20233     0.05299     7.28877    14.91746     5.15246     5.51219    13.37215    48.12770
    -2.43074     1.30152     0.11854     0.18680     0.05366     9.04600    15.29407     4.45075     3.75665    11.54175    45.74974
    -2.42074     1.05902     0.11326     0.16357     0.06209    10.58847    14.60568     3.71421     2.46480     9.61708    42.38819
    -2.41174     0.81664     0.10083     0.13697     0.08130    11.66781    12.99841     3.04554     1.59520     7.81746    38.26015
    -2.40174     0.60078     0.08369     0.11154     0.11373    12.09306    10.78725     2.53006     1.07296     6.34892    33.74200
    -2.39274     0.42838     0.06481     0.09089     0.16081    11.78988     8.37106     2.21186     0.81265     5.33234    29.26269
    -2.38274     0.30510     0.04696     0.07674     0.22276    10.83712     6.11499     2.08517     0.73589     4.77547    25.20020
    -2.37274     0.22739     0.03206     0.06889     0.29923     9.46422     4.27979     2.09976     0.78151     4.58007    21.83291
    -2.36374     0.18670     0.02100     0.06574     0.39019     7.98022     2.99380     2.18247     0.91231     4.58474    19.31716
    -2.35374     0.17384     0.01380     0.06519     0.49666     6.68913     2.26607     2.26293     1.11879     4.62225    17.70867
    -2.34474     0.18247     0.00988     0.06542     0.62013     5.81073     2.02079     2.29769     1.42063     4.57245    17.00020
    -2.33474     0.21009     0.00848     0.06533     0.76027     5.42809     2.13395     2.28214     1.85942     4.39033    17.13809
    -2.32474     0.25743     0.00889     0.06457     0.91159     5.48373     2.46272     2.24857     2.48507     4.10622    18.02880
    -2.31574     0.32614     0.01065     0.06325     1.06119     5.82253     2.86638     2.25004     3.33192     3.79810    19.53020
    -2.30574     0.41600     0.01372     0.06159     1.18910     6.26526     3.22901     2.33751     4.39909     3.55208    21.46335
    -2.29674     0.52304     0.01850     0.05975     1.27274     6.67677     3.47917     2.53922     5.63871     3.42906    23.63696
    -2.28674     0.63901     0.02583     0.05791     1.29527     7.02759     3.60364     2.85200     6.96320     3.44938    25.91383
    -2.27674     0.75233     0.03676     0.05660     1.25109     7.39297     3.64506     3.24317     8.27281     3.59455    28.24533
    -2.26774     0.85086     0.05208     0.05716     1.14892     7.90445     3.68073     3.66461     9.48365     3.82551    30.66797
    -2.25774     0.92454     0.07180     0.06205     1.01070     8.68173     3.78512     4.07113    10.55616     4.10044    33.26367
    -2.24874     0.96809     0.09459     0.07503     0.86376     9.73117     3.99280     4.43781    11.49938     4.39380    36.05643
    -2.23874     0.98241     0.11768     0.10090     0.73409    10.92086     4.27489     4.77149    12.34768     4.70447    38.95447
    -2.22874     0.97402     0.13734     0.14467     0.64010    11.98460     4.54744     5.10879    13.12248     5.05138    41.71082
    -2.21974     0.95340     0.14974     0.21014     0.58999    12.61904     4.69901     5.50233    13.81180     5.46805    44.00350
    -2.20974     0.93174     0.15218     0.29772     0.58151    12.57895     4.63531     5.99780    14.33949     5.98244    45.49714
    -2.20074     0.91735     0.14399     0.40255     0.60398    11.77855     4.31585     6.60250    14.58108     6.59923    45.94508
    -2.19074     0.91259     0.12677     0.51352     0.64079    10.31015     3.76770     7.26780    14.40506     7.28102    45.22540
    -2.18074     0.91320     0.10381     0.61450     0.67328     8.41679     3.07245     7.88490    13.71747     7.94072    43.33713
    -2.17174     0.90911     0.07909     0.68769     0.68444     6.39790     2.33600     8.30890    12.50297     8.45488    40.36097
    -2.16174     0.88833     0.05607     0.71864     0.66330     4.52637     1.65608     8.40230    10.84324     8.69016    36.44448
    -2.15274     0.84107     0.03709     0.70068     0.60717     2.97960     1.09905     8.08140     8.90612     8.54401    31.79619
    -2.14274     0.76354     0.02316     0.63710     0.52215     1.82662     0.69598     7.34830     6.90117     7.98112    26.69914
    -2.13274     0.65945     0.01431     0.54019     0.42040     1.04757     0.45371     6.29171     5.02929     7.04756    21.50419
    -2.12374     0.53883     0.01019     0.42698     0.31620     0.57375     0.37455     5.05876     3.44032     5.86172    16.60130
    -2.11374     0.41489     0.01071     0.31476     0.22190     0.32509     0.47868     3.81369     2.20589     4.57991    12.36551
    -2.10474     0.30019     0.01650     0.21633     0.14516     0.23669     0.82172     2.69245     1.32683     3.35476     9.11063
    -2.09474     0.20370     0.02904     0.13869     0.08847     0.26923     1.50268     1.77893     0.75692     2.30047     7.06813
    -2.08474     0.12944     0.05049     0.08293     0.05027     0.40781     2.65702     1.09927     0.43130     1.47532     6.38385
    -2.07574     0.07694     0.08309     0.04627     0.02672     0.65292     4.43059     0.63527     0.29446     0.88382     7.13007
    -2.06574     0.04275     0.12812     0.02410     0.01349     1.00815     6.93519     0.34338     0.31814     0.49451     9.30784
    -2.05674     0.02222     0.18493     0.01175     0.00691     1.46752    10.19280     0.17392     0.50976     0.25847    12.82828
    -2.04674     0.01086     0.24998     0.00539     0.00433     2.00674    14.09210     0.08323     0.91040     0.12672    17.48975
    -2.03674     0.00510     0.31693     0.00239     0.00418     2.58074    18.37010     0.03893     1.58175     0.05939    22.95950
    -2.02774     0.00253     0.37751     0.00113     0.00563     3.12875    22.62940     0.02029     2.57969     0.02916    28.77409
    -2.01774     0.00180     0.42331     0.00076     0.00833     3.58653    26.40900     0.01618     3.91908     0.02058    34.38558
    -2.00874     0.00242     0.44774     0.00096     0.01226     3.89912    29.26260     0.02309     5.53804     0.02863    39.21487
    -1.99874     0.00481     0.44776     0.00180     0.01768     4.03081    30.83740     0.04443     7.27965     0.05851    42.72285
    -1.98974     0.01040     0.42427     0.00374     0.02543     3.97105    30.92880     0.09172     8.90359     0.12772    44.48672
    -1.97974     0.02213     0.38150     0.00777     0.03743     3.73163    29.52780     0.18716    10.14905     0.27016    44.31462
    -1.96974     0.04483     0.32600     0.01549     0.05714     3.34423    26.80470     0.36612    10.80439     0.54000    42.30288
    -1.96074     0.08541     0.26484     0.02912     0.08985     2.85435    23.10280     0.67667    10.79120     1.01148    38.90573
    -1.95074     0.15215     0.20449     0.05131     0.14217     2.31508    18.85873     1.17307    10.19499     1.76888    34.86088
    -1.94174     0.25273     0.14994     0.08436     0.22037     1.77929    14.54613     1.89968     9.24007     2.88290    31.05547
    -1.93174     0.39077     0.10423     0.12921     0.32764     1.29159    10.57502     2.86736     8.21143     4.37535    28.27259
    -1.92174     0.56202     0.06853     0.18420     0.46093     0.88312     7.22874     4.03093     7.35642     6.17949    26.95438
    -1.91274     0.75159     0.04254     0.24424     0.60865     0.56731     4.63521     5.27361     6.80046     8.12104    27.04465
    -1.90274     0.93460     0.02488     0.30125     0.75126     0.34164     2.78528     6.41987     6.52678     9.92978    28.01534
    -1.89374     1.08013     0.01369     0.34557     0.86471     0.19256     1.56507     7.27056     6.40200    11.29319    29.02749
    -1.88374     1.16059     0.00708     0.36870     0.92718     0.10149     0.82172     7.66042     6.24738    11.94854    29.24310
    -1.87374     1.15921     0.00344     0.36605     0.92546     0.05001     0.40276     7.50936     5.91312    11.76148    28.09089
    -1.86474     1.07641     0.00158     0.33869     0.85954     0.02307     0.18433     6.85295     5.33215    10.77282    25.44154
    -1.85474     0.92995     0.00068     0.29331     0.74300     0.00999     0.07879     5.83185     4.53432     9.18560    21.60750
    -1.84574     0.74839     0.00029     0.24079     0.59816     0.00410     0.03152     4.65077     3.61900     7.31070    17.20371
    -1.83574     0.56363     0.00012     0.19372     0.44956     0.00162     0.01186     3.52642     2.71579     5.46122    12.92394
    -1.82574     0.40228     0.00005     0.16465     0.31761     0.00064     0.00425     2.64239     1.93904     3.89933     9.37024
    -1.81674     0.28147     0.00003     0.16463     0.21505     0.00029     0.00151     2.12819     1.36552     2.78755     6.94423
    -1.80674     0.20816     0.00002     0.20270     0.14661     0.00021     0.00060     2.05786     1.02715     2.19306     5.83637
    -1.79774     0.18130     0.00003     0.28462     0.11071     0.00032     0.00035     2.45505     0.92003     2.10810     6.06053
    -1.78774     0.19452     0.00007     0.41110     0.10194     0.00074     0.00036     3.29364     1.01554     2.47202     7.48994
    -1.77774     0.23813     0.00019     0.57504     0.11303     0.00195     0.00052     4.48909     1.26934     3.18370     9.87098
    -1.76874     0.30029     0.00049     0.75989     0.13608     0.00522     0.00083     5.89125     1.62697     4.10848    12.82950
    -1.75874     0.36826     0.00126     0.94031     0.16308     0.01349     0.00146     7.28973     2.03220     5.08941    15.89919
    -1.74974     0.43005     0.00308     1.08618     0.18683     0.03305     0.00275     8.45065     2.44008     5.97342    18.60608
    -1.73974     0.47724     0.00708     1.17093     0.20179     0.07606     0.00542     9.17317     2.83424     6.66024    20.60617
    -1.72974     0.50743     0.01521     1.17875     0.20533     0.16376     0.01072     9.34508     3.24127     7.13365    21.80120
    -1.72074     0.52526     0.03053     1.10928     0.19807     0.32907     0.02061     8.98907     3.73316     7.48401    22.41906
    -1.71074     0.54077     0.05716     0.97915     0.18352     0.61678     0.03775     8.24552     4.40409     7.87227    22.93701
    -1.70174     0.56500     0.09978     0.81456     0.16668     1.07795     0.06519     7.32781     5.32928     8.47037    23.91662
    -1.69174     0.60476     0.16242     0.64436     0.15201     1.75650     0.10566     6.44903     6.51201     9.37668    25.76343
    -1.68174     0.65858     0.24648     0.49167     0.14214     2.66903     0.16070     5.75871     7.84915    10.55334    28.52980
    -1.67274     0.71679     0.34888     0.36958     0.13702     3.78209     0.22997     5.31314     9.13786    11.83082    31.86617
    -1.66274     0.76416     0.46066     0.28132     0.13459     4.99826     0.31164     5.09078    10.11762    12.95638    35.11541
    -1.65374     0.78752     0.56764     0.22356     0.13198     6.16239     0.40502     5.03431    10.55825    13.69318    37.56385
    -1.64374     0.78177     0.65321     0.19128     0.12716     7.09033     0.51501     5.09170    10.34018    13.90943    38.70008
    -1.63374     0.75337     0.70274     0.18143     0.11972     7.61883     0.65796     5.24624     9.49443    13.61893    38.39364
    -1.62474     0.71957     0.70839     0.19455     0.11119     7.65941     0.86561     5.51499     8.19603    12.94653    36.91627
    -1.61474     0.70205     0.67175     0.23367     0.10432     7.23366     1.18417     5.92996     6.70540    12.07835    34.84333
    -1.60574     0.71997     0.60350     0.30153     0.10225     6.47652     1.66399     6.51471     5.27786    11.17518    32.83550
    -1.59574     0.78200     0.52005     0.39690     0.10742     5.61110     2.33927     7.26315     4.10636    10.34194    31.46818
    -1.58574     0.88219     0.43807     0.51158     0.12078     4.89227     3.20495     8.13381     3.27316     9.61419    31.07100
    -1.57674     1.00025     0.36986     0.62988     0.14148     4.54938     4.19717     9.04712     2.76827     8.98331    31.68673
    -1.56674     1.10647     0.32088     0.73127     0.16679     4.73149     5.19326     9.89060     2.51827     8.42888    33.08792
    -1.55774     1.17052     0.29019     0.79524     0.19252     5.47097     6.03489    10.52920     2.43396     7.91885    34.83634
    -1.54774     1.17034     0.27346     0.80685     0.21371     6.66159     6.57483    10.83400     2.45379     7.41262    36.40120
    -1.53774     1.09905     0.26661     0.76321     0.22588     8.07907     6.73150    10.70190     2.56866     6.86453    37.30040
    -1.52874     0.96611     0.26848     0.67231     0.22611     9.41370     6.51493    10.09200     2.82657     6.23166    37.21187
    -1.51874     0.79379     0.28125     0.55154     0.21379    10.35245     6.03606     9.04878     3.31206     5.49285    36.08258
    -1.50974     0.60932     0.30866     0.42138     0.19092    10.65393     5.45733     7.70047     4.10743     4.66491    34.11435
    -1.49974     0.43743     0.35255     0.30018     0.16156    10.22523     4.93763     6.22868     5.23997     3.80750    31.69072
    -1.48974     0.29509     0.40991     0.20014     0.13052     9.13612     4.57657     4.84223     6.64471     3.01146    29.24676
    -1.48074     0.19022     0.47163     0.12645     0.10233     7.59306     4.38451     3.73296     8.14445     2.37790    27.12351
    -1.47074     0.12361     0.52416     0.07876     0.08038     5.87015     4.29304     3.05494     9.47900     1.99435    25.49841
    -1.46174     0.09260     0.55347     0.05375     0.06676     4.21954     4.19304     2.91313    10.37624     1.91866    24.38719
    -1.45174     0.09429     0.54982     0.04741     0.06275     2.81932     3.98755     3.36311    10.63121     2.16783    23.72329
    -1.44274     0.12733     0.51108     0.05638     0.06951     1.75230     3.62968     4.40841    10.17591     2.71265    23.44325
    -1.43274     0.19170     0.44346     0.07815     0.08857     1.01402     3.14098     5.99278     9.10577     3.47983    23.53525
    -1.42274     0.28676     0.35932     0.11033     0.12179     0.54819     2.59855     7.98842     7.63833     4.35956    24.01124
    -1.41374     0.40848     0.27294     0.14967     0.17058     0.28123     2.11340    10.19022     6.04295     5.22394    24.85341
    -1.40374     0.54690     0.19690     0.19151     0.23450     0.14491     1.79907    12.32950     4.55413     5.95072    25.94814
    -1.39474     0.68596     0.13961     0.22968     0.30990     0.08890     1.75078    14.10860     3.32797     6.44615    27.08756
    -1.38474     0.80496     0.10502     0.25765     0.38903     0.08228     2.02760    15.25070     2.41524     6.65896    27.99145
    -1.37474     0.88344     0.09376     0.27011     0.46064     0.11043     2.64192    15.56320     1.78638     6.58003    28.38991
    -1.36574     0.90678     0.10512     0.26444     0.51226     0.17079     3.54899    14.98660     1.36886     6.23402    28.09786
    -1.35574     0.87055     0.13876     0.24169     0.53342     0.26928     4.64365    13.60810     1.08350     5.66614    27.05508
    -1.34674     0.78148     0.19569     0.20611     0.51914     0.41760     5.77078    11.64270     0.86827     4.93503    25.33680
    -1.33674     0.65618     0.27802     0.16402     0.47156     0.62988     6.75412     9.37790     0.68684     4.10641    23.12494
    -1.32674     0.51534     0.38760     0.12176     0.39940     0.91703     7.43842     7.10571     0.52521     3.25272    20.66319
    -1.31774     0.37865     0.52313     0.08434     0.31522     1.27924     7.72881     5.06292     0.38296     2.44296    18.19822
    -1.30774     0.26060     0.67728     0.05455     0.23178     1.69759     7.61760     3.39390     0.26456     1.73384    15.93170
    -1.29874     0.16880     0.83448     0.03310     0.15884     2.12994     7.16190     2.14924     0.17373     1.16300    13.97304
    -1.28874     0.10495     0.97262     0.01919     0.10184     2.51414     6.47102     1.30829     0.11151     0.74520    12.34876
    -1.27874     0.06746     1.06682     0.01139     0.06197     2.78156     5.65080     0.81519     0.07712     0.47925    11.01157
    -1.26974     0.05433     1.09682     0.00844     0.03786     2.87702     4.78635     0.61556     0.07022     0.35841     9.90500
    -1.25974     0.06586     1.05445     0.00961     0.02712     2.77699     3.93389     0.68290     0.09304     0.38388     9.02775
    -1.25074     0.10592     0.94611     0.01495     0.02797     2.49949     3.12693     1.02948     0.15128     0.57352     8.47564
    -1.24074     0.18162     0.79152     0.02502     0.03974     2.09875     2.39031     1.69935     0.25297     0.96239     8.44166
    -1.23074     0.30097     0.61786     0.04053     0.06267     1.65141     1.74632     2.74455     0.40496     1.59205     9.16131
    -1.22174     0.46887     0.45176     0.06172     0.09693     1.23568     1.21317     4.18487     0.60783     2.48712    10.80795
    -1.21174     0.68207     0.31376     0.08772     0.14142     0.91983     0.80101     5.96939     0.85060     3.62955    13.39534
    -1.20274     0.92605     0.21624     0.11617     0.19257     0.75860     0.50856     7.95152     1.10813     4.93356    16.71141
    -1.19274     1.17443     0.16425     0.14339     0.24406     0.79771     0.32501     9.89570     1.34333     6.24374    20.33163
    -1.18274     1.39519     0.15867     0.16503     0.28774     1.07966     0.23382    11.52940     1.51536     7.35931    23.72418
    -1.17374     1.55898     0.19837     0.17731     0.31549     1.64150     0.21818    12.62130     1.59041     8.08364    26.40518
    -1.16374     1.64784     0.28085     0.17825     0.32168     2.50158     0.26378    13.05280     1.55307     8.28457    28.08442
    -1.15474     1.66186     0.40083     0.16821     0.30503     3.63512     0.35908    12.85460     1.41122     7.93778    28.73373
    -1.14474     1.61487     0.54843     0.14974     0.26900     4.95229     0.49348    12.17990     1.19339     7.13145    28.53255
    -1.13474     1.52974     0.70804     0.12667     0.22065     6.29265     0.65600    11.23570     0.93930     6.03468    27.74342
    -1.12574     1.42415     0.86004     0.10283     0.16833     7.44434     0.83448    10.19790     0.68825     4.84093    26.56125
    -1.11574     1.30816     0.98475     0.08103     0.11952     8.19714     1.01637     9.16010     0.46970     3.71343    25.05020
    -1.10674     1.18224     1.06657     0.06268     0.07900     8.39633     1.18951     8.13040     0.29877     2.75111    23.15661
    -1.09674     1.04205     1.09824     0.04793     0.04866     8.00221     1.34227     7.07435     0.17733     1.98887    20.82191
    -1.08674     0.88627     1.08098     0.03625     0.02796     7.09683     1.46241     5.96500     0.09838     1.41285    18.06692
    -1.07774     0.71973     1.02212     0.02693     0.01502     5.85597     1.53720     4.81756     0.05118     0.98805    15.03377
    -1.06774     0.55321     0.93167     0.01945     0.00757     4.49660     1.55508     3.69091     0.02509     0.67724    11.95680
    -1.05874     0.39998     0.81974     0.01348     0.00360     3.21528     1.50989     2.66366     0.01167     0.45095     9.08825
    -1.04874     0.27087     0.69550     0.00889     0.00163     2.14432     1.40808     1.80202     0.00521     0.28866     6.62518
    -1.03874     0.17134     0.56745     0.00553     0.00071     1.34158     1.27246     1.13886     0.00227     0.17600     4.67619
    -1.02974     0.10103     0.44418     0.00323     0.00030     0.80296     1.14328     0.67123     0.00098     0.10141     3.26860
    -1.01974     0.05549     0.33390     0.00177     0.00013     0.48814     1.07328     0.36843     0.00043     0.05494     2.37651
    -1.01074     0.02837     0.24347     0.00090     0.00006     0.34529     1.11698     0.18824     0.00019     0.02790     1.95140
    -1.00074     0.01350     0.17702     0.00043     0.00003     0.32715     1.31746     0.08951     0.00010     0.01327     1.93847
    -0.99074     0.00599     0.13511     0.00020     0.00003     0.39581     1.69107     0.03965     0.00006     0.00594     2.27386
    -0.98174     0.00250     0.11476     0.00009     0.00003     0.52011     2.21503     0.01645     0.00006     0.00258     2.87161
    -0.97174     0.00104     0.11035     0.00005     0.00005     0.67082     2.82476     0.00658     0.00008     0.00127     3.61501
    -0.96274     0.00057     0.11492     0.00005     0.00010     0.81817     3.42078     0.00295     0.00015     0.00115     4.35885
    -0.95274     0.00070     0.12162     0.00010     0.00025     0.93359     3.89337     0.00243     0.00035     0.00220     4.95462
    -0.94374     0.00154     0.12519     0.00023     0.00061     0.99507     4.15569     0.00441     0.00084     0.00547     5.28905
    -0.93374     0.00370     0.12258     0.00057     0.00148     0.99371     4.17460     0.01040     0.00203     0.01372     5.32278
    -0.92374     0.00853     0.11350     0.00137     0.00343     0.93714     3.98848     0.02470     0.00468     0.03282     5.11465
    -0.91474     0.01849     0.09986     0.00319     0.00748     0.84690     3.69777     0.05606     0.01021     0.07402     4.81398
    -0.90474     0.03749     0.08480     0.00704     0.01533     0.75302     3.43438     0.12027     0.02091     0.15685     4.63010
    -0.89574     0.07110     0.07151     0.01468     0.02944     0.68299     3.31674     0.24327     0.04016     0.31201     4.78189
    -0.88574     0.12614     0.06213     0.02892     0.05301     0.65338     3.40821     0.46368     0.07230     0.58274     5.45053
    -0.87574     0.20955     0.05728     0.05378     0.08954     0.66514     3.69455     0.83310     0.12213     1.02180     6.74687
    -0.86674     0.32636     0.05605     0.09434     0.14206     0.70406     4.08524     1.41051     0.19378     1.68224     8.69463
    -0.85674     0.47699     0.05658     0.15602     0.21186     0.74653     4.44421     2.25091     0.28896     2.59991    11.23197
    -0.84774     0.65514     0.05690     0.24310     0.29742     0.76795     4.63533     3.38472     0.40544     3.77197    14.21797
    -0.83774     0.84670     0.05569     0.35656     0.39311     0.75089     4.56634     4.79346     0.53563     5.13329    17.43167
    -0.82774     1.03071     0.05285     0.49158     0.48975     0.69011     4.21925     6.38852     0.66665     6.55118    20.58058
    -0.81874     1.18288     0.04979     0.63651     0.57511     0.59274     3.65018     8.00615     0.78182     7.83447    23.30964
    -0.80874     1.28064     0.04937     0.77325     0.63664     0.47454     2.96920     9.42699     0.86401     8.77591    25.25055
    -0.79974     1.30834     0.05565     0.88034     0.66415     0.35369     2.30393    10.41803     0.89948     9.19796    26.08156
    -0.78974     1.26125     0.07336     0.93848     0.65265     0.24540     1.76671    10.79919     0.88174     9.01832    25.63709
    -0.77974     1.14685     0.10703     0.93603     0.60363     0.15858     1.43138    10.48887     0.81329     8.26562    23.95127
    -0.77074     0.98299     0.15968     0.87281     0.52510     0.09568     1.32692     9.53918     0.70539     7.07731    21.28507
    -0.76074     0.79351     0.23120     0.76030     0.42933     0.05435     1.43781     8.11787     0.57488     5.65865    18.05790
    -0.75174     0.60289     0.31698     0.61853     0.32986     0.02994     1.71163     6.46110     0.44032     4.22342    14.73466
    -0.74174     0.43110     0.40757     0.46998     0.23861     0.01781     2.06819     4.80957     0.31803     2.94280    11.70365
    -0.73174     0.29120     0.49055     0.33398     0.16422     0.01478     2.41458     3.35416     0.21973     1.91530     9.19850
    -0.72274     0.18895     0.55420     0.22358     0.11157     0.01997     2.66391     2.20816     0.15291     1.16921     7.29246
    -0.71274     0.12525     0.59209     0.14478     0.08342     0.03503     2.75424     1.41392     0.12313     0.68043     5.95231
    -0.70374     0.09945     0.60695     0.09866     0.08233     0.06397     2.66601     0.96636     0.13746     0.40114     5.12233
    -0.69374     0.11273     0.61121     0.08433     0.11247     0.11246     2.42442     0.84898     0.20752     0.28249     4.79661
    -0.68374     0.17010     0.62396     0.10161     0.18038     0.18622     2.08971     1.05848     0.35053     0.28953     5.05052
    -0.67474     0.27990     0.66420     0.15198     0.29372     0.28857     1.73594     1.61301     0.58685     0.40404     6.01820
    -0.66474     0.45084     0.74307     0.23754     0.45809     0.41757     1.42676     2.53816     0.93325     0.61973     7.82501
    -0.65574     0.68621     0.85801     0.35830     0.67254     0.56389     1.19943     3.83620     1.39311     0.93162    10.49932
    -0.64574     0.97774     0.99119     0.50873     0.92578     0.71037     1.05884     5.44954     1.94590     1.32482    13.89291
    -0.63574     1.30105     1.11417     0.67540     1.19314     0.83517     0.98365     7.23353     2.54187     1.76586    17.64384
    -0.62674     1.61589     1.19591     0.83695     1.44062     0.91771     0.93993     8.95761     3.10500     2.20151    21.21113
    -0.61674     1.87318     1.21284     0.96770     1.62949     0.94454     0.89553    10.34803     3.54682     2.56541    23.98354
    -0.60774     2.02734     1.15807     1.04408     1.72727     0.91665     0.83104    11.15080     3.78925     2.79435    25.43886
    -0.59774     2.04761     1.04237     1.05121     1.71622     0.85035     0.74425    11.21019     3.78561     2.84410    25.29191
    -0.58774     1.93116     0.89195     0.98779     1.59810     0.77541     0.64827    10.51483     3.53684     2.70508    23.58943
    -0.57874     1.70034     0.74043     0.86644     1.39469     0.72816     0.56507     9.20391     3.08984     2.40416    20.69305
    -0.56874     1.39773     0.61947     0.70945     1.14058     0.74346     0.51761     7.51879     2.52336     1.99596    17.16642
    -0.55974     1.07288     0.55085     0.54231     0.87378     0.84464     0.52199     5.73281     1.92638     1.54799    13.61362
    -0.54974     0.76890     0.54183     0.38709     0.62675     1.03576     0.58250     4.08016     1.37425     1.12127    10.51851
    -0.53974     0.51454     0.58456     0.25796     0.42069     1.29741     0.68902     2.71088     0.91601     0.75840     8.14947
    -0.53074     0.32149     0.65846     0.16053     0.26415     1.58765     0.81877     1.68129     0.57030     0.47893     6.54158
    -0.52074     0.18759     0.73623     0.09328     0.15508     1.84981     0.94066     0.97381     0.33163     0.28242     5.55051
    -0.51174     0.10224     0.79062     0.05064     0.08509     2.02680     1.02396     0.52671     0.18022     0.15558     4.94185
    -0.50174     0.05211     0.80181     0.02570     0.04365     2.07617     1.04563     0.26622     0.09162     0.08031     4.48321
    -0.49174     0.02498     0.76173     0.01222     0.02103     1.98374     0.99743     0.12600     0.04394     0.03947     4.01053
    -0.48274     0.01159     0.67552     0.00549     0.00979     1.76584     0.88692     0.05636     0.02077     0.02013     3.45242
    -0.47274     0.00602     0.55835     0.00246     0.00511     1.46385     0.73475     0.02501     0.01186     0.01469     2.82211
    -0.46374     0.00522     0.42984     0.00137     0.00451     1.12983     0.56680     0.01369     0.01244     0.02103     2.18473
    -0.45374     0.00845     0.30812     0.00142     0.00742     0.81181     0.40701     0.01395     0.02236     0.04270     1.62324
    -0.44374     0.01682     0.20562     0.00243     0.01489     0.54309     0.27211     0.02380     0.04563     0.08942     1.21381
    -0.43474     0.03305     0.12774     0.00463     0.02934     0.33822     0.16939     0.04539     0.09010     0.17752     1.01540
    -0.42474     0.06109     0.07390     0.00851     0.05429     0.19631     0.09824     0.08354     0.16668     0.32899     1.07155
    -0.41574     0.10526     0.03982     0.01467     0.09361     0.10641     0.05321     0.14395     0.28728     0.56764     1.41185
    -0.40574     0.16880     0.02003     0.02355     0.15024     0.05435     0.02711     0.23109     0.46074     0.91125     2.04716
    -0.39674     0.25188     0.00948     0.03518     0.22431     0.02693     0.01335     0.34529     0.68754     1.36121     2.95517
    -0.38674     0.34967     0.00435     0.04890     0.31164     0.01433     0.00700     0.48003     0.95468     1.89174     4.06233
    -0.37674     0.45171     0.00220     0.06325     0.40281     0.01053     0.00506     0.62088     1.23327     2.44603     5.23572
    -0.36774     0.54290     0.00171     0.07611     0.48442     0.01320     0.00639     0.74722     1.48229     2.94291     6.29714
    -0.35774     0.60706     0.00246     0.08523     0.54208     0.02369     0.01172     0.83683     1.65794     3.29453     7.06154
    -0.34874     0.63160     0.00476     0.08879     0.56439     0.04763     0.02404     0.87200     1.72503     3.43130     7.38954
    -0.33874     0.61148     0.00966     0.08609     0.54679     0.09597     0.04922     0.84537     1.67017     3.32535     7.24010
    -0.32874     0.55081     0.01900     0.07764     0.49295     0.18599     0.09683     0.76263     1.50495     2.99839     6.68921
    -0.31974     0.46169     0.03541     0.06517     0.41383     0.34063     0.18034     0.64003     1.26215     2.51584     5.91510
    -0.30974     0.36019     0.06212     0.05092     0.32392     0.58500     0.31619     0.50000     0.98700     1.96419     5.14953
    -0.30074     0.26175     0.10238     0.03706     0.23779     0.93890     0.52116     0.36363     0.72257     1.42751     4.61275
    -0.29074     0.17755     0.15861     0.02521     0.16677     1.40589     0.80824     0.24660     0.50318     0.96601     4.45806
    -0.28074     0.11327     0.23135     0.01618     0.11838     1.96287     1.18125     0.15671     0.35005     0.61000     4.74007
    -0.27174     0.06964     0.31847     0.01013     0.09720     2.55453     1.63194     0.09486     0.27477     0.36121     5.41275
    -0.26174     0.04429     0.41489     0.00677     0.10663     3.09890     2.13674     0.05754     0.28444     0.20383     6.35402
    -0.25274     0.03370     0.51305     0.00566     0.15010     3.50365     2.66030     0.03955     0.38573     0.11494     7.40669
    -0.24274     0.03452     0.60380     0.00640     0.23078     3.69226     3.15697     0.03601     0.58458     0.07245     8.41777
    -0.23274     0.04403     0.67764     0.00868     0.34922     3.62668     3.57710     0.04314     0.88140     0.05910     9.26698
    -0.22374     0.06001     0.72597     0.01223     0.50021     3.32020     3.87172     0.05833     1.26250     0.06300     9.87417
    -0.21374     0.08025     0.74221     0.01679     0.67040     2.83322     4.00008     0.07978     1.69470     0.07648    10.19391
    -0.20474     0.10239     0.72310     0.02210     0.83820     2.25350     3.93615     0.10615     2.12459     0.09452    10.20071
    -0.19474     0.12408     0.66971     0.02784     0.97812     1.67069     3.67900     0.13636     2.48870     0.11377     9.88828
    -0.18474     0.14323     0.58788     0.03379     1.06633     1.15434     3.25558     0.16967     2.72958     0.13196     9.27236
    -0.17574     0.15851     0.48759     0.03973     1.08896     0.74328     2.71836     0.20531     2.81200     0.14772     8.40144
    -0.16574     0.16938     0.38089     0.04546     1.04540     0.44610     2.13531     0.24203     2.73389     0.16043     7.35890
    -0.15674     0.17580     0.27952     0.05063     0.94810     0.24949     1.57405     0.27726     2.52352     0.16960     6.24795
    -0.14674     0.17762     0.19226     0.05471     0.81745     0.13004     1.08639     0.30692     2.22748     0.17470     5.16756
    -0.13674     0.17450     0.12373     0.05698     0.67499     0.06317     0.70102     0.32587     1.89463     0.17468     4.18957
    -0.12774     0.16585     0.07439     0.05676     0.53782     0.02861     0.42235     0.32941     1.56319     0.16849     3.34688
    -0.11774     0.15139     0.04176     0.05369     0.41601     0.01209     0.23742     0.31490     1.25497     0.15562     2.63784
    -0.10874     0.13170     0.02188     0.04793     0.31329     0.00477     0.12452     0.28321     0.98024     0.13655     2.04408
    -0.09874     0.10848     0.01070     0.04020     0.22938     0.00176     0.06093     0.23870     0.74178     0.11316     1.54508
    -0.08874     0.08413     0.00490     0.03156     0.16248     0.00061     0.02786     0.18802     0.53987     0.08813     1.12755
    -0.07974     0.06116     0.00210     0.02314     0.11056     0.00020     0.01193     0.13816     0.37515     0.06426     0.78667
    -0.06974     0.04158     0.00085     0.01582     0.07172     0.00007     0.00481     0.09459     0.24715     0.04377     0.52035
    -0.06074     0.02638     0.00033     0.01007     0.04405     0.00002     0.00184     0.06027     0.15348     0.02780     0.32424
    -0.05074     0.01559     0.00012     0.00597     0.02548     0.00001     0.00067     0.03573     0.08944     0.01645     0.18946
    -0.04074     0.00858     0.00004     0.00329     0.01382     0.00000     0.00024     0.01971     0.04876     0.00906     0.10350
    -0.03174     0.00439     0.00002     0.00169     0.00701     0.00000     0.00008     0.01011     0.02482     0.00465     0.05278
    -0.02174     0.00210     0.00001     0.00082     0.00333     0.00000     0.00003     0.00484     0.01181     0.00225     0.02519
    -0.01274     0.00094     0.00000     0.00041     0.00150     0.00000     0.00001     0.00223     0.00536     0.00111     0.01157
    -0.00274     0.00042     0.00000     0.00031     0.00072     0.00001     0.00001     0.00118     0.00262     0.00081     0.00609
     0.00726     0.00025     0.00001     0.00052     0.00057     0.00003     0.00002     0.00120     0.00221     0.00133     0.00614
     0.01626     0.00032     0.00002     0.00126     0.00099     0.00008     0.00006     0.00241     0.00398     0.00316     0.01228
     0.02626     0.00068     0.00005     0.00305     0.00227     0.00021     0.00017     0.00569     0.00919     0.00766     0.02896
     0.03526     0.00151     0.00013     0.00698     0.00514     0.00054     0.00044     0.01295     0.02084     0.01751     0.06604
     0.04526     0.00321     0.00032     0.01485     0.01094     0.00131     0.00108     0.02756     0.04432     0.03727     0.14085
     0.05526     0.00634     0.00077     0.02939     0.02165     0.00308     0.00257     0.05458     0.08772     0.07376     0.27986
     0.06426     0.01165     0.00178     0.05410     0.03984     0.00696     0.00591     0.10049     0.16145     0.13574     0.51792
     0.07426     0.01992     0.00397     0.09259     0.06818     0.01515     0.01302     0.17203     0.27625     0.23224     0.89334
     0.08326     0.03166     0.00842     0.14731     0.10850     0.03159     0.02747     0.27384     0.43953     0.36946     1.43778
     0.09326     0.04679     0.01701     0.21795     0.16052     0.06284     0.05517     0.40528     0.65022     0.54647     2.16226
     0.10326     0.06429     0.03253     0.29985     0.22083     0.11870     0.10502     0.55775     0.89443     0.75164     3.04504
     0.11226     0.08215     0.05860     0.38360     0.28252     0.21191     0.18857     0.71374     1.14412     0.96127     4.02647
     0.12226     0.09759     0.09913     0.45636     0.33613     0.35602     0.31823     0.84943     1.36082     1.14327     5.01698
     0.13126     0.10780     0.15700     0.50494     0.37195     0.56121     0.50328     0.94015     1.50575     1.26475     5.91683
     0.14126     0.11074     0.23242     0.51973     0.38285     0.82790     0.74412     0.96789     1.54935     1.30121     6.63621
     0.15026     0.10580     0.32104     0.49771     0.36667     1.14067     1.02703     0.92719     1.48340     1.24561     7.11513
     0.16026     0.09404     0.41331     0.44357     0.32681     1.46586     1.32129     0.82648     1.32157     1.10974     7.32266
     0.17026     0.07774     0.49556     0.36809     0.27125     1.75550     1.58386     0.68590     1.09608     0.92037     7.25436
     0.17926     0.05981     0.55308     0.28459     0.20976     1.95754     1.76744     0.53033     0.84705     0.71110     6.92068
     0.18926     0.04283     0.57437     0.20519     0.15128     2.03188     1.83538     0.38228     0.61023     0.51225     6.34569
     0.19826     0.02858     0.55488     0.13813     0.10189     1.96196     1.77309     0.25724     0.41036     0.34445     5.57057
     0.20826     0.01777     0.49856     0.08700     0.06418     1.76252     1.59302     0.16188     0.25806     0.21658     4.65956
     0.21826     0.01032     0.41662     0.05137     0.03792     1.47256     1.33127     0.09546     0.15204     0.12763     3.69518
     0.22726     0.00561     0.32371     0.02854     0.02108     1.14396     1.03452     0.05295     0.08421     0.07070     2.76528
     0.23726     0.00291     0.23388     0.01501     0.01107     0.82654     0.74748     0.02779     0.04401     0.03697     1.94567
     0.24626     0.00155     0.15713     0.00760     0.00551     0.55521     0.50220     0.01408     0.02180     0.01839     1.28348
     0.25626     0.00117     0.09815     0.00399     0.00262     0.34677     0.31370     0.00751     0.01029     0.00888     0.79307
     0.26626     0.00176     0.05700     0.00282     0.00119     0.20141     0.18219     0.00566     0.00465     0.00454     0.46123
     0.27526     0.00383     0.03081     0.00371     0.00052     0.10889     0.09840     0.00804     0.00202     0.00327     0.25951
     0.28526     0.00863     0.01559     0.00723     0.00022     0.05511     0.04947     0.01614     0.00085     0.00435     0.15760
     0.29426     0.01842     0.00763     0.01498     0.00010     0.02706     0.02331     0.03363     0.00036     0.00808     0.13357
     0.30426     0.03663     0.00429     0.02963     0.00005     0.01545     0.01073     0.06659     0.00018     0.01564     0.17920
     0.31426     0.06777     0.00423     0.05474     0.00006     0.01572     0.00591     0.12309     0.00016     0.02882     0.30051
     0.32326     0.11652     0.00755     0.09412     0.00013     0.02848     0.00599     0.21164     0.00028     0.04966     0.51437
     0.33326     0.18622     0.01584     0.15047     0.00035     0.05992     0.01046     0.33831     0.00064     0.07979     0.84199
     0.34226     0.27665     0.03235     0.22370     0.00090     0.12230     0.02063     0.50283     0.00154     0.11977     1.30068
     0.35226     0.38210     0.06187     0.30941     0.00224     0.23366     0.03923     0.69513     0.00367     0.16864     1.89595
     0.36226     0.49082     0.11012     0.39856     0.00528     0.41549     0.06979     0.89462     0.00844     0.22443     2.61755
     0.37126     0.58675     0.18227     0.47903     0.01173     0.68698     0.11550     1.07341     0.01847     0.28587     3.44000
     0.38126     0.65355     0.28045     0.53933     0.02440     1.05593     0.17777     1.20441     0.03812     0.35537     4.32934
     0.39026     0.67995     0.40116     0.57298     0.04746     1.50909     0.25435     1.27112     0.07389     0.44210     5.25211
     0.40026     0.66434     0.53349     0.58224     0.08630     2.00507     0.33839     1.27583     0.13413     0.56331     6.18311
     0.41026     0.61470     0.65954     0.57884     0.14662     2.47711     0.41869     1.24113     0.22783     0.74244     7.10691
     0.41926     0.54803     0.75815     0.58086     0.23294     2.84658     0.48206     1.20399     0.36210     1.00259     8.01731
     0.42926     0.48293     0.81053     0.60694     0.34621     3.04529     0.51708     1.20385     0.53857     1.35693     8.90833
     0.43826     0.43487     0.80631     0.66891     0.48169     3.03854     0.51828     1.26741     0.75007     1.79807     9.76415
     0.44826     0.41102     0.74752     0.76638     0.62779     2.84003     0.48880     1.39846     0.97886     2.29188    10.55073
     0.45826     0.40907     0.64810     0.88500     0.76706     2.51111     0.44033     1.57397     1.19775     2.77879    11.21118
     0.46726     0.41925     0.52981     0.99942     0.87904     2.14498     0.39078     1.75006     1.37449     3.18445    11.67227
     0.47726     0.42833     0.41643     1.08068     0.94537     1.84197     0.35991     1.87582     1.48064     3.43775    11.86691
     0.48626     0.42447     0.32775     1.10504     0.95437     1.68398     0.36476     1.90887     1.49713     3.48937    11.75575
     0.49626     0.40089     0.27637     1.06135     0.90459     1.71807     0.41607     1.82856     1.42123     3.32719    11.35433
     0.50626     0.35713     0.26674     0.95408     0.80492     1.94633     0.51601     1.64129     1.26691     2.97708    10.73049
     0.51526     0.29855     0.29614     0.80129     0.67226     2.33208     0.65798     1.37735     1.05984     2.49923     9.99472
     0.52526     0.23355     0.35648     0.62809     0.52681     2.80973     0.82820     1.07936     0.83207     1.96713     9.26141
     0.53426     0.17073     0.43589     0.45931     0.38721     3.30284     1.00861     0.78938     0.61266     1.45062     8.61726
     0.54426     0.11656     0.52034     0.31330     0.26680     3.74244     1.18065     0.53856     0.42309     1.00191     8.10364
     0.55426     0.07432     0.59526     0.19933     0.17230     4.08143     1.32877     0.34279     0.27407     0.64789     7.71617
     0.56326     0.04428     0.64776     0.11835     0.10432     4.29755     1.44153     0.20362     0.16667     0.39222     7.41629
     0.57326     0.02469     0.66855     0.06563     0.05925     4.39044     1.51224     0.11299     0.09540     0.22236     7.15155
     0.58226     0.01292     0.65382     0.03407     0.03164     4.36743     1.53709     0.05867     0.05164     0.11824     6.86553
     0.59226     0.00638     0.60588     0.01662     0.01596     4.23576     1.51365     0.02862     0.02667     0.05913     6.50867
     0.60226     0.00300     0.53221     0.00767     0.00766     3.99707     1.44097     0.01321     0.01334     0.02798     6.04311
     0.61126     0.00137     0.44333     0.00340     0.00355     3.65281     1.32101     0.00584     0.00659     0.01265     5.45054
     0.62126     0.00062     0.35046     0.00147     0.00162     3.21143     1.16047     0.00253     0.00330     0.00555     4.73746
     0.63026     0.00029     0.26305     0.00064     0.00074     2.69844     0.97174     0.00110     0.00171     0.00242     3.94014
     0.64026     0.00014     0.18753     0.00029     0.00035     2.15342     0.77182     0.00050     0.00093     0.00108     3.11606
     0.65026     0.00009     0.12698     0.00014     0.00018     1.62337     0.57901     0.00024     0.00056     0.00051     2.33107
     0.65926     0.00008     0.08165     0.00008     0.00010     1.15157     0.40882     0.00014     0.00050     0.00029     1.64324
     0.66926     0.00016     0.04990     0.00008     0.00011     0.76645     0.27113     0.00013     0.00086     0.00030     1.08912
     0.67826     0.00042     0.02923     0.00014     0.00022     0.47830     0.16896     0.00023     0.00217     0.00061     0.68028
     0.68826     0.00111     0.01715     0.00035     0.00054     0.28133     0.10025     0.00056     0.00567     0.00152     0.40847
     0.69726     0.00276     0.01188     0.00085     0.00134     0.16070     0.05999     0.00136     0.01412     0.00375     0.25674
     0.70726     0.00641     0.01290     0.00198     0.00310     0.10027     0.04373     0.00315     0.03280     0.00870     0.21304
     0.71726     0.01385     0.02141     0.00427     0.00672     0.08866     0.04988     0.00680     0.07095     0.01881     0.28135
     0.72626     0.02784     0.04058     0.00860     0.01353     0.12291     0.08124     0.01367     0.14276     0.03787     0.48899
     0.73626     0.05205     0.07544     0.01609     0.02535     0.20871     0.14512     0.02558     0.26719     0.07090     0.88642
     0.74526     0.09053     0.13203     0.02801     0.04419     0.35768     0.25163     0.04453     0.46516     0.12349     1.53726
     0.75526     0.14643     0.21562     0.04537     0.07166     0.58143     0.40997     0.07211     0.75332     0.20007     2.49597
     0.76526     0.22038     0.32792     0.06836     0.10810     0.88335     0.62295     0.10862     1.13507     0.30155     3.77630
     0.77426     0.30858     0.46424     0.09583     0.15169     1.25021     0.88151     0.15223     1.59089     0.42281     5.31799
     0.78426     0.40206     0.61197     0.12499     0.19802     1.64739     1.16149     0.19851     2.07513     0.55152     6.97108
     0.79326     0.48789     0.75123     0.15173     0.24053     2.02069     1.42504     0.24097     2.51987     0.66947     8.50742
     0.80326     0.55158     0.85931     0.17156     0.27191     2.30681     1.62844     0.27247     2.85069     0.75646     9.66924
     0.81326     0.58301     0.91708     0.18093     0.28616     2.45123     1.73560     0.28749     3.01149     0.79618    10.24917
     0.82226     0.57909     0.91536     0.17855     0.28071     2.42463     1.72845     0.28421     2.98316     0.78198    10.15613
     0.83226     0.54706     0.85885     0.16607     0.25719     2.23230     1.61505     0.26542     2.79789     0.71926     9.45909
     0.84126     0.50321     0.76495     0.14778     0.22127     1.91323     1.42691     0.23830     2.53391     0.62493     8.37450
     0.85126     0.46934     0.65851     0.12952     0.18070     1.52655     1.21038     0.21241     2.29497     0.52159     7.20396
     0.86126     0.46651     0.56387     0.11694     0.14319     1.13371     1.01105     0.19712     2.18308     0.43170     6.24716
     0.87026     0.50888     0.49757     0.11409     0.11443     0.78407     0.86074     0.19895     2.26803     0.37147     5.71823
     0.88026     0.59910     0.46441     0.12220     0.09694     0.50520     0.77058     0.21966     2.56735     0.34730     5.69274
     0.88926     0.72608     0.45755     0.13941     0.09010     0.30355     0.73120     0.25560     3.03614     0.35543     6.09506
     0.89926     0.86657     0.46241     0.16118     0.09083     0.17050     0.71936     0.29853     3.57693     0.38391     6.73022
     0.90926     0.99024     0.46261     0.18157     0.09485     0.08995     0.70811     0.33762     4.06228     0.41683     7.34406
     0.91826     1.06786     0.44570     0.19471     0.09799     0.04502     0.67628     0.36234     4.36827     0.43849     7.69666
     0.92826     1.07950     0.40656     0.19650     0.09719     0.02179     0.61414     0.36542     4.40925     0.43797     7.62832
     0.93726     1.01947     0.34789     0.18561     0.09107     0.01054     0.52438     0.34473     4.16137     0.41115     7.09622
     0.94726     0.89829     0.27793     0.16373     0.08002     0.00531     0.41853     0.30360     3.66551     0.36108     6.17399
     0.95726     0.73803     0.20684     0.13469     0.06571     0.00288     0.31134     0.24936     3.01111     0.29603     5.01599
     0.96626     0.56533     0.14322     0.10333     0.05034     0.00168     0.21553     0.19095     2.30606     0.22639     3.80282
     0.97626     0.40355     0.09221     0.07386     0.03596     0.00101     0.13878     0.13628     1.64603     0.16137     2.68905
     0.98526     0.26845     0.05520     0.04921     0.02394     0.00061     0.08309     0.09065     1.09474     0.10720     1.77308
     0.99526     0.16639     0.03071     0.03055     0.01485     0.00035     0.04624     0.05617     0.67849     0.06637     1.09013
     1.00526     0.09610     0.01589     0.01767     0.00859     0.00019     0.02392     0.03244     0.39179     0.03829     0.62487
     1.01426     0.05170     0.00764     0.00952     0.00462     0.00010     0.01150     0.01745     0.21077     0.02058     0.33388
     1.02426     0.02591     0.00341     0.00478     0.00232     0.00005     0.00514     0.00874     0.10561     0.01030     0.16626
     1.03326     0.01209     0.00142     0.00223     0.00108     0.00002     0.00214     0.00408     0.04929     0.00480     0.07716
     1.04326     0.00526     0.00055     0.00097     0.00047     0.00001     0.00082     0.00177     0.02142     0.00209     0.03336
     1.05326     0.00213     0.00020     0.00039     0.00019     0.00000     0.00030     0.00072     0.00867     0.00084     0.01344
     1.06226     0.00080     0.00007     0.00015     0.00007     0.00000     0.00010     0.00027     0.00327     0.00032     0.00504
     1.07226     0.00028     0.00002     0.00005     0.00003     0.00000     0.00003     0.00009     0.00115     0.00011     0.00177
     1.08126     0.00009     0.00001     0.00002     0.00001     0.00001     0.00001     0.00003     0.00037     0.00004     0.00058
     1.09126     0.00003     0.00000     0.00001     0.00000     0.00002     0.00001     0.00001     0.00011     0.00001     0.00021
     1.10126     0.00001     0.00001     0.00000     0.00000     0.00007     0.00003     0.00000     0.00003     0.00000     0.00016
     1.11026     0.00000     0.00002     0.00000     0.00000     0.00023     0.00008     0.00000     0.00002     0.00000     0.00035
     1.12026     0.00000     0.00007     0.00000     0.00000     0.00065     0.00022     0.00000     0.00003     0.00000     0.00097
     1.12926     0.00000     0.00018     0.00000     0.00000     0.00171     0.00060     0.00000     0.00008     0.00000     0.00258
     1.13926     0.00001     0.00046     0.00000     0.00000     0.00420     0.00151     0.00001     0.00027     0.00001     0.00647
     1.14926     0.00003     0.00110     0.00001     0.00001     0.00959     0.00359     0.00002     0.00081     0.00002     0.01519
     1.15826     0.00010     0.00251     0.00004     0.00003     0.02038     0.00800     0.00006     0.00229     0.00006     0.03346
     1.16826     0.00026     0.00542     0.00010     0.00009     0.04028     0.01681     0.00015     0.00607     0.00016     0.06934
     1.17726     0.00065     0.01114     0.00024     0.00022     0.07408     0.03343     0.00038     0.01506     0.00039     0.13559
     1.18726     0.00150     0.02179     0.00056     0.00051     0.12689     0.06310     0.00089     0.03485     0.00091     0.25100
     1.19726     0.00323     0.04067     0.00122     0.00110     0.20257     0.11344     0.00191     0.07521     0.00196     0.44130
     1.20626     0.00650     0.07245     0.00246     0.00221     0.30164     0.19453     0.00384     0.15122     0.00393     0.73876
     1.21626     0.01218     0.12311     0.00460     0.00413     0.41954     0.31868     0.00719     0.28315     0.00736     1.17993
     1.22526     0.02127     0.19919     0.00802     0.00718     0.54605     0.49865     0.01255     0.49380     0.01281     1.79951
     1.23526     0.03462     0.30627     0.01303     0.01163     0.66665     0.74445     0.02039     0.80217     0.02078     2.61999
     1.24426     0.05259     0.44629     0.01971     0.01752     0.76574     1.05824     0.03089     1.21462     0.03139     3.63700
     1.25426     0.07470     0.61475     0.02782     0.02458     0.83062     1.42854     0.04371     1.71618     0.04420     4.80509
     1.26426     0.09954     0.79876     0.03667     0.03210     0.85461     1.82662     0.05789     2.26791     0.05809     6.03219
     1.27326     0.12507     0.97682     0.04532     0.03907     0.83786     2.20615     0.07204     2.81172     0.07147     7.18552
     1.28326     0.14926     1.12274     0.05275     0.04440     0.78628     2.51180     0.08478     3.28818     0.08259     8.12278
     1.29226     0.17094     1.21110     0.05839     0.04727     0.70878     2.69011     0.09523     3.65368     0.09031     8.72581
     1.30226     0.19026     1.22510     0.06239     0.04747     0.61498     2.70672     0.10351     3.89668     0.09454     8.94164
     1.31226     0.20866     1.16171     0.06583     0.04552     0.51371     2.55661     0.11079     4.03528     0.09649     8.79459
     1.32126     0.22812     1.03270     0.07087     0.04275     0.41264     2.26785     0.11919     4.10540     0.09867     8.37818
     1.33126     0.25061     0.86271     0.08064     0.04102     0.31853     1.89399     0.13151     4.13626     0.10462     7.81988
     1.34026     0.27759     0.68151     0.09921     0.04251     0.23741     1.50195     0.15106     4.13825     0.11867     7.24815
     1.35026     0.31042     0.51777     0.13125     0.04944     0.17469     1.15513     0.18143     4.10024     0.14544     6.76581
     1.36026     0.35068     0.39257     0.18131     0.06371     0.13518     0.90113     0.22624     4.00403     0.18929     6.44414
     1.36926     0.40026     0.31719     0.25248     0.08641     0.12343     0.76609     0.28809     3.84262     0.25302     6.32959
     1.37926     0.45991     0.29273     0.34423     0.11719     0.14350     0.75260     0.36699     3.62816     0.33618     6.44150
     1.38826     0.52738     0.31158     0.45063     0.15371     0.19861     0.84240     0.45827     3.38754     0.43322     6.76334
     1.39826     0.59570     0.35971     0.55947     0.19149     0.28916     1.00035     0.55171     3.14687     0.53290     7.22737
     1.40826     0.65351     0.41950     0.65394     0.22444     0.41048     1.18111     0.63264     2.91690     0.61955     7.71208
     1.41726     0.68739     0.47274     0.71644     0.24644     0.55054     1.33664     0.68525     2.68800     0.67672     8.06014
     1.42726     0.68647     0.50423     0.73383     0.25277     0.69051     1.42663     0.69731     2.43889     0.69205     8.12268
     1.43626     0.64639     0.50480     0.70161     0.24188     0.80616     1.42707     0.66435     2.15120     0.66112     7.80458
     1.44626     0.57101     0.47295     0.62556     0.21575     0.87544     1.33479     0.59137     1.82146     0.58928     7.09761
     1.45626     0.47200     0.41440     0.51984     0.17937     0.88372     1.16694     0.49117     1.46571     0.48970     6.08285
     1.46526     0.36438     0.33989     0.40245     0.13888     0.82961     0.95414     0.38034     1.11265     0.37917     4.90151
     1.47526     0.26238     0.26171     0.29022     0.10018     0.72450     0.73123     0.27442     0.79297     0.27350     3.71108
     1.48426     0.17611     0.19105     0.19493     0.06728     0.58969     0.52829     0.18445     0.52884     0.18379     2.64443
     1.49426     0.11013     0.13624     0.12193     0.04209     0.45064     0.36689     0.11548     0.32947     0.11500     1.78787
     1.50426     0.06419     0.10292     0.07108     0.02452     0.33032     0.25916     0.06738     0.19172     0.06709     1.17838
     1.51326     0.03493     0.09514     0.03874     0.01333     0.24710     0.21143     0.03677     0.10469     0.03666     0.81878
     1.52326     0.01794     0.11671     0.02011     0.00683     0.21459     0.22801     0.01912     0.05517     0.01925     0.69772
     1.53226     0.00918     0.17153     0.01087     0.00346     0.24380     0.31369     0.01036     0.03192     0.01092     0.80574
     1.54226     0.00575     0.26261     0.00812     0.00210     0.34457     0.47284     0.00780     0.02819     0.00920     1.14118
     1.55226     0.00613     0.38945     0.01074     0.00214     0.52462     0.70541     0.01039     0.04294     0.01353     1.70535
     1.56126     0.01005     0.54528     0.01941     0.00347     0.78519     1.00132     0.01882     0.08119     0.02531     2.49005
     1.57126     0.01833     0.71524     0.03641     0.00634     1.11500     1.33513     0.03534     0.15372     0.04779     3.46331
     1.58026     0.03249     0.87717     0.06517     0.01128     1.48511     1.66705     0.06332     0.27563     0.08557     4.56278
     1.59026     0.05429     1.00554     0.10945     0.01893     1.84929     1.94821     0.10643     0.46306     0.14364     5.69882
     1.60026     0.08504     1.07796     0.17208     0.02974     2.15090     2.13059     0.16744     0.72795     0.22556     6.76728
     1.60926     0.12481     1.08130     0.25322     0.04377     2.33582     2.18180     0.24668     1.07115     0.33152     7.67006
     1.61926     0.17159     1.01539     0.34904     0.06033     2.36864     2.09183     0.34038     1.47614     0.45626     8.32959
     1.62826     0.22120     0.89298     0.45095     0.07794     2.24281     1.87946     0.44028     1.90718     0.58855     8.70134
     1.63826     0.26750     0.73604     0.54647     0.09445     1.98248     1.58190     0.53419     2.31058     0.71195     8.76557
     1.64826     0.30353     0.56867     0.62143     0.10741     1.63657     1.24794     0.60824     2.62710     0.80800     8.52889
     1.65726     0.32342     0.41207     0.66346     0.11469     1.26127     0.92269     0.65022     2.80426     0.86089     8.01297
     1.66726     0.32355     0.28008     0.66508     0.11500     0.90737     0.63936     0.65267     2.81065     0.86121     7.25498
     1.67626     0.30399     0.17859     0.62604     0.10825     0.60942     0.41517     0.61516     2.64500     0.80909     6.31070
     1.68626     0.26811     0.10684     0.55319     0.09566     0.38212     0.25260     0.54428     2.33689     0.71350     5.25320
     1.69626     0.22196     0.05996     0.45873     0.07934     0.22372     0.14399     0.45187     1.93745     0.59054     4.16755
     1.70526     0.17234     0.03158     0.35677     0.06171     0.12232     0.07691     0.35187     1.50671     0.45846     3.13867
     1.71526     0.12545     0.01560     0.26009     0.04499     0.06249     0.03849     0.25675     1.09817     0.33366     2.23569
     1.72426     0.08553     0.00724     0.17756     0.03072     0.02985     0.01807     0.17546     0.74960     0.22745     1.50149
     1.73426     0.05458     0.00316     0.11346     0.01963     0.01336     0.00797     0.11219     0.47886     0.14514     0.94836
     1.74326     0.03258     0.00131     0.06778     0.01173     0.00565     0.00335     0.06709     0.28607     0.08660     0.56215
     1.75326     0.01817     0.00056     0.03784     0.00655     0.00238     0.00149     0.03747     0.15968     0.04830     0.31243
     1.76326     0.00946     0.00038     0.01972     0.00341     0.00136     0.00111     0.01954     0.08321     0.02515     0.16334
     1.77226     0.00460     0.00062     0.00959     0.00166     0.00181     0.00197     0.00951     0.04047     0.01222     0.08244
     1.78226     0.00208     0.00148     0.00435     0.00075     0.00409     0.00482     0.00431     0.01835     0.00554     0.04578
     1.79126     0.00088     0.00359     0.00184     0.00032     0.00981     0.01173     0.00182     0.00776     0.00234     0.04009
     1.80126     0.00035     0.00820     0.00073     0.00013     0.02232     0.02679     0.00072     0.00306     0.00092     0.06321
     1.81126     0.00013     0.01745     0.00027     0.00005     0.04742     0.05694     0.00027     0.00113     0.00034     0.12399
     1.82026     0.00005     0.03460     0.00010     0.00002     0.09389     0.11256     0.00009     0.00040     0.00012     0.24183
     1.83026     0.00003     0.06391     0.00004     0.00001     0.17329     0.20687     0.00004     0.00016     0.00005     0.44440
     1.83926     0.00003     0.11004     0.00003     0.00001     0.29823     0.35357     0.00002     0.00010     0.00003     0.76205
     1.84926     0.00004     0.17660     0.00003     0.00002     0.47888     0.56191     0.00002     0.00011     0.00003     1.21763
     1.85926     0.00006     0.26438     0.00005     0.00002     0.71773     0.83045     0.00003     0.00015     0.00004     1.81290
     1.86826     0.00008     0.36928     0.00006     0.00003     1.00459     1.14131     0.00004     0.00020     0.00005     2.51565
     1.87826     0.00011     0.48158     0.00008     0.00004     1.31392     1.45866     0.00005     0.00025     0.00006     3.25475
     1.88726     0.00013     0.58658     0.00009     0.00005     1.60679     1.73384     0.00006     0.00029     0.00008     3.92791
     1.89726     0.00015     0.66773     0.00010     0.00006     1.83836     1.91707     0.00007     0.00032     0.00008     4.42395
     1.90726     0.00015     0.71079     0.00011     0.00006     1.96896     1.97145     0.00007     0.00033     0.00009     4.65202
     1.91626     0.00015     0.70787     0.00010     0.00006     1.97501     1.88594     0.00007     0.00032     0.00008     4.56960
     1.92626     0.00014     0.65992     0.00009     0.00005     1.85607     1.67853     0.00006     0.00029     0.00008     4.19524
     1.93526     0.00012     0.57611     0.00008     0.00005     1.63507     1.39007     0.00005     0.00024     0.00006     3.60185
     1.94526     0.00010     0.47116     0.00006     0.00004     1.35039     1.07114     0.00004     0.00018     0.00005     2.89317
     1.95526     0.00008     0.36107     0.00005     0.00003     1.04560     0.76822     0.00003     0.00013     0.00004     2.17524
     1.96426     0.00006     0.25932     0.00004     0.00002     0.75897     0.51294     0.00002     0.00009     0.00003     1.53149
     1.97426     0.00005     0.17455     0.00003     0.00001     0.51640     0.31887     0.00002     0.00006     0.00002     1.00999
     1.98326     0.00006     0.11008     0.00005     0.00001     0.32920     0.18460     0.00002     0.00003     0.00001     0.62405
     1.99326     0.00012     0.06503     0.00011     0.00000     0.19654     0.09957     0.00004     0.00002     0.00001     0.36146
     2.00326     0.00034     0.03598     0.00033     0.00000     0.10984     0.05005     0.00010     0.00001     0.00003     0.19669
     2.01226     0.00094     0.01863     0.00092     0.00000     0.05743     0.02345     0.00027     0.00001     0.00008     0.10174
     2.02226     0.00246     0.00903     0.00239     0.00000     0.02807     0.01025     0.00071     0.00000     0.00021     0.05312
     2.03126     0.00597     0.00409     0.00580     0.00000     0.01282     0.00418     0.00173     0.00000     0.00051     0.03511
     2.04126     0.01348     0.00173     0.01309     0.00000     0.00548     0.00159     0.00390     0.00000     0.00116     0.04043
     2.05126     0.02828     0.00069     0.02747     0.00000     0.00220     0.00057     0.00817     0.00001     0.00244     0.06983
     2.06026     0.05515     0.00027     0.05357     0.00000     0.00090     0.00019     0.01594     0.00001     0.00475     0.13078
     2.07026     0.09995     0.00013     0.09708     0.00000     0.00058     0.00007     0.02888     0.00002     0.00861     0.23532
     2.07926     0.16835     0.00016     0.16352     0.00001     0.00097     0.00006     0.04865     0.00003     0.01450     0.39625
     2.08926     0.26356     0.00037     0.25597     0.00001     0.00244     0.00011     0.07616     0.00005     0.02269     0.62136
     2.09926     0.38344     0.00093     0.37242     0.00002     0.00619     0.00026     0.11080     0.00007     0.03301     0.90714
     2.10826     0.51844     0.00221     0.50356     0.00002     0.01476     0.00060     0.14982     0.00010     0.04464     1.23416
     2.11826     0.65160     0.00493     0.63284     0.00003     0.03283     0.00135     0.18827     0.00012     0.05610     1.56808
     2.12726     0.76091     0.01025     0.73897     0.00004     0.06808     0.00287     0.21987     0.00015     0.06551     1.86665
     2.13726     0.82602     0.01990     0.80228     0.00004     0.13168     0.00576     0.23870     0.00016     0.07113     2.09568
     2.14726     0.83332     0.03614     0.80930     0.00005     0.23775     0.01104     0.24080     0.00016     0.07174     2.24030
     2.15626     0.78133     0.06139     0.75888     0.00005     0.40107     0.02030     0.22580     0.00016     0.06728     2.31627
     2.16626     0.68085     0.09774     0.66121     0.00007     0.63287     0.03616     0.19677     0.00014     0.05862     2.36443
     2.17526     0.55142     0.14612     0.53566     0.00008     0.93519     0.06280     0.15936     0.00012     0.04748     2.43825
     2.18526     0.41508     0.20566     0.40313     0.00011     1.29610     0.10689     0.11995     0.00011     0.03575     2.58278
     2.19526     0.29040     0.27321     0.28203     0.00017     1.68755     0.17830     0.08392     0.00011     0.02501     2.82069
     2.20426     0.18885     0.34381     0.18336     0.00031     2.06856     0.29016     0.05457     0.00013     0.01627     3.14601
     2.21426     0.11422     0.41149     0.11081     0.00064     2.39232     0.45717     0.03298     0.00022     0.00984     3.52968
     2.22326     0.06436     0.47047     0.06226     0.00144     2.61768     0.69127     0.01854     0.00046     0.00556     3.93203
     2.23326     0.03409     0.51621     0.03251     0.00337     2.71728     0.99497     0.00971     0.00103     0.00297     4.31213
     2.24326     0.01771     0.54561     0.01580     0.00765     2.68548     1.35434     0.00476     0.00231     0.00159     4.63526
     2.25226     0.01069     0.55707     0.00719     0.01654     2.53435     1.73416     0.00226     0.00498     0.00107     4.86831
     2.26226     0.01054     0.54991     0.00313     0.03357     2.29182     2.08144     0.00118     0.01014     0.00123     4.98297
     2.27126     0.01720     0.52422     0.00146     0.06361     1.99098     2.33610     0.00097     0.01935     0.00215     4.95604
     2.28126     0.03337     0.48113     0.00103     0.11231     1.66427     2.44714     0.00140     0.03457     0.00423     4.77945
     2.29026     0.06523     0.42323     0.00137     0.18455     1.33932     2.38996     0.00258     0.05784     0.00825     4.47232
     2.30026     0.12323     0.35509     0.00244     0.28214     1.03643     2.17435     0.00485     0.09069     0.01551     4.08472
     2.31026     0.22267     0.28275     0.00447     0.40141     0.76925     1.84170     0.00883     0.13357     0.02793     3.69259
     2.31926     0.38331     0.21277     0.00788     0.53153     0.54572     1.45159     0.01529     0.18531     0.04797     3.38137
     2.32926     0.62675     0.15073     0.01313     0.65544     0.36857     1.06475     0.02508     0.24304     0.07837     3.22585
     2.33826     0.97113     0.10024     0.02056     0.75328     0.23608     0.72644     0.03881     0.30253     0.12155     3.27063
     2.34826     1.42447     0.06245     0.03019     0.80776     0.14298     0.46112     0.05656     0.35892     0.17882     3.52329
     2.35826     1.97758     0.03641     0.04154     0.80970     0.08183     0.27239     0.07754     0.40734     0.24961     3.95395
     2.36726     2.60283     0.01990     0.05356     0.76070     0.04473     0.15009     0.10003     0.44379     0.33125     4.50688
     2.37726     3.25687     0.01035     0.06477     0.67262     0.02486     0.07810     0.12153     0.46508     0.41927     5.11345
     2.38626     3.88985     0.00551     0.07361     0.56321     0.01769     0.04083     0.13946     0.46973     0.50823     5.70812
     2.39626     4.45363     0.00388     0.07890     0.45087     0.02194     0.02701     0.15165     0.45777     0.59241     6.23807
     2.40626     4.90931     0.00483     0.08007     0.34976     0.04034     0.03128     0.15703     0.43098     0.66623     6.66984
     2.41526     5.22344     0.00860     0.07731     0.26750     0.08009     0.05429     0.15561     0.39270     0.72379     6.98335
     2.42526     5.36507     0.01623     0.07141     0.20550     0.15277     0.10200     0.14824     0.34707     0.75858     7.16686
     2.43426     5.30864     0.02928     0.06339     0.16064     0.27284     0.18406     0.13618     0.29809     0.76423     7.21737
     2.44426     5.03760     0.04944     0.05425     0.12802     0.45373     0.31081     0.12072     0.24897     0.73640     7.13992
     2.45426     4.56119     0.07774     0.04479     0.10289     0.70193     0.48873     0.10306     0.20196     0.67486     6.95716
     2.46326     3.91799     0.11374     0.03563     0.08194     1.00992     0.71487     0.08441     0.15863     0.58512     6.70224
     2.47326     3.17841     0.15477     0.02722     0.06362     1.35137     0.97238     0.06602     0.12011     0.47788     6.41177
     2.48226     2.42704     0.19586     0.01995     0.04775     1.68132     1.22982     0.04912     0.08752     0.36661     6.10498
     2.49226     1.74399     0.23050     0.01416     0.03500     1.94554     1.44674     0.03482     0.06184     0.26417     5.77675
     2.50226     1.18846     0.25223     0.01012     0.02647     2.09359     1.58221     0.02391     0.04404     0.17996     5.40098
     2.51126     0.79166     0.25666     0.00808     0.02344     2.09500     1.60912     0.01685     0.03514     0.11903     4.95500
     2.52126     0.56121     0.24284     0.00837     0.02751     1.94972     1.52187     0.01388     0.03639     0.08254     4.44433
     2.53026     0.49072     0.21367     0.01135     0.04054     1.68755     1.33820     0.01514     0.04942     0.06928     3.91587
     2.54026     0.56844     0.17481     0.01744     0.06445     1.35818     1.09431     0.02074     0.07601     0.07711     3.45149
     2.55026     0.77931     0.13295     0.02688     0.10047     1.01665     0.83192     0.03066     0.11722     0.10354     3.13961
     2.55926     1.10124     0.09405     0.03948     0.14808     0.70776     0.58811     0.04447     0.17229     0.14519     3.04066
     2.56926     1.49890     0.06185     0.05430     0.20403     0.45822     0.38661     0.06100     0.23731     0.19701     3.15924
     2.57826     1.91913     0.03783     0.06961     0.26192     0.27595     0.23630     0.07831     0.30499     0.25187     3.43590
     2.58826     2.29818     0.02151     0.08309     0.31331     0.15458     0.13432     0.09387     0.36582     0.30108     3.76576
     2.59826     2.57577     0.01139     0.09237     0.34980     0.08057     0.07102     0.10530     0.41054     0.33642     4.03318
     2.60726     2.71441     0.00563     0.09583     0.36576     0.03915     0.03496     0.11111     0.43354     0.35259     4.15298
     2.61726     2.71510     0.00264     0.09311     0.36063     0.01790     0.01610     0.11140     0.43524     0.34918     4.10130
     2.62626     2.61883     0.00131     0.08529     0.33920     0.00810     0.00712     0.10791     0.42243     0.33099     3.92118
     2.63626     2.49303     0.00098     0.07459     0.31013     0.00461     0.00345     0.10340     0.40594     0.30660     3.70272
     2.64626     2.40506     0.00147     0.06365     0.28268     0.00508     0.00271     0.10073     0.39655     0.28481     3.54274
     2.65526     2.39719     0.00300     0.05483     0.26342     0.00928     0.00409     0.10163     0.40053     0.27182     3.50579
     2.66526     2.46740     0.00627     0.04991     0.25412     0.01865     0.00792     0.10625     0.41688     0.26896     3.59636
     2.67426     2.57413     0.01247     0.05027     0.25161     0.03596     0.01546     0.11320     0.43785     0.27277     3.76372
     2.68426     2.65347     0.02333     0.05753     0.24974     0.06488     0.02881     0.12060     0.45192     0.27719     3.92747
     2.69426     2.64651     0.04106     0.07434     0.24208     0.10894     0.05078     0.12717     0.44840     0.27649     4.01577
     2.70326     2.52322     0.06809     0.10471     0.22460     0.17014     0.08461     0.13330     0.42143     0.26801     3.99811
     2.71326     2.29383     0.10658     0.15330     0.19693     0.24704     0.13340     0.14119     0.37206     0.25306     3.89739
     2.72226     2.00120     0.15783     0.22385     0.16198     0.33348     0.19935     0.15385     0.30710     0.23614     3.77477
     2.73226     1.70129     0.22156     0.31649     0.12454     0.41840     0.28279     0.17365     0.23648     0.22260     3.69781
     2.74226     1.44251     0.29521     0.42541     0.08939     0.48800     0.38111     0.20050     0.16983     0.21607     3.70803
     2.75126     1.24879     0.37359     0.53805     0.05995     0.52892     0.48827     0.23113     0.11383     0.21660     3.79915
     2.76126     1.11675     0.44909     0.63646     0.03765     0.53280     0.59482     0.25934     0.07140     0.22077     3.91909
     2.77026     1.02334     0.51248     0.70212     0.02227     0.49895     0.68940     0.27797     0.04214     0.22301     3.99168
     2.78026     0.93921     0.55488     0.72120     0.01253     0.43431     0.76169     0.28117     0.02363     0.21809     3.94670
     2.79026     0.84180     0.57023     0.68925     0.00681     0.35137     0.80654     0.26653     0.01278     0.20291     3.74822
     2.79926     0.72229     0.55733     0.61240     0.00365     0.26422     0.82731     0.23585     0.00683     0.17777     3.40765
     2.80926     0.58569     0.52139     0.50608     0.00199     0.18471     0.83711     0.19444     0.00370     0.14577     2.98086
     2.81826     0.44546     0.47247     0.38873     0.00111     0.12005     0.85597     0.14917     0.00208     0.11153     2.54657
     2.82826     0.31648     0.42292     0.27758     0.00064     0.07259     0.90388     0.10646     0.00123     0.07947     2.18124
     2.83726     0.20959     0.38323     0.18427     0.00038     0.04086     0.99192     0.07066     0.00076     0.05269     1.93436
     2.84726     0.12927     0.35853     0.11375     0.00023     0.02146     1.11526     0.04362     0.00050     0.03250     1.81512
     2.85726     0.07430     0.34739     0.06533     0.00014     0.01059     1.25138     0.02506     0.00035     0.01865     1.79319
     2.86626     0.03986     0.34284     0.03494     0.00009     0.00497     1.36527     0.01341     0.00028     0.00996     1.81162
     2.87626     0.02007     0.33568     0.01746     0.00006     0.00230     1.42173     0.00671     0.00025     0.00496     1.80923
     2.88526     0.00969     0.31827     0.00828     0.00006     0.00110     1.39626     0.00317     0.00027     0.00231     1.73942
     2.89526     0.00492     0.28720     0.00404     0.00008     0.00059     1.28437     0.00149     0.00040     0.00102     1.58411
     2.90526     0.00364     0.24407     0.00279     0.00014     0.00036     1.10272     0.00087     0.00077     0.00045     1.35583
     2.91426     0.00538     0.19410     0.00399     0.00032     0.00025     0.88180     0.00098     0.00177     0.00024     1.08884
     2.92426     0.01142     0.14402     0.00850     0.00076     0.00017     0.65610     0.00188     0.00415     0.00025     0.82725
     2.93326     0.02526     0.09949     0.01888     0.00171     0.00011     0.45398     0.00409     0.00932     0.00043     0.61327
     2.94326     0.05318     0.06396     0.03981     0.00362     0.00007     0.29204     0.00857     0.01967     0.00086     0.48179
     2.95326     0.10471     0.03823     0.07841     0.00717     0.00004     0.17463     0.01687     0.03877     0.00168     0.46051
     2.96226     0.19202     0.02124     0.14381     0.01329     0.00003     0.09706     0.03094     0.07117     0.00308     0.57263
     2.97226     0.32770     0.01097     0.24541     0.02309     0.00002     0.05014     0.05282     0.12162     0.00527     0.83704
     2.98126     0.52042     0.00527     0.38967     0.03773     0.00001     0.02408     0.08389     0.19343     0.00839     1.26290
     2.99126     0.76900     0.00235     0.57577     0.05829     0.00001     0.01077     0.12399     0.28650     0.01244     1.83912
     3.00126     1.05734     0.00098     0.79145     0.08587     0.00001     0.00449     0.17050     0.39529     0.01715     2.52309
     3.01026     1.35258     0.00038     1.01221     0.12177     0.00002     0.00176     0.21818     0.50841     0.02201     3.23731
     3.02026     1.61002     0.00015     1.20442     0.16805     0.00002     0.00067     0.25971     0.61038     0.02629     3.87971
     3.02926     1.78301     0.00006     1.33378     0.22769     0.00003     0.00027     0.28772     0.68497     0.02924     4.34678
     3.03926     1.83769     0.00003     1.37424     0.30416     0.00004     0.00014     0.29659     0.72079     0.03028     4.56396
     3.04926     1.76223     0.00003     1.31720     0.39969     0.00005     0.00010     0.28450     0.71430     0.02921     4.50730
     3.05826     1.57269     0.00003     1.17510     0.51268     0.00006     0.00009     0.25399     0.67064     0.02629     4.21156
     3.06826     1.30621     0.00003     0.97533     0.63508     0.00008     0.00008     0.21103     0.60115     0.02208     3.75107
     3.07726     1.00976     0.00004     0.75336     0.75185     0.00009     0.00008     0.16321     0.51975     0.01736     3.21549
     3.08726     0.72679     0.00004     0.54151     0.84335     0.00010     0.00008     0.11756     0.43774     0.01280     2.67998
     3.09726     0.48741     0.00005     0.36225     0.89040     0.00012     0.00009     0.07888     0.36191     0.00892     2.19002
     3.10626     0.30523     0.00005     0.22555     0.88098     0.00014     0.00011     0.04936     0.29457     0.00592     1.76191
     3.11626     0.17990     0.00007     0.13079     0.81443     0.00020     0.00020     0.02886     0.23547     0.00385     1.39376
     3.12526     0.10325     0.00012     0.07073     0.70224     0.00038     0.00048     0.01585     0.18397     0.00263     1.07964
     3.13526     0.06549     0.00027     0.03585     0.56436     0.00091     0.00123     0.00834     0.14046     0.00225     0.81916
     3.14526     0.06017     0.00064     0.01741     0.42315     0.00225     0.00314     0.00453     0.10682     0.00283     0.62094
     3.15426     0.08700     0.00153     0.00886     0.29724     0.00539     0.00759     0.00313     0.08596     0.00471     0.50142
     3.16426     0.15246     0.00346     0.00601     0.19836     0.01215     0.01722     0.00340     0.08142     0.00850     0.48298
     3.17326     0.26805     0.00731     0.00658     0.13051     0.02562     0.03647     0.00505     0.09668     0.01499     0.59126
     3.18326     0.44596     0.01443     0.00950     0.09189     0.05039     0.07214     0.00803     0.13425     0.02491     0.85150
     3.19326     0.69226     0.02661     0.01426     0.07726     0.09241     0.13330     0.01233     0.19461     0.03865     1.28169
     3.20226     1.00004     0.04583     0.02044     0.07998     0.15798     0.23036     0.01776     0.27441     0.05580     1.88261
     3.21226     1.34252     0.07380     0.02741     0.09322     0.25185     0.37264     0.02383     0.36545     0.07491     2.62564
     3.22126     1.67520     0.11125     0.03421     0.11043     0.37447     0.56517     0.02973     0.45477     0.09348     3.44870
     3.23126     1.94325     0.15716     0.03969     0.12578     0.51930     0.80495     0.03448     0.52700     0.10843     4.26004
     3.24126     2.09468     0.20839     0.04282     0.13476     0.67189     1.07893     0.03718     0.56791     0.11687     4.95342
     3.25026     2.09861     0.25980     0.04293     0.13474     0.81106     1.36408     0.03725     0.56897     0.11712     5.43458
     3.26026     1.95469     0.30521     0.04006     0.12541     0.91382     1.63006     0.03471     0.52989     0.10905     5.64288
     3.26926     1.69269     0.33862     0.03481     0.10856     0.96147     1.84630     0.03006     0.45883     0.09443     5.56578
     3.27926     1.36470     0.35566     0.02830     0.08745     0.94545     1.98601     0.02424     0.36968     0.07606     5.23754
     3.28926     1.02817     0.35450     0.02185     0.06570     0.87133     2.03199     0.01825     0.27787     0.05709     4.72676
     3.29826     0.73298     0.33617     0.01678     0.04641     0.75745     1.97961     0.01297     0.19650     0.04021     4.11908
     3.30826     0.51409     0.30419     0.01440     0.03163     0.63057     1.83603     0.00901     0.13430     0.02716     3.50138
     3.31726     0.39209     0.26369     0.01621     0.02237     0.51984     1.61999     0.00674     0.09562     0.01876     2.95532
     3.32726     0.37848     0.22053     0.02422     0.01893     0.45047     1.35904     0.00639     0.08192     0.01522     2.55520
     3.33726     0.48124     0.18025     0.04122     0.02127     0.43902     1.08305     0.00822     0.09328     0.01655     2.36410
     3.34626     0.70653     0.14715     0.07081     0.02922     0.49111     0.82153     0.01259     0.12930     0.02274     2.43098
     3.35626     1.05477     0.12377     0.11709     0.04240     0.60068     0.59729     0.01993     0.18876     0.03381     2.77850
     3.36526     1.51266     0.11066     0.18362     0.05995     0.75165     0.42446     0.03059     0.26835     0.04960     3.39153
     3.37526     2.04733     0.10667     0.27214     0.08026     0.92139     0.30817     0.04466     0.36138     0.06947     4.21147
     3.38426     2.60400     0.10965     0.38124     0.10093     1.08680     0.24671     0.06175     0.45764     0.09208     5.14079
     3.39426     3.11399     0.11726     0.50537     0.11914     1.22916     0.23440     0.08086     0.54477     0.11543     6.06038
     3.40426     3.51064     0.12750     0.63526     0.13226     1.33867     0.26361     0.10045     0.61081     0.13718     6.85638
     3.41326     3.74637     0.13886     0.75903     0.13864     1.41393     0.32529     0.11877     0.64746     0.15510     7.44345
     3.42326     3.80675     0.14994     0.86571     0.13792     1.45716     0.40805     0.13422     0.65255     0.16776     7.78006
     3.43226     3.71297     0.15906     0.94642     0.13138     1.46959     0.49741     0.14578     0.62969     0.17478     7.86708
     3.44226     3.51266     0.16416     0.99699     0.12129     1.44758     0.57645     0.15323     0.58717     0.17706     7.73659
     3.45226     3.26631     0.16322     1.01711     0.11054     1.38422     0.62862     0.15717     0.53468     0.17641     7.43827
     3.46126     3.03024     0.15485     1.00828     0.10211     1.27434     0.64175     0.15886     0.48053     0.17517     7.02613
     3.47126     2.84810     0.13920     0.97308     0.09899     1.11990     0.61164     0.16013     0.43014     0.17573     6.55691
     3.48026     2.75134     0.11785     0.91372     0.10435     0.93268     0.54340     0.16341     0.38646     0.18021     6.09343
     3.49026     2.76065     0.09362     0.83351     0.12178     0.73187     0.44967     0.17167     0.35121     0.19004     5.70403
     3.50026     2.89148     0.06961     0.73801     0.15504     0.53909     0.34639     0.18847     0.32637     0.20557     5.46002
     3.50926     3.15020     0.04839     0.63419     0.20719     0.37200     0.24836     0.21724     0.31502     0.22560     5.41819
     3.51926     3.52918     0.03156     0.53111     0.27911     0.24084     0.16584     0.26045     0.32001     0.24719     5.60529
     3.52826     4.00059     0.01960     0.43613     0.36808     0.14823     0.10342     0.31854     0.34267     0.26586     6.00311
     3.53826     4.51647     0.01233     0.35397     0.46724     0.09166     0.06093     0.38909     0.38119     0.27671     6.54958
     3.54826     5.01780     0.00936     0.28571     0.56663     0.06732     0.03544     0.46692     0.43026     0.27592     7.15536
     3.55726     5.44530     0.01058     0.22995     0.65549     0.07377     0.02333     0.54467     0.48232     0.26203     7.72745
     3.56726     5.75200     0.01650     0.18415     0.72539     0.11422     0.02174     0.61428     0.52948     0.23639     8.19415
     3.57626     5.90870     0.02816     0.14610     0.77206     0.19699     0.02911     0.66819     0.56533     0.20278     8.51742
     3.58626     5.90379     0.04687     0.11441     0.79555     0.33361     0.04495     0.70063     0.58619     0.16605     8.69204
     3.59626     5.73912     0.07348     0.08850     0.79857     0.53479     0.06909     0.70806     0.59058     0.13078     8.73297
     3.60526     5.42788     0.10759     0.06810     0.78387     0.80450     0.10060     0.68988     0.57861     0.10029     8.66132
     3.61526     4.99106     0.14680     0.05295     0.75261     1.13419     0.13699     0.64788     0.55089     0.07656     8.48992
     3.62426     4.45943     0.18653     0.04267     0.70381     1.49903     0.17392     0.58637     0.50836     0.06062     8.22074
     3.63426     3.87524     0.22073     0.03704     0.63733     1.85876     0.20564     0.51145     0.45266     0.05319     7.85205
     3.64426     3.29157     0.24320     0.03609     0.55430     2.16438     0.22646     0.43068     0.38684     0.05522     7.38874
     3.65326     2.76571     0.24952     0.04015     0.45987     2.36858     0.23220     0.35196     0.31553     0.06787     6.85140
     3.66326     2.34976     0.23837     0.04956     0.36177     2.43742     0.22172     0.28250     0.24454     0.09192     6.27756
     3.67226     2.07747     0.21202     0.06416     0.26886     2.35981     0.19712     0.22744     0.17942     0.12689     5.71318
     3.68226     1.95207     0.17559     0.08277     0.18853     2.15008     0.16322     0.18881     0.12452     0.16999     5.19557
     3.69226     1.94498     0.13542     0.10293     0.12496     1.84322     0.12580     0.16520     0.08188     0.21585     4.74024
     3.70126     1.99845     0.09724     0.12120     0.07880     1.48695     0.09032     0.15244     0.05135     0.25697     4.33373
     3.71126     2.04459     0.06501     0.13388     0.04791     1.12781     0.06040     0.14485     0.03113     0.28542     3.94100
     3.72026     2.02395     0.04048     0.13807     0.02866     0.80376     0.03762     0.13717     0.01864     0.29521     3.52356
     3.73026     1.90356     0.02347     0.13269     0.01733     0.53781     0.02183     0.12585     0.01131     0.28402     3.05788
     3.74026     1.68335     0.01268     0.11877     0.01082     0.33752     0.01181     0.10984     0.00711     0.25411     2.54600
     3.74926     1.39208     0.00638     0.09911     0.00701     0.19846     0.00596     0.09021     0.00463     0.21143     2.01528
     3.75926     1.07435     0.00299     0.07752     0.00463     0.10925     0.00281     0.06941     0.00307     0.16369     1.50773
     3.76826     0.77437     0.00131     0.05771     0.00304     0.05625     0.00124     0.04999     0.00202     0.11821     1.06413
     3.77826     0.52418     0.00054     0.04264     0.00193     0.02706     0.00051     0.03391     0.00129     0.08015     0.71221
     3.78826     0.33940     0.00021     0.03419     0.00117     0.01216     0.00020     0.02214     0.00079     0.05205     0.46230
     3.79726     0.22063     0.00008     0.03324     0.00068     0.00510     0.00008     0.01471     0.00046     0.03406     0.30904
     3.80726     0.15879     0.00003     0.03981     0.00038     0.00200     0.00003     0.01105     0.00026     0.02483     0.23718
     3.81626     0.14034     0.00001     0.05306     0.00022     0.00073     0.00001     0.01029     0.00016     0.02231     0.22714
     3.82626     0.15098     0.00001     0.07122     0.00014     0.00025     0.00001     0.01149     0.00011     0.02428     0.25850
     3.83626     0.17722     0.00001     0.09154     0.00012     0.00009     0.00001     0.01372     0.00010     0.02866     0.31146
     3.84526     0.20701     0.00001     0.11047     0.00011     0.00003     0.00001     0.01613     0.00011     0.03356     0.36743
     3.85526     0.23044     0.00001     0.12432     0.00012     0.00002     0.00001     0.01800     0.00011     0.03737     0.41039
     3.86426     0.24041     0.00001     0.13019     0.00013     0.00001     0.00001     0.01879     0.00012     0.03901     0.42867
     3.87426     0.23379     0.00001     0.12676     0.00014     0.00001     0.00001     0.01828     0.00013     0.03794     0.41706
     3.88426     0.21153     0.00001     0.11472     0.00018     0.00001     0.00001     0.01654     0.00017     0.03433     0.37749
     3.89326     0.17811     0.00000     0.09652     0.00032     0.00001     0.00001     0.01393     0.00028     0.02891     0.31810
     3.90326     0.13977     0.00000     0.07554     0.00073     0.00001     0.00000     0.01094     0.00063     0.02271     0.25034
     3.91226     0.10303     0.00000     0.05511     0.00178     0.00001     0.00000     0.00808     0.00151     0.01680     0.18632
     3.92226     0.07326     0.00000     0.03779     0.00421     0.00001     0.00000     0.00580     0.00356     0.01209     0.13672
     3.93126     0.05453     0.00000     0.02505     0.00941     0.00001     0.00000     0.00442     0.00793     0.00932     0.11068
     3.94126     0.05025     0.00000     0.01749     0.01960     0.00001     0.00000     0.00427     0.01652     0.00918     0.11732
     3.95126     0.06416     0.00001     0.01524     0.03799     0.00002     0.00000     0.00570     0.03201     0.01247     0.16760
     3.96026     0.10104     0.00001     0.01841     0.06846     0.00004     0.00001     0.00917     0.05768     0.02024     0.27504
     3.97026     0.16620     0.00002     0.02718     0.11467     0.00006     0.00001     0.01518     0.09660     0.03363     0.45356
     3.97926     0.26352     0.00003     0.04168     0.17853     0.00010     0.00001     0.02410     0.15041     0.05349     0.71187
     3.98926     0.39248     0.00004     0.06148     0.25836     0.00014     0.00002     0.03588     0.21764     0.07974     1.04577
     3.99926     0.54519     0.00005     0.08513     0.34750     0.00019     0.00003     0.04978     0.29271     0.11074     1.43132
     4.00826     0.70537     0.00007     0.10991     0.43446     0.00024     0.00003     0.06427     0.36592     0.14308     1.82336
     4.01826     0.85110     0.00008     0.13213     0.50497     0.00029     0.00004     0.07724     0.42520     0.17197     2.16301
     4.02726     0.96111     0.00008     0.14798     0.54572     0.00032     0.00004     0.08650     0.45935     0.19248     2.39359
     4.03726     1.02409     0.00009     0.15492     0.54876     0.00034     0.00004     0.09056     0.46156     0.20104     2.48141
     4.04726     1.04733     0.00008     0.15250     0.51421     0.00037     0.00004     0.08928     0.43176     0.19687     2.43245
     4.05626     1.06073     0.00007     0.14314     0.45045     0.00043     0.00004     0.08410     0.37680     0.18269     2.29846
     4.06626     1.11529     0.00006     0.13162     0.37177     0.00057     0.00003     0.07791     0.30836     0.16405     2.16967
     4.07526     1.27215     0.00005     0.12395     0.29394     0.00085     0.00003     0.07430     0.23936     0.14794     2.15256
     4.08526     1.58743     0.00005     0.12564     0.23019     0.00136     0.00003     0.07655     0.18051     0.14086     2.34261
     4.09526     2.09213     0.00004     0.14028     0.18829     0.00221     0.00002     0.08674     0.13828     0.14686     2.79485
     4.10426     2.77332     0.00005     0.16815     0.16969     0.00357     0.00003     0.10491     0.11411     0.16644     3.50026
     4.11426     3.56645     0.00006     0.20592     0.17052     0.00569     0.00004     0.12888     0.10540     0.19621     4.37916
     4.12326     4.35903     0.00007     0.24713     0.18326     0.00910     0.00005     0.15454     0.10705     0.22961     5.28984
     4.13326     5.01473     0.00010     0.28385     0.19925     0.01481     0.00007     0.17681     0.11315     0.25861     6.06138
     4.14326     5.40789     0.00013     0.30893     0.21087     0.02454     0.00012     0.19107     0.11853     0.27591     6.53801
     4.15226     5.46211     0.00017     0.31856     0.21341     0.04100     0.00019     0.19460     0.11995     0.27687     6.62686
     4.16226     5.17589     0.00024     0.31405     0.20612     0.06764     0.00031     0.18755     0.11659     0.26095     6.32934
     4.17126     4.62483     0.00035     0.30239     0.19226     0.10803     0.00050     0.17319     0.11007     0.23161     5.74323
     4.18126     3.93889     0.00050     0.29544     0.17830     0.16441     0.00077     0.15691     0.10379     0.19521     5.03423
     4.19126     3.26439     0.00070     0.30775     0.17241     0.23606     0.00111     0.14492     0.10184     0.15898     4.38817
     4.20026     2.72348     0.00093     0.35388     0.18252     0.31763     0.00151     0.14224     0.10768     0.12907     3.95895
     4.21026     2.38438     0.00118     0.44535     0.21477     0.39916     0.00194     0.15144     0.12310     0.10907     3.83038
     4.21926     2.25100     0.00141     0.58743     0.27186     0.46745     0.00232     0.17174     0.14747     0.09965     4.00032
     4.22926     2.27155     0.00158     0.77622     0.35187     0.50959     0.00261     0.19916     0.17765     0.09883     4.38907
     4.23926     2.36204     0.00168     0.99658     0.44745     0.51691     0.00277     0.22748     0.20865     0.10303     4.86659
     4.24826     2.43317     0.00169     1.22208     0.54617     0.48780     0.00276     0.24992     0.23457     0.10817     5.28633
     4.25826     2.41674     0.00160     1.41793     0.63215     0.42817     0.00260     0.26081     0.25017     0.11074     5.52091
     4.26726     2.28095     0.00145     1.54946     0.68929     0.34967     0.00233     0.25706     0.25201     0.10860     5.49082
     4.27726     2.03297     0.00125     1.58942     0.70560     0.26573     0.00199     0.23874     0.23929     0.10118     5.17617
     4.28726     1.70955     0.00103     1.52805     0.67658     0.18804     0.00162     0.20886     0.21396     0.08935     4.61704
     4.29626     1.36182     0.00082     1.37610     0.60697     0.12395     0.00127     0.17226     0.18007     0.07498     3.89824
     4.30626     1.03900     0.00063     1.16164     0.50923     0.07618     0.00096     0.13428     0.14262     0.06030     3.12483
     4.31526     0.77585     0.00047     0.92200     0.39971     0.04370     0.00070     0.09944     0.10639     0.04727     2.39552
     4.32526     0.58829     0.00034     0.69271     0.29421     0.02344     0.00051     0.07074     0.07491     0.03714     1.78229
     4.33526     0.47372     0.00026     0.49923     0.20420     0.01178     0.00038     0.04928     0.05006     0.03031     1.31922
     4.34426     0.41660     0.00022     0.35317     0.13521     0.00557     0.00031     0.03468     0.03219     0.02641     1.00435
     4.35426     0.39505     0.00022     0.25389     0.08757     0.00250     0.00031     0.02558     0.02050     0.02453     0.81015
     4.36326     0.38767     0.00028     0.19335     0.05833     0.00109     0.00039     0.02030     0.01374     0.02369     0.69884
     4.37326     0.37879     0.00042     0.16182     0.04357     0.00052     0.00060     0.01738     0.01076     0.02306     0.63692
     4.38326     0.36137     0.00070     0.15252     0.04024     0.00035     0.00101     0.01585     0.01080     0.02235     0.60518
     4.39226     0.33704     0.00117     0.16319     0.04688     0.00040     0.00173     0.01535     0.01365     0.02173     0.60114
     4.40226     0.31359     0.00193     0.19542     0.06345     0.00060     0.00285     0.01595     0.01947     0.02173     0.63498
     4.41126     0.30062     0.00300     0.25188     0.09025     0.00093     0.00446     0.01789     0.02848     0.02299     0.72050
     4.42126     0.30511     0.00440     0.33252     0.12669     0.00136     0.00654     0.02131     0.04052     0.02587     0.86433
     4.43026     0.32807     0.00603     0.43149     0.16999     0.00186     0.00896     0.02595     0.05472     0.03024     1.05730
     4.44026     0.36350     0.00769     0.53594     0.21472     0.00237     0.01144     0.03114     0.06935     0.03541     1.27156
     4.45026     0.40020     0.00913     0.62791     0.25372     0.00282     0.01357     0.03584     0.08204     0.04022     1.46546
     4.45926     0.42519     0.01007     0.68867     0.27940     0.00311     0.01498     0.03897     0.09042     0.04344     1.59426
     4.46926     0.42813     0.01033     0.70441     0.28638     0.00319     0.01537     0.03969     0.09269     0.04410     1.62430
     4.47826     0.40464     0.00985     0.67081     0.27294     0.00304     0.01466     0.03772     0.08837     0.04185     1.54388
     4.48826     0.35708     0.00873     0.59419     0.24187     0.00270     0.01299     0.03338     0.07832     0.03700     1.36627
     4.49826     0.29355     0.00719     0.48934     0.19922     0.00222     0.01070     0.02747     0.06451     0.03045     1.12466
     4.50726     0.22454     0.00551     0.37459     0.15254     0.00170     0.00819     0.02103     0.04939     0.02330     0.86079
     4.51726     0.15970     0.00392     0.26654     0.10854     0.00121     0.00583     0.01496     0.03514     0.01657     0.61241
     4.52626     0.10559     0.00259     0.17625     0.07178     0.00080     0.00386     0.00989     0.02324     0.01096     0.40497
     4.53626     0.06489     0.00159     0.10835     0.04412     0.00049     0.00237     0.00608     0.01429     0.00674     0.24892
     4.54626     0.03707     0.00091     0.06189     0.02520     0.00028     0.00135     0.00347     0.00816     0.00385     0.14219
     4.55526     0.01968     0.00048     0.03286     0.01338     0.00015     0.00072     0.00184     0.00433     0.00204     0.07549
     4.56526     0.00971     0.00024     0.01621     0.00660     0.00007     0.00035     0.00091     0.00214     0.00101     0.03725
     4.57426     0.00445     0.00011     0.00743     0.00303     0.00003     0.00016     0.00042     0.00098     0.00046     0.01708
     4.58426     0.00190     0.00005     0.00317     0.00129     0.00001     0.00007     0.00018     0.00042     0.00020     0.00728
     4.59426     0.00075     0.00002     0.00126     0.00051     0.00001     0.00003     0.00007     0.00017     0.00008     0.00288
     4.60326     0.00028     0.00001     0.00046     0.00019     0.00000     0.00001     0.00003     0.00006     0.00003     0.00106
     4.61326     0.00009     0.00000     0.00016     0.00006     0.00000     0.00000     0.00001     0.00002     0.00001     0.00036
     4.62226     0.00003     0.00000     0.00005     0.00002     0.00000     0.00000     0.00000     0.00001     0.00000     0.00012
     4.63226     0.00001     0.00000     0.00001     0.00001     0.00000     0.00000     0.00000     0.00000     0.00000     0.00003
     4.64226     0.00000     0.00000     0.00000     0.00000     0.00000     0.00000     0.00000     0.00000     0.00000     0.00001
     4.65126     0.00000     0.00000     0.00000     0.00000     0.00000     0.00000     0.00000     0.00000     0.00000     0.00000
     4.66126     0.00000     0.00000     0.00000     0.00000     0.00000     0.00000     0.00000     0.00000     0.00000     0.00000
     4.67026     0.00000     0.00000     0.00000     0.00000     0.00000     0.00000     0.00000     0.00000     0.00000     0.00000
     4.68026     0.00000     0.00000     0.00000     0.00000     0.00000     0.00000     0.00000     0.00000     0.00000     0.00000
     4.69026     0.00000     0.00000     0.00000     0.00000     0.00000     0.00000     0.00000     0.00000     0.00000     0.00000
     4.69926     0.00000     0.00000     0.00000     0.00000     0.00000     0.00000     0.00000     0.00000     0.00000     0.00000
     4.70926     0.00000     0.00000     0.00000     0.00000     0.00000     0.00000     0.00000     0.00000     0.00000     0.00000
     4.71826     0.00000     0.00000     0.00000     0.00000     0.00000     0.00000     0.00000     0.00000     0.00000     0.00000
     4.72826     0.00000     0.00000     0.00000     0.00000     0.00000     0.00000     0.00000     0.00000     0.00000     0.00000
     4.73826     0.00000     0.00000     0.00000     0.00000     0.00000     0.00000     0.00000     0.00000     0.00000     0.00000
     4.74726     0.00000     0.00000     0.00000     0.00000     0.00000     0.00000     0.00000     0.00000     0.00000     0.00000
     4.75726     0.00000     0.00000     0.00000     0.00000     0.00000     0.00000     0.00000     0.00000     0.00000     0.00000
     4.76626     0.00000     0.00000     0.00000     0.00000     0.00000     0.00000     0.00000     0.00000     0.00000     0.00000
     4.77626     0.00000     0.00000     0.00000     0.00000     0.00000     0.00000     0.00000     0.00000     0.00000     0.00000
     4.78626     0.00000     0.00000     0.00000     0.00000     0.00000     0.00000     0.00000     0.00000     0.00000     0.00000
     4.79526     0.00000     0.00000     0.00000     0.00000     0.00000     0.00000     0.00000     0.00000     0.00000     0.00000
     4.80526     0.00000     0.00000     0.00000     0.00000     0.00000     0.00000     0.00000     0.00000     0.00000     0.00000
     4.81426     0.00000     0.00000     0.00000     0.00000     0.00000     0.00000     0.00000     0.00000     0.00000     0.00000
     4.82426     0.00000     0.00000     0.00000     0.00000     0.00000     0.00000     0.00000     0.00000     0.00000     0.00000
     4.83426     0.00000     0.00000     0.00000     0.00000     0.00000     0.00000     0.00000     0.00000     0.00000     0.00000
     4.84326     0.00000     0.00000     0.00000     0.00000     0.00000     0.00000     0.00000     0.00000     0.00000     0.00000
     4.85326     0.00000     0.00000     0.00000     0.00000     0.00000     0.00000     0.00000     0.00000     0.00000     0.00000
     4.86226     0.00000     0.00000     0.00000     0.00000     0.00000     0.00000     0.00000     0.00000     0.00000     0.00000
     4.87226     0.00000     0.00000     0.00000     0.00000     0.00000     0.00000     0.00000     0.00000     0.00000     0.00000
     4.88226     0.00000     0.00000     0.00000     0.00000     0.00000     0.00000     0.00000     0.00000     0.00000     0.00000
     4.89126     0.00000     0.00000     0.00000     0.00000     0.00000     0.00000     0.00000     0.00000     0.00000     0.00000
     4.90126     0.00000     0.00000     0.00000     0.00000     0.00000     0.00000     0.00000     0.00000     0.00000     0.00000
     4.91026     0.00000     0.00000     0.00000     0.00000     0.00000     0.00000     0.00000     0.00000     0.00000     0.00000
     4.92026     0.00000     0.00000     0.00000     0.00000     0.00000     0.00000     0.00000     0.00000     0.00000     0.00000
     4.93026     0.00000     0.00000     0.00000     0.00000     0.00000     0.00000     0.00000     0.00000     0.00000     0.00000
     4.93926     0.00000     0.00000     0.00000     0.00000     0.00000     0.00000     0.00000     0.00000     0.00000     0.00000
     4.94926     0.00000     0.00000     0.00000     0.00000     0.00000     0.00000     0.00000     0.00000     0.00000     0.00000
     4.95826     0.00000     0.00000     0.00000     0.00000     0.00000     0.00000     0.00000     0.00000     0.00000     0.00000
     4.96826     0.00000     0.00000     0.00000     0.00000     0.00000     0.00000     0.00000     0.00000     0.00000     0.00000
     4.97726     0.00000     0.00000     0.00000     0.00000     0.00000     0.00000     0.00000     0.00000     0.00000     0.00000
     4.98726     0.00000     0.00000     0.00000     0.00000     0.00000     0.00000     0.00000     0.00000     0.00000     0.00000
     4.99726     0.00000     0.00000     0.00000     0.00000     0.00000     0.00000     0.00000     0.00000     0.00000     0.00000
     5.00626     0.00000     0.00000     0.00000     0.00000     0.00000     0.00000     0.00000     0.00000     0.00000     0.00000
     5.01626     0.00000     0.00000     0.00000     0.00000     0.00000     0.00000     0.00000     0.00000     0.00000     0.00000
     5.02526     0.00000     0.00000     0.00000     0.00000     0.00000     0.00000     0.00000     0.00000     0.00000     0.00000
     5.03526     0.00000     0.00000     0.00000     0.00000     0.00000     0.00000     0.00000     0.00000     0.00000     0.00000
     5.04526     0.00000     0.00000     0.00000     0.00000     0.00000     0.00000     0.00000     0.00000     0.00000     0.00000
     5.05426     0.00000     0.00000     0.00000     0.00000     0.00000     0.00000     0.00000     0.00000     0.00000     0.00000
     5.06426     0.00000     0.00000     0.00000     0.00000     0.00000     0.00000     0.00000     0.00000     0.00000     0.00000
     5.07326     0.00000     0.00000     0.00000     0.00000     0.00000     0.00000     0.00000     0.00000     0.00000     0.00000
     5.08326     0.00000     0.00000     0.00000     0.00000     0.00000     0.00000     0.00000     0.00000     0.00000     0.00000
     5.09326     0.00000     0.00000     0.00000     0.00000     0.00000     0.00000     0.00000     0.00000     0.00000     0.00000
     5.10226     0.00000     0.00000     0.00000     0.00000     0.00000     0.00000     0.00000     0.00000     0.00000     0.00000
     5.11226     0.00000     0.00000     0.00000     0.00000     0.00000     0.00000     0.00000     0.00000     0.00000     0.00000
     5.12126     0.00000     0.00000     0.00000     0.00000     0.00000     0.00000     0.00000     0.00000     0.00000     0.00000
     5.13126     0.00000     0.00000     0.00000     0.00000     0.00000     0.00000     0.00000     0.00000     0.00000     0.00000
     5.14126     0.00000     0.00000     0.00000     0.00000     0.00000     0.00000     0.00000     0.00000     0.00000     0.00000
     5.15026     0.00000     0.00000     0.00000     0.00000     0.00000     0.00000     0.00000     0.00000     0.00000     0.00000
     5.16026     0.00000     0.00000     0.00000     0.00000     0.00000     0.00000     0.00000     0.00000     0.00000     0.00000
     5.16926     0.00000     0.00000     0.00000     0.00000     0.00000     0.00000     0.00000     0.00000     0.00000     0.00000
     5.17926     0.00000     0.00000     0.00000     0.00000     0.00000     0.00000     0.00000     0.00000     0.00000     0.00000
     5.18926     0.00000     0.00000     0.00000     0.00000     0.00000     0.00000     0.00000     0.00000     0.00000     0.00000
     5.19826     0.00000     0.00000     0.00000     0.00000     0.00000     0.00000     0.00000     0.00000     0.00000     0.00000
     5.20826     0.00000     0.00000     0.00000     0.00000     0.00000     0.00000     0.00000     0.00000     0.00000     0.00000
     5.21726     0.00000     0.00000     0.00000     0.00000     0.00000     0.00000     0.00000     0.00000     0.00000     0.00000
     5.22726     0.00000     0.00000     0.00000     0.00000     0.00000     0.00000     0.00000     0.00000     0.00000     0.00000
     5.23726     0.00000     0.00000     0.00000     0.00000     0.00000     0.00000     0.00000     0.00000     0.00000     0.00000
     5.24626     0.00000     0.00000     0.00000     0.00000     0.00000     0.00000     0.00000     0.00000     0.00000     0.00000
     5.25626     0.00000     0.00000     0.00000     0.00000     0.00000     0.00000     0.00000     0.00000     0.00000     0.00000
     5.26526     0.00000     0.00000     0.00000     0.00000     0.00000     0.00000     0.00000     0.00000     0.00000     0.00000
     5.27526     0.00000     0.00000     0.00000     0.00000     0.00000     0.00000     0.00000     0.00000     0.00000     0.00000
     5.28526     0.00000     0.00000     0.00000     0.00000     0.00000     0.00000     0.00000     0.00000     0.00000     0.00000
     5.29426     0.00000     0.00000     0.00000     0.00000     0.00000     0.00000     0.00000     0.00000     0.00000     0.00000
     5.30426     0.00000     0.00000     0.00000     0.00000     0.00000     0.00000     0.00000     0.00000     0.00000     0.00000
     5.31326     0.00000     0.00000     0.00000     0.00000     0.00000     0.00000     0.00000     0.00000     0.00000     0.00000
     5.32326     0.00000     0.00000     0.00000     0.00000     0.00000     0.00000     0.00000     0.00000     0.00000     0.00000
     5.33326     0.00000     0.00000     0.00000     0.00000     0.00000     0.00000     0.00000     0.00000     0.00000     0.00000
     5.34226     0.00000     0.00000     0.00000     0.00000     0.00000     0.00000     0.00000     0.00000     0.00000     0.00000
     5.35226     0.00000     0.00000     0.00000     0.00000     0.00000     0.00000     0.00000     0.00000     0.00000     0.00000
     5.36126     0.00000     0.00000     0.00000     0.00000     0.00000     0.00000     0.00000     0.00000     0.00000     0.00000
     5.37126     0.00000     0.00000     0.00000     0.00000     0.00000     0.00000     0.00000     0.00000     0.00000     0.00000
     5.38126     0.00000     0.00000     0.00000     0.00000     0.00000     0.00000     0.00000     0.00000     0.00000     0.00000
