# Supplementary material for: General synthesis and atomic arrangement identification of ordered Bi–Pd intermetallics with tunable electrocatalytic CO2 reduction selectivity
Source: Nat Commun. 2024 Feb 21;15:1573. doi: 10.1038/s41467-024-46072-7 (PMC10881518; doi:10.1038/s41467-024-46072-7)
Supplement: Supplementary file 3 — Source data [file 41467_2024_46072_MOESM3_ESM.zip › Source_Data/DFT_Calculation/PDOS/Bi2Pd_100/TDOS.dat]

      #Energy        TDOS-UP        TDOS-DOWN
     -13.80274       0.00000       0.00000
     -13.79274       0.00000       0.00000
     -13.78374       0.00000       0.00000
     -13.77374       0.00000       0.00000
     -13.76374       0.00000       0.00000
     -13.75474       0.00000       0.00000
     -13.74474       0.00000       0.00000
     -13.73574       0.00000       0.00000
     -13.72574       0.00000       0.00000
     -13.71574       0.00000       0.00000
     -13.70674       0.00000       0.00000
     -13.69674       0.00000       0.00000
     -13.68774       0.00000       0.00000
     -13.67774       0.00000       0.00000
     -13.66774       0.00000       0.00000
     -13.65874       0.00000       0.00000
     -13.64874       0.00000       0.00000
     -13.63974       0.00000       0.00000
     -13.62974       0.00000       0.00000
     -13.61974       0.00000       0.00000
     -13.61074       0.00000       0.00000
     -13.60074       0.00000       0.00000
     -13.59174       0.00000       0.00000
     -13.58174       0.00000       0.00000
     -13.57174       0.00000       0.00000
     -13.56274       0.00000       0.00000
     -13.55274       0.00000       0.00000
     -13.54374       0.00000       0.00000
     -13.53374       0.00000       0.00000
     -13.52374       0.00000       0.00000
     -13.51474       0.00000       0.00000
     -13.50474       0.00000       0.00000
     -13.49574       0.00000       0.00000
     -13.48574       0.00000       0.00000
     -13.47574       0.00000       0.00000
     -13.46674       0.00000       0.00000
     -13.45674       0.00000       0.00000
     -13.44774       0.00000       0.00000
     -13.43774       0.00000       0.00000
     -13.42774       0.00000       0.00000
     -13.41874       0.00000       0.00000
     -13.40874       0.00000       0.00000
     -13.39974       0.00000       0.00000
     -13.38974       0.00000       0.00000
     -13.37974       0.00000       0.00000
     -13.37074       0.00000       0.00000
     -13.36074       0.00000       0.00000
     -13.35174       0.00000       0.00000
     -13.34174       0.00000       0.00000
     -13.33174       0.00000       0.00000
     -13.32274       0.00000       0.00000
     -13.31274       0.00000       0.00000
     -13.30374       0.00000       0.00000
     -13.29374       0.00000       0.00000
     -13.28474       0.00000       0.00000
     -13.27474       0.00000       0.00000
     -13.26474       0.00000       0.00000
     -13.25574       0.00000       0.00000
     -13.24574       0.00000       0.00000
     -13.23674       0.00000       0.00000
     -13.22674       0.00000       0.00000
     -13.21674       0.00000      -0.00000
     -13.20774       0.00000      -0.00000
     -13.19774       0.00000      -0.00000
     -13.18874       0.00000      -0.00000
     -13.17874       0.00000      -0.00000
     -13.16874       0.00000      -0.00000
     -13.15974       0.00000      -0.00000
     -13.14974       0.00000      -0.00000
     -13.14074       0.00000      -0.00000
     -13.13074       0.00000      -0.00000
     -13.12074       0.00000      -0.00000
     -13.11174       0.00001      -0.00001
     -13.10174       0.00005      -0.00005
     -13.09274       0.00018      -0.00018
     -13.08274       0.00062      -0.00062
     -13.07274       0.00198      -0.00198
     -13.06374       0.00590      -0.00590
     -13.05374       0.01627      -0.01627
     -13.04474       0.04174      -0.04174
     -13.03474       0.09951      -0.09951
     -13.02474       0.22050      -0.22050
     -13.01574       0.45400      -0.45400
     -13.00574       0.86880      -0.86870
     -12.99674       1.54500      -1.54500
     -12.98674       2.55400      -2.55400
     -12.97674       3.92400      -3.92400
     -12.96774       5.60200      -5.60200
     -12.95774       7.43400      -7.43400
     -12.94874       9.16800      -9.16800
     -12.93874      10.51000     -10.51000
     -12.92874      11.19000     -11.19000
     -12.91974      11.08000     -11.08000
     -12.90974      10.20000     -10.20000
     -12.90074       8.72200      -8.72200
     -12.89074       6.93200      -6.93200
     -12.88074       5.12100      -5.12100
     -12.87174       3.51600      -3.51600
     -12.86174       2.24300      -2.24300
     -12.85274       1.33000      -1.33000
     -12.84274       0.73310      -0.73310
     -12.83274       0.37550      -0.37550
     -12.82374       0.17880      -0.17880
     -12.81374       0.07909      -0.07909
     -12.80474       0.03252      -0.03252
     -12.79474       0.01243      -0.01243
     -12.78474       0.00441      -0.00441
     -12.77574       0.00146      -0.00146
     -12.76574       0.00045      -0.00045
     -12.75674       0.00013      -0.00013
     -12.74674       0.00003      -0.00003
     -12.73774       0.00001      -0.00001
     -12.72774       0.00000      -0.00000
     -12.71774       0.00000      -0.00000
     -12.70874       0.00000      -0.00000
     -12.69874       0.00000      -0.00000
     -12.68974       0.00000      -0.00000
     -12.67974       0.00000      -0.00000
     -12.66974       0.00000      -0.00000
     -12.66074       0.00000      -0.00000
     -12.65074       0.00000      -0.00000
     -12.64174       0.00000      -0.00000
     -12.63174       0.00000      -0.00000
     -12.62174       0.00000       0.00000
     -12.61274       0.00000      -0.00000
     -12.60274       0.00000      -0.00000
     -12.59374       0.00000      -0.00000
     -12.58374       0.00000      -0.00000
     -12.57374       0.00000      -0.00000
     -12.56474       0.00000      -0.00000
     -12.55474       0.00000      -0.00000
     -12.54574       0.00000      -0.00000
     -12.53574       0.00000      -0.00000
     -12.52574       0.00000      -0.00000
     -12.51674       0.00000      -0.00000
     -12.50674       0.00001      -0.00001
     -12.49774       0.00003      -0.00003
     -12.48774       0.00013      -0.00013
     -12.47774       0.00045      -0.00045
     -12.46874       0.00146      -0.00146
     -12.45874       0.00443      -0.00443
     -12.44974       0.01249      -0.01249
     -12.43974       0.03275      -0.03275
     -12.42974       0.07988      -0.07989
     -12.42074       0.18130      -0.18130
     -12.41074       0.38280      -0.38290
     -12.40174       0.75310      -0.75310
     -12.39174       1.38100      -1.38100
     -12.38174       2.36200      -2.36200
     -12.37274       3.77500      -3.77500
     -12.36274       5.64600      -5.64600
     -12.35374       7.92200      -7.92200
     -12.34374      10.46000     -10.46000
     -12.33374      13.02000     -13.02000
     -12.32474      15.35000     -15.35000
     -12.31474      17.21000     -17.21000
     -12.30574      18.39000     -18.39000
     -12.29574      18.81000     -18.81000
     -12.28574      18.46000     -18.46000
     -12.27674      17.50000     -17.50000
     -12.26674      16.18000     -16.18000
     -12.25774      14.86000     -14.86000
     -12.24774      13.97000     -13.97000
     -12.23774      13.87000     -13.87000
     -12.22874      14.74000     -14.74000
     -12.21874      16.51000     -16.51000
     -12.20974      18.80000     -18.80000
     -12.19974      21.02000     -21.02000
     -12.19074      22.49000     -22.49000
     -12.18074      22.73000     -22.73000
     -12.17074      21.52000     -21.52000
     -12.16174      19.02000     -19.02000
     -12.15174      15.66000     -15.66000
     -12.14274      12.00000     -12.00000
     -12.13274       8.56500      -8.56500
     -12.12274       5.70700      -5.70700
     -12.11374       3.58700      -3.58700
     -12.10374       2.20900      -2.20900
     -12.09474       1.49300      -1.49300
     -12.08474       1.34900      -1.34900
     -12.07474       1.71100      -1.71100
     -12.06574       2.54700      -2.54700
     -12.05574       3.82000      -3.82000
     -12.04674       5.44800      -5.44800
     -12.03674       7.26400      -7.26400
     -12.02674       9.01700      -9.01700
     -12.01774      10.41000     -10.41000
     -12.00774      11.16000     -11.16000
     -11.99874      11.13000     -11.13000
     -11.98874      10.31000     -10.31000
     -11.97874       8.88100      -8.88100
     -11.96974       7.10800      -7.10800
     -11.95974       5.28800      -5.28800
     -11.95074       3.65600      -3.65600
     -11.94074       2.34900      -2.34900
     -11.93074       1.40300      -1.40300
     -11.92174       0.77850      -0.77850
     -11.91174       0.40150      -0.40150
     -11.90274       0.19250      -0.19250
     -11.89274       0.08576      -0.08576
     -11.88274       0.03551      -0.03551
     -11.87374       0.01367      -0.01367
     -11.86374       0.00489      -0.00489
     -11.85474       0.00163      -0.00163
     -11.84474       0.00053      -0.00053
     -11.83474       0.00026      -0.00026
     -11.82574       0.00046      -0.00046
     -11.81574       0.00140      -0.00141
     -11.80674       0.00427      -0.00427
     -11.79674       0.01215      -0.01215
     -11.78674       0.03220      -0.03221
     -11.77774       0.07955      -0.07956
     -11.76774       0.18330      -0.18330
     -11.75874       0.39430      -0.39430
     -11.74874       0.79290      -0.79300
     -11.73874       1.49300      -1.49300
     -11.72974       2.63900      -2.63900
     -11.71974       4.38800      -4.38800
     -11.71074       6.88400      -6.88400
     -11.70074      10.22000     -10.22000
     -11.69074      14.42000     -14.42000
     -11.68174      19.39000     -19.39000
     -11.67174      24.93000     -24.93000
     -11.66274      30.73000     -30.73000
     -11.65274      36.40000     -36.40000
     -11.64374      41.45000     -41.45000
     -11.63374      45.44000     -45.44000
     -11.62374      47.95000     -47.95000
     -11.61474      48.73000     -48.73000
     -11.60474      47.71000     -47.71000
     -11.59574      45.04000     -45.04000
     -11.58574      41.02000     -41.02000
     -11.57574      36.07000     -36.07000
     -11.56674      30.59000     -30.59000
     -11.55674      25.01000     -25.01000
     -11.54774      19.65000     -19.65000
     -11.53774      14.80000     -14.80000
     -11.52774      10.63000     -10.63000
     -11.51874       7.26300      -7.26200
     -11.50874       4.69800      -4.69800
     -11.49974       2.87100      -2.87000
     -11.48974       1.65900      -1.65900
     -11.47974       0.92440      -0.92440
     -11.47074       0.54300      -0.54300
     -11.46074       0.43330      -0.43330
     -11.45174       0.57230      -0.57230
     -11.44174       1.00300      -1.00300
     -11.43174       1.82800      -1.82800
     -11.42274       3.19600      -3.19600
     -11.41274       5.26300      -5.26300
     -11.40374       8.13600      -8.13600
     -11.39374      11.81000     -11.81000
     -11.38374      16.12000     -16.12000
     -11.37474      20.69000     -20.69000
     -11.36474      24.99000     -24.99000
     -11.35574      28.42000     -28.42000
     -11.34574      30.44000     -30.44000
     -11.33574      30.70000     -30.70000
     -11.32674      29.15000     -29.15000
     -11.31674      26.04000     -26.04000
     -11.30774      21.87000     -21.87000
     -11.29774      17.25000     -17.25000
     -11.28774      12.77000     -12.77000
     -11.27874       8.87000      -8.87000
     -11.26874       5.77500      -5.77500
     -11.25974       3.53400      -3.53400
     -11.24974       2.06000      -2.06000
     -11.23974       1.21300      -1.21300
     -11.23074       0.86720      -0.86720
     -11.22074       0.95610      -0.95610
     -11.21174       1.49400      -1.49400
     -11.20174       2.56200      -2.56200
     -11.19174       4.27200      -4.27200
     -11.18274       6.69600      -6.69700
     -11.17274       9.79400      -9.79400
     -11.16374      13.34000     -13.34000
     -11.15374      16.94000     -16.94000
     -11.14474      20.06000     -20.06000
     -11.13474      22.20000     -22.20000
     -11.12474      23.07000     -23.07000
     -11.11574      22.71000     -22.71000
     -11.10574      21.49000     -21.49000
     -11.09674      20.03000     -20.03000
     -11.08674      18.98000     -18.98000
     -11.07674      18.78000     -18.78000
     -11.06774      19.51000     -19.51000
     -11.05774      20.86000     -20.86000
     -11.04874      22.25000     -22.25000
     -11.03874      23.03000     -23.03000
     -11.02874      22.70000     -22.70000
     -11.01974      21.11000     -21.11000
     -11.00974      18.47000     -18.46000
     -11.00074      15.26000     -15.26000
     -10.99074      12.13000     -12.13000
     -10.98074       9.65700      -9.65700
     -10.97174       8.30700      -8.30700
     -10.96174       8.32000      -8.31900
     -10.95274       9.71100      -9.71100
     -10.94274      12.27000     -12.27000
     -10.93274      15.61000     -15.61000
     -10.92374      19.18000     -19.18000
     -10.91374      22.43000     -22.43000
     -10.90474      24.94000     -24.94000
     -10.89474      26.49000     -26.49000
     -10.88474      27.17000     -27.17000
     -10.87574      27.25000     -27.25000
     -10.86574      27.06000     -27.06000
     -10.85674      26.85000     -26.85000
     -10.84674      26.71000     -26.71000
     -10.83674      26.60000     -26.60000
     -10.82774      26.45000     -26.45000
     -10.81774      26.34000     -26.34000
     -10.80874      26.49000     -26.49000
     -10.79874      27.19000     -27.19000
     -10.78874      28.65000     -28.65000
     -10.77974      30.82000     -30.82000
     -10.76974      33.27000     -33.27000
     -10.76074      35.35000     -35.35000
     -10.75074      36.34000     -36.34000
     -10.74074      35.77000     -35.77000
     -10.73174      33.61000     -33.61000
     -10.72174      30.29000     -30.29000
     -10.71274      26.53000     -26.53000
     -10.70274      23.08000     -23.08000
     -10.69274      20.52000     -20.52000
     -10.68374      19.08000     -19.08000
     -10.67374      18.75000     -18.75000
     -10.66474      19.32000     -19.32000
     -10.65474      20.58000     -20.58000
     -10.64474      22.33000     -22.33000
     -10.63574      24.43000     -24.43000
     -10.62574      26.75000     -26.75000
     -10.61674      29.12000     -29.12000
     -10.60674      31.34000     -31.34000
     -10.59774      33.20000     -33.21000
     -10.58774      34.50000     -34.50000
     -10.57774      35.03000     -35.03000
     -10.56874      34.66000     -34.66000
     -10.55874      33.29000     -33.29000
     -10.54974      30.98000     -30.98000
     -10.53974      27.95000     -27.95000
     -10.52974      24.60000     -24.60000
     -10.52074      21.38000     -21.38000
     -10.51074      18.67000     -18.67000
     -10.50174      16.64000     -16.64000
     -10.49174      15.22000     -15.22000
     -10.48174      14.16000     -14.16000
     -10.47274      13.12000     -13.12000
     -10.46274      11.84000     -11.84000
     -10.45374      10.25000     -10.25000
     -10.44374       8.45400      -8.45400
     -10.43374       6.68200      -6.68200
     -10.42474       5.22800      -5.22800
     -10.41474       4.37100      -4.37000
     -10.40574       4.33300      -4.33300
     -10.39574       5.26600      -5.26600
     -10.38574       7.22200      -7.22100
     -10.37674      10.12000     -10.12000
     -10.36674      13.74000     -13.74000
     -10.35774      17.66000     -17.66000
     -10.34774      21.39000     -21.39000
     -10.33774      24.40000     -24.40000
     -10.32874      26.33000     -26.33000
     -10.31874      26.98000     -26.98000
     -10.30974      26.41000     -26.41000
     -10.29974      24.84000     -24.84000
     -10.28974      22.55000     -22.55000
     -10.28074      19.83000     -19.83000
     -10.27074      16.91000     -16.91000
     -10.26174      14.05000     -14.05000
     -10.25174      11.52000     -11.52000
     -10.24174       9.65300      -9.65300
     -10.23274       8.80700      -8.80700
     -10.22274       9.30200      -9.30200
     -10.21374      11.35000     -11.35000
     -10.20374      14.95000     -14.95000
     -10.19374      19.84000     -19.84000
     -10.18474      25.47000     -25.47000
     -10.17474      31.10000     -31.10000
     -10.16574      35.98000     -35.98000
     -10.15574      39.50000     -39.50000
     -10.14574      41.38000     -41.38000
     -10.13674      41.66000     -41.66000
     -10.12674      40.58000     -40.58000
     -10.11774      38.44000     -38.44000
     -10.10774      35.47000     -35.47000
     -10.09774      31.81000     -31.81000
     -10.08874      27.56000     -27.55000
     -10.07874      22.89000     -22.89000
     -10.06974      18.11000     -18.11000
     -10.05974      13.54000     -13.54000
     -10.05074       9.53000      -9.53000
     -10.04074       6.28700      -6.28600
     -10.03074       3.87700      -3.87700
     -10.02174       2.23200      -2.23200
     -10.01174       1.19900      -1.19900
     -10.00274       0.60660      -0.60660
      -9.99274       0.30240      -0.30240
      -9.98274       0.18190      -0.18180
      -9.97374       0.19140      -0.19140
      -9.96374       0.32640      -0.32640
      -9.95474       0.62460      -0.62450
      -9.94474       1.15800      -1.15700
      -9.93474       2.01500      -2.01500
      -9.92574       3.28400      -3.28300
      -9.91574       5.01500      -5.01500
      -9.90674       7.20400      -7.20400
      -9.89674       9.78100      -9.78000
      -9.88674      12.63000     -12.63000
      -9.87774      15.61000     -15.61000
      -9.86774      18.63000     -18.63000
      -9.85874      21.59000     -21.59000
      -9.84874      24.40000     -24.40000
      -9.83874      26.94000     -26.94000
      -9.82974      29.01000     -29.01000
      -9.81974      30.37000     -30.37000
      -9.81074      30.82000     -30.82000
      -9.80074      30.24000     -30.24000
      -9.79074      28.66000     -28.66000
      -9.78174      26.25000     -26.25000
      -9.77174      23.29000     -23.29000
      -9.76274      20.16000     -20.16000
      -9.75274      17.21000     -17.21000
      -9.74274      14.77000     -14.77000
      -9.73374      13.07000     -13.07000
      -9.72374      12.16000     -12.16000
      -9.71474      11.92000     -11.92000
      -9.70474      12.05000     -12.05000
      -9.69474      12.19000     -12.19000
      -9.68574      11.98000     -11.98000
      -9.67574      11.23000     -11.23000
      -9.66674       9.92800      -9.92700
      -9.65674       8.21500      -8.21400
      -9.64674       6.34200      -6.34200
      -9.63774       4.56000      -4.56000
      -9.62774       3.05100      -3.05100
      -9.61874       1.89900      -1.89900
      -9.60874       1.10100      -1.10100
      -9.59874       0.59940      -0.59930
      -9.58974       0.31960      -0.31950
      -9.57974       0.19820      -0.19820
      -9.57074       0.20060      -0.20060
      -9.56074       0.32750      -0.32750
      -9.55074       0.61500      -0.61490
      -9.54174       1.12700      -1.12700
      -9.53174       1.93800      -1.93800
      -9.52274       3.10200      -3.10200
      -9.51274       4.61700      -4.61700
      -9.50374       6.38700      -6.38700
      -9.49374       8.21200      -8.21100
      -9.48374       9.81200      -9.81200
      -9.47474      10.90000     -10.90000
      -9.46474      11.25000     -11.25000
      -9.45574      10.79000     -10.79000
      -9.44574       9.61900      -9.61900
      -9.43574       7.97000      -7.97000
      -9.42674       6.13800      -6.13800
      -9.41674       4.39300      -4.39300
      -9.40774       2.92200      -2.92200
      -9.39774       1.80600      -1.80700
      -9.38774       1.03800      -1.03800
      -9.37874       0.55420      -0.55430
      -9.36874       0.27510      -0.27510
      -9.35974       0.12690      -0.12690
      -9.34974       0.05438      -0.05439
      -9.33974       0.02167      -0.02167
      -9.33074       0.00802      -0.00802
      -9.32074       0.00276      -0.00276
      -9.31174       0.00088      -0.00088
      -9.30174       0.00026      -0.00026
      -9.29174       0.00007      -0.00007
      -9.28274       0.00002      -0.00002
      -9.27274       0.00000      -0.00000
      -9.26374       0.00000      -0.00000
      -9.25374       0.00000      -0.00000
      -9.24374       0.00000      -0.00000
      -9.23474       0.00000      -0.00000
      -9.22474       0.00000      -0.00000
      -9.21574       0.00000      -0.00000
      -9.20574       0.00001      -0.00001
      -9.19574       0.00004      -0.00004
      -9.18674       0.00016      -0.00016
      -9.17674       0.00056      -0.00056
      -9.16774       0.00181      -0.00181
      -9.15774       0.00541      -0.00541
      -9.14774       0.01501      -0.01501
      -9.13874       0.03873      -0.03874
      -9.12874       0.09289      -0.09291
      -9.11974       0.20700      -0.20710
      -9.10974       0.42890      -0.42900
      -9.09974       0.82580      -0.82590
      -9.09074       1.47800      -1.47800
      -9.08074       2.45700      -2.45800
      -9.07174       3.79800      -3.79800
      -9.06174       5.45500      -5.45600
      -9.05174       7.28300      -7.28400
      -9.04274       9.03600      -9.03700
      -9.03274      10.42000     -10.42000
      -9.02374      11.17000     -11.17000
      -9.01374      11.12000     -11.12000
      -9.00374      10.30000     -10.30000
      -8.99474       8.86300      -8.86200
      -8.98474       7.09400      -7.09300
      -8.97574       5.29000      -5.28900
      -8.96574       3.69800      -3.69800
      -8.95674       2.47700      -2.47700
      -8.94674       1.69900      -1.69800
      -8.93674       1.38200      -1.38200
      -8.92774       1.52800      -1.52800
      -8.91774       2.13700      -2.13700
      -8.90874       3.20000      -3.20000
      -8.89874       4.66900      -4.66900
      -8.88874       6.41900      -6.41900
      -8.87974       8.23400      -8.23400
      -8.86974       9.82800      -9.82800
      -8.86074      10.91000     -10.91000
      -8.85074      11.25000     -11.25000
      -8.84074      10.78000     -10.78000
      -8.83174       9.60400      -9.60400
      -8.82174       7.95200      -7.95200
      -8.81274       6.11900      -6.11900
      -8.80274       4.37600      -4.37600
      -8.79274       2.90900      -2.90900
      -8.78374       1.79700      -1.79700
      -8.77374       1.03200      -1.03200
      -8.76474       0.55050      -0.55050
      -8.75474       0.27300      -0.27300
      -8.74474       0.12580      -0.12580
      -8.73574       0.05389      -0.05389
      -8.72574       0.02145      -0.02145
      -8.71674       0.00794      -0.00794
      -8.70674       0.00273      -0.00273
      -8.69674       0.00087      -0.00087
      -8.68774       0.00026      -0.00026
      -8.67774       0.00007      -0.00007
      -8.66874       0.00002      -0.00002
      -8.65874       0.00000      -0.00000
      -8.64874       0.00000      -0.00000
      -8.63974       0.00000      -0.00000
      -8.62974       0.00000      -0.00000
      -8.62074       0.00000      -0.00000
      -8.61074       0.00000      -0.00000
      -8.60074       0.00000      -0.00000
      -8.59174       0.00000      -0.00000
      -8.58174       0.00000      -0.00000
      -8.57274       0.00000      -0.00000
      -8.56274       0.00000      -0.00000
      -8.55274       0.00000       0.00000
      -8.54374       0.00000       0.00000
      -8.53374       0.00000       0.00000
      -8.52474       0.00000       0.00000
      -8.51474       0.00000       0.00000
      -8.50474       0.00000       0.00000
      -8.49574       0.00000       0.00000
      -8.48574       0.00000       0.00000
      -8.47674       0.00000       0.00000
      -8.46674       0.00000       0.00000
      -8.45774       0.00000       0.00000
      -8.44774       0.00000       0.00000
      -8.43774       0.00000       0.00000
      -8.42874       0.00000       0.00000
      -8.41874       0.00000       0.00000
      -8.40974       0.00000       0.00000
      -8.39974       0.00000       0.00000
      -8.38974       0.00000       0.00000
      -8.38074       0.00000       0.00000
      -8.37074       0.00000       0.00000
      -8.36174       0.00000       0.00000
      -8.35174       0.00000       0.00000
      -8.34174       0.00000       0.00000
      -8.33274       0.00000       0.00000
      -8.32274       0.00000       0.00000
      -8.31374       0.00000       0.00000
      -8.30374       0.00000       0.00000
      -8.29374       0.00000       0.00000
      -8.28474       0.00000       0.00000
      -8.27474       0.00000       0.00000
      -8.26574       0.00000       0.00000
      -8.25574       0.00000       0.00000
      -8.24574       0.00000       0.00000
      -8.23674       0.00000       0.00000
      -8.22674       0.00000       0.00000
      -8.21774       0.00000       0.00000
      -8.20774       0.00000       0.00000
      -8.19774       0.00000       0.00000
      -8.18874       0.00000       0.00000
      -8.17874       0.00000       0.00000
      -8.16974       0.00000       0.00000
      -8.15974       0.00000       0.00000
      -8.14974       0.00000       0.00000
      -8.14074       0.00000       0.00000
      -8.13074       0.00000       0.00000
      -8.12174       0.00000       0.00000
      -8.11174       0.00000       0.00000
      -8.10174       0.00000       0.00000
      -8.09274       0.00000       0.00000
      -8.08274       0.00000       0.00000
      -8.07374       0.00000       0.00000
      -8.06374       0.00000       0.00000
      -8.05374       0.00000       0.00000
      -8.04474       0.00000       0.00000
      -8.03474       0.00000       0.00000
      -8.02574       0.00000       0.00000
      -8.01574       0.00000       0.00000
      -8.00574       0.00000       0.00000
      -7.99674       0.00000       0.00000
      -7.98674       0.00000       0.00000
      -7.97774       0.00000       0.00000
      -7.96774       0.00000       0.00000
      -7.95774       0.00000       0.00000
      -7.94874       0.00000       0.00000
      -7.93874       0.00000       0.00000
      -7.92974       0.00000       0.00000
      -7.91974       0.00000       0.00000
      -7.91074       0.00000       0.00000
      -7.90074       0.00000       0.00000
      -7.89074       0.00000       0.00000
      -7.88174       0.00000       0.00000
      -7.87174       0.00000       0.00000
      -7.86274       0.00000       0.00000
      -7.85274       0.00000       0.00000
      -7.84274       0.00000       0.00000
      -7.83374       0.00000       0.00000
      -7.82374       0.00000       0.00000
      -7.81474       0.00000       0.00000
      -7.80474       0.00000       0.00000
      -7.79474       0.00000       0.00000
      -7.78574       0.00000       0.00000
      -7.77574       0.00000       0.00000
      -7.76674       0.00000       0.00000
      -7.75674       0.00000       0.00000
      -7.74674       0.00000       0.00000
      -7.73774       0.00000       0.00000
      -7.72774       0.00000       0.00000
      -7.71874       0.00000       0.00000
      -7.70874       0.00000       0.00000
      -7.69874       0.00000       0.00000
      -7.68974       0.00000       0.00000
      -7.67974       0.00000       0.00000
      -7.67074       0.00000       0.00000
      -7.66074       0.00000       0.00000
      -7.65074       0.00000       0.00000
      -7.64174       0.00000       0.00000
      -7.63174       0.00000       0.00000
      -7.62274       0.00000       0.00000
      -7.61274       0.00000       0.00000
      -7.60274       0.00000       0.00000
      -7.59374       0.00000       0.00000
      -7.58374       0.00000       0.00000
      -7.57474       0.00000       0.00000
      -7.56474       0.00000       0.00000
      -7.55474       0.00000       0.00000
      -7.54574       0.00000       0.00000
      -7.53574       0.00000       0.00000
      -7.52674       0.00000       0.00000
      -7.51674       0.00000       0.00000
      -7.50674       0.00000       0.00000
      -7.49774       0.00000       0.00000
      -7.48774       0.00000       0.00000
      -7.47874       0.00000       0.00000
      -7.46874       0.00000       0.00000
      -7.45874       0.00000       0.00000
      -7.44974       0.00000       0.00000
      -7.43974       0.00000       0.00000
      -7.43074       0.00000       0.00000
      -7.42074       0.00000       0.00000
      -7.41074       0.00000       0.00000
      -7.40174       0.00000       0.00000
      -7.39174       0.00000       0.00000
      -7.38274       0.00000       0.00000
      -7.37274       0.00000       0.00000
      -7.36374       0.00000       0.00000
      -7.35374       0.00000       0.00000
      -7.34374       0.00000       0.00000
      -7.33474       0.00000       0.00000
      -7.32474       0.00000       0.00000
      -7.31574       0.00000       0.00000
      -7.30574       0.00000       0.00000
      -7.29574       0.00000       0.00000
      -7.28674       0.00000       0.00000
      -7.27674       0.00000       0.00000
      -7.26774       0.00000       0.00000
      -7.25774       0.00000       0.00000
      -7.24774       0.00000       0.00000
      -7.23874       0.00000       0.00000
      -7.22874       0.00000       0.00000
      -7.21974       0.00000       0.00000
      -7.20974       0.00000       0.00000
      -7.19974       0.00000       0.00000
      -7.19074       0.00000       0.00000
      -7.18074       0.00000       0.00000
      -7.17174       0.00000       0.00000
      -7.16174       0.00000       0.00000
      -7.15174       0.00000       0.00000
      -7.14274       0.00000       0.00000
      -7.13274       0.00000       0.00000
      -7.12374       0.00000       0.00000
      -7.11374       0.00000       0.00000
      -7.10374       0.00000       0.00000
      -7.09474       0.00000       0.00000
      -7.08474       0.00000       0.00000
      -7.07574       0.00000       0.00000
      -7.06574       0.00000       0.00000
      -7.05574       0.00000       0.00000
      -7.04674       0.00000       0.00000
      -7.03674       0.00000       0.00000
      -7.02774       0.00000       0.00000
      -7.01774       0.00000       0.00000
      -7.00774       0.00000       0.00000
      -6.99874       0.00000       0.00000
      -6.98874       0.00000       0.00000
      -6.97974       0.00000       0.00000
      -6.96974       0.00000       0.00000
      -6.95974       0.00000       0.00000
      -6.95074       0.00000       0.00000
      -6.94074       0.00000       0.00000
      -6.93174       0.00000       0.00000
      -6.92174       0.00000       0.00000
      -6.91174       0.00000       0.00000
      -6.90274       0.00000       0.00000
      -6.89274       0.00000       0.00000
      -6.88374       0.00000       0.00000
      -6.87374       0.00000       0.00000
      -6.86374       0.00000       0.00000
      -6.85474       0.00000       0.00000
      -6.84474       0.00000       0.00000
      -6.83574       0.00000       0.00000
      -6.82574       0.00000       0.00000
      -6.81674       0.00000       0.00000
      -6.80674       0.00000       0.00000
      -6.79674       0.00000       0.00000
      -6.78774       0.00000       0.00000
      -6.77774       0.00000       0.00000
      -6.76874       0.00000       0.00000
      -6.75874       0.00000       0.00000
      -6.74874       0.00000       0.00000
      -6.73974       0.00000       0.00000
      -6.72974       0.00000       0.00000
      -6.72074       0.00000       0.00000
      -6.71074       0.00000       0.00000
      -6.70074       0.00000       0.00000
      -6.69174       0.00000       0.00000
      -6.68174       0.00000       0.00000
      -6.67274       0.00000       0.00000
      -6.66274       0.00000       0.00000
      -6.65274       0.00000       0.00000
      -6.64374       0.00000       0.00000
      -6.63374       0.00000       0.00000
      -6.62474       0.00000       0.00000
      -6.61474       0.00000       0.00000
      -6.60474       0.00000       0.00000
      -6.59574       0.00000       0.00000
      -6.58574       0.00000       0.00000
      -6.57674       0.00000       0.00000
      -6.56674       0.00000       0.00000
      -6.55674       0.00000       0.00000
      -6.54774       0.00000       0.00000
      -6.53774       0.00000       0.00000
      -6.52874       0.00000       0.00000
      -6.51874       0.00000       0.00000
      -6.50874       0.00000       0.00000
      -6.49974       0.00000       0.00000
      -6.48974       0.00000       0.00000
      -6.48074       0.00000       0.00000
      -6.47074       0.00000       0.00000
      -6.46074       0.00000       0.00000
      -6.45174       0.00000       0.00000
      -6.44174       0.00000       0.00000
      -6.43274       0.00000       0.00000
      -6.42274       0.00000       0.00000
      -6.41274       0.00000       0.00000
      -6.40374       0.00000       0.00000
      -6.39374       0.00000       0.00000
      -6.38474       0.00000       0.00000
      -6.37474       0.00000       0.00000
      -6.36474       0.00000       0.00000
      -6.35574       0.00000       0.00000
      -6.34574       0.00000       0.00000
      -6.33674       0.00000       0.00000
      -6.32674       0.00000       0.00000
      -6.31674       0.00000       0.00000
      -6.30774       0.00000       0.00000
      -6.29774       0.00000       0.00000
      -6.28874       0.00000       0.00000
      -6.27874       0.00000       0.00000
      -6.26974       0.00000       0.00000
      -6.25974       0.00000       0.00000
      -6.24974       0.00000       0.00000
      -6.24074       0.00000       0.00000
      -6.23074       0.00000       0.00000
      -6.22174       0.00000       0.00000
      -6.21174       0.00000       0.00000
      -6.20174       0.00000       0.00000
      -6.19274       0.00000       0.00000
      -6.18274       0.00000       0.00000
      -6.17374       0.00000       0.00000
      -6.16374       0.00000       0.00000
      -6.15374       0.00000       0.00000
      -6.14474       0.00000       0.00000
      -6.13474       0.00000       0.00000
      -6.12574       0.00000       0.00000
      -6.11574       0.00000       0.00000
      -6.10574       0.00000       0.00000
      -6.09674       0.00000       0.00000
      -6.08674       0.00000       0.00000
      -6.07774       0.00000       0.00000
      -6.06774       0.00000       0.00000
      -6.05774       0.00000       0.00000
      -6.04874       0.00000       0.00000
      -6.03874       0.00000       0.00000
      -6.02974       0.00000       0.00000
      -6.01974       0.00000       0.00000
      -6.00974       0.00000       0.00000
      -6.00074       0.00000       0.00000
      -5.99074       0.00000       0.00000
      -5.98174       0.00000       0.00000
      -5.97174       0.00000       0.00000
      -5.96174       0.00000       0.00000
      -5.95274       0.00000       0.00000
      -5.94274       0.00000       0.00000
      -5.93374       0.00000       0.00000
      -5.92374       0.00000       0.00000
      -5.91374       0.00000       0.00000
      -5.90474       0.00000       0.00000
      -5.89474       0.00000       0.00000
      -5.88574       0.00000       0.00000
      -5.87574       0.00000       0.00000
      -5.86574       0.00000       0.00000
      -5.85674       0.00000       0.00000
      -5.84674       0.00000      -0.00000
      -5.83774       0.00000      -0.00000
      -5.82774       0.00000      -0.00000
      -5.81774       0.00000      -0.00000
      -5.80874       0.00000      -0.00000
      -5.79874       0.00000      -0.00000
      -5.78974       0.00000      -0.00000
      -5.77974       0.00000      -0.00000
      -5.77074       0.00000      -0.00000
      -5.76074       0.00000      -0.00000
      -5.75074       0.00000      -0.00000
      -5.74174       0.00001      -0.00001
      -5.73174       0.00003      -0.00003
      -5.72274       0.00011      -0.00011
      -5.71274       0.00040      -0.00040
      -5.70274       0.00135      -0.00135
      -5.69374       0.00425      -0.00425
      -5.68374       0.01246      -0.01246
      -5.67474       0.03405      -0.03405
      -5.66474       0.08659      -0.08658
      -5.65474       0.20500      -0.20500
      -5.64574       0.45210      -0.45200
      -5.63574       0.92860      -0.92850
      -5.62674       1.77800      -1.77800
      -5.61674       3.17400      -3.17400
      -5.60674       5.28800      -5.28800
      -5.59774       8.22800      -8.22800
      -5.58774      11.97000     -11.97000
      -5.57874      16.29000     -16.29000
      -5.56874      20.79000     -20.79000
      -5.55874      24.90000     -24.90000
      -5.54974      28.06000     -28.06000
      -5.53974      29.78000     -29.78000
      -5.53074      29.84000     -29.84000
      -5.52074      28.27000     -28.27000
      -5.51074      25.34000     -25.34000
      -5.50174      21.51000     -21.51000
      -5.49174      17.30000     -17.30000
      -5.48274      13.16000     -13.16000
      -5.47274       9.46200      -9.46200
      -5.46274       6.42000      -6.42000
      -5.45374       4.10300      -4.10300
      -5.44374       2.46500      -2.46500
      -5.43474       1.39000      -1.39000
      -5.42474       0.73390      -0.73380
      -5.41474       0.36250      -0.36250
      -5.40574       0.16730      -0.16720
      -5.39574       0.07203      -0.07201
      -5.38674       0.02892      -0.02891
      -5.37674       0.01082      -0.01082
      -5.36674       0.00377      -0.00377
      -5.35774       0.00122      -0.00122
      -5.34774       0.00037      -0.00037
      -5.33874       0.00010      -0.00010
      -5.32874       0.00003      -0.00003
      -5.31874       0.00002      -0.00002
      -5.30974       0.00005      -0.00005
      -5.29974       0.00017      -0.00017
      -5.29074       0.00059      -0.00059
      -5.28074       0.00188      -0.00188
      -5.27074       0.00561      -0.00561
      -5.26174       0.01554      -0.01553
      -5.25174       0.03999      -0.03999
      -5.24274       0.09568      -0.09566
      -5.23274       0.21270      -0.21270
      -5.22374       0.43960      -0.43960
      -5.21374       0.84440      -0.84430
      -5.20374       1.50800      -1.50800
      -5.19474       2.50300      -2.50300
      -5.18474       3.86500      -3.86500
      -5.17574       5.55300      -5.55300
      -5.16574       7.43300      -7.43200
      -5.15574       9.28400      -9.28400
      -5.14674      10.86000     -10.86000
      -5.13674      11.95000     -11.95000
      -5.12774      12.50000     -12.50000
      -5.11774      12.60000     -12.60000
      -5.10774      12.44000     -12.44000
      -5.09874      12.29000     -12.29000
      -5.08874      12.30000     -12.30000
      -5.07974      12.45000     -12.45000
      -5.06974      12.60000     -12.60000
      -5.05974      12.49000     -12.49000
      -5.05074      11.92000     -11.92000
      -5.04074      10.80000     -10.80000
      -5.03174       9.21500      -9.21400
      -5.02174       7.35700      -7.35700
      -5.01174       5.48100      -5.48100
      -5.00274       3.80400      -3.80400
      -4.99274       2.45700      -2.45700
      -4.98374       1.47600      -1.47500
      -4.97374       0.82400      -0.82390
      -4.96374       0.42770      -0.42770
      -4.95474       0.20640      -0.20640
      -4.94474       0.09258      -0.09257
      -4.93574       0.03868      -0.03868
      -4.92574       0.01533      -0.01533
      -4.91574       0.00669      -0.00668
      -4.90674       0.00593      -0.00593
      -4.89674       0.01273      -0.01273
      -4.88774       0.03355      -0.03354
      -4.87774       0.08529      -0.08528
      -4.86774       0.20280      -0.20280
      -4.85874       0.44940      -0.44930
      -4.84874       0.92820      -0.92810
      -4.83974       1.78800      -1.78800
      -4.82974       3.21200      -3.21200
      -4.81974       5.38600      -5.38600
      -4.81074       8.43700      -8.43700
      -4.80074      12.35000     -12.35000
      -4.79174      16.92000     -16.92000
      -4.78174      21.71000     -21.71000
      -4.77174      26.10000     -26.10000
      -4.76274      29.48000     -29.48000
      -4.75274      31.34000     -31.34000
      -4.74374      31.46000     -31.46000
      -4.73374      30.02000     -30.02000
      -4.72374      27.56000     -27.56000
      -4.71474      24.83000     -24.83000
      -4.70474      22.64000     -22.64000
      -4.69574      21.66000     -21.66000
      -4.68574      22.22000     -22.22000
      -4.67674      24.28000     -24.27000
      -4.66674      27.42000     -27.42000
      -4.65674      31.03000     -31.03000
      -4.64774      34.37000     -34.37000
      -4.63774      36.79000     -36.79000
      -4.62874      37.83000     -37.84000
      -4.61874      37.24000     -37.25000
      -4.60874      35.02000     -35.02000
      -4.59974      31.37000     -31.37000
      -4.58974      26.70000     -26.70000
      -4.58074      21.52000     -21.52000
      -4.57074      16.38000     -16.38000
      -4.56074      11.74000     -11.74000
      -4.55174       7.92800      -7.92800
      -4.54174       5.06800      -5.06800
      -4.53274       3.15700      -3.15700
      -4.52274       2.11600      -2.11600
      -4.51274       1.86900      -1.86900
      -4.50374       2.40400      -2.40400
      -4.49374       3.78600      -3.78600
      -4.48474       6.12400      -6.12400
      -4.47474       9.49000      -9.48900
      -4.46474      13.81000     -13.81000
      -4.45574      18.79000     -18.79000
      -4.44574      23.88000     -23.88000
      -4.43674      28.34000     -28.34000
      -4.42674      31.42000     -31.42000
      -4.41674      32.55000     -32.55000
      -4.40774      31.53000     -31.53000
      -4.39774      28.60000     -28.60000
      -4.38874      24.38000     -24.38000
      -4.37874      19.70000     -19.70000
      -4.36874      15.42000     -15.42000
      -4.35974      12.25000     -12.25000
      -4.34974      10.66000     -10.66000
      -4.34074      10.86000     -10.86000
      -4.33074      12.76000     -12.76000
      -4.32074      16.03000     -16.03000
      -4.31174      20.12000     -20.12000
      -4.30174      24.33000     -24.33000
      -4.29274      27.91000     -27.91000
      -4.28274      30.20000     -30.20000
      -4.27274      30.79000     -30.79000
      -4.26374      29.58000     -29.58000
      -4.25374      26.78000     -26.78000
      -4.24474      22.87000     -22.87000
      -4.23474      18.41000     -18.41000
      -4.22474      13.97000     -13.97000
      -4.21574       9.99000      -9.99000
      -4.20574       6.72300      -6.72400
      -4.19674       4.25500      -4.25500
      -4.18674       2.53000      -2.53000
      -4.17674       1.41600      -1.41600
      -4.16774       0.75610      -0.75610
      -4.15774       0.41230      -0.41240
      -4.14874       0.28960      -0.28960
      -4.13874       0.34550      -0.34550
      -4.12974       0.59090      -0.59090
      -4.11974       1.08400      -1.08400
      -4.10974       1.92100      -1.92100
      -4.10074       3.21200      -3.21200
      -4.09074       5.06700      -5.06700
      -4.08174       7.56800      -7.56800
      -4.07174      10.77000     -10.77000
      -4.06174      14.68000     -14.68000
      -4.05274      19.30000     -19.30000
      -4.04274      24.59000     -24.59000
      -4.03374      30.45000     -30.45000
      -4.02374      36.65000     -36.65000
      -4.01374      42.81000     -42.81000
      -4.00474      48.43000     -48.43000
      -3.99474      53.06000     -53.06000
      -3.98574      56.40000     -56.40000
      -3.97574      58.52000     -58.52000
      -3.96574      59.81000     -59.81000
      -3.95674      60.87000     -60.87000
      -3.94674      62.20000     -62.20000
      -3.93774      64.01000     -64.01000
      -3.92774      66.11000     -66.11000
      -3.91774      67.97000     -67.97000
      -3.90874      68.93000     -68.93000
      -3.89874      68.43000     -68.43000
      -3.88974      66.26000     -66.26000
      -3.87974      62.62000     -62.62000
      -3.86974      58.08000     -58.08000
      -3.86074      53.49000     -53.49000
      -3.85074      49.76000     -49.75000
      -3.84174      47.67000     -47.67000
      -3.83174      47.71000     -47.71000
      -3.82174      49.95000     -49.95000
      -3.81274      54.00000     -54.00000
      -3.80274      59.08000     -59.08000
      -3.79374      64.20000     -64.20000
      -3.78374      68.38000     -68.38000
      -3.77374      70.81000     -70.81000
      -3.76474      71.05000     -71.05000
      -3.75474      69.03000     -69.03000
      -3.74574      65.03000     -65.03000
      -3.73574      59.55000     -59.55000
      -3.72574      53.20000     -53.20000
      -3.71674      46.61000     -46.61000
      -3.70674      40.41000     -40.41000
      -3.69774      35.14000     -35.14000
      -3.68774      31.26000     -31.26000
      -3.67774      29.10000     -29.10000
      -3.66874      28.77000     -28.77000
      -3.65874      30.21000     -30.20000
      -3.64974      33.16000     -33.16000
      -3.63974      37.28000     -37.28000
      -3.62974      42.23000     -42.23000
      -3.62074      47.65000     -47.65000
      -3.61074      53.22000     -53.22000
      -3.60174      58.58000     -58.58000
      -3.59174      63.41000     -63.41000
      -3.58274      67.39000     -67.39000
      -3.57274      70.35000     -70.35000
      -3.56274      72.30000     -72.30000
      -3.55374      73.37000     -73.37000
      -3.54374      73.77000     -73.77000
      -3.53474      73.61000     -73.61000
      -3.52474      72.87000     -72.87000
      -3.51474      71.38000     -71.38000
      -3.50574      68.95000     -68.95000
      -3.49574      65.49000     -65.49000
      -3.48674      61.14000     -61.14000
      -3.47674      56.30000     -56.30000
      -3.46674      51.55000     -51.55000
      -3.45774      47.53000     -47.53000
      -3.44774      44.76000     -44.76000
      -3.43874      43.44000     -43.44000
      -3.42874      43.48000     -43.48000
      -3.41874      44.46000     -44.46000
      -3.40974      45.86000     -45.86000
      -3.39974      47.11000     -47.11000
      -3.39074      47.82000     -47.82000
      -3.38074      47.73000     -47.73000
      -3.37074      46.80000     -46.80000
      -3.36174      45.13000     -45.13000
      -3.35174      42.92000     -42.92000
      -3.34274      40.50000     -40.50000
      -3.33274      38.20000     -38.20000
      -3.32274      36.34000     -36.34000
      -3.31374      35.13000     -35.13000
      -3.30374      34.62000     -34.62000
      -3.29474      34.69000     -34.69000
      -3.28474      35.08000     -35.08000
      -3.27474      35.55000     -35.55000
      -3.26574      35.96000     -35.96000
      -3.25574      36.26000     -36.26000
      -3.24674      36.59000     -36.59000
      -3.23674      37.11000     -37.11000
      -3.22674      37.99000     -37.99000
      -3.21774      39.35000     -39.35000
      -3.20774      41.21000     -41.21000
      -3.19874      43.51000     -43.52000
      -3.18874      46.08000     -46.08000
      -3.17874      48.67000     -48.67000
      -3.16974      51.04000     -51.04000
      -3.15974      53.05000     -53.05000
      -3.15074      54.68000     -54.68000
      -3.14074      56.03000     -56.03000
      -3.13074      57.20000     -57.20000
      -3.12174      58.27000     -58.27000
      -3.11174      59.18000     -59.18000
      -3.10274      59.84000     -59.84000
      -3.09274      60.16000     -60.16000
      -3.08374      60.19000     -60.19000
      -3.07374      60.05000     -60.05000
      -3.06374      59.85000     -59.85000
      -3.05474      59.64000     -59.64000
      -3.04474      59.30000     -59.30000
      -3.03574      58.62000     -58.62000
      -3.02574      57.45000     -57.45000
      -3.01574      55.82000     -55.82000
      -3.00674      53.99000     -53.99000
      -2.99674      52.37000     -52.37000
      -2.98774      51.32000     -51.32000
      -2.97774      51.00000     -51.00000
      -2.96774      51.30000     -51.30000
      -2.95874      51.88000     -51.88000
      -2.94874      52.40000     -52.40000
      -2.93974      52.63000     -52.63000
      -2.92974      52.62000     -52.62000
      -2.91974      52.64000     -52.64000
      -2.91074      53.09000     -53.09000
      -2.90074      54.34000     -54.34000
      -2.89174      56.68000     -56.68000
      -2.88174      60.17000     -60.17000
      -2.87174      64.68000     -64.68000
      -2.86274      69.86000     -69.86000
      -2.85274      75.16000     -75.15000
      -2.84374      79.94000     -79.94000
      -2.83374      83.56000     -83.56000
      -2.82374      85.46000     -85.46000
      -2.81474      85.29000     -85.29000
      -2.80474      83.02000     -83.03000
      -2.79574      78.98000     -78.98000
      -2.78574      73.74000     -73.74000
      -2.77574      68.08000     -68.08000
      -2.76674      62.77000     -62.77000
      -2.75674      58.49000     -58.49000
      -2.74774      55.77000     -55.77000
      -2.73774      55.00000     -55.00000
      -2.72774      56.43000     -56.43000
      -2.71874      60.17000     -60.17000
      -2.70874      66.07000     -66.07000
      -2.69974      73.64000     -73.64000
      -2.68974      82.04000     -82.04000
      -2.67974      90.15000     -90.15000
      -2.67074      96.78000     -96.78000
      -2.66074     100.90000    -100.90000
      -2.65174     102.10000    -102.10000
      -2.64174     100.10000    -100.10000
      -2.63174      95.26000     -95.26000
      -2.62274      88.34000     -88.34000
      -2.61274      80.15000     -80.16000
      -2.60374      71.63000     -71.63000
      -2.59374      63.73000     -63.73000
      -2.58374      57.34000     -57.35000
      -2.57474      53.15000     -53.15000
      -2.56474      51.46000     -51.46000
      -2.55574      52.06000     -52.06000
      -2.54574      54.30000     -54.30000
      -2.53674      57.27000     -57.27000
      -2.52674      60.10000     -60.10000
      -2.51674      62.25000     -62.25000
      -2.50774      63.58000     -63.58000
      -2.49774      64.33000     -64.33000
      -2.48874      64.88000     -64.88000
      -2.47874      65.46000     -65.46000
      -2.46874      66.02000     -66.02000
      -2.45974      66.21000     -66.21000
      -2.44974      65.52000     -65.52000
      -2.44074      63.49000     -63.49000
      -2.43074      59.93000     -59.93000
      -2.42074      54.98000     -54.98000
      -2.41174      49.09000     -49.09000
      -2.40174      42.91000     -42.92000
      -2.39274      37.10000     -37.10000
      -2.38274      32.17000     -32.18000
      -2.37274      28.46000     -28.46000
      -2.36374      26.10000     -26.10000
      -2.35374      25.09000     -25.09000
      -2.34474      25.38000     -25.38000
      -2.33474      26.85000     -26.85000
      -2.32474      29.32000     -29.32000
      -2.31574      32.49000     -32.49000
      -2.30574      36.00000     -35.99000
      -2.29674      39.44000     -39.44000
      -2.28674      42.54000     -42.54000
      -2.27674      45.20000     -45.20000
      -2.26774      47.58000     -47.58000
      -2.25774      49.95000     -49.95000
      -2.24874      52.57000     -52.57000
      -2.23874      55.53000     -55.53000
      -2.22874      58.69000     -58.69000
      -2.21974      61.71000     -61.71000
      -2.20974      64.20000     -64.20000
      -2.20074      65.76000     -65.76000
      -2.19074      66.07000     -66.07000
      -2.18074      64.88000     -64.88000
      -2.17174      62.03000     -62.03000
      -2.16174      57.45000     -57.45000
      -2.15274      51.29000     -51.29000
      -2.14274      43.91000     -43.91000
      -2.13274      35.90000     -35.90000
      -2.12374      27.99000     -28.00000
      -2.11374      20.92000     -20.92000
      -2.10474      15.29000     -15.29000
      -2.09474      11.54000     -11.54000
      -2.08474       9.90600      -9.90600
      -2.07574      10.45000     -10.45000
      -2.06574      13.12000     -13.11000
      -2.05674      17.69000     -17.69000
      -2.04674      23.82000     -23.82000
      -2.03674      30.97000     -30.97000
      -2.02774      38.44000     -38.43000
      -2.01774      45.46000     -45.45000
      -2.00874      51.26000     -51.26000
      -1.99874      55.21000     -55.21000
      -1.98974      56.86000     -56.86000
      -1.97974      56.09000     -56.09000
      -1.96974      53.19000     -53.19000
      -1.96074      48.87000     -48.87000
      -1.95074      44.15000     -44.15000
      -1.94174      40.19000     -40.19000
      -1.93174      37.96000     -37.96000
      -1.92174      37.92000     -37.92000
      -1.91274      39.82000     -39.82000
      -1.90274      42.74000     -42.74000
      -1.89374      45.38000     -45.38000
      -1.88374      46.42000     -46.42000
      -1.87374      45.03000     -45.03000
      -1.86474      41.05000     -41.05000
      -1.85474      35.04000     -35.04000
      -1.84574      28.01000     -28.01000
      -1.83574      21.13000     -21.14000
      -1.82574      15.41000     -15.41000
      -1.81674      11.52000     -11.52000
      -1.80674       9.80000      -9.80100
      -1.79774      10.29000     -10.29000
      -1.78774      12.79000     -12.79000
      -1.77774      16.89000     -16.89000
      -1.76874      21.94000     -21.94000
      -1.75874      27.13000     -27.13000
      -1.74974      31.65000     -31.65000
      -1.73974      34.85000     -34.85000
      -1.72974      36.52000     -36.52000
      -1.72074      36.98000     -36.98000
      -1.71074      37.01000     -37.01000
      -1.70174      37.57000     -37.57000
      -1.69174      39.47000     -39.46000
      -1.68174      42.96000     -42.95000
      -1.67274      47.66000     -47.66000
      -1.66274      52.66000     -52.66000
      -1.65374      56.83000     -56.83000
      -1.64374      59.27000     -59.27000
      -1.63374      59.57000     -59.57000
      -1.62474      57.98000     -57.98000
      -1.61474      55.30000     -55.30000
      -1.60574      52.55000     -52.55000
      -1.59574      50.66000     -50.66000
      -1.58574      50.20000     -50.20000
      -1.57674      51.22000     -51.22000
      -1.56674      53.23000     -53.23000
      -1.55774      55.42000     -55.42000
      -1.54774      56.91000     -56.91000
      -1.53774      56.99000     -56.99000
      -1.52874      55.39000     -55.39000
      -1.51874      52.29000     -52.29000
      -1.50974      48.28000     -48.28000
      -1.49974      44.08000     -44.08000
      -1.48974      40.35000     -40.35000
      -1.48074      37.46000     -37.46000
      -1.47074      35.48000     -35.48000
      -1.46174      34.25000     -34.25000
      -1.45174      33.55000     -33.55000
      -1.44274      33.31000     -33.31000
      -1.43274      33.60000     -33.60000
      -1.42274      34.60000     -34.60000
      -1.41374      36.40000     -36.40000
      -1.40374      38.90000     -38.90000
      -1.39474      41.73000     -41.73000
      -1.38474      44.33000     -44.33000
      -1.37474      46.10000     -46.10000
      -1.36574      46.61000     -46.61000
      -1.35574      45.71000     -45.71000
      -1.34674      43.58000     -43.58000
      -1.33674      40.67000     -40.67000
      -1.32674      37.56000     -37.56000
      -1.31774      34.76000     -34.76000
      -1.30774      32.63000     -32.63000
      -1.29874      31.19000     -31.19000
      -1.28874      30.21000     -30.21000
      -1.27874      29.30000     -29.30000
      -1.26974      28.10000     -28.10000
      -1.25974      26.53000     -26.53000
      -1.25074      24.83000     -24.83000
      -1.24074      23.58000     -23.58000
      -1.23074      23.49000     -23.49000
      -1.22174      25.17000     -25.17000
      -1.21174      28.81000     -28.81000
      -1.20274      34.08000     -34.08000
      -1.19274      40.17000     -40.17000
      -1.18274      46.05000     -46.05000
      -1.17374      50.74000     -50.74000
      -1.16374      53.70000     -53.70000
      -1.15474      54.88000     -54.88000
      -1.14474      54.63000     -54.63000
      -1.13474      53.49000     -53.49000
      -1.12574      51.83000     -51.83000
      -1.11574      49.78000     -49.78000
      -1.10674      47.23000     -47.23000
      -1.09674      44.00000     -44.00000
      -1.08674      40.01000     -40.01000
      -1.07774      35.37000     -35.37000
      -1.06774      30.34000     -30.34000
      -1.05874      25.23000     -25.23000
      -1.04874      20.35000     -20.35000
      -1.03874      15.93000     -15.93000
      -1.02974      12.18000     -12.18000
      -1.01974       9.25900      -9.25800
      -1.01074       7.27900      -7.27900
      -1.00074       6.29300      -6.29300
      -0.99074       6.25700      -6.25700
      -0.98174       7.00800      -7.00800
      -0.97174       8.26600      -8.26600
      -0.96274       9.66900      -9.66900
      -0.95274      10.85000     -10.85000
      -0.94374      11.52000     -11.52000
      -0.93374      11.56000     -11.56000
      -0.92374      11.11000     -11.11000
      -0.91474      10.46000     -10.46000
      -0.90474      10.08000     -10.08000
      -0.89574      10.45000     -10.45000
      -0.88574      11.96000     -11.96000
      -0.87574      14.85000     -14.85000
      -0.86674      19.15000     -19.15000
      -0.85674      24.71000     -24.71000
      -0.84774      31.20000     -31.20000
      -0.83774      38.13000     -38.13000
      -0.82774      44.88000     -44.88000
      -0.81874      50.73000     -50.73000
      -0.80874      54.96000     -54.96000
      -0.79974      56.94000     -56.94000
      -0.78974      56.34000     -56.34000
      -0.77974      53.24000     -53.24000
      -0.77074      48.15000     -48.15000
      -0.76074      41.90000     -41.90000
      -0.75174      35.42000     -35.42000
      -0.74174      29.50000     -29.50000
      -0.73174      24.58000     -24.58000
      -0.72274      20.82000     -20.82000
      -0.71274      18.20000     -18.20000
      -0.70374      16.72000     -16.73000
      -0.69374      16.58000     -16.58000
      -0.68374      18.20000     -18.20000
      -0.67474      22.11000     -22.12000
      -0.66474      28.73000     -28.74000
      -0.65574      38.07000     -38.07000
      -0.64574      49.50000     -49.50000
      -0.63574      61.73000     -61.73000
      -0.62674      72.96000     -72.96000
      -0.61674      81.28000     -81.28000
      -0.60774      85.15000     -85.15000
      -0.59774      83.89000     -83.89000
      -0.58774      77.86000     -77.86000
      -0.57874      68.40000     -68.40000
      -0.56874      57.40000     -57.40000
      -0.55974      46.81000     -46.80000
      -0.54974      38.09000     -38.09000
      -0.53974      31.97000     -31.97000
      -0.53074      28.33000     -28.33000
      -0.52074      26.46000     -26.46000
      -0.51174      25.36000     -25.36000
      -0.50174      24.11000     -24.11000
      -0.49174      22.15000     -22.15000
      -0.48274      19.32000     -19.32000
      -0.47274      15.88000     -15.88000
      -0.46374      12.26000     -12.26000
      -0.45374       8.96600      -8.96600
      -0.44374       6.38200      -6.38200
      -0.43474       4.76100      -4.76100
      -0.42474       4.22800      -4.22800
      -0.41574       4.81800      -4.81800
      -0.40574       6.49300      -6.49300
      -0.39674       9.12000      -9.12100
      -0.38674      12.43000     -12.43000
      -0.37674      15.98000     -15.98000
      -0.36774      19.21000     -19.21000
      -0.35774      21.55000     -21.55000
      -0.34874      22.58000     -22.58000
      -0.33874      22.17000     -22.17000
      -0.32874      20.59000     -20.58000
      -0.31974      18.38000     -18.38000
      -0.30974      16.29000     -16.29000
      -0.30074      15.00000     -15.00000
      -0.29074      15.00000     -15.00000
      -0.28074      16.43000     -16.43000
      -0.27174      19.12000     -19.12000
      -0.26174      22.60000     -22.60000
      -0.25274      26.32000     -26.32000
      -0.24274      29.72000     -29.71000
      -0.23274      32.39000     -32.38000
      -0.22374      34.09000     -34.09000
      -0.21374      34.75000     -34.75000
      -0.20474      34.41000     -34.41000
      -0.19474      33.19000     -33.19000
      -0.18474      31.25000     -31.25000
      -0.17574      28.83000     -28.84000
      -0.16574      26.20000     -26.21000
      -0.15674      23.59000     -23.59000
      -0.14674      21.14000     -21.14000
      -0.13674      18.86000     -18.86000
      -0.12774      16.67000     -16.67000
      -0.11774      14.46000     -14.46000
      -0.10874      12.16000     -12.16000
      -0.09874       9.79700      -9.79600
      -0.08874       7.49400      -7.49300
      -0.07974       5.40400      -5.40300
      -0.06974       3.65500      -3.65500
      -0.06074       2.31200      -2.31100
      -0.05074       1.36400      -1.36400
      -0.04074       0.74980      -0.74970
      -0.03174       0.38390      -0.38380
      -0.02174       0.18330      -0.18330
      -0.01274       0.08316      -0.08314
      -0.00274       0.04037      -0.04036
       0.00726       0.03297      -0.03296
       0.01626       0.05819      -0.05820
       0.02626       0.13390      -0.13390
       0.03526       0.30420      -0.30430
       0.04526       0.64880      -0.64890
       0.05526       1.29000      -1.29000
       0.06426       2.38800      -2.38800
       0.07426       4.12300      -4.12300
       0.08326       6.64300      -6.64300
       0.09326      10.01000     -10.01000
       0.10326      14.12000     -14.12000
       0.11226      18.72000     -18.73000
       0.12226      23.42000     -23.42000
       0.13126      27.75000     -27.75000
       0.14126      31.31000     -31.31000
       0.15026      33.80000     -33.81000
       0.16026      35.06000     -35.06000
       0.17026      35.01000     -35.01000
       0.17926      33.66000     -33.66000
       0.18926      31.07000     -31.07000
       0.19826      27.44000     -27.44000
       0.20826      23.06000     -23.06000
       0.21826      18.35000     -18.35000
       0.22726      13.77000     -13.77000
       0.23726       9.70500      -9.70400
       0.24626       6.41000      -6.40900
       0.25626       3.96300      -3.96200
       0.26626       2.30200      -2.30200
       0.27526       1.28600      -1.28600
       0.28526       0.75970      -0.75970
       0.29426       0.60670      -0.60660
       0.30426       0.77400      -0.77390
       0.31426       1.27700      -1.27700
       0.32326       2.18500      -2.18400
       0.33326       3.59200      -3.59200
       0.34226       5.58600      -5.58600
       0.35226       8.21100      -8.21100
       0.36226      11.45000     -11.45000
       0.37126      15.20000     -15.20000
       0.38126      19.31000     -19.31000
       0.39026      23.61000     -23.61000
       0.40026      27.88000     -27.88000
       0.41026      31.93000     -31.93000
       0.41926      35.60000     -35.60000
       0.42926      38.76000     -38.76000
       0.43826      41.33000     -41.33000
       0.44826      43.25000     -43.25000
       0.45826      44.49000     -44.49000
       0.46726      44.97000     -44.97000
       0.47726      44.67000     -44.67000
       0.48626      43.60000     -43.60000
       0.49626      41.95000     -41.95000
       0.50626      40.04000     -40.04000
       0.51526      38.28000     -38.29000
       0.52526      37.07000     -37.07000
       0.53426      36.59000     -36.59000
       0.54426      36.79000     -36.79000
       0.55426      37.36000     -37.36000
       0.56326      37.82000     -37.82000
       0.57326      37.70000     -37.70000
       0.58226      36.64000     -36.64000
       0.59226      34.47000     -34.47000
       0.60226      31.25000     -31.25000
       0.61126      27.21000     -27.21000
       0.62126      22.68000     -22.68000
       0.63026      18.05000     -18.05000
       0.64026      13.68000     -13.68000
       0.65026       9.84400      -9.84300
       0.65926       6.70500      -6.70400
       0.66926       4.31600      -4.31600
       0.67826       2.63400      -2.63300
       0.68826       1.55800      -1.55800
       0.69726       0.98670      -0.98660
       0.70726       0.85780      -0.85780
       0.71726       1.19400      -1.19400
       0.72626       2.12100      -2.12200
       0.73626       3.86900      -3.86900
       0.74526       6.71900      -6.72000
       0.75526      10.91000     -10.91000
       0.76526      16.51000     -16.51000
       0.77426      23.26000     -23.26000
       0.78426      30.49000     -30.49000
       0.79326      37.21000     -37.21000
       0.80326      42.31000     -42.31000
       0.81326      44.88000     -44.88000
       0.82226      44.53000     -44.53000
       0.83226      41.58000     -41.58000
       0.84126      36.98000     -36.98000
       0.85126      32.05000     -32.05000
       0.86126      28.09000     -28.09000
       0.87026      25.97000     -25.97000
       0.88026      25.97000     -25.97000
       0.88926      27.69000     -27.69000
       0.89926      30.24000     -30.24000
       0.90926      32.51000     -32.51000
       0.91826      33.51000     -33.51000
       0.92826      32.66000     -32.66000
       0.93726      29.89000     -29.89000
       0.94726      25.58000     -25.58000
       0.95726      20.46000     -20.46000
       0.96626      15.28000     -15.28000
       0.97626      10.65000     -10.65000
       0.98526       6.92500      -6.92400
       0.99526       4.20200      -4.20200
       1.00526       2.37900      -2.37900
       1.01426       1.25600      -1.25600
       1.02426       0.61900      -0.61890
       1.03326       0.28440      -0.28440
       1.04326       0.12180      -0.12180
       1.05326       0.04867      -0.04867
       1.06226       0.01813      -0.01813
       1.07226       0.00632      -0.00632
       1.08126       0.00214      -0.00214
       1.09126       0.00100      -0.00100
       1.10126       0.00146      -0.00146
       1.11026       0.00400      -0.00400
       1.12026       0.01128      -0.01129
       1.12926       0.02992      -0.02993
       1.13926       0.07397      -0.07399
       1.14926       0.17040      -0.17050
       1.15826       0.36640      -0.36650
       1.16826       0.73570      -0.73590
       1.17726       1.38200      -1.38300
       1.18726       2.43600      -2.43600
       1.19726       4.03600      -4.03600
       1.20626       6.30500      -6.30600
       1.21626       9.32300      -9.32400
       1.22526      13.09000     -13.09000
       1.23526      17.53000     -17.53000
       1.24426      22.42000     -22.42000
       1.25426      27.46000     -27.46000
       1.26426      32.23000     -32.23000
       1.27326      36.25000     -36.25000
       1.28326      39.06000     -39.06000
       1.29226      40.32000     -40.31000
       1.30226      39.92000     -39.91000
       1.31226      38.05000     -38.05000
       1.32126      35.17000     -35.17000
       1.33126      31.86000     -31.86000
       1.34026      28.77000     -28.77000
       1.35026      26.42000     -26.42000
       1.36026      25.23000     -25.23000
       1.36926      25.47000     -25.47000
       1.37926      27.24000     -27.24000
       1.38826      30.38000     -30.38000
       1.39826      34.44000     -34.44000
       1.40826      38.68000     -38.68000
       1.41726      42.16000     -42.16000
       1.42726      43.96000     -43.96000
       1.43626      43.50000     -43.50000
       1.44626      40.63000     -40.63000
       1.45626      35.72000     -35.72000
       1.46526      29.52000     -29.52000
       1.47526      22.93000     -22.93000
       1.48426      16.77000     -16.77000
       1.49426      11.64000     -11.64000
       1.50426       7.84800      -7.84800
       1.51326       5.51100      -5.51100
       1.52326       4.61700      -4.61700
       1.53226       5.12500      -5.12600
       1.54226       7.00700      -7.00800
       1.55226      10.22000     -10.22000
       1.56126      14.62000     -14.63000
       1.57126      19.95000     -19.95000
       1.58026      25.75000     -25.75000
       1.59026      31.40000     -31.40000
       1.60026      36.30000     -36.30000
       1.60926      39.92000     -39.92000
       1.61926      41.93000     -41.93000
       1.62826      42.26000     -42.26000
       1.63826      41.04000     -41.04000
       1.64826      38.52000     -38.52000
       1.65726      35.01000     -35.01000
       1.66726      30.78000     -30.78000
       1.67626      26.12000     -26.12000
       1.68626      21.32000     -21.32000
       1.69626      16.67000     -16.67000
       1.70526      12.41000     -12.41000
       1.71526       8.77200      -8.77200
       1.72426       5.85900      -5.85900
       1.73426       3.68700      -3.68700
       1.74326       2.18000      -2.18000
       1.75326       1.21200      -1.21200
       1.76326       0.63850      -0.63850
       1.77226       0.33820      -0.33820
       1.78226       0.22880      -0.22880
       1.79126       0.28260      -0.28260
       1.80126       0.53600      -0.53600
       1.81126       1.10000      -1.10000
       1.82026       2.16400      -2.16400
       1.83026       3.98600      -3.98600
       1.83926       6.84700      -6.84700
       1.84926      10.96000     -10.96000
       1.85926      16.36000     -16.36000
       1.86826      22.76000     -22.77000
       1.87826      29.56000     -29.56000
       1.88726      35.83000     -35.83000
       1.89726      40.57000     -40.57000
       1.90726      42.92000     -42.92000
       1.91626      42.45000     -42.45000
       1.92626      39.28000     -39.28000
       1.93526      34.02000     -34.02000
       1.94526      27.59000     -27.59000
       1.95526      20.95000     -20.95000
       1.96426      14.91000     -14.91000
       1.97426       9.94400      -9.94400
       1.98326       6.21500      -6.21500
       1.99326       3.64000      -3.64000
       2.00326       2.00000      -2.00000
       2.01226       1.03800      -1.03800
       2.02226       0.52600      -0.52590
       2.03126       0.30190      -0.30180
       2.04126       0.27440      -0.27400
       2.05126       0.41670      -0.41600
       2.06026       0.75480      -0.75370
       2.07026       1.34900      -1.34700
       2.07926       2.26900      -2.26600
       2.08926       3.55800      -3.55500
       2.09926       5.19800      -5.19300
       2.10826       7.07800      -7.07400
       2.11826       9.00800      -9.00400
       2.12726      10.76000     -10.75000
       2.13726      12.14000     -12.14000
       2.14726      13.09000     -13.09000
       2.15626      13.72000     -13.72000
       2.16626      14.28000     -14.28000
       2.17526      15.09000     -15.09000
       2.18526      16.41000     -16.41000
       2.19526      18.35000     -18.36000
       2.20426      20.86000     -20.86000
       2.21426      23.71000     -23.72000
       2.22326      26.64000     -26.64000
       2.23326      29.37000     -29.37000
       2.24326      31.65000     -31.66000
       2.25226      33.29000     -33.29000
       2.26226      34.11000     -34.11000
       2.27126      33.98000     -33.98000
       2.28126      32.89000     -32.89000
       2.29026      30.96000     -30.96000
       2.30026      28.50000     -28.50000
       2.31026      25.94000     -25.94000
       2.31926      23.68000     -23.68000
       2.32926      22.02000     -22.02000
       2.33826      21.04000     -21.04000
       2.34826      20.66000     -20.66000
       2.35826      20.66000     -20.66000
       2.36726      20.81000     -20.81000
       2.37726      20.94000     -20.94000
       2.38626      20.95000     -20.95000
       2.39626      20.85000     -20.85000
       2.40626      20.71000     -20.71000
       2.41526      20.66000     -20.66000
       2.42526      20.85000     -20.85000
       2.43426      21.45000     -21.45000
       2.44426      22.64000     -22.64000
       2.45426      24.51000     -24.51000
       2.46326      27.08000     -27.08000
       2.47326      30.12000     -30.12000
       2.48226      33.15000     -33.15000
       2.49226      35.53000     -35.54000
       2.50226      36.59000     -36.59000
       2.51126      35.86000     -35.86000
       2.52126      33.30000     -33.29000
       2.53026      29.32000     -29.32000
       2.54026      24.68000     -24.68000
       2.55026      20.24000     -20.24000
       2.55926      16.66000     -16.66000
       2.56926      14.30000     -14.30000
       2.57826      13.09000     -13.09000
       2.58826      12.69000     -12.69000
       2.59826      12.64000     -12.64000
       2.60726      12.54000     -12.54000
       2.61726      12.19000     -12.19000
       2.62626      11.63000     -11.63000
       2.63626      11.07000     -11.07000
       2.64626      10.77000     -10.77000
       2.65526      10.91000     -10.91000
       2.66526      11.52000     -11.53000
       2.67426      12.50000     -12.50000
       2.68426      13.65000     -13.66000
       2.69426      14.88000     -14.88000
       2.70326      16.17000     -16.18000
       2.71326      17.67000     -17.68000
       2.72226      19.55000     -19.57000
       2.73226      21.93000     -21.95000
       2.74226      24.69000     -24.71000
       2.75126      27.51000     -27.53000
       2.76126      29.89000     -29.91000
       2.77026      31.30000     -31.31000
       2.78026      31.34000     -31.34000
       2.79026      29.91000     -29.90000
       2.79926      27.21000     -27.19000
       2.80926      23.74000     -23.72000
       2.81826      20.14000     -20.11000
       2.82826      16.98000     -16.96000
       2.83726      14.67000     -14.65000
       2.84726      13.32000     -13.30000
       2.85726      12.73000     -12.72000
       2.86626      12.54000     -12.54000
       2.87626      12.32000     -12.32000
       2.88526      11.73000     -11.72000
       2.89526      10.62000     -10.62000
       2.90526       9.05600      -9.05500
       2.91426       7.25000      -7.24900
       2.92426       5.47600      -5.47600
       2.93326       3.99700      -3.99600
       2.94326       3.01900      -3.01800
       2.95326       2.69100      -2.69000
       2.96226       3.12400      -3.12300
       2.97226       4.40000      -4.39700
       2.98126       6.55100      -6.54700
       2.99126       9.51200      -9.50800
       3.00126      13.07000     -13.06000
       3.01026      16.84000     -16.84000
       3.02026      20.34000     -20.33000
       3.02926      23.06000     -23.06000
       3.03926      24.66000     -24.66000
       3.04926      25.05000     -25.05000
       3.05826      24.37000     -24.38000
       3.06826      22.95000     -22.96000
       3.07726      21.12000     -21.12000
       3.08726      19.11000     -19.11000
       3.09726      17.01000     -17.02000
       3.10626      14.83000     -14.83000
       3.11626      12.54000     -12.55000
       3.12526      10.20000     -10.21000
       3.13526       7.94400      -7.94400
       3.14526       5.95100      -5.95100
       3.15426       4.42800      -4.42800
       3.16426       3.55900      -3.55900
       3.17326       3.49400      -3.49400
       3.18326       4.36200      -4.36200
       3.19326       6.26100      -6.26100
       3.20226       9.22900      -9.22900
       3.21226      13.20000     -13.20000
       3.22126      17.94000     -17.94000
       3.23126      23.05000     -23.05000
       3.24126      27.99000     -27.99000
       3.25026      32.17000     -32.17000
       3.26026      35.08000     -35.09000
       3.26926      36.42000     -36.42000
       3.27926      36.09000     -36.10000
       3.28926      34.27000     -34.28000
       3.29826      31.31000     -31.31000
       3.30826      27.69000     -27.69000
       3.31726      23.96000     -23.96000
       3.32726      20.68000     -20.68000
       3.33726      18.40000     -18.40000
       3.34626      17.53000     -17.53000
       3.35626      18.32000     -18.33000
       3.36526      20.82000     -20.82000
       3.37526      24.80000     -24.81000
       3.38426      29.89000     -29.90000
       3.39426      35.61000     -35.62000
       3.40426      41.48000     -41.50000
       3.41326      47.09000     -47.11000
       3.42326      52.04000     -52.06000
       3.43226      55.91000     -55.92000
       3.44226      58.26000     -58.28000
       3.45226      58.72000     -58.75000
       3.46126      57.10000     -57.14000
       3.47126      53.54000     -53.59000
       3.48026      48.53000     -48.61000
       3.49026      42.91000     -43.02000
       3.50026      37.58000     -37.71000
       3.50926      33.35000     -33.48000
       3.51926      30.65000     -30.78000
       3.52826      29.55000     -29.64000
       3.53826      29.71000     -29.75000
       3.54826      30.66000     -30.63000
       3.55726      31.88000     -31.80000
       3.56726      33.08000     -32.95000
       3.57626      34.18000     -34.03000
       3.58626      35.32000     -35.17000
       3.59626      36.70000     -36.57000
       3.60526      38.47000     -38.37000
       3.61526      40.59000     -40.52000
       3.62426      42.80000     -42.76000
       3.63426      44.66000     -44.65000
       3.64426      45.71000     -45.72000
       3.65326      45.59000     -45.63000
       3.66326      44.17000     -44.23000
       3.67226      41.56000     -41.64000
       3.68226      38.05000     -38.15000
       3.69226      34.02000     -34.11000
       3.70126      29.77000     -29.84000
       3.71126      25.53000     -25.57000
       3.72026      21.41000     -21.41000
       3.73026      17.47000     -17.43000
       3.74026      13.79000     -13.72000
       3.74926      10.47000     -10.38000
       3.75926       7.63400      -7.53400
       3.76826       5.39100      -5.29400
       3.77826       3.83000      -3.73700
       3.78826       2.99000      -2.89800
       3.79726       2.87000      -2.77100
       3.80726       3.42900      -3.31400
       3.81626       4.57500      -4.44200
       3.82626       6.14700      -6.00300
       3.83626       7.90400      -7.76400
       3.84526       9.54100      -9.42400
       3.85526      10.74000     -10.67000
       3.86426      11.24000     -11.23000
       3.87426      10.95000     -11.00000
       3.88426       9.91000     -10.01000
       3.89326       8.34100      -8.47500
       3.90326       6.53600      -6.68100
       3.91226       4.79100      -4.93000
       3.92226       3.33900      -3.46500
       3.93126       2.33100      -2.45200
       3.94126       1.85900      -1.99400
       3.95126       1.99000      -2.16800
       3.96026       2.79800      -3.05400
       3.97026       4.36200      -4.72500
       3.97926       6.72200      -7.20300
       3.98926       9.80600     -10.39000
       3.99926      13.37000     -14.00000
       4.00826      16.97000     -17.56000
       4.01826      20.05000     -20.51000
       4.02726      22.05000     -22.30000
       4.03726      22.61000     -22.62000
       4.04726      21.68000     -21.52000
       4.05626      19.61000     -19.39000
       4.06626      17.01000     -16.92000
       4.07526      14.61000     -14.84000
       4.08526      13.06000     -13.76000
       4.09526      12.77000     -14.01000
       4.10426      13.78000     -15.51000
       4.11426      15.82000     -17.83000
       4.12326      18.34000     -20.33000
       4.13326      20.69000     -22.32000
       4.14326      22.29000     -23.29000
       4.15226      22.83000     -23.08000
       4.16226      22.32000     -21.92000
       4.17126      21.14000     -20.35000
       4.18126      19.89000     -19.03000
       4.19126      19.20000     -18.51000
       4.20026      19.51000     -19.07000
       4.21026      20.94000     -20.63000
       4.21926      23.26000     -22.82000
       4.22926      25.93000     -25.10000
       4.23926      28.30000     -26.94000
       4.24826      29.78000     -27.93000
       4.25826      29.95000     -27.85000
       4.26726      28.71000     -26.69000
       4.27726      26.23000     -24.65000
       4.28726      22.94000     -22.05000
       4.29626      19.36000     -19.29000
       4.30626      16.06000     -16.77000
       4.31526      13.48000     -14.80000
       4.32526      11.86000     -13.55000
       4.33526      11.19000     -12.95000
       4.34426      11.25000     -12.76000
       4.35426      11.65000     -12.64000
       4.36326      11.98000     -12.25000
       4.37326      11.95000     -11.38000
       4.38326      11.46000     -10.01000
       4.39226      10.62000      -8.27100
       4.40226       9.70400      -6.42500
       4.41126       9.04200      -4.73400
       4.42126       8.86700      -3.42000
       4.43026       9.23500      -2.62600
       4.44026       9.99900      -2.42400
       4.45026      10.86000      -2.83100
       4.45926      11.45000      -3.80900
       4.46926      11.48000      -5.25700
       4.47826      10.83000      -6.99100
       4.48826       9.54900      -8.74500
       4.49826       7.84700     -10.21000
       4.50726       6.00100     -11.09000
       4.51726       4.26700     -11.20000
       4.52626       2.82100     -10.51000
       4.53626       1.73400      -9.16800
       4.54626       0.99050      -7.43400
       4.55526       0.52580      -5.60200
       4.56526       0.25950      -3.92400
       4.57426       0.11900      -2.55400
       4.58426       0.05071      -1.54500
       4.59426       0.02008      -0.86880
       4.60326       0.00739      -0.45400
       4.61326       0.00253      -0.22050
       4.62226       0.00080      -0.09951
       4.63226       0.00024      -0.04174
       4.64226       0.00007      -0.01627
       4.65126       0.00002      -0.00590
       4.66126       0.00000      -0.00198
       4.67026       0.00000      -0.00062
       4.68026       0.00000      -0.00018
       4.69026       0.00000      -0.00005
       4.69926       0.00000      -0.00001
       4.70926       0.00000      -0.00000
       4.71826       0.00000      -0.00000
       4.72826       0.00000      -0.00000
       4.73826       0.00000      -0.00000
       4.74726       0.00000      -0.00000
       4.75726       0.00000      -0.00000
       4.76626       0.00000      -0.00000
       4.77626       0.00000      -0.00000
       4.78626       0.00000      -0.00000
       4.79526       0.00000      -0.00000
       4.80526       0.00000      -0.00000
       4.81426       0.00000       0.00000
       4.82426       0.00000       0.00000
       4.83426       0.00000       0.00000
       4.84326       0.00000       0.00000
       4.85326       0.00000       0.00000
       4.86226       0.00000       0.00000
       4.87226       0.00000       0.00000
       4.88226       0.00000       0.00000
       4.89126       0.00000       0.00000
       4.90126       0.00000       0.00000
       4.91026       0.00000       0.00000
       4.92026       0.00000       0.00000
       4.93026       0.00000       0.00000
       4.93926       0.00000       0.00000
       4.94926       0.00000       0.00000
       4.95826       0.00000       0.00000
       4.96826       0.00000       0.00000
       4.97726       0.00000       0.00000
       4.98726       0.00000       0.00000
       4.99726       0.00000       0.00000
       5.00626       0.00000       0.00000
       5.01626       0.00000       0.00000
       5.02526       0.00000       0.00000
       5.03526       0.00000       0.00000
       5.04526       0.00000       0.00000
       5.05426       0.00000       0.00000
       5.06426       0.00000       0.00000
       5.07326       0.00000       0.00000
       5.08326       0.00000       0.00000
       5.09326       0.00000       0.00000
       5.10226       0.00000       0.00000
       5.11226       0.00000       0.00000
       5.12126       0.00000       0.00000
       5.13126       0.00000       0.00000
       5.14126       0.00000       0.00000
       5.15026       0.00000       0.00000
       5.16026       0.00000       0.00000
       5.16926       0.00000       0.00000
       5.17926       0.00000       0.00000
       5.18926       0.00000       0.00000
       5.19826       0.00000       0.00000
       5.20826       0.00000       0.00000
       5.21726       0.00000       0.00000
       5.22726       0.00000       0.00000
       5.23726       0.00000       0.00000
       5.24626       0.00000       0.00000
       5.25626       0.00000       0.00000
       5.26526       0.00000       0.00000
       5.27526       0.00000       0.00000
       5.28526       0.00000       0.00000
       5.29426       0.00000       0.00000
       5.30426       0.00000       0.00000
       5.31326       0.00000       0.00000
       5.32326       0.00000       0.00000
       5.33326       0.00000       0.00000
       5.34226       0.00000       0.00000
       5.35226       0.00000       0.00000
       5.36126       0.00000       0.00000
       5.37126       0.00000       0.00000
       5.38126       0.00000       0.00000
