# Supplementary material for: General synthesis and atomic arrangement identification of ordered Bi–Pd intermetallics with tunable electrocatalytic CO2 reduction selectivity
Source: Nat Commun. 2024 Feb 21;15:1573. doi: 10.1038/s41467-024-46072-7 (PMC10881518; doi:10.1038/s41467-024-46072-7)
Supplement: Supplementary file 3 — Source data [file 41467_2024_46072_MOESM3_ESM.zip › Source_Data/XAS/Bi_L3_edge/450-Bi-1]

No.    energy    I0    I1    ln(I0/I1)
1     13216.502     6484466     4001590     0.48271765 
2     13219.978     6492578     4008098     0.48234296 
3     13223.797     6494436     4008343     0.48256799 
4     13227.277     6503980     4015038     0.48236752 
5     13231.439     6513184     4021954     0.48206046 
6     13235.179     6516540     4024220     0.48201253 
7     13239.091     6523930     4029335     0.48187558 
8     13243.091     6529433     4034260     0.48149712 
9     13247.093     6532897     4036566     0.48145613 
10     13251.183     6537231     4039710     0.48134079 
11     13255.189     6543820     4044972     0.48104637 
12     13259.284     6545859     4046687     0.48093423 
13     13263.296     6552188     4051900     0.48061322 
14     13266.969     6554852     4054367     0.48041096 
15     13271.327     6558807     4058530     0.47998796 
16     13275.432     6568551     4065878     0.47966361 
17     13279.625     6569792     4068881     0.47911409 
18     13283.564     6571772     4070246     0.47908016 
19     13287.590     6578461     4075937     0.47870014 
20     13291.620     6588158     4081976     0.47869261 
21     13295.308     6590326     4084513     0.47840035 
22     13299.342     6599161     4090532     0.47826755 
23     13302.949     6607250     4096986     0.47791592 
24     13306.988     6608517     4098404     0.47776158 
25     13310.685     6617482     4105038     0.47749997 
26     13314.728     6622067     4108659     0.47731075 
27     13318.860     6628049     4112782     0.47721080 
28     13322.650     6635344     4118461     0.47693094 
29     13326.873     6644794     4125123     0.47673790 
30     13330.840     6648517     4127800     0.47664933 
31     13334.810     6657234     4132741     0.47676319 
32     13339.127     6665618     4138590     0.47660759 
33     13343.015     6674595     4144771     0.47646093 
34     13347.251     6676429     4146493     0.47632041 
35     13351.317     6677698     4147654     0.47623036 
36     13355.645     6682990     4150744     0.47627784 
37     13359.457     6689183     4153173     0.47661903 
38     13363.443     6695322     4155024     0.47709097 
39     13367.432     6702984     4157684     0.47759458 
40     13371.424     6705716     4156973     0.47817314 
41     13375.244     6711401     4159048     0.47852161 
42     13379.154     6720842     4162306     0.47914413 
43     13383.065     6726568     4162573     0.47993165 
44     13386.892     6731710     4163024     0.48058745 
45     13390.634     6739818     4165131     0.48128517 
46     13391.505     6743101     4163321     0.48220684 
47     13392.463     6749071     4165107     0.48266281 
48     13393.595     6750368     4163488     0.48324381 
49     13394.640     6754152     4162749     0.48398182 
50     13395.511     6760764     4164689     0.48449435 
51     13396.556     6769900     4168159     0.48501179 
52     13397.602     6778431     4169665     0.48591007 
53     13398.386     6783986     4174129     0.48565911 
54     13399.171     6791850     4169817     0.48785123 
55     13399.781     6799515     4179188     0.48673433 
56     13400.566     6809322     4182766     0.48731972 
57     13401.350     6817787     4183305     0.48843331 
58     13402.048     6821531     4175792     0.49077979 
59     13402.745     6824559     4173308     0.49181881 
60     13403.443     6831454     4180298     0.49115498 
61     13404.141     6837307     4171893     0.49402412 
62     13404.752     6839460     4170089     0.49477133 
63     13405.362     6841323     4165290     0.49619529 
64     13406.060     6849427     4169359     0.49640280 
65     13406.758     6854809     4158940     0.49969032 
66     13407.544     6857594     4155303     0.50097141 
67     13408.329     6859117     4147430     0.50308996 
68     13409.028     6868751     4143950     0.50533285 
69     13409.726     6872716     4136470     0.50771658 
70     13410.424     6876025     4120045     0.51217652 
71     13411.210     6885405     4111581     0.51559622 
72     13411.909     6892734     4101947     0.51900611 
73     13412.520     6898181     4084928     0.52395366 
74     13413.306     6901812     4060823     0.53039822 
75     13413.918     6911792     4034957     0.53823321 
76     13414.704     6917907     4003207     0.54701755 
77     13415.403     6924489     3967979     0.55680740 
78     13416.015     6930549     3928548     0.56766923 
79     13416.889     6940236     3878908     0.58178222 
80     13417.588     6942146     3837873     0.59269268 
81     13418.287     6948797     3784725     0.60759544 
82     13419.074     6954166     3724887     0.62430441 
83     13419.598     6955425     3681593     0.63617642 
84     13420.298     6962990     3630543     0.65122680 
85     13421.085     6971935     3569786     0.66938727 
86     13421.697     6976503     3515779     0.68528663 
87     13422.397     6984767     3453362     0.70438332 
88     13423.184     6987263     3384643     0.72484034 
89     13423.971     6994672     3315785     0.74645430 
90     13424.671     7001953     3256961     0.76539459 
91     13425.459     7005698     3201124     0.78322177 
92     13426.159     7009926     3150158     0.79987450 
93     13426.947     7013332     3095415     0.81789100 
94     13427.559     7016096     3058748     0.83020111 
95     13428.260     7022668     3024963     0.84224430 
96     13428.960     7029714     2996010     0.85286458 
97     13429.661     7030714     2970315     0.86162033 
98     13430.361     7034483     2949276     0.86926461 
99     13431.062     7042099     2932471     0.87606101 
100     13431.763     7048506     2920555     0.88104208 
101     13432.551     7051705     2909712     0.88521529 
102     13433.339     7060450     2904035     0.88840780 
103     13434.040     7069593     2900413     0.89094969 
104     13434.741     7072480     2889471     0.89513768 
105     13435.355     7080329     2884609     0.89793092 
106     13436.056     7081833     2879274     0.89999447 
107     13436.757     7083520     2874315     0.90195654 
108     13437.283     7091895     2870835     0.90434974 
109     13438.072     7099286     2865375     0.90729484 
110     13438.861     7100697     2859541     0.90953194 
111     13439.650     7105375     2854913     0.91181024 
112     13440.352     7111764     2850185     0.91436652 
113     13441.054     7115545     2846475     0.91620061 
114     13441.756     7125308     2848376     0.91690385 
115     13442.457     7129415     2844216     0.91894164 
116     13443.071     7136238     2850202     0.91779584 
117     13443.773     7138874     2847893     0.91897554 
118     13444.388     7144833     2854207     0.91759536 
119     13445.178     7151039     2855851     0.91788789 
120     13445.968     7160370     2860082     0.91771146 
121     13446.670     7166610     2863979     0.91722068 
122     13447.284     7173536     2869159     0.91637978 
123     13447.987     7180298     2873609     0.91577210 
124     13448.689     7188641     2879924     0.91473828 
125     13449.304     7190754     2884277     0.91352168 
126     13450.007     7199097     2890704     0.91245542 
127     13450.709     7201282     2894727     0.91136829 
128     13451.412     7210213     2901304     0.91033806 
129     13452.027     7214350     2905524     0.90945821 
130     13452.730     7217178     2908138     0.90895108 
131     13453.257     7223531     2912290     0.90840409 
132     13453.960     7228874     2915105     0.90817745 
133     13454.751     7233113     2917033     0.90810234 
134     13455.455     7235672     2917928     0.90814946 
135     13456.158     7241211     2920422     0.90806029 
136     13456.861     7246259     2921109     0.90852189 
137     13457.565     7249555     2921591     0.90881187 
138     13458.180     7252405     2922021     0.90905777 
139     13458.884     7259158     2923949     0.90932886 
140     13459.499     7265343     2924558     0.90997222 
141     13460.203     7273802     2928330     0.90984686 
142     13460.819     7277709     2928762     0.91023620 
143     13461.699     7278943     2928464     0.91050777 
144     13462.579     7286868     2931198     0.91066271 
145     13463.635     7289128     2933418     0.91021551 
146     13464.515     7295741     2937196     0.90983551 
147     13465.659     7298926     2940425     0.90917297 
148     13466.540     7305597     2944998     0.90853267 
149     13467.420     7309372     2948333     0.90791749 
150     13468.301     7315111     2951680     0.90756764 
151     13469.358     7322730     2954649     0.90760321 
152     13470.327     7325538     2955403     0.90773148 
153     13471.384     7328962     2955791     0.90806768 
154     13472.354     7334279     2956876     0.90842594 
155     13473.411     7335761     2955002     0.90926171 
156     13474.469     7337861     2953381     0.91009690 
157     13475.439     7341588     2951856     0.91112121 
158     13476.497     7349481     2951958     0.91216112 
159     13477.555     7352688     2949581     0.91340267 
160     13478.437     7354285     2947675     0.91426629 
161     13479.408     7359094     2947157     0.91509585 
162     13480.555     7367857     2949457     0.91550586 
163     13481.613     7373596     2950922     0.91578796 
164     13482.408     7381777     2953065     0.91617070 
165     13483.467     7390980     2955945     0.91644193 
166     13484.526     7398205     2958281     0.91662916 
167     13485.498     7399950     2958104     0.91692470 
168     13486.469     7405754     2959549     0.91722050 
169     13487.529     7408749     2961323     0.91702536 
170     13488.589     7410127     2961828     0.91704082 
171     13489.561     7415693     2964218     0.91698521 
172     13490.621     7425636     2969101     0.91667908 
173     13491.505     7428561     2970637     0.91655578 
174     13492.654     7437327     2973794     0.91667304 
175     13493.626     7440651     2975642     0.91649867 
176     13494.599     7445715     2978244     0.91630474 
177     13495.749     7455437     2982574     0.91615674 
178     13496.721     7459089     2985008     0.91583077 
179     13497.783     7467174     2988854     0.91562647 
180     13498.756     7476879     2993579     0.91534585 
181     13499.729     7478449     2995811     0.91481036 
182     13500.703     7487026     3000514     0.91438794 
183     13501.853     7495951     3004395     0.91428680 
184     13503.447     7498684     3007001     0.91378416 
185     13503.890     7506783     3010613     0.91366331 
186     13504.952     7511908     3011932     0.91390788 
187     13506.015     7514204     3012657     0.91397268 
188     13506.990     7519086     3015272     0.91375468 
189     13507.964     7525982     3018307     0.91366519 
190     13509.027     7535793     3022558     0.91356073 
191     13510.091     7542302     3026146     0.91323765 
192     13511.154     7550053     3030026     0.91298342 
193     13512.218     7552159     3032180     0.91255179 
194     13513.193     7553901     3032815     0.91257275 
195     13514.258     7558428     3035523     0.91227936 
196     13515.056     7563129     3037882     0.91212453 
197     13516.031     7572132     3041425     0.91214862 
198     13517.007     7577606     3043748     0.91210762 
199     13518.161     7586725     3047933     0.91193650 
200     13519.137     7588311     3048960     0.91180851 
201     13520.113     7596784     3052028     0.91191878 
202     13521.178     7601785     3054820     0.91166255 
203     13522.155     7608755     3057848     0.91158818 
204     13523.132     7610860     3058862     0.91153310 
205     13524.197     7618966     3061886     0.91160956 
206     13525.263     7628035     3066482     0.91129927 
207     13526.240     7636379     3069184     0.91151192 
208     13527.218     7640317     3070505     0.91159718 
209     13528.284     7645054     3073344     0.91129277 
210     13529.262     7654345     3078360     0.91087659 
211     13530.240     7662348     3081722     0.91083000 
212     13531.040     7670472     3086383     0.91037843 
213     13532.018     7675017     3088469     0.91029505 
214     13532.907     7677511     3088917     0.91047480 
215     13533.974     7684222     3091750     0.91043200 
216     13535.042     7687519     3093546     0.91028002 
217     13535.931     7689122     3094523     0.91017274 
218     13536.910     7694725     3098064     0.90975760 
219     13537.889     7701436     3102121     0.90932078 
220     13538.957     7710626     3105845     0.90931355 
221     13539.847     7712049     3106941     0.90914541 
222     13540.737     7720900     3110748     0.90906765 
223     13541.717     7722338     3110499     0.90933408 
224     13542.696     7724413     3110711     0.90953455 
225     13543.676     7732597     3114338     0.90942810 
226     13544.656     7740996     3117873     0.90937917 
227     13545.547     7746450     3119431     0.90958394 
228     13546.705     7753528     3122710     0.90944660 
229     13547.597     7758163     3124205     0.90956577 
230     13548.577     7760093     3124580     0.90969459 
231     13549.468     7765217     3126041     0.90988710 
232     13550.360     7770405     3128593     0.90973891 
233     13551.519     7780002     3132415     0.90975226 
234     13552.589     7789968     3136521     0.90972261 
235     13553.481     7797375     3139598     0.90969235 
236     13554.552     7802286     3141618     0.90967882 
237     13555.623     7804670     3141568     0.91000016 
238     13556.515     7806246     3141198     0.91032008 
239     13557.497     7813321     3144577     0.91015062 
240     13558.479     7820595     3146663     0.91041801 
241     13559.639     7821731     3147229     0.91038360 
242     13560.711     7829084     3150338     0.91033563 
243     13562.944     7837027     3154129     0.91014720 
244     13564.730     7844438     3157055     0.91016520 
245     13567.054     7851273     3160250     0.91002461 
246     13568.842     7856422     3162029     0.91011727 
247     13570.988     7857817     3162932     0.91000929 
248     13572.956     7866625     3167317     0.90974412 
249     13575.193     7871478     3169969     0.90952410 
250     13576.804     7879624     3174847     0.90902085 
251     13579.221     7887778     3178688     0.90884599 
252     13581.013     7892374     3181299     0.90860747 
253     13582.983     7899655     3184185     0.90862279 
254     13585.582     7907112     3186506     0.90883756 
255     13587.375     7916600     3189477     0.90910500 
256     13589.617     7926020     3194370     0.90876106 
257     13591.680     7933142     3197896     0.90855609 
258     13593.474     7939120     3200893     0.90837264 
259     13595.449     7942030     3202555     0.90822006 
260     13597.693     7946490     3204660     0.90812437 
261     13599.310     7955450     3208436     0.90807354 
262     13601.825     7960479     3209980     0.90822459 
263     13603.622     7961699     3210526     0.90820774 
264     13605.779     7966453     3213533     0.90786833 
265     13607.668     7973576     3217151     0.90763685 
266     13609.736     7979411     3219215     0.90772692 
267     13611.536     7987285     3223431     0.90740471 
268     13613.425     7988591     3224868     0.90712231 
269     13615.586     7994512     3228291     0.90680247 
270     13617.207     8002310     3232249     0.90655216 
271     13619.278     8011093     3237270     0.90609686 
272     13621.260     8016302     3240408     0.90577804 
273     13623.063     8024850     3244404     0.90561146 
274     13625.226     8030066     3245991     0.90577191 
275     13627.210     8037135     3249746     0.90549585 
276     13628.924     8040591     3251094     0.90551103 
277     13630.909     8043185     3251452     0.90572339 
278     13633.075     8046180     3252780     0.90568749 
279     13635.061     8049222     3254125     0.90565191 
280     13636.957     8055518     3256146     0.90581303 
281     13639.125     8064095     3259225     0.90593204 
282     13641.023     8070751     3262083     0.90588055 
283     13643.101     8075252     3263593     0.90597521 
284     13645.000     8078908     3264762     0.90606977 
285     13647.080     8086909     3267061     0.90635563 
286     13648.890     8088956     3267922     0.90634527 
287     13651.152     8097823     3271691     0.90628818 
288     13652.962     8106113     3274496     0.90645457 
289     13655.226     8111552     3277114     0.90632596 
290     13657.309     8117257     3279542     0.90628852 
291     13659.484     8123317     3282145     0.90624135 
292     13661.387     8125892     3282789     0.90636214 
293     13663.381     8130413     3284830     0.90629692 
294     13665.558     8133002     3285875     0.90629718 
295     13667.644     8134275     3287129     0.90607194 
296     13669.822     8140796     3289338     0.90620169 
297     13671.728     8144651     3291829     0.90591814 
298     13673.907     8153416     3295663     0.90582958 
299     13675.542     8156951     3297115     0.90582273 
300     13677.541     8163159     3299832     0.90575961 
301     13679.722     8165671     3301691     0.90550417 
302     13681.813     8167318     3302311     0.90551808 
303     13683.813     8177023     3307345     0.90518251 
304     13685.905     8181739     3310372     0.90484404 
305     13687.907     8183885     3312132     0.90457479 
306     13689.818     8190040     3315741     0.90423758 
307     13691.912     8196534     3319257     0.90397040 
308     13693.643     8200236     3321514     0.90374217 
309     13695.738     8204580     3323360     0.90371610 
310     13697.651     8212631     3327605     0.90342053 
311     13699.656     8216349     3328637     0.90356291 
312     13701.480     8218172     3329252     0.90360009 
313     13703.486     8225739     3332552     0.90352970 
314     13705.493     8232076     3335430     0.90343673 
315     13707.318     8236939     3336499     0.90370686 
316     13709.235     8240719     3338402     0.90359546 
317     13711.152     8245851     3340415     0.90361516 
318     13713.983     8254005     3343447     0.90369608 
319     13717.090     8257390     3344813     0.90369792 
320     13719.924     8262203     3347628     0.90343934 
321     13723.125     8265258     3349125     0.90336185 
322     13725.961     8272547     3352890     0.90311970 
323     13728.981     8276679     3354665     0.90309001 
324     13732.095     8281442     3356963     0.90298030 
325     13734.660     8283762     3357346     0.90314657 
326     13738.143     8293048     3361349     0.90307509 
327     13741.261     8298456     3364206     0.90287764 
328     13744.105     8305622     3368542     0.90245258 
329     13747.041     8311673     3372328     0.90205770 
330     13750.255     8313088     3373821     0.90178518 
331     13753.654     8318307     3377210     0.90140893 
332     13756.595     8324841     3380136     0.90132786 
333     13759.537     8334418     3384277     0.90125348 
334     13762.021     8343521     3388840     0.90099762 
335     13765.702     8346644     3391993     0.90044184 
336     13768.556     8349407     3393834     0.90023032 
337     13771.595     8358773     3399058     0.89981333 
338     13774.544     8368647     3403501     0.89968773 
339     13777.402     8369817     3404295     0.89959401 
340     13780.445     8378889     3407952     0.89960377 
341     13783.306     8388091     3412257     0.89943890 
342     13785.521     8393843     3414385     0.89950100 
343     13789.030     8401701     3417864     0.89941836 
344     13792.078     8410497     3421515     0.89939715 
345     13794.759     8415508     3423474     0.89942033 
346     13797.902     8422265     3425900     0.89951461 
347     13801.048     8427739     3429029     0.89925145 
348     13803.917     8429809     3430578     0.89904544 
349     13806.972     8431095     3432069     0.89876332 
350     13809.936     8439740     3436986     0.89835645 
351     13812.994     8445655     3439990     0.89818359 
352     13815.775     8450457     3442175     0.89811692 
353     13818.929     8454607     3444350     0.89797619 
354     13822.083     8459193     3446355     0.89793656 
355     13824.961     8463404     3447826     0.89800759 
356     13828.119     8468598     3451331     0.89760495 
357     13831.371     8473835     3453694     0.89753874 
358     13834.346     8482599     3457803     0.89738352 
359     13836.949     8492325     3463396     0.89691318 
360     13840.578     8500406     3468404     0.89641952 
361     13843.464     8507015     3471228     0.89638280 
362     13846.723     8512066     3474204     0.89611940 
363     13849.425     8515122     3477103     0.89564429 
364     13852.500     8522664     3480631     0.89551543 
365     13855.577     8525162     3481559     0.89554182 
366     13858.469     8527742     3483575     0.89526551 
367     13861.362     8533334     3486847     0.89498228 
368     13863.696     8538591     3489122     0.89494586 
369     13867.246     8548374     3494050     0.89467944 
370     13870.236     8554686     3497940     0.89430510 
371     13873.040     8559036     3501044     0.89392624 
372     13875.846     8567557     3505483     0.89365428 
373     13878.934     8572067     3508311     0.89337410 
374     13881.835     8579135     3511276     0.89335347 
375     13885.019     8584647     3513449     0.89337707 
376     13887.830     8592458     3516638     0.89337932 
377     13891.017     8594065     3517691     0.89326693 
378     13893.830     8596014     3518857     0.89316237 
379     13896.925     8597658     3519934     0.89304762 
380     13899.365     8600940     3521341     0.89302967 
381     13902.933     8610860     3526011     0.89285703 
382     13906.127     8612343     3527606     0.89257702 
383     13909.134     8620240     3531444     0.89240598 
384     13912.049     8626366     3534923     0.89213175 
385     13915.435     8629496     3537476     0.89177265 
386     13918.446     8630939     3538237     0.89172486 
387     13921.459     8637786     3541714     0.89153565 
388     13924.567     8638984     3542488     0.89145563 
389     13927.394     8648016     3546119     0.89147621 
390     13930.504     8652025     3549203     0.89107041 
391     13933.522     8654614     3552131     0.89054488 
392     13936.447     8660831     3555020     0.89044986 
393     13939.468     8666752     3558380     0.89018862 
394     13942.489     8674337     3562211     0.88998757 
395     13944.946     8676773     3563218     0.88998554 
396     13948.253     8681628     3565160     0.89000000 
397     13951.090     8690867     3569706     0.88978954 
398     13954.022     8695139     3572236     0.88957239 
399     13956.956     8699340     3574747     0.88935267 
400     13959.228     8705805     3578069     0.88916664 
401     13962.826     8708982     3580745     0.88878409 
402     13965.669     8713565     3582760     0.88874744 
403     13968.892     8715787     3584701     0.88846090 
404     13971.832     8722737     3588401     0.88822634 
405     13974.963     8729552     3591808     0.88805846 
406     13977.715     8734506     3593410     0.88817978 
407     13980.944     8740608     3597167     0.88783325 
408     13984.079     8750422     3602090     0.88758760 
409     13987.025     8752133     3603046     0.88751787 
410     13989.973     8761110     3607234     0.88738137 
411     13992.636     8768966     3611121     0.88720060 
412     13996.062     8773249     3612602     0.88727900 
413     13999.299     8779110     3615559     0.88712861 
414     14002.347     8785391     3618837     0.88693749 
415     14005.492     8788846     3620652     0.88682918 
416     14008.447     8790386     3623199     0.88630128 
417     14011.308     8799484     3628437     0.88589098 
418     14015.602     8807510     3632985     0.88555016 
419     14019.804     8808616     3635006     0.88511952 
420     14023.434     8818416     3640943     0.88459964 
421     14027.736     8821547     3643298     0.88430801 
422     14031.562     8830987     3648749     0.88388242 
423     14035.581     8834109     3650612     0.88372544 
424     14039.316     8836726     3652672     0.88345761 
425     14043.436     8840297     3654540     0.88335025 
426     14047.078     8847516     3658449     0.88309748 
427     14051.011     8854660     3661600     0.88304368 
428     14055.042     8859094     3663527     0.88301808 
429     14059.075     8864433     3667177     0.88262472 
430     14063.206     8865434     3668759     0.88230638 
431     14067.148     8872027     3672257     0.88209677 
432     14071.284     8874423     3675059     0.88160412 
433     14075.423     8876321     3676860     0.88132807 
434     14079.372     8886208     3681670     0.88113387 
435     14083.419     8889001     3683820     0.88086433 
436     14087.565     8890352     3684369     0.88086745 
437     14091.617     8894341     3687083     0.88057973 
438     14095.961     8896355     3688773     0.88034774 
439     14099.728     8905794     3692751     0.88033046 
440     14103.980     8907534     3694508     0.88005002 
441     14107.848     8913709     3698511     0.87966023 
442     14112.009     8916355     3699630     0.87965428 
443     14115.397     8922101     3703246     0.87932178 
444     14119.562     8924745     3705457     0.87902124 
445     14123.730     8931261     3709621     0.87862791 
446     14127.512     8939661     3713436     0.87854001 
447     14131.296     8943097     3715255     0.87843458 
448     14135.082     8951845     3720674     0.87795474 
449     14139.258     8960441     3726100     0.87745734 
450     14142.854     8968063     3730050     0.87724818 
451     14147.328     8977127     3735275     0.87685856 
452     14151.220     8983854     3739815     0.87639282 
453     14155.112     8993689     3743232     0.87657376 
454     14159.004     8997273     3744103     0.87673943 
455     14162.896     8998820     3745087     0.87664869 
456     14166.788     9001210     3746462     0.87654721 
457     14170.680     9007977     3749450     0.87650125 
458     14174.572     9014993     3752713     0.87641005 
459     14178.464     9024353     3756574     0.87641954 
460     14182.356     9033109     3760618     0.87631318 
461     14186.248     9035770     3761926     0.87625997 
462     14190.140     9037930     3762458     0.87635762 
463     14194.032     9047397     3767739     0.87600201 
464     14197.924     9057026     3768035     0.87698729 
