# Supplementary material for: General synthesis and atomic arrangement identification of ordered Bi–Pd intermetallics with tunable electrocatalytic CO2 reduction selectivity
Source: Nat Commun. 2024 Feb 21;15:1573. doi: 10.1038/s41467-024-46072-7 (PMC10881518; doi:10.1038/s41467-024-46072-7)
Supplement: Supplementary file 3 — Source data [file 41467_2024_46072_MOESM3_ESM.zip › Source_Data/XAS/Bi_L3_edge/450-Bi-2]

No.    energy    I0    I1    ln(I0/I1)
1     13217.002     40407750     27076398     0.40035919 
2     13220.478     40412666     27081929     0.40027658 
3     13224.297     40417210     27086343     0.40022605 
4     13227.777     40425985     27095346     0.40011080 
5     13231.939     40429419     27102072     0.39994752 
6     13235.679     40436598     27110145     0.39982727 
7     13239.591     40442393     27116064     0.39975225 
8     13243.591     40448420     27119050     0.39979114 
9     13247.593     40449893     27126135     0.39956634 
10     13251.683     40453810     27130586     0.39949911 
11     13255.689     40463445     27141174     0.39934706 
12     13259.784     40468005     27145791     0.39928964 
13     13263.796     40471504     27151609     0.39916182 
14     13267.469     40478358     27158867     0.39906386 
15     13271.827     40482295     27157990     0.39919342 
16     13275.932     40487026     27168411     0.39892663 
17     13280.125     40496462     27176824     0.39885007 
18     13284.064     40501783     27186984     0.39860767 
19     13288.090     40507629     27188118     0.39871027 
20     13292.120     40512790     27191682     0.39870660 
21     13295.808     40521759     27197426     0.39871677 
22     13299.842     40525613     27207480     0.39844224 
23     13303.449     40531029     27208909     0.39852339 
24     13307.488     40532720     27210974     0.39848922 
25     13311.185     40534933     27217629     0.39829924 
26     13315.228     40540615     27223034     0.39824088 
27     13319.360     40543298     27220831     0.39838798 
28     13323.150     40549438     27228552     0.39825581 
29     13327.373     40551750     27223561     0.39849611 
30     13331.340     40559639     27232638     0.39835726 
31     13335.310     40561199     27230161     0.39848672 
32     13339.627     40566925     27234982     0.39845084 
33     13343.515     40573069     27239522     0.39843558 
34     13347.751     40581084     27238175     0.39868257 
35     13351.817     40582732     27235118     0.39883541 
36     13356.145     40589357     27239198     0.39884886 
37     13359.957     40599185     27235728     0.39921834 
38     13363.943     40605512     27235301     0.39938986 
39     13367.932     40613554     27235603     0.39957680 
40     13371.924     40621630     27230936     0.39994702 
41     13375.744     40625196     27211965     0.40073171 
42     13379.654     40633466     27208866     0.40104915 
43     13383.565     40642256     27194500     0.40179358 
44     13387.392     40649142     27171989     0.40279109 
45     13391.134     40654528     27143291     0.40398032 
46     13392.005     40662247     27132173     0.40457985 
47     13392.963     40669564     27126012     0.40498689 
48     13394.095     40672641     27120171     0.40527790 
49     13395.140     40674854     27109888     0.40571154 
50     13396.011     40683974     27105740     0.40608874 
51     13397.056     40693141     27094369     0.40673365 
52     13398.102     40698394     27081395     0.40734166 
53     13398.886     40706528     27076901     0.40770747 
54     13399.671     40713821     27062369     0.40842347 
55     13400.281     40715551     27052112     0.40884504 
56     13401.066     40718398     27037744     0.40944621 
57     13401.850     40722213     27017672     0.41028255 
58     13402.548     40726642     27001969     0.41097267 
59     13403.245     40735711     26986772     0.41175831 
60     13403.943     40738669     26967695     0.41253809 
61     13404.641     40740066     26946987     0.41334055 
62     13405.252     40746798     26921433     0.41445451 
63     13405.862     40752818     26895790     0.41555524 
64     13406.560     40759432     26863826     0.41690665 
65     13407.258     40764751     26832341     0.41820983 
66     13408.044     40768880     26792668     0.41979079 
67     13408.829     40770881     26751999     0.42135893 
68     13409.528     40775679     26697797     0.42350473 
69     13410.226     40781152     26641760     0.42574009 
70     13410.924     40788975     26574807     0.42844818 
71     13411.710     40792532     26506474     0.43111003 
72     13412.409     40796619     26413443     0.43472614 
73     13413.020     40799499     26306813     0.43884184 
74     13413.806     40801355     26174019     0.44394802 
75     13414.418     40806594     26025439     0.44976922 
76     13415.204     40812839     25844653     0.45689297 
77     13415.903     40821589     25644940     0.46486479 
78     13416.515     40829659     25436572     0.47322076 
79     13417.389     40836090     25173936     0.48375707 
80     13418.088     40837127     24922972     0.49380171 
81     13418.787     40844280     24661551     0.50452139 
82     13419.574     40851112     24364467     0.51680826 
83     13420.098     40859820     24129399     0.52671623 
84     13420.798     40867278     23831927     0.53930356 
85     13421.585     40874220     23517279     0.55276412 
86     13422.197     40877856     23202554     0.56632616 
87     13422.897     40887453     22847766     0.58196991 
88     13423.684     40893934     22496460     0.59762376 
89     13424.471     40900027     22113811     0.61492836 
90     13425.171     40909760     21758540     0.63136232 
91     13425.959     40911968     21428014     0.64672349 
92     13426.659     40920041     21128855     0.66098030 
93     13427.447     40926402     20834710     0.67515505 
94     13428.059     40927750     20609309     0.68606543 
95     13428.760     40929074     20408679     0.69588043 
96     13429.460     40932803     20223656     0.70507874 
97     13430.161     40942000     20073421     0.71275982 
98     13430.861     40948009     19954183     0.71886440 
99     13431.562     40952390     19856548     0.72387635 
100     13432.263     40956966     19766212     0.72854790 
101     13433.051     40958851     19689719     0.73247133 
102     13433.839     40968269     19620021     0.73624731 
103     13434.540     40976921     19579228     0.73853978 
104     13435.241     40982225     19530905     0.74114033 
105     13435.855     40985160     19478893     0.74387859 
106     13436.556     40990275     19429055     0.74656524 
107     13437.257     40994808     19383700     0.74901290 
108     13437.783     40995906     19355975     0.75047106 
109     13438.572     40997531     19311150     0.75282918 
110     13439.361     41007431     19280477     0.75466024 
111     13440.150     41008500     19244042     0.75657788 
112     13440.852     41018303     19214483     0.75835408 
113     13441.554     41020987     19202269     0.75905538 
114     13442.256     41026463     19188689     0.75989632 
115     13442.957     41034692     19179892     0.76055540 
116     13443.571     41044184     19194910     0.76000402 
117     13444.273     41051881     19196606     0.76010317 
118     13444.888     41052968     19203964     0.75974643 
119     13445.678     41058014     19226112     0.75871671 
120     13446.468     41062116     19239148     0.75813878 
121     13447.170     41063623     19252790     0.75746667 
122     13447.784     41073069     19277278     0.75642555 
123     13448.487     41079215     19299793     0.75540791 
124     13449.189     41086311     19320806     0.75449246 
125     13449.804     41090629     19340466     0.75358048 
126     13450.507     41100362     19363281     0.75263839 
127     13451.209     41106346     19385643     0.75162976 
128     13451.912     41114343     19402347     0.75096301 
129     13452.527     41123528     19422864     0.75012950 
130     13453.230     41130043     19434965     0.74966509 
131     13453.757     41133968     19443385     0.74932732 
132     13454.460     41139148     19443022     0.74947194 
133     13455.251     41146578     19450629     0.74926133 
134     13455.955     41155628     19451891     0.74941642 
135     13456.658     41164033     19450557     0.74968919 
136     13457.361     41170721     19453306     0.74971033 
137     13458.065     41175184     19444297     0.75028193 
138     13458.680     41182606     19444689     0.75044200 
139     13459.384     41186192     19439959     0.75077239 
140     13459.999     41195992     19447133     0.75064130 
141     13460.703     41204581     19445112     0.75095370 
142     13461.319     41212367     19445674     0.75111374 
143     13462.199     41214351     19454884     0.75068840 
144     13463.079     41216685     19454514     0.75076403 
145     13464.135     41219795     19465017     0.75029975 
146     13465.015     41226299     19475827     0.74990232 
147     13466.159     41227422     19482805     0.74957135 
148     13467.040     41230362     19500125     0.74875407 
149     13467.920     41238454     19505252     0.74868741 
150     13468.801     41247693     19510023     0.74866685 
151     13469.858     41251462     19514354     0.74853626 
152     13470.827     41253142     19507492     0.74892867 
153     13471.884     41260912     19496974     0.74965636 
154     13472.854     41265049     19495389     0.74983787 
155     13473.911     41269205     19484520     0.75049629 
156     13474.969     41271549     19478928     0.75084010 
157     13475.939     41274668     19462512     0.75175877 
158     13476.997     41276452     19448160     0.75253970 
159     13478.055     41278801     19426644     0.75370354 
160     13478.937     41280532     19405648     0.75482684 
161     13479.908     41287948     19404908     0.75504464 
162     13481.055     41290902     19398657     0.75543837 
163     13482.113     41296152     19391885     0.75591462 
164     13482.908     41305365     19387908     0.75634281 
165     13483.967     41313597     19372078     0.75735891 
166     13485.026     41321155     19374527     0.75741545 
167     13485.998     41327950     19380669     0.75726290 
168     13486.969     41331918     19372761     0.75776705 
169     13488.029     41336493     19366920     0.75817925 
170     13489.089     41339188     19369877     0.75809177 
171     13490.061     41343223     19368836     0.75824314 
172     13491.121     41350064     19375579     0.75806051 
173     13492.005     41352238     19377534     0.75801218 
174     13493.154     41360057     19391522     0.75747967 
175     13494.126     41369687     19392130     0.75768111 
176     13495.099     41375822     19394025     0.75773168 
177     13496.249     41378023     19396271     0.75766907 
178     13497.221     41385093     19409374     0.75716461 
179     13498.283     41394888     19422322     0.75673438 
180     13499.256     41399449     19421773     0.75687279 
181     13500.229     41407479     19425090     0.75689599 
182     13501.203     41411947     19436063     0.75643917 
183     13502.353     41418094     19444854     0.75613540 
184     13503.947     41419394     19446944     0.75605930 
185     13504.390     41425871     19452520     0.75592899 
186     13505.452     41431766     19457645     0.75580785 
187     13506.515     41435077     19461347     0.75569750 
188     13507.490     41443722     19460556     0.75594678 
189     13508.464     41448764     19473736     0.75539138 
190     13509.527     41450276     19471019     0.75556737 
191     13510.591     41457237     19483737     0.75508236 
192     13511.654     41461164     19484649     0.75513024 
193     13512.718     41468763     19486644     0.75521114 
194     13513.693     41471894     19501253     0.75453722 
195     13514.758     41478571     19504354     0.75453919 
196     13515.556     41488455     19499900     0.75500585 
197     13516.531     41491873     19514717     0.75432869 
198     13517.507     41494469     19511469     0.75455770 
199     13518.661     41497193     19519137     0.75423041 
200     13519.637     41506753     19522269     0.75430030 
201     13520.613     41511029     19525943     0.75421517 
202     13521.678     41515119     19523645     0.75443139 
203     13522.655     41523160     19533396     0.75412573 
204     13523.632     41528904     19542584     0.75379378 
205     13524.697     41535858     19540860     0.75404945 
206     13525.763     41540276     19546365     0.75387411 
207     13526.740     41541558     19552228     0.75360509 
208     13527.718     41545904     19553575     0.75364081 
209     13528.784     41555341     19553548     0.75386932 
210     13529.762     41556509     19563135     0.75340725 
211     13530.740     41561410     19574085     0.75296558 
212     13531.540     41568451     19574821     0.75309741 
213     13532.518     41571182     19568761     0.75347273 
214     13533.407     41577247     19580886     0.75299920 
215     13534.474     41578271     19581360     0.75299962 
216     13535.542     41587248     19585311     0.75301375 
217     13536.431     41591004     19594598     0.75262996 
218     13537.410     41597842     19591023     0.75297683 
219     13538.389     41599324     19596422     0.75273694 
220     13539.457     41600750     19599662     0.75260586 
221     13540.347     41607094     19602845     0.75259598 
222     13541.237     41613802     19599735     0.75291584 
223     13542.217     41617790     19605442     0.75272056 
224     13543.196     41619513     19603132     0.75287977 
225     13544.176     41629177     19606900     0.75291973 
226     13545.156     41633079     19611327     0.75278771 
227     13546.047     41634752     19607391     0.75302861 
228     13547.205     41638731     19611697     0.75290459 
229     13548.097     41640170     19607227     0.75316709 
230     13549.077     41649586     19615021     0.75299580 
231     13549.968     41653172     19611440     0.75326444 
232     13550.860     41659117     19606165     0.75367617 
233     13552.019     41662028     19608311     0.75363662 
234     13553.089     41664769     19610235     0.75360428 
235     13553.981     41667917     19612088     0.75358536 
236     13555.052     41669275     19603938     0.75403358 
237     13556.123     41677692     19610061     0.75392328 
238     13557.015     41680848     19601768     0.75442198 
239     13557.997     41683740     19611649     0.75398738 
240     13558.979     41690904     19609274     0.75428037 
241     13560.139     41693710     19614940     0.75405877 
242     13561.211     41696326     19613127     0.75421395 
243     13563.444     41698369     19607268     0.75456172 
244     13565.230     41701194     19615150     0.75422756 
245     13567.554     41709565     19616860     0.75434110 
246     13569.342     41711473     19627559     0.75384159 
247     13571.488     41719249     19618784     0.75447514 
248     13573.456     41723438     19629411     0.75403402 
249     13575.693     41733153     19635788     0.75394202 
250     13577.304     41739389     19635555     0.75410331 
251     13579.721     41747573     19642691     0.75393603 
252     13581.513     41752610     19651758     0.75359515 
253     13583.483     41761879     19650789     0.75386646 
254     13586.082     41770611     19653519     0.75393661 
255     13587.875     41772016     19661400     0.75356931 
256     13590.117     41775016     19657947     0.75381677 
257     13592.180     41777843     19653427     0.75411442 
258     13593.974     41780187     19665540     0.75355436 
259     13595.949     41784476     19663767     0.75374718 
260     13598.193     41793769     19673833     0.75345779 
261     13599.810     41795600     19671810     0.75360444 
262     13602.325     41799809     19671972     0.75369687 
263     13604.122     41801200     19683018     0.75316881 
264     13606.279     41811049     19687257     0.75318908 
265     13608.168     41816058     19691080     0.75311471 
266     13610.236     41824450     19703468     0.75268642 
267     13612.036     41825807     19695272     0.75313492 
268     13613.925     41828870     19702003     0.75286647 
269     13616.086     41830856     19703708     0.75282739 
270     13617.707     41835948     19704335     0.75291729 
271     13619.778     41842182     19715713     0.75248902 
272     13621.760     41849312     19715243     0.75268328 
273     13623.563     41851955     19723781     0.75231343 
274     13625.726     41855897     19720816     0.75255798 
275     13627.710     41857015     19729185     0.75216041 
276     13629.424     41860337     19729905     0.75220324 
277     13631.409     41869862     19730754     0.75238776 
278     13633.575     41876032     19732549     0.75244415 
279     13635.561     41884016     19739220     0.75229675 
280     13637.457     41891999     19733022     0.75280140 
281     13639.625     41901154     19736916     0.75282259 
282     13641.523     41911029     19742788     0.75276077 
283     13643.601     41917885     19748776     0.75262107 
284     13645.500     41925047     19742584     0.75310551 
285     13647.580     41932056     19739639     0.75342186 
286     13649.390     41933708     19746652     0.75310602 
287     13651.652     41940756     19735854     0.75382106 
288     13653.462     41950627     19737001     0.75399828 
289     13655.726     41955509     19750851     0.75341315 
290     13657.809     41959688     19739804     0.75407224 
291     13659.984     41965267     19744951     0.75394449 
292     13661.887     41971985     19753411     0.75367620 
293     13663.881     41973116     19751498     0.75379998 
294     13666.058     41981328     19748803     0.75413207 
295     13668.144     41985665     19759352     0.75370135 
296     13670.322     41992470     19762088     0.75372498 
297     13672.228     41999927     19767829     0.75361206 
298     13674.407     42007333     19768639     0.75374742 
299     13676.042     42010688     19768207     0.75384914 
300     13678.041     42019715     19768118     0.75406845 
301     13680.222     42028975     19778960     0.75374053 
302     13682.313     42034275     19783749     0.75362452 
303     13684.313     42038092     19785345     0.75363464 
304     13686.405     42045102     19791300     0.75350047 
305     13688.407     42050148     19799947     0.75318364 
306     13690.318     42054171     19797960     0.75337965 
307     13692.412     42055917     19806330     0.75299853 
308     13694.143     42057955     19799267     0.75340362 
309     13696.238     42063977     19802961     0.75336025 
310     13698.151     42068006     19805651     0.75332021 
311     13700.156     42077116     19806803     0.75347856 
312     13701.980     42086622     19826925     0.75268904 
313     13703.986     42095274     19821327     0.75317700 
314     13705.993     42097113     19827444     0.75291211 
315     13707.818     42105744     19820915     0.75344649 
316     13709.735     42114744     19833646     0.75301809 
317     13711.652     42121042     19843186     0.75268677 
318     13714.483     42127454     19843004     0.75284812 
319     13717.590     42129477     19841035     0.75299541 
320     13720.424     42139068     19848182     0.75286286 
321     13723.625     42143803     19850499     0.75285850 
322     13726.461     42146839     19841101     0.75340409 
323     13729.481     42152315     19838302     0.75367510 
324     13732.595     42157540     19849303     0.75324464 
325     13735.160     42161410     19852486     0.75317611 
326     13738.643     42166051     19858083     0.75300431 
327     13741.761     42175639     19859883     0.75314101 
328     13744.605     42181280     19870965     0.75271688 
329     13747.541     42189755     19877785     0.75257466 
330     13750.755     42193773     19881253     0.75249544 
331     13754.154     42198138     19883687     0.75247643 
332     13757.095     42199536     19886763     0.75235489 
333     13760.037     42202100     19889016     0.75230237 
334     13762.521     42208341     19898510     0.75197302 
335     13766.202     42211286     19900901     0.75192260 
336     13769.056     42213266     19902935     0.75186734 
337     13772.095     42215080     19907209     0.75169557 
338     13775.044     42224400     19911171     0.75171731 
339     13777.902     42232034     19910156     0.75194909 
340     13780.945     42233296     19914743     0.75174861 
341     13783.806     42234297     19912249     0.75189755 
342     13786.021     42239720     19912663     0.75200515 
343     13789.530     42245500     19921860     0.75168020 
344     13792.578     42247163     19915917     0.75201796 
345     13795.259     42252441     19922649     0.75180491 
346     13798.402     42260441     19931530     0.75154857 
347     13801.548     42267984     19931904     0.75170824 
348     13804.417     42275783     19933669     0.75180418 
349     13807.472     42279744     19935787     0.75179166 
350     13810.436     42287974     19941685     0.75169050 
351     13813.494     42296565     19944848     0.75173502 
352     13816.275     42306048     19949674     0.75171726 
353     13819.429     42307907     19954357     0.75152647 
354     13822.583     42311607     19961954     0.75123328 
355     13825.461     42313151     19956585     0.75153878 
356     13828.619     42321496     19962625     0.75143337 
357     13831.871     42329621     19970885     0.75121163 
358     13834.846     42334551     19982300     0.75075666 
359     13837.449     42340623     19980393     0.75099555 
360     13841.078     42347474     19990873     0.75063293 
361     13843.964     42351282     19992980     0.75061750 
362     13847.223     42356466     19997883     0.75049468 
363     13849.925     42362707     20002799     0.75039621 
364     13853.000     42370890     20009570     0.75025090 
365     13856.077     42376943     20012130     0.75026582 
366     13858.969     42385088     20014776     0.75032579 
367     13861.862     42389242     20022197     0.75005311 
368     13864.196     42397337     20025452     0.75008150 
369     13867.746     42405999     20030496     0.75003394 
370     13870.736     42410931     20036174     0.74986682 
371     13873.540     42420016     20042262     0.74977720 
372     13876.346     42428425     20045843     0.74979676 
373     13879.434     42430312     20050175     0.74962515 
374     13882.335     42439600     20053181     0.74969407 
375     13885.519     42448059     20055586     0.74977348 
376     13888.330     42449408     20053011     0.74993365 
377     13891.517     42457707     20062260     0.74966799 
378     13894.330     42462847     20061109     0.74984645 
379     13897.425     42469979     20072710     0.74943626 
380     13899.865     42474971     20073048     0.74953698 
381     13903.433     42480763     20078615     0.74939600 
382     13906.627     42488146     20074989     0.74975041 
383     13909.634     42490834     20090374     0.74904758 
384     13912.549     42499179     20093538     0.74908650 
385     13915.935     42501615     20096401     0.74900133 
386     13918.946     42510403     20100610     0.74899868 
387     13921.959     42512508     20103682     0.74889536 
388     13925.067     42517921     20103516     0.74903094 
389     13927.894     42525722     20114440     0.74867115 
390     13931.004     42534151     20117566     0.74871392 
391     13934.022     42539730     20121752     0.74863705 
392     13936.947     42545580     20122774     0.74872375 
393     13939.968     42552431     20132897     0.74838183 
394     13942.989     42556115     20134214     0.74840300 
395     13945.446     42557658     20137203     0.74829080 
396     13948.753     42561569     20141223     0.74818308 
397     13951.590     42566506     20138574     0.74843060 
398     13954.522     42573268     20149945     0.74802498 
399     13957.456     42581048     20148677     0.74827062 
400     13959.728     42583191     20156116     0.74795184 
401     13963.326     42592570     20158484     0.74805457 
402     13966.169     42597308     20156355     0.74827144 
403     13969.392     42602179     20164154     0.74799892 
404     13972.332     42608706     20173068     0.74771015 
405     13975.463     42609862     20170551     0.74786204 
406     13978.215     42615609     20177351     0.74765988 
407     13981.444     42622102     20178495     0.74775552 
408     13984.579     42624081     20179090     0.74777244 
409     13987.525     42628730     20186136     0.74753243 
410     13990.473     42630284     20189166     0.74741876 
411     13993.136     42637231     20189327     0.74757374 
412     13996.562     42643955     20200257     0.74719021 
413     13999.799     42651675     20201092     0.74732988 
414     14002.847     42658086     20208010     0.74713778 
415     14005.992     42664579     20207645     0.74730804 
416     14008.947     42666127     20214448     0.74700771 
417     14011.808     42673767     20221457     0.74684010 
418     14016.102     42675250     20228668     0.74651830 
419     14020.304     42685049     20234590     0.74645519 
420     14023.934     42690326     20239948     0.74631408 
421     14028.236     42697704     20242540     0.74635881 
422     14032.062     42705089     20246517     0.74633532 
423     14036.081     42708882     20252764     0.74611565 
424     14039.816     42718236     20258964     0.74602853 
425     14043.936     42723577     20268388     0.74568850 
426     14047.578     42727839     20268255     0.74579480 
427     14051.511     42735811     20270622     0.74586458 
428     14055.542     42741677     20276312     0.74572118 
429     14059.575     42751411     20281361     0.74569990 
430     14063.706     42752837     20289375     0.74533823 
431     14067.648     42760847     20291214     0.74543493 
432     14071.784     42769415     20298743     0.74526427 
433     14075.923     42778167     20298947     0.74545886 
434     14079.872     42786618     20306086     0.74530476 
435     14083.919     42792284     20315446     0.74497630 
436     14088.065     42795430     20317459     0.74495075 
437     14092.117     42801205     20317479     0.74508470 
438     14096.461     42805899     20326066     0.74477181 
439     14100.228     42806964     20328811     0.74466165 
440     14104.480     42813227     20330630     0.74471850 
441     14108.348     42818928     20331986     0.74478492 
442     14112.509     42824588     20340021     0.74452198 
443     14115.897     42832038     20353025     0.74405682 
444     14120.062     42836767     20348369     0.74439601 
445     14124.230     42839892     20349774     0.74439990 
446     14128.012     42845486     20356146     0.74421740 
447     14131.796     42848395     20358628     0.74416341 
448     14135.582     42852655     20369000     0.74375349 
449     14139.758     42857342     20367394     0.74394166 
450     14143.354     42860635     20373774     0.74370531 
451     14147.828     42866928     20382451     0.74342635 
452     14151.720     42874760     20384498     0.74350861 
453     14155.612     42883516     20383054     0.74378362 
454     14159.504     42886335     20380084     0.74399510 
455     14163.396     42896122     20380772     0.74418951 
456     14167.288     42902012     20382018     0.74426570 
457     14171.180     42907889     20380431     0.74448054 
458     14175.072     42912038     20379724     0.74461193 
459     14178.964     42916066     20378961     0.74474322 
460     14182.856     42917937     20376514     0.74490690 
461     14186.748     42927172     20374524     0.74521969 
462     14190.640     42932610     20374961     0.74532493 
463     14194.532     42939531     20372106     0.74562624 
464     14198.424     42946899     20372595     0.74577384 
