# Supplementary material for: General synthesis and atomic arrangement identification of ordered Bi–Pd intermetallics with tunable electrocatalytic CO2 reduction selectivity
Source: Nat Commun. 2024 Feb 21;15:1573. doi: 10.1038/s41467-024-46072-7 (PMC10881518; doi:10.1038/s41467-024-46072-7)
Supplement: Supplementary file 3 — Source data [file 41467_2024_46072_MOESM3_ESM.zip › Source_Data/XAS/Bi_L3_edge/450-Bi-3]

No.    energy    I0    I1    ln(I0/I1)
1     13217.386     17284087     24797899     -0.36097267 
2     13220.948     17286421     24806870     -0.36119935 
3     13224.681     17296202     24828983     -0.36152472 
4     13228.417     17302720     24843926     -0.36174957 
5     13232.155     17311158     24868758     -0.36226106 
6     13235.979     17313256     24878886     -0.36254704 
7     13240.062     17319967     24894460     -0.36278530 
8     13243.891     17326517     24910769     -0.36306208 
9     13247.978     17335848     24935019     -0.36349670 
10     13251.556     17337569     24944805     -0.36378980 
11     13255.989     17342909     24960698     -0.36411878 
12     13259.914     17348384     24981408     -0.36463251 
13     13264.096     17353804     24991301     -0.36471607 
14     13268.196     17356482     25002228     -0.36499892 
15     13272.298     17358298     25010081     -0.36520834 
16     13276.318     17365534     25026761     -0.36545824 
17     13280.254     17375515     25049512     -0.36579232 
18     13284.278     17377241     25062038     -0.36619293 
19     13288.305     17379021     25072827     -0.36652089 
20     13292.334     17386494     25084020     -0.36653729 
21     13296.280     17387937     25092341     -0.36678597 
22     13300.142     17389540     25092885     -0.36671546 
23     13303.835     17397455     25113174     -0.36706865 
24     13307.788     17406074     25129829     -0.36723633 
25     13311.313     17412573     25152395     -0.36776059 
26     13315.528     17418383     25157853     -0.36764393 
27     13319.574     17427940     25170756     -0.36760819 
28     13323.622     17434140     25184763     -0.36780880 
29     13327.501     17437473     25188959     -0.36778426 
30     13331.640     17443372     25201955     -0.36796183 
31     13335.696     17451794     25207495     -0.36769893 
32     13340.014     17453187     25218834     -0.36806884 
33     13343.902     17461980     25224099     -0.36777390 
34     13348.051     17469973     25233585     -0.36769226 
35     13352.117     17479809     25235566     -0.36720790 
36     13356.186     17489285     25239749     -0.36683169 
37     13360.343     17492583     25235000     -0.36645495 
38     13364.157     17497942     25227308     -0.36584380 
39     13368.232     17500127     25208990     -0.36499253 
40     13372.137     17508225     25192381     -0.36387084 
41     13376.044     17513084     25176193     -0.36295055 
42     13380.040     17514630     25136888     -0.36129988 
43     13383.865     17519153     25115184     -0.36017786 
44     13387.692     17523331     25058375     -0.35767493 
45     13391.608     17532662     24998559     -0.35475266 
46     13392.305     17542582     24981099     -0.35348830 
47     13393.263     17549287     24974892     -0.35285768 
48     13394.395     17558757     24964933     -0.35191936 
49     13395.353     17563784     24944903     -0.35083044 
50     13396.398     17567433     24921930     -0.34970135 
51     13397.269     17575294     24899312     -0.34834599 
52     13398.315     17580801     24869815     -0.34684735 
53     13399.186     17588109     24862024     -0.34611844 
54     13399.971     17589281     24825827     -0.34459485 
55     13400.581     17596650     24820086     -0.34394468 
56     13401.453     17597770     24779279     -0.34223560 
57     13402.150     17603710     24758775     -0.34107030 
58     13402.848     17605412     24717594     -0.33930895 
59     13403.545     17607092     24684444     -0.33787146 
60     13404.243     17608138     24638670     -0.33595598 
61     13404.854     17612913     24582277     -0.33339341 
62     13405.552     17619157     24549108     -0.33168876 
63     13406.249     17621051     24488325     -0.32910220 
64     13406.947     17626798     24421900     -0.32605991 
65     13407.558     17632975     24371489     -0.32364324 
66     13408.344     17634800     24286775     -0.32005772 
67     13409.129     17638027     24168814     -0.31500592 
68     13409.828     17645600     24088473     -0.31124697 
69     13410.526     17653693     23963444     -0.30558452 
70     13411.312     17660945     23823968     -0.29933643 
71     13411.923     17664454     23668785     -0.29260273 
72     13412.621     17666684     23457244     -0.28349874 
73     13413.320     17668729     23227314     -0.27353255 
74     13414.106     17678230     22986853     -0.26258851 
75     13414.718     17685396     22648704     -0.24736341 
76     13415.504     17690552     22299473     -0.23153235 
77     13416.116     17693199     21890036     -0.21285123 
78     13416.902     17702198     21424444     -0.19084371 
79     13417.601     17709857     20952548     -0.16813888 
80     13418.388     17715571     20483477     -0.14517457 
81     13419.087     17724977     19958459     -0.11867831 
82     13419.786     17729804     19450127     -0.09260653 
83     13420.398     17735885     18961179     -0.06680370 
84     13421.098     17742808     18396704     -0.03619125 
85     13421.797     17746668     17889281     -0.00800393 
86     13422.497     17754777     17314797     0.02509313 
87     13423.197     17760554     16688887     0.06223688 
88     13423.984     17761594     16062135     0.10057386 
89     13424.684     17769505     15449094     0.13993340 
90     13425.471     17770644     14787654     0.18375521 
91     13426.259     17774266     14217806     0.22325655 
92     13426.959     17783288     13664720     0.26344179 
93     13427.659     17791595     13161273     0.30144747 
94     13428.447     17793134     12790198     0.33013357 
95     13429.060     17798253     12465380     0.35614513 
96     13429.760     17805974     12189615     0.37894965 
97     13430.548     17808324     11955973     0.39843498 
98     13431.249     17814155     11778519     0.41371589 
99     13431.949     17815644     11617198     0.42759038 
100     13432.563     17819308     11486094     0.43914553 
101     13433.351     17820569     11387336     0.44785147 
102     13434.139     17821894     11285883     0.45687508 
103     13434.840     17826484     11192735     0.46542029 
104     13435.454     17835439     11114367     0.47294885 
105     13436.155     17839170     11037750     0.48007534 
106     13436.856     17846010     10968519     0.48675071 
107     13437.469     17855704     10903132     0.49327293 
108     13438.171     17859592     10843444     0.49898008 
109     13438.872     17864025     10781251     0.50498033 
110     13439.661     17865757     10727462     0.51007883 
111     13440.450     17868168     10684535     0.51422347 
112     13441.152     17876786     10656007     0.51737920 
113     13441.941     17884744     10640504     0.51928021 
114     13442.556     17889608     10642167     0.51939588 
115     13443.257     17894744     10649264     0.51901626 
116     13443.871     17900355     10665237     0.51783093 
117     13444.573     17901396     10688458     0.51571419 
118     13445.276     17910917     10718996     0.51339291 
119     13445.978     17919289     10753667     0.51063096 
120     13446.680     17927188     10792232     0.50749184 
121     13447.382     17929249     10830923     0.50402813 
122     13448.084     17934874     10869070     0.50082593 
123     13448.787     17941206     10911560     0.49727732 
124     13449.489     17950782     10947680     0.49450613 
125     13450.192     17952063     10983203     0.49133793 
126     13450.894     17960794     11019250     0.48854751 
127     13451.509     17963037     11047099     0.48614829 
128     13452.212     17964693     11066465     0.48448894 
129     13452.827     17970216     11092035     0.48248844 
130     13453.442     17978087     11108823     0.48141401 
131     13454.145     17983062     11119849     0.48069859 
132     13454.848     17991100     11134571     0.47982246 
133     13455.463     17999051     11145765     0.47925939 
134     13456.255     18007453     11154687     0.47892598 
135     13456.958     18011819     11156389     0.47901577 
136     13457.661     18021555     11161744     0.47907632 
137     13458.365     18027177     11162738     0.47929917 
138     13458.980     18031132     11168709     0.47898382 
139     13459.596     18035436     11172971     0.47884097 
140     13460.299     18039655     11183815     0.47810476 
141     13461.003     18048961     11194660     0.47765121 
142     13461.707     18056417     11208526     0.47682640 
143     13462.499     18065717     11226824     0.47571011 
144     13463.379     18067261     11243293     0.47432976 
145     13464.435     18074278     11266072     0.47269405 
146     13465.315     18079772     11290754     0.47080958 
147     13466.371     18081571     11310383     0.46917212 
148     13467.340     18082909     11325169     0.46793963 
149     13468.220     18091860     11340496     0.46708210 
150     13469.277     18097440     11347309     0.46678985 
151     13470.158     18106401     11349619     0.46708135 
152     13471.215     18112655     11346786     0.46767634 
153     13472.096     18115649     11333810     0.46898590 
154     13473.242     18120289     11317417     0.47068935 
155     13474.211     18124947     11297169     0.47273713 
156     13475.269     18133785     11281046     0.47465284 
157     13476.239     18139921     11259606     0.47689347 
158     13477.297     18141726     11238262     0.47889042 
159     13478.355     18149677     11219862     0.48096714 
160     13479.237     18155680     11201867     0.48290297 
161     13480.208     18157980     11180530     0.48493624 
162     13481.266     18165655     11167295     0.48654333 
163     13482.413     18174934     11154897     0.48816484 
164     13483.208     18182265     11142322     0.48969606 
165     13484.267     18187681     11134761     0.49067266 
166     13485.415     18189727     11128762     0.49132409 
167     13486.298     18193555     11120696     0.49225954 
168     13487.269     18196967     11117362     0.49274694 
169     13488.241     18202400     11116859     0.49309065 
170     13489.389     18210041     11118074     0.49340108 
171     13490.361     18215714     11119824     0.49355516 
172     13491.421     18222353     11129546     0.49304563 
173     13492.393     18228032     11135757     0.49279938 
174     13493.454     18233034     11144907     0.49225239 
175     13494.338     18239068     11153121     0.49184652 
176     13495.487     18243454     11161534     0.49133293 
177     13496.549     18248774     11166404     0.49118826 
178     13497.521     18253328     11175435     0.49062935 
179     13498.583     18256723     11184724     0.48998448 
180     13499.645     18265344     11197582     0.48930759 
181     13500.618     18272902     11211508     0.48847841 
182     13501.503     18280583     11226234     0.48758609 
183     13502.565     18287267     11236417     0.48704497 
184     13503.716     18294509     11248882     0.48633222 
185     13504.778     18300380     11260145     0.48565230 
186     13505.752     18308124     11271023     0.48510984 
187     13506.815     18317930     11285718     0.48434233 
188     13507.878     18323876     11302235     0.48320441 
189     13508.764     18325884     11309387     0.48268138 
190     13509.916     18331295     11323338     0.48174379 
191     13510.891     18340913     11338015     0.48097305 
192     13511.866     18349181     11347450     0.48059186 
193     13512.930     18352910     11355886     0.48005194 
194     13514.082     18360662     11368772     0.47934017 
195     13514.969     18365984     11377134     0.47889467 
196     13515.856     18367174     11382215     0.47851296 
197     13516.920     18374399     11394478     0.47782947 
198     13517.807     18376336     11400972     0.47736515 
199     13518.872     18380133     11410087     0.47677254 
200     13520.558     18387906     11420863     0.47625143 
201     13521.002     18395343     11432714     0.47561863 
202     13522.067     18403021     11445937     0.47487998 
203     13523.044     18408497     11454469     0.47443236 
204     13524.021     18412681     11462785     0.47393395 
205     13524.909     18419283     11473488     0.47335911 
206     13525.886     18421138     11482364     0.47268650 
207     13526.952     18425215     11487748     0.47243902 
208     13527.929     18430015     11499700     0.47165966 
209     13529.084     18431617     11505774     0.47121854 
210     13529.884     18438888     11515319     0.47078371 
211     13530.951     18445427     11524222     0.47036543 
212     13531.840     18453824     11533771     0.46999230 
213     13532.729     18461339     11538190     0.47001639 
214     13533.796     18465255     11542135     0.46988661 
215     13534.685     18474733     11554223     0.46935300 
216     13535.664     18477982     11559572     0.46906606 
217     13536.731     18486195     11569851     0.46862161 
218     13537.799     18494995     11581119     0.46812406 
219     13538.600     18500460     11589888     0.46766257 
220     13539.757     18510161     11595840     0.46767341 
221     13540.558     18516005     11600538     0.46758399 
222     13541.448     18523198     11607521     0.46737064 
223     13542.517     18526724     11609094     0.46742545 
224     13543.407     18536617     11614171     0.46752209 
225     13544.476     18542903     11618830     0.46746003 
226     13545.456     18551888     11625450     0.46737487 
227     13546.347     18553891     11624833     0.46753592 
228     13547.416     18559725     11627434     0.46762659 
229     13548.307     18563177     11629333     0.46764924 
230     13549.377     18572491     11631592     0.46795662 
231     13550.268     18580187     11634586     0.46811362 
232     13551.249     18586612     11636670     0.46828019 
233     13552.319     18590953     11639332     0.46828504 
234     13553.389     18592364     11640713     0.46824227 
235     13554.371     18595255     11641607     0.46832095 
236     13555.263     18597917     11641186     0.46850029 
237     13556.333     18605596     11642393     0.46880939 
238     13557.493     18610255     11643615     0.46895477 
239     13558.297     18619764     11649456     0.46896415 
240     13559.368     18627688     11655316     0.46888665 
241     13560.350     18635388     11662939     0.46864612 
242     13561.511     18639254     11668626     0.46836609 
243     13563.744     18642116     11678953     0.46763499 
244     13565.709     18646880     11684630     0.46740451 
245     13567.765     18650516     11692052     0.46696452 
246     13569.731     18653864     11694842     0.46690538 
247     13571.878     18663040     11709350     0.46615740 
248     13573.667     18670057     11710447     0.46643969 
249     13575.993     18674062     11716797     0.46611209 
250     13577.962     18680596     11723691     0.46587363 
251     13579.932     18689920     11735187     0.46539259 
252     13581.813     18692487     11739681     0.46514703 
253     13584.052     18695888     11747326     0.46467793 
254     13586.203     18698437     11754668     0.46418954 
255     13588.175     18707497     11764860     0.46380723 
256     13590.237     18709260     11770525     0.46342003 
257     13592.480     18717447     11775467     0.46343780 
258     13594.095     18726359     11786099     0.46301131 
259     13596.249     18735630     11794938     0.46275660 
260     13598.403     18744342     11801920     0.46262971 
261     13600.469     18754007     11812775     0.46222588 
262     13602.445     18761591     11825406     0.46156152 
263     13604.512     18764934     11832061     0.46117701 
264     13606.579     18767850     11839432     0.46070963 
265     13608.468     18771243     11848255     0.46014549 
266     13610.176     18772736     11851194     0.45997698 
267     13612.336     18774428     11858069     0.45948713 
268     13614.225     18783912     11874547     0.45860359 
269     13616.296     18791777     11884235     0.45820667 
270     13618.277     18794461     11897261     0.45725402 
271     13619.898     18800852     11909900     0.45653221 
272     13622.150     18805580     11916144     0.45625954 
273     13623.953     18810969     11914800     0.45665879 
274     13625.936     18818897     11922210     0.45645845 
275     13627.920     18827459     11927222     0.45649304 
276     13629.814     18833794     11929309     0.45665451 
277     13631.709     18839835     11936333     0.45638657 
278     13633.875     18847562     11942895     0.45624700 
279     13635.861     18850388     11944199     0.45628780 
280     13637.847     18857950     11944371     0.45667449 
281     13639.925     18863792     11950360     0.45648287 
282     13641.823     18870755     11951368     0.45676766 
283     13643.901     18878686     11956221     0.45678185 
284     13645.800     18883641     11955365     0.45711585 
285     13647.790     18890402     11957268     0.45731466 
286     13649.961     18896895     11959138     0.45750195 
287     13652.042     18901143     11958858     0.45775013 
288     13654.034     18908255     11961032     0.45794461 
289     13656.026     18914151     11967092     0.45774983 
290     13658.019     18919225     11973782     0.45745918 
291     13660.193     18925409     11974536     0.45772300 
292     13662.006     18932348     11981742     0.45748798 
293     13664.091     18933609     11984242     0.45734595 
294     13666.358     18940923     11988560     0.45737199 
295     13668.444     18945904     11990367     0.45748416 
296     13670.168     18947721     11995660     0.45713873 
297     13672.528     18953980     12001216     0.45700596 
298     13674.707     18956179     12002900     0.45698169 
299     13676.615     18960650     12007239     0.45685605 
300     13678.341     18970594     12015783     0.45666903 
301     13680.613     18979426     12023325     0.45650705 
302     13682.613     18982254     12028123     0.45625702 
303     13684.613     18987647     12034619     0.45600117 
304     13686.614     18992710     12041952     0.45565867 
305     13688.707     18996353     12045244     0.45557710 
306     13690.618     18998107     12051780     0.45512702 
307     13692.712     19000410     12056013     0.45489701 
308     13694.534     19001695     12061381     0.45451946 
309     13696.355     19010590     12068232     0.45441963 
310     13698.542     19019987     12081103     0.45384787 
311     13700.365     19022392     12082386     0.45386816 
312     13702.371     19024435     12084627     0.45379002 
313     13704.195     19033103     12094930     0.45339336 
314     13706.111     19038075     12102484     0.45303019 
315     13708.209     19044743     12109026     0.45283994 
316     13710.035     19046613     12109417     0.45290585 
317     13711.952     19053556     12111861     0.45306852 
318     13714.692     19055439     12107436     0.45353277 
319     13717.707     19059551     12108965     0.45362225 
320     13720.907     19065980     12111293     0.45376726 
321     13724.016     19074985     12116861     0.45377985 
322     13726.852     19084495     12123521     0.45372880 
323     13729.781     19091597     12131108     0.45347522 
324     13732.895     19095488     12132597     0.45355626 
325     13736.010     19097977     12135853     0.45341830 
326     13739.035     19101434     12143101     0.45300221 
327     13742.061     19104824     12151525     0.45248616 
328     13745.180     19113409     12162971     0.45199393 
329     13748.117     19115441     12170736     0.45146207 
330     13751.331     19117430     12175050     0.45121168 
331     13754.362     19122896     12183483     0.45080521 
332     13757.487     19129545     12190643     0.45056531 
333     13760.429     19136585     12195301     0.45055126 
334     13763.557     19143195     12202996     0.45026580 
335     13766.318     19153080     12212816     0.44997763 
336     13769.448     19156649     12216839     0.44983465 
337     13772.487     19164254     12221805     0.44982515 
338     13775.436     19165946     12226813     0.44950375 
339     13777.649     19167417     12230122     0.44930990 
340     13780.876     19173265     12234731     0.44923811 
341     13783.552     19181310     12242782     0.44899982 
342     13786.690     19186636     12250176     0.44867367 
343     13789.922     19193387     12255958     0.44855360 
344     13792.786     19200558     12261567     0.44846963 
345     13795.744     19205913     12267896     0.44823246 
346     13798.795     19207699     12268718     0.44825844 
347     13801.663     19215487     12275516     0.44810986 
348     13804.902     19220335     12282038     0.44783096 
349     13807.772     19223164     12284876     0.44774709 
350     13810.829     19230654     12292467     0.44751894 
351     13813.794     19232930     12296629     0.44729872 
352     13817.039     19242688     12306525     0.44700157 
353     13819.914     19252449     12315218     0.44680250 
354     13822.976     19261111     12325081     0.44645179 
355     13825.947     19263924     12327577     0.44639533 
356     13829.012     19269908     12335894     0.44603147 
357     13831.613     19272406     12338643     0.44593825 
358     13835.332     19280781     12347594     0.44564758 
359     13838.308     19286575     12355113     0.44533929 
360     13841.471     19292013     12361571     0.44509860 
361     13844.264     19299857     12369748     0.44484388 
362     13847.337     19303632     12376495     0.44449419 
363     13850.411     19308522     12381059     0.44437874 
364     13853.394     19316259     12389379     0.44410757 
365     13856.471     19317318     12395972     0.44363043 
366     13859.456     19319669     12399207     0.44349116 
367     13862.162     19327066     12406604     0.44327756 
368     13865.150     19335094     12413477     0.44313903 
369     13867.952     19341379     12418581     0.44305296 
370     13871.036     19346365     12424538     0.44283118 
371     13873.934     19348967     12429193     0.44259107 
372     13876.740     19356956     12435426     0.44250251 
373     13879.734     19362462     12442852     0.44218990 
374     13882.635     19364180     12445181     0.44209149 
375     13885.632     19365890     12444780     0.44221204 
376     13888.630     19370729     12451533     0.44191934 
377     13891.348     19374724     12456495     0.44172717 
378     13894.630     19381365     12462297     0.44160421 
379     13897.913     19383645     12465365     0.44147568 
380     13900.353     19389397     12473200     0.44114407 
381     13903.921     19392325     12473880     0.44124052 
382     13906.927     19395539     12478050     0.44107202 
383     13909.840     19404898     12484147     0.44106590 
384     13912.567     19410087     12489877     0.44087440 
385     13916.235     19414025     12493236     0.44080833 
386     13919.058     19415423     12496003     0.44065889 
387     13922.164     19425390     12504058     0.44052773 
388     13925.367     19433942     12512060     0.44032815 
389     13927.722     19440748     12519992     0.44004453 
390     13931.493     19448457     12527896     0.43980993 
391     13934.322     19457358     12537474     0.43950321 
392     13937.341     19466164     12544132     0.43942483 
393     13940.362     19470284     12549737     0.43918971 
394     13943.384     19479208     12556627     0.43909905 
395     13946.218     19487941     12563089     0.43903281 
396     13949.242     19497788     12570287     0.43896517 
397     13952.079     19506585     12577413     0.43884950 
398     13954.254     19515870     12583606     0.43883313 
399     13957.756     19519422     12585761     0.43884391 
400     13960.785     19525466     12591881     0.43866734 
401     13963.532     19531364     12598773     0.43842216 
402     13966.658     19541156     12609177     0.43809789 
403     13969.123     19550473     12616686     0.43797925 
404     13972.727     19554753     12622876     0.43770768 
405     13975.763     19560511     12627936     0.43760129 
406     13978.135     19566272     12632771     0.43751292 
407     13981.744     19569995     12635854     0.43745920 
408     13984.689     19574702     12639677     0.43739717 
409     13987.920     19577372     12643488     0.43723207 
410     13991.058     19580065     12646468     0.43713396 
411     13993.531     19581135     12648755     0.43700779 
412     13996.957     19589122     12654961     0.43692512 
413     13999.718     19598571     12664850     0.43662618 
414     14003.242     19606451     12671889     0.43647258 
415     14006.387     19609925     12677144     0.43623509 
416     14009.247     19613876     12681582     0.43608659 
417     14012.299     19621191     12691117     0.43570789 
418     14016.689     19623022     12696039     0.43541344 
419     14020.699     19630335     12700495     0.43543512 
420     14024.712     19631925     12705815     0.43509730 
421     14028.536     19640373     12714691     0.43482916 
422     14032.553     19647071     12719072     0.43482566 
423     14036.477     19650261     12723503     0.43463968 
424     14040.212     19659902     12734678     0.43425228 
425     14044.331     19664116     12738234     0.43418745 
426     14048.070     19671917     12744706     0.43407615 
427     14052.099     19681634     12754109     0.43383245 
428     14056.034     19690104     12761525     0.43368142 
429     14059.971     19697904     12770471     0.43337672 
430     14064.102     19705190     12777722     0.43317889 
431     14068.044     19712051     12780850     0.43328222 
432     14072.084     19718047     12785722     0.43320522 
433     14076.127     19722118     12788424     0.43320033 
434     14080.364     19725179     12789608     0.43326295 
435     14084.219     19731905     12794158     0.43324818 
436     14088.268     19739140     12801936     0.43300709 
437     14092.610     19748931     12811138     0.43278438 
438     14096.761     19755390     12818535     0.43253422 
439     14100.721     19756908     12821475     0.43238168 
440     14104.587     19765091     12827828     0.43230041 
441     14108.745     19769268     12835060     0.43194810 
442     14112.905     19775980     12839034     0.43197798 
443     14116.294     19777845     12839221     0.43205774 
444     14120.556     19786234     12847023     0.43187437 
445     14124.530     19791452     12851762     0.43176920 
446     14128.118     19799898     12857328     0.43176283 
447     14131.804     19801735     12861430     0.43153665 
448     14135.882     19809861     12869523     0.43131790 
449     14139.864     19814943     12872952     0.43130796 
450     14144.043     19823164     12879422     0.43122029 
451     14147.836     19824595     12878918     0.43133164 
452     14152.214     19831977     12880771     0.43156006 
453     14156.592     19837381     12880634     0.43184318 
454     14160.970     19840333     12877255     0.43225432 
455     14165.348     19842729     12873515     0.43266553 
456     14169.726     19844553     12869402     0.43307701 
457     14174.104     19847245     12865864     0.43348764 
458     14178.482     19857082     12866968     0.43389732 
459     14182.860     19864287     12866351     0.43430805 
460     14187.238     19868756     12863980     0.43471727 
461     14191.616     19871312     12860318     0.43513062 
462     14195.994     19881107     12861435     0.43553658
