# Supplementary material for: General synthesis and atomic arrangement identification of ordered Bi–Pd intermetallics with tunable electrocatalytic CO2 reduction selectivity
Source: Nat Commun. 2024 Feb 21;15:1573. doi: 10.1038/s41467-024-46072-7 (PMC10881518; doi:10.1038/s41467-024-46072-7)
Supplement: Supplementary file 3 — Source data [file 41467_2024_46072_MOESM3_ESM.zip › Source_Data/XAS/Bi_L3_edge/450-Bi-4]

No.    energy    I0    I1    ln(I0/I1)
1     13213.999     17939992     41585109     -0.84070973 
2     13218.992     17941884     41633999     -0.84177925 
3     13223.989     17946118     41664087     -0.84226571 
4     13228.990     17955482     41720221     -0.84309046 
5     13233.995     17957416     41765237     -0.84406117 
6     13239.004     17966452     41810566     -0.84464284 
7     13244.016     17974239     41876199     -0.84577806 
8     13248.990     17983970     41919925     -0.84628045 
9     13254.010     17987475     41960518     -0.84705344 
10     13258.990     17995145     42023342     -0.84812322 
11     13264.018     18001906     42065406     -0.84874805 
12     13269.007     18003104     42102778     -0.84956954 
13     13273.999     18010076     42145702     -0.85020132 
14     13278.995     18015329     42200272     -0.85120365 
15     13283.995     18020554     42249455     -0.85207847 
16     13288.998     18029616     42301259     -0.85280110 
17     13294.006     18031393     42336864     -0.85354390 
18     13299.017     18041352     42388624     -0.85421356 
19     13303.989     18047881     42437588     -0.85500619 
20     13309.008     18050352     42472491     -0.85569141 
21     13313.987     18053097     42502861     -0.85625415 
22     13319.014     18061165     42551202     -0.85694404 
23     13324.000     18064899     42589706     -0.85764180 
24     13328.991     18066828     42631194     -0.85850869 
25     13333.985     18070996     42665602     -0.85908479 
26     13338.984     18080295     42723182     -0.85991900 
27     13343.986     18087036     42746242     -0.86008585 
28     13348.991     18089730     42773763     -0.86058052 
29     13354.001     18096879     42820157     -0.86126946 
30     13359.014     18103590     42871938     -0.86210722 
31     13363.988     18109585     42903997     -0.86252364 
32     13369.009     18118700     42933425     -0.86270610 
33     13373.989     18121650     42962915     -0.86322994 
34     13379.018     18129058     42981234     -0.86324753 
35     13379.499     18136859     42998507     -0.86321912 
36     13379.980     18143260     43012644     -0.86319498 
37     13380.505     18152009     43033965     -0.86320845 
38     13380.987     18156562     43044699     -0.86320706 
39     13381.512     18159865     43058210     -0.86333898 
40     13381.993     18167354     43081234     -0.86346126 
41     13382.518     18171447     43081215     -0.86323554 
42     13383.000     18175862     43098525     -0.86339432 
43     13383.481     18184801     43122349     -0.86345526 
44     13384.006     18187720     43119317     -0.86322445 
45     13384.488     18189522     43122756     -0.86320513 
46     13385.013     18194690     43148543     -0.86351886 
47     13385.495     18202604     43172813     -0.86364631 
48     13386.020     18205876     43168869     -0.86337522 
49     13386.502     18213521     43194888     -0.86355792 
50     13386.984     18221719     43208828     -0.86343059 
51     13387.509     18231229     43227227     -0.86333456 
52     13387.991     18233279     43236292     -0.86343179 
53     13388.517     18237875     43246341     -0.86341216 
54     13388.999     18239989     43253104     -0.86345262 
55     13389.481     18246857     43265063     -0.86335260 
56     13390.006     18254571     43279749     -0.86326932 
57     13390.488     18261932     43294608     -0.86320942 
58     13391.014     18266511     43293201     -0.86292621 
59     13391.496     18268602     43302409     -0.86302443 
60     13391.978     18270739     43299225     -0.86283392 
61     13392.504     18277526     43317683     -0.86288871 
62     13392.986     18280754     43330417     -0.86300605 
63     13393.512     18289756     43346710     -0.86288968 
64     13393.995     18292478     43359293     -0.86303112 
65     13394.521     18301214     43376263     -0.86294495 
66     13395.003     18302445     43359929     -0.86250107 
67     13395.485     18308981     43379227     -0.86258898 
68     13396.012     18316959     43383265     -0.86224641 
69     13396.494     18323206     43387758     -0.86200898 
70     13397.020     18324718     43385945     -0.86188468 
71     13397.503     18327311     43393599     -0.86191960 
72     13397.985     18332123     43389133     -0.86155414 
73     13398.512     18335235     43401107     -0.86166032 
74     13398.994     18337347     43396636     -0.86144212 
75     13399.521     18338385     43379789     -0.86099723 
76     13400.004     18345231     43393873     -0.86094860 
77     13400.486     18349334     43380158     -0.86040887 
78     13401.013     18357743     43390146     -0.86018092 
79     13401.496     18362070     43398702     -0.86014242 
80     13401.978     18370813     43400189     -0.85970064 
81     13402.505     18377035     43410036     -0.85958887 
82     13402.988     18384530     43420400     -0.85941982 
83     13403.515     18394174     43415539     -0.85878344 
84     13403.998     18395610     43404473     -0.85845044 
85     13404.481     18397173     43388425     -0.85799570 
86     13405.008     18398206     43370049     -0.85751593 
87     13405.491     18400863     43348469     -0.85687383 
88     13406.018     18405232     43341411     -0.85647359 
89     13406.501     18414577     43333935     -0.85579346 
90     13406.984     18421563     43335746     -0.85545595 
91     13407.511     18426573     43310047     -0.85459084 
92     13407.995     18427850     43265665     -0.85349626 
93     13408.522     18432177     43243436     -0.85274756 
94     13409.005     18439782     43210943     -0.85158338 
95     13409.488     18445323     43172027     -0.85038191 
96     13410.016     18451787     43143232     -0.84936434 
97     13410.499     18454494     43091754     -0.84802373 
98     13410.983     18460366     43023462     -0.84611953 
99     13411.510     18466773     42958416     -0.84425952 
100     13411.994     18472338     42887051     -0.84229558 
101     13412.521     18481759     42813466     -0.84006844 
102     13413.005     18484275     42702752     -0.83734300 
103     13413.488     18485578     42588922     -0.83460331 
104     13414.016     18489555     42447523     -0.83106259 
105     13414.500     18496859     42316206     -0.82756920 
106     13414.984     18501631     42150568     -0.82338928 
107     13415.511     18502648     41953635     -0.81865123 
108     13415.995     18507896     41761778     -0.81378407 
109     13416.479     18516312     41574659     -0.80883876 
110     13417.007     18518142     41347287     -0.80325590 
111     13417.491     18522240     41137650     -0.79795159 
112     13418.019     18524839     40859814     -0.79103455 
113     13418.503     18527644     40590027     -0.78425852 
114     13418.987     18536232     40327209     -0.77729910 
115     13419.515     18538878     40012708     -0.76932706 
116     13419.999     18540558     39692480     -0.76120108 
117     13420.483     18545635     39415067     -0.75391370 
118     13421.012     18555517     39108137     -0.74556339 
119     13421.496     18557063     38777805     -0.73699758 
120     13421.980     18560959     38457802     -0.72850118 
121     13422.508     18565751     38106763     -0.71907323 
122     13422.993     18574598     37808575     -0.71074098 
123     13423.521     18582926     37459224     -0.70100979 
124     13424.005     18590961     37154194     -0.69240116 
125     13424.490     18600263     36861163     -0.68398278 
126     13425.018     18603267     36549726     -0.67533648 
127     13425.503     18606825     36269065     -0.66743672 
128     13425.988     18615721     35994622     -0.65936309 
129     13426.516     18625288     35725873     -0.65135492 
130     13427.001     18633729     35500765     -0.64458092 
131     13427.485     18641032     35305041     -0.63866058 
132     13428.014     18646475     35095223     -0.63240790 
133     13428.499     18655975     34927335     -0.62710329 
134     13428.984     18664272     34793167     -0.62280990 
135     13429.997     18667609     34526445     -0.61493568 
136     13431.011     18676517     34327533     -0.60868078 
137     13431.981     18685105     34180067     -0.60391595 
138     13432.996     18692801     34086261     -0.60075592 
139     13434.010     18699623     34023987     -0.59856240 
140     13434.980     18705134     33973371     -0.59677897 
141     13435.995     18713467     33979967     -0.59652771 
142     13437.010     18716958     33978754     -0.59630550 
143     13437.980     18719967     33977100     -0.59609606 
144     13438.996     18721255     33969175     -0.59579399 
145     13440.011     18726109     33979907     -0.59585064 
146     13440.982     18732984     33990829     -0.59580494 
147     13441.998     18735512     33995325     -0.59580226 
148     13443.013     18741238     34009460     -0.59591239 
149     13443.985     18750755     34018161     -0.59566050 
150     13445.001     18756982     34039587     -0.59595811 
151     13446.017     18763388     34054223     -0.59604653 
152     13446.989     18772090     34087869     -0.59657038 
153     13448.006     18781614     34138171     -0.59753772 
154     13448.978     18790613     34190881     -0.59860152 
155     13449.995     18799389     34251694     -0.59991164 
156     13451.012     18802502     34295948     -0.60103727 
157     13451.985     18812141     34332673     -0.60159502 
158     13453.002     18815792     34366310     -0.60238021 
159     13454.019     18819558     34379437     -0.60256198 
160     13454.993     18824541     34398735     -0.60285839 
161     13456.010     18831328     34396596     -0.60243574 
162     13456.984     18839065     34403459     -0.60222447 
163     13458.002     18844798     34407922     -0.60204991 
164     13459.020     18849670     34412480     -0.60192387 
165     13459.994     18855929     34435786     -0.60226890 
166     13461.013     18858975     34444485     -0.60235998 
167     13461.987     18868797     34470278     -0.60258783 
168     13463.006     18876002     34494694     -0.60291413 
169     13463.980     18885826     34520011     -0.60312750 
170     13464.999     18888592     34521556     -0.60302580 
171     13466.019     18890998     34530998     -0.60317190 
172     13466.994     18892049     34526370     -0.60298222 
173     13468.013     18896125     34529756     -0.60286458 
174     13468.988     18904489     34545377     -0.60287434 
175     13470.008     18907590     34533321     -0.60236125 
176     13470.984     18914475     34526073     -0.60178729 
177     13472.004     18920773     34525006     -0.60142346 
178     13472.980     18930463     34529953     -0.60105473 
179     13474.000     18935113     34528885     -0.60077818 
180     13475.021     18943967     34546464     -0.60081967 
181     13475.997     18953580     34573879     -0.60110561 
182     13477.018     18958091     34592168     -0.60139648 
183     13477.995     18965876     34625172     -0.60193957 
184     13479.016     18968761     34635972     -0.60209933 
185     13479.993     18976284     34657449     -0.60232269 
186     13481.015     18982648     34656773     -0.60196787 
187     13481.992     18988693     34667306     -0.60195337 
188     13483.014     18991239     34672535     -0.60197010 
189     13483.991     18999999     34685581     -0.60188515 
190     13485.013     19005867     34689006     -0.60167508 
191     13485.991     19015335     34716684     -0.60197461 
192     13487.013     19024657     34722011     -0.60163794 
193     13487.992     19030144     34725192     -0.60144116 
194     13489.014     19038556     34734037     -0.60125390 
195     13489.993     19042306     34738994     -0.60119968 
196     13491.016     19046118     34746402     -0.60121274 
197     13491.994     19052966     34774884     -0.60167262 
198     13493.018     19061067     34796709     -0.60187494 
199     13493.997     19070990     34820632     -0.60204174 
200     13495.020     19076198     34828354     -0.60199044 
201     13496.000     19078928     34835260     -0.60204561 
202     13496.979     19087439     34862464     -0.60238024 
203     13498.003     19094937     34886985     -0.60269061 
204     13498.983     19102774     34916209     -0.60311759 
205     13500.007     19112062     34939559     -0.60330003 
206     13500.987     19119258     34967778     -0.60373090 
207     13502.012     19121148     35003173     -0.60464377 
208     13502.992     19130337     35024645     -0.60477656 
209     13504.017     19135024     35040550     -0.60498560 
210     13504.998     19143624     35078811     -0.60562756 
211     13505.979     19145591     35091727     -0.60589295 
212     13507.004     19150220     35115129     -0.60631786 
213     13507.985     19157162     35143725     -0.60676944 
214     13509.011     19166795     35174658     -0.60714653 
215     13509.992     19176530     35203037     -0.60744523 
216     13511.018     19179388     35223677     -0.60788234 
217     13512.000     19185948     35255105     -0.60843220 
218     13512.982     19195390     35267968     -0.60830498 
219     13514.008     19198093     35283665     -0.60860917 
220     13514.990     19206145     35309830     -0.60893112 
221     13516.017     19211552     35324330     -0.60906020 
222     13517.000     19219266     35344589     -0.60923211 
223     13517.982     19228945     35378086     -0.60967589 
224     13519.009     19232883     35400570     -0.61010644 
225     13519.992     19238855     35416900     -0.61025717 
226     13521.020     19247865     35436104     -0.61033103 
227     13522.003     19256379     35443900     -0.61010879 
228     13522.986     19259635     35458621     -0.61035496 
229     13524.014     19264670     35476870     -0.61060809 
230     13524.998     19269976     35495907     -0.61086915 
231     13525.981     19278026     35518370     -0.61108414 
232     13527.010     19284117     35526091     -0.61098559 
233     13527.994     19289709     35531021     -0.61083441 
234     13528.978     19291945     35547160     -0.61117261 
235     13530.007     19295210     35551131     -0.61111510 
236     13530.991     19300946     35561274     -0.61110312 
237     13532.021     19310580     35583563     -0.61123068 
238     13533.005     19319361     35605307     -0.61138696 
239     13533.990     19324317     35610643     -0.61128029 
240     13535.020     19332443     35631141     -0.61143533 
241     13536.005     19339713     35663364     -0.61196328 
242     13536.990     19345627     35669742     -0.61183638 
243     13538.021     19355617     35688911     -0.61185736 
244     13539.006     19358194     35702663     -0.61210950 
245     13539.992     19366561     35721458     -0.61220364 
246     13540.978     19371919     35734937     -0.61230430 
247     13542.009     19375644     35756637     -0.61271908 
248     13542.995     19383503     35772148     -0.61274726 
249     13543.981     19385495     35779207     -0.61284182 
250     13545.012     19393152     35800562     -0.61304357 
251     13545.999     19399950     35818697     -0.61319953 
252     13546.986     19404790     35818698     -0.61295011 
253     13548.017     19409916     35830705     -0.61302113 
254     13549.004     19412038     35851052     -0.61347953 
255     13550.979     19420074     35887929     -0.61409373 
256     13552.999     19425127     35903917     -0.61427897 
257     13555.020     19433897     35934720     -0.61468516 
258     13556.996     19440182     35958257     -0.61501658 
259     13559.018     19446192     35991387     -0.61562838 
260     13560.995     19449555     36005971     -0.61586060 
261     13563.018     19455162     36029910     -0.61623698 
262     13564.997     19464855     36068253     -0.61680253 
263     13567.021     19468921     36092897     -0.61727670 
264     13569.001     19478733     36126365     -0.61769967 
265     13570.981     19487718     36143948     -0.61772511 
266     13573.007     19496509     36168093     -0.61794190 
267     13574.989     19502798     36209589     -0.61876603 
268     13577.016     19504659     36214616     -0.61880944 
269     13578.999     19508560     36238924     -0.61928044 
270     13580.982     19514863     36269926     -0.61981254 
271     13583.011     19520985     36280832     -0.61979951 
272     13584.996     19523761     36305580     -0.62033921 
273     13586.981     19530154     36329975     -0.62068353 
274     13589.011     19539760     36356106     -0.62091081 
275     13590.998     19543719     36361539     -0.62085763 
276     13592.985     19552080     36377686     -0.62087390 
277     13595.017     19557975     36394531     -0.62103538 
278     13597.005     19561642     36425410     -0.62169600 
279     13598.994     19568846     36455325     -0.62214874 
280     13600.983     19571534     36463865     -0.62224562 
281     13603.018     19579119     36487824     -0.62251498 
282     13605.009     19586415     36528906     -0.62326767 
283     13607.000     19587838     36533940     -0.62333283 
284     13608.991     19596839     36569809     -0.62385474 
285     13610.983     19602688     36588434     -0.62406549 
286     13613.021     19605170     36603205     -0.62434251 
287     13615.015     19610710     36647895     -0.62528015 
288     13617.009     19620142     36688563     -0.62590838 
289     13619.003     19625733     36691540     -0.62570459 
290     13620.998     19633984     36727636     -0.62626755 
291     13622.994     19635384     36740051     -0.62653421 
292     13624.990     19644635     36763951     -0.62671351 
293     13626.987     19646612     36771388     -0.62681514 
294     13628.985     19652808     36795210     -0.62714744 
295     13630.983     19656019     36823871     -0.62776271 
296     13632.981     19661194     36845588     -0.62808904 
297     13634.981     19664619     36861496     -0.62834650 
298     13636.981     19667206     36875095     -0.62858381 
299     13638.981     19672499     36902203     -0.62904958 
300     13640.982     19677513     36925219     -0.62941824 
301     13642.984     19681587     36934108     -0.62945193 
302     13644.986     19689705     36964226     -0.62985466 
303     13646.989     19695962     36990055     -0.63023545 
304     13648.992     19700078     37013338     -0.63065574 
305     13651.998     19708240     37044117     -0.63107273 
306     13655.006     19717523     37074815     -0.63143017 
307     13658.015     19719204     37084203     -0.63159810 
308     13660.979     19725607     37103406     -0.63179114 
309     13663.991     19727919     37113463     -0.63194496 
310     13667.003     19737537     37146899     -0.63235803 
311     13670.018     19742485     37181445     -0.63303693 
312     13672.987     19746750     37195130     -0.63318893 
313     13676.004     19754051     37232823     -0.63383212 
314     13679.022     19762774     37254306     -0.63396747 
315     13681.996     19767646     37274194     -0.63425468 
316     13685.017     19769778     37301012     -0.63486606 
317     13687.993     19775414     37320334     -0.63509889 
318     13691.017     19784694     37356028     -0.63558568 
319     13693.996     19791907     37397068     -0.63631919 
320     13697.022     19801652     37439535     -0.63696186 
321     13700.004     19803699     37466325     -0.63757378 
322     13702.987     19807820     37480181     -0.63773548 
323     13706.017     19812913     37523585     -0.63863577 
324     13709.003     19815817     37549462     -0.63917860 
325     13711.989     19820295     37567340     -0.63942863 
326     13714.978     19827098     37596815     -0.63986974 
327     13718.013     19834472     37637124     -0.64056946 
328     13721.004     19841400     37671284     -0.64112743 
329     13723.996     19847348     37702778     -0.64166338 
330     13726.990     19850944     37717664     -0.64187695 
331     13729.985     19853605     37744270     -0.64244808 
332     13732.981     19855660     37760218     -0.64276702 
333     13735.978     19864582     37793470     -0.64319799 
334     13739.023     19874464     37827283     -0.64359492 
335     13742.023     19882729     37872978     -0.64438640 
336     13744.978     19884558     37880741     -0.64449937 
337     13747.981     19890295     37921982     -0.64529901 
338     13750.985     19899713     37960797     -0.64584865 
339     13753.990     19908619     37990203     -0.64617556 
340     13756.997     19916180     38015923     -0.64647262 
341     13760.005     19923044     38049281     -0.64700514 
342     13763.014     19927468     38078362     -0.64754712 
343     13765.979     19932481     38108765     -0.64809369 
344     13768.991     19937460     38129939     -0.64839939 
345     13772.004     19946179     38168998     -0.64898603 
346     13775.019     19948015     38198421     -0.64966455 
347     13777.988     19957276     38218851     -0.64973509 
348     13781.005     19959954     38240514     -0.65016757 
349     13783.977     19968387     38283665     -0.65087294 
350     13786.997     19970984     38296408     -0.65107568 
351     13790.019     19973938     38332389     -0.65186688 
352     13792.995     19979562     38367799     -0.65250869 
353     13796.019     19989087     38410757     -0.65315107 
354     13798.997     19994479     38439582     -0.65363152 
355     13801.977     19997704     38458961     -0.65397426 
356     13805.005     20004119     38483763     -0.65429820 
357     13807.988     20009078     38523629     -0.65508573 
358     13811.018     20013512     38551999     -0.65560031 
359     13814.003     20022265     38589297     -0.65613005 
360     13816.990     20023568     38613301     -0.65668681 
361     13819.977     20028897     38640580     -0.65712693 
362     13823.013     20033387     38673462     -0.65775340 
363     13826.004     20036824     38688458     -0.65796954 
364     13828.995     20041795     38715372     -0.65841690 
365     13831.988     20044355     38741581     -0.65896591 
366     13834.983     20053605     38785381     -0.65963446 
367     13837.978     20057992     38804037     -0.65989661 
368     13841.022     20067184     38853307     -0.66070735 
369     13844.020     20073917     38870998     -0.66082711 
370     13847.020     20077592     38900883     -0.66141258 
371     13850.021     20086145     38937852     -0.66193656 
372     13854.008     20093841     38977206     -0.66256367 
373     13857.998     20099034     39008477     -0.66310722 
374     13861.990     20102658     39044520     -0.66385048 
375     13865.985     20111194     39096106     -0.66474630 
376     13869.982     20116033     39123478     -0.66520559 
377     13873.981     20118003     39159897     -0.66603809 
378     13877.982     20123935     39195595     -0.66665446 
379     13881.986     20128459     39214654     -0.66691581 
380     13885.992     20135111     39255164     -0.66761789 
381     13890.001     20141414     39295161     -0.66832330 
382     13894.011     20146264     39334837     -0.66909171 
383     13897.977     20149972     39371200     -0.66983169 
384     13901.993     20155286     39396555     -0.67021178 
385     13906.010     20161699     39434192     -0.67084855 
386     13909.983     20164440     39456228     -0.67127124 
387     13914.005     20171665     39498231     -0.67197699 
388     13917.983     20175811     39527524     -0.67251282 
389     13922.010     20184549     39568339     -0.67311187 
390     13925.992     20191990     39622372     -0.67410792 
391     13930.024     20196498     39655243     -0.67471396 
392     13934.010     20203958     39704521     -0.67558654 
393     13937.999     20212035     39734902     -0.67595172 
394     13941.990     20221115     39788775     -0.67685749 
395     13945.984     20225322     39805309     -0.67706491 
396     13949.980     20227097     39812505     -0.67715792 
397     13953.978     20234024     39869426     -0.67824421 
398     13957.978     20238786     39901859     -0.67882204 
399     13961.981     20240310     39933942     -0.67955048 
400     13965.986     20246370     39963699     -0.67999600 
401     13969.993     20254288     40016969     -0.68093706 
402     13974.003     20259251     40038994     -0.68124231 
403     13978.015     20263437     40068213     -0.68176519 
404     13981.981     20270438     40106886     -0.68238448 
405     13985.998     20272362     40139539     -0.68310337 
406     13990.017     20276828     40160000     -0.68339272 
407     13993.990     20280275     40204229     -0.68432345 
408     13998.014     20286350     40249751     -0.68515556 
409     14001.992     20290400     40266832     -0.68538023 
410     14006.979     20291442     40306229     -0.68630679 
411     14012.018     20296687     40341811     -0.68693075 
412     14017.013     20304204     40392516     -0.68781655 
413     14022.012     20309399     40430388     -0.68849789 
414     14027.014     20314587     40462109     -0.68902676 
415     14032.019     20324517     40524605     -0.69008144 
416     14036.980     20326129     40550912     -0.69065107 
417     14041.993     20335802     40629393     -0.69210878 
418     14047.009     20339974     40650992     -0.69243512 
419     14051.981     20349840     40701469     -0.69319114 
420     14057.004     20358557     40746252     -0.69386255 
421     14061.983     20365570     40794641     -0.69470499 
422     14067.014     20369317     40828209     -0.69534353 
423     14072.000     20378522     40873254     -0.69599442 
424     14076.989     20384675     40922496     -0.69689654 
425     14081.982     20389819     40971687     -0.69784555 
426     14086.979     20392308     41006297     -0.69856787 
427     14091.979     20401853     41050583     -0.69917930 
428     14096.983     20408598     41088354     -0.69976844 
429     14101.990     20413277     41136693     -0.70071498 
430     14107.001     20422695     41176705     -0.70122589 
431     14112.015     20432347     41243505     -0.70237437 
432     14116.985     20442344     41292790     -0.70307947 
433     14122.006     20447575     41348958     -0.70418294 
434     14126.983     20455401     41372635     -0.70437272 
435     14132.012     20458940     41411401     -0.70513627 
436     14136.995     20462817     41441336     -0.70566941 
437     14141.978     20463949     41471032     -0.70633041 
438     14146.961     20468426     41511138     -0.70707827 
439     14151.944     20470216     41545867     -0.70782710 
440     14156.927     20472715     41571268     -0.70831623 
441     14161.910     20480639     41607664     -0.70880438 
442     14166.893     20487480     41656109     -0.70963407 
443     14171.876     20495891     41690524     -0.71004944 
444     14176.859     20500776     41733496     -0.71084132 
445     14181.842     20503222     41754959     -0.71123619 
446     14186.825     20507403     41798856     -0.71208302 
447     14191.808     20511151     41829767     -0.71263953 
448     14196.791     20516284     41866226     -0.71326052
