# Supplementary material for: General synthesis and atomic arrangement identification of ordered Bi–Pd intermetallics with tunable electrocatalytic CO2 reduction selectivity
Source: Nat Commun. 2024 Feb 21;15:1573. doi: 10.1038/s41467-024-46072-7 (PMC10881518; doi:10.1038/s41467-024-46072-7)
Supplement: Supplementary file 3 — Source data [file 41467_2024_46072_MOESM3_ESM.zip › Source_Data/XAS/Bi_L3_edge/450-Bi-5]

No.    energy    I0    I1    ln(I0/I1)
1     13214.001     7012457     23885004     -1.22556267 
2     13218.994     7015844     23916253     -1.22638725 
3     13223.991     7017304     23950239     -1.22759919 
4     13228.992     7020257     23985907     -1.22866660 
5     13233.997     7026512     24033949     -1.22977694 
6     13239.006     7029560     24072035     -1.23092669 
7     13244.018     7034881     24116037     -1.23199627 
8     13248.992     7037467     24150459     -1.23305507 
9     13254.012     7041261     24189536     -1.23413288 
10     13258.992     7045430     24229284     -1.23518280 
11     13264.020     7046802     24258779     -1.23620466 
12     13269.009     7055315     24314969     -1.23731095 
13     13274.001     7063633     24370474     -1.23841280 
14     13278.997     7068691     24415310     -1.23953507 
15     13283.997     7073197     24457345     -1.24061802 
16     13289.000     7078608     24502741     -1.24170772 
17     13294.008     7087923     24560252     -1.24273700 
18     13299.019     7097767     24619464     -1.24375712 
19     13303.991     7107443     24678046     -1.24477147 
20     13309.010     7111065     24716213     -1.24580738 
21     13313.989     7113202     24748152     -1.24679831 
22     13319.016     7114270     24777932     -1.24785078 
23     13324.002     7119624     24820977     -1.24883422 
24     13328.993     7127295     24873049     -1.24985309 
25     13333.987     7131063     24909770     -1.25079980 
26     13338.986     7135983     24950125     -1.25172883 
27     13343.988     7139085     24982720     -1.25259976 
28     13348.993     7146413     25032248     -1.25355435 
29     13354.003     7148395     25059321     -1.25435801 
30     13359.016     7156466     25108414     -1.25518673 
31     13363.990     7163365     25154294     -1.25604879 
32     13369.011     7169220     25194305     -1.25682112 
33     13373.991     7173715     25222755     -1.25732293 
34     13379.020     7183146     25266569     -1.25774469 
35     13379.501     7190181     25298480     -1.25802797 
36     13379.982     7198974     25332424     -1.25814664 
37     13380.507     7208740     25369241     -1.25824329 
38     13380.989     7218360     25406650     -1.25838319 
39     13381.514     7224502     25430109     -1.25845555 
40     13381.995     7227254     25441186     -1.25851019 
41     13382.520     7231168     25455675     -1.25853815 
42     13383.002     7235877     25472191     -1.25853572 
43     13383.483     7236933     25474415     -1.25847713 
44     13384.008     7241065     25490489     -1.25853709 
45     13384.490     7244309     25504362     -1.25863328 
46     13385.015     7253906     25540592     -1.25872894 
47     13385.497     7257538     25555874     -1.25882655 
48     13386.022     7262525     25576396     -1.25894232 
49     13386.504     7264292     25584132     -1.25900148 
50     13386.986     7267001     25593997     -1.25901415 
51     13387.511     7272106     25611651     -1.25900144 
52     13387.993     7281579     25645283     -1.25901191 
53     13388.519     7287929     25670870     -1.25913746 
54     13389.001     7290051     25677745     -1.25911413 
55     13389.483     7292696     25691685     -1.25929411 
56     13390.008     7295296     25699909     -1.25925769 
57     13390.490     7299356     25713663     -1.25923637 
58     13391.016     7305893     25737357     -1.25926223 
59     13391.498     7311348     25746772     -1.25888158 
60     13391.980     7321178     25785070     -1.25902438 
61     13392.506     7325420     25801573     -1.25908498 
62     13392.988     7330065     25815375     -1.25898585 
63     13393.514     7331363     25828588     -1.25932048 
64     13393.997     7332371     25835755     -1.25946046 
65     13394.523     7338832     25858698     -1.25946733 
66     13395.005     7343190     25868634     -1.25925784 
67     13395.487     7348142     25879445     -1.25900152 
68     13396.014     7350929     25889248     -1.25900105 
69     13396.496     7355919     25899715     -1.25872667 
70     13397.022     7364926     25935554     -1.25888577 
71     13397.505     7371248     25955140     -1.25878263 
72     13397.987     7373956     25962365     -1.25869366 
73     13398.514     7383045     25987963     -1.25844733 
74     13398.996     7390222     26008686     -1.25827280 
75     13399.523     7394469     26014432     -1.25791918 
76     13400.006     7402548     26045297     -1.25801295 
77     13400.488     7411044     26067896     -1.25773321 
78     13401.015     7413541     26067352     -1.25737544 
79     13401.498     7417603     26081794     -1.25738156 
80     13401.980     7419301     26088387     -1.25740544 
81     13402.507     7424966     26106489     -1.25733581 
82     13402.990     7429826     26119255     -1.25717035 
83     13403.517     7431032     26109333     -1.25662808 
84     13404.000     7436103     26119111     -1.25632035 
85     13404.483     7438222     26115093     -1.25588158 
86     13405.010     7447705     26143132     -1.25568057 
87     13405.493     7449054     26136798     -1.25525718 
88     13406.020     7456530     26156201     -1.25499614 
89     13406.503     7465454     26173140     -1.25444743 
90     13406.986     7475306     26193862     -1.25392004 
91     13407.513     7481786     26205568     -1.25350039 
92     13407.997     7487106     26197108     -1.25246668 
93     13408.524     7496439     26208218     -1.25164492 
94     13409.007     7498414     26203198     -1.25118995 
95     13409.490     7507312     26205097     -1.25007647 
96     13410.018     7508739     26187306     -1.24920724 
97     13410.501     7516638     26176211     -1.24773206 
98     13410.985     7525359     26175673     -1.24655195 
99     13411.512     7530862     26155140     -1.24503621 
100     13411.996     7533845     26115513     -1.24312397 
101     13412.523     7542030     26087345     -1.24095894 
102     13413.007     7549156     26050895     -1.23861636 
103     13413.490     7550560     26000921     -1.23651023 
104     13414.018     7557240     25945077     -1.23347585 
105     13414.502     7566876     25899263     -1.23043423 
106     13414.986     7570698     25818032     -1.22678791 
107     13415.513     7572508     25714240     -1.22252060 
108     13415.997     7576832     25626236     -1.21852150 
109     13416.481     7578469     25510599     -1.21378283 
110     13417.009     7579713     25388874     -1.20883572 
111     13417.493     7585255     25273003     -1.20353050 
112     13418.021     7589668     25133471     -1.19741261 
113     13418.505     7597058     25004431     -1.19129199 
114     13418.989     7598609     24839630     -1.18447517 
115     13419.517     7601619     24661607     -1.17688643 
116     13420.001     7606326     24495144     -1.16949463 
117     13420.485     7613862     24344602     -1.16233962 
118     13421.014     7620934     24173515     -1.15435867 
119     13421.498     7629361     24013571     -1.14661503 
120     13421.982     7633566     23845865     -1.13905573 
121     13422.510     7642891     23662808     -1.13012859 
122     13422.995     7647065     23490397     -1.12226978 
123     13423.523     7654174     23311290     -1.11368667 
124     13424.007     7657064     23143621     -1.10609055 
125     13424.492     7664886     22998320     -1.09877151 
126     13425.020     7669389     22831796     -1.09091718 
127     13425.505     7670804     22686862     -1.08436454 
128     13425.990     7673083     22537788     -1.07747489 
129     13426.518     7677669     22403685     -1.07090945 
130     13427.003     7685338     22298426     -1.06520174 
131     13427.487     7694746     22197828     -1.05945671 
132     13428.016     7702820     22110269     -1.05445567 
133     13428.501     7711756     22038010     -1.05002279 
134     13428.986     7715691     21962087     -1.04606159 
135     13429.999     7724797     21831731     -1.03892890 
136     13431.013     7732818     21732628     -1.03334139 
137     13431.983     7739178     21665903     -1.02944427 
138     13432.998     7741338     21612146     -1.02668092 
139     13434.012     7748181     21629782     -1.02661306 
140     13434.982     7757450     21646712     -1.02619990 
141     13435.997     7765679     21676047     -1.02649392 
142     13437.012     7769999     21703168     -1.02718819 
143     13437.982     7777881     21743965     -1.02805232 
144     13438.998     7781267     21770696     -1.02884565 
145     13440.013     7785377     21795050     -1.02943567 
146     13440.984     7788103     21809343     -1.02974113 
147     13442.000     7790825     21817311     -1.02975696 
148     13443.015     7796223     21828854     -1.02959329 
149     13443.987     7797224     21825381     -1.02930581 
150     13445.003     7805430     21841774     -1.02900474 
151     13446.019     7808279     21847930     -1.02892161 
152     13446.991     7810673     21858827     -1.02911369 
153     13448.008     7818423     21891192     -1.02960148 
154     13448.980     7821786     21917386     -1.03036727 
155     13449.997     7824775     21945152     -1.03125129 
156     13451.014     7829354     21976914     -1.03211254 
157     13451.987     7835200     22010341     -1.03288598 
158     13453.004     7843470     22046046     -1.03345191 
159     13454.021     7847054     22062792     -1.03375440 
160     13454.995     7854510     22084983     -1.03381000 
161     13456.012     7860430     22100062     -1.03373908 
162     13456.986     7865840     22111606     -1.03357332 
163     13458.004     7867757     22114648     -1.03346717 
164     13459.022     7876707     22139228     -1.03344114 
165     13459.996     7880343     22152330     -1.03357127 
166     13461.015     7888428     22176850     -1.03365209 
167     13461.989     7890360     22183804     -1.03372070 
168     13463.008     7894616     22195753     -1.03371994 
169     13463.982     7903198     22218039     -1.03363703 
170     13465.001     7908676     22229187     -1.03344575 
171     13466.021     7918391     22252714     -1.03327597 
172     13466.996     7926943     22272814     -1.03309935 
173     13468.015     7936684     22294349     -1.03283769 
174     13468.990     7946133     22314840     -1.03256654 
175     13470.010     7953907     22330526     -1.03229135 
176     13470.986     7957386     22335508     -1.03207717 
177     13472.006     7961384     22341801     -1.03185657 
178     13472.982     7965873     22352696     -1.03178042 
179     13474.002     7969142     22364405     -1.03189380 
180     13475.023     7978539     22399252     -1.03227227 
181     13475.999     7985120     22428915     -1.03277117 
182     13477.020     7986916     22448609     -1.03342394 
183     13477.997     7993146     22481165     -1.03409344 
184     13479.018     7999195     22511502     -1.03468548 
185     13479.995     8007161     22542761     -1.03507773 
186     13481.017     8008370     22552243     -1.03534728 
187     13481.994     8017576     22581596     -1.03549909 
188     13483.016     8021679     22595497     -1.03560287 
189     13483.993     8030225     22621549     -1.03569042 
190     13485.015     8036432     22640635     -1.03576111 
191     13485.993     8037624     22643931     -1.03575834 
192     13487.015     8044707     22662908     -1.03571522 
193     13487.994     8049085     22673101     -1.03562084 
194     13489.016     8058685     22697151     -1.03548900 
195     13489.995     8063249     22708854     -1.03543833 
196     13491.018     8064712     22715708     -1.03555868 
197     13491.996     8069431     22733972     -1.03577742 
198     13493.020     8071789     22746124     -1.03601961 
199     13493.999     8075904     22763218     -1.03626116 
200     13495.022     8081352     22785346     -1.03655842 
201     13496.002     8088050     22809152     -1.03677419 
202     13496.981     8095546     22835904     -1.03701998 
203     13498.005     8102896     22862656     -1.03728330 
204     13498.985     8110385     22892389     -1.03765917 
205     13500.009     8118640     22925289     -1.03807797 
206     13500.989     8123314     22948658     -1.03852126 
207     13502.014     8130156     22978492     -1.03897852 
208     13502.994     8132151     22995835     -1.03948763 
209     13504.019     8142073     23034750     -1.03995912 
210     13505.000     8148747     23062989     -1.04036494 
211     13505.981     8154399     23088812     -1.04079064 
212     13507.006     8155483     23102426     -1.04124718 
213     13507.987     8163397     23137005     -1.04177289 
214     13509.013     8164443     23151469     -1.04226974 
215     13509.994     8165456     23165224     -1.04273962 
216     13511.020     8174903     23202796     -1.04320393 
217     13512.002     8176187     23215774     -1.04360607 
218     13512.984     8177937     23227300     -1.04388838 
219     13514.010     8180786     23241726     -1.04416097 
220     13514.992     8183765     23257197     -1.04446233 
221     13516.019     8193663     23292539     -1.04477206 
222     13517.002     8195899     23305996     -1.04507677 
223     13517.984     8198308     23320060     -1.04538615 
224     13519.011     8205967     23348490     -1.04567074 
225     13519.994     8209482     23361695     -1.04580789 
226     13521.022     8216235     23382560     -1.04587839 
227     13522.005     8223607     23405527     -1.04596326 
228     13522.988     8226409     23415790     -1.04606100 
229     13524.016     8231564     23433521     -1.04619148 
230     13525.000     8234442     23446006     -1.04637457 
231     13525.983     8239168     23463688     -1.04655465 
232     13527.012     8247689     23490108     -1.04664636 
233     13527.996     8256517     23516611     -1.04670421 
234     13528.980     8258603     23523565     -1.04674724 
235     13530.009     8260851     23530361     -1.04676392 
236     13530.993     8264961     23543105     -1.04680797 
237     13532.023     8269167     23556788     -1.04688023 
238     13533.007     8276968     23582132     -1.04701260 
239     13533.992     8281524     23598248     -1.04714548 
240     13535.022     8287214     23618443     -1.04731402 
241     13536.007     8292508     23637196     -1.04746910 
242     13536.992     8301466     23666013     -1.04760783 
243     13538.023     8308945     23690625     -1.04774673 
244     13539.008     8316331     23714750     -1.04787604 
245     13539.994     8320113     23731231     -1.04811612 
246     13540.980     8327235     23758454     -1.04840694 
247     13542.011     8329049     23771308     -1.04873002 
248     13542.997     8335727     23796657     -1.04899437 
249     13543.983     8337545     23808003     -1.04925299 
250     13545.014     8339503     23817097     -1.04940005 
251     13546.001     8342844     23830085     -1.04954469 
252     13546.988     8345628     23842425     -1.04972875 
253     13548.019     8354570     23876152     -1.05007143 
254     13549.006     8356709     23892766     -1.05051105 
255     13550.981     8359556     23913207     -1.05102560 
256     13553.001     8361412     23932259     -1.05160000 
257     13555.022     8366909     23963307     -1.05223925 
258     13556.998     8373943     23995780     -1.05275311 
259     13559.020     8382422     24033123     -1.05329613 
260     13560.997     8385056     24054304     -1.05386288 
261     13563.020     8390410     24082739     -1.05440598 
262     13564.999     8394248     24106740     -1.05494477 
263     13567.023     8403624     24147491     -1.05551744 
264     13569.003     8408136     24173328     -1.05605006 
265     13570.983     8415908     24208459     -1.05657838 
266     13573.009     8425717     24248534     -1.05706758 
267     13574.991     8430980     24275117     -1.05753881 
268     13577.018     8434136     24297152     -1.05807185 
269     13579.001     8443164     24333966     -1.05851602 
270     13580.984     8446829     24356279     -1.05899858 
271     13583.013     8456794     24395977     -1.05944808 
272     13584.998     8463923     24426354     -1.05984985 
273     13586.983     8470823     24452226     -1.06009358 
274     13589.013     8477877     24480344     -1.06041046 
275     13591.000     8484694     24506343     -1.06066814 
276     13592.987     8493229     24537764     -1.06094406 
277     13595.019     8502576     24572973     -1.06127802 
278     13597.007     8504500     24588747     -1.06169345 
279     13598.996     8511773     24620417     -1.06212581 
280     13600.985     8515984     24643174     -1.06255507 
281     13603.020     8521711     24670953     -1.06300941 
282     13605.011     8523882     24687901     -1.06344142 
283     13607.002     8526761     24708234     -1.06392697 
284     13608.993     8535746     24746726     -1.06443045 
285     13610.985     8538814     24768489     -1.06495014 
286     13613.023     8546964     24806268     -1.06552024 
287     13615.017     8554584     24842014     -1.06606904 
288     13617.011     8556832     24860487     -1.06654965 
289     13619.005     8562331     24886454     -1.06695116 
290     13621.000     8570186     24918504     -1.06732121 
291     13622.996     8573342     24936076     -1.06765798 
292     13624.992     8582013     24969583     -1.06798991 
293     13626.989     8591385     25007634     -1.06842117 
294     13628.987     8600019     25045558     -1.06893208 
295     13630.985     8609016     25084908     -1.06945638 
296     13632.983     8618914     25127704     -1.07001188 
297     13634.983     8625840     25161679     -1.07055983 
298     13636.983     8633421     25196642     -1.07106991 
299     13638.983     8634606     25211364     -1.07151676 
300     13640.984     8642169     25245556     -1.07199655 
301     13642.986     8644919     25265596     -1.07247189 
302     13644.988     8653304     25303258     -1.07299194 
303     13646.991     8658709     25332197     -1.07351057 
304     13648.994     8661868     25355681     -1.07407242 
305     13652.000     8664540     25377582     -1.07462736 
306     13655.008     8668399     25400656     -1.07509089 
307     13658.017     8671605     25420722     -1.07551076 
308     13660.981     8680423     25457374     -1.07593518 
309     13663.993     8686399     25486760     -1.07640062 
310     13667.005     8691505     25513538     -1.07686311 
311     13670.020     8696929     25542921     -1.07739026 
312     13672.989     8705544     25582578     -1.07795150 
313     13676.006     8708475     25605700     -1.07851829 
314     13679.024     8709955     25623554     -1.07904538 
315     13681.998     8713261     25647358     -1.07959446 
316     13685.019     8720526     25682173     -1.08011752 
317     13687.995     8729843     25724921     -1.08071283 
318     13691.019     8731162     25746142     -1.08138631 
319     13693.998     8732840     25770338     -1.08213351 
320     13697.024     8733937     25792449     -1.08286552 
321     13700.006     8736007     25821115     -1.08373933 
322     13702.989     8740051     25853664     -1.08453632 
323     13706.019     8745622     25888849     -1.08525911 
324     13709.005     8753902     25932111     -1.08598245 
325     13711.991     8756414     25958485     -1.08671206 
326     13714.980     8760869     25989273     -1.08738876 
327     13718.015     8762654     26012726     -1.08808704 
328     13721.006     8763854     26034875     -1.08880122 
329     13723.998     8770715     26072636     -1.08946801 
330     13726.992     8779674     26117234     -1.09015612 
331     13729.987     8785447     26150581     -1.09077480 
332     13732.983     8790351     26181353     -1.09139281 
333     13735.980     8794230     26208641     -1.09199335 
334     13739.025     8802885     26250245     -1.09259580 
335     13742.025     8805053     26273432     -1.09323246 
336     13744.980     8814425     26318120     -1.09386808 
337     13747.983     8820197     26352911     -1.09453452 
338     13750.987     8827521     26392114     -1.09519101 
339     13753.992     8832702     26423836     -1.09580550 
340     13756.999     8834885     26446380     -1.09641119 
341     13760.007     8840498     26479954     -1.09704480 
342     13763.016     8847182     26517111     -1.09769122 
343     13765.981     8853475     26553378     -1.09834694 
344     13768.993     8861630     26596134     -1.09903513 
345     13772.006     8871405     26642493     -1.09967426 
346     13775.021     8879330     26682677     -1.10028846 
347     13777.990     8884742     26714890     -1.10088566 
348     13781.007     8888472     26742377     -1.10149431 
349     13783.979     8894768     26778819     -1.10214799 
350     13786.999     8901201     26815820     -1.10280581 
351     13790.021     8904601     26846264     -1.10355855 
352     13792.997     8907459     26875147     -1.10431295 
353     13796.021     8912793     26912631     -1.10510807 
354     13798.999     8914961     26939359     -1.10585750 
355     13801.979     8923498     26984563     -1.10657695 
356     13805.007     8927261     27013847     -1.10723995 
357     13807.990     8932580     27048245     -1.10791684 
358     13811.020     8940807     27091435     -1.10859176 
359     13814.005     8945228     27123126     -1.10926652 
360     13816.992     8947066     27148232     -1.10998627 
361     13819.979     8949018     27174355     -1.11072988 
362     13823.015     8951546     27200318     -1.11140242 
363     13826.006     8955084     27228306     -1.11203570 
364     13828.997     8958423     27255671     -1.11266740 
365     13831.990     8959642     27276315     -1.11328847 
366     13834.985     8966468     27314888     -1.11394005 
367     13837.980     8968796     27339694     -1.11458820 
368     13841.024     8974240     27374655     -1.11525933 
369     13844.022     8984182     27423200     -1.11592389 
370     13847.022     8987709     27452856     -1.11661224 
371     13850.023     8992577     27486913     -1.11731053 
372     13854.010     8995251     27517189     -1.11811410 
373     13858.000     9001188     27558245     -1.11894520 
374     13861.992     9003858     27591094     -1.11983990 
375     13865.987     9012870     27644194     -1.12076216 
376     13869.984     9019948     27690985     -1.12166835 
377     13873.983     9029503     27744482     -1.12253966 
378     13877.984     9035833     27786991     -1.12336983 
379     13881.988     9038859     27819253     -1.12419539 
380     13885.994     9040311     27847914     -1.12506447 
381     13890.003     9045979     27890714     -1.12597344 
382     13894.013     9048212     27922351     -1.12686032 
383     13897.979     9050482     27955605     -1.12779970 
384     13901.995     9054883     27993532     -1.12866930 
385     13906.012     9060233     28033757     -1.12951455 
386     13909.985     9066404     28075013     -1.13030425 
387     13914.007     9069112     28105283     -1.13108321 
388     13917.985     9077888     28155716     -1.13190881 
389     13922.012     9084611     28202192     -1.13281783 
390     13925.994     9094320     28256928     -1.13368864 
391     13930.026     9103093     28309720     -1.13459097 
392     13934.012     9105559     28344790     -1.13555814 
393     13938.001     9115403     28397881     -1.13634889 
394     13941.992     9124542     28444965     -1.13700347 
395     13945.986     9129500     28481698     -1.13775076 
396     13949.982     9134479     28520620     -1.13857117 
397     13953.980     9135624     28546756     -1.13936181 
398     13957.980     9145531     28602810     -1.14023961 
399     13961.983     9151281     28648897     -1.14122107 
400     13965.988     9156399     28690007     -1.14209589 
401     13969.995     9166265     28741640     -1.14281705 
402     13974.005     9170967     28777933     -1.14356616 
403     13978.017     9174351     28810746     -1.14433679 
404     13981.983     9178597     28846376     -1.14511000 
405     13986.000     9181536     28878998     -1.14592009 
406     13990.019     9186897     28920968     -1.14678863 
407     13993.992     9188472     28949706     -1.14761038 
408     13998.016     9190518     28981664     -1.14849106 
409     14001.994     9194217     29018958     -1.14937465 
410     14006.981     9198752     29059628     -1.15028205 
411     14012.020     9202925     29100335     -1.15122831 
412     14017.015     9210589     29154430     -1.15225307 
413     14022.014     9219009     29211437     -1.15329276 
414     14027.016     9228818     29271784     -1.15429307 
415     14032.021     9235963     29329084     -1.15547478 
416     14036.982     9242803     29383722     -1.15659566 
417     14041.995     9246134     29426569     -1.15769245 
418     14047.011     9255052     29484265     -1.15868717 
419     14051.983     9259588     29529168     -1.15971896 
420     14057.006     9266065     29575966     -1.16060328 
421     14061.985     9275690     29634657     -1.16154751 
422     14067.016     9278204     29672385     -1.16254882 
423     14072.002     9286060     29728963     -1.16360740 
424     14076.991     9290433     29775356     -1.16469590 
425     14081.984     9299499     29836094     -1.16575833 
426     14086.981     9304170     29881644     -1.16678169 
427     14091.981     9310709     29930052     -1.16769780 
428     14096.985     9320402     29989819     -1.16865219 
429     14101.992     9328082     30044511     -1.16965056 
430     14107.003     9336070     30099982     -1.17063917 
431     14112.017     9343018     30156011     -1.17175494 
432     14116.987     9345245     30195557     -1.17282712 
433     14122.008     9347741     30234126     -1.17383657 
434     14126.985     9351654     30275330     -1.17477996 
435     14132.014     9355750     30316354     -1.17569618 
436     14136.997     9365322     30372348     -1.17651886 
437     14141.984     9374142     30430258     -1.17748240 
438     14147.024     9377996     30473260     -1.17848347 
439     14152.018     9385568     30529707     -1.17952703 
440     14157.016     9391756     30582807     -1.18060569 
441     14162.017     9400093     30642605     -1.18167177 
442     14167.022     9408635     30700754     -1.18265932 
443     14171.981     9413658     30747282     -1.18363998 
444     14176.993     9423466     30809018     -1.18460449 
445     14182.009     9431453     30864116     -1.18554404 
446     14186.978     9439949     30923177     -1.18655540 
447     14192.001     9443832     30960327     -1.18734479 
448     14196.978     9451834     31026749     -1.18864091
