# Supplementary material for: General synthesis and atomic arrangement identification of ordered Bi–Pd intermetallics with tunable electrocatalytic CO2 reduction selectivity
Source: Nat Commun. 2024 Feb 21;15:1573. doi: 10.1038/s41467-024-46072-7 (PMC10881518; doi:10.1038/s41467-024-46072-7)
Supplement: Supplementary file 3 — Source data [file 41467_2024_46072_MOESM3_ESM.zip › Source_Data/XAS/Bi_L3_edge/450-Bi-6]

No.    energy    I0    I1    ln(I0/I1)
1     13212.999     17831662     62966056     -1.26162014 
2     13217.992     17839568     63071907     -1.26285654 
3     13222.989     17848858     63187182     -1.26416194 
4     13227.990     17858040     63303156     -1.26548136 
5     13232.995     17865817     63393006     -1.26646432 
6     13238.004     17875698     63491292     -1.26746062 
7     13243.016     17881530     63611251     -1.26902202 
8     13247.990     17886997     63712595     -1.27030824 
9     13253.010     17892068     63841861     -1.27205161 
10     13257.990     17895496     63965033     -1.27378752 
11     13263.018     17903266     64091895     -1.27533476 
12     13268.007     17910211     64204988     -1.27670991 
13     13272.999     17913221     64336224     -1.27858379 
14     13277.995     17920445     64469121     -1.28024413 
15     13282.995     17927058     64588901     -1.28173139 
16     13287.998     17933231     64717680     -1.28337896 
17     13293.006     17936256     64833467     -1.28499780 
18     13298.017     17942787     64950906     -1.28644350 
19     13302.989     17946272     65058905     -1.28791069 
20     13308.008     17948914     65162213     -1.28935014 
21     13312.987     17952440     65271754     -1.29083335 
22     13318.014     17958893     65407585     -1.29255281 
23     13323.000     17967155     65561510     -1.29444342 
24     13327.991     17975947     65686412     -1.29585750 
25     13332.985     17985842     65799556     -1.29702820 
26     13337.984     17994360     65946095     -1.29877929 
27     13342.986     17998402     66048577     -1.30010751 
28     13347.991     18006033     66151658     -1.30124309 
29     13353.001     18015493     66255149     -1.30228107 
30     13358.014     18018461     66370610     -1.30385750 
31     13362.988     18026056     66495537     -1.30531657 
32     13368.009     18029585     66585211     -1.30646848 
33     13372.989     18036805     66685876     -1.30757878 
34     13378.018     18042231     66761133     -1.30840589 
35     13378.499     18049067     66784478     -1.30837670 
36     13378.980     18056491     66814729     -1.30841832 
37     13379.505     18060673     66841572     -1.30858841 
38     13379.987     18062111     66855455     -1.30871647 
39     13380.512     18069716     66896187     -1.30890458 
40     13380.993     18076207     66920045     -1.30890200 
41     13381.518     18083823     66949051     -1.30891411 
42     13382.000     18088610     66970388     -1.30896810 
43     13382.481     18098358     67014028     -1.30908076 
44     13383.006     18099704     67025278     -1.30917425 
45     13383.488     18104225     67040786     -1.30915584 
46     13384.013     18107517     67067622     -1.30937424 
47     13384.495     18113803     67101551     -1.30953291 
48     13385.020     18116262     67110240     -1.30952665 
49     13385.502     18121358     67139032     -1.30967433 
50     13385.984     18122915     67138417     -1.30957925 
51     13386.509     18132203     67170097     -1.30953863 
52     13386.991     18141408     67211900     -1.30965325 
53     13387.517     18144222     67220398     -1.30962458 
54     13387.999     18153074     67258753     -1.30970725 
55     13388.481     18160929     67289730     -1.30973509 
56     13389.006     18164468     67304069     -1.30975332 
57     13389.488     18168668     67314318     -1.30967439 
58     13390.014     18177106     67341958     -1.30962060 
59     13390.496     18182054     67358193     -1.30958948 
60     13390.978     18186199     67376337     -1.30963087 
61     13391.504     18191046     67388999     -1.30955229 
62     13391.986     18197556     67414966     -1.30957974 
63     13392.512     18203818     67435666     -1.30954270 
64     13392.995     18211926     67471429     -1.30962758 
65     13393.521     18218675     67492448     -1.30956855 
66     13394.003     18228289     67517731     -1.30941552 
67     13394.485     18235493     67535676     -1.30928613 
68     13395.012     18241982     67553898     -1.30920013 
69     13395.494     18246907     67565033     -1.30909500 
70     13396.020     18256100     67595309     -1.30903931 
71     13396.503     18265816     67623814     -1.30892887 
72     13396.985     18273371     67642522     -1.30879194 
73     13397.512     18274425     67634940     -1.30862217 
74     13397.994     18279067     67640099     -1.30844446 
75     13398.521     18288237     67655417     -1.30816936 
76     13399.004     18293491     67665950     -1.30803779 
77     13399.486     18298446     67658995     -1.30766417 
78     13400.013     18304839     67667971     -1.30744751 
79     13400.496     18313868     67686726     -1.30723150 
80     13400.978     18317249     67689055     -1.30708132 
81     13401.505     18320467     67676816     -1.30672482 
82     13401.988     18324762     67673407     -1.30644003 
83     13402.515     18326709     67645141     -1.30591602 
84     13402.998     18335766     67645913     -1.30543336 
85     13403.481     18341471     67635066     -1.30496190 
86     13404.008     18343509     67604561     -1.30439967 
87     13404.491     18350337     67592844     -1.30385418 
88     13405.018     18356034     67566826     -1.30315878 
89     13405.501     18364074     67552363     -1.30250679 
90     13405.984     18373423     67546948     -1.30191767 
91     13406.511     18382821     67522081     -1.30103809 
92     13406.995     18389317     67485648     -1.30014505 
93     13407.522     18396962     67437978     -1.29902279 
94     13408.005     18402400     67387010     -1.29797118 
95     13408.488     18410634     67329250     -1.29666633 
96     13409.016     18416013     67249988     -1.29519628 
97     13409.499     18421040     67149614     -1.29342968 
98     13409.983     18423207     67031884     -1.29155726 
99     13410.510     18426703     66894394     -1.28931430 
100     13410.994     18436687     66769556     -1.28690469 
101     13411.521     18440279     66602011     -1.28419742 
102     13412.005     18447687     66426980     -1.28116431 
103     13412.488     18452136     66238865     -1.27808724 
104     13413.016     18456181     65993925     -1.27416336 
105     13413.500     18461849     65761661     -1.27033062 
106     13413.984     18471654     65499883     -1.26581102 
107     13414.511     18478402     65173337     -1.26044786 
108     13414.995     18479822     64832269     -1.25512402 
109     13415.479     18489138     64465460     -1.24894615 
110     13416.007     18495834     64017158     -1.24160563 
111     13416.491     18502838     63560957     -1.23407528 
112     13417.019     18504148     62975637     -1.22475301 
113     13417.503     18508196     62402664     -1.21539431 
114     13417.987     18515828     61800105     -1.20527913 
115     13418.515     18520449     61133599     -1.19418615 
116     13418.999     18522026     60457163     -1.18297445 
117     13419.483     18527045     59828788     -1.17225539 
118     13420.012     18536833     59124597     -1.15988731 
119     13420.496     18538217     58480204     -1.14885392 
120     13420.980     18547869     57854724     -1.13758020 
121     13421.508     18552780     57162158     -1.12527246 
122     13421.993     18560536     56546586     -1.11402723 
123     13422.521     18567711     55883440     -1.10184398 
124     13423.005     18577703     55335764     -1.09145732 
125     13423.490     18584275     54776915     -1.08095306 
126     13424.018     18589788     54173379     -1.06957722 
127     13424.503     18596749     53646033     -1.05942074 
128     13424.988     18605062     53104825     -1.04883410 
129     13425.516     18612469     52578187     -1.03846961 
130     13426.001     18622196     52123533     -1.02926233 
131     13426.485     18631089     51703476     -1.02069338 
132     13427.014     18640103     51326587     -1.01289355 
133     13427.499     18643505     50994094     -1.00621199 
134     13427.984     18649918     50698762     -1.00005975 
135     13428.997     18653652     50162124     -0.98921830 
136     13430.011     18659077     49759998     -0.98087867 
137     13430.981     18665525     49463190     -0.97455052 
138     13431.996     18673195     49261948     -0.97006286 
139     13433.010     18674298     49141735     -0.96756053 
140     13433.980     18680454     49113136     -0.96664880 
141     13434.995     18683532     49152304     -0.96728122 
142     13436.010     18687757     49245812     -0.96895572 
143     13436.980     18691680     49346962     -0.97079770 
144     13437.996     18696311     49447867     -0.97259269 
145     13439.011     18704870     49533574     -0.97386679 
146     13439.982     18714411     49604571     -0.97478912 
147     13440.998     18716662     49612605     -0.97483079 
148     13442.013     18718590     49609259     -0.97466034 
149     13442.985     18722434     49570704     -0.97367753 
150     13444.001     18726382     49517768     -0.97239822 
151     13445.017     18733947     49483661     -0.97130531 
152     13445.989     18743328     49491912     -0.97097142 
153     13447.006     18750932     49518375     -0.97110035 
154     13447.978     18752070     49550353     -0.97168524 
155     13448.995     18755134     49611309     -0.97275129 
156     13450.012     18761406     49698746     -0.97417781 
157     13450.985     18771063     49782601     -0.97534906 
158     13452.002     18775695     49837559     -0.97620568 
159     13453.019     18779694     49880683     -0.97685764 
160     13453.993     18786424     49891544     -0.97671704 
161     13455.010     18796366     49915427     -0.97666656 
162     13455.984     18801936     49898080     -0.97602269 
163     13457.002     18806402     49895743     -0.97573834 
164     13458.020     18814225     49906181     -0.97553163 
165     13458.994     18820699     49916660     -0.97539754 
166     13460.013     18823274     49933845     -0.97560495 
167     13460.987     18831198     49949164     -0.97549081 
168     13462.006     18835087     49955889     -0.97541894 
169     13462.980     18839557     49969269     -0.97544944 
170     13463.999     18846268     49985494     -0.97541793 
171     13465.019     18856227     49992099     -0.97502177 
172     13465.994     18863268     49999934     -0.97480514 
173     13467.013     18869685     50017906     -0.97482440 
174     13467.988     18875476     50022790     -0.97461519 
175     13469.008     18876786     50002153     -0.97413315 
176     13469.984     18883384     50003556     -0.97381174 
177     13471.004     18888427     49984853     -0.97317061 
178     13471.980     18898393     50011451     -0.97317511 
179     13473.000     18905638     50030631     -0.97317525 
180     13474.021     18912703     50078638     -0.97376072 
181     13474.997     18922146     50154131     -0.97476790 
182     13476.018     18928504     50228306     -0.97590979 
183     13476.995     18933384     50301902     -0.97711618 
184     13478.016     18937834     50370716     -0.97824826 
185     13478.993     18945885     50441386     -0.97922523 
186     13480.015     18947306     50477983     -0.97987551 
187     13480.992     18950283     50502059     -0.98019525 
188     13482.014     18959892     50539235     -0.98042417 
189     13482.991     18960903     50536625     -0.98031920 
190     13484.013     18968340     50562273     -0.98043444 
191     13484.991     18971825     50579663     -0.98059460 
192     13486.013     18973261     50572221     -0.98037176 
193     13486.992     18975099     50565817     -0.98014825 
194     13488.014     18979733     50565007     -0.97988805 
195     13488.993     18983231     50575035     -0.97990206 
196     13490.016     18991509     50603995     -0.98003854 
197     13490.994     18996860     50617314     -0.98001999 
198     13492.018     19004767     50658598     -0.98041913 
199     13492.997     19010144     50693723     -0.98082936 
200     13494.020     19017307     50726503     -0.98109906 
201     13495.000     19026223     50758081     -0.98125266 
202     13495.979     19031567     50800901     -0.98181507 
203     13497.003     19036191     50832009     -0.98218430 
204     13497.983     19038412     50859322     -0.98260481 
205     13499.007     19043460     50894964     -0.98304025 
206     13499.987     19049323     50937182     -0.98356159 
207     13501.012     19054819     50993419     -0.98437655 
208     13501.992     19057933     51026578     -0.98486319 
209     13503.017     19059596     51060671     -0.98544386 
210     13503.998     19063407     51099152     -0.98599727 
211     13504.979     19069222     51146506     -0.98661856 
212     13506.004     19073591     51192577     -0.98728984 
213     13506.985     19078620     51238113     -0.98791531 
214     13508.011     19080970     51274531     -0.98850266 
215     13508.992     19083615     51318474     -0.98922069 
216     13510.018     19088739     51370553     -0.98996653 
217     13511.000     19090037     51389446     -0.99026624 
218     13511.982     19093301     51429217     -0.99086890 
219     13513.008     19096803     51467940     -0.99143815 
220     13513.990     19097942     51489421     -0.99179578 
221     13515.017     19103168     51529166     -0.99229380 
222     13516.000     19107379     51562984     -0.99272945 
223     13516.982     19109652     51589718     -0.99312884 
224     13518.009     19119626     51629913     -0.99338587 
225     13518.992     19125156     51664792     -0.99377201 
226     13520.020     19132232     51676387     -0.99362649 
227     13521.003     19141524     51711733     -0.99382469 
228     13521.986     19150608     51734944     -0.99379899 
229     13523.014     19153755     51751713     -0.99395875 
230     13523.998     19154811     51775116     -0.99435573 
231     13524.981     19157989     51794852     -0.99457095 
232     13526.010     19159567     51795536     -0.99450179 
233     13526.994     19162872     51805890     -0.99452919 
234     13527.978     19168199     51823821     -0.99459730 
235     13529.007     19175991     51853689     -0.99476706 
236     13529.991     19179821     51860598     -0.99470057 
237     13531.021     19184919     51877205     -0.99475499 
238     13532.005     19190337     51897979     -0.99487297 
239     13532.990     19192124     51903329     -0.99488295 
240     13534.020     19196597     51939557     -0.99534766 
241     13535.005     19205136     51973393     -0.99555418 
242     13535.990     19210395     51994364     -0.99568379 
243     13537.021     19213227     52010133     -0.99583962 
244     13538.006     19220597     52048993     -0.99620299 
245     13538.992     19230337     52089412     -0.99647261 
246     13539.978     19238838     52135409     -0.99691330 
247     13541.009     19248630     52190341     -0.99745755 
248     13541.995     19257297     52238848     -0.99793637 
249     13542.981     19262850     52266332     -0.99817404 
250     13544.012     19268228     52292043     -0.99838670 
251     13544.999     19277979     52328928     -0.99858587 
252     13545.986     19282334     52364861     -0.99904643 
253     13547.017     19283745     52395122     -0.99955098 
254     13548.004     19288924     52436109     -1.00006442 
255     13549.979     19295586     52509691     -1.00112137 
256     13551.999     19303596     52586383     -1.00216581 
257     13554.020     19312226     52649748     -1.00292308 
258     13555.996     19320376     52705362     -1.00355690 
259     13558.018     19322224     52769341     -1.00467443 
260     13559.995     19324371     52806258     -1.00526267 
261     13562.018     19332723     52869403     -1.00602562 
262     13563.997     19337484     52919673     -1.00672978 
263     13566.021     19341638     52971583     -1.00749541 
264     13568.001     19348922     53047044     -1.00854244 
265     13569.981     19354337     53089641     -1.00906530 
266     13572.007     19363056     53149283     -1.00973770 
267     13573.989     19367578     53199320     -1.01044519 
268     13576.016     19371228     53243059     -1.01107858 
269     13577.999     19379319     53305551     -1.01183400 
270     13579.982     19382496     53344366     -1.01239798 
271     13582.011     19384239     53386585     -1.01309919 
272     13583.996     19389452     53433472     -1.01370815 
273     13585.981     19398778     53487435     -1.01423670 
274     13588.011     19403793     53518785     -1.01456415 
275     13589.998     19410213     53543574     -1.01469642 
276     13591.985     19413560     53566336     -1.01494902 
277     13594.017     19416018     53592338     -1.01530771 
278     13596.005     19418311     53623404     -1.01576912 
279     13597.994     19424798     53677222     -1.01643825 
280     13599.983     19429618     53711044     -1.01682004 
281     13602.018     19437830     53760602     -1.01731972 
282     13604.009     19445796     53822097     -1.01805321 
283     13606.000     19454984     53870680     -1.01848308 
284     13607.991     19457489     53914895     -1.01917475 
285     13609.983     19462403     53971204     -1.01996609 
286     13612.021     19471001     54049595     -1.02097582 
287     13614.015     19476835     54107357     -1.02174435 
288     13616.009     19478767     54146609     -1.02237034 
289     13618.003     19485371     54184825     -1.02273690 
290     13619.998     19487862     54227773     -1.02340139 
291     13621.994     19495437     54265861     -1.02371488 
292     13623.990     19499970     54306317     -1.02422762 
293     13625.987     19506796     54351456     -1.02470849 
294     13627.985     19508428     54387801     -1.02529330 
295     13629.983     19512293     54440294     -1.02605990 
296     13631.981     19517524     54500314     -1.02689374 
297     13633.981     19520278     54545984     -1.02759026 
298     13635.981     19523569     54598075     -1.02837623 
299     13637.981     19526267     54641332     -1.02903000 
300     13639.982     19528700     54688156     -1.02976199 
301     13641.984     19531962     54738644     -1.03051774 
302     13643.986     19533779     54774562     -1.03108066 
303     13645.989     19536109     54821433     -1.03181674 
304     13647.992     19540500     54872928     -1.03253088 
305     13650.998     19545687     54937710     -1.03344535 
306     13654.006     19554810     54997870     -1.03407317 
307     13657.015     19557674     55046351     -1.03480784 
308     13659.979     19567389     55091544     -1.03513188 
309     13662.991     19571307     55123155     -1.03550529 
310     13666.003     19581306     55196451     -1.03632333 
311     13669.018     19589404     55267291     -1.03719244 
312     13671.987     19594122     55309826     -1.03772095 
313     13675.004     19599847     55366805     -1.03845846 
314     13678.022     19601497     55414156     -1.03922914 
315     13680.996     19603147     55457601     -1.03992866 
316     13684.017     19609380     55515432     -1.04065302 
317     13686.993     19612731     55562828     -1.04133552 
318     13690.017     19616135     55608886     -1.04199057 
319     13692.996     19618009     55678215     -1.04314099 
320     13696.022     19626327     55772157     -1.04440289 
321     13699.004     19632677     55855908     -1.04557993 
322     13701.987     19640622     55941427     -1.04670522 
323     13705.017     19647183     56025681     -1.04787620 
324     13708.003     19648855     56069166     -1.04856696 
325     13710.989     19654769     56146572     -1.04964563 
326     13713.978     19663989     56233450     -1.05072278 
327     13717.013     19665102     56289652     -1.05166512 
328     13720.004     19672751     56356228     -1.05245827 
329     13722.996     19681407     56430231     -1.05333064 
330     13725.990     19691269     56511191     -1.05426335 
331     13728.985     19695388     56572862     -1.05514491 
332     13731.981     19700734     56639871     -1.05605727 
333     13734.978     19703373     56683978     -1.05670175 
334     13738.023     19710614     56764979     -1.05776230 
335     13741.023     19714252     56825543     -1.05864410 
336     13743.978     19719760     56875813     -1.05924900 
337     13746.981     19721028     56934892     -1.06022289 
338     13749.985     19727594     56995177     -1.06094829 
339     13752.990     19731289     57053772     -1.06178855 
340     13755.997     19740164     57109569     -1.06231634 
341     13759.005     19744357     57172306     -1.06320190 
342     13762.014     19749736     57229711     -1.06393306 
343     13764.979     19757137     57292786     -1.06465993 
344     13767.991     19765351     57363960     -1.06548577 
345     13771.004     19766490     57413648     -1.06629396 
346     13774.019     19774927     57485778     -1.06712276 
347     13776.988     19781118     57552418     -1.06796831 
348     13780.005     19784844     57609769     -1.06877596 
349     13782.977     19790951     57674108     -1.06958352 
350     13785.997     19793154     57745365     -1.07070697 
351     13789.019     19798603     57822267     -1.07176257 
352     13791.995     19806219     57895153     -1.07263769 
353     13795.019     19815957     57997568     -1.07391356 
354     13797.997     19820444     58072423     -1.07497697 
355     13800.977     19829331     58152764     -1.07591120 
356     13804.005     19832480     58227365     -1.07703444 
357     13806.988     19839205     58300538     -1.07795129 
358     13810.018     19846037     58372327     -1.07883759 
359     13813.003     19847132     58440689     -1.07995287 
360     13815.990     19854632     58526496     -1.08104225 
361     13818.977     19857636     58584426     -1.08188028 
362     13822.013     19859648     58641473     -1.08275224 
363     13825.004     19864813     58712358     -1.08370025 
364     13827.995     19873655     58769398     -1.08422629 
365     13830.988     19878901     58832717     -1.08503919 
366     13833.983     19881194     58896288     -1.08600381 
367     13836.978     19883014     58948319     -1.08679531 
368     13840.022     19885233     59009071     -1.08771379 
369     13843.020     19887486     59064123     -1.08853299 
370     13846.020     19891122     59130483     -1.08947307 
371     13849.021     19900136     59213092     -1.09041610 
372     13853.008     19906162     59290238     -1.09141534 
373     13856.998     19913316     59361996     -1.09226557 
374     13860.990     19921773     59464393     -1.09356445 
375     13864.985     19929445     59553120     -1.09467040 
376     13868.982     19933546     59644335     -1.09599513 
377     13872.981     19935544     59712082     -1.09703011 
378     13876.982     19940271     59794031     -1.09816448 
379     13880.986     19943502     59861440     -1.09912919 
380     13884.992     19952713     59954024     -1.10021288 
381     13889.001     19959867     60044408     -1.10136081 
382     13893.011     19968821     60143500     -1.10256127 
383     13896.977     19977824     60248531     -1.10385534 
384     13900.993     19985345     60341396     -1.10501912 
385     13905.010     19992191     60440089     -1.10631086 
386     13908.983     19994960     60515893     -1.10742579 
387     13913.005     20000028     60579423     -1.10822160 
388     13916.983     20007381     60677965     -1.10947937 
389     13921.010     20012875     60754262     -1.11046142 
390     13924.992     20021704     60856465     -1.11170118 
391     13929.024     20024032     60946830     -1.11306870 
392     13933.010     20030828     61022372     -1.11396807 
393     13936.999     20035034     61115971     -1.11529078 
394     13940.990     20037718     61185504     -1.11629390 
395     13944.984     20043583     61253371     -1.11710984 
396     13948.980     20047995     61307486     -1.11777280 
397     13952.978     20051044     61404975     -1.11920964 
398     13956.978     20058785     61507340     -1.12048930 
399     13960.981     20065797     61593303     -1.12153643 
400     13964.986     20067883     61665645     -1.12260630 
401     13968.993     20071143     61743188     -1.12370054 
402     13973.003     20080597     61821809     -1.12450217 
403     13977.015     20086600     61898477     -1.12544265 
404     13980.981     20094248     61995650     -1.12663061 
405     13984.998     20097969     62072072     -1.12767739 
406     13989.017     20104885     62163024     -1.12879754 
407     13992.990     20107867     62245155     -1.12996957 
408     13997.014     20111398     62316382     -1.13093763 
409     14000.992     20117472     62400920     -1.13199133 
410     14005.979     20118934     62499137     -1.13349139 
411     14011.018     20120433     62583392     -1.13476408 
412     14016.013     20126038     62685678     -1.13611860 
413     14021.012     20131077     62794796     -1.13760746 
414     14026.014     20133133     62883357     -1.13891467 
415     14031.019     20140777     63007436     -1.14050629 
416     14035.980     20148563     63090825     -1.14144238 
417     14040.993     20156459     63237393     -1.14337100 
418     14046.009     20158183     63310386     -1.14443908 
419     14050.981     20161122     63399063     -1.14569299 
420     14056.004     20169263     63485930     -1.14665849 
421     14060.983     20179109     63607360     -1.14808133 
422     14066.014     20186484     63699260     -1.14915968 
423     14071.000     20193245     63829691     -1.15087032 
424     14075.989     20195986     63925107     -1.15222832 
425     14080.982     20197942     64016701     -1.15356328 
426     14085.979     20204036     64124920     -1.15495067 
427     14090.979     20208470     64221149     -1.15623075 
428     14095.983     20211035     64311674     -1.15751243 
429     14100.990     20219366     64413079     -1.15867585 
430     14106.001     20225552     64525710     -1.16011700 
431     14111.015     20234688     64654369     -1.16165733 
432     14115.985     20236732     64738747     -1.16286052 
433     14121.006     20245426     64874595     -1.16452721 
434     14125.983     20249560     64951880     -1.16551362 
435     14131.012     20255085     65061396     -1.16692550 
436     14135.995     20259473     65158111     -1.16819431 
437     14140.982     20267801     65267824     -1.16946570 
438     14146.022     20269454     65362621     -1.17083552 
439     14151.016     20278374     65472129     -1.17206955 
440     14156.014     20284757     65583415     -1.17345312 
441     14161.015     20288790     65692055     -1.17490947 
442     14166.020     20289816     65795368     -1.17643036 
443     14170.979     20295218     65897775     -1.17771938 
444     14175.991     20300011     65981888     -1.17875885 
445     14181.007     20307724     66086077     -1.17995678 
446     14185.976     20309201     66187321     -1.18141489 
447     14190.999     20312498     66281325     -1.18267182 
448     14195.976     20315823     66389744     -1.18414254
