# Supplementary material for: General synthesis and atomic arrangement identification of ordered Bi–Pd intermetallics with tunable electrocatalytic CO2 reduction selectivity
Source: Nat Commun. 2024 Feb 21;15:1573. doi: 10.1038/s41467-024-46072-7 (PMC10881518; doi:10.1038/s41467-024-46072-7)
Supplement: Supplementary file 3 — Source data [file 41467_2024_46072_MOESM3_ESM.zip › Source_Data/XAS/Bi_L3_edge/Bi-foil]

No.    energy    I0    I1    ln(I0/I1)
1     13216.253     13412129     4676027     1.05371053 
2     13219.815     13417820     4682201     1.05281543 
3     13223.633     13425300     4690319     1.05164034 
4     13227.369     13429496     4696213     1.05069709 
5     13231.191     13434692     4704218     1.04938082 
6     13234.931     13439592     4709963     1.04852485 
7     13239.014     13444757     4719685     1.04684711 
8     13242.928     13446906     4722952     1.04631512 
9     13247.015     13454635     4734373     1.04447433 
10     13250.850     13456144     4740612     1.04326964 
11     13254.942     13464599     4750225     1.04187191 
12     13258.951     13467683     4756307     1.04082153 
13     13263.048     13476043     4768120     1.03896135 
14     13267.148     13480509     4773701     1.03812296 
15     13271.165     13482958     4779705     1.03704771 
16     13275.356     13485039     4787938     1.03548107 
17     13279.292     13487241     4794580     1.03425793 
18     13283.316     13488867     4800128     1.03322211 
19     13287.257     13496259     4808958     1.03193205 
20     13291.201     13502964     4816887     1.03078125 
21     13295.061     13512301     4825667     1.02965149 
22     13299.009     13521748     4836597     1.02808801 
23     13302.788     13529536     4842557     1.02743220 
24     13306.741     13534004     4848372     1.02656231 
25     13310.524     13540179     4857761     1.02508387 
26     13314.567     13543980     4864781     1.02392054 
27     13318.527     13553404     4872114     1.02310989 
28     13322.662     13561100     4880288     1.02200122 
29     13326.540     13563112     4885613     1.02105900 
30     13330.680     13570528     4895250     1.01963495 
31     13334.736     13578285     4901905     1.01884789 
32     13338.881     13588104     4906467     1.01864066 
33     13342.855     13590455     4916246     1.01682239 
34     13347.005     13599388     4922298     1.01624937 
35     13351.157     13607983     4930227     1.01527150 
36     13355.312     13617305     4935289     1.01493017 
37     13359.124     13623616     4941924     1.01405010 
38     13363.197     13625287     4942191     1.01411862 
39     13367.186     13635245     4949249     1.01342206 
40     13371.265     13639575     4948066     1.01397876 
41     13374.911     13649315     4952452     1.01380657 
42     13378.994     13650506     4949059     1.01457922 
43     13382.732     13655352     4946261     1.01549967 
44     13386.733     13663731     4940906     1.01719627 
45     13390.562     13671375     4932280     1.01950286 
46     13391.694     13679705     4930168     1.02054038 
47     13392.913     13686096     4929121     1.02121982 
48     13393.784     13689951     4924271     1.02248589 
49     13394.742     13699069     4921899     1.02363338 
50     13395.701     13709065     4920002     1.02474840 
51     13396.746     13714225     4916530     1.02583059 
52     13397.705     13717281     4908020     1.02778574 
53     13398.838     13725902     4902718     1.02949503 
54     13399.709     13730578     4893095     1.03180039 
55     13400.843     13739362     4886314     1.03382662 
56     13401.889     13749283     4879478     1.03594846 
57     13402.848     13758814     4865322     1.03954676 
58     13403.895     13761772     4846650     1.04360693 
59     13404.680     13766688     4829629     1.04748212 
60     13405.727     13772534     4809628     1.05205656 
61     13406.774     13774004     4781421     1.05804524 
62     13407.822     13783455     4753696     1.06454662 
63     13408.869     13790083     4714805     1.07324217 
64     13409.917     13792290     4669093     1.08314498 
65     13410.877     13795546     4607733     1.09660980 
66     13411.838     13802738     4527922     1.11460395 
67     13412.973     13812578     4433967     1.13628496 
68     13414.022     13820259     4315619     1.16389471 
69     13414.983     13826728     4167799     1.19921535 
70     13416.119     13835796     4010586     1.23832175 
71     13417.167     13844611     3842152     1.28186356 
72     13418.129     13845804     3663740     1.32949769 
73     13419.003     13851379     3492263     1.37783477 
74     13419.965     13853587     3310751     1.43136911 
75     13421.102     13858499     3135167     1.48621633 
76     13422.064     13861335     2970030     1.54053120 
77     13423.113     13868769     2817573     1.59376353 
78     13424.251     13878647     2687682     1.64167247 
79     13425.301     13881250     2572059     1.68583208 
80     13426.264     13885309     2477754     1.72347876 
81     13427.314     13893524     2405353     1.75372613 
82     13428.277     13895372     2348526     1.77776792 
83     13429.415     13902758     2304014     1.79743460 
84     13430.466     13904539     2273848     1.81074199 
85     13431.430     13910728     2252120     1.82078841 
86     13432.393     13919815     2237701     1.82786429 
87     13433.532     13923801     2228033     1.83248069 
88     13434.496     13932485     2221835     1.83588961 
89     13435.460     13942131     2215712     1.83934155 
90     13436.249     13948568     2206171     1.84411841 
91     13437.476     13952768     2191289     1.85118813 
92     13438.441     13955823     2175911     1.85844930 
93     13439.493     13964978     2159344     1.86674811 
94     13440.458     13974283     2142452     1.87526797 
95     13441.510     13979799     2130356     1.88132418 
96     13442.475     13986204     2123636     1.88494192 
97     13443.440     13987901     2115994     1.88866798 
98     13444.494     13991544     2114361     1.88970032 
99     13445.547     13997660     2114256     1.89018738 
100     13446.425     13999438     2115820     1.88957455 
101     13447.566     14000797     2117611     1.88882590 
102     13448.444     14009023     2125348     1.88576596 
103     13449.498     14012604     2133276     1.88229855 
104     13450.376     14020615     2142327     1.87863635 
105     13451.255     14023464     2148987     1.87573541 
106     13452.309     14030675     2154012     1.87391378 
107     13453.276     14038220     2155348     1.87383143 
108     13454.243     14039659     2155011     1.87409036 
109     13455.122     14049136     2154008     1.87523076 
110     13456.264     14056476     2150361     1.87744742 
111     13457.144     14059801     2146468     1.87949595 
112     13458.199     14066748     2146065     1.88017771 
113     13459.078     14075642     2141646     1.88287127 
114     13460.046     14082530     2140951     1.88368473 
115     13461.014     14088969     2142656     1.88334598 
116     13462.070     14097357     2144482     1.88308926 
117     13463.038     14106488     2147901     1.88214396 
118     13464.094     14113171     2150421     1.88144486 
119     13464.974     14115769     2155476     1.87928085 
120     13465.855     14123041     2161519     1.87699652 
121     13466.911     14127565     2164257     1.87605052 
122     13467.792     14134689     2166175     1.87566904 
123     13468.673     14143399     2167083     1.87586581 
124     13469.818     14150642     2168153     1.87588450 
125     13470.875     14152715     2167629     1.87627251 
126     13471.933     14162706     2166015     1.87772314 
127     13472.814     14166512     2162301     1.87970774 
128     13473.872     14169300     2160722     1.88063530 
129     13474.841     14174304     2158709     1.88192021 
130     13475.811     14176674     2154840     1.88388156 
131     13476.869     14179379     2152015     1.88538392 
132     13477.840     14187121     2152394     1.88575393 
133     13478.898     14194539     2152320     1.88631081 
134     13479.957     14203988     2153186     1.88657421 
135     13480.927     14213277     2155047     1.88636422 
136     13481.987     14217053     2154835     1.88672784 
137     13482.869     14223688     2155855     1.88672156 
138     13483.840     14229230     2156608     1.88676176 
139     13484.811     14235712     2158682     1.88625611 
140     13485.959     14239882     2159574     1.88613542 
141     13486.843     14245654     2163152     1.88488566 
142     13488.079     14247854     2164370     1.88447687 
143     13488.963     14257118     2165586     1.88456528 
144     13490.023     14264946     2168838     1.88361372 
145     13490.995     14273207     2173907     1.88185811 
146     13492.144     14277362     2177675     1.88041755 
147     13493.117     14286355     2180829     1.87959967 
148     13494.089     14288757     2182001     1.87923070 
149     13495.150     14297439     2187256     1.87743286 
150     13496.211     14299918     2187161     1.87764923 
151     13497.184     14307827     2189940     1.87693254 
152     13498.246     14314142     2192411     1.87624621 
153     13499.219     14320371     2194630     1.87566955 
154     13500.193     14329195     2196093     1.87561934 
155     13501.166     14337904     2200185     1.87436509 
156     13502.406     14342635     2199667     1.87493036 
157     13503.380     14348847     2201896     1.87435056 
158     13504.354     14356582     2203619     1.87410754 
159     13505.416     14363722     2206496     1.87329986 
160     13506.391     14369166     2206170     1.87382688 
161     13507.454     14378071     2208786     1.87326109 
162     13508.517     14381873     2210837     1.87259735 
163     13509.581     14390956     2212383     1.87252965 
164     13510.644     14396311     2213132     1.87256345 
165     13511.531     14399379     2214652     1.87208976 
166     13512.506     14403255     2215999     1.87175073 
167     13513.659     14411256     2217032     1.87184037 
168     13514.634     14418112     2217602     1.87205896 
169     13515.521     14422677     2218472     1.87198297 
170     13516.408     14431646     2221797     1.87110720 
171     13517.562     14434681     2222422     1.87103600 
172     13518.538     14436865     2222085     1.87133898 
173     13519.691     14442065     2222226     1.87163588 
174     13520.579     14443577     2224274     1.87081941 
175     13521.556     14445836     2224293     1.87096725 
176     13522.621     14449648     2224505     1.87113569 
177     13523.509     14458548     2227866     1.87024145 
178     13524.486     14462472     2228362     1.87029029 
179     13525.641     14471517     2231436     1.86953705 
180     13526.529     14478393     2233770     1.86896682 
181     13527.507     14480971     2234318     1.86889946 
182     13528.573     14485153     2235962     1.86845259 
183     13529.551     14492036     2237876     1.86807185 
184     13530.529     14500252     2239873     1.86774696 
185     13531.507     14506130     2242510     1.86697552 
186     13532.307     14513374     2244110     1.86676150 
187     13533.374     14521532     2245185     1.86684467 
188     13534.264     14526685     2248360     1.86578624 
189     13535.331     14534900     2249157     1.86599732 
190     13536.399     14536769     2250807     1.86539245 
191     13537.289     14538915     2252448     1.86481114 
192     13538.179     14541926     2254787     1.86398050 
193     13539.247     14545066     2256815     1.86329745 
194     13540.137     14551498     2257407     1.86347712 
195     13541.206     14560985     2259609     1.86315392 
196     13542.007     14562919     2262643     1.86194484 
197     13543.165     14571887     2264022     1.86195128 
198     13544.056     14581211     2266270     1.86159840 
199     13545.125     14589789     2266705     1.86199460 
200     13546.016     14596007     2269567     1.86115903 
201     13546.907     14604379     2271046     1.86108100 
202     13547.887     14605424     2271428     1.86098405 
203     13548.868     14610415     2273341     1.86048406 
204     13549.938     14615797     2273809     1.86064634 
205     13550.919     14625536     2275316     1.86065001 
206     13551.900     14633842     2278053     1.86001550 
207     13552.970     14642930     2279387     1.86005105 
208     13553.951     14647168     2280458     1.85987065 
209     13554.933     14651341     2283014     1.85903556 
210     13556.004     14657117     2282792     1.85952667 
211     13556.896     14662603     2284402     1.85919606 
212     13557.967     14668784     2286292     1.85879021 
213     13558.949     14672698     2288579     1.85805736 
214     13560.021     14675183     2288165     1.85840779 
215     13561.182     14684529     2290009     1.85823888 
216     13562.879     14688362     2293950     1.85678031 
217     13564.844     14695719     2298378     1.85535257 
218     13567.079     14702284     2299081     1.85549323 
219     13569.135     14709916     2302080     1.85470856 
220     13571.102     14713748     2306163     1.85319708 
221     13573.160     14722080     2308924     1.85256663 
222     13575.218     14731777     2310573     1.85251115 
223     13577.277     14735654     2313346     1.85157488 
224     13579.247     14739530     2315237     1.85102077 
225     13581.217     14741584     2317681     1.85010526 
226     13583.367     14742673     2317169     1.85040015 
227     13585.428     14744627     2318998     1.84974341 
228     13587.580     14754052     2321584     1.84926785 
229     13589.553     14756044     2322815     1.84887280 
230     13591.706     14760247     2324226     1.84855036 
231     13593.590     14769452     2324712     1.84896483 
232     13595.565     14775374     2327168     1.84830986 
233     13597.540     14776884     2328946     1.84764841 
234     13599.695     14781189     2331377     1.84689617 
235     13601.582     14785523     2331981     1.84693029 
236     13603.649     14789208     2335452     1.84569212 
237     13605.626     14797790     2338400     1.84501087 
238     13607.694     14799835     2339268     1.84477807 
239     13609.583     14804028     2343734     1.84315388 
240     13611.473     14810006     2346059     1.84256621 
241     13613.452     14811750     2349120     1.84138009 
242     13615.343     14820811     2352621     1.84050238 
243     13617.414     14822636     2353522     1.84024258 
244     13619.305     14824180     2357408     1.83869699 
245     13621.197     14827641     2358945     1.83827863 
246     13623.180     14834510     2364779     1.83627179 
247     13625.073     14840091     2365920     1.83616538 
248     13626.967     14842835     2367913     1.83550829 
249     13628.951     14850144     2369340     1.83539795 
250     13631.027     14853794     2373698     1.83380608 
251     13633.012     14858865     2375019     1.83359134 
252     13634.908     14859965     2374589     1.83384614 
253     13637.076     14861337     2376189     1.83326493 
254     13639.063     14865704     2376931     1.83324665 
255     13641.051     14875227     2380085     1.83256098 
256     13643.040     14877098     2378496     1.83335444 
257     13645.029     14880830     2381458     1.83236089 
258     13647.019     14882026     2381196     1.83255120 
259     13649.190     14887082     2381955     1.83257224 
260     13651.181     14890744     2382799     1.83246408 
261     13653.172     14896887     2384670     1.83209132 
262     13655.165     14904028     2385637     1.83216517 
263     13657.429     14910466     2388343     1.83146366 
264     13659.332     14915257     2388044     1.83191003 
265     13661.326     14925128     2392733     1.83061011 
266     13663.320     14934729     2395398     1.83013972 
267     13665.588     14938842     2396495     1.82995729 
268     13667.584     14944625     2398123     1.82966525 
269     13669.761     14950872     2401231     1.82878803 
270     13671.668     14952626     2404226     1.82765897 
271     13673.847     14958360     2407048     1.82686907 
272     13675.754     14967526     2410615     1.82600092 
273     13677.662     14972551     2413859     1.82499173 
274     13679.662     14975085     2415324     1.82455420 
275     13681.843     14980032     2417686     1.82390715 
276     13683.753     14981182     2421233     1.82251804 
277     13685.845     14989381     2424225     1.82182994 
278     13687.756     14998612     2428742     1.82058410 
279     13689.758     15003366     2431898     1.81960235 
280     13691.761     15012495     2434394     1.81918484 
281     13693.583     15017312     2437850     1.81808713 
282     13695.587     15024215     2438791     1.81816101 
283     13697.592     15026679     2440430     1.81765293 
284     13699.414     15032702     2443344     1.81686026 
285     13701.511     15038540     2446293     1.81604242 
286     13703.335     15041465     2447362     1.81580009 
287     13705.251     15045249     2447598     1.81595505 
288     13707.259     15049892     2453778     1.81374196 
289     13709.084     15054289     2453885     1.81399042 
290     13711.002     15056067     2454180     1.81398829 
291     13713.924     15064363     2456855     1.81344978 
292     13716.940     15072330     2457878     1.81356223 
293     13719.865     15080162     2461701     1.81252754 
294     13723.066     15088776     2464392     1.81200587 
295     13725.902     15091839     2464589     1.81212923 
296     13728.923     15096340     2469881     1.81028217 
297     13732.037     15105833     2471929     1.81008234 
298     13735.152     15114100     2476320     1.80885440 
299     13738.085     15123315     2480705     1.80769482 
300     13741.203     15127311     2483520     1.80682502 
301     13744.322     15136629     2487650     1.80577921 
302     13747.535     15144855     2491658     1.80471232 
303     13750.381     15152776     2497886     1.80273900 
304     13753.597     15161323     2501996     1.80165901 
305     13756.630     15162851     2504870     1.80061173 
306     13759.572     15172025     2509626     1.79931965 
307     13762.608     15175349     2511491     1.79879583 
308     13765.737     15183637     2516292     1.79743180 
309     13768.591     15185856     2519653     1.79624331 
310     13771.723     15189250     2521757     1.79563217 
311     13774.580     15193041     2524477     1.79480367 
312     13777.345     15200777     2527545     1.79409820 
313     13780.389     15209080     2531578     1.79304977 
314     13783.342     15212749     2533584     1.79249893 
315     13786.111     15215350     2536963     1.79133705 
316     13789.159     15223285     2540025     1.79065230 
317     13792.023     15228505     2541349     1.79047414 
318     13795.073     15230382     2543655     1.78969022 
319     13797.939     15233966     2546360     1.78886270 
320     13800.992     15236202     2549059     1.78795023 
321     13804.139     15244683     2553325     1.78683423 
322     13807.009     15249991     2555571     1.78630318 
323     13809.974     15252881     2558611     1.78530399 
324     13813.217     15257913     2561785     1.78439412 
325     13815.999     15261516     2563823     1.78383502 
326     13819.152     15269120     2568679     1.78244090 
327     13822.400     15272179     2570709     1.78185126 
328     13825.278     15274218     2575379     1.78016970 
329     13828.343     15276582     2578613     1.77906922 
330     13831.410     15281376     2582561     1.77785313 
331     13834.478     15284775     2586603     1.77651197 
332     13837.640     15286330     2589208     1.77560699 
333     13840.710     15291559     2591928     1.77489895 
334     13843.503     15301426     2597741     1.77330386 
335     13846.669     15309665     2600528     1.77276996 
336     13849.651     15318299     2605389     1.77146625 
337     13852.727     15319497     2608754     1.77025378 
338     13855.711     15322589     2611418     1.76943483 
339     13858.603     15326038     2615675     1.76803091 
340     13861.309     15331894     2618273     1.76742027 
341     13864.484     15336618     2619996     1.76707046 
342     13867.286     15339353     2624237     1.76563152 
343     13870.277     15342260     2626243     1.76505689 
344     13873.175     15351023     2630443     1.76402972 
345     13876.074     15359259     2632712     1.76370383 
346     13878.882     15368920     2637609     1.76247452 
347     13882.064     15374377     2642886     1.76083093 
348     13884.967     15382097     2645874     1.76020281 
349     13888.059     15385283     2646873     1.76003236 
350     13891.059     15389870     2651637     1.75853241 
351     13893.966     15397943     2654292     1.75805601 
352     13897.062     15402678     2657934     1.75699227 
353     13900.159     15405131     2660897     1.75603733 
354     13903.258     15407626     2662701     1.75552143 
355     13906.358     15413142     2666219     1.75455922 
356     13909.177     15415665     2671385     1.75278718 
357     13912.374     15421891     2673945     1.75223322 
358     13915.478     15428574     2678942     1.75079938 
359     13918.584     15430001     2681452     1.74995520 
360     13921.691     15432807     2684644     1.74894743 
361     13924.705     15434897     2687922     1.74786243 
362     13927.626     15442775     2691626     1.74699579 
363     13930.737     15448973     2696145     1.74571961 
364     13933.661     15453820     2699747     1.74469820 
365     13936.680     15458237     2703146     1.74372570 
366     13939.701     15465058     2707470     1.74256871 
367     13942.629     15471893     2708955     1.74246222 
368     13945.368     15477839     2714134     1.74093632 
369     13948.488     15487530     2717747     1.74023210 
370     13951.230     15492108     2721970     1.73897499 
371     13954.257     15499891     2724378     1.73859271 
372     13957.285     15507410     2729202     1.73730856 
373     13959.936     15513194     2732676     1.73640959 
374     13962.778     15514822     2734757     1.73575318 
375     13966.094     15519668     2737835     1.73494058 
376     13968.938     15528506     2742054     1.73397003 
377     13972.068     15536744     2745529     1.73323390 
378     13975.104     15545906     2750204     1.73212214 
379     13977.952     15549793     2752586     1.73150665 
380     13981.181     15559356     2756605     1.73066219 
381     13984.126     15565661     2760213     1.72975928 
382     13987.072     15571401     2764422     1.72860423 
383     13990.305     15574444     2766352     1.72810176 
384     13993.445     15580385     2770539     1.72697081 
385     13996.205     15589492     2774961     1.72596038 
386     13999.442     15595945     2777329     1.72552122 
387     14002.490     15598837     2782503     1.72384540 
388     14005.540     15603902     2786611     1.72269485 
389     14008.686     15613887     2789990     1.72212277 
390     14011.643     15618066     2792867     1.72135960 
391     14015.842     15626048     2796810     1.72045963 
392     14019.948     15632851     2804219     1.71824936 
393     14023.866     15641450     2809131     1.71704914 
394     14027.881     15648167     2814008     1.71574416 
395     14031.611     15654025     2817554     1.71485894 
396     14035.535     15662338     2824694     1.71285905 
397     14039.462     15665403     2828529     1.71169799 
398     14043.390     15674326     2833197     1.71061832 
399     14047.129     15677134     2835757     1.70989421 
400     14051.254     15678565     2840261     1.70839870 
401     14055.285     15682176     2844164     1.70725555 
402     14059.222     15688993     2848913     1.70602199 
403     14063.162     15694437     2852690     1.70504404 
404     14067.392     15700304     2858607     1.70334557 
405     14071.336     15705643     2861195     1.70278057 
406     14075.475     15711394     2865656     1.70158881 
407     14079.617     15718763     2871099     1.70016027 
408     14083.568     15722557     2874199     1.69932239 
409     14087.714     15727437     2879368     1.69783580 
410     14091.863     15733188     2883578     1.69674063 
411     14096.014     15740699     2887957     1.69570026 
412     14099.781     15741904     2893104     1.69399637 
413     14103.937     15746586     2897726     1.69269723 
414     14107.999     15750461     2899545     1.69231577 
415     14111.966     15757756     2904745     1.69098693 
416     14115.839     15759449     2910130     1.68924221 
417     14119.810     15764725     2912306     1.68882956 
418     14123.590     15766563     2916753     1.68742035 
419     14127.470     15770517     2922206     1.68580333 
420     14131.448     15779583     2927755     1.68448098 
421     14135.234     15787659     2932294     1.68344353 
422     14139.314     15788758     2936154     1.68219757 
423     14143.299     15798647     2941041     1.68116081 
424     14147.481     15802384     2946551     1.67952541 
425     14151.276     15809796     2950974     1.67849432 
426     14155.463     15812497     2956345     1.67684672 
427     14159.554     15815783     2960838     1.67553604 
428     14163.648     15820096     2964384     1.67461179 
429     14167.647     15824984     2969927     1.67305259 
430     14171.844     15829185     2974044     1.67193263 
431     14175.945     15830430     2978154     1.67063028 
432     14180.049     15838929     2984782     1.66894402 
433     14184.057     15845549     2987871     1.66832771 
434     14188.067     15849438     2991738     1.66727958 
435     14192.276     15852217     2997133     1.66565331 
436     14196.095     15853434     3000848     1.66449129
