# Supplementary material for: General synthesis and atomic arrangement identification of ordered Bi–Pd intermetallics with tunable electrocatalytic CO2 reduction selectivity
Source: Nat Commun. 2024 Feb 21;15:1573. doi: 10.1038/s41467-024-46072-7 (PMC10881518; doi:10.1038/s41467-024-46072-7)
Supplement: Supplementary file 3 — Source data [file 41467_2024_46072_MOESM3_ESM.zip › Source_Data/XAS/Pd_K_edge/451-Pd-1]

No.    energy    I0    I1    ln(I0/I1)
1     24155.101     39980462     18610340     0.76467352 
2     24160.681     39985330     18597211     0.76550104 
3     24165.582     39991510     18592680     0.76589922 
4     24170.850     39996810     18600808     0.76559466 
5     24175.390     40006405     18623876     0.76459517 
6     24180.829     40014449     18614908     0.76527787 
7     24186.738     40018606     18612967     0.76548601 
8     24190.301     40028183     18628032     0.76491622 
9     24195.947     40034998     18610779     0.76601310 
10     24200.529     40042116     18625291     0.76541142 
11     24206.080     40047777     18624681     0.76558555 
12     24212.051     40050367     18639149     0.76487371 
13     24215.388     40055319     18612431     0.76643178 
14     24220.712     40063491     18617089     0.76638554 
15     24225.721     40068186     18632045     0.76569970 
16     24230.499     40076146     18616835     0.76671501 
17     24235.295     40080664     18655798     0.76473704 
18     24240.695     40090212     18645479     0.76552853 
19     24245.596     40096590     18610442     0.76756849 
20     24250.900     40103940     18635655     0.76639792 
21     24255.369     40110551     18601958     0.76837259 
22     24261.046     40112574     18582235     0.76948383 
23     24266.659     40121219     18602667     0.76860037 
24     24270.346     40125790     18576822     0.77010461 
25     24275.813     40133120     18551493     0.77165166 
26     24280.560     40139437     18532045     0.77285794 
27     24286.014     40147867     18567076     0.77117940 
28     24292.176     40151840     18516572     0.77400217 
29     24295.417     40157114     18517270     0.77409580 
30     24300.710     40163817     18491262     0.77566820 
31     24305.753     40169071     18478553     0.77648655 
32     24310.377     40175844     18371359     0.78247303 
33     24316.855     40183051     18344395     0.78412119 
34     24320.659     40187975     18275396     0.78801214 
35     24325.474     40190211     18170813     0.79380684 
36     24330.898     40196989     18039873     0.80120762 
37     24331.622     40201207     17984238     0.80440131 
38     24332.600     40202378     17985169     0.80437867 
39     24333.510     40206558     17900121     0.80922262 
40     24334.487     40216297     17894697     0.80976792 
41     24335.498     40221350     17793123     0.81558592 
42     24336.459     40227501     17734799     0.81902210 
43     24337.437     40229953     17634396     0.82476049 
44     24338.600     40238514     17551518     0.82968418 
45     24339.645     40247519     17436127     0.83650402 
46     24340.792     40251978     17332802     0.84255839 
47     24341.736     40261790     17225875     0.84899029 
48     24342.613     40268023     17088276     0.85716504 
49     24343.844     40274796     16940302     0.86603036 
50     24344.873     40282066     16720391     0.87927734 
51     24345.363     40290317     16621689     0.88540277 
52     24346.695     40295298     16254486     0.90786586 
53     24347.606     40304683     15867065     0.93222211 
54     24348.534     40312567     15372978     0.96405196 
55     24349.580     40321487     14613751     1.01492158 
56     24350.492     40328039     13902164     1.06500244 
57     24351.504     40331637     13058053     1.12773116 
58     24352.584     40341611     12202327     1.19575680 
59     24353.631     40348688     11543031     1.25147700 
60     24354.475     40350760     11043028     1.29581099 
61     24355.691     40352731     10368726     1.35886488 
62     24356.569     40357474     9968268     1.39836980 
63     24357.582     40360346     9512850     1.44520424 
64     24358.713     40368165     9066728     1.49342998 
65     24359.625     40369168     8676829     1.53741017 
66     24360.520     40375287     8294077     1.58267628 
67     24361.517     40377107     7853057     1.63736009 
68     24362.446     40387018     7462566     1.68860914 
69     24363.476     40394540     7125115     1.73506880 
70     24364.456     40397984     6834554     1.77678862 
71     24365.723     40403172     6600907     1.81170137 
72     24366.771     40407320     6498675     1.82741262 
73     24367.616     40416480     6448951     1.83532009 
74     24368.715     40424704     6457559     1.83418974 
75     24369.729     40434458     6480496     1.83088532 
76     24370.777     40442513     6511183     1.82636038 
77     24371.842     40451552     6546955     1.82110497 
78     24372.586     40459491     6579335     1.81636756 
79     24373.617     40467160     6624265     1.80975132 
80     24374.598     40473481     6660473     1.80445640 
81     24375.612     40479418     6670388     1.80311560 
82     24376.542     40480534     6677620     1.80205954 
83     24377.523     40487434     6671775     1.80310575 
84     24378.504     40493212     6634219     1.80889333 
85     24379.570     40502398     6595448     1.81498149 
86     24380.517     40507280     6529422     1.82516328 
87     24381.583     40513929     6467467     1.83486135 
88     24382.548     40521748     6439447     1.83939620 
89     24383.698     40525108     6386884     1.84767523 
90     24384.612     40531070     6353667     1.85303664 
91     24385.729     40537235     6286104     1.86387952 
92     24386.559     40546974     6266753     1.86720283 
93     24387.507     40555155     6240763     1.87156039 
94     24388.472     40562226     6224481     1.87434719 
95     24389.403     40564644     6240647     1.87181291 
96     24390.469     40568554     6292864     1.86357696 
97     24391.570     40577915     6372493     1.85123323 
98     24392.603     40580464     6430692     1.84220456 
99     24393.670     40581505     6520175     1.82841120 
100     24394.754     40588729     6574152     1.82034486 
101     24395.821     40592120     6633762     1.81140197 
102     24396.753     40601639     6691621     1.80295235 
103     24397.634     40606987     6738769     1.79606287 
104     24398.854     40616478     6777197     1.79061029 
105     24399.802     40623852     6806547     1.78647050 
106     24400.514     40629124     6832077     1.78285649 
107     24401.582     40632038     6846298     1.78084887 
108     24402.633     40635742     6861936     1.77865842 
109     24403.497     40641063     6860529     1.77899443 
110     24404.514     40643902     6847035     1.78103316 
111     24405.497     40653725     6817752     1.78556063 
112     24406.616     40656713     6783793     1.79062757 
113     24407.583     40666601     6736993     1.79779351 
114     24408.532     40670273     6727121     1.79935014 
115     24409.702     40672558     6733660     1.79843482 
116     24410.686     40681277     6683370     1.80614560 
117     24411.551     40683604     6662340     1.80935437 
118     24412.535     40693408     6645720     1.81209308 
119     24413.570     40698031     6622649     1.81568427 
120     24414.520     40704389     6576748     1.82279556 
121     24415.487     40707666     6558590     1.82564085 
122     24416.403     40715889     6527860     1.83053926 
123     24417.455     40723947     6488867     1.83672837 
124     24418.524     40733886     6439533     1.84460436 
125     24419.543     40735921     6402756     1.85038178 
126     24420.646     40744993     6379757     1.85420288 
127     24421.698     40748316     6352833     1.85851367 
128     24422.717     40754819     6319678     1.86390585 
129     24423.939     40761615     6314789     1.86484655 
130     24424.636     40770434     6307728     1.86618166 
131     24425.756     40779657     6279725     1.87085718 
132     24426.707     40781644     6287057     1.86973902 
133     24427.557     40788303     6290383     1.86937341 
134     24428.644     40797631     6291625     1.86940465 
135     24429.527     40800155     6285527     1.87043624 
136     24430.512     40805987     6311974     1.86638027 
137     24431.514     40810797     6329664     1.86369953 
138     24432.551     40812018     6365456     1.85809074 
139     24433.502     40819707     6385847     1.85508087 
140     24434.556     40823459     6429021     1.84843461 
141     24435.593     40833197     6436266     1.84754691 
142     24436.629     40834309     6449005     1.84559685 
143     24437.581     40842084     6481311     1.84079014 
144     24438.635     40847988     6487284     1.84001355 
145     24439.604     40857176     6501328     1.83807596 
146     24440.522     40863100     6515780     1.83600046 
147     24441.560     40871084     6521687     1.83528972 
148     24442.529     40873768     6539330     1.83265385 
149     24443.498     40882835     6548759     1.83143468 
150     24444.485     40884445     6545457     1.83197850 
151     24445.573     40893735     6541139     1.83286558 
152     24446.526     40900989     6552769     1.83126660 
153     24447.717     40904665     6550038     1.83177331 
154     24448.499     40910568     6543477     1.83291971 
155     24449.673     40915602     6566584     1.82951764 
156     24450.762     40923140     6552857     1.83179460 
157     24451.715     40930500     6562947     1.83043570 
158     24452.634     40939426     6568196     1.82985431 
159     24453.689     40945055     6558495     1.83146987 
160     24454.694     40949736     6546079     1.83347917 
161     24455.732     40957204     6569739     1.83005361 
162     24456.532     40964399     6555409     1.83241290 
163     24457.469     40973615     6534289     1.83586480 
164     24458.507     40975043     6540860     1.83489452 
165     24459.597     40977072     6552788     1.83312213 
166     24460.568     40978209     6532089     1.83631367 
167     24461.522     40986028     6540628     1.83519809 
168     24462.527     40990297     6538294     1.83565917 
169     24463.583     40992220     6541674     1.83518921 
170     24464.707     40996493     6534904     1.83632894 
171     24465.610     41001025     6533962     1.83658358 
172     24466.564     41010981     6535658     1.83656683 
173     24467.552     41012991     6515717     1.83967167 
174     24468.473     41015738     6529492     1.83762668 
175     24469.563     41019179     6541266     1.83590908 
176     24470.467     41023078     6547840     1.83499959 
177     24471.455     41025574     6531076     1.83762390 
178     24472.512     41034258     6546358     1.83549834 
179     24473.569     41037844     6556733     1.83400227 
180     24474.677     41039310     6560025     1.83353600 
181     24475.632     41048221     6555433     1.83445329 
182     24476.775     41051782     6577875     1.83112251 
183     24477.747     41054254     6557572     1.83427412 
184     24478.634     41058659     6563518     1.83347508 
185     24479.794     41064916     6563519     1.83362725 
186     24480.681     41067947     6567981     1.83302149 
187     24481.619     41073600     6578093     1.83162071 
188     24482.609     41075560     6579813     1.83140691 
189     24483.598     41085514     6565560     1.83381785 
190     24484.554     41088199     6571110     1.83303819 
191     24485.595     41098027     6587757     1.83074719 
192     24486.397     41102419     6591634     1.83026569 
193     24487.506     41111968     6589105     1.83088167 
194     24488.565     41118433     6591205     1.83072040 
195     24489.657     41119725     6592327     1.83058151 
196     24490.596     41122206     6583766     1.83194127 
197     24491.620     41129218     6592943     1.83071888 
198     24492.594     41131536     6592180     1.83089096 
199     24493.601     41134665     6572779     1.83391440 
200     24494.575     41135887     6585263     1.83204656 
201     24495.617     41139369     6583472     1.83240327 
202     24496.556     41143149     6568431     1.83478250 
203     24497.495     41145867     6569803     1.83463959 
204     24498.452     41148654     6574713     1.83396031 
205     24499.426     41157141     6572142     1.83455763 
206     24500.537     41165066     6568941     1.83523728 
207     24502.844     41171370     6567146     1.83566375 
208     24505.117     41173878     6550924     1.83819795 
209     24506.843     41175782     6567918     1.83565336 
210     24508.792     41181001     6569824     1.83549001 
211     24510.622     41183331     6561027     1.83688642 
212     24512.486     41188060     6550744     1.83856972 
213     24514.522     41193280     6566458     1.83630060 
214     24516.695     41197727     6577240     1.83476795 
215     24518.611     41204921     6571134     1.83587132 
216     24520.767     41207312     6581816     1.83430504 
217     24522.633     41214993     6583598     1.83422062 
218     24524.448     41218549     6607274     1.83071722 
219     24526.451     41226459     6618741     1.82917513 
220     24528.609     41233410     6633634     1.82709610 
221     24530.955     41241971     6649448     1.82492263 
222     24533.063     41244910     6661603     1.82316760 
223     24534.827     41254319     6657370     1.82403135 
224     24536.747     41257095     6678680     1.82090278 
225     24538.615     41266056     6679194     1.82104302 
226     24540.604     41268311     6685416     1.82016649 
227     24542.541     41273097     6696947     1.81855910 
228     24544.736     41280281     6697511     1.81864895 
229     24546.674     41285152     6703163     1.81792348 
230     24548.715     41286482     6701807     1.81815794 
231     24550.551     41289921     6706782     1.81749915 
232     24552.593     41292526     6692047     1.81976172 
233     24554.446     41296014     6701304     1.81846378 
234     24556.746     41304127     6700019     1.81885202 
235     24558.944     41308416     6710703     1.81736256 
236     24561.228     41310856     6709048     1.81766826 
237     24562.928     41319238     6687713     1.82105619 
238     24564.731     41328296     6689687     1.82098035 
239     24566.621     41332779     6693329     1.82054450 
240     24568.597     41341644     6686755     1.82174169 
241     24570.573     41343741     6685307     1.82200884 
242     24572.687     41352634     6688077     1.82180977 
243     24574.785     41355328     6693642     1.82104321 
244     24576.659     41356536     6695245     1.82083292 
245     24578.653     41364799     6708120     1.81911158 
246     24580.476     41373848     6712236     1.81871683 
247     24582.592     41379888     6718823     1.81788194 
248     24584.743     41385251     6736182     1.81543127 
249     24587.014     41386285     6743007     1.81444355 
250     24588.890     41392569     6742160     1.81472104 
251     24590.646     41399996     6737055     1.81565783 
252     24592.626     41406940     6749007     1.81405308 
253     24594.537     41413233     6762875     1.81215239 
254     24596.586     41423036     6751824     1.81402443 
255     24598.602     41426159     6773103     1.81095322 
256     24600.703     41431479     6793928     1.80801174 
257     24603.805     41436171     6786569     1.80920865 
258     24606.580     41443496     6797693     1.80774774 
259     24609.459     41449244     6822020     1.80431402 
260     24612.994     41453098     6807707     1.80650722 
261     24615.443     41460690     6809065     1.80649098 
262     24619.204     41462478     6817428     1.80530662 
263     24621.482     41470557     6822448     1.80476539 
264     24624.520     41472484     6814575     1.80596647 
265     24627.679     41480465     6829687     1.80394373 
266     24630.891     41488622     6815933     1.80615620 
267     24633.672     41490252     6833695     1.80359292 
268     24636.419     41493437     6818423     1.80590700 
269     24639.962     41498119     6816858     1.80624947 
270     24642.970     41505226     6822698     1.80556430 
271     24645.996     41512513     6820293     1.80609252 
272     24648.538     41518530     6810105     1.80773233 
273     24651.444     41520487     6808409     1.80802853 
274     24654.542     41521912     6802219     1.80897247 
275     24657.813     41528717     6817103     1.80695057 
276     24660.635     41532771     6815247     1.80732048 
277     24663.422     41535326     6819965     1.80669001 
278     24666.523     41540611     6822689     1.80641781 
279     24670.178     41546909     6843943     1.80345915 
280     24673.055     41548543     6838466     1.80429900 
281     24675.742     41557435     6853411     1.80232994 
282     24678.550     41567115     6868670     1.80033892 
283     24681.498     41575362     6873928     1.79977204 
284     24684.777     41580808     6874323     1.79984555 
285     24687.674     41588693     6882843     1.79879648 
286     24690.485     41597741     6880768     1.79931555 
287     24693.488     41602413     6894915     1.79737403 
288     24696.839     41608207     6896367     1.79730269 
289     24699.844     41609475     6893404     1.79776289 
290     24703.040     41617803     6886891     1.79890829 
291     24705.473     41620525     6911354     1.79542781 
292     24708.567     41628842     6900232     1.79723821 
293     24711.887     41632933     6907951     1.79621849 
294     24714.861     41641327     6917807     1.79499431 
295     24717.487     41647520     6932697     1.79299298 
296     24720.375     41650636     6912110     1.79604163 
297     24723.942     41655377     6906778     1.79692727 
298     24726.135     41663511     6916601     1.79570120 
299     24730.157     41664758     6914409     1.79604816 
300     24732.595     41669234     6898370     1.79847792 
301     24735.521     41679201     6905108     1.79774087 
302     24738.727     41688782     6903066     1.79826637 
303     24741.794     41697837     6900178     1.79890209 
304     24744.566     41706979     6922489     1.79589311 
305     24747.408     41712734     6931030     1.79479802 
306     24750.930     41718897     6911290     1.79779788 
307     24755.798     41728105     6931201     1.79514174 
308     24758.852     41733174     6922710     1.79648899 
309     24762.413     41735939     6925937     1.79608930 
310     24766.639     41742817     6925901     1.79625920 
311     24770.796     41748274     6925545     1.79644140 
312     24774.500     41755640     6914195     1.79825800 
313     24778.888     41756740     6929492     1.79607433 
314     24784.046     41760590     6938488     1.79486926 
315     24786.705     41763053     6948703     1.79345707 
316     24790.449     41766429     6941568     1.79456518 
317     24794.649     41775433     6948165     1.79383081 
318     24798.763     41778479     6939564     1.79514245 
319     24802.564     41788251     6943446     1.79481701 
320     24806.909     41796817     6959019     1.79278164 
321     24811.798     41800747     6967168     1.79170538 
322     24814.779     41805808     6960211     1.79282552 
323     24818.584     41812951     6953094     1.79401945 
324     24822.829     41819361     6954229     1.79400948 
325     24826.795     41825814     6972687     1.79151298 
326     24830.481     41830545     6974661     1.79134314 
327     24834.976     41839445     6954407     1.79446395 
328     24839.825     41845878     6959515     1.79388348 
329     24842.777     41854926     6972696     1.79220754 
330     24846.538     41864847     6959156     1.79438831 
331     24850.793     41872164     6979326     1.79166895 
332     24854.750     41879066     6970517     1.79309673 
333     24858.603     41880086     6982781     1.79136318 
334     24863.003     41881431     6968466     1.79344745 
335     24867.915     41886184     6955227     1.79546261 
336     24870.803     41887915     6975793     1.79255141 
337     24874.468     41894570     6983782     1.79156568 
338     24878.697     41903464     7001668     1.78922003 
339     24882.716     41912804     6991427     1.79090675 
340     24886.507     41917509     6979713     1.79269578 
341     24890.670     41922427     6981414     1.79256939 
342     24895.681     41926742     6987772     1.79176209 
343     24899.018     41927966     6992040     1.79118073 
344     24902.337     41933296     6992198     1.79128516 
345     24906.664     41937646     7002147     1.78996705 
346     24910.728     41939067     6990149     1.79171594 
347     24914.492     41944944     7010994     1.78887842 
348     24918.700     41952028     6998341     1.79085361 
349     24923.829     41961333     7004019     1.79026444 
350     24926.872     41964216     6996545     1.79140084 
351     24930.589     41966089     6992910     1.79196513 
352     24934.731     41973723     7004173     1.79053761 
353     24938.698     41982693     7017554     1.78884279 
354     24942.488     41985609     7001388     1.79121853 
355     24946.564     41986723     7013132     1.78956908 
356     24951.580     41988448     7009744     1.79009341 
357     24955.694     41992456     6996166     1.79212770 
358     24960.608     41996555     6998827     1.79184500 
359     24965.826     42000577     7022159     1.78861269 
360     24970.619     42010240     7018922     1.78930371 
361     24975.752     42016047     7022025     1.78899991 
362     24982.309     42019385     6999448     1.79229973 
363     24985.544     42023009     7020185     1.78942766 
364     24990.648     42027882     7020896     1.78944238 
365     24995.789     42033226     7021851     1.78943348 
366     25000.505     42037342     7023679     1.78927112 
367     25006.167     42041672     7004968     1.79204173 
368     25010.352     42045116     7023958     1.78941637 
369     25015.395     42049836     7020669     1.78999697 
370     25020.814     42055350     7018675     1.79041219 
371     25025.860     42063144     7017660     1.79074204 
372     25030.410     42072753     7009693     1.79210646 
373     25036.121     42075437     7018842     1.79086585 
374     25040.817     42084279     7004399     1.79313593 
375     25045.514     42094052     7023111     1.79070019 
376     25050.839     42096058     7032444     1.78941974 
377     25055.666     42105554     7040823     1.78845454 
378     25060.709     42111573     7042122     1.78841299 
379     25066.989     42115045     7045087     1.78807452 
380     25070.694     42120778     7032418     1.79001062 
381     25075.564     42129112     7043974     1.78856650 
382     25080.902     42137115     7031308     1.79055615 
383     25085.668     42142721     7041837     1.78919286 
384     25091.082     42147402     7037520     1.78991722 
385     25095.135     42152542     7025655     1.79172649 
386     25100.464     42154277     7025258     1.79182423 
387     25105.740     42161552     7044057     1.78932444 
388     25110.858     42163199     7049541     1.78858524 
389     25115.438     42169160     7044023     1.78950968 
390     25121.099     42174847     7027617     1.79197632 
391     25125.863     42181848     7036594     1.79086570 
392     25130.557     42191211     7033291     1.79155718 
393     25135.685     42199363     7027700     1.79254558 
394     25140.814     42205450     7044283     1.79033301 
395     25145.460     42208883     7046298     1.79012828 
396     25151.459     42212343     7062728     1.78788129 
