# Supplementary material for: General synthesis and atomic arrangement identification of ordered Bi–Pd intermetallics with tunable electrocatalytic CO2 reduction selectivity
Source: Nat Commun. 2024 Feb 21;15:1573. doi: 10.1038/s41467-024-46072-7 (PMC10881518; doi:10.1038/s41467-024-46072-7)
Supplement: Supplementary file 3 — Source data [file 41467_2024_46072_MOESM3_ESM.zip › Source_Data/XAS/Pd_K_edge/451-Pd-2]

No.    energy    I0    I1    ln(I0/I1)
1     24155.099     5232092     1456315     1.27890160 
2     24160.679     5240865     1456787     1.28025334 
3     24165.580     5245597     1459302     1.27943055 
4     24170.848     5254833     1461460     1.27971212 
5     24175.388     5261014     1463522     1.27947776 
6     24180.827     5268661     1465898     1.27930836 
7     24186.736     5273618     1467396     1.27922703 
8     24190.299     5274655     1467534     1.27932975 
9     24195.945     5281893     1469644     1.27926451 
10     24200.527     5289328     1471706     1.27926904 
11     24206.078     5294540     1473464     1.27906001 
12     24212.049     5302136     1475293     1.27925282 
13     24215.386     5307607     1476517     1.27945531 
14     24220.710     5314365     1478147     1.27962451 
15     24225.719     5320720     1480022     1.27955178 
16     24230.497     5324122     1480469     1.27988898 
17     24235.293     5328562     1481767     1.27984603 
18     24240.693     5333022     1482842     1.27995732 
19     24245.594     5342087     1484785     1.28034635 
20     24250.898     5350085     1485851     1.28112464 
21     24255.367     5352675     1485943     1.28154708 
22     24261.044     5361314     1487360     1.28220611 
23     24266.657     5362987     1486990     1.28276732 
24     24270.344     5364546     1486324     1.28350587 
25     24275.811     5367804     1486590     1.28393392 
26     24280.558     5375131     1487833     1.28446247 
27     24286.012     5382410     1489046     1.28500062 
28     24292.174     5389371     1490228     1.28549976 
29     24295.415     5392667     1490031     1.28624328 
30     24300.708     5399741     1489828     1.28769028 
31     24305.751     5408547     1489721     1.28939132 
32     24310.375     5415024     1488420     1.29146230 
33     24316.853     5416716     1484484     1.29442269 
34     24320.657     5422224     1482132     1.29702480 
35     24325.472     5426145     1478294     1.30033989 
36     24330.896     5429043     1472460     1.30482841 
37     24331.620     5433842     1469270     1.30788084 
38     24332.598     5437093     1468225     1.30919023 
39     24333.508     5440084     1464768     1.31209760 
40     24334.485     5447444     1464730     1.31347585 
41     24335.496     5449970     1460501     1.31683065 
42     24336.457     5455843     1457567     1.31991854 
43     24337.435     5457678     1452768     1.32355259 
44     24338.598     5461823     1445142     1.32957520 
45     24339.643     5466884     1441726     1.33286781 
46     24340.790     5473535     1436614     1.33763604 
47     24341.734     5479573     1433112     1.34117856 
48     24342.611     5489041     1428090     1.34641565 
49     24343.842     5494174     1419455     1.35341515 
50     24344.871     5496148     1409254     1.36098700 
51     24345.361     5505505     1402351     1.36759860 
52     24346.693     5512414     1380900     1.38426722 
53     24347.604     5519604     1360428     1.40050647 
54     24348.532     5526409     1330439     1.42402897 
55     24349.578     5530294     1284058     1.46021534 
56     24350.490     5533995     1238454     1.49704637 
57     24351.502     5543962     1185474     1.54256631 
58     24352.582     5545120     1128911     1.59166524 
59     24353.629     5550242     1082857     1.63423866 
60     24354.473     5555970     1048654     1.66736528 
61     24355.689     5560267     998434     1.71721329 
62     24356.567     5564179     969739     1.74707787 
63     24357.580     5571954     937798     1.78196686 
64     24358.711     5576608     903575     1.81997668 
65     24359.623     5578924     874276     1.85335462 
66     24360.518     5584162     844691     1.88871832 
67     24361.515     5593756     811772     1.93018659 
68     24362.444     5595777     783763     1.96566043 
69     24363.474     5604374     761591     1.99589323 
70     24364.454     5606767     742027     2.02234340 
71     24365.721     5608064     728354     2.04117385 
72     24366.769     5614810     721309     2.05209583 
73     24367.614     5620298     722548     2.05135447 
74     24368.713     5628398     722355     2.05306360 
75     24369.727     5635655     723918     2.05219008 
76     24370.775     5640777     726605     2.04939379 
77     24371.840     5649677     730267     2.04594385 
78     24372.584     5654216     733448     2.04239962 
79     24373.615     5660662     736565     2.03929800 
80     24374.596     5670263     739789     2.03662538 
81     24375.610     5672736     741270     2.03506246 
82     24376.540     5681597     741849     2.03584179 
83     24377.521     5687847     741132     2.03790899 
84     24378.502     5695681     739486     2.04150772 
85     24379.568     5701383     736272     2.04686382 
86     24380.515     5705257     732274     2.05298799 
87     24381.581     5710857     728590     2.05901362 
88     24382.546     5719360     724836     2.06566704 
89     24383.696     5723494     720431     2.07248469 
90     24384.610     5731137     717082     2.07847859 
91     24385.727     5736205     713730     2.08404898 
92     24386.557     5741229     711137     2.08856371 
93     24387.505     5746880     709618     2.09168512 
94     24388.470     5756049     710966     2.09138140 
95     24389.401     5760319     713578     2.08845620 
96     24390.467     5764273     717680     2.08341058 
97     24391.568     5768790     723695     2.07584702 
98     24392.601     5777480     731081     2.06719803 
99     24393.668     5787426     738200     2.05922862 
100     24394.752     5795586     744671     2.05190890 
101     24395.819     5798269     750182     2.04499889 
102     24396.751     5805038     755094     2.03963957 
103     24397.632     5809745     759454     2.03469178 
104     24398.852     5814841     763415     2.03036652 
105     24399.800     5818872     766371     2.02719547 
106     24400.512     5828046     769682     2.02445900 
107     24401.580     5829058     771546     2.02221397 
108     24402.631     5832511     772374     2.02173406 
109     24403.495     5837628     772770     2.02209814 
110     24404.512     5843047     772424     2.02347374 
111     24405.495     5852195     771434     2.02632052 
112     24406.614     5853505     768982     2.02972790 
113     24407.581     5861266     768206     2.03206324 
114     24408.530     5869409     766645     2.03548563 
115     24409.700     5873651     764862     2.03853581 
116     24410.684     5876868     763337     2.04107912 
117     24411.549     5880475     761486     2.04412084 
118     24412.533     5885774     759212     2.04801206 
119     24413.568     5890730     757378     2.05127247 
120     24414.518     5900204     756025     2.05466803 
121     24415.485     5904952     753626     2.05865041 
122     24416.401     5907050     750509     2.06315050 
123     24417.453     5910915     747790     2.06743361 
124     24418.522     5920427     745740     2.07178724 
125     24419.541     5923024     742886     2.07606030 
126     24420.644     5928789     740663     2.08002945 
127     24421.696     5935535     739337     2.08295818 
128     24422.715     5944640     738562     2.08553972 
129     24423.937     5948519     737446     2.08770472 
130     24424.634     5954076     737037     2.08919364 
131     24425.754     5958948     737147     2.08986132 
132     24426.705     5960460     737216     2.09002265 
133     24427.555     5969027     738194     2.09013249 
134     24428.642     5973076     739371     2.08921810 
135     24429.525     5981730     741838     2.08733471 
136     24430.510     5988995     744521     2.08493736 
137     24431.512     5990275     746489     2.08251163 
138     24432.549     5998487     750466     2.07856833 
139     24433.500     6003141     753956     2.07470412 
140     24434.554     6010235     756967     2.07189965 
141     24435.591     6018253     760013     2.06921613 
142     24436.627     6022389     762655     2.06643305 
143     24437.579     6027082     764819     2.06437900 
144     24438.633     6032998     766836     2.06272683 
145     24439.602     6036535     768534     2.06110014 
146     24440.520     6039935     770214     2.05947971 
147     24441.558     6047754     772178     2.05822772 
148     24442.527     6056523     773742     2.05765208 
149     24443.496     6064590     775050     2.05729448 
150     24444.483     6074154     776543     2.05694599 
151     24445.571     6081974     777474     2.05703465 
152     24446.524     6085061     777491     2.05751969 
153     24447.715     6094979     778854     2.05739712 
154     24448.497     6096639     778991     2.05749278 
155     24449.671     6099512     779354     2.05749898 
156     24450.760     6104353     779914     2.05757357 
157     24451.713     6112493     781041     2.05746197 
158     24452.632     6116783     780856     2.05840123 
159     24453.687     6125897     781873     2.05858861 
160     24454.692     6128499     781582     2.05938486 
161     24455.730     6137057     781912     2.06035837 
162     24456.530     6140373     781631     2.06125862 
163     24457.467     6145852     782347     2.06123428 
164     24458.505     6149667     781844     2.06249753 
165     24459.595     6158915     782817     2.06275658 
166     24460.566     6167080     783458     2.06326358 
167     24461.520     6171482     783963     2.06333273 
168     24462.525     6178634     784029     2.06440672 
169     24463.581     6182581     784426     2.06453880 
170     24464.705     6189526     784765     2.06522908 
171     24465.608     6195799     784927     2.06603648 
172     24466.562     6202274     785259     2.06665807 
173     24467.550     6211955     786609     2.06649929 
174     24468.471     6221080     787972     2.06623609 
175     24469.561     6229171     789086     2.06612315 
176     24470.465     6235908     790581     2.06531198 
177     24471.453     6245067     792351     2.06454205 
178     24472.510     6251651     793600     2.06402134 
179     24473.567     6256623     794471     2.06371899 
180     24474.675     6260079     795495     2.06298378 
181     24475.630     6261095     796043     2.06245724 
182     24476.773     6269084     797025     2.06249923 
183     24477.745     6270800     797512     2.06216245 
184     24478.632     6278208     798765     2.06177264 
185     24479.792     6280326     799584     2.06108499 
186     24480.679     6286283     800736     2.06059340 
187     24481.617     6294400     802211     2.06004406 
188     24482.607     6298538     802985     2.05973664 
189     24483.596     6307106     804542     2.05915932 
190     24484.552     6312555     805221     2.05917958 
191     24485.593     6318876     806571     2.05850440 
192     24486.395     6326234     807958     2.05794985 
193     24487.504     6331088     808728     2.05776525 
194     24488.563     6341024     809848     2.05794843 
195     24489.655     6349455     811018     2.05783368 
196     24490.594     6358766     811929     2.05817721 
197     24491.618     6366512     812479     2.05871745 
198     24492.592     6370070     812874     2.05878922 
199     24493.599     6373700     813536     2.05854572 
200     24494.573     6380369     814114     2.05888104 
201     24495.615     6385096     814196     2.05952096 
202     24496.554     6386772     814218     2.05975632 
203     24497.493     6391005     814347     2.06026076 
204     24498.450     6393097     814007     2.06100548 
205     24499.424     6394772     814154     2.06108667 
206     24500.535     6396726     814311     2.06119963 
207     24502.842     6402157     815027     2.06116956 
208     24505.115     6403334     814839     2.06158311 
209     24506.841     6408784     815199     2.06199212 
210     24508.790     6412249     814923     2.06287154 
211     24510.620     6422036     815873     2.06323215 
212     24512.484     6427907     816440     2.06345033 
213     24514.520     6433174     817118     2.06343995 
214     24516.693     6439315     818189     2.06308466 
215     24518.609     6442264     818958     2.06260197 
216     24520.765     6449859     820570     2.06181416 
217     24522.631     6458155     822365     2.06091460 
218     24524.446     6462627     823986     2.05963749 
219     24526.449     6471254     826361     2.05809342 
220     24528.607     6479347     829059     2.05608389 
221     24530.953     6488453     831140     2.05498122 
222     24533.061     6493787     832723     2.05389968 
223     24534.825     6496156     833694     2.05309964 
224     24536.745     6501931     834856     2.05259537 
225     24538.613     6507112     836072     2.05193668 
226     24540.602     6511049     837470     2.05086992 
227     24542.539     6513882     838252     2.05037177 
228     24544.734     6519306     839404     2.04983129 
229     24546.672     6526271     841136     2.04883771 
230     24548.713     6533042     842060     2.04877669 
231     24550.549     6542859     843228     2.04889197 
232     24552.591     6543866     843612     2.04859118 
233     24554.444     6547859     844361     2.04831324 
234     24556.744     6556983     845255     2.04864723 
235     24558.942     6563070     845743     2.04899803 
236     24561.226     6567735     846138     2.04924189 
237     24562.926     6572665     846391     2.04969366 
238     24564.729     6582027     847054     2.05033364 
239     24566.619     6586673     847143     2.05093460 
240     24568.595     6594375     847669     2.05148184 
241     24570.571     6600013     848241     2.05166179 
242     24572.685     6607747     849165     2.05174506 
243     24574.783     6610355     849692     2.05151817 
244     24576.657     6617393     850762     2.05132417 
245     24578.651     6619091     851673     2.05051110 
246     24580.474     6625965     853089     2.04988739 
247     24582.590     6631070     854279     2.04926385 
248     24584.741     6640880     856100     2.04861297 
249     24587.012     6648603     857244     2.04843952 
250     24588.888     6655656     858414     2.04813538 
251     24590.644     6662661     859709     2.04768003 
252     24592.624     6668459     860454     2.04768366 
253     24594.535     6677350     862065     2.04714581 
254     24596.584     6685025     864284     2.04572390 
255     24598.600     6690510     865703     2.04490375 
256     24600.701     6693013     866695     2.04413230 
257     24603.803     6702552     869428     2.04240809 
258     24606.578     6704424     870714     2.04120943 
259     24609.457     6711112     872060     2.04066147 
260     24612.992     6720119     873713     2.04010915 
261     24615.441     6729005     875360     2.03954724 
262     24619.202     6731299     875532     2.03969225 
263     24621.480     6733948     876085     2.03945321 
264     24624.518     6738287     876588     2.03952368 
265     24627.677     6740514     877662     2.03862959 
266     24630.889     6741913     877950     2.03850896 
267     24633.670     6744033     878207     2.03853112 
268     24636.417     6745932     878304     2.03870179 
269     24639.960     6747321     878495     2.03869073 
270     24642.968     6754845     878641     2.03963922 
271     24645.994     6758058     878371     2.04042229 
272     24648.536     6765509     878691     2.04115958 
273     24651.442     6770318     878670     2.04189404 
274     24654.540     6779910     879599     2.04225296 
275     24657.811     6787395     880472     2.04236441 
276     24660.633     6790336     881274     2.04188722 
277     24663.420     6791916     882313     2.04094112 
278     24666.521     6797704     883518     2.04042817 
279     24670.176     6805139     884923     2.03993313 
280     24673.053     6814280     886967     2.03896842 
281     24675.740     6821119     888628     2.03809989 
282     24678.548     6826374     889780     2.03757430 
283     24681.496     6828141     890856     2.03662488 
284     24684.775     6831692     892117     2.03573092 
285     24687.672     6841411     893971     2.03507612 
286     24690.483     6846462     894871     2.03480719 
287     24693.486     6851420     896096     2.03416362 
288     24696.837     6852578     896537     2.03384079 
289     24699.842     6858853     897761     2.03339116 
290     24703.038     6867855     899028     2.03329302 
291     24705.471     6875313     900532     2.03270708 
292     24708.565     6881786     901470     2.03260641 
293     24711.885     6887017     902803     2.03188867 
294     24714.859     6890140     903188     2.03191557 
295     24717.485     6900109     904560     2.03184408 
296     24720.373     6902001     904807     2.03184462 
297     24723.940     6905463     905535     2.03154272 
298     24726.133     6909560     905177     2.03253079 
299     24730.155     6918335     906259     2.03260569 
300     24732.593     6925968     907029     2.03285902 
301     24735.519     6932026     907123     2.03362968 
302     24738.725     6940036     907594     2.03426505 
303     24741.792     6947704     909165     2.03364024 
304     24744.564     6957447     910073     2.03404339 
305     24747.406     6961942     910858     2.03382630 
306     24750.928     6964680     911877     2.03310165 
307     24755.796     6966391     912188     2.03300680 
308     24758.850     6970971     912328     2.03351065 
309     24762.411     6980251     914009     2.03300009 
310     24766.637     6982533     913806     2.03354922 
311     24770.794     6989352     914740     2.03350366 
312     24774.498     6998773     916372     2.03306749 
313     24778.886     7007358     918015     2.03250197 
314     24784.044     7015650     919404     2.03217281 
315     24786.703     7021823     921146     2.03115969 
316     24790.447     7024331     921782     2.03082681 
317     24794.647     7032352     923060     2.03058270 
318     24798.761     7041422     924482     2.03033163 
319     24802.562     7049600     925879     2.02998262 
320     24806.907     7055189     926677     2.02991358 
321     24811.796     7056939     926725     2.03011006 
322     24814.777     7059100     926962     2.03016014 
323     24818.582     7066914     928141     2.02999571 
324     24822.827     7068920     928394     2.03000732 
325     24826.793     7073325     928782     2.03021230 
326     24830.479     7080203     929854     2.03003004 
327     24834.974     7087979     930889     2.03001567 
328     24839.823     7095333     931471     2.03042759 
329     24842.775     7100821     932006     2.03062624 
330     24846.536     7109634     933160     2.03062955 
331     24850.791     7117026     934026     2.03074133 
332     24854.748     7124923     935061     2.03074204 
333     24858.601     7130372     935809     2.03070725 
334     24863.001     7135155     936092     2.03107501 
335     24867.913     7138292     936887     2.03066577 
336     24870.801     7145341     938100     2.03035902 
337     24874.466     7150900     938823     2.03036633 
338     24878.695     7157334     939830     2.03019387 
339     24882.714     7159442     940503     2.02977273 
340     24886.505     7160976     940707     2.02976999 
341     24890.668     7166036     941406     2.02973329 
342     24895.679     7175205     942785     2.02954836 
343     24899.016     7181069     944177     2.02888986 
344     24902.335     7186450     945104     2.02865716 
345     24906.662     7191911     946288     2.02816516 
346     24910.726     7193321     946545     2.02808990 
347     24914.490     7196841     947442     2.02763162 
348     24918.698     7205834     948423     2.02784602 
349     24923.827     7214924     949241     2.02824474 
350     24926.870     7223165     950229     2.02834542 
351     24930.587     7228511     951071     2.02819957 
352     24934.729     7234267     951494     2.02855104 
353     24938.696     7241370     952558     2.02841521 
354     24942.486     7246629     953730     2.02791084 
355     24946.562     7250957     953722     2.02851677 
356     24951.578     7260434     954423     2.02908760 
357     24955.692     7266020     955314     2.02892392 
358     24960.606     7268262     955302     2.02924470 
359     24965.824     7273211     955927     2.02927114 
360     24970.617     7275749     956306     2.02922381 
361     24975.750     7281166     957626     2.02858902 
362     24982.307     7291043     958562     2.02896756 
363     24985.542     7292644     959026     2.02870333 
364     24990.646     7300881     960089     2.02872439 
365     24995.787     7310406     961359     2.02870614 
366     25000.503     7315651     961641     2.02913029 
367     25006.165     7320990     962737     2.02872023 
368     25010.350     7326013     963366     2.02875310 
369     25015.393     7333238     964497     2.02856606 
370     25020.812     7340342     965590     2.02840092 
371     25025.858     7342568     965891     2.02839304 
372     25030.408     7349860     966393     2.02886590 
373     25036.119     7354948     966813     2.02912345 
374     25040.815     7360087     967383     2.02923212 
375     25045.512     7364241     968128     2.02902704 
376     25050.837     7367781     968821     2.02879165 
377     25055.664     7369984     969823     2.02805762 
378     25060.707     7372127     970447     2.02770447 
379     25066.987     7381116     971384     2.02795824 
380     25070.692     7386929     971959     2.02815340 
381     25075.562     7394127     972497     2.02857480 
382     25080.900     7396101     971973     2.02938066 
383     25085.666     7399151     971995     2.02976988 
384     25091.080     7404298     972533     2.02991234 
385     25095.133     7409440     973217     2.02990351 
386     25100.462     7418104     974992     2.02924923 
387     25105.738     7422515     976082     2.02872680 
388     25110.856     7428683     976783     2.02883940 
389     25115.436     7436281     977982     2.02863511 
390     25121.097     7444361     979054     2.02862538 
391     25125.861     7453790     979601     2.02933226 
392     25130.555     7463686     980662     2.02957643 
393     25135.683     7470082     981856     2.02921656 
394     25140.812     7476649     983144     2.02878478 
395     25145.458     7478959     984827     2.02738288 
396     25151.457     7484758     985830     2.02714042 
