# Supplementary material for: General synthesis and atomic arrangement identification of ordered Bi–Pd intermetallics with tunable electrocatalytic CO2 reduction selectivity
Source: Nat Commun. 2024 Feb 21;15:1573. doi: 10.1038/s41467-024-46072-7 (PMC10881518; doi:10.1038/s41467-024-46072-7)
Supplement: Supplementary file 3 — Source data [file 41467_2024_46072_MOESM3_ESM.zip › Source_Data/XAS/Pd_K_edge/451-Pd-3]

No.     energy     I0     I1     ln(I0/I1)
1      24155.002      37209716      63024291      -0.52695032 
2      24160.582      37219068      63023870      -0.52669234 
3      24165.483      37227509      63051227      -0.52689955 
4      24170.751      37232684      63031595      -0.52644912 
5      24175.291      37238563      63061865      -0.52677136 
6      24180.730      37241465      63089175      -0.52712640 
7      24186.639      37242673      63084294      -0.52701660 
8      24190.202      37250013      63094227      -0.52697699 
9      24195.848      37254758      63110748      -0.52711141 
10      24200.430      37260965      63099963      -0.52677392 
11      24205.981      37265245      63117986      -0.52694464 
12      24211.952      37268465      63131203      -0.52706762 
13      24215.289      37273378      63132532      -0.52695685 
14      24220.613      37279562      63122077      -0.52662535 
15      24225.622      37282420      63144780      -0.52690828 
16      24230.400      37289236      63137300      -0.52660702 
17      24235.196      37292154      63134894      -0.52649066 
18      24240.596      37301379      63168016      -0.52676780 
19      24245.497      37305870      63177787      -0.52680208 
20      24250.801      37314452      63137780      -0.52593861 
21      24255.270      37323535      63137459      -0.52569015 
22      24260.947      37328568      63118886      -0.52526110 
23      24266.560      37337643      63094552      -0.52463242 
24      24270.247      37343676      63083271      -0.52429204 
25      24275.714      37350216      63096242      -0.52432252 
26      24280.461      37356420      63084248      -0.52396631 
27      24285.915      37362739      63088358      -0.52386232 
28      24292.077      37371232      63092153      -0.52369520 
29      24295.318      37374013      63061949      -0.52314193 
30      24300.611      37377663      63014586      -0.52229294 
31      24305.654      37384154      62941518      -0.52095908 
32      24310.278      37388098      62856625      -0.51950392 
33      24316.756      37397285      62764331      -0.51778883 
34      24320.560      37398653      62644243      -0.51583709 
35      24325.375      37402586      62507795      -0.51355142 
36      24330.799      37404383      62313739      -0.51039404 
37      24331.523      37412452      62283847      -0.50969853 
38      24332.501      37416261      62150065      -0.50744647 
39      24333.411      37426043      62055429      -0.50566120 
40      24334.388      37427585      62015791      -0.50498104 
41      24335.399      37434544      61855877      -0.50221320 
42      24336.360      37443283      61680847      -0.49914613 
43      24337.338      37452325      61549954      -0.49678031 
44      24338.501      37458935      61401034      -0.49418141 
45      24339.546      37466093      61237938      -0.49133056 
46      24340.693      37468170      61136187      -0.48961218 
47      24341.637      37473538      60932329      -0.48612885 
48      24342.514      37479855      60734329      -0.48270550 
49      24343.745      37486690      60641716      -0.48099711 
50      24344.774      37491510      60275329      -0.47480838 
51      24345.264      37501229      60105134      -0.47172156 
52      24346.596      37506639      59632539      -0.46368343 
53      24347.507      37512635      58917381      -0.45145834 
54      24348.435      37516111      58074215      -0.43695129 
55      24349.481      37525105      56841276      -0.41525258 
56      24350.393      37530531      55584692      -0.39275308 
57      24351.405      37538924      54037603      -0.36430178 
58      24352.485      37543601      52328702      -0.33204206 
59      24353.532      37547099      50956345      -0.30537317 
60      24354.376      37554607      49708022      -0.28037026 
61      24355.592      37561591      48031673      -0.24587864 
62      24356.470      37569656      47070165      -0.22544265 
63      24357.483      37579555      45892168      -0.19983431 
64      24358.614      37585376      44701226      -0.17338590 
65      24359.526      37592409      43757840      -0.15186866 
66      24360.421      37598199      42717017      -0.12764122 
67      24361.418      37603665      41554099      -0.09989466 
68      24362.347      37605220      40637465      -0.07754755 
69      24363.377      37607099      40037945      -0.06263480 
70      24364.357      37616704      39627665      -0.05207928 
71      24365.624      37621600      39480392      -0.04822579 
72      24366.672      37631257      39383508      -0.04551215 
73      24367.517      37634404      39313610      -0.04365213 
74      24368.616      37641583      39393163      -0.04548289 
75      24369.630      37644817      39429401      -0.04631647 
76      24370.678      37651433      39487271      -0.04760735 
77      24371.743      37653641      39551379      -0.04917091 
78      24372.487      37661025      39630149      -0.05096443 
79      24373.518      37665742      39697682      -0.05254182 
80      24374.499      37668271      39745074      -0.05366780 
81      24375.513      37677293      39776122      -0.05420918 
82      24376.443      37683995      39745505      -0.05326127 
83      24377.424      37693289      39683437      -0.05145182 
84      24378.405      37694924      39579146      -0.04877692 
85      24379.471      37698107      39415551      -0.04455055 
86      24380.418      37700775      39225243      -0.03963983 
87      24381.484      37706816      39037018      -0.03466950 
88      24382.449      37710647      38815424      -0.02887521 
89      24383.599      37715940      38598646      -0.02313437 
90      24384.513      37723838      38418763      -0.01825375 
91      24385.630      37728854      38255097      -0.01385165 
92      24386.460      37735394      38117638      -0.01007862 
93      24387.408      37743291      38036046      -0.00772654 
94      24388.373      37749775      38051696      -0.00796613 
95      24389.304      37753596      38157853      -0.01065085 
96      24390.370      37761259      38329751      -0.01494271 
97      24391.471      37767428      38567724      -0.02096873 
98      24392.504      37775616      38831107      -0.02755784 
99      24393.571      37784748      39066754      -0.03336631 
100      24394.655      37787694      39256682      -0.03813819 
101      24395.722      37796055      39427029      -0.04224686 
102      24396.654      37799678      39565604      -0.04565957 
103      24397.535      37803880      39695770      -0.04883288 
104      24398.755      37813801      39816554      -0.05160861 
105      24399.703      37817026      39916548      -0.05403154 
106      24400.415      37826420      40017634      -0.05631241 
107      24401.483      37832287      40098403      -0.05817361 
108      24402.534      37834297      40118163      -0.05861315 
109      24403.398      37838256      40110042      -0.05830607 
110      24404.415      37843693      40072062      -0.05721506 
111      24405.398      37847721      39993105      -0.05513631 
112      24406.517      37851957      39901327      -0.05272690 
113      24407.484      37858629      39832037      -0.05081260 
114      24408.433      37861426      39737408      -0.04836020 
115      24409.603      37870439      39655440      -0.04605730 
116      24410.587      37873496      39576292      -0.04397869 
117      24411.452      37881973      39489313      -0.04155472 
118      24412.436      37884065      39370186      -0.03847825 
119      24413.471      37894053      39275179      -0.03579856 
120      24414.421      37899006      39161401      -0.03276672 
121      24415.388      37908297      39030186      -0.02916534 
122      24416.304      37913273      38901173      -0.02572314 
123      24417.356      37919867      38790626      -0.02270344 
124      24418.425      37923937      38669597      -0.01947119 
125      24419.444      37926946      38562645      -0.01662221 
126      24420.547      37934087      38480271      -0.01429557 
127      24421.599      37943967      38412156      -0.01226345 
128      24422.618      37950584      38356406      -0.01063666 
129      24423.840      37956871      38337744      -0.00998434 
130      24424.537      37958846      38310332      -0.00921704 
131      24425.657      37968107      38318546      -0.00918750 
132      24426.608      37972632      38340806      -0.00964908 
133      24427.458      37980194      38380915      -0.01049551 
134      24428.545      37985871      38431847      -0.01167218 
135      24429.428      37990377      38515229      -0.01372083 
136      24430.413      37998424      38610919      -0.01599043 
137      24431.415      38001617      38706124      -0.01836913 
138      24432.452      38010096      38842601      -0.02166579 
139      24433.403      38016199      38962118      -0.02457748 
140      24434.457      38024941      39077295      -0.02729932 
141      24435.494      38030819      39184359      -0.02988081 
142      24436.530      38033441      39283564      -0.03234040 
143      24437.482      38039352      39346355      -0.03378213 
144      24438.536      38042198      39411256      -0.03535544 
145      24439.505      38043600      39459386      -0.03653907 
146      24440.423      38047429      39504588      -0.03758331 
147      24441.461      38055042      39536444      -0.03818928 
148      24442.430      38064384      39568285      -0.03874886 
149      24443.399      38068936      39553446      -0.03825420 
150      24444.386      38078678      39558142      -0.03811705 
151      24445.474      38083617      39543312      -0.03761238 
152      24446.427      38084627      39520982      -0.03702102 
153      24447.618      38089380      39504071      -0.03646822 
154      24448.400      38096493      39520208      -0.03668990 
155      24449.574      38103621      39517919      -0.03644489 
156      24450.663      38109442      39526456      -0.03650816 
157      24451.616      38113984      39519711      -0.03621831 
158      24452.535      38116353      39484492      -0.03526458 
159      24453.590      38118482      39453919      -0.03443413 
160      24454.595      38120419      39426396      -0.03368548 
161      24455.633      38125224      39383154      -0.03246205 
162      24456.433      38132861      39365001      -0.03180071 
163      24457.370      38139593      39361174      -0.03152697 
164      24458.408      38140613      39324039      -0.03055634 
165      24459.498      38148485      39303349      -0.02982369 
166      24460.469      38151976      39285500      -0.02927795 
167      24461.423      38153919      39262030      -0.02862941 
168      24462.428      38157399      39221123      -0.02749577 
169      24463.484      38161303      39198678      -0.02682103 
170      24464.608      38170642      39172762      -0.02591497 
171      24465.511      38173184      39136126      -0.02491269 
172      24466.465      38174215      39113103      -0.02429725 
173      24467.453      38176524      39128240      -0.02462367 
174      24468.374      38179810      39147502      -0.02502978 
175      24469.464      38188815      39173708      -0.02546313 
176      24470.368      38193552      39208150      -0.02621793 
177      24471.356      38202825      39251237      -0.02707349 
178      24472.413      38206989      39257562      -0.02712562 
179      24473.470      38209679      39275471      -0.02751131 
180      24474.578      38217509      39307640      -0.02812515 
181      24475.533      38225330      39325768      -0.02838160 
182      24476.676      38234784      39338616      -0.02846095 
183      24477.648      38237211      39370831      -0.02921607 
184      24478.535      38238361      39404903      -0.03005103 
185      24479.695      38246215      39435629      -0.03062509 
186      24480.582      38249667      39468884      -0.03137776 
187      24481.520      38253625      39499354      -0.03204599 
188      24482.510      38258056      39522734      -0.03252189 
189      24483.499      38265089      39547017      -0.03295231 
190      24484.455      38271104      39569109      -0.03335358 
191      24485.496      38273338      39615180      -0.03445886 
192      24486.298      38283314      39645310      -0.03495852 
193      24487.407      38286505      39680570      -0.03576417 
194      24488.466      38288973      39679629      -0.03567599 
195      24489.558      38293834      39701212      -0.03609283 
196      24490.497      38303456      39709057      -0.03603918 
197      24491.521      38305549      39712627      -0.03607443 
198      24492.495      38308227      39690614      -0.03545005 
199      24493.502      38317261      39710025      -0.03570321 
200      24494.476      38322846      39695300      -0.03518658 
201      24495.518      38328367      39677680      -0.03459853 
202      24496.457      38332527      39667989      -0.03424575 
203      24497.396      38339125      39671613      -0.03416499 
204      24498.353      38348664      39669608      -0.03386566 
205      24499.327      38350214      39680088      -0.03408938 
206      24500.438      38351389      39676726      -0.03397402 
207      24502.745      38359261      39685050      -0.03397855 
208      24505.018      38360756      39667066      -0.03348631 
209      24506.744      38365627      39641004      -0.03270211 
210      24508.693      38370708      39608249      -0.03174306 
211      24510.523      38379019      39589057      -0.03104181 
212      24512.387      38384021      39570045      -0.03043114 
213      24514.423      38393196      39567780      -0.03013489 
214      24516.596      38399024      39574222      -0.03014591 
215      24518.512      38407197      39595126      -0.03046117 
216      24520.668      38408961      39604621      -0.03065502 
217      24522.534      38414585      39632124      -0.03120279 
218      24524.349      38422114      39673248      -0.03204393 
219      24526.352      38424257      39710295      -0.03292152 
220      24528.510      38433075      39770637      -0.03421046 
221      24530.856      38440405      39814273      -0.03511635 
222      24532.964      38448828      39862431      -0.03610608 
223      24534.728      38455597      39896436      -0.03678275 
224      24536.648      38464642      39940275      -0.03764578 
225      24538.516      38471021      39959374      -0.03795803 
226      24540.505      38476724      40016214      -0.03923124 
227      24542.442      38483888      40041075      -0.03966615 
228      24544.637      38490801      40074120      -0.04031147 
229      24546.575      38492026      40108340      -0.04113320 
230      24548.616      38499229      40135065      -0.04161217 
231      24550.452      38508740      40135062      -0.04136509 
232      24552.494      38513023      40158586      -0.04183982 
233      24554.347      38515201      40172408      -0.04212740 
234      24556.647      38517791      40164803      -0.04187082 
235      24558.845      38521587      40168228      -0.04185754 
236      24561.129      38522892      40173438      -0.04195338 
237      24562.829      38530395      40155829      -0.04132019 
238      24564.632      38533104      40131452      -0.04064265 
239      24566.522      38539370      40110346      -0.03995399 
240      24568.498      38549277      40092969      -0.03926364 
241      24570.474      38557706      40083574      -0.03881065 
242      24572.588      38565325      40070821      -0.03829487 
243      24574.686      38573218      40089791      -0.03856351 
244      24576.560      38576379      40096162      -0.03864048 
245      24578.554      38583186      40107458      -0.03874572 
246      24580.377      38586771      40121816      -0.03901072 
247      24582.493      38594956      40154176      -0.03960486 
248      24584.644      38604132      40155978      -0.03941201 
249      24586.915      38606200      40155043      -0.03933516 
250      24588.791      38612244      40164701      -0.03941910 
251      24590.547      38614713      40164493      -0.03934998 
252      24592.527      38620649      40170110      -0.03933611 
253      24594.438      38626491      40194245      -0.03978548 
254      24596.487      38631100      40243100      -0.04088090 
255      24598.503      38634669      40290896      -0.04197551 
256      24600.604      38642317      40330636      -0.04276341 
257      24603.706      38646249      40387357      -0.04406706 
258      24606.481      38654574      40447918      -0.04535007 
259      24609.360      38656374      40467294      -0.04578240 
260      24612.895      38665681      40488868      -0.04607466 
261      24615.344      38668075      40525050      -0.04690598 
262      24619.105      38677629      40532539      -0.04684371 
263      24621.383      38683734      40562653      -0.04742856 
264      24624.421      38686171      40586033      -0.04794180 
265      24627.580      38693828      40621743      -0.04862336 
266      24630.792      38700426      40640454      -0.04891337 
267      24633.573      38701883      40658205      -0.04931240 
268      24636.320      38704858      40640392      -0.04879732 
269      24639.863      38709719      40628367      -0.04837582 
270      24642.871      38719416      40594850      -0.04730004 
271      24645.897      38725475      40568890      -0.04650386 
272      24648.439      38731495      40542446      -0.04569639 
273      24651.345      38737666      40530499      -0.04524233 
274      24654.443      38742888      40525727      -0.04498979 
275      24657.714      38747199      40533681      -0.04507480 
276      24660.536      38748653      40528602      -0.04491196 
277      24663.323      38751986      40547328      -0.04528788 
278      24666.424      38757168      40547718      -0.04516379 
279      24670.079      38764958      40547651      -0.04496116 
280      24672.956      38769895      40566744      -0.04530458 
281      24675.643      38778175      40603500      -0.04599668 
282      24678.451      38782022      40618964      -0.04627826 
283      24681.399      38791731      40669601      -0.04727379 
284      24684.678      38800686      40729082      -0.04850447 
285      24687.575      38809646      40776762      -0.04944354 
286      24690.386      38815939      40793891      -0.04970137 
287      24693.389      38822576      40827076      -0.05034355 
288      24696.740      38823996      40833181      -0.05045651 
289      24699.745      38829209      40859830      -0.05097466 
290      24702.941      38834307      40856051      -0.05075087 
291      24705.374      38836554      40881529      -0.05131644 
292      24708.468      38842477      40893157      -0.05144833 
293      24711.788      38850627      40937202      -0.05231502 
294      24714.762      38860575      40946085      -0.05227597 
295      24717.388      38863214      40966820      -0.05271433 
296      24720.276      38869651      40979173      -0.05285021 
297      24723.843      38877484      41006536      -0.05331620 
298      24726.036      38886917      40984282      -0.05253075 
299      24730.058      38892432      40980589      -0.05229883 
300      24732.496      38901437      40975592      -0.05194538 
301      24735.422      38903145      40957374      -0.05145678 
302      24738.628      38904956      40926664      -0.05066014 
303      24741.695      38914575      40944067      -0.05083806 
304      24744.467      38917770      40928449      -0.05037443 
305      24747.309      38927294      40938117      -0.05036593 
306      24750.831      38934789      40952755      -0.05053091 
307      24755.699      38936265      40956722      -0.05058987 
308      24758.753      38940491      40944139      -0.05017408 
309      24762.314      38943151      40949070      -0.05022618 
310      24766.540      38951334      40949088      -0.05001651 
311      24770.697      38956099      40948688      -0.04988444 
312      24774.401      38960293      40968137      -0.05025161 
313      24778.789      38966291      41004849      -0.05099338 
314      24783.947      38974174      41035736      -0.05154406 
315      24786.606      38976429      41061864      -0.05212272 
316      24790.350      38983586      41089194      -0.05260448 
317      24794.550      38987571      41105889      -0.05290850 
318      24798.664      38990460      41096848      -0.05261443 
319      24802.465      38999950      41120785      -0.05295334 
320      24806.810      39006611      41142515      -0.05331087 
321      24811.699      39012614      41151935      -0.05338592 
322      24814.680      39017918      41160310      -0.05345347 
323      24818.485      39023209      41183196      -0.05387374 
324      24822.730      39026912      41200627      -0.05420203 
325      24826.696      39034289      41202380      -0.05405556 
326      24830.382      39040303      41211780      -0.05412962 
327      24834.877      39047111      41202340      -0.05372616 
328      24839.726      39050315      41185622      -0.05323828 
329      24842.678      39056957      41172828      -0.05275751 
330      24846.439      39064770      41171980      -0.05253688 
331      24850.694      39066654      41167675      -0.05238409 
332      24854.651      39072124      41179704      -0.05253624 
333      24858.504      39081399      41189161      -0.05252852 
334      24862.904      39087642      41178677      -0.05211422 
335      24867.816      39096642      41191403      -0.05219299 
336      24870.704      39100433      41189730      -0.05205540 
337      24874.369      39106272      41198411      -0.05211683 
338      24878.598      39116255      41200666      -0.05191632 
339      24882.617      39123167      41222769      -0.05227595 
340      24886.408      39129878      41232734      -0.05234614 
341      24890.571      39138581      41240640      -0.05231548 
342      24895.582      39139600      41244126      -0.05237397 
343      24898.919      39142275      41289759      -0.05341141 
344      24902.238      39148063      41306297      -0.05366401 
345      24906.565      39156962      41337839      -0.05420005 
346      24910.629      39159438      41353389      -0.05451292 
347      24914.393      39163902      41373019      -0.05487349 
348      24918.601      39165362      41363833      -0.05461417 
349      24923.730      39173140      41353149      -0.05415726 
350      24926.773      39176856      41336782      -0.05366654 
351      24930.490      39184563      41352246      -0.05384388 
352      24934.632      39194046      41353357      -0.05362876 
353      24938.599      39201285      41355473      -0.05349525 
354      24942.389      39209184      41388760      -0.05409834 
355      24946.465      39212644      41393386      -0.05412186 
356      24951.481      39213935      41371140      -0.05355137 
357      24955.595      39222974      41387603      -0.05371876 
358      24960.509      39227602      41388611      -0.05362512 
359      24965.727      39232964      41382705      -0.05334573 
360      24970.520      39235941      41373428      -0.05304566 
361      24975.653      39242671      41386752      -0.05319613 
362      24982.210      39245883      41376030      -0.05285517 
363      24985.445      39252832      41399172      -0.05323730 
364      24990.549      39262363      41403840      -0.05310725 
365      24995.690      39270485      41410081      -0.05305113 
366      25000.406      39275347      41416023      -0.05307082 
367      25006.068      39281633      41432537      -0.05330944 
368      25010.253      39291016      41419304      -0.05275115 
369      25015.296      39299592      41441788      -0.05307560 
370      25020.715      39301497      41459970      -0.05346577 
371      25025.761      39308894      41465947      -0.05342173 
372      25030.311      39317712      41454916      -0.05293138 
373      25036.022      39319047      41465975      -0.05316417 
374      25040.718      39322291      41461443      -0.05297234 
375      25045.415      39330420      41475180      -0.05309691 
376      25050.740      39332410      41486967      -0.05333047 
377      25055.567      39340517      41506511      -0.05359535 
378      25060.610      39348048      41516247      -0.05363847 
379      25066.890      39350295      41520808      -0.05369123 
380      25070.595      39351440      41498655      -0.05312846 
381      25075.465      39355410      41470230      -0.05234237 
382      25080.803      39365244      41465687      -0.05198296 
383      25085.569      39370030      41453296      -0.05156253 
384      25090.983      39371592      41435801      -0.05110072 
385      25095.036      39381197      41453385      -0.05128107 
386      25100.365      39390259      41495371      -0.05206332 
387      25105.641      39393349      41525577      -0.05271255 
388      25110.759      39398772      41526674      -0.05260132 
389      25115.339      39407300      41547179      -0.05287855 
390      25121.000      39416187      41555814      -0.05286086 
391      25125.764      39419813      41547868      -0.05257766 
392      25130.458      39423384      41529244      -0.05203871 
393      25135.586      39425761      41558335      -0.05267868 
394      25140.715      39428240      41571295      -0.05292759 
395      25145.361      39437134      41613695      -0.05372145 
396      25151.360      39439584      41624917      -0.05392898 
