# Supplementary material for: General synthesis and atomic arrangement identification of ordered Bi–Pd intermetallics with tunable electrocatalytic CO2 reduction selectivity
Source: Nat Commun. 2024 Feb 21;15:1573. doi: 10.1038/s41467-024-46072-7 (PMC10881518; doi:10.1038/s41467-024-46072-7)
Supplement: Supplementary file 3 — Source data [file 41467_2024_46072_MOESM3_ESM.zip › Source_Data/XAS/Pd_K_edge/451-Pd-4]

No.     energy     I0     I1     ln(I0/I1)
1      24154.798      66337164      5476095      2.49435803 
2      24160.378      66340251      5466675      2.49612620 
3      24165.279      66346031      5459083      2.49760309 
4      24170.547      66351848      5468120      2.49603667 
5      24175.087      66360413      5469336      2.49594354 
6      24180.526      66361982      5468102      2.49619273 
7      24186.435      66364523      5474525      2.49505711 
8      24189.998      66368011      5470845      2.49578201 
9      24195.644      66372389      5461925      2.49747987 
10      24200.226      66378377      5468652      2.49633914 
11      24205.777      66380239      5474085      2.49537419 
12      24211.748      66387980      5468024      2.49659878 
13      24215.085      66391203      5475717      2.49524134 
14      24220.409      66392583      5474862      2.49541827 
15      24225.418      66394210      5471169      2.49611761 
16      24230.196      66401365      5468667      2.49668267 
17      24234.992      66409081      5481806      2.49439926 
18      24240.392      66412623      5473738      2.49592548 
19      24245.293      66415704      5479226      2.49496974 
20      24250.597      66422645      5480831      2.49478128 
21      24255.066      66429473      5464893      2.49779629 
22      24260.743      66431703      5467058      2.49743371 
23      24266.356      66434629      5465193      2.49781894 
24      24270.043      66443073      5462525      2.49843443 
25      24275.510      66451201      5462508      2.49855989 
26      24280.257      66457906      5459238      2.49925955 
27      24285.711      66466859      5467628      2.49785857 
28      24291.873      66470930      5465901      2.49823569 
29      24295.114      66478838      5461042      2.49924398 
30      24300.407      66481101      5455062      2.50037378 
31      24305.450      66489924      5452232      2.50102544 
32      24310.074      66492917      5441980      2.50295245 
33      24316.552      66495232      5430957      2.50501492 
34      24320.356      66499849      5421268      2.50686999 
35      24325.171      66502318      5416720      2.50774630 
36      24330.595      66510481      5391895      2.51246260 
37      24331.319      66518956      5381031      2.51460691 
38      24332.297      66528422      5378480      2.51522351 
39      24333.207      66536632      5366185      2.51763535 
40      24334.184      66539404      5360006      2.51882918 
41      24335.195      66548135      5344870      2.52178827 
42      24336.156      66557323      5333384      2.52407770 
43      24337.134      66561612      5318506      2.52693565 
44      24338.297      66564842      5300051      2.53046015 
45      24339.342      66571226      5290599      2.53234088 
46      24340.489      66577161      5272582      2.53584145 
47      24341.433      66582014      5266518      2.53706510 
48      24342.310      66586503      5240956      2.54199796 
49      24343.541      66595911      5223679      2.54544126 
50      24344.570      66601501      5196538      2.55073451 
51      24345.060      66602548      5176802      2.55455535 
52      24346.392      66608264      5121364      2.56540779 
53      24347.303      66614988      5055056      2.57854069 
54      24348.231      66622746      4978716      2.59387408 
55      24349.277      66624244      4865779      2.61684181 
56      24350.189      66629466      4745632      2.64192240 
57      24351.201      66635639      4601400      2.67287905 
58      24352.281      66643115      4454581      2.70541872 
59      24353.328      66644177      4327763      2.73431697 
60      24354.172      66652911      4221680      2.75926567 
61      24355.388      66660541      4078083      2.79398613 
62      24356.266      66669632      3981515      2.81808706 
63      24357.279      66670722      3880427      2.84382063 
64      24358.410      66677302      3776413      2.87109010 
65      24359.322      66679759      3683500      2.89603800 
66      24360.217      66681815      3584891      2.92320416 
67      24361.214      66689092      3483176      2.95209694 
68      24362.143      66698806      3400648      2.97622103 
69      24363.173      66707760      3348185      2.99190298 
70      24364.153      66710318      3307626      3.00412881 
71      24365.420      66718867      3288000      3.01020821 
72      24366.468      66724950      3273266      3.01479064 
73      24367.313      66729559      3271422      3.01542334 
74      24368.412      66736959      3274519      3.01458777 
75      24369.426      66746736      3280041      3.01304935 
76      24370.474      66749449      3285824      3.01132851 
77      24371.539      66754151      3294837      3.00865987 
78      24372.283      66762678      3301529      3.00675866 
79      24373.314      66766317      3310962      3.00395982 
80      24374.295      66768417      3315880      3.00250725 
81      24375.309      66775085      3319008      3.00166395 
82      24376.239      66782502      3322230      3.00080489 
83      24377.220      66786025      3318029      3.00212300 
84      24378.201      66794249      3302709      3.00687387 
85      24379.267      66801107      3293972      3.00962561 
86      24380.214      66809034      3275079      3.01549625 
87      24381.280      66813406      3250274      3.02316447 
88      24382.245      66820752      3233873      3.02833317 
89      24383.395      66826707      3212297      3.03511655 
90      24384.309      66832157      3188050      3.04277505 
91      24385.426      66840982      3173296      3.04754561 
92      24386.256      66847935      3160454      3.05170487 
93      24387.204      66852449      3150239      3.05500971 
94      24388.169      66861788      3139561      3.05854461 
95      24389.100      66863759      3142599      3.05760689 
96      24390.166      66864882      3166190      3.05014507 
97      24391.267      66867316      3189426      3.04286943 
98      24392.300      66876335      3206112      3.03778633 
99      24393.367      66883502      3228893      3.03081313 
100      24394.451      66889261      3240614      3.02727574 
101      24395.518      66899125      3258631      3.02187874 
102      24396.450      66900945      3278519      3.01582123 
103      24397.331      66904087      3291342      3.01196454 
104      24398.551      66906778      3306734      3.00733915 
105      24399.499      66908427      3315826      3.00461810 
106      24400.211      66918390      3331265      3.00012175 
107      24401.279      66923500      3333816      2.99943256 
108      24402.330      66930415      3345528      2.99602905 
109      24403.194      66932355      3346280      2.99583319 
110      24404.211      66939736      3337147      2.99867636 
111      24405.194      66941096      3328466      3.00130161 
112      24406.313      66949516      3325238      3.00239770 
113      24407.280      66950550      3308265      3.00753036 
114      24408.229      66955241      3305968      3.00829499 
115      24409.399      66960830      3305543      3.00850710 
116      24410.383      66964517      3284736      3.01487660 
117      24411.248      66970482      3279896      3.01644029 
118      24412.232      66977976      3271326      3.01916834 
119      24413.267      66985553      3266614      3.02072304 
120      24414.217      66992059      3249471      3.02608174 
121      24415.184      67001641      3243464      3.02807534 
122      24416.100      67010116      3231800      3.03180428 
123      24417.152      67015882      3219677      3.03564867 
124      24418.221      67018253      3212027      3.03806272 
125      24419.240      67019757      3204596      3.04040149 
126      24420.343      67022516      3190168      3.04495520 
127      24421.395      67024796      3181111      3.04783203 
128      24422.414      67033531      3178996      3.04862753 
129      24423.636      67039165      3174071      3.05026216 
130      24424.333      67041991      3168091      3.05218984 
131      24425.453      67043748      3167892      3.05227895 
132      24426.404      67046455      3161347      3.05438766 
133      24427.254      67051096      3169512      3.05187745 
134      24428.341      67055811      3171096      3.05144816 
135      24429.224      67064994      3171764      3.05137434 
136      24430.209      67072984      3180600      3.04871138 
137      24431.211      67082786      3190113      3.04587126 
138      24432.248      67087874      3203209      3.04185017 
139      24433.199      67089053      3211419      3.03930794 
140      24434.253      67096654      3229940      3.03367061 
141      24435.290      67103343      3237976      3.03128537 
142      24436.326      67106620      3244957      3.02918046 
143      24437.278      67113602      3253291      3.02671965 
144      24438.332      67117627      3259803      3.02477983 
145      24439.301      67118823      3269319      3.02188278 
146      24440.219      67123708      3274413      3.02039874 
147      24441.257      67125452      3271560      3.02129629 
148      24442.226      67132431      3277729      3.01951656 
149      24443.195      67139119      3279457      3.01908890 
150      24444.182      67148994      3281538      3.01860174 
151      24445.270      67158589      3271583      3.02178276 
152      24446.223      67163074      3275224      3.02073729 
153      24447.414      67165394      3278987      3.01962363 
154      24448.196      67172646      3276619      3.02045411 
155      24449.370      67181059      3275097      3.02104388 
156      24450.459      67187323      3273420      3.02164919 
157      24451.412      67191525      3272146      3.02210123 
158      24452.331      67199770      3275288      3.02126394 
159      24453.386      67207460      3269161      3.02325098 
160      24454.391      67215534      3257385      3.02697976 
161      24455.429      67218192      3261586      3.02573030 
162      24456.229      67220530      3260547      3.02608378 
163      24457.166      67224494      3254597      3.02796912 
164      24458.204      67233926      3255007      3.02798346 
165      24459.294      67235289      3259288      3.02668935 
166      24460.265      67237740      3242002      3.03204380 
167      24461.219      67241582      3246137      3.03082615 
168      24462.224      67247912      3245841      3.03101147 
169      24463.280      67250932      3242857      3.03197623 
170      24464.404      67260688      3238970      3.03332051 
171      24465.307      67264027      3237749      3.03374736 
172      24466.261      67271795      3233830      3.03507372 
173      24467.249      67281140      3230471      3.03625210 
174      24468.170      67290212      3239468      3.03360562 
175      24469.260      67295059      3239939      3.03353224 
176      24470.164      67297108      3237328      3.03436897 
177      24471.152      67303411      3235436      3.03504712 
178      24472.209      67306184      3238847      3.03403461 
179      24473.266      67310615      3246040      3.03188204 
180      24474.374      67313747      3239632      3.03390487 
181      24475.329      67320344      3246638      3.03184256 
182      24476.472      67321997      3245745      3.03214212 
183      24477.444      67324223      3248711      3.03126168 
184      24478.331      67326181      3251235      3.03051411 
185      24479.491      67329743      3251537      3.03047443 
186      24480.378      67336858      3256879      3.02893841 
187      24481.316      67345605      3258484      3.02857558 
188      24482.306      67351579      3262639      3.02738990 
189      24483.295      67359985      3264654      3.02689734 
190      24484.251      67367039      3263327      3.02740878 
191      24485.292      67370655      3269752      3.02549532 
192      24486.094      67374282      3271943      3.02487943 
193      24487.203      67382245      3281792      3.02199199 
194      24488.262      67391142      3275832      3.02394185 
195      24489.354      67397803      3280446      3.02263301 
196      24490.293      67402661      3281182      3.02248066 
197      24491.317      67405558      3285418      3.02123351 
198      24492.291      67410301      3288948      3.02022995 
199      24493.298      67415416      3284352      3.02170432 
200      24494.272      67417722      3281524      3.02260009 
201      24495.314      67418878      3279794      3.02314447 
202      24496.253      67425803      3279238      3.02341662 
203      24497.192      67433466      3275637      3.02462898 
204      24498.149      67434791      3276862      3.02427471 
205      24499.123      67443322      3281818      3.02289009 
206      24500.234      67451257      3276368      3.02466971 
207      24502.541      67457371      3276975      3.02457514 
208      24504.814      67462877      3277083      3.02462386 
209      24506.540      67468413      3277441      3.02459650 
210      24508.489      67472432      3265801      3.02821405 
211      24510.319      67477582      3262469      3.02931124 
212      24512.183      67484401      3263994      3.02894497 
213      24514.219      67486999      3261387      3.02978227 
214      24516.392      67494091      3264520      3.02892717 
215      24518.308      67500312      3264961      3.02888453 
216      24520.464      67506097      3266432      3.02851969 
217      24522.330      67507785      3267372      3.02825685 
218      24524.145      67516119      3266784      3.02856028 
219      24526.148      67521487      3273547      3.02657191 
220      24528.306      67525208      3279849      3.02470360 
221      24530.652      67530316      3285283      3.02312385 
222      24532.760      67539948      3288501      3.02228727 
223      24534.524      67542606      3288487      3.02233094 
224      24536.444      67552512      3296850      3.01993787 
225      24538.312      67557667      3288987      3.02240190 
226      24540.301      67561209      3295639      3.02043382 
227      24542.238      67567506      3305206      3.01762843 
228      24544.433      67569441      3306424      3.01728864 
229      24546.371      67575112      3304726      3.01788631 
230      24548.412      67580803      3308615      3.01679424 
231      24550.248      67583389      3316108      3.01457028 
232      24552.290      67589807      3313789      3.01536490 
233      24554.143      67598607      3312922      3.01575693 
234      24556.443      67603244      3316196      3.01483750 
235      24558.641      67608121      3313750      3.01564773 
236      24560.925      67610487      3317888      3.01443462 
237      24562.625      67619299      3313079      3.01601561 
238      24564.428      67621560      3311378      3.01656236 
239      24566.318      67624146      3311311      3.01662078 
240      24568.294      67625956      3308098      3.01761833 
241      24570.270      67633610      3305019      3.01866293 
242      24572.384      67637758      3303494      3.01918569 
243      24574.482      67644307      3306023      3.01851729 
244      24576.356      67645915      3300948      3.02007721 
245      24578.350      67650366      3304258      3.01914097 
246      24580.173      67657288      3301882      3.01996250 
247      24582.289      67666529      3302849      3.01980629 
248      24584.440      67669106      3306705      3.01867751 
249      24586.711      67671626      3304818      3.01928555 
250      24588.587      67681210      3307826      3.01851738 
251      24590.343      67686910      3300127      3.02093183 
252      24592.323      67695046      3305007      3.01957438 
253      24594.234      67696900      3305446      3.01946909 
254      24596.283      67701893      3303650      3.02008618 
255      24598.299      67711539      3312214      3.01763984 
256      24600.400      67713534      3320705      3.01510898 
257      24603.502      67717603      3319992      3.01538366 
258      24606.277      67720027      3324088      3.01418674 
259      24609.156      67728292      3329714      3.01261744 
260      24612.691      67730287      3336293      3.01067303 
261      24615.140      67739120      3334870      3.01123020 
262      24618.901      67746987      3336632      3.01081817 
263      24621.179      67748869      3342473      3.00909680 
264      24624.217      67753348      3342236      3.00923379 
265      24627.376      67757046      3349312      3.00717358 
266      24630.588      67765803      3344930      3.00861204 
267      24633.369      67771212      3356539      3.00522722 
268      24636.116      67773443      3348573      3.00763609 
269      24639.659      67776666      3350826      3.00701102 
270      24642.667      67783153      3348214      3.00788662 
271      24645.693      67789893      3344004      3.00924414 
272      24648.235      67799657      3336882      3.01152033 
273      24651.141      67807701      3337880      3.01134004 
274      24654.239      67815760      3335971      3.01203088 
275      24657.510      67823708      3334396      3.01262028 
276      24660.332      67825631      3337440      3.01173624 
277      24663.119      67833972      3339320      3.01129591 
278      24666.220      67838144      3338151      3.01170746 
279      24669.875      67846183      3340939      3.01099111 
280      24672.752      67847257      3338671      3.01168615 
281      24675.439      67854935      3335659      3.01270184 
282      24678.247      67858838      3338387      3.01194180 
283      24681.195      67868384      3344061      3.01038444 
284      24684.474      67875264      3344035      3.01049354 
285      24687.371      67884427      3349985      3.00885083 
286      24690.182      67891375      3351101      3.00862020 
287      24693.185      67901281      3353871      3.00793966 
288      24696.536      67908657      3360872      3.00596317 
289      24699.541      67909990      3364006      3.00505072 
290      24702.737      67914191      3361656      3.00581129 
291      24705.170      67918310      3367252      3.00420877 
292      24708.264      67925073      3364801      3.00503637 
293      24711.584      67930945      3370902      3.00331125 
294      24714.558      67934670      3367998      3.00422800 
295      24717.184      67942034      3376530      3.00180636 
296      24720.072      67947195      3371567      3.00335314 
297      24723.639      67954313      3371421      3.00350140 
298      24725.832      67960592      3371222      3.00365274 
299      24729.854      67962691      3377141      3.00192947 
300      24732.292      67968118      3369085      3.00439743 
301      24735.218      67973367      3370971      3.00391499 
302      24738.424      67976089      3362739      3.00640028 
303      24741.491      67979304      3364677      3.00587121 
304      24744.263      67986631      3365006      3.00588146 
305      24747.105      67990808      3368986      3.00476057 
306      24750.627      67991871      3362783      3.00661937 
307      24755.495      67998021      3368351      3.00505531 
308      24758.549      67999088      3367436      3.00534273 
309      24762.110      68005408      3365859      3.00590401 
310      24766.336      68013594      3365177      3.00622692 
311      24770.493      68015420      3368109      3.00538311 
312      24774.197      68022537      3363923      3.00673130 
313      24778.585      68025418      3370732      3.00475157 
314      24783.743      68028088      3370909      3.00473827 
315      24786.402      68032237      3370679      3.00486751 
316      24790.146      68040597      3372097      3.00456987 
317      24794.346      68047307      3376919      3.00323939 
318      24798.460      68051970      3380727      3.00218094 
319      24802.261      68057381      3375949      3.00367486 
320      24806.606      68066289      3380074      3.00258445 
321      24811.495      68072390      3389399      2.99991914 
322      24814.476      68080945      3386952      3.00076694 
323      24818.281      68089757      3382379      3.00224749 
324      24822.526      68095380      3385303      3.00146606 
325      24826.492      68100463      3391207      2.99979823 
326      24830.178      68109052      3395844      2.99855769 
327      24834.673      68110217      3384170      3.00201848 
328      24839.522      68118070      3383649      3.00228792 
329      24842.474      68127810      3383574      3.00245289 
330      24846.235      68129475      3382856      3.00268968 
331      24850.490      68138994      3390048      3.00070554 
332      24854.447      68143488      3379784      3.00380389 
333      24858.300      68150415      3383392      3.00283853 
334      24862.700      68154190      3384523      3.00255980 
335      24867.612      68159220      3376988      3.00486216 
336      24870.500      68168194      3382211      3.00344849 
337      24874.165      68174819      3387335      3.00203193 
338      24878.394      68180459      3386172      3.00245796 
339      24882.413      68182588      3387690      3.00204104 
340      24886.204      68183936      3381045      3.00402407 
341      24890.367      68188739      3384706      3.00301233 
342      24895.378      68195341      3390292      3.00146007 
343      24898.715      68199259      3386845      3.00253490 
344      24902.034      68204757      3391467      3.00125187 
345      24906.361      68213720      3394582      3.00046499 
346      24910.425      68221298      3390799      3.00169134 
347      24914.189      68224602      3398881      2.99935899 
348      24918.397      68231966      3391388      3.00167399 
349      24923.526      68241488      3396724      3.00024131 
350      24926.569      68245535      3394874      3.00084526 
351      24930.286      68254301      3390499      3.00226340 
352      24934.428      68256419      3399515      2.99963884 
353      24938.395      68257579      3401966      2.99893485 
354      24942.185      68264243      3396339      3.00068789 
355      24946.261      68272713      3397286      3.00053324 
356      24951.277      68279483      3398594      3.00024748 
357      24955.391      68282485      3393360      3.00183263 
358      24960.305      68288401      3393629      3.00184019 
359      24965.523      68292906      3403590      2.99897517 
360      24970.316      68298278      3392812      3.00222536 
361      24975.449      68299351      3397059      3.00099008 
362      24982.006      68306081      3398300      3.00072356 
363      24985.241      68310885      3397680      3.00097623 
364      24990.345      68312382      3395221      3.00172218 
365      24995.486      68314003      3399309      3.00054268 
366      25000.202      68322611      3403113      2.99955024 
367      25005.864      68326317      3395295      3.00190424 
368      25010.049      68335930      3399335      3.00085577 
369      25015.092      68344585      3401904      3.00022719 
370      25020.511      68346146      3397372      3.00158291 
371      25025.557      68353239      3407506      2.99870844 
372      25030.107      68354392      3400062      3.00091207 
373      25035.818      68362025      3405397      2.99945610 
374      25040.514      68371097      3401168      3.00083129 
375      25045.211      68374931      3402928      3.00037009 
376      25050.536      68382799      3404169      3.00012035 
377      25055.363      68391774      3409102      2.99880353 
378      25060.406      68401663      3406684      2.99965761 
379      25066.686      68404495      3410666      2.99853088 
380      25070.391      68407099      3409683      2.99885735 
381      25075.261      68411724      3403268      3.00080806 
382      25080.599      68415575      3403509      3.00079365 
383      25085.365      68423778      3401157      3.00160481 
384      25090.779      68426038      3401476      3.00154406 
385      25094.832      68434876      3401305      3.00172352 
386      25100.161      68443974      3405643      3.00058171 
387      25105.437      68453354      3410485      2.99929813 
388      25110.555      68459540      3410874      2.99927435 
389      25115.135      68468833      3410107      2.99963491 
390      25120.796      68472315      3406931      3.00061771 
391      25125.560      68478869      3406468      3.00084922 
392      25130.254      68485360      3412755      2.99910017 
393      25135.382      68489584      3408149      3.00051222 
394      25140.511      68491519      3408699      3.00037934 
395      25145.157      68493869      3412701      2.99924031
