# Supplementary material for: General synthesis and atomic arrangement identification of ordered Bi–Pd intermetallics with tunable electrocatalytic CO2 reduction selectivity
Source: Nat Commun. 2024 Feb 21;15:1573. doi: 10.1038/s41467-024-46072-7 (PMC10881518; doi:10.1038/s41467-024-46072-7)
Supplement: Supplementary file 3 — Source data [file 41467_2024_46072_MOESM3_ESM.zip › Source_Data/XAS/Pd_K_edge/451-Pd-5]

No.     energy     I0     I1     ln(I0/I1)
1      24154.600      6582293      2844868      0.83886634 
2      24160.180      6587101      2844978      0.83955812 
3      24165.081      6596304      2851642      0.83861464 
4      24170.349      6601308      2852671      0.83901190 
5      24174.889      6605165      2855260      0.83868891 
6      24180.328      6612010      2858845      0.83846984 
7      24186.237      6620847      2862096      0.83866896 
8      24189.800      6623901      2864176      0.83840380 
9      24195.446      6633047      2868405      0.83830824 
10      24200.028      6635645      2869834      0.83820171 
11      24205.579      6640158      2872168      0.83806869 
12      24211.550      6642342      2873220      0.83803131 
13      24214.887      6651180      2877107      0.83800889 
14      24220.211      6655827      2879396      0.83791229 
15      24225.220      6663080      2882370      0.83796909 
16      24229.998      6664212      2883179      0.83785809 
17      24234.794      6669481      2886133      0.83762459 
18      24240.194      6674568      2888392      0.83760450 
19      24245.095      6675767      2888726      0.83766844 
20      24250.399      6679369      2889303      0.83800833 
21      24254.868      6688224      2891990      0.83840368 
22      24260.545      6696948      2894668      0.83878153 
23      24266.158      6700412      2895111      0.83914540 
24      24269.845      6710331      2898478      0.83946240 
25      24275.312      6718255      2900958      0.83978742 
26      24280.059      6721966      2901598      0.84011899 
27      24285.513      6728562      2902935      0.84063909 
28      24291.675      6732626      2903142      0.84117151 
29      24294.916      6742500      2906310      0.84154662 
30      24300.209      6747889      2906176      0.84239172 
31      24305.252      6757232      2906562      0.84364225 
32      24309.876      6766899      2902625      0.84642741 
33      24316.354      6772965      2904062      0.84682849 
34      24320.158      6782621      2899872      0.84969686 
35      24324.973      6784116      2892643      0.85241348 
36      24330.397      6789941      2885770      0.85565062 
37      24331.121      6799612      2886105      0.85695770 
38      24332.099      6809404      2888061      0.85771909 
39      24333.009      6816108      2881850      0.86085617 
40      24333.986      6822967      2883739      0.86120655 
41      24334.997      6831319      2878393      0.86428550 
42      24335.958      6834528      2871407      0.86718523 
43      24336.936      6841379      2866629      0.86985240 
44      24338.099      6843076      2854572      0.87431525 
45      24339.144      6848164      2847434      0.87756236 
46      24340.291      6852848      2840773      0.88058831 
47      24341.235      6860397      2835165      0.88366504 
48      24342.112      6863792      2825971      0.88740810 
49      24343.343      6868188      2819723      0.89026182 
50      24344.372      6877084      2802058      0.89784062 
51      24344.862      6886782      2794106      0.90209164 
52      24346.194      6891332      2762182      0.91424343 
53      24347.105      6898367      2728849      0.92740482 
54      24348.033      6904450      2683013      0.94522581 
55      24349.079      6908205      2615415      0.97128697 
56      24349.991      6910080      2553372      0.99556637 
57      24351.003      6917507      2475769      1.02750458 
58      24352.083      6926616      2393313      1.06269266 
59      24353.130      6932949      2321788      1.09394777 
60      24353.974      6939801      2264345      1.11998742 
61      24355.190      6947070      2183050      1.15759716 
62      24356.068      6948482      2132256      1.18134284 
63      24357.081      6951069      2075307      1.20878630 
64      24358.212      6956392      2015324      1.23888091 
65      24359.124      6964672      1967697      1.26398653 
66      24360.019      6974077      1917317      1.29127306 
67      24361.016      6976633      1856409      1.32392235 
68      24361.945      6977912      1811124      1.34880236 
69      24362.975      6984645      1778962      1.36768426 
70      24363.955      6993165      1755813      1.38200126 
71      24365.222      7002922      1743157      1.39062966 
72      24366.270      7007776      1739569      1.39338286 
73      24367.115      7016081      1741612      1.39339385 
74      24368.214      7019893      1742448      1.39345717 
75      24369.228      7023349      1745104      1.39242581 
76      24370.276      7029364      1749787      1.39060240 
77      24371.341      7036664      1756954      1.38755243 
78      24372.085      7045416      1763589      1.38502642 
79      24373.116      7048945      1769233      1.38233180 
80      24374.097      7057223      1775599      1.37991354 
81      24375.111      7065235      1780772      1.37813911 
82      24376.041      7070827      1781440      1.37855552 
83      24377.022      7080573      1781453      1.37992532 
84      24378.003      7082037      1776202      1.38308415 
85      24379.069      7084759      1769053      1.38750140 
86      24380.016      7093614      1761099      1.39325691 
87      24381.082      7094996      1751167      1.39910708 
88      24382.047      7101221      1740466      1.40611394 
89      24383.197      7108249      1730338      1.41293890 
90      24384.111      7115564      1720702      1.41955191 
91      24385.228      7119428      1711229      1.42561541 
92      24386.058      7122034      1702106      1.43132716 
93      24387.006      7123630      1695773      1.43527872 
94      24387.971      7125284      1693836      1.43665358 
95      24388.902      7128273      1695577      1.43604618 
96      24389.968      7133710      1701382      1.43339033 
97      24391.069      7135519      1710000      1.42859165 
98      24392.102      7144838      1722919      1.42237042 
99      24393.169      7151858      1734907      1.41641856 
100      24394.253      7155481      1746090      1.41049943 
101      24395.320      7159394      1757627      1.40446099 
102      24396.252      7169212      1770248      1.39867623 
103      24397.133      7176976      1781896      1.39319992 
104      24398.353      7184720      1792537      1.38832474 
105      24399.301      7191795      1802609      1.38370594 
106      24400.013      7195321      1810791      1.37966726 
107      24401.081      7200435      1817789      1.37652059 
108      24402.132      7207044      1821937      1.37515876 
109      24402.996      7209900      1823789      1.37453906 
110      24404.013      7216943      1824615      1.37506254 
111      24404.996      7219455      1821553      1.37709020 
112      24406.115      7225099      1817773      1.37994906 
113      24407.082      7233519      1815611      1.38230357 
114      24408.031      7243412      1812749      1.38524772 
115      24409.201      7250656      1808670      1.38849994 
116      24410.185      7255681      1804540      1.39147907 
117      24411.050      7262792      1801407      1.39419640 
118      24412.034      7271350      1797759      1.39740096 
119      24413.069      7275674      1793596      1.40031416 
120      24414.019      7279896      1789213      1.40334094 
121      24414.986      7281361      1783535      1.40672042 
122      24415.902      7282610      1777303      1.41039242 
123      24416.954      7289953      1773248      1.41368411 
124      24418.023      7294761      1768090      1.41725677 
125      24419.042      7304735      1764598      1.42060001 
126      24420.145      7310581      1760815      1.42354608 
127      24421.197      7320074      1759197      1.42576296 
128      24422.216      7328989      1757045      1.42820420 
129      24423.438      7331351      1754209      1.43014181 
130      24424.135      7336615      1752185      1.43201406 
131      24425.255      7338575      1750351      1.43332827 
132      24426.206      7343525      1749699      1.43437514 
133      24427.056      7348001      1749709      1.43497896 
134      24428.143      7357383      1752534      1.43464159 
135      24429.026      7364932      1756492      1.43341099 
136      24430.011      7374660      1762307      1.43142620 
137      24431.013      7377845      1767160      1.42910784 
138      24432.050      7381895      1774603      1.42545358 
139      24433.001      7383430      1780953      1.42208978 
140      24434.055      7386549      1787914      1.41861127 
141      24435.092      7396080      1796031      1.41537098 
142      24436.128      7399503      1803339      1.41177275 
143      24437.080      7401959      1809038      1.40894963 
144      24438.134      7404983      1815075      1.40602651 
145      24439.103      7408323      1820399      1.40354859 
146      24440.021      7416079      1826626      1.40118000 
147      24441.059      7419308      1830240      1.39963851 
148      24442.028      7424998      1833747      1.39849120 
149      24442.997      7433561      1836558      1.39811198 
150      24443.984      7443462      1840068      1.39753338 
151      24445.072      7451827      1841855      1.39768592 
152      24446.025      7457715      1842616      1.39806257 
153      24447.216      7466144      1844494      1.39817392 
154      24447.998      7468693      1844720      1.39839267 
155      24449.172      7473120      1845213      1.39871776 
156      24450.261      7476318      1846096      1.39866721 
157      24451.214      7478573      1845706      1.39918012 
158      24452.133      7480355      1843782      1.40046162 
159      24453.188      7489108      1844287      1.40135707 
160      24454.193      7494933      1843322      1.40265792 
161      24455.231      7496486      1840721      1.40427703 
162      24456.031      7499098      1839766      1.40514415 
163      24456.968      7501948      1839832      1.40548819 
164      24458.006      7507402      1838977      1.40667983 
165      24459.096      7509078      1837960      1.40745620 
166      24460.067      7518077      1838808      1.40819274 
167      24461.021      7527498      1838856      1.40941897 
168      24462.026      7536581      1838212      1.41097508 
169      24463.082      7544514      1838293      1.41198349 
170      24464.206      7547910      1837268      1.41299082 
171      24465.109      7555871      1836914      1.41423808 
172      24466.063      7560065      1837246      1.41461229 
173      24467.051      7561837      1837312      1.41481064 
174      24467.972      7563643      1838152      1.41459247 
175      24469.062      7565019      1838316      1.41468471 
176      24469.966      7569695      1839746      1.41452518 
177      24470.954      7577879      1842104      1.41432474 
178      24472.011      7580929      1842999      1.41424182 
179      24473.068      7588472      1844834      1.41424092 
180      24474.176      7595407      1847463      1.41373049 
181      24475.131      7599668      1849366      1.41326156 
182      24476.274      7608524      1851771      1.41312667 
183      24477.246      7618363      1855687      1.41230650 
184      24478.133      7627388      1859504      1.41143549 
185      24479.293      7632166      1861646      1.41091038 
186      24480.180      7636044      1864443      1.40991731 
187      24481.118      7640253      1867057      1.40906708 
188      24482.108      7648671      1870316      1.40842467 
189      24483.097      7655021      1873531      1.40753683 
190      24484.053      7657244      1875565      1.40674206 
191      24485.094      7662659      1879259      1.40548139 
192      24485.896      7664031      1881549      1.40444282 
193      24487.005      7665146      1884111      1.40322745 
194      24488.064      7672123      1887262      1.40246605 
195      24489.156      7679158      1890660      1.40158386 
196      24490.095      7689104      1894349      1.40092886 
197      24491.119      7695991      1896807      1.40052770 
198      24492.093      7702600      1898583      1.40045004 
199      24493.100      7705538      1899685      1.40025100 
200      24494.074      7713124      1902118      1.39995543 
201      24495.116      7718067      1902340      1.40047917 
202      24496.055      7727551      1904186      1.40073739 
203      24496.994      7736049      1905817      1.40098033 
204      24497.951      7745678      1907530      1.40132565 
205      24498.925      7754862      1908843      1.40182271 
206      24500.036      7764335      1910317      1.40227151 
207      24502.343      7767761      1910168      1.40279069 
208      24504.616      7773349      1909578      1.40381863 
209      24506.342      7783154      1909581      1.40507764 
210      24508.291      7786956      1908108      1.40633763 
211      24510.121      7796835      1908244      1.40753459 
212      24511.985      7802597      1907924      1.40844082 
213      24514.021      7811781      1909070      1.40901691 
214      24516.194      7815197      1909524      1.40921625 
215      24518.110      7822282      1911566      1.40905336 
216      24520.266      7831687      1914143      1.40890808 
217      24522.132      7834795      1916120      1.40827223 
218      24523.947      7840897      1919659      1.40720576 
219      24525.950      7849567      1923823      1.40614400 
220      24528.108      7854662      1927603      1.40483016 
221      24530.454      7857751      1931257      1.40332956 
222      24532.562      7862486      1934578      1.40221374 
223      24534.326      7870236      1937896      1.40148520 
224      24536.246      7879447      1942129      1.40047287 
225      24538.114      7887671      1945668      1.39969562 
226      24540.103      7896588      1950585      1.39830140 
227      24542.040      7900633      1952998      1.39757723 
228      24544.235      7903566      1955633      1.39660038 
229      24546.173      7907619      1958628      1.39558242 
230      24548.214      7912143      1960884      1.39500318 
231      24550.050      7917804      1962902      1.39469005 
232      24552.092      7923589      1966246      1.39371806 
233      24553.945      7924864      1967672      1.39315389 
234      24556.245      7930756      1969739      1.39284726 
235      24558.443      7933675      1970917      1.39261767 
236      24560.727      7940297      1972804      1.39249464 
237      24562.427      7941841      1972510      1.39283843 
238      24564.230      7949867      1973874      1.39315700 
239      24566.120      7953121      1973327      1.39384351 
240      24568.096      7961163      1974444      1.39428816 
241      24570.072      7970665      1975504      1.39494420 
242      24572.186      7972565      1974906      1.39548549 
243      24574.284      7974514      1974384      1.39599437 
244      24576.158      7979452      1975062      1.39626989 
245      24578.152      7982653      1975191      1.39660576 
246      24579.975      7988880      1976149      1.39690068 
247      24582.091      7997180      1978014      1.39699543 
248      24584.242      8001033      1978788      1.39708607 
249      24586.513      8010710      1979839      1.39776373 
250      24588.389      8013785      1980142      1.39799452 
251      24590.145      8017259      1980635      1.39817913 
252      24592.125      8022799      1981284      1.39854215 
253      24594.036      8025559      1982389      1.39832845 
254      24596.085      8033990      1986262      1.39742696 
255      24598.101      8042248      1990110      1.39651856 
256      24600.202      8045293      1992631      1.39563107 
257      24603.304      8047944      1996152      1.39419551 
258      24606.079      8053356      2000489      1.39269736 
259      24608.958      8055065      2003980      1.39116596 
260      24612.493      8060539      2008005      1.38983864 
261      24614.942      8063222      2011211      1.38857626 
262      24618.703      8066405      2013762      1.38770312 
263      24620.981      8069793      2016851      1.38659025 
264      24624.019      8073223      2019718      1.38559501 
265      24627.178      8078536      2023365      1.38444849 
266      24630.390      8079703      2024808      1.38388017 
267      24633.171      8085101      2027542      1.38319869 
268      24635.918      8094501      2029488      1.38340119 
269      24639.461      8098024      2029161      1.38399744 
270      24642.469      8099956      2027635      1.38498842 
271      24645.495      8106607      2028098      1.38558108 
272      24648.037      8114574      2028085      1.38656986 
273      24650.943      8122371      2028229      1.38745911 
274      24654.041      8127582      2028441      1.38799578 
275      24657.312      8134614      2029380      1.38839819 
276      24660.134      8135899      2029201      1.38864432 
277      24662.921      8138143      2029712      1.38866800 
278      24666.022      8141612      2030283      1.38881320 
279      24669.677      8150647      2031613      1.38926710 
280      24672.554      8155185      2032240      1.38951508 
281      24675.241      8164213      2034309      1.38960399 
282      24678.049      8167024      2035461      1.38938204 
283      24680.997      8173451      2038230      1.38880962 
284      24684.276      8179640      2042103      1.38766789 
285      24687.173      8184573      2044877      1.38691316 
286      24689.984      8187991      2047438      1.38607912 
287      24692.987      8193666      2051105      1.38498253 
288      24696.338      8197769      2053269      1.38442875 
289      24699.343      8205808      2057457      1.38337144 
290      24702.539      8209448      2060366      1.38240212 
291      24704.972      8211216      2062697      1.38148644 
292      24708.066      8213335      2064321      1.38095791 
293      24711.386      8221412      2069059      1.37964826 
294      24714.360      8230159      2071588      1.37948991 
295      24716.986      8233076      2072758      1.37927944 
296      24719.874      8234279      2073879      1.37888528 
297      24723.441      8238722      2075699      1.37854743 
298      24725.634      8244923      2076413      1.37895576 
299      24729.656      8245984      2076297      1.37914046 
300      24732.094      8252308      2077133      1.37950425 
301      24735.020      8261121      2078293      1.38001341 
302      24738.226      8265184      2078331      1.38048676 
303      24741.293      8272227      2079950      1.38056009 
304      24744.065      8281498      2082274      1.38056323 
305      24746.907      8285321      2083715      1.38033300 
306      24750.429      8290875      2084925      1.38042281 
307      24755.297      8297075      2085978      1.38066504 
308      24758.351      8300725      2085673      1.38125111 
309      24761.912      8307893      2086680      1.38163164 
310      24766.138      8316401      2087257      1.38237870 
311      24770.295      8325745      2089190      1.38257595 
312      24773.999      8327216      2089726      1.38249640 
313      24778.387      8335659      2092479      1.38219318 
314      24783.545      8336937      2093667      1.38177893 
315      24786.204      8341490      2096435      1.38100380 
316      24789.948      8345656      2098689      1.38042852 
317      24794.148      8350193      2100508      1.38010528 
318      24798.262      8358574      2103356      1.37975381 
319      24802.063      8366362      2107447      1.37874189 
320      24806.408      8372133      2110951      1.37776992 
321      24811.297      8376871      2112897      1.37741460 
322      24814.278      8384895      2115863      1.37696908 
323      24818.083      8393385      2119986      1.37603462 
324      24822.328      8398524      2121476      1.37594377 
325      24826.294      8408355      2123589      1.37611806 
326      24829.980      8413477      2125383      1.37588267 
327      24834.475      8415986      2125534      1.37610989 
328      24839.324      8417785      2124858      1.37664189 
329      24842.276      8422436      2125723      1.37678714 
330      24846.037      8431640      2127079      1.37724175 
331      24850.292      8433538      2127301      1.37736233 
332      24854.249      8438808      2128761      1.37730096 
333      24858.102      8444073      2129423      1.37761360 
334      24862.502      8447008      2128954      1.37818150 
335      24867.414      8448630      2130037      1.37786497 
336      24870.302      8452372      2131049      1.37783270 
337      24873.967      8459420      2132942      1.37777830 
338      24878.196      8468296      2135301      1.37772180 
339      24882.215      8471184      2136449      1.37752505 
340      24886.006      8480053      2138672      1.37753146 
341      24890.169      8481601      2138920      1.37759829 
342      24895.180      8487327      2141045      1.37728025 
343      24898.517      8493978      2144159      1.37661006 
344      24901.836      8498418      2146247      1.37615937 
345      24906.163      8504668      2149077      1.37557671 
346      24910.227      8512498      2151780      1.37524007 
347      24913.991      8518512      2154259      1.37479480 
348      24918.199      8521000      2155126      1.37468458 
349      24923.328      8523850      2155184      1.37499209 
350      24926.371      8531036      2157078      1.37495630 
351      24930.088      8532616      2158496      1.37448449 
352      24934.230      8536984      2158893      1.37481228 
353      24938.197      8540343      2160346      1.37453258 
354      24941.987      8543019      2162062      1.37405198 
355      24946.063      8553006      2164175      1.37424342 
356      24951.079      8560720      2165490      1.37453744 
357      24955.193      8568496      2168773      1.37393088 
358      24960.107      8575233      2170211      1.37405368 
359      24965.325      8585117      2172996      1.37392311 
360      24970.118      8595045      2175508      1.37392367 
361      24975.251      8600648      2176583      1.37408133 
362      24981.808      8602887      2175560      1.37481193 
363      24985.043      8604154      2175704      1.37489301 
364      24990.147      8612103      2177742      1.37487986 
365      24995.288      8615132      2177986      1.37511976 
366      25000.004      8619424      2179374      1.37498051 
367      25005.666      8628569      2182748      1.37449410 
368      25009.851      8629875      2182863      1.37459268 
369      25014.894      8639416      2185229      1.37461435 
370      25020.313      8644477      2187518      1.37415315 
371      25025.359      8648378      2188500      1.37415560 
372      25029.909      8657322      2190171      1.37442602 
373      25035.620      8663524      2192800      1.37394209 
374      25040.316      8668415      2194294      1.37382547 
375      25045.013      8669993      2195034      1.37367065 
376      25050.338      8676998      2197405      1.37339855 
377      25055.165      8678497      2199012      1.37284002 
378      25060.208      8687333      2201595      1.37268408 
379      25066.488      8692505      2202998      1.37264203 
380      25070.193      8700169      2204501      1.37284138 
381      25075.063      8704147      2204600      1.37325354 
382      25080.401      8708267      2204130      1.37393980 
383      25085.167      8709993      2203474      1.37443562 
384      25090.581      8716866      2205060      1.37450522 
385      25094.634      8725678      2208012      1.37417740 
386      25099.963      8734855      2211578      1.37361509 
387      25105.239      8737260      2214202      1.37270457 
388      25110.357      8741217      2215742      1.37246196 
389      25114.937      8744362      2216240      1.37259698 
390      25120.598      8751152      2217451      1.37282717 
391      25125.362      8753060      2217654      1.37295332 
392      25130.056      8756752      2217504      1.37344305 
393      25135.184      8760174      2218923      1.37319362 
394      25140.313      8762224      2219364      1.37322887 
395      25144.959      8766542      2225222      1.37108590
