# Supplementary material for: General synthesis and atomic arrangement identification of ordered Bi–Pd intermetallics with tunable electrocatalytic CO2 reduction selectivity
Source: Nat Commun. 2024 Feb 21;15:1573. doi: 10.1038/s41467-024-46072-7 (PMC10881518; doi:10.1038/s41467-024-46072-7)
Supplement: Supplementary file 3 — Source data [file 41467_2024_46072_MOESM3_ESM.zip › Source_Data/XAS/Pd_K_edge/451-Pd-6]

No.     energy     I0     I1     ln(I0/I1)
1      24154.448      22211546      8082958      1.01085434 
2      24160.028      22215880      8074478      1.01209908 
3      24164.929      22222882      8079315      1.01181543 
4      24170.197      22224796      8081522      1.01162833 
5      24174.737      22232434      8088963      1.01105165 
6      24180.176      22241335      8090122      1.01130865 
7      24186.085      22249264      8093402      1.01125980 
8      24189.648      22258061      8094347      1.01153834 
9      24195.294      22263865      8097495      1.01141022 
10      24199.876      22273134      8100801      1.01141826 
11      24205.427      22277984      8106944      1.01087791 
12      24211.398      22284016      8112513      1.01046193 
13      24214.735      22286652      8112050      1.01063738 
14      24220.059      22295520      8116542      1.01048155 
15      24225.068      22301829      8115118      1.01093994 
16      24229.846      22303125      8121345      1.01023106 
17      24234.642      22307646      8122989      1.01023132 
18      24240.042      22314786      8125819      1.01020294 
19      24244.943      22323224      8126647      1.01047915 
20      24250.247      22328891      8123072      1.01117301 
21      24254.716      22334589      8119904      1.01181821 
22      24260.393      22337100      8115751      1.01244224 
23      24266.006      22345983      8120759      1.01222294 
24      24269.693      22355011      8123877      1.01224299 
25      24275.160      22362818      8125230      1.01242567 
26      24279.907      22367828      8124413      1.01275022 
27      24285.361      22371716      8123586      1.01302579 
28      24291.523      22378964      8124933      1.01318392 
29      24294.764      22387195      8124345      1.01362401 
30      24300.057      22396280      8123905      1.01408398 
31      24305.100      22404881      8119652      1.01499149 
32      24309.724      22411681      8102023      1.01746854 
33      24316.202      22415304      8082539      1.02003794 
34      24320.006      22421493      8068801      1.02201517 
35      24324.821      22426881      8058072      1.02358593 
36      24330.245      22436710      8020300      1.02872264 
37      24330.969      22440420      8014079      1.02966393 
38      24331.947      22445154      7996320      1.03209329 
39      24332.857      22448062      7986797      1.03341450 
40      24333.834      22457040      7969359      1.03600009 
41      24334.845      22465881      7952264      1.03854103 
42      24335.806      22471027      7926164      1.04205764 
43      24336.784      22479471      7905124      1.04509138 
44      24337.947      22487821      7880169      1.04862452 
45      24338.992      22489954      7856192      1.05176674 
46      24340.139      22493259      7836331      1.05444493 
47      24341.083      22500206      7806181      1.05860856 
48      24341.960      22501832      7780877      1.06192772 
49      24343.191      22504128      7748079      1.06625386 
50      24344.220      22507317      7690235      1.07388910 
51      24344.710      22516067      7654913      1.07888143 
52      24346.042      22524013      7557187      1.09208298 
53      24346.953      22527948      7455207      1.10584391 
54      24347.881      22535017      7302725      1.12682283 
55      24348.927      22537736      7111369      1.15349631 
56      24349.839      22546072      6931835      1.17943629 
57      24350.851      22555003      6699752      1.21388646 
58      24351.931      22560915      6455882      1.25122740 
59      24352.978      22565309      6261864      1.28193586 
60      24353.822      22569250      6085884      1.31061635 
61      24355.038      22572428      5859671      1.34863568 
62      24355.916      22574010      5712039      1.37422317 
63      24356.929      22582153      5549603      1.40343358 
64      24358.060      22586221      5384960      1.43373021 
65      24358.972      22593058      5238735      1.46156254 
66      24359.867      22597984      5086051      1.49135907 
67      24360.864      22607923      4919075      1.52517986 
68      24361.793      22612010      4782989      1.55341547 
69      24362.823      22615721      4681633      1.57499836 
70      24363.803      22622875      4617922      1.58901676 
71      24365.070      22630637      4576127      1.59845158 
72      24366.118      22632510      4553361      1.60352168 
73      24366.963      22638696      4542266      1.60623456 
74      24368.062      22643473      4551049      1.60451380 
75      24369.076      22647270      4561058      1.60248475 
76      24370.124      22654793      4576482      1.59944089 
77      24371.189      22660572      4590292      1.59668296 
78      24371.933      22662350      4607211      1.59308219 
79      24372.964      22671957      4624274      1.58980948 
80      24373.945      22677078      4641467      1.58632422 
81      24374.959      22683133      4651610      1.58440826 
82      24375.889      22687233      4656285      1.58358439 
83      24376.870      22692909      4650026      1.58517966 
84      24377.851      22696267      4636235      1.58829787 
85      24378.917      22699691      4614405      1.59316834 
86      24379.864      22706337      4590177      1.59872557 
87      24380.930      22708534      4560089      1.60539870 
88      24381.895      22714103      4526939      1.61293992 
89      24383.045      22723242      4493517      1.62075261 
90      24383.959      22728225      4458010      1.62890513 
91      24385.076      22733873      4426685      1.63620508 
92      24385.906      22738392      4400242      1.64239529 
93      24386.854      22744678      4378996      1.64751160 
94      24387.819      22753974      4363473      1.65147162 
95      24388.750      22763693      4363440      1.65190612 
96      24389.816      22770696      4376818      1.64915252 
97      24390.917      22779791      4399269      1.64443537 
98      24391.950      22781748      4424596      1.63878073 
99      24393.017      22791729      4453379      1.63273467 
100      24394.101      22794224      4487797      1.62514523 
101      24395.168      22802033      4520468      1.61823425 
102      24396.100      22808405      4555947      1.61069570 
103      24396.981      22812329      4587973      1.60386272 
104      24398.201      22819801      4621081      1.59699999 
105      24399.149      22822460      4646844      1.59155676 
106      24399.861      22829496      4668722      1.58716792 
107      24400.929      22837108      4688852      1.58319895 
108      24401.980      22843928      4706747      1.57968832 
109      24402.844      22852393      4712653      1.57880484 
110      24403.861      22859317      4706208      1.58047634 
111      24404.844      22864425      4693578      1.58338708 
112      24405.963      22870660      4680092      1.58653719 
113      24406.930      22875594      4667091      1.58953455 
114      24407.879      22881111      4653915      1.59260294 
115      24409.049      22884758      4640957      1.59555059 
116      24410.033      22889046      4626103      1.59894362 
117      24410.898      22893626      4609966      1.60263801 
118      24411.882      22895000      4597233      1.60546399 
119      24412.917      22904808      4583258      1.60893671 
120      24413.867      22912686      4570954      1.61196884 
121      24414.834      22916924      4553552      1.61596819 
122      24415.750      22918319      4540254      1.61895365 
123      24416.802      22920866      4524938      1.62244371 
124      24417.871      22922013      4513623      1.62499754 
125      24418.890      22931616      4500008      1.62843738 
126      24419.993      22935709      4485957      1.63174318 
127      24421.045      22944955      4471605      1.63535073 
128      24422.064      22952243      4461656      1.63789578 
129      24423.286      22956415      4451226      1.64041783 
130      24423.983      22964425      4442913      1.64263607 
131      24425.103      22970409      4431782      1.64540508 
132      24426.054      22972634      4423907      1.64728046 
133      24426.904      22976837      4419663      1.64842312 
134      24427.991      22983554      4421148      1.64837961 
135      24428.874      22990070      4427437      1.64724155 
136      24429.859      22996644      4436898      1.64539270 
137      24430.861      22999493      4449670      1.64264214 
138      24431.898      23002613      4462962      1.63979511 
139      24432.849      23011987      4483411      1.63563122 
140      24433.903      23015538      4502787      1.63147291 
141      24434.940      23023936      4523898      1.62716045 
142      24435.976      23033312      4540603      1.62388173 
143      24436.928      23040124      4558269      1.62029419 
144      24437.982      23046098      4576506      1.61656059 
145      24438.951      23054982      4593192      1.61330666 
146      24439.869      23063221      4608182      1.61040585 
147      24440.907      23065381      4615948      1.60881552 
148      24441.876      23069461      4624389      1.60716537 
149      24442.845      23079452      4629022      1.60659714 
150      24443.832      23088280      4633117      1.60609537 
151      24444.920      23093949      4633217      1.60631911 
152      24445.873      23101608      4635378      1.60618444 
153      24447.064      23109613      4637652      1.60604047 
154      24447.846      23112107      4639904      1.60566281 
155      24449.020      23113183      4639724      1.60574837 
156      24450.109      23121839      4639671      1.60613412 
157      24451.062      23123411      4636260      1.60693760 
158      24451.981      23131543      4631453      1.60832657 
159      24453.036      23139166      4623929      1.61028195 
160      24454.041      23148350      4618497      1.61185408 
161      24455.079      23151810      4612597      1.61328182 
162      24455.879      23155183      4609031      1.61420091 
163      24456.816      23156510      4605311      1.61506566 
164      24457.854      23164986      4603902      1.61573763 
165      24458.944      23167458      4599447      1.61681256 
166      24459.915      23174212      4596632      1.61771629 
167      24460.869      23175643      4590850      1.61903673 
168      24461.874      23177187      4587415      1.61985187 
169      24462.930      23180360      4580983      1.62139176 
170      24464.054      23184780      4575741      1.62272748 
171      24464.957      23193726      4571249      1.62409528 
172      24465.911      23198903      4567221      1.62520008 
173      24466.899      23206544      4568405      1.62527018 
174      24467.820      23211010      4569266      1.62527405 
175      24468.910      23215933      4570554      1.62520440 
176      24469.814      23225438      4571044      1.62550647 
177      24470.802      23227937      4572976      1.62519144 
178      24471.859      23230671      4574485      1.62497931 
179      24472.916      23235624      4575593      1.62495033 
180      24474.024      23244838      4577215      1.62499245 
181      24474.979      23249745      4580006      1.62459386 
182      24476.122      23251418      4582907      1.62403267 
183      24477.094      23255987      4586368      1.62347409 
184      24477.981      23259740      4589884      1.62286931 
185      24479.141      23264167      4597042      1.62150122 
186      24480.028      23271689      4603670      1.62038364 
187      24480.966      23273849      4609241      1.61926717 
188      24481.956      23278595      4612374      1.61879164 
189      24482.945      23286492      4618983      1.61769898 
190      24483.901      23292458      4625161      1.61661846 
191      24484.942      23301103      4632909      1.61531571 
192      24485.744      23304752      4642398      1.61342635 
193      24486.853      23308211      4649759      1.61199025 
194      24487.912      23313400      4659600      1.61009870 
195      24489.004      23320441      4662497      1.60977911 
196      24489.943      23329637      4667502      1.60910041 
197      24490.967      23331436      4672837      1.60803521 
198      24491.941      23341262      4676668      1.60763682 
199      24492.948      23347293      4677736      1.60766677 
200      24493.922      23350625      4675421      1.60830451 
201      24494.964      23360265      4675748      1.60864742 
202      24495.903      23364871      4675827      1.60882755 
203      24496.842      23367041      4671812      1.60977961 
204      24497.799      23376662      4673005      1.60993585 
205      24498.773      23384409      4672742      1.61032344 
206      24499.884      23393494      4676317      1.60994705 
207      24502.191      23395954      4672393      1.61089185 
208      24504.464      23402220      4670099      1.61165058 
209      24506.190      23411632      4661913      1.61380719 
210      24508.139      23414306      4654633      1.61548419 
211      24509.969      23416878      4644893      1.61768871 
212      24511.833      23421211      4640365      1.61884913 
213      24513.869      23430834      4639377      1.61947266 
214      24516.042      23433923      4638934      1.61969999 
215      24517.958      23434965      4639707      1.61957793 
216      24520.114      23442191      4642867      1.61920535 
217      24521.980      23445406      4646936      1.61846651 
218      24523.795      23452753      4652646      1.61755176 
219      24525.798      23459140      4658265      1.61661703 
220      24527.956      23460996      4665039      1.61524309 
221      24530.302      23470522      4673802      1.61377229 
222      24532.410      23475371      4682707      1.61207538 
223      24534.174      23482061      4691532      1.61047748 
224      24536.094      23487945      4696658      1.60963617 
225      24537.962      23493493      4701921      1.60875229 
226      24539.951      23503045      4709658      1.60751462 
227      24541.888      23512461      4719554      1.60581626 
228      24544.083      23518641      4725403      1.60484043 
229      24546.021      23526820      4730286      1.60415543 
230      24548.062      23535143      4737410      1.60300416 
231      24549.898      23538070      4742922      1.60196566 
232      24551.940      23541538      4747371      1.60117536 
233      24553.793      23550999      4751315      1.60074688 
234      24556.093      23559370      4756794      1.59994971 
235      24558.291      23564439      4762259      1.59901672 
236      24560.575      23570106      4763488      1.59899909 
237      24562.275      23576606      4764434      1.59907627 
238      24564.078      23582035      4762827      1.59964382 
239      24565.968      23586273      4758267      1.60078144 
240      24567.944      23589472      4753382      1.60194417 
241      24569.920      23590959      4747964      1.60314765 
242      24572.034      23598272      4749764      1.60307861 
243      24574.132      23604998      4747190      1.60390560 
244      24576.006      23609583      4745291      1.60449996 
245      24578.000      23613286      4739590      1.60585887 
246      24579.823      23620505      4742014      1.60565325 
247      24581.939      23622841      4740122      1.60615115 
248      24584.090      23625169      4742270      1.60579670 
249      24586.361      23627625      4739488      1.60648753 
250      24588.237      23634251      4738594      1.60695641 
251      24589.993      23642025      4734618      1.60812480 
252      24591.973      23651935      4736193      1.60821121 
253      24593.884      23661056      4738416      1.60812768 
254      24595.933      23663615      4744887      1.60687109 
255      24597.949      23668134      4750618      1.60585478 
256      24600.050      23674401      4759079      1.60434019 
257      24603.152      23679714      4762522      1.60384137 
258      24605.927      23687713      4771465      1.60230314 
259      24608.806      23697235      4783320      1.60022343 
260      24612.341      23698750      4795215      1.59780379 
261      24614.790      23701930      4802736      1.59637071 
262      24618.551      23707213      4810354      1.59500867 
263      24620.829      23714461      4817042      1.59392499 
264      24623.867      23722067      4828060      1.59196088 
265      24627.026      23731974      4835153      1.59091039 
266      24630.238      23734005      4843312      1.58931006 
267      24633.019      23739490      4843155      1.58957350 
268      24635.766      23743279      4843192      1.58972542 
269      24639.309      23752499      4841014      1.59056346 
270      24642.317      23758137      4840798      1.59084551 
271      24645.343      23764739      4837614      1.59178124 
272      24647.885      23769703      4834401      1.59265457 
273      24650.791      23778177      4830188      1.59388285 
274      24653.889      23785284      4828684      1.59449309 
275      24657.160      23788971      4825778      1.59525004 
276      24659.982      23795152      4825895      1.59548562 
277      24662.769      23804408      4826123      1.59582725 
278      24665.870      23807790      4827206      1.59574505 
279      24669.525      23817204      4826554      1.59627533 
280      24672.402      23825163      4823074      1.59733091 
281      24675.089      23829122      4819930      1.59814908 
282      24677.897      23835577      4821259      1.59814425 
283      24680.845      23845509      4827267      1.59731544 
284      24684.124      23852201      4834339      1.59613201 
285      24687.021      23853449      4839383      1.59514149 
286      24689.832      23854716      4845890      1.59385109 
287      24692.835      23855867      4851924      1.59265478 
288      24696.186      23863719      4861271      1.59105936 
289      24699.191      23868487      4865821      1.59032360 
290      24702.387      23872604      4874349      1.58874497 
291      24704.820      23876876      4879116      1.58794632 
292      24707.914      23878346      4886916      1.58641057 
293      24711.234      23882940      4888277      1.58632447 
294      24714.208      23889312      4895632      1.58508784 
295      24716.834      23896407      4900550      1.58438065 
296      24719.722      23904210      4905028      1.58379371 
297      24723.289      23909851      4904649      1.58410697 
298      24725.482      23911662      4905704      1.58396770 
299      24729.504      23917974      4903624      1.58465570 
300      24731.942      23921028      4901631      1.58518981 
301      24734.868      23924502      4898114      1.58605281 
302      24738.074      23927752      4896922      1.58643202 
303      24741.141      23933896      4896760      1.58672197 
304      24743.913      23943747      4901294      1.58620794 
305      24746.755      23947292      4903819      1.58584095 
306      24750.277      23953757      4906141      1.58563757 
307      24755.145      23962117      4904789      1.58626200 
308      24758.199      23965536      4902637      1.58684355 
309      24761.760      23975316      4898600      1.58807536 
310      24765.986      23979689      4897920      1.58839664 
311      24770.143      23985985      4893957      1.58946847 
312      24773.847      23995677      4897298      1.58919014 
313      24778.235      24000958      4895534      1.58977036 
314      24783.393      24009885      4902166      1.58878848 
315      24786.052      24014900      4906942      1.58802352 
316      24789.796      24016197      4912591      1.58692689 
317      24793.996      24021127      4919074      1.58581353 
318      24798.110      24026982      4922419      1.58537744 
319      24801.911      24031808      4925684      1.58491523 
320      24806.256      24033713      4931274      1.58386014 
321      24811.145      24038485      4938680      1.58255803 
322      24814.126      24046512      4946194      1.58137151 
323      24817.931      24048859      4946354      1.58143678 
324      24822.176      24055363      4950367      1.58089632 
325      24826.142      24063171      4953449      1.58059830 
326      24829.828      24066970      4952985      1.58085003 
327      24834.323      24076661      4953366      1.58117564 
328      24839.172      24084911      4950402      1.58211682 
329      24842.124      24093577      4950145      1.58252840 
330      24845.885      24094682      4950298      1.58254339 
331      24850.140      24097144      4949822      1.58274175 
332      24854.097      24101179      4954174      1.58203038 
333      24857.950      24106928      4950860      1.58293792 
334      24862.350      24108157      4949350      1.58329401 
335      24867.262      24112898      4946652      1.58403592 
336      24870.150      24121879      4950290      1.58367311 
337      24873.815      24126684      4956660      1.58258624 
338      24878.044      24130499      4959523      1.58216694 
339      24882.063      24134246      4958375      1.58255377 
340      24885.854      24142567      4955946      1.58338842 
341      24890.017      24151261      4959459      1.58303985 
342      24895.028      24157800      4962094      1.58277950 
343      24898.365      24166738      4965065      1.58255089 
344      24901.684      24168534      4968244      1.58198512 
345      24906.011      24177060      4973211      1.58133863 
346      24910.075      24181163      4980028      1.58013850 
347      24913.839      24187948      4982259      1.57997113 
348      24918.047      24192995      4988008      1.57902652 
349      24923.176      24195206      4987303      1.57925913 
350      24926.219      24200341      4986105      1.57971171 
351      24929.936      24203079      4985757      1.57989470 
352      24934.078      24204127      4990899      1.57890701 
353      24938.045      24213322      4996283      1.57820872 
354      24941.835      24214508      4997049      1.57810444 
355      24945.911      24219907      4998219      1.57809319 
356      24950.927      24225151      4999665      1.57802053 
357      24955.041      24226852      4997971      1.57842951 
358      24959.955      24232516      4997404      1.57877682 
359      24965.173      24238901      4996457      1.57922970 
360      24969.966      24245426      4998228      1.57914456 
361      24975.099      24252427      4996967      1.57968555 
362      24981.656      24254282      5000490      1.57905725 
363      24984.891      24255315      4999411      1.57931571 
364      24989.995      24256933      5001865      1.57889160 
365      24995.136      24260970      5001161      1.57919873 
366      24999.852      24263371      5001924      1.57914524 
367      25005.514      24269231      5004446      1.57888253 
368      25009.699      24275829      5007867      1.57847117 
369      25014.742      24279704      5009838      1.57823712 
370      25020.161      24287582      5011506      1.57822865 
371      25025.207      24289255      5009990      1.57860025 
372      25029.757      24290357      5011834      1.57827745 
373      25035.468      24297932      5010293      1.57889678 
374      25040.164      24300021      5013385      1.57836584 
375      25044.861      24305969      5018699      1.57755124 
376      25050.186      24308519      5022912      1.57681710 
377      25055.013      24315973      5027443      1.57622201 
378      25060.056      24325548      5030400      1.57602760 
379      25066.336      24326562      5035029      1.57514959 
380      25070.041      24332089      5034730      1.57543604 
381      25074.911      24336286      5034384      1.57567733 
382      25080.249      24345957      5032178      1.57651297 
383      25085.015      24353282      5031876      1.57687377 
384      25090.429      24361684      5033205      1.57695454 
385      25094.482      24362857      5033657      1.57691294 
386      25099.811      24366409      5037877      1.57622080 
387      25105.087      24368565      5041323      1.57562540 
388      25110.205      24375065      5046485      1.57486882 
389      25114.785      24384410      5044206      1.57570365 
390      25120.446      24390318      5040461      1.57668869 
391      25125.210      24391444      5038066      1.57721013 
392      25129.904      24394220      5038790      1.57718015 
393      25135.032      24398219      5040090      1.57708613 
394      25140.161      24404662      5043985      1.57657764 
395      25144.807      24413433      5056725      1.57441449 
