# Supplementary material for: General synthesis and atomic arrangement identification of ordered Bi–Pd intermetallics with tunable electrocatalytic CO2 reduction selectivity
Source: Nat Commun. 2024 Feb 21;15:1573. doi: 10.1038/s41467-024-46072-7 (PMC10881518; doi:10.1038/s41467-024-46072-7)
Supplement: Supplementary file 3 — Source data [file 41467_2024_46072_MOESM3_ESM.zip › Source_Data/XAS/Pd_K_edge/Pd-foil]

No.    energy    I0    I1    ln(I0/I1)
1     24157.207     8902300     39196724     -1.48228350 
2     24162.006     8909267     39225570     -1.48223687 
3     24167.323     8916116     39263411     -1.48243263 
4     24173.706     8923163     39284450     -1.48217828 
5     24176.965     8926224     39306943     -1.48240771 
6     24182.172     8935517     39348071     -1.48241294 
7     24187.247     8938209     39351331     -1.48219457 
8     24191.992     8940702     39366292     -1.48229582 
9     24198.355     8948803     39395336     -1.48212766 
10     24202.105     8956127     39433665     -1.48228202 
11     24207.022     8961838     39440571     -1.48181968 
12     24212.359     8966247     39461540     -1.48185934 
13     24217.014     8971180     39482714     -1.48184575 
14     24222.455     8973496     39491093     -1.48179982 
15     24228.249     8974786     39484030     -1.48147720 
16     24231.891     8983705     39516634     -1.48130931 
17     24237.239     8986477     39506464     -1.48074342 
18     24242.121     8989395     39503397     -1.48034112 
19     24247.356     8997551     39526614     -1.48002180 
20     24253.648     9002762     39522931     -1.47934961 
21     24256.912     9009113     39553235     -1.47941086 
22     24262.171     9011764     39527457     -1.47846470 
23     24267.281     9018172     39527662     -1.47775907 
24     24271.957     9024312     39516551     -1.47679734 
25     24276.601     9028446     39503602     -1.47601159 
26     24282.204     9029559     39448444     -1.47449108 
27     24287.071     9037330     39427436     -1.47309813 
28     24292.393     9045798     39392395     -1.47127244 
29     24296.961     9053138     39342472     -1.46919321 
30     24302.658     9058071     39241198     -1.46607097 
31     24308.424     9067107     39170031     -1.46325869 
32     24312.056     9069458     39049200     -1.45990988 
33     24317.238     9078392     38851308     -1.45384465 
34     24322.169     9086523     38604347     -1.44657255 
35     24327.170     9088983     38103228     -1.43323598 
36     24332.190     9094750     37688360     -1.42165398 
37     24332.224     9098875     37695413     -1.42138763 
38     24333.690     9104969     37555721     -1.41700542 
39     24333.706     9114477     37611667     -1.41745027 
40     24334.111     9123873     37599697     -1.41610161 
41     24334.583     9132075     37565372     -1.41428974 
42     24335.172     9140227     37500685     -1.41167399 
43     24335.594     9145159     37437967     -1.40946068 
44     24335.998     9147313     37345350     -1.40674823 
45     24336.521     9153145     37232548     -1.40308579 
46     24337.094     9161045     37106490     -1.39883163 
47     24337.465     9163349     36989905     -1.39543332 
48     24338.004     9164642     36819963     -1.39068736 
49     24338.594     9169656     36646069     -1.38540640 
50     24338.982     9178990     36532840     -1.38129440 
51     24339.555     9181820     36300360     -1.37460223 
52     24339.976     9189295     36133809     -1.36918974 
53     24340.465     9197475     35907351     -1.36201304 
54     24340.870     9198555     35664148     -1.35509951 
55     24341.561     9208237     35310976     -1.34409541 
56     24342.000     9213368     35063005     -1.33649109 
57     24342.607     9220009     34679039     -1.32475944 
58     24343.028     9222787     34360172     -1.31522083 
59     24343.484     9230833     34025709     -1.30456710 
60     24344.108     9232692     33478730     -1.28815964 
61     24344.563     9242060     33042987     -1.27404455 
62     24345.103     9251198     32533763     -1.25752536 
63     24345.676     9252902     31830014     -1.23547246 
64     24345.997     9260323     31461906     -1.22303855 
65     24346.536     9266702     30687581     -1.19743050 
66     24347.093     9270473     29897638     -1.17094509 
67     24347.684     9276235     28809944     -1.13326484 
68     24348.021     9279139     28128410     -1.10901135 
69     24348.561     9286753     26907985     -1.06383411 
70     24349.067     9288998     25670762     -1.01652199 
71     24349.472     9292490     24604477     -0.97372186 
72     24349.978     9301892     23254928     -0.91629924 
73     24350.535     9306797     21776961     -0.85010759 
74     24350.940     9308895     20884885     -0.80805528 
75     24351.530     9318750     19699910     -0.74858557 
76     24352.054     9328216     18770261     -0.69922995 
77     24352.459     9330741     18098291     -0.66250308 
78     24353.016     9334821     17309829     -0.61752287 
79     24353.640     9340407     16627819     -0.57672730 
80     24353.944     9342493     16306051     -0.55696314 
81     24354.619     9346662     15655459     -0.51580040 
82     24355.041     9354103     15262072     -0.48955571 
83     24355.699     9360545     14764455     -0.45571911 
84     24356.105     9364156     14453770     -0.43406604 
85     24356.746     9372629     13951902     -0.39782219 
86     24357.067     9380726     13726240     -0.38065216 
87     24357.658     9388809     13287939     -0.34733836 
88     24358.181     9396075     12847496     -0.31285688 
89     24358.502     9405015     12625884     -0.29450593 
90     24359.177     9411155     12094527     -0.25085735 
91     24359.583     9414674     11766300     -0.22296997 
92     24359.988     9416385     11420032     -0.19291779 
93     24360.731     9418931     10862262     -0.14257298 
94     24361.052     9424894     10651585     -0.12235419 
95     24361.559     9432178     10194749     -0.07774571 
96     24362.065     9441271     9795332     -0.03681531 
97     24362.555     9442352     9342852     0.01059350 
98     24362.944     9445420     9045619     0.04324939 
99     24363.569     9446488     8601753     0.09367702 
100     24364.092     9450541     8253072     0.13548652 
101     24364.430     9457701     8089702     0.15623741 
102     24365.022     9460750     7857805     0.18564432 
103     24365.562     9464762     7731477     0.20227576 
104     24366.001     9466127     7657680     0.21201076 
105     24366.576     9474485     7599306     0.22054549 
106     24367.100     9479347     7581222     0.22344108 
107     24367.471     9483418     7570499     0.22528577 
108     24368.063     9485126     7570904     0.22541240 
109     24368.570     9494956     7598959     0.22274945 
110     24368.992     9500442     7624133     0.22001975 
111     24369.550     9507282     7686400     0.21260555 
112     24370.125     9516684     7767671     0.20307615 
113     24370.480     9523686     7829821     0.19584225 
114     24371.021     9529450     7931976     0.18348477 
115     24371.578     9535937     8046268     0.16985912 
116     24371.933     9538409     8116613     0.16141379 
117     24372.559     9540952     8235764     0.14710718 
118     24373.083     9547698     8352697     0.13371560 
119     24373.573     9555939     8459476     0.12187561 
120     24374.080     9560682     8555839     0.11104506 
121     24374.554     9568852     8643331     0.10172521 
122     24375.044     9571761     8719070     0.09330457 
123     24375.602     9576333     8790494     0.08562386 
124     24376.008     9581469     8829820     0.08169625 
125     24376.549     9589503     8862357     0.07885625 
126     24376.989     9592321     8873970     0.07784062 
127     24377.496     9594197     8861546     0.07943721 
128     24378.003     9599500     8822296     0.08442887 
129     24378.511     9600838     8761426     0.09149166 
130     24378.984     9602908     8688315     0.10008696 
131     24379.526     9611286     8590481     0.11228328 
132     24380.101     9619026     8476956     0.12639156 
133     24380.473     9622903     8394610     0.13655621 
134     24381.099     9631170     8270308     0.15233302 
135     24381.589     9635511     8166705     0.16538979 
136     24381.962     9640449     8091203     0.17519029 
137     24382.571     9648339     7972853     0.19074344 
138     24383.044     9657273     7884012     0.20287446 
139     24383.704     9660317     7772455     0.21744039 
140     24384.093     9661803     7692776     0.22789852 
141     24384.652     9663859     7580829     0.24277051 
142     24385.109     9667628     7499053     0.25400620 
143     24385.515     9675828     7417065     0.26584736 
144     24386.056     9679017     7303274     0.28163760 
145     24386.547     9685314     7220471     0.29369060 
146     24387.174     9694475     7102618     0.31109272 
147     24387.580     9698947     7032796     0.32143297 
148     24388.155     9705265     6916333     0.33878280 
149     24388.663     9711788     6818565     0.35369137 
150     24389.052     9719476     6745344     0.36527929 
151     24389.662     9726262     6624874     0.38399835 
152     24390.102     9735494     6537689     0.39819457 
153     24390.525     9740808     6466567     0.40967866 
154     24391.016     9746521     6402326     0.42024903 
155     24391.592     9754218     6348849     0.42942631 
156     24391.964     9760647     6337886     0.43181346 
157     24392.574     9766287     6354230     0.42981566 
158     24393.048     9773815     6401847     0.42312029 
159     24393.539     9783304     6479451     0.41204143 
160     24394.047     9789694     6600248     0.39422292 
161     24394.488     9792515     6725487     0.37571395 
162     24395.063     9799180     6925433     0.34709811 
163     24395.588     9805936     7123813     0.31954482 
164     24395.995     9810004     7288046     0.29716725 
165     24396.571     9816671     7518932     0.26665796 
166     24397.079     9819232     7718887     0.24067270 
167     24397.519     9825380     7893931     0.21887465 
168     24398.146     9830823     8122263     0.19091388 
169     24398.638     9839114     8289552     0.17136972 
170     24399.078     9841202     8422329     0.15569143 
171     24399.654     9848492     8592605     0.13641639 
172     24399.993     9854535     8685797     0.12624264 
173     24400.569     9862832     8828216     0.11082034 
174     24401.145     9866759     8945032     0.09807318 
175     24401.518     9871650     9016382     0.09062388 
176     24402.094     9873525     9104806     0.08105452 
177     24403.026     9879117     9185666     0.07277893 
178     24404.009     9881603     9172507     0.07446415 
179     24404.975     9889223     9076744     0.08573006 
180     24406.009     9896674     8923704     0.10348769 
181     24406.993     9906655     8777828     0.12097771 
182     24408.162     9909244     8627182     0.13855016 
183     24409.146     9915309     8544270     0.14881901 
184     24410.197     9921317     8468653     0.15831417 
185     24411.198     9926712     8408771     0.16595400 
186     24412.300     9930391     8354172     0.17283878 
187     24413.165     9939238     8320024     0.17782516 
188     24414.268     9940552     8278582     0.18295081 
189     24415.167     9947542     8251338     0.18695011 
190     24416.117     9950898     8224439     0.19055275 
191     24417.101     9956681     8202712     0.19377890 
192     24417.932     9958747     8179125     0.19686609 
193     24419.052     9963273     8139691     0.20215346 
194     24420.003     9965405     8084156     0.20921352 
195     24421.072     9973344     7991246     0.22156925 
196     24422.023     9976051     7865956     0.23764326 
197     24423.058     9983225     7696914     0.26008671 
198     24424.077     9992282     7529025     0.28304748 
199     24425.129     10000256     7355487     0.30716414 
200     24426.097     10008240     7218197     0.32680360 
201     24427.133     10014958     7092066     0.34510302 
202     24428.118     10022564     7000880     0.35880315 
203     24429.120     10024254     6922495     0.37023134 
204     24430.054     10028552     6893296     0.37488685 
205     24431.073     10031230     6917920     0.37158802 
206     24431.957     10034556     7001323     0.35993558 
207     24433.010     10038109     7154614     0.33863135 
208     24434.030     10047345     7347488     0.31294998 
209     24435.168     10054352     7550084     0.28644689 
210     24436.171     10057488     7692175     0.26811384 
211     24437.190     10062236     7819325     0.25219113 
212     24438.159     10064295     7925708     0.23888240 
213     24439.366     10070056     8053648     0.22344117 
214     24440.046     10074633     8116157     0.21616391 
215     24441.202     10081875     8229069     0.20306633 
216     24442.137     10091048     8315284     0.19355344 
217     24443.055     10100044     8394562     0.18495570 
218     24444.144     10109079     8486715     0.17493189 
219     24445.062     10112684     8550985     0.16774401 
220     24446.014     10122199     8604557     0.16243898 
221     24447.052     10132008     8646034     0.15859880 
222     24448.073     10137063     8646240     0.15907378 
223     24449.110     10142562     8633337     0.16110948 
224     24450.029     10150010     8618055     0.16361522 
225     24451.050     10156639     8589277     0.16761304 
226     24452.122     10157959     8547866     0.17257587 
227     24453.177     10164627     8518243     0.17670367 
228     24454.113     10172659     8486154     0.18126769 
229     24455.066     10179841     8456124     0.18551850 
230     24456.088     10187350     8418898     0.19066778 
231     24457.177     10189610     8370859     0.19661212 
232     24458.011     10196674     8331114     0.20206441 
233     24458.965     10197875     8275275     0.20890727 
234     24459.952     10202833     8222169     0.21583140 
235     24461.059     10205385     8160701     0.22358543 
236     24462.217     10206680     8104729     0.23059472 
237     24463.154     10212339     8074441     0.23489309 
238     24464.176     10216338     8046535     0.23874668 
239     24465.215     10220995     8026256     0.24172571 
240     24466.356     10224908     7995791     0.24591139 
241     24467.123     10226779     7983100     0.24768281 
242     24468.231     10228548     7953362     0.25158786 
243     24469.134     10231473     7930680     0.25472977 
244     24470.122     10241291     7908103     0.25853975 
245     24471.145     10247184     7875028     0.26330622 
246     24472.116     10252512     7846875     0.26740738 
247     24473.088     10253775     7809521     0.27230236 
248     24474.043     10261053     7788421     0.27571733 
249     24475.048     10267431     7772745     0.27835350 
250     24476.106     10274751     7776443     0.27859049 
251     24477.112     10276853     7785757     0.27759805 
252     24478.101     10278504     7811391     0.27447169 
253     24479.073     10282679     7849030     0.27007083 
254     24480.113     10289536     7891509     0.26534003 
255     24481.188     10291270     7942216     0.25910359 
256     24482.177     10298680     7997917     0.25283460 
257     24483.115     10308299     8063542     0.24559640 
258     24484.054     10311261     8133097     0.23729485 
259     24485.026     10320477     8223194     0.22717124 
260     24485.948     10325802     8317487     0.21628564 
261     24487.023     10332042     8426969     0.20381282 
262     24487.996     10336725     8519701     0.19332189 
263     24489.037     10344037     8602569     0.18434937 
264     24490.095     10350970     8658425     0.17854739 
265     24491.222     10358683     8697836     0.17475084 
266     24492.178     10362697     8727302     0.17175631 
267     24493.219     10371813     8757460     0.16918589 
268     24494.142     10377507     8775643     0.16766068 
269     24495.234     10382094     8790640     0.16639508 
270     24496.105     10384601     8798920     0.16569502 
271     24497.079     10387909     8807921     0.16499107 
272     24498.189     10391531     8803500     0.16584181 
273     24499.146     10400887     8803096     0.16678761 
274     24500.068     10405323     8782699     0.16953372 
275     24501.059     10412767     8762189     0.17258686 
276     24502.067     10414526     8723683     0.17716005 
277     24504.101     10423349     8613330     0.19073744 
278     24506.169     10430333     8502329     0.20437811 
279     24508.135     10436585     8415531     0.21523851 
280     24510.238     10439464     8334082     0.22523981 
281     24512.085     10449309     8273016     0.23353677 
282     24513.932     10451950     8219443     0.24028615 
283     24516.104     10455271     8189390     0.24426682 
284     24518.346     10465092     8192165     0.24486698 
285     24520.536     10470660     8197651     0.24472946 
286     24522.384     10478427     8206684     0.24436957 
287     24524.284     10483032     8218603     0.24335771 
288     24526.116     10486890     8234695     0.24176960 
289     24528.017     10491149     8273731     0.23744640 
290     24530.157     10496717     8330213     0.23117350 
291     24532.093     10498235     8389381     0.22424043 
292     24534.183     10505648     8444341     0.21841654 
293     24536.222     10507739     8486276     0.21366173 
294     24538.227     10511231     8521253     0.20988095 
295     24539.992     10512251     8565899     0.20475230 
296     24541.998     10517258     8631972     0.19754450 
297     24544.141     10518371     8713319     0.18827058 
298     24546.439     10524561     8785481     0.18061122 
299     24548.480     10528458     8846025     0.17411369 
300     24550.470     10535483     8903022     0.16835807 
301     24552.323     10539335     8952200     0.16321515 
302     24554.176     10541083     9011976     0.15672588 
303     24556.064     10547925     9070513     0.15090033 
304     24558.055     10549371     9114611     0.14618746 
305     24560.167     10558086     9148362     0.14331717 
306     24562.262     10564907     9174689     0.14108931 
307     24564.168     10568959     9188288     0.13999167 
308     24566.178     10572400     9194083     0.13968671 
309     24568.050     10576874     9179760     0.14166881 
310     24570.009     10581682     9128350     0.14773945 
311     24572.174     10587481     9065504     0.15519582 
312     24574.409     10594908     9012126     0.16180250 
313     24576.575     10597270     8963173     0.16747217 
314     24578.157     10602830     8926280     0.17212116 
315     24580.289     10612107     8874774     0.17878267 
316     24582.078     10620987     8820211     0.18578611 
317     24584.056     10625160     8762653     0.19272601 
318     24586.120     10630877     8716809     0.19850943 
319     24588.185     10639904     8682193     0.20333727 
320     24590.319     10643259     8652581     0.20706912 
321     24592.265     10651202     8633032     0.21007695 
322     24594.055     10653130     8616697     0.21215192 
323     24595.984     10663101     8608167     0.21407785 
324     24598.033     10668948     8604339     0.21507080 
325     24600.393     10672886     8615704     0.21411990 
326     24602.408     10681214     8635953     0.21255244 
327     24604.459     10689551     8661731     0.21035215 
328     24606.286     10695048     8685488     0.20812720 
329     24608.199     10701355     8730588     0.20353762 
330     24610.095     10704525     8798542     0.19608054 
331     24612.026     10706367     8896288     0.18520447 
332     24614.044     10714162     9018735     0.17226239 
333     24616.113     10718822     9123196     0.16118104 
334     24618.235     10726890     9223864     0.15095963 
335     24620.237     10728383     9298912     0.14299545 
336     24622.083     10730709     9378531     0.13468646 
337     24624.016     10734468     9457101     0.12669397 
338     24626.122     10742876     9523957     0.12043240 
339     24628.297     10752365     9560768     0.11745765 
340     24630.456     10758642     9579517     0.11608216 
341     24632.373     10761969     9592494     0.11503765 
342     24634.376     10766736     9603929     0.11428908 
343     24636.121     10768808     9613058     0.11353147 
344     24638.056     10770249     9617154     0.11323925 
345     24640.078     10773839     9625141     0.11274238 
346     24642.118     10777889     9637813     0.11180246 
347     24644.158     10781364     9647260     0.11114515 
348     24646.302     10789425     9658454     0.11073292 
349     24648.187     10791928     9663800     0.11041145 
350     24650.089     10799977     9658904     0.11166379 
351     24651.975     10806025     9635161     0.11468485 
352     24655.297     10809950     9563068     0.12255840 
353     24658.533     10815137     9503578     0.12927832 
354     24661.822     10817728     9440264     0.13620231 
355     24664.194     10820475     9389527     0.14184526 
356     24666.983     10828840     9312746     0.15082893 
357     24670.118     10838425     9244526     0.15906605 
358     24673.410     10840491     9179449     0.16632116 
359     24676.270     10842259     9137346     0.17108139 
360     24679.009     10851070     9110099     0.17488011 
361     24682.183     10859534     9113743     0.17525991 
362     24685.547     10863688     9140255     0.17273759 
363     24688.549     10867501     9174593     0.16933875 
364     24691.291     10873910     9224838     0.16446674 
365     24694.120     10882210     9311393     0.15589068 
366     24697.019     10886060     9422174     0.14441724 
367     24700.250     10894632     9548162     0.13192154 
368     24703.289     10903798     9661990     0.12091152 
369     24705.930     10910202     9768823     0.11050236 
370     24708.972     10919818     9872756     0.10080025 
371     24712.413     10927148     9921483     0.09654790 
372     24716.152     10936417     9948925     0.09463377 
373     24718.343     10938286     9958371     0.09385564 
374     24721.022     10946689     9970744     0.09338187 
375     24724.050     10953140     9963678     0.09467988 
376     24727.270     10954596     9943138     0.09687644 
377     24730.299     10957391     9930904     0.09836265 
378     24733.068     10965724     9932272     0.09898511 
379     24735.924     10974157     9948184     0.09815317 
380     24739.199     10975891     9980276     0.09509035 
381     24742.841     10984062     10006905     0.09317000 
382     24745.177     10994009     10028212     0.09194819 
383     24748.141     10999072     10027513     0.09247825 
384     24751.088     11001085     10007136     0.09469546 
385     24754.140     11009542     9972606     0.09892045 
386     24758.311     11017987     9924122     0.10456074 
387     24762.028     11023817     9879210     0.10962554 
388     24766.218     11028744     9820637     0.11601898 
389     24770.952     11035816     9792530     0.11952612 
390     24774.254     11038865     9772709     0.12182853 
391     24778.081     11040227     9745426     0.12474755 
392     24782.224     11048126     9725319     0.12752808 
393     24786.351     11051871     9717982     0.12862170 
394     24789.938     11055993     9734078     0.12733970 
395     24794.242     11063816     9792397     0.12207368 
396     24798.636     11065069     9853845     0.11593152 
397     24802.471     11071034     9927756     0.10899767 
398     24806.097     11076818     10052609     0.09702224 
399     24810.197     11080740     10190610     0.08374172 
400     24814.246     11086464     10288468     0.07470120 
401     24817.929     11095269     10356227     0.06893081 
402     24822.278     11097830     10360203     0.06877779 
403     24826.542     11100674     10351888     0.06983695 
404     24830.579     11102537     10335521     0.07158708 
405     24834.090     11109479     10333519     0.07240579 
406     24838.147     11117294     10337695     0.07270499 
407     24842.328     11124273     10345841     0.07254492 
408     24846.054     11130674     10346385     0.07306755 
409     24850.202     11134649     10339643     0.07407648 
410     24853.561     11142269     10344262     0.07431391 
411     24858.522     11150128     10335827     0.07583477 
412     24862.023     11153566     10324226     0.07726606 
413     24866.142     11160293     10296453     0.08056271 
414     24870.227     11164242     10280318     0.08248477 
415     24874.085     11166585     10262564     0.08442311 
416     24878.173     11168925     10256683     0.08520586 
417     24883.178     11177546     10258701     0.08578076 
418     24886.423     11184508     10262218     0.08606057 
419     24890.073     11192930     10269762     0.08607852 
420     24894.184     11194306     10282129     0.08499789 
421     24898.402     11196066     10305345     0.08289979 
422     24901.986     11201576     10333410     0.08067217 
423     24906.083     11203252     10370648     0.07722458 
424     24911.118     11212474     10415158     0.07376464 
425     24914.528     11215350     10438218     0.07180949 
426     24918.011     11222516     10479759     0.06847642 
427     24922.166     11225217     10533802     0.06357346 
428     24926.358     11231122     10578195     0.05989388 
429     24930.127     11232341     10615577     0.05647475 
430     24934.057     11238834     10662066     0.05268294 
431     24938.253     11246024     10681062     0.05154236 
432     24942.787     11248335     10696847     0.05027105 
433     24945.799     11253410     10712610     0.04924967 
434     24950.053     11262660     10732813     0.04818715 
435     24954.432     11268129     10741876     0.04782856 
436     24958.936     11276005     10760160     0.04682656 
437     24964.525     11282067     10763947     0.04701212 
438     24970.560     11291315     10771784     0.04710368 
439     24974.005     11292534     10769085     0.04746224 
440     24979.157     11293536     10762670     0.04814684 
441     24984.311     11295427     10750556     0.04944047 
442     24988.897     11296676     10733326     0.05115505 
443     24994.518     11302008     10716217     0.05322217 
444     25000.336     11307171     10718335     0.05348126 
445     25003.914     11312224     10728097     0.05301770 
446     25009.292     11321659     10747922     0.05200520 
447     25014.209     11323331     10773693     0.04975800 
448     25018.985     11328114     10812399     0.04659406 
449     25023.602     11333688     10835033     0.04499484 
450     25029.417     11337326     10856826     0.04330646 
451     25034.020     11340911     10875165     0.04193490 
452     25039.304     11347109     10901124     0.04009707 
453     25044.143     11348707     10923481     0.03818917 
454     25049.342     11352408     10954703     0.03566102 
455     25055.651     11360466     10986755     0.03344898 
456     25059.066     11362352     11017165     0.03085092 
457     25064.236     11372320     11063090     0.02756799 
458     25069.317     11382293     11097997     0.02529425 
459     25073.954     11389840     11132629     0.02284138 
460     25079.667     11391090     11150965     0.02130546 
461     25085.436     11394577     11164963     0.02035693 
462     25089.056     11398495     11173519     0.01993470 
463     25094.148     11402919     11180123     0.01973187 
464     25099.242     11406038     11186497     0.01943545 
465     25104.069     11411215     11187643     0.01978679 
466     25109.706     11414265     11186617     0.02014577 
467     25114.807     11420471     11193378     0.02008506 
468     25119.101     11425613     11188070     0.02100952 
469     25124.331     11432144     11195077     0.02095495 
470     25129.186     11434817     11197313     0.02098897 
471     25134.114     11443815     11220312     0.01972374 
472     25140.359     11448113     11240963     0.01826042 
473     25144.302     11450740     11259825     0.01681326 
474     25149.038     11460630     11286289     0.01532908 
